# Supplementary material for: Senescence in yeast is associated with amplified linear fragments of chromosome XII rather than ribosomal DNA circle accumulation
Source: PLoS Biol. 2023 Aug 29;21(8):e3002250. doi: 10.1371/journal.pbio.3002250 (PMC10464983; doi:10.1371/journal.pbio.3002250)
Supplement: S1 File — Description of the variables used, calculated Model Coefficients and Significance tables for each comparison. (XLSX) [file pbio.3002250.s014.xlsx]

## Sheet: Readme
Model coefficients and DESeq2 differential expression analyses as discussed in Results section "ERC accumulation exerts minimal effects on individual genes" and Figures 2 & S2
A DESeq2 model was used to estimate the effects on average gene expression of the following categorical factors:
Factor	Levels
Genotype	WT, spt3Δ, rad52Δ, sac3Δ
Age	log phase, 24h, 48h
TRP1 marker	1 (present), 0 (not present)
ERC level	high, low
The sheet "Linear model coefficients" shows the log2 fold change coefficients assigned to each model factor.
Subsequent sheets show the DESeq2 results for each linear model factor/level. Results were calculated with significance threshold p < 0.05 and a log2 fold change cutoff of ±0.5

## Sheet: Linear model coefficients
Gene_ID	Gene_name	Intercept	Genotype_spt3Δ_vs_wt	Genotype_rad52Δ_vs_wt	Genotype_sac3Δ_vs_wt	Age_24h_vs_log	Age_48h_vs_log	TRP1_marker_1_vs_0	ERC_level_high_vs_low
YDL248W	COS7	8.17925	0.361255	0.350468	0.174494	0.780797	1.06255	0.00553294	0.232823
YDL247W-A	YDL247W-A	2.52233	1.14886	1.3263	0.862936	0.954484	1.35599	-0.217055	0.321133
YDL247W	MPH2	4.16893	1.07666	1.05015	-0.256526	0.428637	0.917059	0.271133	0.610672
YDL246C	SOR2	3.96795	-0.0834363	2.12117	1.583	0.745483	1.12794	-0.0496567	1.17174
YDL245C	HXT15	-0.538498	-0.512264	2.44351	-0.401548	1.75245	2.85623	-0.326653	0.790097
YDL244W	THI13	3.75898	0.659977	1.82131	-0.044555	1.00976	1.43405	-0.06487	1.13154
YDL243C	AAD4	6.91659	-0.606166	0.816409	0.393552	0.464379	0.801842	-0.02639	0.455275
YDL242W	YDL242W	-1.4298	-0.437698	1.39279	-0.740629	0.810194	2.08579	0.565007	-0.294126
YDL241W	YDL241W	7.78253	-0.445579	0.0766914	-0.163206	0.026877	-0.964	-0.108205	-0.156666
YDL240C-A	YDL240C-A	-2.2808	-0.550035	1.35422	-0.794149	0.0827858	0.652558	0.34383	-0.415477
YDL240W	LRG1	8.6579	-0.175561	0.0949646	0.332843	-0.248187	-0.107989	0.0303582	-0.367717
YDL239C	ADY3	7.24734	0.16572	0.477342	0.239507	0.438695	0.678851	0.159337	0.22566
YDL238C	GUD1	6.2492	0.497121	0.50169	0.470983	0.547765	0.825328	0.079623	0.242
YDL237W	AIM6	9.76551	0.148297	-0.132952	-0.0654524	-0.0796826	-0.157406	0.0384602	0.160905
YDL236W	PHO13	10.6185	-0.226482	-0.358165	-0.32936	-0.360052	-0.715012	-0.032712	-0.129078
YDL235C	YPD1	9.73097	-0.0289443	-0.199576	-0.0258912	2.95776e-05	-0.30181	-0.130657	-0.0214565
YDL234C	GYP7	8.62752	0.606896	0.92105	0.643838	0.78741	1.19597	0.152347	0.496994
YDL233W	MFG1	7.52307	0.0891372	0.3332	0.314402	0.435628	0.656315	0.0974692	0.0446949
YDL232W	OST4	7.55913	0.0822197	-0.377412	-0.286711	-0.354545	-0.56107	-0.0122276	0.117591
YDL231C	BRE4	9.90658	-0.426269	-0.113589	-0.0663773	0.0940326	0.234313	0.0270406	-0.262898
YDL230W	PTP1	7.55867	0.270452	0.617739	0.533547	0.557948	0.793467	0.115094	0.496501
YDL229W	SSB1	15.2742	0.0414766	-0.281203	-0.999926	-0.88313	-1.36927	0.0337168	-0.29098
YDL228C	YDL228C	4.208	-1.95225	-0.776751	-0.71079	-0.398317	-0.736741	-0.45079	-0.123921
YDL227C	HO	8.54541	-0.259549	-0.213391	0.343593	-0.0814335	-0.0327065	-0.0240423	0.0547224
YDL226C	GCS1	10.5403	0.125299	-0.286384	-0.422811	-0.446524	-0.745421	-0.0627084	-0.20839
YDL225W	SHS1	10.3088	0.314807	-0.071945	-0.0679132	-0.225156	-0.441348	-0.136714	-0.0707021
YDL224C	WHI4	9.45132	-0.0177813	0.158377	0.448898	-0.0213924	0.0644632	0.00603144	-0.154049
YDL223C	HBT1	7.64414	0.119242	1.01682	0.430157	0.992938	1.37712	0.0420665	0.689227
YDL222C	FMP45	4.75887	0.0807366	1.10567	-0.576861	0.485461	1.07935	0.104234	0.197476
YDL221W	YDL221W	1.05037	-0.33316	1.95139	0.259919	1.65142	1.89125	0.00824293	0.908524
YDL220C	CDC13	7.8601	0.143593	0.257787	-0.286729	0.046812	0.185601	-0.0214163	0.0828178
YDL219W	DTD1	8.89356	-0.352344	-0.6259	-0.80283	-0.38097	-0.829181	-0.0415453	-0.189662
YDL218W	YDL218W	4.90386	-1.15596	0.31933	0.0584367	0.283563	0.877931	0.0039747	-0.469563
YDL217C	TIM22	8.91842	-0.101044	-0.466512	0.0236773	0.0398225	0.00657224	-0.0200103	-0.409866
YDL216C	RRI1	6.84326	0.0737132	0.336112	0.58212	0.451875	0.644549	-0.0722954	0.0532515
YDL215C	GDH2	9.11638	0.280927	0.309464	0.576465	0.74815	0.933433	0.121653	0.204615
YDL214C	PRR2	5.204	0.476318	1.00297	0.923403	0.116924	0.441211	0.136179	0.880531
YDL213C	NOP6	11.2088	-0.432487	-0.256438	-0.570098	-0.0699763	-0.346156	-0.080096	-0.119896
YDL212W	SHR3	11.2649	-0.186465	-0.372984	-0.377477	-0.152456	-0.569685	-0.108773	-0.16933
YDL211C	YDL211C	6.96055	-0.287577	-0.0523581	0.728497	0.029407	0.068769	-0.140867	-0.195719
YDL210W	UGA4	4.93084	-0.436331	1.15672	-0.271202	0.508016	1.12735	0.0906497	0.0806541
YDL209C	CWC2	8.10438	-0.462593	-0.247737	0.723577	0.204369	0.344475	0.000975714	-0.350613
YDL208W	NHP2	12.2373	-0.646253	-0.535193	-0.52507	-0.425966	-0.836025	-0.142187	-0.399374
YDL207W	GLE1	9.72203	-0.128122	-0.0772131	0.155356	0.0899599	0.238399	-0.00988602	-0.091059
YDL206W	YDL206W	7.59498	0.314409	0.535167	0.739874	0.134487	0.3408	0.0601594	0.45135
YDL205C	HEM3	10.5719	-0.621942	-0.755531	-0.881093	-0.331564	-0.389349	-0.0320763	-0.64752
YDL204W	RTN2	6.55627	0.125275	1.18653	0.468882	0.550757	1.40684	0.0109249	0.624928
YDL203C	ACK1	8.91568	-0.228421	-0.0474936	-0.0398423	-0.232624	-0.237574	-0.0524283	-0.29711
YDL202W	MRPL11	8.88794	-0.176868	-0.356973	0.25401	-0.0585443	-0.0501089	0.0747031	-0.0457591
YDL201W	TRM8	10.3741	-0.256479	-0.46671	-0.59989	-0.558608	-0.920487	0.000661436	-0.330731
YDL200C	MGT1	7.52552	-0.284359	-0.033511	0.0305923	0.135865	0.00311148	-0.207185	0.279489
YDL199C	YDL199C	5.78878	0.770492	0.736343	0.762316	1.2133	1.69558	-0.0380876	0.549721
YDL198C	GGC1	10.3592	0.124129	-0.240561	-0.776768	-0.600405	-1.01979	-0.803121	-0.0784202
YDL197C	ASF2	8.2103	-0.0242999	0.612217	0.404293	0.289424	0.535773	-0.0590172	0.109425
YDL196W	YDL196W	0.912986	-0.0502473	1.13918	-0.390202	0.318467	0.0814112	0.0268724	-0.165598
YDL195W	SEC31	11.6895	0.336725	-0.165011	-0.104532	-0.388229	-0.500395	0.0276364	-0.123792
YDL194W	SNF3	8.1023	-0.505779	-0.275385	-0.0468993	0.757743	1.0602	0.0847254	-0.430142
YDL193W	NUS1	9.14885	0.161437	-0.0779709	-0.126999	0.0739424	-0.0189611	0.0475849	0.0511129
YDL192W	ARF1	12.9673	-0.35069	-0.491838	-0.51499	-0.514768	-0.974858	-0.0429826	-0.183054
YDL191W	RPL35A	13.7757	-0.48004	-0.726635	-0.995828	-0.77441	-1.36852	-0.209928	-0.342909
YDL190C	UFD2	10.1827	0.720767	0.0694666	0.0461472	-0.132522	-0.137506	0.030387	0.0811243
YDL189W	RBS1	10.1664	-0.383752	-0.276026	-0.252812	-0.178777	-0.35463	-0.0250786	-0.372542
YDL188C	PPH22	9.80966	0.134565	-0.244247	-0.121219	-0.0333509	-0.047455	0.116631	-0.109676
YDL187C	YDL187C	3.59602	-0.116992	-0.202289	-1.54731	0.946741	1.15207	0.353957	-0.584933
YDL186W	YDL186W	0.827374	-1.06729	0.279818	-1.69622	1.44846	2.65612	0.151865	-0.628558
YDL185C-A	YDL185C-A	-1.56098	-0.448543	1.02931	-1.54531	1.1772	2.8833	-0.134037	-1.18258
YDL185W	VMA1	13.3115	0.211813	-0.277908	-0.737774	-0.288796	-0.430532	0.0886614	-0.0953741
YDL184C	RPL41A	11.0116	-0.222421	-0.342709	-0.987986	-0.698244	-1.2516	-0.397306	-0.0865854
YDL183C	YDL183C	6.87022	-0.294771	-0.0790087	0.00314085	0.662294	0.809341	-0.192757	-0.207862
YDL182W	LYS20	12.5531	-0.167181	-0.312781	-0.700546	-0.450553	-1.08786	-0.900463	-0.178634
YDL181W	INH1	6.3963	0.875407	1.48865	1.15428	1.05544	1.59552	-0.0549247	1.44163
YDL180W	YDL180W	8.50074	0.412275	0.272012	0.282259	0.140298	0.198845	-0.10218	0.182733
YDL179W	PCL9	8.4946	-0.141165	-0.350206	0.423317	-0.15165	-0.270062	-0.108734	-0.148665
YDL178W	DLD2	10.0207	-0.000293935	-0.205121	-0.0166952	0.0517964	-0.105167	-0.0155496	-0.0568644
YDL177C	YDL177C	7.2367	-0.0846941	-0.0539776	0.365854	-0.0280966	-0.00330023	-0.133993	-0.0455205
YDL176W	YDL176W	8.5108	0.0359979	-0.101096	0.252032	0.00721588	0.314146	0.0430556	-0.11593
YDL175C	AIR2	7.8352	0.19108	-0.0130874	-0.35561	0.0458925	0.0499625	0.0719285	0.0236286
YDL174C	DLD1	9.43438	0.155439	0.0698551	-0.0915891	0.283793	0.350748	0.0391294	0.035769
YDL173W	PAR32	10.1201	0.244026	0.226096	0.0492053	0.0964179	-0.0125565	-0.0627652	0.0205056
YDL172C	YDL172C	3.21509	1.00665	0.369898	-0.136085	0.413329	0.695378	-0.0566854	0.496734
YDL171C	GLT1	11.4891	0.327161	-0.0283814	-0.207766	0.0879178	0.0967119	0.0600082	-0.0338325
YDL170W	UGA3	9.11955	-0.0789518	-0.148392	0.171186	0.465451	0.544458	-0.480179	-0.144651
YDL169C	UGX2	3.95854	0.555746	1.33184	1.12974	1.70101	2.48801	0.242372	0.803781
YDL168W	SFA1	10.3221	0.145029	0.0243613	-0.377185	-0.10518	-0.252422	-0.000264845	0.134758
YDL167C	NRP1	10.779	-0.073714	-0.391045	0.0996937	-0.592735	-0.887315	-0.0143238	-0.370077
YDL166C	FAP7	9.50051	-0.317355	-0.424606	-0.501239	-0.360024	-0.724369	-0.0974582	-0.230784
YDL165W	CDC36	8.88736	-0.135657	-0.276195	-0.17174	-0.25408	-0.386026	-0.0749082	-0.183392
YDL164C	CDC9	9.4541	-0.00406817	0.158554	-0.0782352	-0.0828166	-0.103498	0.0309448	0.00196804
YDL163W	YDL163W	-1.46865	-0.147131	2.10132	0.24995	-0.0862345	-0.836112	-0.318665	1.12796
YDL162C	YDL162C	-0.241942	-0.811037	1.30844	-1.05237	-0.475865	0.327778	-0.204842	-0.802733
YDL161W	ENT1	9.95602	0.132213	0.129689	0.317732	-0.000802118	-0.102391	-0.167577	-0.0422639
YDL160C-A	MHF2	6.10349	-0.983514	0.895038	-0.295367	-0.0130131	-0.294147	-0.141323	-0.416393
YDL160C	DHH1	10.0478	0.213992	-0.324824	-0.397421	-0.26195	-0.25345	-0.0186075	-0.433891
YDL159W-A	YDL159W-A	-2.60334	-0.387877	0.97545	-1.05247	-0.488127	1.06374	0.988898	0.65873
YDL159W	STE7	8.084	0.0410551	-0.0285773	0.459635	0.127471	0.168476	0.0552243	-0.161311
YDL159C-B	YDL159C-B	-1.33907	-0.259033	2.75309	2.11106	-0.544445	0.346632	-0.577856	0.501937
YDL158C	YDL158C	8.12803	-0.369648	-0.492216	-0.674153	-0.0895492	-0.496837	-0.131753	-0.193737
YDL157C	YDL157C	9.95331	-0.303943	-0.498583	-0.670572	-0.174194	-0.652135	-0.216008	-0.223422
YDL156W	CMR1	7.43211	0.0715812	0.194616	0.00076072	-0.153622	-0.110293	0.131201	-0.0385505
YDL155W	CLB3	9.26827	-0.208014	-0.154524	0.0679552	-0.117841	-0.118581	0.00858785	-0.310642
YDL154W	MSH5	6.85196	0.429789	0.88223	0.374892	-0.398836	-0.307351	0.0841946	0.418458
YDL153C	SAS10	12.412	-0.575494	-0.553606	-0.672624	-0.399013	-0.709512	-0.104803	-0.352239
YDL152W	YDL152W	3.02318	-1.87898	-1.14248	-1.69645	0.200499	0.151509	0.312512	-1.57536
YDL151C	BUD30	1.57128	-1.28859	0.372312	-0.646215	0.507962	-0.118636	-0.185734	-1.09611
YDL150W	RPC53	10.7055	-0.387493	-0.294216	-0.506075	-0.289976	-0.515479	-0.0519005	-0.396616
YDL149W	ATG9	6.91568	0.669069	0.593252	0.811251	0.640892	1.15104	0.151964	0.270961
YDL148C	NOP14	12.0056	-0.0160478	-0.37817	-0.543036	-0.49559	-0.887068	-0.0515748	-0.43033
YDL147W	RPN5	11.942	0.0107471	-0.499489	0.12995	-0.115906	-0.242359	-0.0697957	-0.0439764
YDL146W	LDB17	7.79038	0.189018	0.118663	-0.178488	0.141163	0.0622818	0.12286	-0.155596
YDL145C	COP1	12.3718	0.313327	-0.105917	-0.344997	-0.377827	-0.545763	0.0170012	-0.149569
YDL144C	YDL144C	8.92496	-0.0145722	-0.00220952	-0.121801	-0.218892	-0.364858	-0.0598148	0.0139997
YDL143W	CCT4	12.1029	-0.026121	-0.343293	-0.256329	-0.46461	-0.721906	0.00459105	-0.0933073
YDL142C	CRD1	7.05384	0.535337	0.201165	0.475652	0.24672	0.357138	-0.0941646	0.218483
YDL141W	BPL1	9.36099	0.309489	-0.124399	-0.280135	-0.424294	-0.559634	-0.00184217	-0.17321
YDL140C	RPO21	12.0509	0.116576	-0.280978	0.0586803	-0.208488	-0.239418	0.115141	-0.107425
YDL139C	SCM3	6.39194	0.199862	0.596896	0.535386	0.432929	0.659283	0.0405892	0.403992
YDL138W	RGT2	8.13267	0.123423	0.299701	0.299361	0.45623	0.355732	0.0159336	0.335467
YDL137W	ARF2	11.5051	0.0639583	-0.154047	-0.0857349	0.00581259	-0.156885	-0.00840685	0.258752
YDL136W	RPL35B	13.6519	-0.446609	-0.744128	-1.02434	-0.768447	-1.39713	-0.243758	-0.397967
YDL135C	RDI1	9.93726	0.162686	-0.056118	-0.319876	-0.116241	-0.362835	-0.140077	0.147256
YDL134C	PPH21	10.1659	0.18748	-0.0695322	0.0191511	0.0249691	0.10122	0.0405691	-0.11487
YDL133C-A	RPL41B	10.6324	0.360472	-0.416933	-0.692345	-0.623752	-1.04404	-0.581596	-0.00132042
YDL133W	SRF1	8.64044	-0.426002	0.121701	0.225352	0.425838	0.587176	-0.0414055	-0.267045
YDL132W	CDC53	10.5458	0.587246	0.0257945	0.0852362	-0.0532017	-0.105377	-0.000131547	0.120226
YDL131W	LYS21	11.7036	0.154455	-0.236827	-0.548629	-0.166401	-0.591627	-0.526782	-0.0714378
YDL130W-A	STF1	7.10476	0.81609	1.18118	1.1989	1.20054	1.41188	-0.0292724	1.34674
YDL130W	RPP1B	13.4562	-0.403354	-0.470001	-0.753387	-0.641016	-1.08566	0.0983753	-0.138046
YDL129W	YDL129W	7.97339	-0.775299	-0.344956	-0.22831	-0.220547	-0.251849	-0.00562631	-0.934825
YDL128W	VCX1	9.89189	-0.0758445	-0.115684	0.133341	-0.175071	-0.292432	-0.0121918	-3.19142e-05
YDL127W	PCL2	7.68716	0.767179	0.504314	0.572158	0.28524	0.683363	-0.00794858	0.648345
YDL126C	CDC48	13.1001	0.659934	0.00995527	-0.0422879	-0.23016	-0.443677	0.0197951	0.225785
YDL125C	HNT1	10.3692	0.280788	0.0884273	-0.26178	-0.0304319	-0.222244	0.0633768	0.113728
YDL124W	YDL124W	9.64553	0.113304	1.25523	1.38724	0.125469	0.371017	0.102843	1.05301
YDL123W	SNA4	7.16438	0.467512	0.316182	0.454089	0.418943	0.544432	0.227741	0.238328
YDL122W	UBP1	11.36	-0.138162	-0.393725	0.025783	-0.236261	-0.403769	0.0224924	-0.272831
YDL121C	YDL121C	10.6701	-0.455706	-0.869963	-0.996651	-0.280377	-0.711199	-0.257531	-0.42217
YDL120W	YFH1	9.30522	0.511849	0.170644	-0.0940552	-0.242177	-0.467757	-0.074494	0.186116
YDL119C	HEM25	7.1734	0.233994	0.539297	0.272932	0.506579	0.52897	0.101612	0.546526
YDL118W	YDL118W	-1.48999	-1.73875	-1.05503	-1.35402	1.08942	2.20247	0.696344	-1.39773
YDL117W	CYK3	9.68372	0.21539	-0.0562622	0.377263	-0.184136	-0.306226	0.0717245	-0.0526153
YDL116W	NUP84	10.0971	0.163512	-0.393241	0.114231	-0.309169	-0.406023	-0.0614557	-0.242752
YDL115C	IWR1	8.81465	0.0101892	-0.0893314	0.383255	0.205788	0.35581	0.0094136	-0.0147988
YDL114W-A	YDL114W-A	2.17513	-1.36874	-0.152921	-0.386145	1.10863	0.721314	-0.471059	-1.06735
YDL114W	YDL114W	-1.66436	3.51223	5.3047	3.68955	1.94225	2.27075	0.0727473	4.73222
YDL113C	ATG20	8.49614	0.167282	0.274988	0.444753	0.404352	0.605519	-0.112465	0.0994372
YDL112W	TRM3	11.039	0.128719	-0.237299	-0.287318	-0.460826	-0.673614	0.106678	-0.260786
YDL111C	RRP42	9.5575	-0.212632	-0.41955	-0.131697	-0.181721	-0.328331	0.00219916	-0.286123
YDL110C	TMA17	7.58238	0.314823	0.745804	0.950665	1.2505	1.8279	0.0366153	0.520074
YDL109C	YDL109C	7.28403	-0.0769639	0.428546	0.443183	0.10557	0.359032	-0.0734908	-0.00142404
YDL108W	KIN28	8.22593	0.0179002	-0.0654525	-0.215148	0.0197695	-0.00384301	0.0130279	-0.211527
YDL107W	MSS2	6.91927	-0.202421	0.124713	0.426453	-0.0849377	-0.0631405	0.156926	0.121696
YDL106C	PHO2	8.46476	0.317824	-0.0191883	0.708928	-0.00997419	0.177366	0.0015419	-0.142338
YDL105W	NSE4	7.58866	-0.0519052	-0.106661	-0.00588406	0.0780011	0.207216	-0.0709759	-0.196406
YDL104C	QRI7	7.20936	-0.639673	-0.456248	0.0702388	0.121247	0.223978	-0.148735	-0.165044
YDL103C	QRI1	9.44855	0.393829	0.133851	0.138795	-0.382265	-0.490676	0.0470629	0.245689
YDL102W	POL3	9.6567	0.339526	-0.0660408	-0.0292036	-0.281868	-0.365964	0.049759	-0.022745
YDL101C	DUN1	8.00937	0.409657	0.447367	0.720658	0.110238	0.349489	0.110313	0.22067
YDL100C	GET3	11.7704	0.52912	-0.0658936	-0.12686	-0.292134	-0.561818	0.0188016	0.160362
YDL099W	BUG1	10.4773	0.148631	0.136372	0.326275	-0.0137855	0.0237836	-0.107776	0.238869
YDL098C	SNU23	7.55796	-0.313846	-0.166682	-0.132486	0.222606	0.246907	-0.150699	-0.103694
YDL097C	RPN6	11.3873	0.253473	-0.149473	0.430465	-0.185559	-0.288819	-0.0017834	0.186836
YDL096C	OPI6	1.00238	-1.6961	0.0270266	-1.28728	1.19311	2.0424	-0.614511	-1.78152
YDL095W	PMT1	12.2727	0.129079	-0.216511	-0.433019	-0.232665	-0.426956	0.0702087	0.00807112
YDL094C	YDL094C	0.211203	0.674422	2.30382	0.193817	0.539519	1.13717	-0.388348	1.20424
YDL093W	PMT5	9.4579	0.304246	-0.0308168	-0.0675722	-0.255168	-0.321998	0.0426057	-0.0034339
YDL092W	SRP14	9.9802	-0.123347	-0.363848	-0.569026	-0.397461	-0.749437	-0.169707	-0.334401
YDL091C	UBX3	7.82955	0.605941	0.381763	0.599849	0.231691	0.424885	0.0545375	0.26438
YDL090C	RAM1	8.1754	0.247251	0.28207	0.0678036	0.0467577	0.0504181	-0.0228317	0.118871
YDL089W	NUR1	8.40277	0.414982	0.529852	0.090342	0.199807	0.297127	-0.0175488	0.0936923
YDL088C	ASM4	9.47665	0.214414	0.0219063	0.495771	-0.152185	-0.124318	0.0225763	-0.0909307
YDL087C	LUC7	7.09402	-0.0148479	0.201326	0.20875	0.241365	0.328916	-0.0581259	-0.238048
YDL086W	YDL086W	9.4136	0.778455	0.167958	0.159237	0.231178	0.20871	0.0684768	0.157834
YDL086C-A	YDL086C-A	4.0411	-0.395374	0.139843	-0.699144	0.168126	0.042922	0.246305	-0.121616
YDL085C-A	YDL085C-A	9.1863	-0.409438	-0.282697	-0.981612	-0.0646671	-0.33206	-0.22211	-0.290042
YDL085W	NDE2	2.53355	1.35218	2.08982	2.2211	1.83506	3.19652	0.310273	2.07564
YDL084W	SUB2	13.1038	0.183282	-0.287338	-0.630903	-0.692735	-1.05972	-0.0486425	-0.100235
YDL083C	RPS16B	13.8296	-0.68136	-0.510238	-0.979202	-0.886647	-1.51599	-0.107276	-0.297526
YDL082W	RPL13A	13.1992	-0.0184294	-0.336903	-0.836942	-0.892682	-1.40441	-0.0418488	-0.241696
YDL081C	RPP1A	13.8477	-0.113469	-0.519793	-0.872254	-0.749318	-1.22723	-0.0382801	-0.299255
YDL080C	THI3	8.72091	0.0578925	0.268624	-0.319986	0.0777564	0.104189	-0.0366968	-0.0880178
YDL079C	MRK1	5.75675	-0.0917091	0.860718	0.642196	1.3262	1.69298	0.0161326	0.249048
YDL078C	MDH3	10.7658	0.187917	-0.265542	-0.326393	-0.221239	-0.327182	-0.0761618	-0.0985215
YDL077C	VAM6	8.95736	0.179557	0.105216	-0.0615057	-0.157881	-0.098101	0.0281475	-0.0417551
YDL076C	RXT3	8.56012	-0.0865876	-0.0505764	-0.0215413	-0.189744	-0.19041	-0.0381982	-0.262636
YDL075W	RPL31A	14.3703	-0.855171	-0.698715	-1.07574	-0.724057	-1.35051	-0.180918	-0.291076
YDL074C	BRE1	10.8253	-0.266073	-0.670522	0.11166	-0.360575	-0.482105	-0.055233	-0.599214
YDL073W	AHK1	10.1119	0.264585	-0.220033	0.0442732	-0.118706	-0.205109	0.0370012	-0.206015
YDL072C	YET3	9.85036	0.926376	0.594668	0.7388	0.354047	0.348445	-0.0452451	0.653048
YDL071C	YDL071C	1.05024	1.11161	1.28839	0.271961	0.847122	1.62749	-0.0372888	0.0396733
YDL070W	BDF2	11.3087	-1.6967	-0.0793453	-0.494759	-0.126354	0.140608	0.0688208	-0.154345
YDL069C	CBS1	6.73499	0.188471	-0.12499	0.311248	-0.0182655	0.02969	0.0764059	0.142429
YDL068W	YDL068W	1.33481	0.115217	0.890264	-0.234648	0.271723	0.181795	-0.426862	-0.600488
YDL067C	COX9	8.22498	0.649878	0.303784	0.207891	0.131381	0.279407	-0.368313	0.219411
YDL066W	IDP1	10.9993	0.732729	0.107222	-0.217362	-0.0487908	-0.289426	-0.275476	0.305819
YDL065C	PEX19	10.0009	0.412354	-0.287532	-0.0717655	0.062023	0.0637929	-0.00531487	-0.016013
YDL064W	UBC9	8.89794	0.0718657	1.34755	0.342588	-1.55742	-2.37594	-0.64113	-0.221727
YDL063C	SYO1	10.9618	-0.191143	-0.829025	-0.365609	-0.494111	-0.786577	0.0496552	-0.440429
YDL062W	YDL062W	0.322914	-2.10691	0.587331	-0.709505	1.00183	2.49874	0.441121	-0.267827
YDL061C	RPS29B	12.3513	-0.329801	-0.33876	-0.777461	-0.700687	-1.14368	-0.12349	-0.271889
YDL060W	TSR1	11.5953	-0.328823	-0.47916	-0.483586	-0.54136	-0.830781	-0.0446935	-0.46557
YDL059C	RAD59	7.29319	-0.0507812	0.287922	-0.445091	0.335894	0.536462	-0.0972702	-0.104049
YDL058W	USO1	11.0895	0.132279	-0.136445	-0.337124	-0.222227	-0.368872	0.0110706	-0.0540926
YDL057W	YDL057W	6.57012	0.145372	0.267443	0.0348476	0.684809	0.939882	-0.0253104	0.305031
YDL056W	MBP1	9.23286	0.270462	0.115143	0.524626	-0.0916789	0.0602772	0.0013681	-0.1048
YDL055C	PSA1	14.2767	-0.50005	-0.396564	-0.534158	-1.01137	-1.25548	0.00248642	-0.272858
YDL054C	MCH1	8.42745	0.592073	0.402852	0.126742	0.49684	0.446192	-0.133389	0.292489
YDL053C	PBP4	9.24054	0.642816	0.236378	0.30863	0.127522	0.00669513	-0.0253025	0.378103
YDL052C	SLC1	10.0694	0.109298	-0.315011	-0.160842	-0.169327	-0.291813	0.168854	-0.18321
YDL051W	LHP1	11.843	-0.183753	-0.422152	-0.581083	-0.551978	-1.12103	-0.0537344	-0.268346
YDL050C	YDL050C	1.3076	-0.315872	-0.298313	0.29601	0.23768	-0.27723	-0.0100748	0.385418
YDL049C	KNH1	6.22816	-1.18389	-0.460887	-0.891439	0.938663	1.15792	-0.131	-1.01511
YDL048C	STP4	8.54857	-1.57884	1.0231	0.405977	1.02075	1.41935	0.197721	0.346567
YDL047W	SIT4	10.1178	-0.158798	-0.207846	-0.140033	-0.142363	-0.124939	0.112116	-0.22283
YDL046W	NPC2	10.1863	0.497553	-0.0105635	0.366253	-0.0681177	-0.247503	-0.0315598	0.360624
YDL045W-A	MRP10	8.35101	0.465172	-0.336065	0.164152	-0.137816	-0.241151	0.0640176	-0.0141788
YDL045C	FAD1	8.36942	0.17778	0.0398532	0.0852151	0.14353	0.163356	0.0218932	-0.0334574
YDL044C	MTF2	7.78045	0.2191	-0.165809	0.645502	-0.0739253	-0.0984046	0.0349625	0.0117456
YDL043C	PRP11	8.77338	-0.412043	-0.449017	-0.354588	-0.313084	-0.588686	-0.0896596	-0.266395
YDL042C	SIR2	9.30153	-0.27914	-0.126056	-0.572291	-0.489372	-0.623357	-0.0792049	-0.173007
YDL041W	YDL041W	0.229975	0.135722	0.214725	-2.37148	-0.328352	-0.444942	0.554457	0.798622
YDL040C	NAT1	11.5022	0.210281	-0.144773	-0.411594	-0.560446	-0.749187	0.0231267	-0.148529
YDL039C	PRM7	10.6485	-1.68023	-0.274247	-0.683269	-0.22076	-1.11277	0.310037	-0.542563
YDL037C	BSC1	9.63138	-2.06349	-0.381827	-0.936935	-0.467876	-1.5033	0.14348	-0.869443
YDL036C	PUS9	9.02672	-0.160478	-0.258863	-0.545164	-0.146328	-0.264956	0.0652888	-0.287941
YDL035C	GPR1	9.70216	0.507632	0.020172	0.306877	0.287022	0.390722	0.094612	0.166414
YDL034W	YDL034W	-1.78176	0.506944	2.02625	-0.014788	-0.196263	0.117612	0.307523	1.69149
YDL033C	SLM3	7.52571	-0.202795	0.00215773	-0.125267	0.166739	0.300229	0.188931	-0.315311
YDL032W	YDL032W	-1.60837	1.58033	3.20342	-0.102103	-0.136505	0.820227	-0.0392483	1.92843
YDL031W	DBP10	11.8822	-0.141827	-0.243705	-0.655672	-0.221709	-0.513875	0.0432104	-0.386963
YDL030W	PRP9	8.71163	-0.293432	-0.353275	-0.19107	-0.306704	-0.428876	-0.0239212	-0.369296
YDL029W	ARP2	10.9611	0.125905	-0.0934298	0.0217367	-0.177237	-0.312441	0.0831081	0.108356
YDL028C	MPS1	8.95764	0.0634798	-0.219389	0.519007	0.17608	0.362545	0.0553943	-0.201228
YDL027C	MRX9	8.13543	0.562998	0.525677	0.8775	0.65503	0.812056	-0.000865178	0.429887
YDL026W	YDL026W	0.72701	-1.25509	0.282445	-0.524915	0.855826	2.05031	0.372791	-0.325135
YDL025C	RTK1	8.39278	0.460479	0.318284	0.267291	0.478554	0.634066	-0.0322588	0.218631
YDL025W-A	YDL025W-A	-0.906838	0.703605	0.807089	1.10069	-0.998816	-0.714956	-1.4674	1.9459
YDL024C	DIA3	4.33483	-0.592377	1.0969	0.434879	1.21329	2.09776	0.106809	0.267593
YDL022C-A	YDL022C-A	-1.95733	-0.564648	1.18457	0.79632	1.79502	3.49022	-0.303139	-0.258317
YDL023C	YDL023C	-0.139743	0.548704	2.28087	1.7299	0.299324	0.663507	0.406832	1.71502
YDL022W	GPD1	9.61721	-0.0555914	0.720322	0.389738	0.622413	0.851423	0.063249	0.564899
YDL021W	GPM2	5.04507	0.817483	1.70002	2.13354	1.74309	2.19382	0.336255	1.24394
YDL020C	RPN4	9.14102	1.54894	0.967885	1.49195	-0.0720884	0.312848	0.0880529	0.65154
YDL019C	OSH2	10.0839	0.0474063	-0.107807	0.035168	-0.203325	-0.238078	-0.0200743	-0.186373
YDL018C	ERP3	8.45446	0.0390682	-0.180948	-0.299382	0.197183	0.0528466	-0.148442	0.100849
YDL017W	CDC7	7.93049	0.181212	0.302704	0.354152	0.166806	0.182081	0.101998	0.171964
YDL016C	YDL016C	8.35546	-0.0230239	-0.197048	-0.0745978	-0.101277	-0.212672	0.0921046	0.152866
YDL015C	TSC13	11.2758	0.175922	-0.101891	-0.178689	-0.215206	-0.486304	0.0474627	0.0299112
YDL014W	NOP1	13.2156	0.0199095	-0.305095	-0.62131	-0.699301	-1.12716	0.0730179	-0.340989
YDL013W	SLX5	8.99886	-0.033277	-0.13787	-0.121768	0.196225	0.337244	-0.102065	-0.419052
YDL012C	YDL012C	8.4277	0.805177	0.395044	-0.0937539	0.0153847	-0.0243762	0.0216526	0.0851784
YDL011C	YDL011C	-1.49755	0.29822	1.4227	0.839109	0.925595	1.23522	-0.260897	1.21597
YDL010W	GRX6	8.70672	0.320858	0.491503	0.351838	0.297283	0.423357	-0.0935833	0.4857
YDL009C	YDL009C	2.31046	-0.640532	-0.0998541	0.36839	-0.0304788	0.383852	-0.290947	-0.401088
YDL008W	APC11	8.06076	-0.413386	-0.66075	-0.645549	0.185303	0.118398	-0.0580845	-0.364068
YDL007C-A	YDL007C-A	-2.19619	0.807806	0.729619	0.0918452	2.49193	2.73607	0.174593	0.85273
YDL007W	RPT2	11.6994	0.188882	-0.167942	0.319048	-0.124527	-0.3575	-0.0382379	0.158967
YDL006W	PTC1	8.97878	-0.335829	-0.271627	-0.0589186	0.00353562	-0.0218699	-0.0933945	-0.177448
YDL005C	MED2	9.48538	-0.303835	-0.0739138	0.257136	-0.0396367	-0.103044	-0.117349	-0.225786
YDL004W	ATP16	10.1814	0.168678	0.174129	0.219531	0.130336	0.167227	-0.17631	0.405506
YDL003W	MCD1	9.96453	-0.404299	-0.188657	0.184953	-0.60177	-0.678452	-0.00776118	-0.150003
YDL002C	NHP10	9.06383	-0.599124	-0.548984	-0.267576	-0.190904	-0.344807	-0.146048	-0.435413
YDL001W	RMD1	8.3435	-0.455586	-0.283406	0.0371828	-0.0899375	-0.0935903	0.0672972	-0.245258
YDR001C	NTH1	9.80981	0.683695	0.738863	0.751873	0.636673	0.907214	0.109195	0.722571
YDR002W	YRB1	12.9663	-0.588997	-0.677701	-0.799416	-0.421112	-0.796649	-0.167924	-0.287229
YDR003W	RCR2	7.38478	0.313826	0.352426	0.56099	0.291137	0.454193	0.0626932	0.32629
YDR003W-A	YDR003W-A	5.78446	-0.104129	0.089167	0.330387	0.48867	0.877374	0.159421	0.276517
YDR004W	RAD57	8.41757	-0.0810455	-0.0963131	-0.0523384	0.00926098	0.0228519	-0.0193531	-0.121495
YDR005C	MAF1	8.93605	-0.110107	-0.269828	0.0847703	-0.0510601	-0.199243	-0.0319789	-0.15641
YDR006C	SOK1	10.141	-0.202897	-0.341075	0.234223	-0.128056	-0.192063	0.110128	-0.336247
YDR007W	TRP1	2.78906	-0.707218	-0.223334	-0.747997	0.111394	-0.0643533	6.51282	-0.121706
YDR008C	YDR008C	-2.17267	0.271582	1.926	0.23053	-0.200193	-0.526771	4.26717	0.153474
YDR009W	GAL3	5.3614	-0.328568	0.560394	-0.741128	1.27455	1.25157	0.135084	-0.0326394
YDR010C	YDR010C	0.727388	0.094146	0.79937	0.703532	1.44472	2.13409	0.00890571	0.577812
YDR011W	SNQ2	11.6954	-0.32145	-0.203708	-0.193887	0.150407	-0.19083	-0.0881969	-0.0144271
YDR012W	RPL4B	14.2294	-0.163434	-0.412379	-0.752197	-0.670136	-1.11812	-0.0428688	-0.289173
YDR013W	PSF1	7.64923	-0.0597359	-0.225378	0.0365004	-0.201385	-0.195961	-0.0584219	-0.029316
YDR014W	RAD61	7.77217	0.174405	0.0642179	0.190601	-0.0927407	-0.0780213	-0.154121	-0.136718
YDR014W-A	HED1	2.91119	0.582513	1.94509	0.949039	1.09498	1.31824	0.0592923	1.20344
YDR015C	YDR015C	-1.96018	0.44761	0.993907	0.84469	-0.727209	-0.568721	-0.297346	0.600127
YDR016C	DAD1	7.7302	-1.05493	-0.647768	-0.926828	-0.116091	-0.241759	-0.143786	-0.459831
YDR017C	KCS1	10.3602	-0.375434	-0.327565	-0.064743	-0.269668	-0.321667	0.0646989	-0.304392
YDR018C	YDR018C	3.24296	1.44551	2.07125	1.78807	1.71298	2.05353	0.11982	1.84372
YDR019C	GCV1	8.99103	-0.403572	-0.0436598	0.470467	1.26054	1.10715	-0.132268	-0.119619
YDR020C	DAS2	8.62844	-0.383092	-0.733197	-0.425887	-0.352095	-0.65519	-0.153239	-0.518595
YDR021W	FAL1	9.24844	-0.457914	-0.54167	-0.226993	-0.347109	-0.536478	0.0212784	-0.444326
YDR022C	YDR022C	6.51685	-0.305762	0.207716	0.447227	0.475673	0.847259	0.0155473	0.495964
YDR023W	SES1	13.493	-0.0724059	-0.587709	-0.835284	-0.629781	-1.17371	-0.0674182	-0.283856
YDR024W	FYV1	7.31336	0.0413556	-0.452703	-0.519479	-0.471642	-0.830357	-0.125039	-0.0507656
YDR025W	RPS11A	13.5981	-0.318902	-0.233209	-0.791244	-0.810819	-1.36344	-0.0709676	-0.231665
YDR026C	NSI1	9.50164	0.0172608	-0.0544174	-0.128772	-0.0883229	-0.12195	-0.0111237	-0.157618
YDR027C	VPS54	9.43617	-0.118203	-0.325649	0.365317	-0.0124324	0.07175	0.0678588	-0.366946
YDR028C	REG1	10.9892	0.215568	-0.114234	-0.224707	0.0808727	0.194366	0.0325312	-0.117556
YDR029W	YDR029W	-1.78569	-2.09882	0.712006	-1.36611	-0.164961	0.374775	1.25208	0.0664055
YDR030C	RAD28	7.46985	0.109276	0.145675	0.219419	0.192728	0.41355	-0.0812631	-0.024411
YDR031W	MIX14	7.33516	-0.6519	-0.545377	-0.0946577	0.290567	0.500701	-0.272072	-0.215305
YDR032C	PST2	10.6781	0.342282	0.295025	0.451706	0.190008	0.11235	0.069694	0.456557
YDR033W	MRH1	13.3687	-0.144222	0.277611	0.528444	-0.210448	-0.308304	-0.157416	0.029613
YDR034C	LYS14	9.64395	0.122263	-0.0887076	-0.0105549	0.0538142	0.128775	-0.218416	-0.159154
YDR034C-D	YDR034C-D	9.23993	-0.00918283	2.53529	0.361057	0.242075	0.294206	-0.00841516	1.17507
YDR034C-C	YDR034C-C	6.00498	-0.275312	2.07426	0.23512	-0.0793953	-0.0200143	-0.184342	0.245201
YDR034C-A	YDR034C-A	-1.13798	0.1624	2.2103	-1.04382	-0.0856773	1.24638	-0.0182461	0.0406272
YDR034W-B	YDR034W-B	1.33753	0.815612	2.78073	1.97593	2.33579	2.83484	0.201431	2.48164
YDR035W	ARO3	11.902	-0.0851439	0.00310097	-0.580089	-0.14548	-0.417468	-0.598865	-0.00523663
YDR036C	EHD3	9.54999	0.207117	-0.179919	-0.0030087	-0.431192	-0.619404	-0.0273404	0.085368
YDR037W	KRS1	13.7337	0.125176	-0.265979	-0.879239	-0.725697	-1.32354	-0.16442	-0.111295
YDR038C	ENA5	10.5005	-0.0594722	-0.0869263	-0.205739	0.0416705	-0.152408	0.060646	-0.175978
YDR039C	ENA2	10.5834	-0.115171	-0.0990142	-0.169523	0.109742	-0.0794483	0.0783414	-0.188472
YDR040C	ENA1	10.544	-0.0827467	-0.045252	-0.127618	0.128352	-0.0422863	0.0641011	-0.158511
YDR041W	RSM10	8.65776	-0.0975867	-0.258375	0.245032	0.0776596	-0.0339319	0.062253	-0.083977
YDR042C	YDR042C	4.45953	0.999923	2.00785	0.879775	0.807962	0.651133	-0.107137	1.90401
YDR043C	NRG1	5.17958	1.96186	2.66611	2.07023	0.91843	1.31484	-0.158967	1.81305
YDR044W	HEM13	9.45716	0.785301	0.686463	0.301463	-0.612794	-0.609672	0.245988	0.0745466
YDR045C	RPC11	9.34226	-0.648473	-0.583217	-0.612413	-0.280551	-0.629004	-0.100835	-0.476375
YDR046C	BAP3	11.4498	-0.380089	-0.191857	0.1385	-0.000841897	-0.0794299	-0.292464	0.229746
YDR047W	HEM12	10.217	0.29989	0.26389	0.0590262	-0.330533	-0.356167	0.00875256	0.204907
YDR048C	YDR048C	-1.59983	2.08041	3.1744	1.87972	-0.0616207	1.58073	-0.0563207	2.43871
YDR049W	VMS1	9.41464	0.112701	-0.053505	0.0107047	-0.0689826	-0.0682186	-0.0629146	-0.111176
YDR050C	TPI1	15.3853	-0.508045	-0.406117	-0.883519	-0.820162	-1.32355	-0.0446131	-0.267718
YDR051C	DET1	9.45599	-0.153639	-0.502955	-0.160231	0.0397413	-0.0204035	-0.0793828	-0.326591
YDR052C	DBF4	9.85906	0.127012	0.059279	0.359181	-0.132407	-0.14112	0.0586438	0.000139515
YDR053W	YDR053W	-0.742814	-0.348113	1.57656	-0.887616	1.07303	2.13628	-0.796193	0.0455405
YDR054C	CDC34	9.97056	0.0814072	-0.108645	0.211227	0.0886854	-0.0075403	-0.0134663	-0.14159
YDR055W	PST1	10.083	-0.0918128	0.852125	1.71107	1.03956	1.1519	-0.0281133	1.00589
YDR056C	EMC10	10.0269	0.0703954	-0.199491	-0.412109	-0.0982674	-0.126123	-0.0511326	-0.151649
YDR057W	YOS9	8.78692	0.04541	0.0816057	0.119713	0.23853	0.242175	-0.0235375	0.0756058
YDR058C	TGL2	6.78753	0.187164	0.102092	0.649133	0.730541	1.06849	-0.0992076	0.146585
YDR059C	UBC5	6.36375	1.26909	1.05664	1.00862	1.25515	1.42786	0.0879424	1.11648
YDR060W	MAK21	12.4749	-0.129234	-0.472212	-0.620658	-0.599671	-0.888499	-0.0221584	-0.371318
YDR061W	YDR061W	8.69119	0.206761	0.0651261	0.266834	0.356022	0.61515	0.0867679	0.101403
YDR062W	LCB2	11.613	0.0565996	-0.127327	-0.273306	-0.201059	-0.351125	0.0871806	-0.054261
YDR063W	AIM7	9.16643	-0.0151569	-0.3562	-0.209768	-0.195662	-0.26629	-0.0255684	0.0294093
YDR064W	RPS13	14.2793	-0.118475	-0.614496	-0.940221	-0.757708	-1.31896	-0.102831	-0.340018
YDR065W	RRG1	7.73279	-0.162144	-0.0337828	0.23955	-0.0908227	-0.111088	-0.0385288	0.16286
YDR066C	RTR2	6.41332	-0.601846	-0.645979	-0.698126	0.18519	0.195315	-0.109583	-0.54629
YDR067C	OCA6	7.97211	0.00475521	-0.145418	0.162435	0.179662	0.120422	-0.0411662	-0.0465484
YDR068W	DOS2	9.97173	-0.343528	-0.451573	-0.595487	0.0424457	0.0436274	-0.151947	-0.173513
YDR069C	DOA4	7.99788	0.410264	0.432512	0.67413	0.20813	0.406714	0.0813362	-0.0100335
YDR070C	FMP16	2.98971	1.55166	2.56988	2.70835	1.85514	3.80427	-0.0613975	2.07859
YDR071C	PAA1	10.9517	0.069347	-0.366898	-0.211452	-0.472509	-0.907084	-0.115556	-0.210851
YDR072C	IPT1	9.91855	-0.315513	-0.181469	-0.00166751	0.275833	0.0416874	0.187413	-0.333645
YDR073W	SNF11	7.87117	-0.386706	0.0505898	-0.0614324	0.0706988	0.0424986	-0.0691662	-0.0227253
YDR074W	TPS2	9.47356	0.38093	0.949962	1.08808	0.56464	0.636282	-0.0520758	0.421525
YDR075W	PPH3	8.95224	-0.793565	-0.737266	0.0267684	-0.490899	-0.664365	0.0120957	-0.697265
YDR076W	RAD55	6.84107	-0.0172321	0.18104	0.309201	0.246009	0.128272	-0.163057	0.0500746
YDR077W	SED1	13.8699	1.26713	1.04002	1.18193	0.707153	1.13286	-0.0205982	1.367
YDR078C	SHU2	6.536	0.451186	-0.252565	0.0870998	-0.069902	0.0210441	0.205607	-0.14104
YDR079W	PET100	7.36209	0.068267	-0.0305695	0.230442	0.207614	0.325487	-0.0647825	0.237593
YDR079C-A	TFB5	6.88353	-0.10079	-0.59838	-0.589926	-0.204001	-0.378546	-0.120745	-0.221163
YDR080W	VPS41	9.28431	0.275155	-0.148093	0.069748	-0.0391596	0.051882	0.10043	0.0565958
YDR081C	PDC2	9.47709	0.202698	-0.114649	0.184698	-0.0627435	-0.07498	0.0524366	-0.224507
YDR082W	STN1	7.9019	-0.0443706	0.0508196	0.351326	0.151875	0.40255	-0.0358098	-0.138532
YDR083W	RRP8	11.3336	-0.445956	-0.555646	-0.482725	-0.499816	-0.84991	-0.098117	-0.424615
YDR084C	TVP23	8.77724	0.117798	-0.138116	-0.0532471	-0.14816	-0.357453	0.0297272	0.134503
YDR085C	AFR1	6.93074	0.517671	1.61358	1.03878	1.22158	1.40546	-0.0153329	1.12513
YDR086C	SSS1	11.2868	-0.181403	-0.273641	-0.507231	-0.293527	-0.678103	-0.109175	0.156061
YDR087C	RRP1	10.5784	-0.468958	-0.682616	-0.439824	-0.494457	-0.860411	0.0777764	-0.347448
YDR088C	SLU7	8.77554	-0.386752	0.0590349	0.295722	0.427883	0.471055	-0.157471	-0.204834
YDR089W	VTC5	8.91483	0.0417927	-0.0128597	0.0302091	0.0367952	-0.0190275	0.0553202	-0.0123109
YDR090C	YDR090C	8.31043	0.201974	-0.191482	-0.0900204	0.0825411	0.0810864	0.0640329	-0.0385014
YDR091C	RLI1	11.7026	0.257903	-0.380728	-0.260417	-0.757058	-1.09669	-0.0235166	-0.348085
YDR092W	UBC13	8.93522	0.619618	0.390069	0.331405	0.0486123	-0.00938001	0.0364907	0.375823
YDR093W	DNF2	11.0313	-0.248174	-0.402308	-0.605847	-0.194098	-0.283278	0.105629	-0.223548
YDR094W	YDR094W	7.62095	-0.142811	-0.0667526	-0.443084	0.115667	0.136473	0.130484	0.087521
YDR095C	YDR095C	-2.12051	-0.499786	0.836094	-0.287604	-0.130754	1.30628	0.0232387	-0.395113
YDR096W	GIS1	7.94668	0.0913177	0.381099	1.20761	0.804701	0.94702	-0.00391348	-0.144129
YDR097C	MSH6	10.097	0.233444	-0.0499658	0.0393882	-0.424421	-0.454857	-0.0489701	-0.0378583
YDR098C	GRX3	10.4374	0.111522	-0.0731027	-0.325581	-0.329555	-0.636952	-0.111549	0.0235702
YDR098C-B	YDR098C-B	10.553	-0.139689	2.28545	0.305057	0.44483	0.439311	0.059304	0.981828
YDR098C-A	YDR098C-A	7.80105	-0.433548	2.20312	0.386457	0.384488	0.382578	-0.0450351	0.680696
YDR099W	BMH2	11.7631	0.705893	0.127	0.214365	-0.174499	-0.389852	-0.00803646	0.208179
YDR100W	TVP15	8.61699	-0.00570916	-0.095449	0.121007	-0.0767012	-0.288586	-0.0501182	0.0340274
YDR101C	ARX1	11.7525	-0.226695	-0.541309	-0.288564	-0.639386	-1.06395	0.0006358	-0.351874
YDR102C	YDR102C	-2.50794	0.568253	4.02515	1.35183	0.763099	1.71685	0.798095	0.771276
YDR103W	STE5	6.45787	0.312514	2.71232	1.2835	-0.217954	0.142338	0.233387	0.504437
YDR104C	SPO71	8.09309	0.123828	0.261341	0.0799295	0.215804	0.5312	0.0661963	0.041255
YDR105C	TMS1	8.84309	0.242164	0.10917	0.0865515	-0.0773961	0.0202457	0.13668	0.023225
YDR106W	ARP10	4.21068	0.0397075	0.27488	-0.596138	0.224689	0.415617	0.0385327	0.0873013
YDR107C	TMN2	8.63954	0.0169918	-0.072562	-0.395581	0.012407	-0.0850439	-0.0944557	-0.0860425
YDR108W	TRS85	8.67779	-0.0351525	-0.0376409	0.136945	-0.136984	-0.0761586	0.00266534	-0.120871
YDR109C	YDR109C	8.53375	0.0620285	0.105183	0.446191	0.0874444	0.246996	0.0437295	0.0774875
YDR110W	FOB1	9.71408	-0.350877	-0.537945	-0.0132424	-0.404986	-0.660221	-0.0651199	-0.489247
YDR111C	ALT2	8.90551	0.667442	0.503357	-0.0420388	-0.524988	-0.748193	-0.125972	0.10117
YDR112W	IRC2	-1.04316	-0.912546	-0.823161	-1.78182	0.320177	1.2307	0.744616	-0.146515
YDR113C	PDS1	8.24112	-0.165667	0.0898071	0.378628	-0.178334	0.00161713	-0.125478	-0.209802
YDR114C	YDR114C	-1.11922	-1.04941	0.11137	-0.74649	0.740758	1.76146	1.43322	-1.14521
YDR115W	MRX14	8.29415	-0.304348	-0.338569	0.00270449	-0.0271669	-0.0701056	-0.00388744	-0.115531
YDR116C	MRPL1	8.76578	-0.165296	-0.351115	0.294758	-0.196937	-0.263482	-0.0269196	-0.182714
YDR117C	TMA64	9.61795	0.112592	-0.0874698	-0.180756	-0.297488	-0.374973	-0.045699	-0.0706925
YDR118W	APC4	7.87993	0.00529463	0.00773852	0.137107	-0.0714434	-0.0727936	0.0621081	-0.0102757
YDR118W-A	YDR118W-A	4.84128	-0.386222	-0.117095	-0.228297	0.134026	0.263865	0.154505	0.0125664
YDR119W	VBA4	11.1807	-0.0439963	-0.379505	-0.613217	-0.511853	-0.840499	0.0380816	-0.327067
YDR119W-A	COX26	0.982127	-0.637821	1.43017	1.80104	3.10084	4.47175	-0.515487	0.380081
YDR120C	TRM1	11.4051	-0.243098	-0.477199	-0.558222	-0.606388	-0.979167	-0.0295187	-0.508776
YDR121W	DPB4	9.20133	-0.0833925	-0.406721	-0.395286	-0.0461008	-0.223995	-0.11372	-0.268291
YDR122W	KIN1	9.45906	0.258639	0.426257	0.514603	0.322758	0.537766	0.0282723	0.295925
YDR123C	INO2	7.31876	-0.372931	0.23998	0.172992	-0.118401	-0.101666	-0.0820082	-0.131791
YDR124W	YDR124W	4.49847	0.335667	1.27445	0.436176	0.489163	0.702505	0.294144	0.646196
YDR125C	ECM18	6.13836	-0.108703	0.343426	0.0833151	0.404956	0.691253	-0.0933423	-0.0460036
YDR126W	SWF1	6.61526	0.716023	0.471564	0.169165	0.339131	0.348431	0.215286	0.416556
YDR127W	ARO1	11.8361	0.575568	-0.141967	-1.30405	-0.0544895	-0.415595	-0.251895	0.0331784
YDR128W	MTC5	9.97131	-0.322212	0.261174	-0.291858	-0.00783375	0.108315	0.10392	0.00117079
YDR129C	SAC6	11.3418	0.153738	0.0347321	-0.192036	-0.399281	-0.492071	0.0287713	-0.159408
YDR130C	FIN1	7.65988	0.0886325	-0.2277	0.342211	0.187737	0.304438	-0.0275992	-0.206675
YDR131C	YDR131C	7.52556	0.383148	0.317677	0.375162	0.204077	0.285742	-0.00567458	0.21214
YDR132C	YDR132C	7.48445	0.500444	0.00257616	0.202524	-0.0377488	-0.152308	-0.0339402	-0.000970949
YDR133C	YDR133C	11.2344	0.204409	0.486368	0.441797	-0.240388	-0.174027	-0.184226	0.166105
YDR135C	YCF1	11.5013	0.751987	-0.129689	-0.556442	-0.23678	-0.435208	0.0483426	0.122634
YDR136C	VPS61	0.632687	-1.43414	1.47088	-0.317329	0.795519	1.21466	-0.226341	0.000627936
YDR137W	RGP1	9.16078	0.04954	-0.104854	0.0219787	-0.0369963	-0.0408382	-0.0523638	-0.124852
YDR138W	HPR1	9.43656	0.112799	-0.141566	0.247336	-0.158645	-0.128056	-0.0369432	-0.228438
YDR139C	RUB1	9.28274	-0.634761	-0.58225	-0.505704	-0.342829	-0.556525	-0.172698	-0.29003
YDR140W	MTQ2	8.10546	0.237684	-0.0529334	0.00659093	0.038936	0.0652597	0.0899783	0.0428611
YDR141C	DOP1	10.0268	0.423233	-0.0924265	-0.0759499	-0.0194041	0.120604	0.0786119	0.0178643
YDR142C	PEX7	7.81484	0.0921117	-0.0560603	0.242257	0.19827	0.333933	0.0203832	-0.192728
YDR143C	SAN1	9.60039	0.258227	-0.044646	0.142063	-0.252659	-0.422845	0.0969074	-0.381185
YDR144C	MKC7	10.8591	0.332895	-0.260914	-0.305808	-0.430016	-1.04488	0.0176196	-0.106375
YDR145W	TAF12	10.0616	0.287044	0.11104	0.164158	-0.294444	-0.390787	-0.00274543	-0.100712
YDR146C	SWI5	9.14493	0.482969	0.528981	0.951741	0.187643	0.273466	0.035273	0.144554
YDR147W	EKI1	8.39465	0.200985	0.137335	0.265173	-0.0531473	-0.0378298	0.0474889	-0.0680942
YDR148C	KGD2	9.9381	0.287263	0.24353	0.235693	-0.000688438	0.243919	-0.00663645	0.413796
YDR149C	YDR149C	-1.19896	-0.461661	0.507922	-0.299741	0.335814	1.99196	-0.858093	-1.51246
YDR150W	NUM1	11.0361	0.220935	-0.20496	-0.3916	-0.0395294	0.0584221	0.076206	-0.024937
YDR151C	CTH1	8.50315	1.17264	0.657306	0.978433	-0.290022	-0.0951736	-0.0469391	0.430216
YDR152W	GIR2	10.6745	-0.225122	-0.564013	-0.256926	-0.282825	-0.434022	0.00310347	-0.300596
YDR153C	ENT5	9.51239	0.287024	-0.0904435	0.522456	-0.226887	-0.314089	-0.0200386	-0.0308416
YDR154C	YDR154C	13.2088	0.278044	0.0208421	0.118222	-0.312957	-0.526058	0.0574413	0.335952
YDR155C	CPR1	13.5921	0.392033	0.10207	0.0883637	-0.347097	-0.584539	0.0441494	0.281615
YDR156W	RPA14	9.24354	0.0557558	-0.0193494	-0.0894728	-0.145566	-0.40851	-0.0194616	-0.126527
YDR157W	YDR157W	7.23438	0.0456612	-0.104708	-0.0750505	-0.0377942	-0.264778	0.0468231	-0.0347067
YDR158W	HOM2	12.4552	0.248574	-0.161037	-0.977157	-0.353014	-0.950438	-0.439482	0.158846
YDR159W	SAC3	9.75061	0.144994	-0.0753557	-10.5965	-0.247455	-0.208597	0.0784837	-0.153795
YDR160W	SSY1	8.89896	0.112434	-0.041533	0.615475	-0.11046	-0.0100937	0.0408431	-0.158898
YDR161W	ACL4	10.8665	-0.24023	-0.385497	-0.424482	-0.475597	-0.819504	-0.0503525	-0.388198
YDR162C	NBP2	8.52126	0.154899	0.0174924	0.563096	0.0806417	0.100976	-0.061702	0.0237693
YDR163W	CWC15	8.37742	-0.00863053	0.165014	0.298071	0.312142	0.382288	-0.242627	0.174175
YDR164C	SEC1	9.54648	-0.0251302	-0.0852128	-0.193405	-0.197267	-0.246836	0.0133077	-0.134543
YDR165W	TRM82	11.1002	-0.229308	-0.546196	-0.423707	-0.632505	-1.0639	-0.075997	-0.414893
YDR166C	SEC5	9.50473	0.231644	-0.174147	0.318566	-0.166331	-0.0627704	0.0504654	-0.179542
YDR167W	TAF10	10.004	-0.327997	-0.576475	-0.286817	-0.0772142	-0.276074	-0.285121	-0.406775
YDR168W	CDC37	11.2587	-0.177389	-0.627502	-0.431432	-0.290914	-0.635065	-0.120361	-0.257418
YDR169C	STB3	8.93985	-0.00693994	0.0868453	0.369286	0.283549	0.433715	-0.042388	-0.00790856
YDR169C-A	YDR169C-A	-0.659136	1.60006	1.24887	1.4857	0.155798	0.810961	0.708315	1.55848
YDR170C	SEC7	11.8081	-0.00721188	-0.131027	-0.635393	-0.39939	-0.418503	0.0493213	-0.00232673
YDR170W-A	YDR170W-A	7.19477	-1.14222	1.42209	-0.511012	-0.190764	-0.523709	-0.0322082	-0.222608
YDR171W	HSP42	6.24961	5.04739	4.3357	4.20178	0.0289162	0.915094	0.153456	3.80623
YDR172W	SUP35	12.6547	-0.198494	-0.483229	-0.519047	-0.543813	-0.836478	-0.0345092	-0.347021
YDR173C	ARG82	7.35374	-0.121439	-0.088741	0.475376	0.118238	0.525954	0.178526	0.132503
YDR174W	HMO1	11.0263	0.190841	-0.232011	-0.384649	-0.68098	-0.905822	-0.0164988	-0.111719
YDR175C	RSM24	8.96632	-0.128434	-0.438315	0.076526	-0.0564065	-0.122206	0.0808603	-0.180207
YDR176W	NGG1	9.80683	0.0900296	-0.300227	0.176221	-0.0112749	-0.0554953	-0.0185517	-0.201547
YDR177W	UBC1	10.2626	0.306555	0.0379714	0.184416	0.0601922	-0.0751809	-0.0150039	0.258584
YDR178W	SDH4	7.95039	0.991015	0.665237	0.942798	0.778975	1.0995	0.0493347	0.900244
YDR179C	CSN9	7.75813	-0.513204	-0.416892	-0.400703	0.100359	0.21401	-0.147483	-0.163175
YDR179W-A	NVJ3	8.25422	-0.183862	-0.281359	0.0262044	-0.195559	-0.332402	-0.063997	-0.142099
YDR180W	SCC2	9.2113	0.18849	-0.106679	0.366774	-0.236886	-0.194735	0.0545548	-0.00120854
YDR181C	SAS4	8.60523	-0.124753	-0.28426	0.164891	-0.00436033	0.0301185	-0.0392581	-0.208262
YDR182W	CDC1	9.84373	0.149053	-0.073658	-0.0236442	-0.00326414	-0.0352132	0.0627777	-0.0574223
YDR182W-A	YDR182W-A	4.72101	0.228563	0.0382969	0.203506	0.180333	0.289722	0.115819	-0.0156368
YDR183W	PLP1	8.08682	-0.21891	-0.354353	-0.105954	-0.129976	-0.135008	-0.115775	-0.0679102
YDR183C-A	YDR183C-A	7.88709	-0.473282	-0.521896	0.0399621	-0.218886	-0.498096	-0.0878309	-0.297533
YDR184C	ATC1	9.76144	-0.497276	-0.510764	-0.0856228	-0.342195	-0.69639	-0.0626748	-0.291023
YDR185C	UPS3	6.00861	-0.119133	0.189505	0.545009	0.153519	0.231986	0.0401906	-0.375764
YDR186C	SND1	10.0838	0.427538	0.25632	0.648185	0.118429	0.271887	0.0663504	0.196147
YDR187C	YDR187C	-0.678386	-1.81269	0.198666	-0.856598	0.507068	1.02923	0.0683507	-0.00125012
YDR188W	CCT6	12.1568	-0.258088	-0.393854	-0.273743	-0.323976	-0.521782	0.0187277	-0.256337
YDR189W	SLY1	10.3573	0.258762	-0.0281861	-0.152875	-0.364289	-0.466338	-0.0101148	-0.105364
YDR190C	RVB1	11.5087	0.0224589	-0.359456	-0.12069	-0.374627	-0.658063	-0.0745268	-0.158053
YDR191W	HST4	6.61836	0.032603	-0.176708	0.895725	0.5302	0.715588	0.00559581	-0.0952562
YDR192C	NUP42	8.03614	0.346811	0.153757	0.214309	0.0155551	0.00413992	0.022033	-0.00330126
YDR193W	YDR193W	-1.6159	-0.397584	2.23111	-0.665443	0.724366	2.20627	-0.0241878	0.448614
YDR194C	MSS116	11.574	-0.154924	-0.63986	0.106831	-0.384641	-0.599924	-0.0467803	-0.527013
YDR194W-A	YDR194W-A	-1.79988	-0.136807	1.32371	-0.060324	-0.399608	0.376029	-0.617945	0.204397
YDR195W	REF2	8.42144	0.386421	0.119926	0.637802	-0.208007	-0.237962	0.0860135	-0.0314641
YDR196C	CAB5	9.25321	-0.383868	-0.137637	-0.196763	0.0360916	0.0660968	-0.133668	-0.0897859
YDR197W	CBS2	7.61172	0.0346858	0.0212976	0.373345	0.0742223	0.235023	0.175164	-0.0967155
YDR198C	RKM2	8.76327	-0.153349	-0.12137	0.0123306	-0.0686332	-0.202048	-0.0634601	-0.161524
YDR199W	YDR199W	-2.19252	-0.581972	1.45697	-0.833729	0.096122	0.0610605	1.12904	1.55744
YDR200C	VPS64	8.93824	0.027312	0.542923	0.194113	0.202389	0.335596	0.00494872	0.170973
YDR201W	SPC19	7.97723	-0.587734	-0.675906	-0.390905	-0.364932	-0.560518	-0.0707051	-0.455879
YDR202C	RAV2	8.14716	0.183547	0.0871623	0.142003	0.126274	0.290152	0.00454763	-0.105827
YDR203W	YDR203W	-1.66965	1.44888	2.20816	1.70651	0.0461277	0.947393	0.0833142	1.24308
YDR204W	COQ4	8.15579	0.292417	0.245981	0.326692	0.474762	0.679174	-0.0184184	0.262013
YDR205W	MSC2	8.57727	0.344196	0.0316124	0.136216	0.169491	0.237033	0.0841862	-0.0713524
YDR206W	EBS1	10.528	0.230408	-0.0754627	-0.0318419	-0.453863	-0.518258	0.0101017	-0.00520074
YDR207C	UME6	9.11042	-0.0234126	0.100065	0.0413309	-0.0255549	-0.0337948	0.0818492	-0.0784098
YDR208W	MSS4	9.93913	-0.00669799	-0.33269	0.462018	-0.121862	-0.0399744	0.0442413	-0.168894
YDR209C	YDR209C	1.2517	-1.93094	-0.285318	0.0160087	-0.829735	-0.610355	0.160243	0.713235
YDR210W	YDR210W	9.23554	-0.529799	-0.196555	-0.360712	-0.463268	-0.680469	-0.218724	0.0745366
YDR210W-B	YDR210W-B	9.2858	-0.0923268	2.44729	0.328701	0.242848	0.262676	0.0119331	1.12319
YDR210W-A	YDR210W-A	5.51743	-0.288586	1.90993	-0.218363	0.0151208	0.0794569	-0.0414793	0.00653152
YDR210C-D	YDR210C-D	10.5185	-0.236262	2.27945	0.299866	0.435961	0.444848	0.0857392	0.997089
YDR210C-C	YDR210C-C	7.67033	-0.680835	2.11854	0.317916	0.378776	0.397628	-0.0532165	0.633563
YDR211W	GCD6	11.5909	-0.333102	-0.297232	-0.0501217	-0.164725	-0.305263	0.0664011	-0.17327
YDR212W	TCP1	11.8242	-0.210643	-0.336741	-0.331879	-0.459425	-0.751732	0.0277115	-0.04512
YDR213W	UPC2	8.76486	-0.122616	0.193121	-0.190092	-0.176712	-0.156846	0.0875081	-0.265491
YDR214W	AHA1	10.5326	0.235499	0.278621	-0.0149146	-0.0982443	0.170183	0.0171171	0.367314
YDR215C	YDR215C	-1.95387	-0.309972	1.50795	-0.58101	3.37173	4.17768	-0.310057	0.3669
YDR216W	ADR1	8.22501	0.801983	0.985052	1.43092	0.844403	1.06246	0.0569066	1.085
YDR217C	RAD9	9.84139	-0.499449	-0.128326	-0.331628	-0.178466	-0.247172	0.0833372	-0.383559
YDR218C	SPR28	2.13406	0.450298	0.89697	1.03582	1.73371	2.11796	0.47736	1.47141
YDR219C	MFB1	8.3268	-0.14302	-0.0298395	0.59579	0.312069	0.402527	-0.0368234	-0.134587
YDR220C	YDR220C	1.05045	-0.392026	0.844277	1.41355	0.101656	0.333548	-0.287016	0.522735
YDR221W	GTB1	9.5433	-0.083459	-0.1269	-0.638816	0.00451695	-0.0796958	-0.0496591	-0.0358074
YDR222W	YDR222W	7.87417	0.208067	0.802871	0.62129	-0.867515	-0.864248	-0.216611	0.972433
YDR223W	CRF1	4.03112	-0.684451	1.11373	0.728485	0.368968	1.18228	0.0403995	0.415491
YDR224C	HTB1	13.0112	-0.303342	-0.615029	-0.531797	-0.643377	-0.94028	-0.19586	-0.461765
YDR225W	HTA1	12.8837	-0.783831	-1.04783	-0.884041	-0.650689	-0.800576	-0.159969	-0.551206
YDR226W	ADK1	12.6799	-0.630715	-0.436079	-0.723076	-0.535238	-0.922386	0.0108877	-0.232898
YDR227W	SIR4	9.924	-0.211562	0.0214674	-0.0370563	-0.201378	-0.132994	0.0263913	-0.0615133
YDR228C	PCF11	9.00805	-0.136086	0.0876155	0.521616	-0.131845	-0.274729	0.0523499	-0.201284
YDR229W	IVY1	8.50566	-0.221197	0.154909	0.47751	0.0361391	0.0250676	-0.0455678	-0.157932
YDR230W	YDR230W	-0.763433	-0.317813	-0.541691	-0.28976	1.80713	1.20446	-0.729826	-0.8528
YDR231C	COX20	7.09833	-0.190254	0.500204	0.615512	0.877988	1.29894	-0.152856	0.475775
YDR232W	HEM1	10.7876	-0.414319	-0.270474	-0.209382	-0.0425645	-0.0432725	0.049639	-0.200791
YDR233C	RTN1	12.1639	0.320366	0.0164395	-0.0812113	-0.25407	-0.489934	0.0551872	-0.0532543
YDR234W	LYS4	11.2409	-0.33306	-0.152025	-0.599296	-0.121451	-0.369769	-0.280713	-0.283775
YDR235W	PRP42	8.68153	-0.47582	-0.182224	-0.0356434	-0.2363	-0.299119	0.058862	-0.257767
YDR236C	FMN1	8.62391	-0.460539	-0.209596	-0.339471	-0.0886038	-0.119909	-0.117296	-0.167967
YDR237W	MRPL7	9.38779	-0.414727	-0.564356	0.0140456	-0.157621	-0.37138	-0.0206618	-0.224192
YDR238C	SEC26	12.0702	0.00476615	-0.150307	-0.33741	-0.406809	-0.569927	0.00968918	-0.0133134
YDR239C	YDR239C	8.94609	-0.216277	-0.0322114	-0.138181	-0.148257	-0.140401	0.0395001	-0.209941
YDR240C	SNU56	8.32359	-0.552629	-0.265964	-0.0598803	-0.19158	-0.166526	-0.0189191	-0.386435
YDR241W	BUD26	4.25019	-0.73909	0.0568334	-0.768786	0.256587	0.240171	-0.253599	-0.527349
YDR242W	AMD2	7.13395	-0.507271	0.36356	0.684483	0.892397	1.26776	-0.106611	0.360818
YDR243C	PRP28	8.67788	-0.797668	-0.488373	-0.341085	0.0426958	0.0391871	-0.0867333	-0.552892
YDR244W	PEX5	8.75006	-0.322423	-0.10679	0.0662704	0.152426	0.160605	-0.040394	-0.140614
YDR245W	MNN10	10.9582	-0.531303	-0.413726	-0.238884	-0.275498	-0.565127	-0.0763777	-0.289582
YDR246W	TRS23	7.66007	0.237456	0.315294	0.392271	0.179123	0.173018	-0.000726255	0.321376
YDR246W-A	YDR246W-A	2.53497	0.246348	1.1308	0.389729	-0.0626896	0.441777	0.318772	0.840187
YDR247W	VHS1	7.29005	-0.314169	1.07218	1.13658	0.514073	1.00456	0.105172	0.559077
YDR248C	YDR248C	8.35098	-0.960135	-0.451333	-0.69517	0.403765	0.185192	0.0267466	-0.221459
YDR249C	YDR249C	7.06474	0.017321	0.627897	0.398762	0.220829	0.311079	0.088575	0.164023
YDR250C	YDR250C	-0.391164	-0.386833	0.951811	-1.43434	0.800287	2.52307	0.178162	-0.0859704
YDR251W	PAM1	9.5603	0.169118	0.76	0.556997	0.0187519	0.054682	-0.0733647	0.215394
YDR252W	BTT1	5.56251	-0.41433	-0.120316	-0.17342	0.0134326	-0.0534828	0.0648681	-0.218379
YDR253C	MET32	5.09914	0.725685	1.20329	0.887193	0.417086	1.09133	0.265854	0.883685
YDR254W	CHL4	7.5789	-0.179038	0.0388682	0.403622	0.187113	0.366592	0.0730316	-0.0182845
YDR255C	RMD5	6.6555	-0.146344	0.434416	0.738588	0.829942	1.21122	-0.0317281	0.185193
YDR256C	CTA1	5.92426	-0.675821	-0.0495483	0.26598	0.0428442	0.388054	0.0846362	-0.499162
YDR257C	RKM4	9.40244	-0.449198	-0.454401	0.12766	-0.252377	-0.359989	0.0760443	-0.2138
YDR258C	HSP78	8.54089	1.80339	1.35051	2.41307	0.286113	0.920658	0.1115	1.36504
YDR259C	YAP6	5.88237	0.661936	1.32814	1.1173	0.663767	0.606821	0.0410296	0.992656
YDR260C	SWM1	8.0294	-0.82823	-0.235674	0.0965103	0.250654	0.285715	-0.194208	-0.229337
YDR261C	EXG2	10.2138	-0.0484474	0.435202	0.0818654	0.285118	0.24284	0.0628105	0.474386
YDR261W-B	YDR261W-B	9.20027	-0.183566	2.33397	0.212322	0.289503	0.301541	0.0143083	0.923022
YDR261W-A	YDR261W-A	5.72449	-0.484604	2.08644	0.0290669	0.0649155	0.109816	-0.068758	0.234409
YDR261C-D	YDR261C-D	10.6777	-0.0977719	2.47245	0.295129	0.432722	0.514249	0.0616968	1.17269
YDR261C-C	YDR261C-C	7.78191	-0.484383	2.33385	0.421933	0.308788	0.440232	-0.0754871	0.902285
YDR262W	YDR262W	8.83216	0.184472	0.163648	0.366904	0.714939	1.17678	0.0991746	-0.0208674
YDR263C	DIN7	6.70982	0.300113	0.486264	0.611451	0.119408	0.530467	0.248517	0.282201
YDR264C	AKR1	10.758	0.566237	-0.130768	-0.176123	0.0181349	-0.0803622	0.108506	0.0352996
YDR265W	PEX10	7.50723	0.0532908	0.00728679	0.308829	0.21945	0.325644	0.0549546	-0.0426795
YDR266C	HEL2	10.2662	0.0643161	-0.299593	-0.250835	-0.404442	-0.544509	-0.00328244	-0.270258
YDR267C	CIA1	9.22132	-0.279974	-0.304903	-0.390476	-0.34303	-0.527404	0.114619	-0.318052
YDR268W	MSW1	7.86727	0.331671	0.0191609	0.0159168	0.0266858	-0.0323707	-0.00426788	0.189967
YDR269C	YDR269C	-1.93769	-1.43209	0.17444	-1.92648	1.22383	1.59879	1.56858	-0.0637494
YDR270W	CCC2	8.18511	0.44422	-0.179241	0.594528	0.421016	0.667755	0.178158	0.0513955
YDR271C	YDR271C	-1.48427	-0.698458	0.0968362	-0.34398	0.621141	1.60071	0.670207	0.765388
YDR272W	GLO2	9.93051	0.0336052	-0.177736	-0.00947834	0.226351	0.221078	-0.101942	0.0294745
YDR273W	DON1	6.435	0.145022	0.641808	0.363476	0.365066	0.883498	0.107708	0.500853
YDR274C	YDR274C	-1.60218	-0.543492	2.56084	-0.727381	2.53524	3.59727	-0.051639	0.0789662
YDR275W	BSC2	8.59047	-0.660718	-0.368809	-0.141028	0.211201	0.481386	-0.0341137	-0.213418
YDR276C	PMP3	10.2005	-0.0225406	0.0877749	-0.0291222	-0.303656	-0.497124	-0.0145238	-0.00765512
YDR277C	MTH1	7.89893	-1.27239	-0.407803	0.399487	1.80575	1.94731	0.0663771	-0.611175
YDR278C	YDR278C	-2.28079	-0.387891	0.72023	0.0371315	-0.199735	0.448622	0.343831	-0.172256
YDR279W	RNH202	8.80678	0.0597261	-0.114462	-0.139663	-0.152213	-0.365927	-0.127214	-0.140656
YDR280W	RRP45	10.2757	-0.697915	-1.01659	-0.433073	-0.386377	-0.604548	-0.0703799	-0.813334
YDR281C	PHM6	8.61788	-4.64588	-2.50026	-2.25123	-0.366177	-1.00453	-0.0231461	-1.62738
YDR282C	MRX10	7.34905	-0.295297	0.0888021	-0.151611	0.027517	0.120232	0.0234699	-0.109423
YDR283C	GCN2	9.89504	0.256321	0.183375	-0.200596	0.120406	0.277577	0.0992471	0.208207
YDR284C	DPP1	9.54909	0.0835724	-0.109024	-0.101791	0.212095	0.118427	-0.0422397	0.0858213
YDR285W	ZIP1	7.6669	-0.0215301	0.202898	0.626282	0.210045	0.406216	-0.0181421	-0.183058
YDR286C	YDR286C	6.84732	-0.918184	-0.693909	-0.367459	0.11896	0.192074	0.0476648	-0.277996
YDR287W	INM2	7.98399	-0.0611119	0.216197	-0.0304829	0.334948	0.507546	0.0907615	0.145112
YDR288W	NSE3	8.51651	-0.518714	-0.336347	-0.013794	-0.0817719	-0.106031	-0.06232	-0.259972
YDR289C	RTT103	9.17333	0.028353	-0.403963	0.283731	0.120354	0.147127	0.00796597	-0.234187
YDR290W	YDR290W	-1.59924	-0.546338	0.405176	-0.199742	-0.0940262	0.959255	-0.0575114	0.498017
YDR291W	HRQ1	9.24639	0.0654586	-0.0564279	-0.0298094	-0.176101	-0.082725	0.0293842	-0.127579
YDR292C	SRP101	10.8776	-0.148224	-0.384266	-0.456168	-0.479988	-0.708508	-0.0387587	-0.393962
YDR293C	SSD1	10.8379	0.441951	0.275748	0.366781	0.298208	0.387249	0.036304	0.130964
YDR294C	DPL1	10.4051	0.366128	0.0807961	-0.0381906	0.205498	0.237084	0.00228794	0.0491636
YDR295C	HDA2	8.7861	0.602421	0.349716	0.579423	0.200557	0.230706	-0.0205031	0.344036
YDR296W	MHR1	9.09136	-0.239118	-0.349331	0.153006	0.0840722	0.0894479	0.0363414	-0.0426513
YDR297W	SUR2	10.365	-0.301742	0.21148	0.0893759	-0.0230594	-0.166895	0.107241	-0.11153
YDR298C	ATP5	10.0109	0.289344	0.32223	0.196678	0.224291	0.322141	-0.071945	0.480492
YDR299W	BFR2	11.3391	-0.24414	-0.645177	-0.182621	-0.297023	-0.546017	-0.0717243	-0.321566
YDR300C	PRO1	10.5708	-0.0895239	-0.312685	-0.435628	-0.386444	-0.810105	-0.0455513	-0.348791
YDR301W	CFT1	9.80619	-0.019531	-0.236169	0.0949533	-0.10871	-0.042767	0.0330806	-0.370271
YDR302W	GPI11	9.15523	-0.425532	-0.386929	-0.159178	-0.165684	-0.469718	-0.129521	-0.235624
YDR303C	RSC3	9.96718	-0.0819703	-0.358743	-0.179291	-0.636958	-0.780312	-0.00409061	-0.298683
YDR304C	CPR5	10.9879	0.27217	0.285292	0.0157098	0.0318212	-0.09751	-0.0444625	0.249979
YDR305C	HNT2	8.00337	-0.026734	-0.0294076	-0.275897	0.272953	0.166038	0.00326714	-0.072085
YDR306C	YDR306C	8.31468	0.278003	0.268457	0.490281	0.348334	0.357023	-0.0755494	0.0607238
YDR307W	PMT7	9.01724	0.2874	0.0406534	0.237412	0.0906358	0.0752768	-0.012008	0.215571
YDR308C	SRB7	8.76992	-0.469309	-0.684311	-0.437385	-0.157863	-0.386573	-0.179915	-0.620861
YDR309C	GIC2	8.46685	1.08123	2.22179	1.318	0.364018	0.601256	-0.167665	1.51013
YDR310C	SUM1	10.6505	0.0622181	-0.0896003	0.0588325	-0.157834	-0.175849	0.04657	0.0728734
YDR311W	TFB1	9.39996	-0.121238	-0.430328	0.183576	-0.148005	-0.249181	-0.0514867	-0.318452
YDR312W	SSF2	9.93514	-0.243642	-0.322885	-0.261476	-0.344888	-0.730196	-0.0701061	-0.214078
YDR313C	PIB1	7.11351	0.284766	0.305228	0.823386	0.381364	0.834202	0.103099	0.212421
YDR314C	RAD34	6.88143	0.267584	-0.0839638	0.623492	0.221465	0.490099	-0.0668086	-0.125909
YDR315C	IPK1	7.04616	0.213977	0.411489	0.393846	0.267734	0.290848	-0.127658	0.285382
YDR316W	OMS1	8.91814	-0.295872	-0.185285	0.323522	0.142674	0.175878	0.0582338	-0.112066
YDR316W-B	YDR316W-B	10.7986	-0.199874	2.26985	0.296811	0.475242	0.486994	0.0663991	1.05516
YDR316W-A	YDR316W-A	7.82073	-0.489555	2.15087	0.308824	0.372118	0.416123	-0.032018	0.69266
YDR317W	HIM1	5.65286	-0.414887	0.262577	0.3031	0.899421	0.908931	0.0144212	0.357944
YDR318W	MCM21	7.62358	-0.414607	-0.316391	0.255266	0.245267	0.358732	0.0177182	-0.352746
YDR319C	YDR319C	7.81375	0.202541	0.335637	0.406461	0.444437	0.583769	0.0306066	0.247664
YDR320C	SWA2	9.03827	-0.0127664	0.07419	-0.0338077	-0.11435	-0.158058	0.00160319	-0.0105873
YDR320C-A	DAD4	8.34949	-0.511508	-0.318062	-0.209095	0.0114152	-0.0580316	-0.396199	-0.215841
YDR320W-B	YDR320W-B	3.15633	-1.87875	0.316845	-0.518846	0.639217	0.424905	0.323417	0.00211919
YDR321W	ASP1	11.1079	0.0402544	0.0499567	-0.527348	-0.621404	-1.08559	-0.0308413	-0.15793
YDR322W	MRPL35	8.80003	-0.00432169	-0.246648	0.177548	-0.394294	-0.533405	0.110658	-0.00879238
YDR322C-A	TIM11	9.72708	-0.328361	-0.460516	-0.107582	0.380517	0.637856	-0.23597	-0.00359003
YDR323C	PEP7	7.14447	0.0495393	-0.132754	0.567018	0.353871	0.524002	0.0805974	-0.077965
YDR324C	UTP4	11.4267	-0.290511	-0.642236	-0.154922	-0.602514	-0.953736	0.00289039	-0.359743
YDR325W	YCG1	9.36381	-0.311791	-0.402976	-0.0362239	-0.169329	-0.157303	0.0362307	-0.289237
YDR326C	YSP2	10.792	0.0540049	-0.473368	-0.204761	-0.102758	-0.0922311	0.0558903	-0.306367
YDR327W	YDR327W	1.54335	-0.710235	0.100302	-2.35754	0.0503473	0.386385	-0.846341	-1.12834
YDR328C	SKP1	10.9398	-0.194407	-0.5041	-0.596223	-0.239331	-0.431126	-0.135627	-0.184418
YDR329C	PEX3	9.29457	0.211476	-0.0790941	0.229462	0.245763	0.373147	-0.118056	-0.128638
YDR330W	UBX5	8.55541	0.380784	0.366556	0.396898	0.177272	0.316253	0.0401666	0.121392
YDR331W	GPI8	9.57612	-0.364753	-0.512984	-0.0768483	-0.164159	-0.361184	0.0117105	-0.329717
YDR332W	IRC3	8.02747	-0.171926	0.373723	-0.0187511	0.127587	0.27923	0.0557667	0.0507676
YDR333C	RQC1	9.60001	0.239507	-0.0579481	0.119557	-0.184293	-0.247935	0.0861519	-0.213718
YDR334W	SWR1	10.1943	-0.210756	-0.407881	0.0723897	-0.278704	-0.15051	0.123087	-0.22244
YDR335W	MSN5	10.5385	0.359535	0.084839	0.145503	-0.0279746	0.0521182	0.0395955	0.186012
YDR336W	MRX8	7.92381	-0.968179	-0.410801	-0.302321	-0.225397	-0.0605562	-0.0129396	-0.361566
YDR337W	MRPS28	9.07643	-0.248663	-0.580552	0.0321435	-0.175098	-0.214243	0.050868	-0.230812
YDR338C	YDR338C	8.20984	0.209011	-0.0718382	0.261294	0.0810614	0.323584	0.0628795	-0.159487
YDR339C	FCF1	9.91498	-0.172224	-0.592488	-0.274596	-0.284604	-0.542854	-0.178457	-0.379829
YDR340W	YDR340W	1.29937	-1.78822	1.32671	-0.963524	0.796102	0.396034	0.0145222	0.605144
YDR341C	YDR341C	12.5827	0.0508034	-0.259692	-0.649513	-0.593083	-1.08399	-0.156731	-0.186292
YDR342C	HXT7	10.0562	0.150376	1.35106	1.47784	0.886161	1.62912	-0.0535731	1.0649
YDR343C	HXT6	10.1319	-0.138968	1.10325	1.18762	0.948155	1.64379	-0.077333	0.763423
YDR344C	YDR344C	4.457	-0.934221	-0.474551	0.0875153	0.616894	0.0538811	0.0387897	-0.620729
YDR345C	HXT3	14.2262	-1.54955	-0.682452	-0.909422	0.542051	0.197508	0.157307	-0.177992
YDR346C	SVF1	12.1804	-0.425365	-0.534756	-0.485537	-0.629517	-1.02053	-0.0620489	-0.471605
YDR347W	MRP1	9.54553	-0.155559	-0.369766	0.0267803	-0.147319	-0.21363	0.119686	-0.200277
YDR348C	PAL1	9.94485	0.019054	0.0524532	0.0488507	0.0222506	0.0381309	-0.0544171	-0.0875136
YDR349C	YPS7	10.2945	0.458994	0.268192	0.0490188	0.329874	0.266269	0.129569	0.340231
YDR350C	ATP22	8.6457	0.278317	0.356003	0.392708	0.592395	0.766625	0.0291292	0.139762
YDR351W	SBE2	9.61525	0.037988	-0.191082	0.439058	0.227214	0.312105	0.0801631	-0.0258679
YDR352W	YPQ2	9.16291	-0.108725	-0.274844	-0.559729	-0.131554	-0.329058	-0.136399	-0.179458
YDR353W	TRR1	12.4299	0.23986	-0.171069	-0.431793	-0.494996	-0.980196	-0.0534253	0.0173566
YDR354W	TRP4	10.0077	0.229835	-0.0670796	-0.312948	-0.277886	-0.692153	-0.453118	0.0118896
YDR354C-A	YDR354C-A	0.463408	-1.83732	-0.156647	-2.53429	0.463939	1.31615	-0.702843	-0.750405
YDR355C	YDR355C	-1.96016	0.183653	1.16389	0.260136	-0.606102	-0.859811	-0.297349	0.685095
YDR356W	SPC110	9.80188	-0.260741	-0.261419	0.343581	-0.037965	0.0195175	-0.00791492	-0.49186
YDR357C	CNL1	8.22462	-0.217784	-0.115488	0.299401	0.49629	0.384355	-0.176222	0.222786
YDR358W	GGA1	7.47181	0.799485	0.778071	1.19442	0.649051	0.892599	-0.00859258	0.526262
YDR359C	EAF1	9.30676	-0.289766	-0.279698	0.112666	0.207963	0.334556	0.130441	-0.0843861
YDR360W	OPI7	-0.236587	-0.244995	2.9698	-1.40142	0.499549	1.85338	-0.0664477	0.189233
YDR361C	BCP1	10.7902	-0.463906	-0.727135	-0.742716	-0.546008	-1.10332	-0.120896	-0.426745
YDR362C	TFC6	8.83377	-0.179621	-0.208331	0.0840593	-0.126249	-0.0340706	0.0972004	-0.279177
YDR363W	ESC2	8.38902	-0.534554	-0.0383674	-0.261995	0.274548	0.516376	0.0799133	-0.393839
YDR363W-A	SEM1	10.4659	-0.273981	-0.380949	-0.340604	-0.139644	-0.286777	-0.139696	-0.150538
YDR364C	CDC40	9.00448	-0.370944	-0.337369	-0.389161	-0.189559	-0.221817	0.00663615	-0.399713
YDR365C	ESF1	12.3691	-0.458934	-0.168263	-0.336084	-0.0610693	-0.201149	-0.0120596	-0.359088
YDR365W-A	YDR365W-A	7.94019	-0.466266	2.40292	0.336522	0.435458	0.61734	-0.101047	0.826603
YDR365W-B	YDR365W-B	10.8356	-0.0777526	2.5115	0.335628	0.444979	0.537654	0.0265288	1.21703
YDR366C	YDR366C	5.37629	-1.45421	-0.669715	-0.768923	0.145322	0.0943477	0.0748631	-0.441637
YDR367W	KEI1	9.55889	-0.329615	-0.614767	-0.333417	-0.421219	-0.752118	0.0228307	-0.236176
YDR368W	YPR1	9.85025	0.194908	0.0449087	-0.225143	-0.36524	-0.60211	0.0259333	0.109215
YDR369C	XRS2	7.74511	0.0337824	0.107831	0.151883	0.301438	0.481907	0.00863235	0.104264
YDR370C	DXO1	8.86036	-0.407768	-0.313462	-0.00908712	-0.117256	-0.194358	-0.0148883	-0.36183
YDR371W	CTS2	8.72261	0.0168099	0.0296973	0.0418124	0.0251137	-0.0360177	-0.00769995	-0.0260757
YDR371C-A	YDR371C-A	-1.79892	-0.0866723	1.27034	0.15712	0.71466	1.65147	0.341856	0.577286
YDR372C	VPS74	11.1749	-0.194904	-0.310753	-0.364214	-0.253743	-0.42648	-0.0815763	-0.114955
YDR373W	FRQ1	9.71989	-0.489473	-0.482452	-0.308786	0.00435388	-0.118321	-0.00510449	-0.183314
YDR374C	PHO92	0.805985	0.691215	2.86773	0.843885	2.43754	3.02508	0.209302	1.84766
YDR374W-A	WIP1	6.85756	-0.444176	-0.0697111	0.00326799	0.912613	1.01478	-0.193033	0.132237
YDR375C	BCS1	8.66299	0.0125689	-0.142822	0.155952	0.0164121	-0.0176757	0.0764223	-0.20141
YDR376W	ARH1	8.83017	0.174477	0.21761	0.100314	0.065747	0.0724476	0.00200345	0.181401
YDR377W	ATP17	9.52026	-0.242934	-0.260507	0.0373819	0.256968	0.386756	-0.20011	0.167725
YDR378C	LSM6	9.4057	-0.555479	-0.713429	-0.818131	-0.280284	-0.549474	-0.00370702	-0.22073
YDR379W	RGA2	8.98648	0.310307	0.297359	0.382778	0.434555	0.593591	-0.0168195	0.158099
YDR379C-A	SDH6	5.45996	-0.251423	0.352822	0.77605	0.959826	1.37338	-0.201943	0.419295
YDR380W	ARO10	7.34424	-1.87163	-0.554969	-2.28466	1.55876	1.93488	-0.10863	-0.940772
YDR381W	YRA1	12.0148	-0.497637	-0.573946	0.951919	-0.369873	-0.582681	-0.0845182	-0.0922366
YDR381C-A	YDR381C-A	7.57245	-0.0151363	-0.159428	-0.046621	0.690094	0.916439	-0.0823407	-0.106089
YDR382W	RPP2B	13.8795	-0.27359	-0.266095	-0.756158	-0.73925	-1.16454	0.0516395	-0.151188
YDR383C	NKP1	7.40032	-0.177858	-0.244546	0.0523699	0.367833	0.561845	-0.140164	-0.0610536
YDR384C	ATO3	10.4812	-0.903607	-0.773893	-0.562318	-0.861443	-1.61175	0.0735916	-0.672412
YDR385W	EFT2	14.9437	0.210577	-0.274483	-0.658668	-0.641227	-1.04534	0.0230831	-0.207026
YDR386W	MUS81	7.69418	0.14793	0.372319	0.366713	0.253367	0.472638	0.0141589	0.127101
YDR387C	CIN10	7.97601	0.564431	0.553261	0.621711	0.0620122	0.273309	0.113329	0.505125
YDR388W	RVS167	11.0336	0.203238	-0.119173	-0.0593145	-0.0788952	-0.0958739	0.012189	0.0258194
YDR389W	SAC7	9.19724	0.0811091	0.141297	0.68748	0.0118465	-0.0356835	-0.0454457	-0.271761
YDR390C	UBA2	9.97919	0.203545	0.0243222	0.101977	-0.180946	-0.220434	-0.0482222	-0.0751162
YDR391C	YDR391C	7.24011	-0.652278	0.77633	0.41255	0.662557	0.951639	0.0691534	0.234058
YDR392W	SPT3	8.70488	-9.87906	-0.201071	-0.0706146	0.288142	0.224557	-0.0387761	-0.371338
YDR393W	SHE9	8.44325	0.537094	-0.431327	0.175475	0.104726	0.126135	-0.0736261	-0.380458
YDR394W	RPT3	11.0114	0.363906	-0.0399119	0.344052	-0.188513	-0.265673	-0.019895	0.114233
YDR395W	SXM1	11.6353	0.214983	-0.326775	-0.29148	-0.570345	-0.845122	0.0147023	-0.0940407
YDR396W	YDR396W	4.37368	-0.605326	-0.605681	-0.55928	0.015872	-0.492285	-0.361209	-0.560109
YDR397C	NCB2	9.53671	-1.84688	-0.774354	-0.552417	-0.182646	-0.355519	0.10393	-0.398834
YDR398W	UTP5	11.3371	-0.391611	-0.508512	-0.305811	-0.457153	-0.774367	0.0930266	-0.279069
YDR399W	HPT1	12.4653	-0.909204	-0.877015	-0.75958	-0.277133	-0.740138	-0.171981	-0.676097
YDR400W	URH1	9.01946	-0.179604	-0.016722	-0.121255	-0.19716	-0.417704	0.0432067	0.00856469
YDR401W	YDR401W	4.50425	-0.557192	-0.054632	-0.299818	0.556077	0.585651	0.0820639	-0.302186
YDR402C	DIT2	2.68957	0.492959	1.85562	0.553303	0.929488	1.31383	0.404481	1.35545
YDR403W	DIT1	4.85274	-0.367706	1.22216	0.278224	1.47159	1.89139	0.188493	0.854995
YDR404C	RPB7	9.85891	-0.0380594	-0.285306	-0.258244	-0.298097	-0.47448	-0.103117	-0.296258
YDR405W	MRP20	8.69539	-0.0884504	-0.0216774	0.358874	0.339348	0.466636	0.0148175	0.0074511
YDR406W	PDR15	8.31918	-0.0604604	-0.132319	0.261681	0.738164	0.975381	0.467039	0.496136
YDR406W-A	YDR406W-A	3.15136	-0.325699	0.124183	0.589276	1.02647	1.39114	0.590881	1.23197
YDR407C	TRS120	9.8198	0.400571	0.0929384	0.216652	-0.165607	-0.159484	0.0113936	0.223643
YDR408C	ADE8	10.075	-0.536978	-0.399282	-0.699128	0.0434617	-0.213525	-0.154223	-0.407761
YDR409W	SIZ1	8.35126	0.211401	0.215823	0.473063	0.133233	0.170209	0.0698523	-0.00699239
YDR410C	STE14	7.36353	0.0572316	1.25291	0.0176653	-0.117607	-0.691101	-0.0316456	-0.1256
YDR411C	DFM1	8.41316	0.532756	0.472939	-0.00570445	0.322524	0.374544	0.0824423	0.227613
YDR412W	RRP17	10.551	-0.618381	-0.47917	-0.440112	-0.389463	-0.693858	-0.137619	-0.505109
YDR413C	YDR413C	2.53101	-1.54843	-0.0319792	-0.175434	0.162693	-0.294996	0.188124	-0.599352
YDR414C	ERD1	8.66753	0.0473904	-0.213986	-0.496868	-0.411052	-0.738542	0.0683507	-0.0246209
YDR415C	YDR415C	8.58684	0.0662428	-0.0154553	-0.155781	-0.013126	-0.0880823	-0.146844	-0.226077
YDR416W	SYF1	9.00915	-0.0255145	-0.17514	-0.0879014	-0.200066	-0.18062	0.0173221	-0.306685
YDR417C	YDR417C	4.81078	-1.74057	-0.768607	-1.04729	0.0477044	-0.427691	-1.07879	-0.589799
YDR418W	RPL12B	14.2803	-0.364898	-0.607591	-0.874858	-0.767787	-1.34355	-0.0354397	-0.124475
YDR419W	RAD30	8.37458	0.165268	-0.0807853	-0.198538	-0.0459953	-0.0205266	0.109502	-0.200466
YDR420W	HKR1	10.0328	0.242108	0.20343	0.147958	0.180666	0.184859	0.0189317	0.0811146
YDR421W	ARO80	8.09876	0.180223	0.377759	0.191686	0.0907912	0.307511	0.0379385	0.260411
YDR422C	SIP1	9.3694	0.0203064	-0.235965	-0.0877804	-0.00726702	-0.0266732	0.0559539	-0.266244
YDR423C	CAD1	8.02629	0.507756	0.229588	0.0858537	0.062713	0.245135	0.0570492	0.108231
YDR424C	DYN2	9.14872	-0.159699	-0.5371	-0.53482	-0.106482	-0.323863	-0.310128	-0.343601
YDR425W	SNX41	7.74083	0.697293	0.461045	0.825124	0.196967	0.485412	0.00162007	0.280385
YDR426C	YDR426C	0.882499	-0.531939	2.05419	0.538766	0.807009	0.333315	-0.915934	-0.201617
YDR427W	RPN9	10.9692	0.251269	-0.283828	0.129706	-0.161343	-0.402903	-0.0394389	0.0109628
YDR428C	BNA7	8.51446	-0.246715	-0.16267	-1.13959	-0.211453	-0.590388	-0.1533	-0.228706
YDR429C	TIF35	12.7123	-0.452879	-0.560075	-0.743265	-0.564091	-1.04368	-0.147613	-0.470102
YDR430C	CYM1	9.71623	0.0420739	-0.184536	0.271359	-0.181382	-0.25777	0.0882969	-0.150785
YDR431W	YDR431W	-0.101163	-0.87901	2.08322	0.754468	-0.0187875	0.0898952	-0.964822	0.881763
YDR432W	NPL3	11.8925	-0.409017	-0.393324	-0.184966	-0.472275	-0.635669	-0.0151913	-0.325088
YDR433W	YDR433W	10.6457	-0.652603	-0.423282	-0.117669	-0.344712	-0.391945	0.0214619	-0.199921
YDR434W	GPI17	10.2777	0.0898703	-0.301817	-0.204009	0.22541	0.0227186	0.00974127	-0.0141532
YDR435C	PPM1	7.78859	-0.0588594	0.0197203	0.25351	0.271182	0.270744	0.0893941	-0.0336049
YDR436W	PPZ2	8.11313	0.00569246	0.187084	0.310058	0.40702	0.651264	0.0409951	0.010466
YDR437W	GPI19	5.11225	0.24067	0.260772	0.0512183	0.0646644	0.258956	0.101355	-0.403558
YDR438W	THI74	7.35768	-0.00388519	0.279405	0.0728882	0.141192	0.392485	0.215575	-0.0145519
YDR439W	LRS4	7.78689	-0.14182	0.139198	-0.118333	0.0104504	0.116873	0.0585636	-0.164172
YDR440W	DOT1	9.16023	-0.584205	-0.550567	-0.580507	-0.443449	-0.53349	0.0840162	-0.548598
YDR441C	APT2	8.57902	-0.14848	-0.24264	-0.162581	0.153252	0.0222454	0.110004	-0.110343
YDR442W	YDR442W	-0.965565	-2.01802	-0.588508	-2.09522	2.24959	1.62891	1.16925	-1.72855
YDR443C	SSN2	8.63221	0.176759	0.30994	0.0618154	0.321708	0.458486	0.113209	0.0825571
YDR444W	YDR444W	8.94365	-0.371852	0.00691421	-0.152982	-0.0857697	0.0882615	0.0898969	-0.177847
YDR445C	YDR445C	-1.79992	-0.583529	0.363023	-0.827643	0.235689	0.119267	0.343835	-0.465719
YDR446W	ECM11	1.20914	0.73166	1.74342	0.288606	2.01981	2.52087	0.233163	0.762414
YDR447C	RPS17B	14.1822	-0.965665	-0.988493	-1.19986	-0.742429	-1.4078	-0.272453	-0.513301
YDR448W	ADA2	8.65447	-0.286218	0.0542305	-0.355555	-0.31406	-0.40257	-0.149506	-0.403903
YDR449C	UTP6	10.2402	-0.312847	-0.612325	0.0664079	-0.477017	-0.79632	0.102849	-0.478967
YDR450W	RPS18A	14.149	-0.479909	-0.453347	-1.02962	-0.808288	-1.42665	-0.142962	-0.297947
YDR451C	YHP1	8.16878	0.210404	0.15448	0.0900969	-0.638956	-0.639913	-0.132873	0.0388258
YDR452W	PPN1	11.157	0.749786	0.343063	-0.0130342	0.201012	0.316282	0.0136773	0.509189
YDR453C	TSA2	6.15702	-0.0739289	0.795002	-0.398591	0.393504	0.827881	0.188324	0.772274
YDR454C	GUK1	11.5074	0.176535	-0.107349	-0.59399	-0.430559	-0.814997	-0.00195544	-0.0446305
YDR455C	YDR455C	-1.18898	-0.661098	1.31967	-0.0708191	0.454025	1.40156	0.0837536	0.394418
YDR456W	NHX1	9.88009	0.597173	0.071731	-0.240108	-0.0039041	0.0126487	0.109126	0.171995
YDR457W	TOM1	11.4619	0.383507	-0.183789	-0.552908	-0.173723	-0.173001	0.0861705	-0.0498794
YDR458C	HEH2	9.79709	-0.163176	-0.290908	0.0960285	-0.0573605	-0.0608368	-0.00214606	-0.320114
YDR459C	PFA5	7.98297	-0.215596	0.0763434	0.167745	0.257309	0.390446	-0.0280504	-0.0615886
YDR460W	TFB3	8.43087	-0.0856073	-0.0692268	0.359945	0.126186	0.23498	-0.128957	-0.113719
YDR461W	MFA1	1.13221	0.390279	3.96327	2.44165	1.76118	2.37366	0.116569	1.01912
YDR461C-A	YDR461C-A	5.87497	0.183757	0.298215	0.654161	0.6775	0.659485	-0.304515	0.483722
YDR462W	MRPL28	7.54706	-0.173811	-0.471974	0.156679	0.159748	0.195892	0.0911455	-0.184389
YDR463W	STP1	9.51945	0.497762	-0.0465713	0.393679	0.0138859	0.0488424	-0.0894981	-0.0166004
YDR464W	SPP41	10.9653	-0.198428	-0.114692	0.207483	0.0854531	0.205043	0.0447793	-0.00761355
YDR464C-A	YDR464C-A	-2.12049	-0.173174	0.405933	-0.417287	-0.34445	0.430074	0.0232267	0.149817
YDR465C	RMT2	10.8835	-0.138287	-0.361817	-0.476194	-0.516697	-0.86657	0.105746	-0.345923
YDR466W	PKH3	9.31436	0.0556672	-0.0640631	0.260084	0.125064	0.184652	0.0233459	-0.230667
YDR467C	YDR467C	5.09828	-0.488992	-0.391883	-0.754982	-0.350129	-0.353537	-0.124762	-0.392726
YDR468C	TLG1	9.54508	-0.672262	-0.469007	-0.467052	0.116981	0.0357113	-0.120954	-0.221776
YDR469W	SDC1	9.02142	-0.395608	-0.482497	-0.388708	-0.0169289	-0.268017	-0.251741	-0.358446
YDR470C	UGO1	8.11293	-0.254347	-0.208709	0.323573	0.073843	0.211228	0.076272	-0.384962
YDR471W	RPL27B	13.2532	-0.56165	-0.662375	-1.01123	-0.803631	-1.39776	-0.0940198	-0.300876
YDR472W	TRS31	8.83216	-0.124156	0.0450783	-0.154693	0.0485736	-0.0785665	-0.0253193	-0.228274
YDR473C	PRP3	8.89519	-0.114246	0.0828397	0.333328	0.325274	0.576203	-0.0607538	0.0490663
YDR475C	JIP4	8.4065	0.116174	0.415685	0.0984478	0.171058	0.557786	0.0352341	0.0913469
YDR476C	YDR476C	8.17769	0.479655	-0.0396263	-0.453248	0.301189	0.259116	0.175113	-0.106819
YDR477W	SNF1	9.95359	-0.145613	-0.384551	-0.116083	-0.306261	-0.266757	0.0827814	-0.387595
YDR478W	SNM1	7.49465	-0.562943	-0.226371	-0.117224	-0.00740666	-0.062573	-0.142317	-0.133171
YDR479C	PEX29	8.13436	0.0965597	0.149536	0.125052	0.629537	0.87103	0.0463374	0.0419399
YDR480W	DIG2	7.48599	0.114113	0.247574	0.0064562	-0.00989685	0.112143	0.0035025	0.0471707
YDR481C	PHO8	11.9076	-0.856609	-0.832869	-0.592252	0.082058	-0.340165	-0.149709	-0.543968
YDR482C	CWC21	8.06906	-0.575949	0.0422562	-0.0975114	0.212102	0.15899	-0.172016	0.0610949
YDR483W	KRE2	11.7635	0.20733	0.100544	0.026732	-0.0985423	-0.307055	0.0399674	0.207178
YDR484W	VPS52	8.16616	0.245663	-0.132569	0.468105	-0.0906947	-0.0244035	0.0425976	-0.0906402
YDR485C	VPS72	9.5954	-0.0140969	0.209687	0.513671	0.37512	0.72448	-0.0483793	-0.0579648
YDR486C	VPS60	8.88921	0.139564	0.155787	0.107038	0.305669	0.183896	-0.126388	0.155922
YDR487C	RIB3	10.8795	-0.273714	-0.0238019	-0.147326	-0.105417	-0.314515	-0.113023	0.0430587
YDR488C	PAC11	8.21025	-0.478661	0.558947	-0.0540831	0.276457	0.345193	0.15024	0.0425709
YDR489W	SLD5	7.37034	-0.0849555	-0.071008	0.48212	-0.0192186	-0.101102	0.0648181	-0.0777633
YDR490C	PKH1	8.23374	0.0495246	0.342787	0.380311	0.486782	0.723309	0.0641915	0.144991
YDR491C	YDR491C	-0.0842494	-0.888869	0.572919	-0.400043	0.181934	1.55299	0.227137	-0.0140446
YDR492W	IZH1	10.5545	-0.736723	-0.0225557	-0.581627	0.181314	-0.0430855	-0.291169	-0.817335
YDR493W	MZM1	7.54195	-0.192902	-0.410973	0.199073	-0.0292469	-0.134779	-0.0368481	-0.0310404
YDR494W	RSM28	9.30052	-0.00711262	-0.368071	0.204238	0.013871	-0.0179561	-0.100061	-0.205201
YDR495C	VPS3	8.7656	0.20792	-0.0464982	0.632241	0.0328663	0.261287	0.0502007	0.0700193
YDR496C	PUF6	12.0066	-0.346481	-0.705541	-0.472958	-0.526821	-0.86822	-0.0106636	-0.48745
YDR497C	ITR1	11.8083	0.339295	0.0673031	-0.10018	0.00550529	0.0308086	-0.00829908	-0.0218715
YDR498C	SEC20	8.41744	0.109953	-0.0938429	-0.167543	0.0235314	0.0522523	0.063439	-0.158381
YDR499W	LCD1	8.32567	0.0459716	0.287128	0.455386	0.0933151	0.181454	-0.0123132	0.0073575
YDR500C	RPL37B	13.385	-0.30202	-0.536244	-0.789131	-0.575396	-1.02821	-0.138119	-0.232482
YDR501W	PLM2	6.57078	-0.123415	0.948435	0.17956	0.405815	0.763867	0.00982086	0.0717841
YDR502C	SAM2	11.0098	0.442514	-0.260747	-0.63064	-1.21276	-1.50526	0.0972237	0.0406667
YDR503C	LPP1	7.22819	0.500995	0.552107	0.31131	0.29726	0.395387	0.0108151	0.490013
YDR504C	SPG3	6.25777	-0.139021	0.0148221	0.340203	0.459105	0.704892	0.0150493	0.248632
YDR505C	PSP1	9.37891	0.109881	0.058235	0.345825	0.133983	0.381207	-0.130635	-0.0661334
YDR506C	GMC1	7.30736	-0.208497	-0.0262651	0.581538	0.263886	0.4339	-0.0713376	0.0761931
YDR507C	GIN4	10.1773	0.443289	0.34401	0.283871	-0.440825	-0.41366	0.00429978	0.356722
YDR508C	GNP1	12.118	-0.381245	-0.254964	0.457114	-0.236252	-0.571247	-0.0275399	0.0515982
YDR509W	YDR509W	0.618965	-0.589323	0.762775	0.881085	-0.133999	-0.367115	0.246486	0.451948
YDR510W	SMT3	10.6108	0.139873	-0.0912142	-0.199041	-0.319603	-0.45758	0.101231	0.151634
YDR510C-A	YDR510C-A	0.240908	-0.366276	1.10139	0.604855	-0.284459	0.183683	-0.169458	0.544455
YDR511W	SDH7	7.43041	0.025398	-0.211241	-0.110786	0.0567482	0.0220266	0.0478872	-0.0650654
YDR512C	EMI1	8.26161	-0.315224	-0.130574	0.00211285	0.0821511	-0.00497218	-0.134599	-0.0205775
YDR513W	GRX2	9.49058	0.884055	0.0468735	0.262005	-0.0224812	-0.0295258	0.00616795	0.363279
YDR514C	YDR514C	9.18092	-0.190482	-0.452892	-1.7489	-0.284106	-0.455447	0.00901589	-0.303936
YDR515W	SLF1	8.72906	-0.0706283	-0.524449	0.478947	-0.103119	-0.246759	0.0473069	-0.270131
YDR516C	EMI2	9.38294	0.484857	0.682682	0.487221	0.518456	0.331269	0.0248529	0.207533
YDR517W	GRH1	9.73482	-0.251885	-0.00636441	-0.312353	0.126561	-0.000742111	0.0778266	-0.0779541
YDR518W	EUG1	9.42939	0.531961	0.323351	-0.190797	-0.06182	-0.333009	0.0213926	0.205851
YDR519W	FPR2	9.32349	0.0523007	-0.215417	-0.289773	-0.121079	-0.372075	-0.0837902	0.112715
YDR520C	URC2	8.21199	0.0568856	-0.318984	0.39953	0.140467	0.247212	0.0506892	-0.160695
YDR521W	YDR521W	-1.63011	0.92519	1.44	0.494607	0.723958	0.405938	0.00423079	0.883209
YDR522C	SPS2	0.158962	1.98579	1.04753	0.805346	2.09915	2.6844	0.97406	3.03782
YDR523C	SPS1	5.3066	0.393664	0.618659	-0.0706292	0.148774	0.255474	0.428572	0.644821
YDR524C	AGE1	9.25319	0.394484	-0.243104	0.224434	-0.082925	-0.197438	0.0551196	-0.101366
YDR524W-C	YDR524W-C	3.97063	-1.64767	-0.463023	-0.0417904	-0.338659	-0.275558	-0.602378	0.0260385
YDR524C-B	YDR524C-B	13.8994	0.38927	0.0534263	0.0248211	-0.568637	-0.85979	-0.216394	-0.139375
YDR524C-A	YDR524C-A	1.47892	1.08084	0.173226	0.417849	0.343279	0.611623	-0.402666	-0.542031
YDR525W	API2	-1.48119	0.629233	1.31778	0.0198545	2.30589	3.09659	-0.293608	-0.560432
YDR525W-A	SNA2	5.90121	0.857288	0.348922	0.947715	1.03618	1.21841	0.206415	0.575473
YDR526C	YDR526C	1.34575	-0.745836	0.793173	-0.550355	-0.0560573	0.293395	0.87523	-0.103849
YDR527W	RBA50	10.1623	0.125561	-0.248512	-0.0677966	-0.216187	-0.257954	0.0877195	-0.0487143
YDR528W	HLR1	8.22277	0.236061	0.0681315	0.75852	-0.344879	-0.376742	0.00295568	-0.109214
YDR529C	QCR7	9.4639	0.422843	0.570497	0.694226	0.713331	0.970184	-0.211546	0.652665
YDR530C	APA2	7.77832	-0.000209952	0.503355	0.0893141	0.375268	0.623529	-0.0966097	0.1325
YDR531W	CAB1	10.0364	-0.200305	-0.271523	-0.174143	-0.334368	-0.794477	-0.115161	-0.145975
YDR532C	KRE28	8.06717	-0.221672	-0.149203	0.729451	0.0143923	0.175222	-0.0579821	-0.332811
YDR533C	HSP31	7.49817	-0.2272	0.93757	0.299628	0.243668	1.08168	-0.310648	1.27087
YDR534C	FIT1	5.42373	1.34153	-0.454382	-0.436498	1.56627	1.18886	0.707496	0.120361
YDR535C	YDR535C	0.600482	1.6368	1.72998	1.37124	0.400655	0.787795	0.562969	1.59672
YDR536W	STL1	0.790893	-0.39626	1.2127	-0.465302	2.18683	4.00867	0.183498	1.143
YDR537C	YDR537C	-1.14903	-1.34324	1.63341	-0.950382	0.539859	0.994802	0.86204	0.630839
YDR538W	PAD1	7.46315	-0.21826	0.283955	-0.00338235	0.267909	0.34059	0.032285	-0.141704
YDR539W	FDC1	9.11652	-1.19579	-0.0137567	-0.259242	-0.00256099	0.261652	0.117338	-0.223714
YDR540C	IRC4	5.95138	-1.08559	0.775275	-0.225519	0.772203	0.855898	-0.0630672	0.482655
YDR541C	YDR541C	7.95268	0.05291	0.481267	0.130956	0.332327	0.465995	0.0720386	0.155235
YDR542W	PAU10	0.924099	1.55218	3.03322	1.68926	0.839892	0.948526	-0.103863	1.76021
YDR543C	YDR543C	-2.2777	0.780132	0.819375	-1.00553	0.681929	0.696903	0.337609	0.219907
YDR544C	YDR544C	-0.00881212	2.60642	2.22711	1.13223	-0.523982	0.413223	-0.664829	2.41585
YDR545W	YRF1-1	9.91139	-0.121637	0.588157	-0.0969834	0.351141	0.538423	-0.054349	0.243295
YDR545C-A	YDR545C-A	-0.201235	1.11203	1.40342	0.0394576	0.46855	0.837386	0.427677	0.766981
YOL166W-A	YOL166W-A	-1.99166	0.441469	1.05112	-0.0987976	1.33153	1.16022	-0.234466	0.102058
YOL166C	YOL166C	-1.09007	0.442604	1.24882	-1.11351	1.42387	1.83052	-0.114062	0.452364
YOL165C	AAD15	4.22503	-0.694287	0.825418	-0.380097	0.751898	1.01276	0.248226	0.734583
YOL164W-A	YOL164W-A	-1.79137	-0.20734	1.75631	-1.35691	2.12487	2.96648	0.326739	0.290195
YOL164W	BDS1	7.47187	-0.345696	0.586906	-0.0479576	0.47639	0.62333	0.020633	0.149715
YOL163W	YOL163W	3.791	-0.269206	1.97221	0.619903	1.06188	1.36889	-0.097687	0.490432
YOL162W	YOL162W	3.28517	0.114534	2.03526	0.858081	1.2128	1.85667	0.102824	0.801691
YOL161C	PAU20	1.31256	-0.0955461	1.34392	0.208898	0.993414	0.883344	-0.0234208	0.245024
YOL160W	YOL160W	3.31251	-1.13991	0.753964	-1.14525	1.18818	1.48006	-0.0921749	0.476656
YOL159C-A	YOL159C-A	5.58515	-0.577142	-0.121788	-0.186173	0.138229	0.358023	-0.0161453	-0.117685
YOL159C	CSS3	7.08801	-0.115262	0.380897	0.311371	0.797535	0.925704	0.041508	0.490018
YOL158C	ENB1	10.0257	-0.181462	-0.109229	-0.354081	0.0921851	-0.26805	0.224322	-0.219194
YOL157C	IMA2	6.64976	-0.766416	-0.0531304	-0.79367	0.397547	0.497497	-0.0855713	-0.407379
YOL156W	HXT11	3.49524	0.62197	1.48716	0.682537	0.303886	0.651687	-0.145768	1.07403
YOL155W-A	YOL155W-A	1.46806	0.211722	0.0922223	-0.808837	-0.0463821	0.554144	-0.327227	0.367039
YOL155C	HPF1	12.0547	-1.49521	-3.04968	-1.02116	-0.123141	-0.282444	0.126171	-0.243958
YOL154W	ZPS1	6.21952	-0.240119	0.631357	-0.868657	0.477788	0.740606	0.0447241	-0.114734
YOL152W	FRE7	7.41078	-1.16205	0.999649	1.38294	-0.218383	-0.0495284	-0.0951173	0.850266
YOL151W	GRE2	8.67761	-0.325526	-0.603914	-0.414688	-0.528208	-0.496715	0.0976936	0.408024
YOL150C	YOL150C	2.68541	-0.439474	0.824299	-0.67082	0.232138	-0.140251	0.179583	-0.245935
YOL149W	DCP1	9.64754	-0.460178	-0.52675	-0.284685	-0.454547	-0.662592	-0.109764	-0.338209
YOL148C	SPT20	8.79157	0.143938	0.00747808	0.143831	-0.214377	-0.163148	-0.0546065	-0.152631
YOL147C	PEX11	7.61246	0.263276	-0.133618	-0.0950144	0.274064	0.188606	0.00884088	0.0184743
YOL146W	PSF3	7.48904	0.26906	0.0185615	-0.132991	-0.107166	-0.230065	0.107572	0.257878
YOL145C	CTR9	11.2942	-0.182323	-0.415529	-0.0961085	-0.352589	-0.470868	-0.0331525	-0.279549
YOL144W	NOP8	10.1733	-0.31495	-0.347939	-0.134067	-0.195909	-0.359076	0.00709326	-0.165655
YOL143C	RIB4	11.6421	-1.17865	-0.680565	0.0754467	-0.0171163	-0.185507	0.105981	0.27906
YOL142W	RRP40	9.61595	-0.0720245	-0.511308	-0.315003	-0.0287695	-0.214194	-0.00517896	-0.306051
YOL141W	PPM2	8.03879	-0.212119	-0.219942	-0.648205	-0.673471	-0.760948	0.0348006	-0.506748
YOL140W	ARG8	8.88639	-0.536231	-0.284747	-0.309544	-0.0385964	-0.126912	-0.145902	-0.316225
YOL139C	CDC33	12.6741	0.107219	-0.446102	-0.410969	-0.607801	-1.15435	-0.0970132	-0.231431
YOL138C	RTC1	9.0475	0.114217	0.346913	0.097048	0.0729346	0.241224	0.0679753	0.202202
YOL137W	BSC6	9.02064	0.309532	0.0922577	0.224203	0.0299756	-0.0177023	-0.00488003	0.0935689
YOL136C	PFK27	9.44724	-0.614525	0.0268182	0.483437	-0.123537	-0.116576	0.143248	0.00857936
YOL135C	MED7	7.46038	0.328954	0.16298	0.401844	6.14634e-06	-0.0268993	-0.0601199	0.00902237
YOL134C	YOL134C	-0.0674482	-1.70369	-0.235092	-0.3223	1.5304	1.32467	0.23415	-0.757367
YOL133W	HRT1	8.34077	-0.0314804	-0.156542	-0.0833171	0.162546	0.149582	-0.086077	-0.101977
YOL132W	GAS4	3.03666	1.0463	0.830918	0.522873	1.65185	1.60962	0.324048	1.76425
YOL131W	YOL131W	-2.42534	2.0289	2.93796	1.92259	1.95373	3.67808	0.6329	1.99726
YOL130W	ALR1	10.7745	-0.402723	-0.303096	-0.208725	-0.44964	-0.665988	0.081731	-0.280625
YOL129W	VPS68	9.98121	0.242709	0.16695	0.25726	0.0228634	-0.0900602	-0.0554994	0.328169
YOL128C	YGK3	7.69178	-0.699294	-0.143069	-0.650905	0.125574	0.222285	0.0855435	-0.424262
YOL127W	RPL25	14.6391	-0.490592	-0.666943	-0.951952	-0.836344	-1.47103	-0.182216	-0.291831
YOL126C	MDH2	10.4759	-0.716153	-0.536604	1.36148	0.79865	0.688801	0.114745	0.41337
YOL125W	TRM13	9.72483	0.042656	-0.418475	-0.24631	-0.154275	-0.295821	0.0457672	-0.234962
YOL124C	TRM11	10.9309	-0.313284	-0.546316	-0.277274	-0.513499	-0.941533	0.0588538	-0.293349
YOL123W	HRP1	11.5473	0.501471	0.160111	0.251165	-0.804151	-1.17938	0.0602134	0.0532494
YOL122C	SMF1	9.26772	0.570375	0.184937	-0.411363	0.493954	0.662792	0.107612	0.51864
YOL121C	RPS19A	13.4288	-0.395083	-0.615929	-0.810157	-0.693387	-1.19269	-0.175901	-0.308967
YOL120C	RPL18A	14.1957	-0.158702	-0.366804	-0.900249	-0.803854	-1.396	-0.103364	-0.323999
YOL119C	MCH4	9.08047	0.12192	0.162904	0.105502	0.837212	0.740015	-0.29096	0.364083
YOL118C	YOL118C	1.05967	0.466779	0.617566	0.180218	0.76448	1.07265	0.236232	0.637213
YOL117W	RRI2	7.18817	0.343058	0.265945	0.450895	0.500605	0.695401	-0.0106189	0.173505
YOL116W	MSN1	7.95524	0.0862507	0.291675	0.00182318	-0.0664519	-0.0479598	-0.0229609	-0.210301
YOL115W	PAP2	9.75309	-0.258006	-0.365988	0.00423965	-0.402971	-0.426097	0.0402077	-0.339126
YOL114C	PTH4	4.89065	0.782623	0.58166	0.975742	1.07293	1.36881	-0.0792591	0.730677
YOL113W	SKM1	8.46144	0.440804	0.7792	1.29649	0.72626	0.931254	0.0102372	0.647086
YOL112W	MSB4	8.96485	0.427687	0.59847	0.467302	0.22008	0.381001	0.0106209	0.750131
YOL111C	MDY2	9.13257	0.258109	0.208613	-0.071326	-0.0890018	-0.0261564	0.0661503	0.114173
YOL110W	SHR5	7.119	-0.764116	0.303178	-0.426057	0.314413	0.519322	-0.0394492	0.197623
YOL109W	ZEO1	13.1181	-1.42514	0.0313625	-0.191938	-0.291377	-0.674484	-0.204089	-0.387449
YOL108C	INO4	7.32935	-0.383663	-0.0260635	0.180396	0.340466	0.543668	-0.134382	-0.128253
YOL107W	YOL107W	7.26364	0.0994686	0.284051	0.0978566	0.116641	0.137553	-0.0197393	0.0923187
YOL106W	YOL106W	3.81347	-0.0702837	0.594072	-0.00915283	0.397552	0.613591	0.0675721	0.377292
YOL105C	WSC3	8.25783	-0.228973	0.646002	0.0974697	0.328458	0.316128	0.0710244	0.140949
YOL104C	NDJ1	2.95191	1.70312	3.98429	2.89496	1.17352	1.87789	0.298774	3.04741
YOL103W-B	YOL103W-B	10.8234	-0.164226	2.54186	0.297897	0.494841	0.64808	0.0553378	1.3011
YOL103W-A	YOL103W-A	7.85188	-0.385817	2.52658	0.45352	0.368672	0.518892	-0.0741124	0.973116
YOL103W	ITR2	11.0532	-0.25052	-0.233854	-0.271946	-0.13393	-0.285969	-0.00566112	-0.0439112
YOL102C	TPT1	8.83496	-0.288967	-0.45448	-0.312916	-0.179061	-0.362541	-0.0896629	-0.207266
YOL101C	IZH4	8.34871	-0.0738407	-0.300611	-0.284974	-0.315301	-0.189579	0.102913	-0.713316
YOL100W	PKH2	8.87502	0.342106	0.309487	0.505295	0.330495	0.629183	0.130575	0.17957
YOL099C	YOL099C	5.00684	0.330499	0.143963	0.325511	-0.344189	-0.210315	0.142688	0.621608
YOL098C	SDD3	11.0921	0.146986	-0.280821	-0.242751	-0.480915	-0.649353	0.0721819	-0.140888
YOL097W-A	YOL097W-A	4.83667	-0.415319	-0.476154	-0.454521	0.0375095	-0.232331	-0.176617	-0.49503
YOL097C	WRS1	11.9783	0.0207699	-0.335552	-0.589826	-0.614307	-1.05139	-0.0961083	-0.227898
YOL096C	COQ3	7.87999	0.0132509	-0.0869615	0.367654	0.158067	0.301115	-0.0134657	0.0305621
YOL095C	HMI1	7.66052	-0.29998	-0.0378999	-0.248683	-0.074714	0.0246132	0.08537	-0.187831
YOL094C	RFC4	8.70997	0.191192	-0.267067	0.0164856	-0.296395	-0.556676	0.0165758	0.0605973
YOL093W	TRM10	9.56278	-0.0829587	-0.323335	-0.247109	-0.367836	-0.643673	-0.0663937	-0.191355
YOL092W	YPQ1	10.6798	0.105736	-0.190555	-0.220371	-0.219952	-0.470818	-0.0158774	-0.194489
YOL091W	SPO21	5.48127	0.924504	1.31285	0.986013	0.0606399	0.272233	-0.0433775	1.30516
YOL090W	MSH2	10.0311	0.139799	-0.00497269	-0.0262119	-0.193627	-0.25602	0.0611258	0.278839
YOL089C	HAL9	8.6379	0.30147	-0.0568267	0.372134	-0.161018	0.0666832	0.0449219	-0.270861
YOL088C	MPD2	9.03461	-0.0420741	0.0523281	0.190613	-0.216999	-0.276946	0.0563725	0.222943
YOL087C	DUF1	9.47584	-0.0488303	0.119223	0.214917	0.370711	0.594633	0.0829437	-0.00982431
YOL086W-A	MHF1	7.22717	0.309584	-0.185054	0.0428123	0.22042	0.344717	-0.172548	0.216065
YOL086C	ADH1	16.5675	-0.551134	-0.140437	-0.585277	-1.02073	-1.61128	0.0196642	-0.279825
YOL085W-A	YOL085W-A	1.03981	0.984306	1.63261	0.585068	1.21775	1.34616	0.282983	0.895102
YOL085C	YOL085C	-2.23618	-0.351766	1.9509	-1.47647	1.54056	2.27034	0.254557	0.120791
YOL084W	PHM7	4.22068	0.432615	2.03586	0.848116	1.13314	1.97052	0.018607	1.02751
YOL083W	ATG34	5.74431	0.325522	1.17893	1.13469	1.22928	1.78179	0.0170046	0.933838
YOL083C-A	YOL083C-A	-0.997004	-0.744737	1.45435	-1.04825	0.323275	1.04234	-0.305729	0.0929333
YOL082W	ATG19	8.65174	-0.0639084	0.149252	0.24827	0.389262	0.640368	0.105164	0.12886
YOL081W	IRA2	10.4695	0.432811	0.077747	-0.391534	0.0972494	0.288683	0.0660852	0.0531407
YOL080C	REX4	9.89498	-0.51799	-0.617575	-0.489696	-0.548355	-1.05317	-0.124161	-0.46761
YOL079W	YOL079W	0.349192	-2.20195	0.340573	-0.582551	0.618344	1.37686	0.404954	-1.34088
YOL078W	AVO1	8.85435	-0.0670281	-0.0699163	-0.0453177	-0.0692388	0.0900828	0.0486061	-0.117239
YOL077W-A	ATP19	8.57023	-0.125176	0.136645	0.0984766	0.321555	0.372468	-0.470643	0.223529
YOL077C	BRX1	11.5235	-0.0770469	-0.467273	-0.394115	-0.603669	-1.09821	-0.00396509	-0.330948
YOL076W	MDM20	10.2941	-0.199426	-0.623238	-0.326275	-0.276652	-0.568376	-0.0114728	-0.455494
YOL075C	YOL075C	8.64726	0.296113	0.10208	-0.381559	0.106304	0.302645	0.0399795	-0.0240123
YOL073C	DSC2	8.14406	0.353093	0.146782	0.151678	0.284438	0.490641	-0.0422016	-0.037021
YOL072W	THP1	7.70426	0.470678	0.289829	0.538568	-0.0453683	0.0329258	0.0907224	0.169658
YOL071W	YOL071W	7.50262	0.291463	0.0891276	0.572519	0.161391	0.544636	0.0688031	0.40035
YOL070C	NBA1	9.92032	0.625214	0.157455	0.399466	-0.220662	-0.332267	-0.0861421	0.199586
YOL069W	NUF2	8.14325	-0.295956	-0.130794	-0.139633	0.0557949	0.147131	-0.0857498	-0.260733
YOL068C	HST1	10.1977	0.0191645	-0.0161855	0.251731	-0.23882	-0.104462	0.0333128	-0.0733353
YOL067C	RTG1	7.89081	-0.0939621	0.0188142	0.334269	-0.156832	-0.134227	-0.100473	-0.228197
YOL066C	RIB2	8.7956	0.162095	0.240382	0.257856	-0.16423	-0.107176	0.084403	0.0456078
YOL065C	INP54	8.0429	-0.109342	0.106896	0.170899	-0.010928	0.0761862	-0.00691179	-0.205322
YOL064C	MET22	10.269	-0.000920915	-0.461274	-0.991241	-0.287907	-0.562654	-0.295693	-0.330374
YOL063C	CRT10	8.80475	0.293026	0.224445	0.242342	-0.0114126	0.139131	0.073915	0.0484368
YOL062C	APM4	9.8554	-0.258847	-0.262465	-0.0980986	-0.0231493	-0.105357	-0.0395536	-0.200056
YOL061W	PRS5	11.2996	0.129419	-0.259874	-0.184482	-0.326189	-0.527423	-0.055911	-0.252483
YOL060C	MAM3	9.57649	0.467793	0.431323	0.553124	0.335581	0.491036	0.00493474	0.464609
YOL059W	GPD2	11.1598	0.0495843	-0.1989	-0.0378133	-0.61549	-0.986084	-0.0670911	-0.0765178
YOL058W	ARG1	10.498	0.722991	0.521055	-1.68166	0.786472	0.0514986	-1.87066	0.118187
YOL057W	YOL057W	10.251	0.178305	0.0761381	-0.165601	-0.461103	-0.595813	0.00348739	0.103729
YOL056W	GPM3	8.81932	-0.362176	-0.542378	-0.444144	-0.490809	-0.640723	0.0554031	-0.534913
YOL055C	THI20	7.78221	0.0287626	0.490389	-0.0115435	0.277849	0.468154	0.107848	0.418413
YOL054W	PSH1	8.96904	-0.578595	-0.0819845	0.256534	0.300341	0.455829	-0.00694341	-0.0739029
YOL053W	AIM39	7.51262	-0.2981	0.0313047	0.167174	0.36304	0.541473	0.000331576	-0.0983854
YOL052C-A	DDR2	0.0635868	2.10852	5.89297	4.58524	1.93245	3.99398	0.0226121	3.99523
YOL052C	SPE2	9.42705	-0.0743562	-0.0208373	-0.191219	-0.35332	-0.55689	0.0619155	-0.163485
YOL051W	GAL11	10.1875	0.0547742	-0.196234	0.201561	-0.155486	-0.128826	-0.0376093	-0.19967
YOL050C	YOL050C	-0.0634808	-0.996721	0.373639	-0.00529849	-0.212026	0.11019	-0.827145	0.356934
YOL049W	GSH2	10.7761	0.193474	-0.0704248	-0.16432	-0.445018	-0.724685	0.00655948	0.0706781
YOL048C	RRT8	7.38548	0.29648	0.414094	0.624109	0.837178	0.928377	-0.00544981	0.359842
YOL047C	LDS2	2.77633	0.83446	1.50017	0.882203	2.12401	2.31096	0.231086	1.07829
YOL046C	YOL046C	-0.851808	-1.39783	0.474121	-1.23308	0.89649	2.31596	0.379995	-0.681491
YOL045W	PSK2	10.228	-0.435908	-0.247675	-0.0396711	0.156283	0.304872	0.0508001	-0.383854
YOL044W	PEX15	7.38171	0.0248182	-0.0581272	-0.0767618	0.0702017	0.11098	-0.0653987	-0.218585
YOL043C	NTG2	7.67111	0.269683	0.653111	0.478936	0.271907	0.49173	0.0295649	0.373406
YOL042W	NGL1	8.31149	-0.249264	-0.406032	-0.135372	-0.0240412	0.0125927	-0.00218689	-0.280055
YOL041C	NOP12	11.5376	-0.418354	-0.549676	-0.504338	-0.4792	-0.798548	0.0124212	-0.459292
YOL040C	RPS15	14.3125	0.0473008	-0.136402	-0.706122	-0.798243	-1.29729	0.012483	-0.0971801
YOL039W	RPP2A	13.4284	-0.0993961	-0.319171	-0.849343	-0.938557	-1.43393	0.0618258	-0.109619
YOL038C-A	YOL038C-A	4.19532	0.586318	0.288654	-0.119786	-0.0495213	0.0941158	-0.159102	0.0252566
YOL038W	PRE6	10.9162	0.409736	-0.0397404	0.409999	-0.174675	-0.286485	-0.0184441	0.215056
YOL037C	YOL037C	-1.65535	0.647479	2.71192	-0.175714	1.88959	2.15729	0.0547132	1.43
YOL036W	YOL036W	9.85797	0.392066	0.292094	0.261234	0.0695056	0.221429	0.014194	0.221408
YOL035C	YOL035C	0.459176	-0.228161	-0.598676	-1.1265	0.962592	1.03655	-0.919463	-0.703412
YOL034W	SMC5	9.09512	-0.111136	-0.0875303	0.282797	0.095742	0.167017	0.0545236	-0.110079
YOL033W	MSE1	8.08286	-0.134152	-0.224468	-0.0383617	-0.0586712	-0.0333426	0.047123	-0.0110825
YOL032W	OPI10	7.02725	1.602	1.07623	1.12874	0.0717434	0.387782	0.0905346	0.907151
YOL031C	SIL1	9.11642	0.174908	0.0609377	-0.173097	-0.109249	-0.110858	-0.030274	-0.0467422
YOL030W	GAS5	11.144	0.655642	0.464468	0.0276365	0.319672	0.679596	0.122985	0.575933
YOL029C	YOL029C	8.65884	-0.279802	0.0442984	-0.0306617	-0.104324	-0.17759	-0.0108322	-0.125746
YOL028C	YAP7	8.62748	-0.301081	-0.152167	-0.122982	-0.208829	-0.376176	-0.152153	-0.402613
YOL027C	MDM38	10.843	0.0255937	-0.0417947	0.0942291	0.0370792	0.0148847	0.029359	-0.00588779
YOL026C	MIM1	8.3512	0.218835	-0.0381992	-0.254614	0.321507	0.295099	-0.0855605	0.158988
YOL025W	LAG2	7.44523	0.139245	0.265406	0.3545	0.292462	0.455528	0.111407	0.27586
YOL024W	YOL024W	1.93294	1.0966	1.45914	0.55456	0.733063	0.839943	0.579199	1.34388
YOL023W	IFM1	7.92484	-0.120262	-0.241364	0.837886	0.0840316	0.300251	0.1054	-0.146271
YOL022C	TSR4	10.3401	-0.160035	-0.183697	-0.402027	-0.346103	-0.735862	-0.0719499	-0.267108
YOL021C	DIS3	10.8583	-0.129739	-0.381873	-0.336109	-0.27585	-0.385748	0.0514611	-0.305231
YOL020W	TAT2	10.5289	-0.260525	-0.413113	-0.0825293	0.139012	0.0644315	-0.0569349	-0.183358
YOL019W-A	YOL019W-A	-2.1205	0.139963	1.25906	-0.112577	-0.166465	0.299732	0.0232423	-0.354898
YOL019W	YOL019W	9.03391	0.310959	0.309435	0.337882	0.0656076	-0.0114717	-0.199912	0.397575
YOL018C	TLG2	8.99108	-0.0323081	-0.000566084	0.409085	0.116537	0.126716	-0.0925202	-0.0349638
YOL017W	ESC8	7.90974	0.29083	-0.0173022	0.548822	0.183695	0.385044	0.0231052	0.313708
YOL016C	CMK2	8.66154	2.08647	2.16106	1.44672	-0.0764036	0.0536482	0.0965762	1.61776
YOL015W	IRC10	5.94851	0.787294	1.23204	0.842885	0.110865	0.358037	0.0530863	0.802918
YOL014W	YOL014W	7.33452	1.81068	1.46355	0.485452	-1.79562	-2.30774	-0.0572467	0.767223
YOL013W-B	YOL013W-B	0.772539	2.15438	1.43924	0.573296	-1.49681	-1.20298	0.318099	1.85439
YOL013W-A	YOL013W-A	5.13544	0.0993519	-0.764914	-1.79903	-0.394799	-0.884927	-0.440759	-0.925458
YOL013C	HRD1	8.7759	0.352718	0.0756225	0.0977652	0.321039	0.396391	0.10193	0.0172134
YOL012C	HTZ1	9.62344	-0.160651	-0.313086	-0.323352	-0.443603	-0.705219	-0.0256239	-0.146331
YOL011W	PLB3	9.12091	0.446487	1.22115	1.23874	0.221532	0.486891	0.115013	0.887338
YOL010W	RCL1	10.3317	-0.328941	-0.597528	0.206032	-0.293191	-0.529172	-0.0571177	-0.392354
YOL009C	MDM12	7.04813	0.482413	0.50727	0.387658	0.0331223	0.180201	0.0331241	0.286665
YOL008W	COQ10	7.59185	0.11622	0.00699977	-0.00807394	-0.101621	-0.127683	0.0781861	-0.0840514
YOL007C	CSI2	9.40968	0.233206	-0.121195	0.0188082	-0.402112	-0.633414	-0.0848122	0.225107
YOL006C	TOP1	10.6753	-0.0312792	0.0650241	0.360168	-0.193525	-0.156665	0.0460344	0.0916575
YOL005C	RPB11	8.97318	0.370031	0.0934318	-0.0421069	-0.110693	-0.229011	0.0335914	0.323258
YOL004W	SIN3	11.0923	0.0770215	-0.0806452	-0.145989	-0.23546	-0.126912	0.0682164	-0.0634628
YOL003C	PFA4	8.33899	0.0713951	-0.0936036	-0.132151	-0.298062	-0.477319	0.0830396	0.0766649
YOL002C	IZH2	10.2748	-0.879249	-0.616748	-1.19267	-0.0262578	-0.114037	0.0364168	-0.710328
YOL001W	PHO80	7.90802	0.164449	0.231265	0.363678	-0.261782	-0.208339	0.0409015	0.194769
YOR001W	RRP6	10.5246	-0.194438	-0.364612	-0.346382	-0.550273	-0.672728	0.0803611	-0.351534
YOR002W	ALG6	10.1453	0.457867	0.168368	-0.0812562	-0.131763	-0.303083	-0.0370679	-0.0298024
YOR003W	YSP3	7.16308	0.0545805	0.588044	0.230572	0.499801	0.888969	-0.101235	0.539522
YOR004W	UTP23	10.217	-0.544972	-0.444097	-0.452752	-0.507581	-0.821649	-0.0111436	-0.381624
YOR005C	DNL4	7.49454	0.157466	0.51179	0.355869	0.180273	0.633234	0.0896544	0.218873
YOR006C	TSR3	9.89715	-0.794194	-0.657593	-0.361706	-0.378184	-0.688191	-0.124279	-0.455067
YOR007C	SGT2	12.4904	0.618661	-0.0895166	-0.062228	-0.27621	-0.496644	0.0600067	0.0782013
YOR008C	SLG1	10.1205	-0.0751847	-0.0091559	-0.186147	-0.0419458	-0.0555045	-0.0307477	-0.277414
YOR008C-A	YOR008C-A	-1.64394	1.25931	1.73658	2.82082	-0.733002	-0.241525	-0.929889	0.913863
YOR008W-B	YOR008W-B	3.95909	-0.44816	0.464078	-0.160823	-0.085476	-0.449139	0.13563	-0.00141096
YOR009W	TIR4	6.33284	1.3868	0.277147	-0.438908	0.314653	1.10845	0.821695	0.342245
YOR010C	TIR2	5.55128	0.946639	0.931237	0.88267	-0.274086	0.762525	0.267683	0.0913645
YOR011W	AUS1	9.18995	0.261804	-0.19301	-0.833791	-0.159355	-0.167068	0.10365	0.0322879
YOR011W-A	YOR011W-A	-1.96018	-0.0142043	0.570169	-0.258317	-0.0344544	0.124033	-0.297363	-0.0926134
YOR012W	YOR012W	5.28961	-0.324676	0.00313204	-0.384901	0.284792	0.35973	-0.00534039	-0.21591
YOR013W	IRC11	5.79524	-0.436146	0.0874969	-0.402628	0.396791	0.455332	0.0300061	-0.119291
YOR014W	RTS1	10.6045	0.0558343	-0.012851	-0.113494	0.034759	0.0405193	-0.00530328	-0.0638761
YOR015W	YOR015W	8.67246	-0.237142	-0.0172672	0.0861193	0.25698	0.300202	0.0146218	0.278304
YOR016C	ERP4	9.31495	0.132915	-0.0250768	-0.0607926	-0.0146242	-0.196106	-0.0404285	0.152267
YOR017W	PET127	8.74213	-0.223444	-0.246348	0.294163	-0.171086	-0.00316669	0.0425298	-0.333793
YOR018W	ROD1	7.89967	0.208161	0.515232	0.637952	0.0935242	0.262971	0.0955613	0.290081
YOR019W	YOR019W	6.36384	-0.188495	0.850616	0.176776	0.765244	1.26931	-0.0688248	0.0296275
YOR020C	HSP10	11.6994	0.365677	-0.796417	-0.159456	-0.522133	-0.785648	0.017395	0.000760202
YOR020W-A	YOR020W-A	7.37353	0.373586	0.577417	0.34795	0.668948	1.06789	-0.170586	0.431302
YOR021C	SFM1	11.3301	-0.51135	-0.753257	-0.734463	-0.443285	-0.843097	-0.164095	-0.445757
YOR022C	DDL1	7.67181	-0.0662418	0.227454	-0.133783	0.390815	0.585846	0.0207952	-0.13316
YOR023C	AHC1	9.0173	0.335293	0.460342	0.983433	0.376419	0.685898	0.00712948	0.167306
YOR024W	YOR024W	-0.673449	-0.268579	0.856479	-1.04489	2.16755	2.34009	0.0223004	-0.509873
YOR025W	HST3	8.54657	0.19972	0.129971	0.693407	0.347307	0.466163	0.00391088	0.160894
YOR026W	BUB3	8.27407	0.38615	0.297918	0.236597	-0.158377	-0.073468	0.0691675	0.326473
YOR027W	STI1	12.213	0.270627	-0.173175	-0.14247	-0.455291	-0.472074	0.0586681	0.160567
YOR028C	CIN5	6.84609	-0.15512	0.635059	0.822083	-0.0866683	-0.300277	-0.351979	0.390933
YOR029W	YOR029W	-1.96021	0.150247	2.14582	0.848255	-0.373937	-0.0297985	-0.297349	0.634961
YOR030W	DFG16	8.74136	0.179109	0.286902	0.273833	0.0924762	0.273752	0.099733	0.125526
YOR032C	HMS1	2.73892	2.13369	1.45762	2.26436	0.80099	2.9399	0.00534623	1.10786
YOR032W-A	YOR032W-A	2.87287	-2.33672	0.60637	-1.75325	1.0184	0.700099	0.146398	-0.230997
YOR033C	EXO1	8.98952	-0.0377577	0.0500316	0.11817	-0.0487627	0.164655	0.0790967	0.0578245
YOR034C	AKR2	9.11027	0.137992	0.0866446	-0.183986	-0.0639148	-0.019804	0.0753368	0.0622431
YOR034C-A	YOR034C-A	5.48713	0.10552	0.198833	0.220187	0.804115	0.961607	-0.0888025	-0.0315997
YOR035C	SHE4	8.5646	0.204259	0.187716	0.277726	0.473992	0.695691	0.00909111	0.115884
YOR036W	PEP12	7.93324	0.495455	0.744298	0.572361	0.621245	0.994125	-0.0377822	0.379903
YOR037W	CYC2	7.61822	0.468645	0.35977	0.360364	-0.0198997	0.0344774	-0.00104279	0.146205
YOR038C	HIR2	8.98755	-0.203592	-0.238665	-0.0366837	-0.430652	-0.409857	-0.00917451	-0.218518
YOR039W	CKB2	9.98179	0.0403045	-0.240382	-0.244158	-0.238291	-0.432818	0.0218737	-0.0904191
YOR040W	GLO4	7.39711	-0.831407	-0.0859404	-0.683674	0.761279	1.05318	-0.0739513	-0.269464
YOR041C	YOR041C	1.88029	1.39527	2.82727	0.264676	0.454865	0.124823	-0.164699	2.21689
YOR042W	CUE5	10.0465	0.162028	-0.00538192	-0.0225362	0.0247842	0.0598744	-0.0205157	0.0689261
YOR043W	WHI2	10.2991	-0.360298	-0.33688	0.0954757	-0.208287	-0.124273	-0.0522332	-0.348803
YOR044W	IRC23	7.33886	0.31571	0.0890152	0.474946	0.748816	1.01484	-0.32642	-0.120882
YOR045W	TOM6	9.22563	-0.22556	-0.293527	-0.165859	-0.425878	-0.827253	-0.136359	-0.217678
YOR046C	DBP5	11.3992	0.178531	-0.244815	-0.475932	-0.530619	-0.858312	-0.00948065	-0.198271
YOR047C	STD1	9.28494	-0.397181	-0.296312	0.470958	-0.138415	-0.158897	0.165226	-0.449715
YOR048C	RAT1	11.0781	0.0822044	-0.193013	-0.561346	-0.229939	-0.366792	0.0236622	-0.25183
YOR049C	RSB1	4.10922	1.06802	-1.4825	-0.279096	2.11315	2.06002	0.989805	0.578431
YOR050C	YOR050C	2.14632	-0.132628	0.229459	0.83811	-0.295784	-0.225373	0.130173	0.0530484
YOR051C	ETT1	11.4972	-0.237698	-0.291211	-0.608819	-0.296541	-0.680164	-0.0536588	-0.167336
YOR052C	YOR052C	8.26977	1.58666	1.4845	1.81022	0.261855	0.321837	0.00814718	1.14439
YOR053W	YOR053W	2.2151	-0.946115	0.368282	0.629951	0.714329	1.06429	0.496095	0.210548
YOR054C	VHS3	8.02566	0.278997	0.773485	0.854007	0.284001	0.63898	-0.0862748	0.283133
YOR055W	YOR055W	-2.01617	-1.00648	2.08991	-1.27064	1.26391	3.50542	0.776336	-0.275102
YOR056C	NOB1	11.053	-0.347752	-0.245459	-0.374761	-0.272038	-0.546863	-0.0924275	-0.298065
YOR057W	SGT1	9.34365	0.287525	0.0671286	0.105806	-0.0370318	-0.0302904	-0.011763	0.109645
YOR058C	ASE1	8.76178	0.106376	0.0823299	1.1111	0.195888	0.430434	0.0259323	-0.222471
YOR059C	YOR059C	8.59267	0.315656	0.315606	0.0463928	0.431619	0.795342	0.118253	0.0187031
YOR060C	SLD7	7.04016	-0.279199	0.18032	-0.100524	0.192674	0.176239	-0.0567819	-0.282351
YOR061W	CKA2	10.8171	0.154399	-0.31948	-0.361161	-0.363337	-0.656187	-0.0411332	-0.234262
YOR062C	YOR062C	5.76511	0.173763	1.02322	1.22509	1.62849	1.74701	-0.0912087	0.916339
YOR063W	RPL3	15.7883	-0.346499	-0.44115	-1.01835	-0.798077	-1.33433	-0.0346201	-0.371648
YOR064C	YNG1	7.1554	-0.277684	-0.0217318	0.0540727	0.407572	0.712825	0.068626	-0.0681822
YOR065W	CYT1	8.1263	1.01345	1.20428	1.44354	1.02052	1.46739	0.00745555	1.32229
YOR066W	MSA1	8.33552	0.175372	1.13747	1.26575	0.103823	0.236589	-0.0653246	0.444374
YOR067C	ALG8	9.94696	-0.0293324	-0.182238	-0.187679	-0.172978	-0.359415	0.0257431	-0.179038
YOR069W	VPS5	9.40994	-0.170571	-0.148799	-0.0221066	-0.122643	-0.113915	0.0467915	-0.139613
YOR068C	VAM10	-0.953152	1.16725	1.51313	0.125336	0.269542	0.915394	0.524151	1.04969
YOR070C	GYP1	8.27973	-0.0747558	-0.111222	0.140039	0.125366	0.264115	0.0136086	-0.299353
YOR071C	NRT1	8.46243	-1.36372	-0.0762801	-1.32728	0.768983	0.525422	0.0800261	-0.111294
YOR072W	YOR072W	2.32499	0.687922	0.974726	0.654355	-0.102334	0.577828	0.481121	0.387051
YOR072W-A	YOR072W-A	2.85563	0.358083	0.892925	0.620081	0.115013	0.544108	0.139825	0.196897
YOR072W-B	YOR072W-B	-2.25337	-1.0286	-1.40601	-1.27272	-0.58362	-0.0482048	1.2507	0.226992
YOR073W	SGO1	8.76733	-0.381689	-0.144981	-0.0362235	-0.0475516	-0.0950471	-0.00663921	-0.302881
YOR074C	CDC21	9.11263	0.352275	0.26052	0.0368575	-0.20604	-0.27212	-0.0339243	0.353455
YOR073W-A	YOR073W-A	-1.31902	-0.79394	-0.42141	-0.346231	0.0672733	0.459704	0.343842	-0.792177
YOR075W	UFE1	8.67757	-0.264579	-0.462228	0.0274329	0.0656465	0.097702	-0.17627	-0.341466
YOR076C	SKI7	8.69706	0.294482	-0.010365	0.240024	-0.100847	-0.100993	-0.134399	-0.216802
YOR077W	RTS2	6.59143	-0.106934	0.0891961	0.570982	0.305739	0.28098	0.0373639	-0.253182
YOR078W	BUD21	10.5044	-0.605601	-0.612295	-0.0828752	-0.19854	-0.484421	0.054373	-0.265488
YOR079C	ATX2	8.62048	-0.528278	-0.617896	-0.0131999	0.27906	0.026522	0.128822	-0.523957
YOR080W	DIA2	8.57941	-0.374057	-0.0234782	0.110221	0.322914	0.395762	0.176408	-0.15641
YOR081C	TGL5	8.802	0.303861	0.534541	0.459627	0.157008	0.289683	-0.0172258	0.161634
YOR082C	YOR082C	-0.228554	0.220056	0.524518	-0.559766	0.107029	1.58033	-0.135224	-0.252974
YOR083W	WHI5	7.35058	-0.195862	0.202218	0.0295333	0.246144	0.293978	-0.140324	-0.146631
YOR084W	LPX1	7.97644	-0.218602	0.299657	0.0929155	0.106831	0.314283	0.0334689	0.167245
YOR085W	OST3	10.4728	0.377546	-0.0299059	-0.279129	-0.0845483	-0.254844	0.0649195	0.0128112
YOR086C	TCB1	11.3092	0.0194096	-0.100404	-0.388898	0.0752452	0.102526	0.0110883	0.0664028
YOR087W	YVC1	9.18564	-0.0403233	-0.0364738	0.219686	-0.268712	-0.32269	0.0908024	0.0997595
YOR089C	VPS21	10.1612	-0.0973428	0.0448687	-0.020866	0.0725811	0.13153	-0.00475918	-0.0349332
YOR090C	PTC5	9.5633	0.352883	0.0623241	0.154734	0.0150692	0.0105963	0.00150166	0.123978
YOR091W	TMA46	10.9	-0.2476	-0.328529	-0.382765	-0.503026	-0.839302	-0.0288776	-0.190493
YOR092W	ECM3	9.0105	0.0878916	0.110909	0.251513	-0.0711133	0.0193143	0.0768679	-0.206071
YOR093C	CMR2	9.16829	0.242686	-0.149061	0.388435	-0.197097	-0.173162	0.0865577	-0.0719333
YOR094W	ARF3	8.53961	-0.115642	-0.449184	-0.36845	-0.152261	-0.359925	0.0226291	-0.254722
YOR095C	RKI1	11.2045	-0.876286	-0.645556	-0.801232	-0.781484	-1.3688	-0.253763	-0.719603
YOR096W	RPS7A	14.2144	-0.63282	-0.586803	-1.01713	-0.799479	-1.50532	-0.151989	-0.368359
YOR097C	YOR097C	7.61635	0.285289	0.156539	0.390629	0.363874	0.408968	-0.119389	0.437662
YOR098C	NUP1	11.0942	0.0184568	-0.187906	-0.247059	-0.289995	-0.448973	0.0121401	-0.234228
YOR099W	KTR1	11.1813	0.129895	0.181331	0.0504101	-0.229195	-0.39293	-0.0376571	0.124935
YOR100C	CRC1	3.07748	0.392158	1.51223	1.49519	2.08068	2.50147	-0.0774192	1.03635
YOR101W	RAS1	10.5439	-0.697019	-0.69425	-0.551871	-0.559018	-0.939059	-0.0169502	-0.653381
YOR102W	YOR102W	4.3053	-0.0871652	-0.498713	0.113842	-0.61483	-0.991924	-0.360976	-0.597023
YOR103C	OST2	9.57724	-0.116364	-0.178651	-0.199582	-0.188239	-0.347436	-0.182352	-0.271152
YOR104W	PIN2	8.33151	0.00476504	0.251109	0.424419	0.7092	0.840955	0.0130129	0.21966
YOR105W	YOR105W	7.39018	0.0948346	0.318275	0.406129	0.706202	0.837087	-0.0134453	0.240179
YOR106W	VAM3	8.68546	-0.15051	0.0854717	0.0551513	-0.10996	-0.251317	-0.237252	-0.261498
YOR107W	RGS2	7.2554	-1.51911	0.696612	0.329355	0.186358	0.446287	-0.0779473	0.410542
YOR108W	LEU9	11.5917	0.17795	-0.101892	-0.828879	-0.622243	-1.17713	-0.272318	-0.210358
YOR108C-A	YOR108C-A	0.894817	-0.285285	0.316948	-0.0189984	-0.697315	1.05764	-0.77068	0.305103
YOR109W	INP53	10.2955	-0.0650389	-0.0263024	-0.217371	-0.239911	-0.213894	0.111616	-0.041854
YOR110W	TFC7	8.80103	-0.0895569	-0.0455228	0.131374	-0.143664	-0.140408	-0.0213051	-0.0818019
YOR111W	YOR111W	7.51537	-0.306844	-0.0327291	-0.503225	-0.470658	-0.52426	-0.0339482	-0.0961818
YOR112W	CEX1	9.11519	0.229571	-0.00945091	0.144718	-0.101457	-0.06963	0.0582436	0.0723516
YOR113W	AZF1	7.6941	0.479933	0.314161	1.15911	0.389355	0.656928	-0.0272436	0.0645489
YOR114W	YOR114W	6.02781	0.729315	0.883353	0.872365	0.846767	1.1564	-0.134986	0.696042
YOR115C	TRS33	9.61973	-0.322672	-0.442354	-0.574781	-0.319487	-0.524054	-0.228347	-0.265703
YOR116C	RPO31	11.345	-0.286155	-0.466029	-0.0459389	-0.283378	-0.38107	0.0782384	-0.390869
YOR117W	RPT5	11.3337	0.349369	-0.137448	0.284182	-0.127188	-0.360221	-0.0280413	0.141605
YOR118W	RTC5	9.52703	0.0776759	-0.292493	-0.500865	-0.115257	-0.174362	-0.101245	-0.233813
YOR119C	RIO1	10.2574	-0.711388	-0.42269	-0.553186	-0.122073	-0.101983	-0.0488976	-0.502232
YOR120W	GCY1	7.1755	-0.37542	0.475817	0.618913	1.25045	2.07419	0.088392	-0.0691912
YOR121C	YOR121C	7.25369	0.417261	-0.361908	-0.0242154	-0.186496	-0.382418	-0.215493	0.0812079
YOR122C	PFY1	11.8663	0.250551	-0.347788	-0.335977	-0.0654503	-0.246251	-0.0731527	0.0498903
YOR123C	LEO1	10.9949	-0.362424	-0.33395	-0.285846	-0.165715	-0.161702	-0.0967749	-0.207481
YOR124C	UBP2	10.5704	0.310948	0.00401966	-0.00943374	-0.119389	-0.109649	0.0142501	0.216919
YOR125C	CAT5	7.56942	0.462938	0.119253	0.166014	-0.0746353	-0.064882	0.0896188	-0.0291479
YOR126C	IAH1	7.57158	0.119829	0.309597	0.117325	0.216531	0.180007	0.0842944	0.464663
YOR127W	RGA1	9.86045	0.0994638	0.191222	0.330212	0.150485	0.260758	0.0881336	0.17314
YOR128C	ADE2	8.39906	-0.564331	1.39087	-0.0344484	0.618102	0.669135	-0.0783606	0.228803
YOR129C	AFI1	8.03252	0.154082	0.0136421	0.284218	-0.000800085	0.094925	-0.0163182	-0.0993396
YOR130C	ORT1	9.23797	-0.391726	-0.212309	-0.490287	0.00536137	-0.441236	-0.765174	-0.154083
YOR131C	YOR131C	8.4894	-0.187923	0.0570936	-0.0622355	0.00583501	0.048653	-0.0110973	-0.0539098
YOR132W	VPS17	9.25301	0.215514	0.105217	0.205451	0.125253	0.228661	0.0287189	0.0437031
YOR133W	EFT1	14.8607	0.211813	-0.258921	-0.670964	-0.62268	-1.02696	0.0307756	-0.203076
YOR134W	BAG7	1.26014	3.13004	4.55223	4.14693	2.244	2.34441	0.0847001	3.27858
YOR135C	IRC14	1.65542	-1.39383	0.286699	-0.472387	0.333137	0.420832	0.206277	-0.258464
YOR136W	IDH2	11.4633	0.36185	0.10867	0.466964	0.166186	-0.408599	-0.0502797	0.466977
YOR137C	SIA1	7.6333	0.297901	0.801149	0.939078	0.684136	0.839706	0.135189	0.512354
YOR138C	RUP1	9.22223	0.0116065	-0.0577859	0.0423599	0.287194	0.47571	0.0264845	0.0427039
YOR139C	YOR139C	-0.486714	1.68956	2.02503	0.42444	-0.140203	0.997897	0.406281	1.02028
YOR140W	SFL1	9.22108	-0.548084	-0.758738	-0.0151898	-0.0610223	-0.0266957	0.0558597	-0.475239
YOR141C	ARP8	9.68524	0.353489	-0.0710492	0.0611411	-0.0758736	-0.06203	0.0131238	-0.17615
YOR142W	LSC1	10.4488	0.497527	0.131086	0.0581935	-0.00702133	-0.0205465	0.0288952	0.278159
YOR142W-B	YOR142W-B	10.9226	-0.285594	2.10883	0.294596	0.475976	0.429276	0.0673805	0.857571
YOR142W-A	YOR142W-A	7.75024	-0.532423	2.10341	0.398835	0.375883	0.440752	0.00347694	0.66742
YOR143C	THI80	8.9399	-0.548447	-0.536991	-0.236151	-0.311822	-0.560995	-0.164566	-0.529513
YOR144C	ELG1	8.41349	0.228248	0.00321783	0.242202	-0.128093	-0.122869	0.000385324	-0.0500284
YOR145C	PNO1	11.353	-0.370728	-0.55874	-0.174475	-0.282482	-0.555646	-0.0390418	-0.359218
YOR146W	YOR146W	2.15547	-1.57123	-0.184872	-0.40782	0.151018	0.179967	0.716592	-0.0473597
YOR147W	MDM32	9.01022	-0.0640703	-0.362917	0.436378	0.332412	0.515269	0.0136879	-0.276756
YOR148C	SPP2	8.66244	-0.994334	-0.176469	-0.445586	0.303661	0.341076	-0.0579389	-0.0749394
YOR149C	SMP3	8.51656	0.293758	0.0569353	-0.269267	0.126986	0.0774132	0.10143	-0.132816
YOR150W	MRPL23	8.72364	-0.237707	-0.343758	0.10342	-0.107906	-0.0775717	0.000545668	-0.0117951
YOR151C	RPB2	12.1764	0.150194	-0.353431	-0.22559	-0.382935	-0.495982	0.0261757	-0.250179
YOR152C	ATG40	6.21109	1.60783	0.631781	0.886112	0.833651	0.902347	0.386751	1.01609
YOR153W	PDR5	13.2415	-0.946501	-0.892736	-1.67965	0.273033	-0.164278	0.539746	-0.109303
YOR154W	SLP1	9.45378	-0.255629	-0.258549	-0.391398	-0.111312	-0.104356	-0.0762383	-0.249558
YOR155C	ISN1	8.79007	-0.161778	0.113335	0.0115287	0.111993	0.276222	0.0984588	0.0424415
YOR156C	NFI1	7.42501	-0.0874627	0.456255	0.264945	-0.214978	-0.0614534	-0.0111827	-0.248101
YOR157C	PUP1	10.3535	0.106845	0.167066	0.44891	-0.130424	-0.163581	0.149842	0.264184
YOR158W	PET123	9.13665	-0.0554708	-0.498278	0.278	-0.0450152	-0.145881	-0.0082823	-0.240986
YOR159C	SME1	9.14062	-0.736918	-0.65468	-0.335481	-0.259596	-0.459781	-0.0884026	-0.511856
YOR160W	MTR10	9.61042	0.16887	-0.220249	0.0158675	-0.219629	-0.274213	0.0943507	-0.227597
YOR161C	PNS1	8.54482	-0.829684	-0.178785	-0.199726	0.298199	0.442314	-0.192805	-0.0422128
YOR161W-A	YOR161W-A	0.906833	0.13654	0.860001	-0.939835	0.849428	0.775874	1.09118	-0.141068
YOR161W-B	YOR161W-B	2.49141	1.46925	2.23356	0.692723	0.328875	0.215619	0.0476825	1.09462
YOR161C-C	YOR161C-C	1.77769	0.483407	0.994565	0.144967	0.607819	0.568409	-0.112276	0.445617
YOR162C	YRR1	8.1803	0.285212	0.208727	0.221795	0.268553	0.406195	0.0460914	0.0618459
YOR163W	DDP1	9.03175	-0.280737	-0.0112991	-0.25788	0.0301407	-0.118121	0.0269639	0.0529559
YOR164C	GET4	10.2929	0.137753	-0.320522	-0.491927	-0.601143	-0.914288	-0.00650808	-0.0179961
YOR165W	SEY1	10.783	-0.148936	-0.497008	-0.484246	-0.480799	-0.698045	0.071288	-0.323247
YOR166C	SWT1	8.74576	0.133808	-0.15253	-0.0227989	-0.309018	-0.476379	-0.0106773	-0.0492237
YOR167C	RPS28A	12.912	-0.272054	-0.532699	-0.866004	-0.779729	-1.24104	-0.052926	-0.14558
YOR168W	GLN4	12.8634	0.0382976	-0.542933	-0.75327	-0.625513	-1.09486	-0.0269646	-0.399083
YOR169C	YOR169C	4.61637	-0.174881	-0.56681	0.0850744	0.0979134	0.254725	0.0823783	0.132049
YOR170W	YOR170W	2.51298	0.193938	-0.835855	-0.761795	0.0586693	-0.253033	-0.699622	-0.504261
YOR171C	LCB4	9.7584	0.1388	-0.305953	0.0756438	-0.0539103	-0.043027	0.0746746	-0.166295
YOR172W	YRM1	8.96507	-0.154294	-0.183037	-0.0693357	0.19621	0.278427	0.0663213	-0.231541
YOR173W	DCS2	5.66725	0.517486	1.42889	1.66579	1.39857	2.55961	0.108822	0.977244
YOR174W	MED4	8.38738	-0.134613	-0.08487	0.00916759	-0.161399	-0.269652	0.037208	-0.0774366
YOR175C	ALE1	11.0418	-0.175743	-0.436207	-0.566343	-0.292268	-0.431277	0.00343041	-0.438129
YOR176W	HEM15	10.025	0.281336	0.0513282	-0.275852	-0.358872	-0.460613	-0.0394744	0.0311894
YOR177C	MPC54	5.23277	-0.490099	0.669141	-0.274075	1.18452	1.58873	0.0460574	0.326638
YOR178C	GAC1	2.21141	1.05031	2.87696	3.32261	3.10067	4.45264	0.312051	2.21803
YOR179C	SYC1	8.20613	-0.906407	-0.696973	-0.9417	0.158201	-0.0354109	-0.247732	-0.51755
YOR180C	DCI1	6.48904	-0.232575	0.601738	0.494023	0.482107	0.641198	-0.073926	0.0944241
YOR181W	LAS17	8.96659	0.198186	0.0624896	0.340328	-0.0989671	-0.229767	-0.0373693	-0.04434
YOR182C	RPS30B	12.6815	-0.623277	-0.728717	-1.12569	-0.828158	-1.32672	-0.254662	-0.336727
YOR183W	FYV12	1.89831	-1.43265	-0.189856	-2.49426	0.710977	0.780854	-0.441248	-0.873759
YOR184W	SER1	11.737	-0.194193	-0.124095	-0.764653	-0.228345	-0.671369	-0.148176	-0.00972475
YOR185C	GSP2	7.77073	0.596968	1.24214	1.45171	0.788021	1.3531	0.163426	1.31228
YOR186W	YOR186W	1.34685	0.949679	2.24822	1.47997	0.432414	1.36158	0.137296	1.47912
YOR186C-A	YOR186C-A	-1.28891	-0.736534	1.89297	-0.249988	1.04722	2.51456	0.283629	0.576365
YOR187W	TUF1	11.5068	0.0748705	-0.182835	0.227741	-0.123511	-0.184801	0.0247526	0.201684
YOR188W	MSB1	9.95989	-0.160488	0.115106	-0.216175	-0.233304	-0.223359	-0.0197586	0.0261369
YOR189W	IES4	8.1267	-0.0491694	-0.0708406	-0.301161	0.0260533	-0.200264	-0.209245	-0.0569409
YOR190W	SPR1	5.02838	0.356591	0.554158	0.187615	-0.152559	0.301489	0.193699	0.815078
YOR191W	ULS1	10.1966	-0.0411279	0.00528394	-0.196367	-0.0568094	0.100419	0.0507797	-0.153086
YOR192C	THI72	6.1632	-0.197591	0.579082	-0.05193	0.435291	0.643917	-0.0707715	0.15212
YOR192C-C	YOR192C-C	3.39761	-0.710449	1.9236	-0.967508	0.679536	0.53009	0.145473	0.515042
YOR192C-B	YOR192C-B	9.3711	-0.141892	2.34141	0.162888	0.178268	0.172144	0.00477643	0.881449
YOR192C-A	YOR192C-A	5.94351	-0.383473	2.16799	-0.0320365	-0.109901	-0.0169876	-0.175866	0.161146
YOR193W	PEX27	7.30342	0.00192808	0.580045	0.620663	0.309599	0.488516	-0.181021	-0.0428089
YOR194C	TOA1	10.2986	-0.20259	-0.209328	-0.0882547	-0.0221935	-0.130099	-0.168852	-0.274017
YOR195W	SLK19	10.3383	-0.107947	-0.34569	-0.182695	0.146802	0.202882	-0.0262499	-0.374835
YOR196C	LIP5	9.75968	-0.0124675	-0.138848	-0.154413	-0.0548512	-0.0837147	-0.113237	-0.16375
YOR197W	MCA1	11.1009	0.016909	-0.0392682	-0.345656	-0.212514	-0.378687	-0.014141	-0.00912728
YOR198C	BFR1	12.3647	0.38003	-0.194328	-0.296979	-0.502745	-0.94744	-0.0327302	0.132609
YOR199W	YOR199W	1.79174	-0.379281	0.974003	0.014286	0.122403	0.484244	-0.359032	0.129312
YOR200W	YOR200W	1.86707	-1.80954	-0.341802	-0.506755	0.581716	0.964537	-0.0278772	-0.863735
YOR201C	MRM1	9.66555	-0.25418	-0.423558	-0.237707	-0.0107524	-0.0309226	-0.175708	-0.116351
YOR202W	HIS3	9.8692	0.354778	-0.048176	-0.547856	0.192048	-0.151524	-0.514108	0.195103
YOR203W	YOR203W	8.28657	0.395079	-0.103185	-0.535061	0.278068	-0.0410112	-0.55221	0.0937737
YOR204W	DED1	11.4915	-0.706693	-0.630643	0.0938246	-0.39249	-0.31419	0.110598	-0.587803
YOR205C	GEP3	8.64594	-0.119685	0.0057655	-0.0421759	0.252934	0.356993	0.0654246	-0.202948
YOR206W	NOC2	12.2259	-0.210313	-0.652822	-0.410187	-0.574617	-0.923518	-0.021714	-0.37343
YOR207C	RET1	11.4126	0.0640048	-0.344519	-0.302264	-0.188761	-0.334438	0.0679091	-0.184409
YOR208W	PTP2	8.40043	0.541082	0.933957	0.927875	0.95956	1.11117	0.0943029	0.59501
YOR209C	NPT1	11.0836	0.157756	0.0567085	-0.230884	-0.295074	-0.466819	0.127422	-0.0659687
YOR210W	RPB10	10.0716	-0.353417	-0.609417	-0.425959	-0.425069	-0.725959	-0.174761	-0.261742
YOR211C	MGM1	9.13721	-0.0395184	0.331269	0.516014	0.0516156	0.175374	-0.00591437	0.0223484
YOR212W	STE4	6.81665	-0.306159	3.32175	0.632682	-0.173131	-0.0528376	-0.0107733	0.560139
YOR213C	SAS5	8.52412	-0.178212	-0.442925	-0.116923	-0.0386069	-0.0813649	-0.150481	-0.348774
YOR214C	SPR2	-1.09806	1.79972	2.63315	0.461567	1.66049	2.44606	0.780175	2.12426
YOR215C	AIM41	8.87309	0.0399131	-0.0534042	-0.131655	0.425597	0.631609	-0.0773431	0.141746
YOR216C	RUD3	10.0385	0.010259	-0.168377	-0.345808	-0.373876	-0.641589	-0.0771337	-0.148611
YOR217W	RFC1	10.5529	0.008015	-0.211148	-0.588766	-0.479525	-0.640458	-0.0519761	-0.365737
YOR218C	YOR218C	1.27356	0.178101	0.699136	-0.686765	-0.714755	0.045359	0.0808584	0.280151
YOR219C	STE13	8.86874	0.761103	0.848559	0.460049	-0.0189816	0.0811237	0.0723497	0.279763
YOR220W	RCN2	7.29802	1.53145	1.84363	1.33522	0.502069	0.798258	-0.0421732	1.21155
YOR221C	MCT1	8.682	0.191115	0.0748374	-0.0232884	0.403122	0.493401	0.0353939	-0.121726
YOR222W	ODC2	9.8649	0.858755	0.244555	-0.175171	-0.0259851	-0.440412	-0.611617	0.269318
YOR223W	DSC3	7.23214	0.0881689	0.136432	0.236263	0.59189	0.847361	-0.0339579	-0.0746719
YOR224C	RPB8	10.9318	0.0760425	-0.183221	-0.469872	-0.576916	-0.923291	0.0867191	-0.289919
YOR225W	YOR225W	-1.91523	-1.1459	1.66986	-0.513054	0.0481253	0.686178	0.574469	0.520642
YOR226C	ISU2	8.05947	-0.197111	0.309339	0.275283	0.334805	0.27791	0.100426	0.36332
YOR227W	HER1	9.50137	0.559381	0.473593	0.387083	0.198918	0.511183	0.0951584	0.406302
YOR228C	MCP1	6.87495	0.0662718	0.46885	0.498686	0.429167	0.71001	-0.00502594	0.147559
YOR229W	WTM2	8.40565	0.269731	0.298112	-0.227143	-0.0108507	0.162037	0.0408943	-0.0336062
YOR230W	WTM1	11.6577	-0.487385	-0.105843	0.0947862	-0.129642	0.0845654	0.226799	-0.0460245
YOR231W	MKK1	9.07466	-0.0817827	0.0293272	0.0227911	0.00161928	0.0761712	0.0752335	-0.0673009
YOR231C-A	YOR231C-A	-2.16835	-1.77512	1.50218	-2.31526	1.85693	3.93863	1.08069	-0.262464
YOR232W	MGE1	11.5438	-0.219041	-0.646149	-0.404758	-0.560906	-1.05698	-0.164188	-0.371198
YOR233W	KIN4	9.64503	-0.32624	0.050056	0.125099	-0.158438	-0.140762	0.0493675	-0.306707
YOR234C	RPL33B	12.7213	-0.360061	-0.50271	-0.931205	-0.689134	-1.38072	-0.188218	-0.286803
YOR235W	IRC13	-2.25312	-0.0528857	0.918906	-0.177222	0.299254	1.44254	0.288444	0.821988
YOR236W	DFR1	8.90991	-0.496602	-0.410462	-0.736406	-0.0189833	-0.234219	-0.0671883	-0.244794
YOR237W	HES1	5.30641	0.100296	1.5509	0.961692	0.14721	0.596044	0.161078	0.759236
YOR238W	YOR238W	8.1689	0.226717	0.231832	-0.33045	0.140002	0.140885	0.00917483	0.280799
YOR239W	ABP140	11.5087	-0.0542708	0.276241	-0.515204	-0.560595	-0.758628	0.0366513	-0.0461653
YOR241W	MET7	10.361	-0.0113551	-0.323259	-0.266466	-0.200514	-0.430353	-0.0594392	-0.118456
YOR242C	SSP2	5.28582	1.33873	1.12646	0.832238	-0.220372	-0.214496	0.0676848	1.30958
YOR243C	PUS7	11.4091	0.032535	-0.317216	-0.633194	-0.552569	-0.911373	-0.0416489	-0.326583
YOR244W	ESA1	8.62811	0.0273901	-0.256361	0.426221	0.166675	0.223784	0.00168215	-0.136385
YOR245C	DGA1	8.70106	0.201222	0.162101	0.100825	0.364536	0.541212	-0.0253837	0.169864
YOR246C	ENV9	10.5255	0.0440829	-0.11083	-0.448707	-0.0865145	-0.152182	-0.0216962	-0.0849072
YOR247W	SRL1	12.082	0.599666	0.951629	-0.291682	-0.44042	-0.512465	-0.0254628	0.639467
YOR248W	YOR248W	11.1648	0.534624	0.963126	-0.254476	-0.441201	-0.486956	-0.0139037	0.691889
YOR249C	APC5	8.23668	-0.172474	-0.249559	0.20469	0.0526438	0.147248	0.0655073	-0.23198
YOR250C	CLP1	8.36874	0.164854	0.0450798	0.18598	-0.134327	-0.0396868	-0.0295038	-0.0314663
YOR251C	TUM1	9.43379	0.0333127	0.0117263	-0.127615	-0.293017	-0.348852	0.0121833	0.0813283
YOR252W	TMA16	10.0213	-0.502791	-0.60641	-0.506876	-0.289343	-0.626403	-0.155549	-0.5642
YOR253W	NAT5	10.0381	-0.584371	-0.670221	-0.871309	-0.364162	-0.747321	-0.216469	-0.447999
YOR254C	SEC63	11.8541	0.0779941	-0.423628	-0.349675	-0.357798	-0.702886	0.055687	-0.185168
YOR255W	OSW1	-0.0758114	1.44116	1.74442	1.21726	2.15309	2.61683	0.278801	1.66486
YOR256C	TRE2	9.69083	0.213693	0.0390025	0.062009	0.0707023	0.144592	0.0443716	0.1155
YOR257W	CDC31	8.67233	-0.00238348	-0.259635	0.281431	-0.0662329	0.0226703	-0.115813	-0.244851
YOR258W	HNT3	6.83312	-0.240823	-0.333508	-0.672065	0.047684	-0.0223667	-0.138157	-0.475349
YOR259C	RPT4	11.3849	0.192348	-0.184902	0.298368	-0.276984	-0.415488	-0.0333121	0.168456
YOR260W	GCD1	11.2648	0.204141	-0.187288	-0.122068	-0.388066	-0.638404	0.0318737	-0.0642807
YOR261C	RPN8	11.876	-0.244363	-0.466787	-0.0687891	-0.21605	-0.448137	-0.23512	-0.146095
YOR262W	GPN2	9.43595	0.240156	-0.0241793	-0.237781	0.124463	-0.000472712	-0.0702479	-0.112134
YOR263C	YOR263C	-0.184631	-0.409692	1.08053	0.0622875	-0.192155	0.0996165	0.57649	0.701464
YOR264W	DSE3	9.78267	-0.562404	-0.639642	0.309827	-0.319625	-0.574546	-0.00459374	-0.186205
YOR265W	RBL2	8.96961	-0.261259	-0.255994	-0.553154	-0.0595134	-0.36529	-0.29919	-0.0979124
YOR266W	PNT1	7.84469	-0.0794243	-0.031766	0.210733	-0.177247	-0.220027	0.0503079	-0.0869719
YOR267C	HRK1	9.81335	0.360575	0.563761	0.746064	-0.0348834	0.124003	0.0259593	0.526376
YOR268C	YOR268C	-1.19883	-1.7262	-0.369372	-1.77251	1.3251	1.60148	1.60888	-0.785187
YOR269W	PAC1	7.94916	-0.350044	-0.0644477	0.107694	-0.198803	-0.207661	-0.0444541	-0.219032
YOR270C	VPH1	12.7559	0.0818808	-0.311213	-0.323311	-0.376751	-0.528813	0.0693498	-0.0825152
YOR271C	FSF1	10.7555	-0.212584	0.0733988	-0.450052	-0.180951	-0.568997	0.0214802	-0.075281
YOR272W	YTM1	11.136	-0.0754662	-0.435552	-0.33862	-0.558249	-0.915474	-0.0543163	-0.354465
YOR273C	TPO4	7.28926	0.404361	1.6813	0.608712	1.11429	1.2626	-0.246737	1.14906
YOR274W	MOD5	8.59122	-0.272817	0.0612641	0.123544	-0.118476	-0.270193	-0.134303	-0.0623358
YOR275C	RIM20	8.62121	0.333806	0.586884	0.228154	0.191771	0.343009	0.091018	0.226316
YOR276W	CAF20	11.4378	0.0508681	-0.386361	-0.466076	-0.639321	-1.21545	-0.130852	-0.297234
YOR277C	YOR277C	2.21023	-0.623539	1.63018	0.273054	-0.104245	0.0374562	-0.517032	0.581688
YOR278W	HEM4	7.90626	-0.104806	0.108664	-0.236584	-0.0513197	0.0205867	-0.0755462	4.96246e-06
YOR279C	RFM1	7.40257	-0.310244	-0.109852	0.390166	0.292917	0.397461	-0.0833683	-0.132528
YOR280C	FSH3	8.12074	-0.115004	0.199295	-0.28922	-0.00514848	-0.115675	0.0569951	0.0874999
YOR281C	PLP2	10.2589	-0.325812	-0.293087	-0.139664	-0.144682	-0.423429	-0.125841	-0.125922
YOR282W	YOR282W	-1.31903	-1.24491	-0.430157	-1.74273	1.14282	1.39591	0.343837	-1.79804
YOR283W	YOR283W	10.0888	-0.483137	-0.397769	-0.180105	-0.179762	-0.332456	-0.0701327	-0.13933
YOR284W	HUA2	5.95167	-0.00448902	1.03131	0.196093	-0.0779845	-0.245962	-0.0104477	0.145114
YOR285W	RDL1	10.1287	0.698773	0.131566	0.175088	0.313139	0.47277	0.077971	0.528327
YOR286W	RDL2	9.18655	0.167206	-0.329423	0.0558082	-0.237329	-0.333389	0.0288792	-0.0411757
YOR287C	RRP36	9.74826	-0.725901	-0.801971	-0.334938	-0.268944	-0.538131	0.00052514	-0.438231
YOR288C	MPD1	8.20848	0.207926	0.423646	0.154622	-0.128101	-0.18716	0.0310091	0.27119
YOR289W	YOR289W	5.46758	0.5687	0.641542	0.974692	1.15305	1.93016	0.0371316	0.552334
YOR290C	SNF2	10.9144	0.197264	-0.0713628	0.123457	0.0363903	0.161421	0.0934135	0.0790174
YOR291W	YPK9	9.73904	0.176773	-0.0856698	0.188646	-0.0401543	0.0438274	0.0345593	-0.119393
YOR292C	YOR292C	6.92611	0.249303	0.704113	-0.074366	0.534604	0.937571	0.140721	0.164842
YOR293W	RPS10A	14.2959	-0.585719	-0.522231	-0.914255	-0.78195	-1.46566	-0.342699	-0.326837
YOR293C-A	YOR293C-A	-0.997654	-0.70662	-0.456106	-1.14488	0.493191	0.974032	0.632292	-1.26113
YOR294W	RRS1	10.9649	-0.202196	-0.399995	-0.517076	-0.269153	-0.675994	-0.0349572	-0.308559
YOR295W	UAF30	7.52788	-0.252882	-0.345955	-0.596865	0.0210988	-0.169309	0.0265281	-0.224288
YOR296W	YOR296W	8.49303	0.119339	0.221285	0.0167573	-0.0890752	0.100549	0.0128153	0.265992
YOR297C	TIM18	7.63166	0.26631	-0.237311	0.0423965	-0.0823807	-0.0799902	0.0301695	-0.155009
YOR298W	MUM3	5.68741	-0.268278	0.468812	0.0548531	0.392131	0.486472	0.0597236	0.0547098
YOR298C-A	MBF1	11.8841	0.336126	-0.0357769	-0.486598	-0.411226	-0.340807	-0.00199077	-0.0669461
YOR299W	BUD7	9.49758	0.094752	0.200842	0.093971	0.24214	0.290391	0.0804899	0.108728
YOR300W	YOR300W	5.76077	-0.00793268	0.473699	0.227392	0.38891	0.563596	0.138382	0.478462
YOR301W	RAX1	8.5505	-0.136204	-0.34564	-0.408825	-0.155304	-0.145717	0.0284993	-0.163407
YOR302W	YOR302W	7.33376	-0.320865	0.2445	-0.539083	0.563141	0.331405	-0.938277	-0.488682
YOR303W	CPA1	11.5659	-0.299159	-0.0894373	-0.439351	0.258786	0.00479151	-0.501076	-0.165951
YOR304W	ISW2	10.2363	-0.0902455	-0.16059	-0.0389783	-0.0687976	0.0402372	0.0785798	-0.214044
YOR304C-A	BIL1	6.88271	-0.123604	-0.105297	-0.394557	-0.24745	-0.193334	-0.267164	-0.187246
YOR305W	RRG7	8.75754	0.146043	0.304678	0.102339	-0.143749	-0.158109	-0.0831658	0.197225
YOR306C	MCH5	9.7551	-0.854516	-0.572858	1.33271	1.04234	1.18861	0.295803	-0.283528
YOR307C	SLY41	9.65873	0.30993	0.0124134	0.239184	0.0575371	0.0796226	-0.0583516	0.084009
YOR308C	SNU66	8.92271	0.20365	0.198649	0.260569	0.0643018	0.167657	0.06604	0.158813
YOR309C	YOR309C	11.4507	-0.251791	-0.21223	-0.205594	-0.361141	-0.532444	0.0504194	0.226271
YOR310C	NOP58	12.9345	-0.00733202	-0.198834	-0.331281	-0.498136	-0.830502	0.0501352	-0.0960053
YOR311C	DGK1	9.49007	0.688975	-0.197198	0.0903558	0.0423284	-0.0986126	0.0504335	0.0321002
YOR312C	RPL20B	14.4505	-0.523785	-0.567005	-0.906549	-0.715203	-1.38165	-0.241697	-0.336124
YOR313C	SPS4	5.81788	1.02341	0.063643	0.127558	-0.621343	-0.0404383	-0.0920783	-0.0164338
YOR314W	YOR314W	-1.34154	-0.164275	-0.162115	0.490725	0.03471	0.81511	0.388873	0.98446
YOR314W-A	YOR314W-A	-0.00817825	-1.14867	-0.503229	-0.922203	1.62355	1.16327	-0.609439	-1.27627
YOR315W	SFG1	10.2609	-0.42998	-0.00254486	0.1405	-0.681377	-0.782349	-0.0657519	-0.28147
YOR316C	COT1	9.30097	0.811192	0.0746808	0.181838	0.0584674	-0.076862	0.0785062	0.256169
YOR316C-A	YOR316C-A	3.95845	-1.65555	-0.244498	0.0636652	-0.883999	-0.805787	-0.145907	-0.00638455
YOR317W	FAA1	10.734	0.139005	0.121778	0.122409	-0.172883	0.010725	-0.0758528	0.474238
YOR318C	YOR318C	4.41415	0.211378	0.573599	0.835249	0.102674	0.385676	-0.0089513	0.67858
YOR319W	HSH49	8.17479	-0.282806	-0.394854	-0.129659	0.121734	0.139195	-0.0542283	-0.207436
YOR320C	GNT1	10.122	0.193674	-0.220014	-0.248546	-0.154163	-0.429036	-0.0439738	0.0739767
YOR321W	PMT3	9.19644	0.226992	0.0834956	-0.266591	-0.0916015	-0.0601625	0.195032	0.16141
YOR322C	LDB19	9.9835	-0.169748	-0.234835	-0.103507	-0.0125576	0.0628061	0.0300173	-0.262327
YOR323C	PRO2	11.5019	-0.00148572	-0.166252	-0.742147	-0.591536	-0.970938	-0.103981	0.0101894
YOR324C	FRT1	8.58045	-0.535263	0.0638468	0.00289839	0.26782	0.456458	0.00553762	-0.328873
YOR325W	YOR325W	-1.68636	-1.38153	1.2248	-0.295158	0.696333	1.78463	1.04818	-0.825005
YOR326W	MYO2	12.0226	0.239769	0.0718462	-0.202074	-0.270645	-0.293488	0.048609	0.18282
YOR327C	SNC2	9.96713	-0.639879	-0.257728	-0.0892162	-0.0151561	-0.214664	-0.14486	-0.0851018
YOR328W	PDR10	8.2592	-0.398193	0.74094	-0.187679	0.514677	0.871055	0.107568	0.0950929
YOR329C	SCD5	9.36479	0.196709	0.358475	0.336812	0.0813098	0.230542	-0.0236637	0.139628
YOR329W-A	YOR329W-A	0.0491133	0.456273	1.65987	0.107685	1.05942	2.41716	-0.736322	0.477713
YOR330C	MIP1	9.94153	-0.365222	-0.00367135	0.0658291	0.0156983	0.17231	-0.0190217	-0.362392
YOR331C	YOR331C	2.66028	-0.0448168	0.859937	0.347838	-0.43197	0.1731	-0.933471	0.0865597
YOR332W	VMA4	12.4083	0.175643	-0.176668	-0.318098	-0.379897	-0.573517	-0.0109185	0.0508256
YOR333C	YOR333C	-0.00852055	-1.69038	1.52371	-1.95404	1.91487	3.87026	0.123742	-0.609253
YOR334W	MRS2	7.60349	0.263432	-0.0358708	0.458583	-0.114636	-0.0230325	0.142576	-0.0193201
YOR335C	ALA1	13.0098	-0.166419	-0.352689	-0.642664	-0.711065	-1.17024	-0.0708765	-0.231555
YOR335W-A	YOR335W-A	-0.00214786	-1.59206	-0.085343	-0.729916	-0.140301	0.00417416	0.0493553	0.219091
YOR336W	KRE5	9.95928	0.237134	-0.159267	-1.03523	0.017792	0.0113297	0.0679214	-0.0366343
YOR337W	TEA1	9.91754	-0.273444	-0.105353	-0.142207	-0.00308712	-0.032436	-0.327888	-0.0735776
YOR338W	YOR338W	7.18814	-0.65923	0.690302	1.35863	0.816377	1.01689	0.394446	0.589789
YOR339C	UBC11	5.02874	-0.607269	0.00164211	-0.328374	-0.481258	-0.744096	-0.0533365	0.283496
YOR340C	RPA43	11.1476	-0.323225	-0.528455	-0.578776	-0.578148	-1.00609	0.0221763	-0.409677
YOR341W	RPA190	12.8354	0.188912	-0.446936	-0.585452	-0.588062	-0.892947	0.0455734	-0.336473
YOR342C	YOR342C	9.98726	-0.0939744	-0.13016	0.232029	-0.360598	-0.489537	0.0556906	-0.0702847
YOR343C	YOR343C	2.18036	0.611517	2.48	1.04208	1.5878	1.80702	-0.099887	1.38315
YOR343W-B	YOR343W-B	9.33505	-0.0580658	2.43525	0.287123	0.253053	0.273058	-0.00071192	1.07709
YOR343W-A	YOR343W-A	5.73166	-0.307607	1.88064	-0.219193	0.0857608	0.0498717	-0.0964651	-0.0261356
YOR344C	TYE7	9.99905	0.413324	0.577274	0.386149	-0.319235	-0.217406	0.0912911	0.379087
YOR345C	YOR345C	-0.0471771	-0.919919	0.787471	-1.35338	1.93133	2.64229	0.214609	0.480449
YOR346W	REV1	9.79377	-0.278446	0.788183	-0.12472	-0.141602	-0.427221	0.0475756	-0.144571
YOR347C	PYK2	7.70257	-0.270594	0.497346	0.33306	0.754214	0.75516	-0.155394	0.215336
YOR348C	PUT4	3.31152	-0.231505	2.37188	-0.0772869	1.78812	2.61615	-0.129235	1.3867
YOR349W	CIN1	7.45866	0.376384	0.539529	0.519823	0.313338	0.417875	0.0853343	0.492356
YOR350C	MNE1	7.89335	0.378613	0.196635	0.094827	0.325268	0.55063	-0.0349935	0.138565
YOR351C	MEK1	-0.0554706	0.283025	2.30119	0.366607	1.03586	2.71925	0.252871	0.646526
YOR352W	TFB6	7.46434	0.214051	0.161763	0.235249	-0.0827564	-0.0238553	0.00741484	-0.205524
YOR353C	SOG2	8.96319	0.229769	0.152075	0.128488	0.309846	0.456479	0.01843	0.0459651
YOR354C	MSC6	9.72507	0.166309	-0.249205	0.151291	-0.238569	-0.301395	0.0787259	-0.0778852
YOR355W	GDS1	10.9775	0.647937	-0.248801	-0.0477688	-0.51317	-0.793088	-0.0177984	-0.232421
YOR356W	CIR2	10.1517	-0.563013	-0.0589967	-0.187669	0.403446	0.363475	-0.0366636	0.12213
YOR357C	SNX3	8.9459	-0.0634857	-0.395046	-0.100854	-0.156284	-0.0521859	-0.135678	-0.336733
YOR358W	HAP5	7.28938	-0.189627	0.118222	0.1124	0.167922	0.483721	-0.0251699	0.055389
YOR359W	VTS1	9.70742	-0.32534	-0.410671	0.285977	-0.424343	-0.551635	0.0731179	-0.483555
YOR360C	PDE2	10.4443	-0.424722	-0.951924	0.394425	-0.0894447	-0.249529	0.052911	-0.36558
YOR361C	PRT1	12.5978	0.149566	-0.472631	-0.200253	-0.611668	-0.942627	0.0224823	-0.197405
YOR362C	PRE10	11.25	0.187882	-0.0946285	0.21881	-0.132942	-0.380616	-0.0497913	0.133422
YOR363C	PIP2	8.46583	0.118809	0.244519	0.310173	0.20608	0.474655	0.0151829	0.097778
YOR364W	YOR364W	2.95042	-0.38662	0.469269	-0.538985	0.336124	0.176378	0.2191	-0.158442
YOR365C	YOR365C	2.19698	-0.61022	0.204135	-0.0501815	0.955813	1.40273	0.240875	-0.101619
YOR366W	YOR366W	4.44257	-0.107977	1.11758	-0.724532	0.553894	0.616448	0.11153	0.436257
YOR367W	SCP1	8.3691	0.107497	-0.0731494	0.147549	0.0719078	-0.0606393	-0.11292	0.290627
YOR368W	RAD17	7.34255	-0.19281	0.102348	0.065993	0.123853	0.329077	-0.0464672	-0.0893025
YOR369C	RPS12	15.1202	-0.200854	-0.661103	-0.992589	-0.821056	-1.41342	-0.110734	-0.371846
YOR370C	MRS6	11.0197	-0.061792	-0.197673	-0.0713158	-0.219255	-0.173919	0.0208332	-0.0363028
YOR371C	GPB1	9.14159	0.0642575	0.0332191	0.0660217	0.0978942	0.282791	0.0207978	-0.0147251
YOR372C	NDD1	8.91892	0.17257	0.220159	0.749705	0.179046	0.370625	-0.0128661	-0.0179075
YOR373W	NUD1	8.43864	0.0615737	0.159914	-0.08661	-0.486874	-0.506813	0.0218556	-0.0736867
YOR374W	ALD4	9.78542	-0.930185	0.393936	0.504533	1.00953	1.21679	-0.0247794	0.479503
YOR375C	GDH1	11.6055	0.483721	0.0311836	0.244559	0.642444	0.522254	0.0186637	0.427568
YOR376W	YOR376W	-1.96017	-0.0938625	1.55449	-0.0173798	-0.210829	-0.422489	-0.297351	0.268813
YOR376W-A	YOR376W-A	3.64825	0.306062	0.651057	0.956982	1.02262	1.23142	0.0564741	0.0389076
YOR377W	ATF1	9.02697	-0.115467	-0.055456	-0.0891935	-0.182523	0.006398	0.120164	-0.339092
YOR378W	AMF1	5.02401	-0.622975	0.814166	-1.25446	-0.0274701	0.490808	0.127862	-0.32555
YOR379C	YOR379C	2.74698	0.210364	1.14781	0.25518	0.570568	0.912471	-0.434285	0.155076
YOR380W	RDR1	7.2178	-0.2153	0.50675	0.177937	0.550502	0.917666	0.043557	0.158815
YOR381W	FRE3	7.63801	-0.203471	0.067112	-0.303705	0.226804	0.454434	0.205734	-0.310936
YOR381W-A	YOR381W-A	1.07887	1.10543	2.56788	1.21109	0.257124	-0.0575996	-0.104975	1.46904
YOR382W	FIT2	8.25204	-0.0272157	-0.654739	-0.193511	0.581101	0.278617	0.572889	0.627856
YOR383C	FIT3	9.70639	0.589834	-1.33581	-0.641182	1.37936	1.54791	0.868694	-0.00605713
YOR384W	FRE5	6.49346	-1.12047	-2.24399	-1.77173	0.429892	0.51415	0.552157	-1.46531
YOR385W	YOR385W	7.311	1.49451	1.98343	1.14687	-0.0612473	0.178789	0.0382231	1.11903
YOR386W	PHR1	7.16035	0.396967	0.480345	0.462287	0.585772	0.774843	-0.081053	0.283154
YOR387C	YOR387C	1.54133	-0.476075	0.7138	-0.0798264	0.429055	1.00756	0.517608	-0.125845
YOR388C	FDH1	1.82589	-0.299215	1.41497	0.021704	1.42154	2.20845	0.123262	1.08929
YOR389W	YOR389W	6.74842	-0.269321	0.950342	-0.23287	0.615716	1.03499	0.201128	0.473025
YOR390W	FEX1	8.1535	-0.760464	-0.55883	-0.0961481	-0.269119	-0.352098	0.0118234	-0.559339
YOR391C	HSP33	-1.72723	2.26167	4.24351	2.10807	2.09651	3.40968	0.19849	3.73185
YOR392W	YOR392W	-0.809217	-0.176371	1.86064	-0.270993	1.73213	2.12957	0.241177	0.981963
YOR393W	ERR1	1.53685	0.284341	2.86835	0.326314	1.85033	3.1509	0.431588	1.96695
YOR394W	PAU21	-0.997152	0.294658	3.20885	-0.708	1.52587	2.94095	0.625987	1.75029
YOR394C-A	YOR394C-A	2.59238	1.51998	1.30421	-1.28452	0.0851708	0.187207	-0.41399	0.448257
YOR396W	YRF1-8	9.91054	-0.146998	0.539141	-0.125704	0.368623	0.54673	-0.0706676	0.225762
YOR396C-A	YOR396C-A	0.405125	1.44278	1.60238	-0.14555	-0.449816	0.216202	-0.0985442	1.39482
YGL263W	COS12	6.31168	0.514884	0.645043	-0.504634	0.744483	0.713306	0.364744	0.655815
YGL262W	YGL262W	1.53679	0.802869	1.80751	0.696317	1.48588	2.16	0.702531	1.56075
YGL261C	PAU11	0.821921	-0.56315	1.3479	-0.0485685	2.32559	3.05226	0.441475	0.143771
YGL260W	YGL260W	-1.59115	1.22761	1.93123	-0.337412	0.510178	1.80115	-1.03548	0.362639
YGL259W	YPS5	2.88891	0.204864	1.50968	1.41344	1.58026	2.26528	0.0424453	0.805995
YGL258W-A	YGL258W-A	2.23294	-0.207107	1.74097	1.3627	1.40774	2.05041	0.0459869	0.893399
YGL258W	VEL1	3.83357	-0.622998	0.280644	0.121097	0.0708888	0.744118	0.0962255	-0.31629
YGL257C	MNT2	9.94078	0.110294	-0.0504581	-0.1692	-0.356695	-0.537822	0.0391062	0.0400714
YGL256W	ADH4	9.20566	-0.13196	0.214749	0.168373	0.108502	0.21682	0.104448	-0.146406
YGL255W	ZRT1	10.3287	-1.08491	-0.686482	-0.996027	-0.588282	-0.912811	0.0149045	-0.571792
YGL254W	FZF1	7.40075	0.158975	0.131483	0.198877	0.14996	0.138589	0.0318244	0.0346148
YGL253W	HXK2	13.891	-0.108034	-0.593915	-0.36795	-0.480652	-1.12393	0.118364	-0.292321
YGL252C	RTG2	10.2361	0.0972886	-0.165612	0.0665181	-0.014702	0.0185561	0.0947087	-0.122321
YGL251C	HFM1	7.80395	-1.96453	0.320771	0.100708	0.107539	0.189581	0.0469231	-0.268101
YGL250W	RMR1	6.2877	-0.302032	-0.298507	0.0765519	0.843835	1.05172	0.00429133	-0.218608
YGL249W	ZIP2	4.21261	0.0578941	0.599623	-0.0543874	0.066688	0.953623	0.0557513	0.375399
YGL248W	PDE1	7.13144	0.101974	1.91471	0.972028	0.772242	1.23611	-0.0126091	0.747848
YGL247W	BRR6	7.62833	-0.369272	-0.171901	-0.018251	0.128047	0.177831	-0.112362	-0.255595
YGL246C	RAI1	9.87836	-0.486319	-0.494011	-0.241259	-0.335671	-0.525586	-0.0139987	-0.303127
YGL245W	GUS1	13.2109	0.0387547	-0.34642	-0.646309	-0.49996	-0.800493	0.0550447	-0.0805601
YGL244W	RTF1	11.0189	-0.00394023	-0.198585	-0.225185	-0.388284	-0.659869	-0.111509	-0.250208
YGL243W	TAD1	8.48906	-0.730796	-0.0764872	-0.210956	-0.0145026	-0.0286579	-0.0116146	-0.239301
YGL242C	YGL242C	9.48276	-0.178883	-0.236061	0.018119	0.0192834	-0.282933	-0.0648104	0.124447
YGL241W	KAP114	9.35503	0.0543013	-0.109171	-0.182777	-0.288404	-0.424645	0.0689736	0.0214034
YGL240W	DOC1	5.92449	0.151144	0.246166	0.434405	-0.0773166	0.332983	-0.095817	-0.174993
YGL239C	YGL239C	-0.789447	-0.859567	0.607187	-0.462485	-0.582098	-0.231451	-0.642292	-0.398873
YGL238W	CSE1	11.1854	0.0542237	-0.267652	-0.0506203	-0.273553	-0.406721	0.150575	-0.116945
YGL237C	HAP2	7.03423	0.247708	0.188286	0.335157	0.0516727	0.224618	-0.118886	-0.071297
YGL236C	MTO1	8.74539	-0.427803	-0.357334	-0.104589	-0.0437963	-0.206169	-0.0437463	-0.234295
YGL235W	YGL235W	0.883051	-0.0690384	1.53546	-0.0596213	0.73458	1.34827	-0.993334	0.0740492
YGL234W	ADE5,7	12.8974	-0.0647086	-0.0988799	-1.01895	-0.38674	-0.806814	-0.01052	-0.303577
YGL233W	SEC15	9.65495	-0.0244826	-0.243495	-0.0425409	-0.216435	-0.200491	0.0645081	-0.0766363
YGL232W	TAN1	10.0905	-0.486043	-0.418572	-0.696066	-0.564109	-0.816652	-0.103546	-0.314486
YGL231C	EMC4	9.91399	0.213254	-0.260652	-0.122461	-0.0253386	-0.266929	-0.100523	-0.116039
YGL230C	YGL230C	2.87997	-1.70714	0.594534	-0.357273	0.50628	0.848825	0.118284	0.701499
YGL229C	SAP4	7.7279	-0.115347	-0.409377	-0.193644	-0.0103891	0.168211	0.236212	-0.421899
YGL228W	SHE10	10.6168	0.114659	-0.0770136	-0.100734	0.146004	0.138142	-0.00931379	-0.00705349
YGL227W	VID30	8.12817	0.514482	0.370633	1.0311	0.556465	0.954695	0.0247618	0.411547
YGL226C-A	OST5	9.2643	0.380861	-0.0619092	-0.360444	-0.168711	-0.490501	-0.114479	-0.0906191
YGL226W	MTC3	6.85721	0.221954	0.0554695	0.236956	0.181364	0.250509	0.101973	0.498651
YGL225W	VRG4	11.7181	0.0594928	-0.118751	-0.260571	-0.332021	-0.626531	0.0207914	-0.120498
YGL224C	SDT1	9.48322	0.0347271	0.0530378	0.128094	0.14999	-0.2653	-0.571773	0.0743713
YGL223C	COG1	8.65451	0.362487	0.381913	0.213848	-0.0633959	-0.0706263	-0.103434	0.0576578
YGL222C	EDC1	7.73788	0.0587234	0.122143	-1.10706	0.0758924	0.306664	-0.189636	-0.177694
YGL221C	NIF3	10.1041	0.199708	-0.214299	-0.326171	-0.210313	-0.369782	0.0412445	-0.0454063
YGL220W	YGL220W	9.80599	-0.695651	-0.37004	-0.638952	-0.114428	-0.311016	-0.165958	-0.237962
YGL219C	MDM34	8.67661	0.565011	0.280504	0.604422	0.24016	0.398112	-0.0856096	0.281948
YGL218W	YGL218W	-0.76284	-0.446559	1.41729	0.0193228	-0.168307	1.24687	0.203581	0.591302
YGL217C	YGL217C	-1.90742	-0.869468	1.38705	-0.511359	1.60389	2.40062	0.558845	-0.377315
YGL216W	KIP3	8.83158	-0.194902	0.138403	-0.0422976	0.158699	0.432924	0.0864507	-0.114563
YGL215W	CLG1	11.0399	0.504927	0.246614	0.276655	0.00184579	0.122475	-0.0250312	0.213261
YGL214W	YGL214W	1.41897	-0.299923	0.19347	-1.10937	0.0126105	0.788333	0.456692	-0.529344
YGL213C	SKI8	9.57134	0.112441	-0.161623	-0.139768	-0.356541	-0.537411	0.0644329	-0.247227
YGL212W	VAM7	6.97589	-0.195214	-0.0878103	0.214626	-0.0212312	0.126622	0.0616597	-0.294028
YGL211W	NCS6	9.57117	-0.167379	-0.417598	-0.0879435	-0.0282691	-0.0632011	0.00672325	-0.276166
YGL210W	YPT32	8.8183	0.408262	0.080999	0.0973888	0.0272423	-0.0671749	-0.017426	0.162051
YGL209W	MIG2	9.0025	-1.68541	-0.0460021	0.559608	0.79161	0.146327	0.0739894	0.103395
YGL208W	SIP2	7.15973	0.576264	0.309037	0.491389	0.577265	0.775883	0.0268236	0.0908203
YGL207W	SPT16	11.7551	0.281711	-0.131982	-0.0252829	-0.346287	-0.460692	0.0181865	0.0186651
YGL206C	CHC1	11.2698	0.139302	-0.302336	-0.293189	-0.214046	-0.238534	0.121791	-0.103646
YGL205W	POX1	1.76235	0.553835	1.35484	1.1797	1.68783	2.973	0.0829321	1.28611
YGL204C	YGL204C	5.98106	0.324469	0.110038	-0.472777	-0.00992112	-0.47004	0.0541908	0.250371
YGL203C	KEX1	10.5124	-0.0967611	0.0215983	-0.324384	0.126425	0.218062	0.0952296	0.0881799
YGL202W	ARO8	12.2556	0.455223	0.201888	-0.419779	-0.156497	-0.531625	-0.194823	0.20076
YGL201C	MCM6	10.0162	-0.0551886	-0.135146	0.272983	-0.26587	-0.31187	0.0278549	-0.0791725
YGL200C	EMP24	11.4128	-0.0706591	-0.14234	-0.42302	-0.102722	-0.292024	-0.0352167	0.166202
YGL199C	YGL199C	1.30746	0.141457	1.01358	-0.656043	0.192174	0.556001	0.654254	0.0176013
YGL198W	YIP4	9.11963	-0.148391	-0.0962375	-0.147441	0.175411	0.211455	0.080685	-0.0620064
YGL197W	MDS3	9.80885	0.306339	0.302608	-0.130948	0.117699	0.288565	0.0593613	0.141587
YGL196W	DSD1	8.92871	-0.146744	0.237473	-0.233437	-0.124667	0.0245022	-0.129944	0.00515115
YGL195W	GCN1	12.3994	0.303804	-0.22114	-0.883149	-0.337251	-0.472031	0.0755416	-0.200422
YGL194C-A	YGL194C-A	5.91134	-0.751264	0.866624	0.00532281	-0.133733	-0.116959	0.0356075	0.371425
YGL194C	HOS2	8.28562	-0.0207454	-0.0996985	-0.929868	-0.0762407	-0.085407	-0.089063	-0.304523
YGL193C	YGL193C	1.64109	-0.605314	4.8947	0.771932	1.1636	1.84238	0.00812535	0.545065
YGL192W	IME4	7.89506	0.344182	-3.61875	0.411832	0.208496	0.305714	0.00223941	0.0533955
YGL191W	COX13	9.1547	0.262846	0.49583	0.101699	0.404175	0.533396	-0.152185	0.424155
YGL190C	CDC55	9.91119	-0.13398	-0.462898	0.597896	0.0011186	0.0669193	-0.0376853	-0.329251
YGL189C	RPS26A	14.141	-0.0943009	-0.374422	-0.850125	-0.789432	-1.22637	-0.0423037	-0.101201
YGL188C-A	YGL188C-A	5.60257	-1.36809	-0.711513	-1.40646	0.103498	0.133197	-0.441948	-0.979066
YGL188C	YGL188C	6.5548	0.248367	0.371919	0.601757	0.682936	1.07765	-0.29942	0.883397
YGL187C	COX4	8.67623	0.273342	0.327418	0.430031	0.637824	0.962193	-0.161599	0.51913
YGL186C	TPN1	10.0547	-0.280881	-0.196655	-0.544516	0.0724605	-0.0719311	-0.111821	-0.167822
YGL185C	YGL185C	8.06375	0.283616	0.0777931	0.0650824	0.211026	0.204928	-0.0747364	0.281482
YGL184C	STR3	6.01256	2.0694	1.88537	0.514644	0.0953525	0.214922	-0.71565	1.37432
YGL183C	MND1	2.9838	0.0751491	1.26602	-0.0016395	1.35531	1.98481	0.0904366	0.386249
YGL182C	YGL182C	0.0870666	1.18398	2.32817	0.85413	1.0413	1.02622	-0.0632843	0.613497
YGL181W	GTS1	9.25147	0.224824	-0.010328	-0.0100894	-0.0466222	0.00624701	0.0148592	0.028747
YGL180W	ATG1	7.35645	0.756274	0.55866	1.30523	0.710479	1.13955	-0.0272291	0.586825
YGL179C	TOS3	6.90668	0.831648	1.25641	1.04032	0.443777	0.451003	0.0675052	0.716966
YGL178W	MPT5	9.28441	1.02276	0.720832	1.30217	0.331788	0.527687	0.151267	0.631549
YGL177W	YGL177W	3.0565	1.08188	1.47853	0.762309	0.669033	1.19946	0.130499	1.05179
YGL176C	YGL176C	8.49593	-0.3333	-0.00792624	0.047987	0.12306	0.229923	0.0583281	-0.238433
YGL175C	SAE2	6.09669	-0.197153	0.301662	0.338683	0.156551	0.268803	0.0404269	-0.0834897
YGL174W	BUD13	7.23707	0.272841	0.210286	0.0728561	-0.0924259	-0.0448611	-0.0359089	0.142376
YGL173C	XRN1	12.2899	0.17808	-0.198036	-0.3057	-0.429772	-0.519619	0.0461759	0.00206206
YGL172W	NUP49	9.85914	0.175221	-0.12157	-0.0904512	-0.466976	-0.701244	-0.0759036	-0.332136
YGL171W	ROK1	10.8331	-0.356575	-0.592156	-0.676094	-0.548049	-0.904165	-0.0275023	-0.406965
YGL170C	SPO74	1.54992	2.16844	2.26883	2.1922	2.28154	1.98283	0.429749	2.93511
YGL169W	SUA5	9.75102	-0.347485	-0.416711	-0.276421	-0.23087	-0.350892	0.106784	-0.188963
YGL168W	HUR1	4.67981	-0.242148	-0.71451	0.284956	-0.164642	-0.367535	0.115426	0.109475
YGL167C	PMR1	10.7308	0.203979	0.0414847	0.167492	0.0229964	-0.0136795	0.165547	0.194913
YGL166W	CUP2	7.73419	0.688335	0.59224	0.601062	0.400521	0.435756	-0.0478956	0.51362
YGL165C	YGL165C	5.45747	-0.638859	-0.134963	0.131982	0.179166	0.534189	-0.00989544	-0.101588
YGL164C	YRB30	9.11194	-0.280982	0.038112	0.281053	0.016223	0.212382	-0.0359905	0.121929
YGL163C	RAD54	9.05628	0.16495	0.511364	0.553122	0.304003	0.551261	0.11358	0.345108
YGL162W	SUT1	7.78459	-0.321449	0.103956	0.359212	0.247108	0.0851475	-0.0745479	-0.0809968
YGL161C	YIP5	9.67385	-0.00277081	-0.108205	-0.0280346	0.0831292	-0.0112405	-0.0469942	-0.0762885
YGL160W	AIM14	8.95721	0.289854	0.101593	0.0125804	0.0723757	0.0335939	0.0388102	0.113036
YGL159W	YGL159W	8.69822	-0.526843	-0.523087	-0.508469	0.00919883	-0.14744	-0.0839426	-0.407513
YGL158W	RCK1	5.82671	-1.08553	0.118986	-0.273298	1.35662	0.910154	-0.221398	0.240843
YGL157W	ARI1	9.44767	-0.260544	0.206523	-0.271188	0.201572	-0.0774044	0.111431	0.480987
YGL156W	AMS1	6.28916	1.23549	1.82062	1.77953	1.91887	2.6145	0.245971	1.57144
YGL155W	CDC43	9.14445	0.0701138	-0.0380489	-0.324406	-0.409715	-0.492875	-0.0591311	-0.104409
YGL154C	LYS5	7.0163	0.159198	0.300931	-0.21397	0.362559	0.452858	-0.0804991	0.17032
YGL153W	PEX14	8.54701	0.00446582	-0.193883	0.0659516	-0.245422	-0.195267	-0.135478	-0.0391855
YGL152C	YGL152C	0.75703	-1.53213	0.404003	-1.77078	1.0676	0.628566	0.291518	-0.561957
YGL151W	NUT1	9.96475	0.291977	-0.110214	0.0467295	-0.189245	-0.244649	0.0127102	-0.00151438
YGL150C	INO80	11.0368	-0.104083	-0.251307	-0.166225	-0.0891329	-0.136383	-0.0212312	-0.270869
YGL149W	YGL149W	0.218696	-2.43271	0.100425	-1.04575	0.0858695	1.57913	-0.287771	-1.60096
YGL148W	ARO2	12.3596	0.138739	-0.128552	-0.689592	-0.583536	-1.23276	-0.250333	-0.0124123
YGL147C	RPL9A	14.4712	-0.761479	-0.667871	-1.21794	-1.06054	-1.85507	-0.235002	-0.42378
YGL146C	RRT6	4.1884	0.0860131	0.754852	1.11818	0.865723	1.19012	0.296138	0.607636
YGL145W	TIP20	9.60161	0.38978	-0.198086	0.0952865	0.00835689	-0.0413365	0.0230812	-0.0626555
YGL144C	ROG1	8.39158	0.0200626	-0.0559246	0.086873	-0.0454706	0.14998	0.0953929	-0.11068
YGL143C	MRF1	8.0859	-0.240376	-0.176339	-0.325641	-0.0500929	-0.0814534	0.0486841	-0.0828039
YGL142C	GPI10	9.08102	0.318892	-0.0812432	0.0896863	-0.183395	-0.267103	0.0812015	0.0351046
YGL141W	HUL5	8.72012	0.580679	0.312335	0.501071	0.0989057	0.345241	0.0479314	0.420224
YGL140C	YGL140C	10.6594	0.0219601	-0.254449	-0.58369	-0.0164891	0.0268592	0.0391887	-0.202691
YGL139W	FLC3	10.1741	-0.0145092	-0.288954	-0.360346	-0.256409	-0.423421	0.0399594	-0.284036
YGL138C	YGL138C	0.432007	2.14852	1.42878	1.93858	2.48604	2.36069	0.581538	2.61626
YGL137W	SEC27	12.0053	0.0650541	-0.303117	-0.475853	-0.277026	-0.444682	0.104339	-0.105175
YGL136C	MRM2	7.69141	0.193066	0.0913862	-0.00130767	0.27799	0.441619	-0.0270148	0.122002
YGL135W	RPL1B	14.3783	-0.30354	-0.523146	-0.911169	-0.748796	-1.28757	-0.0405535	-0.296536
YGL134W	PCL10	8.03852	-0.202063	-0.207765	-0.0294371	-0.0855265	0.24137	0.129631	-0.137706
YGL133W	ITC1	9.54037	0.124001	0.179122	0.423734	0.215006	0.389218	0.0295503	0.0756604
YGL132W	YGL132W	1.69441	0.920644	0.425264	-0.0917407	0.266788	0.197946	0.0683164	0.72343
YGL131C	SNT2	8.58639	-0.0366244	0.00191875	0.0686442	0.319744	0.651266	0.0643667	0.00805956
YGL130W	CEG1	9.27948	0.0120085	0.0091905	-0.188482	-0.0214084	0.0156376	0.0378818	-0.116069
YGL129C	RSM23	9.12856	-0.0612808	-0.349607	0.185111	-0.216885	-0.264835	0.0633644	-0.223895
YGL128C	CWC23	6.52252	0.394908	0.730276	0.498648	0.147043	0.231403	0.0869369	0.347901
YGL127C	SOH1	7.50609	0.088321	0.199676	0.177549	0.139946	0.230235	0.0875156	0.0676802
YGL126W	SCS3	8.98716	-0.334581	-0.0578595	-0.460175	0.399158	0.48893	0.0159705	-0.0559374
YGL125W	MET13	7.52742	0.806926	0.22926	0.559264	0.437379	0.645726	-0.307303	0.342482
YGL124C	MON1	8.35761	0.223213	0.249164	0.18174	0.188091	0.323391	0.0168387	0.229792
YGL123W	RPS2	15.5533	-0.207793	-0.400391	-0.870709	-0.835013	-1.46527	-0.108208	-0.255358
YGL123C-A	YGL123C-A	5.29852	-0.778097	-0.0914435	-0.810204	-0.271556	-0.977962	-0.713577	-0.0323576
YGL122C	NAB2	10.6027	-0.211158	-0.210159	1.01774	-0.273702	-0.362471	-0.0439794	-0.00620232
YGL121C	GPG1	3.28377	1.86418	2.60649	3.88113	1.77328	2.73663	0.0901698	2.98684
YGL120C	PRP43	11.9675	-0.0303833	-0.159306	-0.414005	-0.589087	-0.992647	0.0537667	-0.314978
YGL119W	COQ8	9.07656	-0.131934	-0.0416931	-0.0372892	0.0158456	-0.0730682	0.0016285	-0.0244212
YGL118C	YGL118C	-0.736434	0.83969	1.1002	-0.33345	1.83478	2.31388	0.149379	0.319229
YGL117W	YGL117W	9.34538	-1.23852	-0.230132	-0.993166	0.964888	0.668868	-1.80394	-0.461041
YGL116W	CDC20	10.2306	0.189489	1.08513	0.338123	-0.231811	-0.109896	0.240323	0.421428
YGL115W	SNF4	9.96592	-0.0841797	-0.440497	-0.270702	-0.484797	-0.687191	-0.10589	-0.189481
YGL114W	YGL114W	9.79384	0.0262561	-0.0100128	-0.041117	0.0596724	0.0977431	-0.0735346	0.0699924
YGL113W	SLD3	8.42414	-0.124369	0.121056	0.0525346	-0.0642481	-0.12371	0.0592763	-0.246029
YGL112C	TAF6	10.0081	-0.09304	-0.316216	-0.240806	-0.374856	-0.416201	0.00774121	-0.281065
YGL111W	NSA1	10.8234	-0.256064	-0.372029	-0.376009	-0.278174	-0.419995	0.120991	-0.277502
YGL110C	CUE3	9.24415	0.168219	0.0899759	-0.0357861	-0.0504029	-0.0102832	0.0631902	0.089614
YGL109W	YGL109W	-1.35258	-1.14398	1.23176	-0.605711	1.59394	2.36279	0.410952	0.0247981
YGL108C	YGL108C	7.80859	0.112517	0.0502367	0.0668799	0.185331	0.0992327	-0.189372	-0.145076
YGL107C	RMD9	9.20645	-0.137387	-0.423528	0.318454	-0.134819	-0.167249	0.0457603	-0.246122
YGL106W	MLC1	10.1429	0.160558	0.322882	-0.304412	-0.155601	-0.296047	-0.0545231	0.136431
YGL105W	ARC1	12.7187	0.172395	-0.166569	-0.472392	-0.587592	-0.949768	0.0102636	-0.0193202
YGL104C	VPS73	6.38083	0.197926	1.11327	0.550641	1.09443	1.52986	0.0599604	0.448904
YGL103W	RPL28	15.034	-0.557656	-0.886948	-0.873797	-0.473603	-1.01533	-0.173308	-0.401706
YGL102C	YGL102C	5.90539	-1.11234	-0.671162	-0.937852	0.227185	-0.400011	-1.04779	-0.615025
YGL101W	YGL101W	9.14068	-1.09857	-1.02028	-0.750508	-0.5687	-0.667471	-0.182303	-1.0508
YGL100W	SEH1	9.81473	0.101883	-0.140937	-0.158615	-0.249404	-0.349317	0.198629	-0.044791
YGL099W	LSG1	11.1509	-0.272428	-0.330888	-0.667569	-0.738723	-1.02335	-0.0368487	-0.395838
YGL098W	USE1	8.04591	-0.231673	-0.0077966	0.399351	0.211958	0.463939	-0.0480224	-0.111533
YGL097W	SRM1	11.0247	-0.110885	-0.322107	-0.492882	-0.383275	-0.726822	0.0732098	-0.200148
YGL096W	TOS8	6.01182	0.207708	1.08539	0.814254	0.602498	1.0788	0.0519922	0.829501
YGL095C	VPS45	9.40285	0.177824	0.00814149	0.281134	-0.0843706	-0.0422642	-0.0270587	0.0248885
YGL094C	PAN2	9.84554	0.309452	0.0973306	0.390533	-0.31855	-0.289045	0.0681554	0.0884122
YGL093W	SPC105	8.96155	0.0952638	0.116172	0.417589	0.0625332	0.287495	0.00866834	0.0295331
YGL092W	NUP145	11.1396	-0.137414	-0.420303	-0.356288	-0.566405	-0.697718	0.0376619	-0.308833
YGL091C	NBP35	8.43179	0.306523	-0.104987	0.14883	0.0846817	0.111507	0.0760897	0.0959916
YGL090W	LIF1	7.794	-0.145382	-0.238352	0.191629	0.223425	0.456228	0.0418085	-0.00917363
YGL089C	MF(ALPHA)2	-1.17973	3.48168	13.3774	6.01216	1.1356	1.00362	0.0652973	5.16576
YGL088W	YGL088W	5.7243	-0.456237	0.199721	-1.20565	0.148547	0.904959	0.165864	-0.34868
YGL087C	MMS2	8.29307	0.424244	-0.199239	-0.489808	0.668314	0.715498	0.116692	0.164331
YGL086W	MAD1	10.1184	-0.117548	-0.250656	0.0284519	-0.0308552	-0.0486301	0.0317326	-0.209568
YGL085W	LCL3	8.05113	-0.401974	-0.149113	-0.135298	0.144837	0.19271	-0.0737637	-0.186592
YGL084C	GUP1	9.47082	0.298361	-0.185758	0.0574815	-0.220534	-0.356292	0.148808	0.00610095
YGL083W	SCY1	8.90225	-0.0865631	-0.303987	-0.136306	-0.392618	-0.364366	0.0468487	-0.501603
YGL082W	YGL082W	9.23041	-0.000981349	0.122738	-0.170807	-0.293158	-0.339925	-0.146592	-0.152999
YGL081W	YGL081W	3.81527	-0.224428	2.24994	0.541022	0.958942	1.80009	0.189947	1.4041
YGL080W	MPC1	8.48118	0.150693	-0.0153774	-0.0948117	-0.0376105	-0.228027	-0.146988	-0.180239
YGL079W	KXD1	7.5261	0.21338	0.216195	0.0152179	-0.0234097	-0.126707	0.0323616	0.0764097
YGL078C	DBP3	12.2406	-0.402872	-0.425756	-0.612529	-0.434389	-0.704155	0.0107269	-0.304913
YGL077C	HNM1	10.6478	0.382316	-0.00638052	0.0802225	-0.258706	-0.35604	0.0404248	-0.029667
YGL076C	RPL7A	14.2937	-0.268344	-0.395467	-0.806846	-0.762283	-1.32127	-0.0371389	-0.264936
YGL075C	MPS2	7.40618	-0.44581	-0.331318	-0.368254	0.181581	0.208861	-0.119094	-0.586693
YGL074C	YGL074C	-2.51868	0.67042	1.72621	0.444897	0.0773781	0.710782	0.819577	0.887039
YGL073W	HSF1	9.50637	0.298244	0.296403	0.729399	0.098097	0.316556	0.0128485	0.155369
YGL072C	YGL072C	4.83318	-0.259238	0.645092	-0.667424	0.123519	0.148235	-0.176116	0.28079
YGL071W	AFT1	9.37618	0.216714	-0.0466257	0.386383	0.00929394	0.0718339	0.0613321	0.0748039
YGL070C	RPB9	9.08889	-0.432017	-0.675464	-0.436963	-0.383817	-0.613097	-0.230503	-0.527251
YGL069C	YGL069C	1.93511	-0.0501455	1.09912	0.0748257	0.507828	0.420629	0.0520662	-0.145229
YGL068W	MNP1	10.1011	-0.15729	-0.685944	-0.143377	-0.396387	-0.647511	-0.0360309	-0.224857
YGL067W	NPY1	9.23974	0.241215	-0.0568986	-0.190985	-0.0892086	-0.145025	0.200318	-0.0364844
YGL066W	SGF73	9.03097	0.212615	0.0697414	0.309549	0.0860155	0.158953	-0.0820198	-0.0572461
YGL065C	ALG2	9.26829	0.32223	-0.0272717	0.0423782	-0.216723	-0.332549	0.0171928	0.125848
YGL064C	MRH4	8.3097	-0.0865334	-0.384179	0.301189	0.0491296	-0.0424554	0.0585079	-0.142362
YGL063W	PUS2	7.6888	-0.609178	0.0304543	-0.307049	0.247828	0.323532	0.149802	-0.196013
YGL063C-A	YGL063C-A	-1.55407	-0.0349858	0.219292	-1.47273	0.851994	2.07878	-0.147855	-0.527403
YGL062W	PYC1	10.2677	0.189133	0.152079	0.396846	0.00615817	0.089234	0.104728	0.516436
YGL061C	DUO1	8.01591	-0.115165	0.112453	-0.153859	-0.0080512	-0.116334	-0.0162832	-0.151505
YGL060W	YBP2	8.51873	0.202349	0.372445	-0.188593	-0.0783699	-0.0833315	0.0954849	-0.0551427
YGL059W	PKP2	7.98978	0.293777	-0.0772056	0.238733	0.777959	0.906064	-0.653083	-0.0700832
YGL058W	RAD6	9.11089	0.278089	-0.0629627	-0.095534	-0.206184	-0.35879	0.065271	0.0417607
YGL057C	GEP7	6.78685	-0.158915	-0.0148273	0.086256	0.225727	0.281728	0.0699454	0.0111072
YGL056C	SDS23	10.2058	-0.0781497	-0.123426	0.198942	-0.0293415	-0.0418954	-0.136675	-0.0822705
YGL055W	OLE1	13.0577	-0.518391	-0.21714	-1.31289	0.162603	-0.0499866	-0.0596248	-1.35735
YGL054C	ERV14	10.5579	0.157445	-0.308477	-0.0138448	-0.449957	-0.660797	-0.134446	-0.0633092
YGL053W	PRM8	7.46894	0.293838	0.885159	0.48058	0.449945	0.692115	-0.0117867	0.405928
YGL052W	YGL052W	2.91301	0.813419	1.71855	1.17657	0.53013	0.869333	0.0355238	1.16805
YGL051W	MST27	5.79989	0.0526344	0.471791	-0.396494	0.219484	0.293212	-0.136805	-0.0818549
YGL050W	TYW3	9.05343	-0.334633	-0.4983	-0.641299	-0.203387	-0.405477	-0.096872	-0.366752
YGL049C	TIF4632	10.5165	-0.126644	-0.0622946	-0.549402	-0.184232	-0.174713	0.084532	-0.19006
YGL048C	RPT6	11.1805	0.176379	0.0175145	0.20453	-0.354029	-0.465398	0.0209587	0.107359
YGL047W	ALG13	7.54011	0.213393	-0.0004047	0.373054	0.205128	0.217016	0.120429	0.467489
YGL045W	RIM8	6.95695	0.435114	0.85194	0.447383	0.525014	1.18673	0.0221703	0.374313
YGL044C	RNA15	9.05705	-0.0413914	-0.140485	0.11886	-0.03374	-0.0565719	-0.0590934	-0.206107
YGL043W	DST1	10.1802	-0.0407491	-0.420317	-0.244199	-0.275964	-0.457463	-0.0721792	-0.118974
YGL042C	YGL042C	-1.65981	1.66139	2.03034	1.60365	1.13042	1.21107	-0.89817	1.00822
YGL041C-B	YGL041C-B	1.34514	-1.37897	-0.106967	0.0618503	-0.0184883	0.462597	-0.0703478	0.134329
YGL041W-A	YGL041W-A	8.33502	-0.26535	-0.259814	-0.0667367	-0.182192	-0.308324	-0.0940595	-0.183135
YGL041C	YGL041C	0.200185	-0.265404	0.723437	0.482422	0.398694	0.743396	0.183786	0.237371
YGL040C	HEM2	10.1323	0.208503	-0.285739	-0.214915	-0.395995	-0.508893	0.108271	-0.132684
YGL039W	YGL039W	9.53299	1.19485	-0.181159	-0.697009	-0.605219	-0.691184	0.129805	-0.0846053
YGL038C	OCH1	8.88504	0.855537	0.848458	0.8297	0.210231	0.761639	-0.0508145	0.800791
YGL037C	PNC1	9.34132	1.41713	1.45894	1.87576	0.324055	0.557425	0.0500181	1.50661
YGL036W	YGL036W	9.18819	0.572104	0.619146	0.703124	0.500744	0.58866	0.135893	0.457552
YGL035C	MIG1	9.61832	-0.51739	-0.516334	0.258852	0.378907	0.226425	-0.0329878	-0.568483
YGL034C	YGL034C	2.05832	-0.968874	-0.123858	0.0590466	0.728453	0.514854	-0.130391	-0.203396
YGL033W	HOP2	1.30756	-0.245259	1.26906	-0.161656	1.13465	1.69273	0.111433	0.199976
YGL032C	AGA2	1.95943	0.195277	3.29086	1.25284	2.348	2.4273	-0.14254	-0.0842198
YGL031C	RPL24A	14.1334	-0.579417	-0.400677	-1.05575	-0.821702	-1.44547	-0.158263	-0.262368
YGL030W	RPL30	14.131	-0.463315	-0.547487	-0.792112	-0.75093	-1.31003	-0.126096	-0.292462
YGL029W	CGR1	10.6598	-1.46873	-0.944039	-0.827923	-0.107959	-0.416766	-0.242026	-0.821129
YGL028C	SCW11	11.1791	0.113752	-0.700715	0.12854	-0.753434	-0.891412	0.0913768	-0.226251
YGL027C	CWH41	10.9126	-0.128206	-0.176738	-0.783565	-0.147102	-0.396232	0.010819	0.0676565
YGL026C	TRP5	11.8903	0.699588	0.0831713	-0.34021	-0.0468857	-0.330297	-0.146228	0.383328
YGL025C	PGD1	8.25607	0.176227	0.0141905	0.201446	-0.057966	0.0767104	-0.132263	-0.166538
YGL024W	YGL024W	1.88591	-1.48058	0.655918	-1.2586	1.18904	1.21736	-0.537654	-0.389994
YGL023C	PIB2	9.96863	-0.0924098	-0.240814	-0.0925705	-0.0482964	-0.0914708	-0.0600155	-0.258226
YGL022W	STT3	12.2365	0.232803	-0.0766467	-0.283267	-0.100759	-0.265357	0.0543113	0.15475
YGL021W	ALK1	9.38921	0.710241	0.316215	1.0425	0.0772693	0.169207	-0.0291346	0.407513
YGL020C	GET1	10.0583	0.0151924	-0.261183	-0.175248	-0.286128	-0.530252	-0.0415204	-0.0575656
YGL019W	CKB1	10.2696	0.0358164	-0.335254	-0.299608	-0.335783	-0.487932	-0.0308332	-0.102288
YGL018C	JAC1	7.02784	0.202732	0.121438	0.0963311	0.209166	0.265765	0.0565138	0.0458278
YGL017W	ATE1	8.45836	-0.0528229	-0.155709	0.117367	0.0921014	0.0424002	-0.00869099	-0.123447
YGL016W	KAP122	9.96843	0.488553	-0.0707228	-0.609232	-0.393276	-0.734368	0.0563086	-0.114048
YGL015C	YGL015C	2.20548	0.977184	1.29015	0.637996	1.23637	1.42975	0.0924042	1.08148
YGL014W	PUF4	11.0937	-0.100431	-0.303792	-0.235169	-0.301835	-0.468509	0.0253393	-0.242633
YGL014C-A	YGL014C-A	-1.18146	-0.470444	1.74765	-0.714559	0.119024	0.790209	-0.89306	-0.29608
YGL013C	PDR1	9.80979	0.361883	0.103721	0.35093	-0.146794	-0.178616	0.0552335	0.216711
YGL012W	ERG4	12.3927	0.172552	-0.377912	-0.343578	-0.195293	-0.610565	-0.0021031	0.271217
YGL011C	SCL1	11.0988	0.25494	-0.143208	0.319029	-0.235075	-0.280305	-0.0125872	0.177119
YGL010W	MPO1	6.46001	0.915968	0.756881	0.953019	0.57021	0.919421	-0.0463541	0.68098
YGL009C	LEU1	10.6856	0.846986	0.0097747	0.0603141	-0.00506853	-0.271041	0.126508	0.233527
YGL008C	PMA1	15.9466	-0.287778	-0.125609	0.114528	-0.717729	-0.922713	0.0324544	-0.022427
YGL007C-A	YGL007C-A	2.34417	1.3771	0.565617	0.317789	0.285102	0.34376	-0.229289	0.550489
YGL007W	BRP1	1.9087	0.666756	0.944207	-1.14184	1.12534	1.89712	0.0847439	0.563269
YGL006W-A	YGL006W-A	-1.1895	-0.189124	1.1775	-0.350374	1.246	0.210353	0.0848068	0.506507
YGL006W	PMC1	9.58675	0.681814	0.750951	0.561211	0.280118	0.381727	0.0851148	0.584414
YGL005C	COG7	8.8191	-0.262814	-0.467616	0.144053	-0.16306	-0.094724	-0.10784	-0.261823
YGL004C	RPN14	7.87854	0.331082	0.143611	0.167716	-0.182922	-0.300153	-0.0500124	0.0559459
YGL003C	CDH1	8.42719	-0.305005	-0.00170658	-0.0430051	0.253534	0.465386	0.0721478	-0.259273
YGL002W	ERP6	8.61022	-0.277221	-0.199627	-0.251412	-0.0728389	-0.155866	0.0226023	-0.0447583
YGL001C	ERG26	10.22	-0.359149	-0.407503	-0.703917	-0.276749	-0.510776	0.00882992	-0.178958
YGR001C	EFM5	9.89113	-0.105324	-0.176249	-0.453351	-0.704993	-0.905845	-0.0425684	-0.171072
YGR002C	SWC4	8.36164	0.267992	0.121096	0.454854	-0.0510887	0.0704579	0.0496945	0.0576622
YGR003W	CUL3	8.9417	0.172336	-0.277947	-0.00947862	0.0075221	0.0457432	0.0607741	-0.18423
YGR004W	PEX31	8.1073	-0.218922	-0.0991111	-0.300208	-0.31884	-0.34015	0.0608035	-0.22611
YGR005C	TFG2	10.1552	0.026966	-0.186173	-0.225169	-0.268625	-0.329249	-0.0694139	-0.138551
YGR006W	PRP18	6.5122	0.291789	0.24828	0.310997	-0.150004	-0.131443	-0.030987	-0.0324942
YGR007W	ECT1	9.77201	0.0865523	-0.0670074	-0.316819	-0.296133	-0.282391	0.0714156	-0.0251808
YGR008C	STF2	7.94483	0.186456	0.923041	0.762887	0.608719	1.15223	-0.154978	0.759611
YGR009C	SEC9	10.0782	-0.0867685	-0.192091	-0.100402	-0.0994809	-0.0842651	0.0139825	-0.159564
YGR010W	NMA2	8.13743	0.0809382	-0.0548208	-0.071911	-0.0141128	-0.0267226	0.0856493	0.0248751
YGR011W	YGR011W	6.62417	-0.0452446	-0.180077	-0.0583726	0.0994744	0.150923	0.22352	0.0007491
YGR012W	MCY1	9.04695	0.124701	0.0137609	-0.10244	-0.214922	-0.255034	-0.239016	0.0837117
YGR013W	SNU71	9.0408	0.152556	0.270248	0.108042	0.178348	0.375499	-0.107121	0.117687
YGR014W	MSB2	9.94916	0.497316	1.09505	0.426107	-0.018191	0.280379	0.0265666	0.992293
YGR015C	YGR015C	6.9111	0.147755	0.0157873	0.110716	0.105238	0.22127	-0.0171659	-0.0329533
YGR016W	YGR016W	5.59389	-0.0998148	-0.121571	0.143908	0.322656	0.416993	0.0340727	-0.293098
YGR017W	YGR017W	10.096	-0.0881407	-0.315235	-0.29848	-0.381342	-0.62355	-0.0456752	-0.137871
YGR018C	YGR018C	1.93088	-0.217053	0.42531	-0.239192	0.857777	0.890842	-0.160991	-0.285777
YGR019W	UGA1	8.44459	0.588605	0.468474	0.442426	0.401173	0.588602	0.139936	0.390109
YGR020C	VMA7	11.2928	-0.209059	-0.327268	-0.497518	-0.39012	-0.648975	-0.197869	-0.310716
YGR021W	YGR021W	7.85126	-0.409092	-0.0406927	0.282427	0.0127035	-0.0232516	0.137617	0.0799096
YGR022C	YGR022C	0.405966	-1.01915	1.38801	-0.233545	0.0615698	1.81545	0.616184	0.563954
YGR023W	MTL1	7.25387	0.782682	0.627931	0.882549	1.1155	1.22056	-0.0836844	0.631141
YGR024C	THG1	9.77319	-0.473813	-0.577257	-0.253727	-0.188239	-0.204195	-0.157917	-0.358892
YGR025W	YGR025W	4.82782	1.0762	0.599187	0.163994	0.0536503	-0.144003	-0.248865	0.406852
YGR026W	YGR026W	10.6525	0.437657	0.131597	0.00991447	-0.00644629	-0.00736237	0.0362019	0.344108
YGR027C	RPS25A	14.0367	-0.215699	-0.699249	-0.81829	-0.694803	-1.18471	-0.0873031	-0.108934
YGR027W-A	YGR027W-A	8.06287	-0.463082	2.41929	0.31252	0.322012	0.494699	-0.0900633	0.88963
YGR027W-B	YGR027W-B	11.0203	-0.276142	2.53705	0.260016	0.512266	0.636441	0.045866	1.24251
YGR028W	MSP1	8.59575	-0.51208	-0.43867	0.0977727	0.0938568	0.141679	-0.0211711	-0.0527977
YGR029W	ERV1	8.59671	-0.264213	-0.201737	-0.226683	-0.106024	-0.297133	-0.0229807	-0.0698601
YGR030C	POP6	7.96347	-0.880024	-0.865332	-0.146058	0.190015	0.092432	-0.109032	-0.607396
YGR031W	IMO32	8.76256	-0.619982	-0.491211	-0.176959	0.377244	0.300639	-0.17156	-0.300356
YGR031C-A	NAG1	-1.23986	-0.22128	2.33913	-0.179859	1.39278	1.63047	0.185519	-0.194304
YGR032W	GSC2	9.47198	0.558999	1.58382	0.947386	1.18023	1.64103	0.192031	0.904572
YGR033C	TIM21	9.54895	-0.263283	-0.368628	-0.370975	-0.148868	-0.17637	-0.0522164	-0.350091
YGR034W	RPL26B	14.2385	-0.621333	-0.715251	-0.988046	-0.823246	-1.48056	-0.207115	-0.31883
YGR035C	YGR035C	7.07407	-1.07471	-1.99269	-0.670096	0.920688	0.399616	0.444282	-1.31988
YGR035W-A	YGR035W-A	-2.4411	0.630607	1.19195	-0.390912	-0.163711	0.170211	0.664438	0.189389
YGR036C	CAX4	7.99386	0.166541	-0.360555	0.140898	-0.0417072	-0.246667	-0.000246286	-0.318162
YGR037C	ACB1	10.9165	0.680368	0.10231	-0.240498	-0.142664	-0.634326	-0.0627462	0.0928609
YGR038W	ORM1	8.78875	0.673091	-0.0693003	0.322419	-0.244551	-0.542803	0.0565576	-0.066673
YGR038C-B	YGR038C-B	10.7074	-0.175259	2.37928	0.349309	0.470398	0.50773	0.0510633	1.10085
YGR038C-A	YGR038C-A	7.83108	-0.481184	2.21565	0.400789	0.328556	0.342209	-0.0336604	0.729655
YGR039W	YGR039W	3.0287	0.842447	1.38863	0.618981	0.800823	0.805094	0.0442706	1.17153
YGR040W	KSS1	7.82421	0.312625	0.679478	0.258018	0.341556	0.592765	0.0692391	0.648748
YGR041W	BUD9	9.36224	-0.840624	-0.695835	0.272002	-0.710796	-1.00355	-0.0271374	-0.0134108
YGR042W	MTE1	8.29039	0.0109262	0.0706674	0.297698	0.10709	0.124705	-0.170174	0.114242
YGR043C	NQM1	5.02515	0.599298	1.62267	1.83564	1.76419	2.83714	0.0382564	1.43739
YGR044C	RME1	6.51686	-1.07758	2.37425	0.521204	-0.00215426	0.31931	-0.102266	-0.173435
YGR045C	YGR045C	2.19904	-0.422796	0.550021	0.317102	0.0553259	0.625734	0.0250994	0.600343
YGR046W	TAM41	8.49285	0.00774722	0.052143	0.502562	0.416407	0.624004	-0.0460729	-0.140615
YGR047C	TFC4	9.16974	-0.0925135	0.0265944	0.316518	0.00207005	0.0864039	0.0292471	-0.0325056
YGR048W	UFD1	8.76734	0.235689	0.431251	0.93242	0.0577263	0.144764	-0.00685226	0.323705
YGR049W	SCM4	7.6607	-0.0647838	0.397932	-0.267777	0.490083	0.602045	0.0856835	0.0661382
YGR050C	YGR050C	5.54339	0.336781	0.200266	0.584276	0.240983	0.0424215	-0.260823	0.836089
YGR051C	YGR051C	-2.27518	-0.806692	0.463483	-0.214856	0.484594	1.04632	0.332564	0.13936
YGR052W	FMP48	4.08803	0.117293	2.66617	1.37466	1.6154	1.98343	-0.545865	1.70262
YGR053C	YGR053C	5.13842	0.0602224	0.94789	1.12814	0.829114	1.28157	0.0270724	0.114483
YGR054W	YGR054W	11.1994	0.0184976	-0.31833	-0.0897067	-0.512771	-0.804394	0.240188	-0.169055
YGR055W	MUP1	10.7003	0.633914	0.22715	0.797919	0.0693788	0.00418773	-0.0642887	0.541572
YGR056W	RSC1	9.439	0.0121581	-0.078831	0.690796	-0.0940947	-0.00315111	-0.0131902	-0.164718
YGR057C	LST7	8.41429	-0.0970677	-0.208345	0.261094	0.0427956	0.100937	0.00172838	-0.0413514
YGR058W	PEF1	7.6979	0.273229	0.194039	0.511807	-0.0183294	-0.0571012	0.0386557	0.121414
YGR059W	SPR3	2.5279	2.07471	2.19833	1.91713	1.78831	1.676	0.121353	2.5339
YGR060W	ERG25	12.2576	0.371637	0.286225	0.216806	-0.185315	-0.477298	0.0618548	0.285864
YGR061C	ADE6	12.8023	-0.146962	-0.347466	-0.731742	-0.432495	-0.782326	-0.0472623	-0.360651
YGR062C	COX18	7.05558	0.0438484	0.0636257	-0.0680341	0.086786	0.25073	0.185148	-0.108134
YGR063C	SPT4	9.20769	-0.774166	-0.788931	-0.560201	-0.22505	-0.336401	-0.103785	-0.543757
YGR064W	YGR064W	3.44089	-0.407462	0.336728	-0.967517	0.607282	0.80121	-0.101793	-0.452505
YGR065C	VHT1	8.96556	0.558742	0.00355259	0.506784	-0.0647554	-0.301138	-0.23679	0.253359
YGR066C	YGR066C	1.76802	-0.386639	2.04648	0.733414	1.64723	2.68587	0.272818	0.888544
YGR067C	YGR067C	5.54653	0.0662932	0.772885	0.523276	0.986648	1.35387	-0.0710222	0.325708
YGR068C	ART5	8.3882	-0.101666	0.397802	0.156396	0.0827274	0.0782357	0.0276755	-0.0379066
YGR068W-A	YGR068W-A	-1.96022	-0.46154	1.25949	-0.135683	1.06039	1.41994	-0.297353	-0.807065
YGR069W	YGR069W	-0.259701	0.979717	1.92564	1.31642	-0.273043	0.095901	-0.0428005	2.11346
YGR070W	ROM1	7.24512	0.476415	1.48247	1.6493	1.06891	1.42899	0.0798614	0.92653
YGR071C	ENV11	9.14404	-0.21226	-0.399013	0.192606	-0.274254	-0.15936	0.0427259	-0.538601
YGR072W	UPF3	9.71601	0.103168	0.0651065	0.606994	0.0404746	0.137477	-0.172558	0.0498727
YGR073C	YGR073C	5.30293	0.099187	-0.339832	0.465364	-0.263347	-0.135025	0.248955	0.294377
YGR074W	SMD1	8.21251	-0.306637	-0.667959	-0.349217	-0.332826	-0.668023	-0.0964066	-0.538404
YGR075C	PRP38	6.57437	0.103239	-0.213892	0.303363	-0.156753	-0.142888	0.0454197	-0.0652713
YGR076C	MRPL25	8.16591	-0.178817	-0.382834	0.243143	-0.21378	-0.413545	0.0345996	-0.193207
YGR077C	PEX8	8.86372	-0.0314209	-0.0458622	0.02048	0.105131	0.193824	0.0557482	-0.168617
YGR078C	PAC10	9.52517	-0.157965	-0.200026	-0.17752	-0.240553	-0.3656	-0.00417364	-0.0351439
YGR079W	YGR079W	9.45881	-1.04847	-0.670328	0.634713	-0.269789	-0.225394	0.107845	-0.369233
YGR080W	TWF1	8.54666	0.878985	0.357957	0.487915	0.124192	0.203637	-0.0240063	0.4367
YGR081C	SLX9	9.67203	-0.43603	-0.818149	-0.333935	-0.426845	-0.633033	-0.163473	-0.358449
YGR082W	TOM20	10.0321	-0.0799337	-0.401404	-0.366626	-0.423939	-0.626812	0.0562122	-0.180328
YGR083C	GCD2	11.5512	0.103412	-0.0747735	-0.16954	-0.35634	-0.489415	-0.0246666	-0.0571764
YGR084C	MRP13	8.92859	0.265662	-0.277851	0.394885	-0.0793243	-0.105983	-0.0193009	-0.123274
YGR085C	RPL11B	13.8526	-0.295717	-0.622259	-0.873264	-0.623097	-1.19512	-0.105157	-0.262136
YGR086C	PIL1	12.1058	-0.622788	0.0316304	0.210052	-0.403645	-0.596256	-0.0897112	0.182938
YGR087C	PDC6	2.10526	2.16369	3.50722	1.04133	1.51201	2.00803	0.385424	2.74965
YGR088W	CTT1	6.39135	0.287739	1.09786	0.74256	0.5689	1.44701	0.130827	0.829588
YGR089W	NNF2	10.1568	0.266189	-0.193126	0.36512	-0.184489	-0.158732	0.0549133	0.0716253
YGR090W	UTP22	11.4323	-0.0733245	-0.437744	-0.270353	-0.575348	-0.812784	0.0543256	-0.299577
YGR091W	PRP31	8.06792	-0.147402	-0.0858633	-0.29539	-0.178333	-0.186698	-0.0364126	-0.168243
YGR092W	DBF2	8.77399	0.805764	0.788163	1.29412	0.56158	0.702725	-0.0511037	0.640557
YGR093W	DRN1	9.7885	-0.312231	-0.524288	-0.355616	-0.279705	-0.418401	-0.0818291	-0.480109
YGR094W	VAS1	13.5628	0.136849	-0.299733	-0.79594	-0.659421	-1.10074	-0.0482585	-0.191389
YGR095C	RRP46	9.59546	-0.123079	-0.109941	-0.23299	-0.251713	-0.492538	-0.0958029	-0.217369
YGR096W	TPC1	6.62544	0.26987	0.100195	0.0821045	0.247417	0.221392	0.0543222	0.222273
YGR097W	ASK10	10.5851	0.0607217	-0.054724	0.0104928	0.325457	0.261717	-0.0963979	-0.124168
YGR098C	ESP1	9.37691	0.238179	-0.0818148	-0.127401	-0.208438	-0.0613421	0.0900815	0.0608366
YGR099W	TEL2	8.5608	-0.298691	-0.408928	-0.112978	-0.018192	0.177942	0.0709633	-0.254378
YGR100W	MDR1	9.50196	0.219467	-0.0331953	-0.0254541	-0.0135866	0.0793361	0.00769059	0.0808613
YGR101W	PCP1	8.17708	0.295771	-0.0214893	0.540598	0.00819662	0.0235098	-0.00780184	0.0882534
YGR102C	GTF1	8.13743	0.0837623	0.341562	0.211956	0.442552	0.72171	-0.0217216	0.307432
YGR103W	NOP7	13.2323	-0.329339	-0.481706	-0.686243	-0.621234	-1.13985	-0.0547863	-0.24152
YGR104C	SRB5	7.82259	0.276183	0.25189	0.276066	-0.0360363	-0.0840696	-0.065405	0.0963321
YGR105W	VMA21	10.0154	-0.393133	-0.507548	-0.736509	-0.338526	-0.587655	-0.218448	-0.410695
YGR106C	VOA1	12.0963	0.226959	-0.404366	-0.496006	-0.268372	-0.545652	-0.0370229	-0.104633
YGR107W	YGR107W	2.61805	-1.20521	0.408743	-1.00459	0.931144	1.19561	-0.050167	-0.63741
YGR108W	CLB1	10.2656	-1.40733	0.0184433	0.215322	-0.101889	0.000118379	-0.216628	-0.35148
YGR109C	CLB6	6.93525	-0.751979	-0.256938	0.702322	-0.377464	-0.421974	0.0421709	-0.515457
YGR109W-A	YGR109W-A	-1.85041	4.82864	8.10163	2.98127	0.838959	1.62595	-0.51694	5.33765
YGR109W-B	YGR109W-B	7.35892	1.24439	2.99079	0.496927	0.514999	0.760093	-0.553478	0.980335
YGR110W	CLD1	4.30573	1.10215	1.40899	1.15088	1.87051	2.26961	-0.313439	1.08864
YGR111W	YGR111W	8.52013	0.314276	0.291986	0.206964	-0.0640911	0.145677	0.203863	0.267301
YGR112W	SHY1	7.3513	0.267942	0.415519	0.269573	0.428287	0.64157	0.00474534	0.105056
YGR113W	DAM1	8.25224	0.0312917	0.00992913	0.0210914	0.0820025	0.122018	-0.0316393	-0.187338
YGR114C	YGR114C	0.238961	-0.00357788	1.87481	0.557504	-0.627135	-0.462634	0.117656	0.971906
YGR115C	YGR115C	1.31736	-0.120988	1.55522	0.567178	0.0776734	-0.17644	-0.0226557	0.892853
YGR116W	SPT6	12.2483	-0.0361395	-0.356847	-0.428289	-0.470738	-0.576869	-0.00768858	-0.193424
YGR117C	YGR117C	9.1266	0.261444	0.0483017	-0.18744	-0.121565	-0.214808	0.0054349	-0.222439
YGR118W	RPS23A	14.4373	-0.988436	-0.829531	-1.13381	-0.690584	-1.28389	-0.170968	-0.359413
YGR119C	NUP57	10.6553	0.050701	-0.282323	-0.00571566	-0.244757	-0.387688	-0.0338594	-0.273914
YGR120C	COG2	7.88323	0.125642	-0.117288	-0.0416681	-0.227189	-0.287636	0.011075	-0.0145375
YGR121C	MEP1	6.38537	0.343802	0.403357	-0.012824	0.989663	1.58175	0.0156247	-0.046502
YGR121W-A	YGR121W-A	3.21412	-0.955835	0.463907	-0.545596	0.525591	0.360603	0.0535648	0.128119
YGR122W	YGR122W	7.88	0.349914	0.19201	0.352348	0.104535	0.0916353	-0.0334344	-0.111802
YGR122C-A	YGR122C-A	4.36929	-0.839914	0.758666	-0.33022	0.76193	0.914537	-0.0138166	0.0655141
YGR123C	PPT1	10.6869	-0.424585	-0.620717	-0.92099	-0.668556	-1.12496	-0.0208086	-0.49542
YGR124W	ASN2	13.0591	0.363907	0.0011099	-0.13934	-0.574056	-1.20348	-0.0841118	0.204652
YGR125W	YGR125W	9.75795	0.301446	-0.0258839	-0.0735449	0.08507	0.161181	0.00881482	0.111529
YGR126W	YGR126W	5.92163	-0.0471429	0.234572	0.33117	0.137887	0.286338	0.00670634	0.026839
YGR127W	YGR127W	7.32771	0.149686	0.465506	0.584296	0.481376	0.784194	0.0710852	0.390557
YGR128C	UTP8	11.3221	-0.070704	-0.545624	-0.232587	-0.661101	-1.03747	-0.0634035	-0.391342
YGR129W	SYF2	8.22558	-0.888323	-0.595936	-0.286957	0.270341	0.284639	-0.241507	-0.488505
YGR130C	YGR130C	9.65264	0.412143	0.383052	0.590163	0.279762	0.383793	-0.0949085	0.2522
YGR131W	FHN1	4.93003	0.357174	0.842395	0.503811	0.415401	0.588044	-0.0264881	0.167353
YGR132C	PHB1	10.8702	0.127068	-0.515282	0.0506608	0.0238747	-0.15555	-0.0314721	-0.0309983
YGR133W	PEX4	6.67798	0.219051	0.415491	0.267068	0.244019	0.344632	0.0445932	0.334393
YGR134W	CAF130	9.11502	0.258717	-0.201512	0.0794464	0.00922538	0.0432177	0.0840407	-0.0635765
YGR135W	PRE9	11.5183	0.0326061	-0.334517	-0.0403379	-0.228816	-0.477389	-0.0621924	0.116673
YGR136W	LSB1	9.56943	0.533504	0.420867	0.487009	0.0391228	0.0897532	0.0906345	0.455069
YGR137W	YGR137W	8.8693	0.592991	0.565123	0.63737	0.0422752	0.163392	0.0510266	0.598289
YGR138C	TPO2	8.51771	0.883829	2.68298	2.24579	1.0484	1.26151	0.0708898	2.55614
YGR139W	YGR139W	2.69951	-0.255489	0.342751	-1.42886	0.861447	0.601874	-0.526761	-0.831531
YGR140W	CBF2	8.95356	0.172821	0.0582039	0.387755	0.0134598	0.000466228	0.0172674	-0.0464334
YGR141W	VPS62	8.68577	0.070303	-0.113548	0.00750186	0.458555	0.557232	0.0433093	0.0393334
YGR142W	BTN2	6.94991	5.13162	4.40342	3.74646	-1.13518	-0.0699461	0.343288	3.6026
YGR143W	SKN1	9.00011	0.087782	0.507913	1.05406	0.415499	0.780538	-0.0240906	0.396308
YGR144W	THI4	3.88213	-0.261709	2.45233	0.0516696	1.70997	2.70353	0.0414565	1.07691
YGR145W	ENP2	11.732	-0.297404	-0.404213	-0.670254	-0.482671	-0.83998	0.0458922	-0.37833
YGR146C	ECL1	8.01388	1.26822	1.55762	1.3706	0.938634	1.11836	0.0310551	1.283
YGR146C-A	YGR146C-A	2.08748	0.725547	1.54389	1.51699	0.381748	0.797755	-0.143242	0.408632
YGR147C	NAT2	9.65296	-0.254053	-0.722196	-0.0431366	0.0318088	-0.028381	-0.00189694	-0.34596
YGR148C	RPL24B	13.9745	-0.405746	-0.329259	-0.93399	-0.735886	-1.25256	-0.13598	-0.203928
YGR149W	GPC1	7.42934	0.535077	0.792154	0.715335	0.753639	1.04773	0.0625185	0.464265
YGR150C	CCM1	9.68824	-0.170104	-0.520555	-0.067767	-0.204872	-0.374471	0.0399258	-0.272652
YGR151C	YGR151C	8.6464	-0.111792	-0.03882	0.00894919	-0.0800158	-0.273177	-0.0940758	0.205248
YGR152C	RSR1	9.42661	-0.0100184	0.0178048	-0.0273837	-0.165645	-0.363124	-0.0662742	0.188353
YGR153W	YGR153W	6.4932	0.348184	0.406377	0.232827	0.939309	0.994408	-0.149786	0.832592
YGR154C	GTO1	6.77423	0.565562	1.00945	0.868925	0.156216	0.346655	-0.110046	0.478712
YGR155W	CYS4	13.2051	-0.601384	-0.337721	-0.395262	-0.643904	-0.952612	0.0131843	-0.421452
YGR156W	PTI1	8.21674	0.833523	0.244251	0.307235	-0.0334264	-0.0894957	0.108425	0.452856
YGR157W	CHO2	11.62	0.531271	0.232458	0.274353	-0.734267	-0.868434	0.149256	0.16782
YGR158C	MTR3	9.4777	-0.0227655	-0.284882	-0.196221	-0.227537	-0.471003	-0.0725364	-0.256723
YGR159C	NSR1	13.7049	-0.576554	-0.722416	-0.749203	-0.629599	-1.13759	0.0168682	-0.470572
YGR160W	YGR160W	2.88356	-0.33548	0.835309	0.248596	-0.6359	-0.54649	-0.140218	0.667817
YGR161C	RTS3	7.22845	1.70827	1.98581	2.16608	1.28463	1.88552	-0.599345	1.58496
YGR161W-C	YGR161W-C	5.72863	0.431312	0.387816	0.2897	0.819519	0.786261	-0.488515	0.357002
YGR161W-A	YGR161W-A	5.86564	-0.102391	2.59134	0.617016	-0.165778	-0.320089	-0.212117	0.599161
YGR161W-B	YGR161W-B	9.32806	-0.0781663	2.53238	0.389223	0.197963	0.249094	0.0155656	1.18954
YGR161C-D	YGR161C-D	10.8572	-0.335355	2.02544	0.283425	0.454687	0.380716	0.0755014	0.811613
YGR161C-C	YGR161C-C	7.78814	-0.42067	2.26197	0.427048	0.347743	0.43155	-0.0825098	0.751461
YGR162W	TIF4631	12.9312	-0.382223	-0.533233	-0.761819	-0.806397	-1.13089	0.0287765	-0.470239
YGR163W	GTR2	8.97885	-0.0749536	-0.257507	-0.177401	0.0315248	0.0816996	0.00307141	-0.202897
YGR164W	YGR164W	3.88912	-0.230146	-0.216583	-0.304737	0.371853	0.756598	-0.168867	-0.208458
YGR165W	MRPS35	9.01564	-0.275758	-0.3341	0.105119	-0.0518288	-0.01986	0.054943	-0.144764
YGR166W	TRS65	8.8583	0.0501559	0.138183	0.0981698	0.115293	0.101461	0.122759	0.0524069
YGR167W	CLC1	10.9381	-0.0270821	-0.195908	-0.186189	-0.321416	-0.401275	0.0384862	0.0957216
YGR168C	YGR168C	8.13137	-0.134504	-0.119238	0.197974	0.332884	0.35725	0.03211	0.0170289
YGR169C	PUS6	7.73225	-0.430018	-0.0316658	-0.0422397	-0.0202343	0.0198843	0.106789	-0.288
YGR169C-A	YGR169C-A	9.48721	-0.117496	-0.13329	0.226712	0.022061	-0.108018	-0.279692	-0.0739573
YGR170W	PSD2	9.74187	-0.058831	0.328978	-0.341469	0.129541	0.328469	0.108759	0.101112
YGR171C	MSM1	8.08993	-0.110074	0.0543996	0.0678411	0.0684128	0.112755	0.0895887	-0.119148
YGR172C	YIP1	9.53935	0.183401	-0.0562717	-0.182878	-0.142453	-0.291923	-0.050614	-0.0544746
YGR173W	RBG2	10.4377	0.109763	-0.451126	-0.298055	-0.366255	-0.687556	0.0427754	-0.166804
YGR174C	CBP4	7.57266	-0.291437	-0.0583379	0.360281	0.396895	0.548928	0.0691092	-0.0312723
YGR174W-A	YGR174W-A	2.20446	0.403135	1.48137	1.4076	1.27976	2.11346	-0.150682	0.820334
YGR175C	ERG1	12.1757	-0.42046	-0.280552	-0.224496	-0.129918	-0.22306	0.111123	-0.141246
YGR176W	YGR176W	0.621979	-1.88097	-0.427433	-2.12046	1.79681	2.60392	-0.263676	-1.50536
YGR177C	ATF2	8.91644	-0.766611	0.0180156	-0.492328	-1.06568	-1.50105	0.0900242	-0.540306
YGR178C	PBP1	11.0967	0.330855	-0.09966	-0.12917	-0.109187	-0.0350971	-0.0174706	0.0415142
YGR179C	OKP1	7.92873	-0.0200236	-0.23626	0.399261	0.112346	0.217692	-0.141493	-0.14556
YGR180C	RNR4	11.952	0.0733507	0.883768	0.137476	0.121258	0.197116	0.207184	0.289822
YGR181W	TIM13	8.84148	0.224874	0.0459152	-0.0035429	-0.222294	-0.459057	0.0700982	0.0379369
YGR182C	YGR182C	7.78085	0.402807	0.435469	0.879677	1.01022	1.37253	-0.30774	0.654553
YGR183C	QCR9	7.76135	0.490498	0.515828	0.851046	0.886536	1.18317	-0.247928	0.656677
YGR184C	UBR1	10.7201	0.215512	-0.0371818	-0.0459401	-0.0178542	0.163404	0.0966569	0.066433
YGR185C	TYS1	12.2775	0.217129	-0.158223	-0.245236	-0.447438	-0.817584	-0.0461983	-0.0501545
YGR186W	TFG1	11.2511	-0.0323147	-0.206974	-0.410156	-0.0706765	-0.0769527	-0.0172461	-0.199529
YGR187C	HGH1	11.176	-0.64891	-0.806109	-0.607178	-0.522844	-1.02687	-0.140956	-0.377435
YGR188C	BUB1	8.01881	-0.273711	0.0930108	-0.100253	0.0953522	0.368115	0.11536	-0.172172
YGR189C	CRH1	11.9181	0.202051	0.251094	0.39504	0.479847	0.312041	-0.0213099	0.675436
YGR190C	YGR190C	-0.870843	-0.302168	1.00319	0.14543	1.23851	1.27234	1.0618	0.72977
YGR191W	HIP1	11.4194	-0.140725	-0.439422	-0.476426	-0.172086	-0.434501	-0.0401629	-0.249219
YGR192C	TDH3	17.7173	0.0881678	-0.194867	-0.526083	-0.728394	-1.27624	0.018868	-0.0345537
YGR193C	PDX1	10.2018	0.399934	-0.0542692	0.125432	-0.25016	-0.35148	-0.0823771	0.166567
YGR194C	XKS1	7.16366	0.364483	0.647957	0.910689	0.710672	1.16092	-0.00698197	0.379621
YGR195W	SKI6	9.58442	-0.0722826	-0.316548	-0.202359	-0.327294	-0.442571	0.118555	-0.219503
YGR196C	FYV8	9.07686	0.260013	0.000452162	0.355579	0.15711	0.375794	-0.0445475	0.0959055
YGR197C	SNG1	7.49825	0.748224	0.467356	0.721834	0.168984	0.236783	0.00174322	0.585446
YGR198W	YPP1	10.0065	0.010313	-0.202978	0.0897343	-0.311817	-0.451934	0.104706	-0.252152
YGR199W	PMT6	9.72194	0.0639449	0.00328975	-0.143782	-0.0472543	-0.188654	0.00363729	0.0113715
YGR200C	ELP2	11.2227	-0.379021	-0.441106	-0.419379	-0.425892	-0.668334	0.161144	-0.277916
YGR201C	YGR201C	6.48544	-0.238665	0.368732	-0.658164	0.225622	0.980354	0.27918	0.197274
YGR202C	PCT1	9.34636	0.146537	-0.0379145	-0.0878521	-0.143981	-0.0402544	-0.128463	-0.102159
YGR203W	YCH1	6.88377	0.0292966	0.154817	-0.109273	0.34131	0.376824	-0.0358606	0.24109
YGR204W	ADE3	12.6562	-0.324618	-0.310466	-0.595702	-0.191035	-0.434392	-0.046126	-0.155796
YGR204C-A	YGR204C-A	-0.0281965	-0.585816	0.645933	-0.342206	1.07082	2.10508	-0.28556	-0.518423
YGR205W	TDA10	8.1254	-0.630268	-0.516162	-1.11775	0.0147272	-0.150582	0.0723169	-0.743307
YGR206W	MVB12	7.17662	-0.427766	-0.190524	-0.419738	-0.0932945	-0.169343	-0.258719	-0.244649
YGR207C	CIR1	9.84728	-0.135363	-0.384007	-0.0191232	0.091194	-0.0743552	-0.025437	0.186636
YGR208W	SER2	10.3317	-0.183137	-0.430486	-0.354149	-0.424067	-0.877136	-0.0405715	-0.135529
YGR209C	TRX2	11.5926	-0.00508584	-0.463324	-0.310087	-0.380737	-0.716184	-0.101496	0.0532463
YGR210C	YGR210C	10.8395	0.0657673	-0.0558408	-0.402528	-0.484719	-0.550344	0.0270963	-0.135649
YGR211W	ZPR1	11.0056	0.488674	0.0695335	-0.113644	-0.669346	-0.754256	0.142856	-0.0323803
YGR212W	SLI1	6.8226	0.556653	0.374441	0.461725	0.038044	0.124812	0.0555667	0.173774
YGR213C	RTA1	2.61833	0.111677	2.50244	1.24573	1.40312	1.73109	0.0436418	1.97645
YGR214W	RPS0A	13.9442	-0.0276072	-0.198254	-0.757996	-0.830185	-1.40755	-0.0677933	-0.162207
YGR215W	RSM27	8.61602	0.224489	-0.365691	-0.204697	-0.0464176	-0.108244	-0.0797161	-0.122459
YGR216C	GPI1	9.0846	0.161438	-0.122366	0.119294	-0.299825	-0.376559	0.00220183	0.0789372
YGR217W	CCH1	9.5847	0.279596	-0.11594	-0.214266	0.00524404	0.0594989	0.087274	0.199676
YGR218W	CRM1	11.5926	0.342238	-0.27026	-0.132793	-0.248572	-0.266211	0.00972624	-0.021032
YGR219W	YGR219W	0.953417	-0.217012	0.0270165	0.388302	0.381222	0.540716	-0.0269753	-0.814737
YGR220C	MRPL9	9.32799	-0.155104	-0.515856	0.0586941	-0.156723	-0.176251	-0.0707566	-0.153882
YGR221C	TOS2	7.58124	0.138024	0.611202	0.0261837	-0.359261	-0.202143	0.123687	0.345205
YGR222W	PET54	8.21283	-0.168212	-0.0476353	0.0493189	0.184107	0.338379	0.0857026	0.0230661
YGR223C	HSV2	8.15497	0.374381	0.514246	0.535897	0.403322	0.62937	0.129616	0.36208
YGR224W	AZR1	1.51221	0.0481943	1.39784	-0.30609	0.184176	0.736907	0.0470835	0.286433
YGR225W	AMA1	3.21741	1.08503	1.77492	1.59055	1.79881	2.49867	0.16314	1.62608
YGR226C	YGR226C	-2.26039	-0.213277	0.271408	-0.660431	0.61482	1.77246	0.302983	-0.241823
YGR227W	DIE2	8.87352	0.263079	0.186017	0.170116	-0.0543185	-0.198924	0.0578055	0.0520556
YGR228W	YGR228W	1.39947	-2.26252	-0.78818	-0.774638	1.12845	0.80192	0.256166	-0.462095
YGR229C	SMI1	11.591	-0.0534398	-0.166406	-0.0326877	-0.195078	-0.37223	-0.0551791	0.0317909
YGR230W	BNS1	6.87246	0.677514	0.532812	0.87577	0.309098	0.578167	-0.284057	0.830269
YGR231C	PHB2	10.5462	0.097747	-0.264353	0.269677	-0.0623978	-0.142904	0.018888	0.192387
YGR232W	NAS6	9.06061	0.29612	-0.262289	0.0528828	0.0228226	-0.0463051	0.0451287	0.177749
YGR233C	PHO81	10.8232	-0.862667	-0.583342	0.103135	-0.488798	-0.871598	-0.00265064	-0.210074
YGR234W	YHB1	13.341	-2.06016	-0.567308	-1.45684	-1.29682	-2.05201	-0.321455	-0.997854
YGR235C	YGR235C	8.94028	0.0830694	-0.148624	0.402135	0.272464	0.34384	-0.0446187	0.28459
YGR236C	SPG1	2.21438	-0.206974	1.52132	0.680457	1.22969	2.85054	-0.0401996	0.147174
YGR237C	YGR237C	8.50662	0.594689	0.601813	0.72237	0.299331	0.522992	0.0397852	0.401741
YGR238C	KEL2	7.62458	-0.0725593	0.567828	0.697722	0.0421428	0.47567	0.065474	0.0634892
YGR239C	PEX21	7.61393	-0.260345	0.339202	0.0813268	0.316466	0.129584	-0.396288	0.339365
YGR240C	PFK1	13.4915	-0.0766073	-0.284162	-0.611202	-0.764398	-1.04125	0.0880405	-0.205878
YGR240C-A	YGR240C-A	3.32167	-0.811015	0.140577	0.286826	0.292526	0.215741	0.260419	0.22464
YGR241C	YAP1802	9.2152	-0.335598	0.208015	0.368217	0.199635	0.172613	7.41076e-05	-0.087912
YGR242W	YGR242W	-0.85563	-0.996143	0.260712	-1.26816	0.356303	1.21578	-0.550441	-0.68086
YGR243W	MPC3	4.2559	-1.29719	0.678864	0.267275	2.79461	2.92001	-0.556921	0.452069
YGR244C	LSC2	10.2823	-0.512114	0.455352	0.277748	0.463847	0.565743	-0.0267641	0.468555
YGR245C	SDA1	12.1728	-0.319793	-0.184449	-0.691329	-0.511105	-0.845519	-0.0349827	-0.274703
YGR246C	BRF1	9.50397	0.199404	0.194313	0.247652	-0.00205217	-0.0101452	-0.100103	0.126572
YGR247W	CPD1	8.01297	-0.294586	-0.154286	-0.268382	-0.0260286	-0.165581	-0.102613	-0.227872
[truncated: 4,645 more rows]

## Sheet: Genotype_spt3Δ_vs_wt
Gene_ID	Gene_name	baseMean	log2FoldChange	lfcSE	stat	pvalue	padj	Direction	Model_factor
YER081W	SER3	3263.98	4.78026	0.250975	17.0546	3.23307e-65	2.14741e-61	Upregulated	Genotype_spt3_vs_wt
YDR392W	SPT3	318.037	-9.87906	0.612503	-15.3127	6.29333e-53	2.09002e-49	Downregulated	Genotype_spt3_vs_wt
YHR136C	SPL2	360.113	-5.64721	0.422369	-12.1865	3.66737e-34	8.11956e-31	Downregulated	Genotype_spt3_vs_wt
YDL070W	BDF2	1990.92	-1.6967	0.106022	-11.2873	1.51664e-29	2.51838e-26	Downregulated	Genotype_spt3_vs_wt
YHR215W	PHO12	1159.04	-3.36269	0.256202	-11.1736	5.49207e-29	7.29567e-26	Downregulated	Genotype_spt3_vs_wt
YDR281C	PHM6	102.719	-4.64588	0.392675	-10.558	4.66396e-26	5.16301e-23	Downregulated	Genotype_spt3_vs_wt
YAR071W	PHO11	978.444	-3.27279	0.263323	-10.53	6.28353e-26	5.96218e-23	Downregulated	Genotype_spt3_vs_wt
YBR093C	PHO5	1520.52	-3.52808	0.288196	-10.507	8.01676e-26	6.65592e-23	Downregulated	Genotype_spt3_vs_wt
YNL160W	YGP1	3279.35	3.04675	0.247017	10.31	6.34886e-25	4.68546e-22	Upregulated	Genotype_spt3_vs_wt
YEL047C	YEL047C	1614.03	1.50674	0.100115	10.0559	8.65178e-24	5.74651e-21	Upregulated	Genotype_spt3_vs_wt
YLR300W	EXG1	9205.85	-1.51265	0.10467	-9.67474	3.86066e-22	2.33113e-19	Downregulated	Genotype_spt3_vs_wt
YFR055W	IRC7	695.236	-1.91518	0.150224	-9.42042	4.49304e-21	2.4869e-18	Downregulated	Genotype_spt3_vs_wt
YDR397C	NCB2	453.847	-1.84688	0.14621	-9.21197	3.20204e-20	1.63599e-17	Downregulated	Genotype_spt3_vs_wt
YGL251C	HFM1	206.938	-1.96453	0.166383	-8.80215	1.34214e-18	6.3675e-16	Downregulated	Genotype_spt3_vs_wt
YHR094C	HXT1	2471.63	-2.47401	0.22483	-8.78	1.63479e-18	7.23885e-16	Downregulated	Genotype_spt3_vs_wt
YOL143C	RIB4	2893.53	-1.17865	0.0798951	-8.4943	1.99137e-17	8.26668e-15	Downregulated	Genotype_spt3_vs_wt
YDR171W	HSP42	1976.48	5.04739	0.54256	8.38136	5.23195e-17	2.04415e-14	Upregulated	Genotype_spt3_vs_wt
YPL067C	YPL067C	147.956	-2.00957	0.181134	-8.33396	7.81797e-17	2.88483e-14	Downregulated	Genotype_spt3_vs_wt
YNL305C	BXI1	614.084	1.57129	0.136012	7.87643	3.36865e-15	1.17761e-12	Upregulated	Genotype_spt3_vs_wt
YLR399C	BDF1	1742.51	-1.41924	0.11979	-7.67373	1.67064e-14	5.54821e-12	Downregulated	Genotype_spt3_vs_wt
YPL019C	VTC3	4029.97	-1.6763	0.154555	-7.61083	2.72339e-14	8.61369e-12	Downregulated	Genotype_spt3_vs_wt
YNL040W	YNL040W	335.859	-1.24578	0.0988008	-7.54834	4.40854e-14	1.33098e-11	Downregulated	Genotype_spt3_vs_wt
YKR046C	PET10	690.8	1.63745	0.164688	6.90671	4.96015e-12	1.4324e-09	Upregulated	Genotype_spt3_vs_wt
YGR142W	BTN2	2126.99	5.13162	0.683738	6.77397	1.25295e-11	3.46755e-09	Upregulated	Genotype_spt3_vs_wt
YPR158W	CUR1	389.644	3.59679	0.46088	6.7193	1.82596e-11	4.85121e-09	Upregulated	Genotype_spt3_vs_wt
YOR152C	ATG40	293.004	1.60783	0.166118	6.66896	2.5762e-11	6.36134e-09	Upregulated	Genotype_spt3_vs_wt
YKR011C	YKR011C	625.677	1.61605	0.167628	6.65791	2.77746e-11	6.36134e-09	Upregulated	Genotype_spt3_vs_wt
YBL005W-A	YBL005W-A	346.136	-1.91186	0.211969	-6.66068	2.72569e-11	6.36134e-09	Downregulated	Genotype_spt3_vs_wt
YIL121W	QDR2	854.248	-1.799	0.194942	-6.66349	2.67393e-11	6.36134e-09	Downregulated	Genotype_spt3_vs_wt
YMR046C	YMR046C	403.111	-2.05648	0.24274	-6.41211	1.43516e-10	3.17744e-08	Downregulated	Genotype_spt3_vs_wt
YAL060W	BDH1	981.277	-1.60731	0.176369	-6.27836	3.42158e-10	7.331e-08	Downregulated	Genotype_spt3_vs_wt
YIL117C	PRM5	1477.23	1.75162	0.201753	6.20375	5.51332e-10	1.14436e-07	Upregulated	Genotype_spt3_vs_wt
YPR195C	YPR195C	14.5037	-3.46669	0.489224	-6.06406	1.32724e-09	2.67136e-07	Downregulated	Genotype_spt3_vs_wt
YBR158W	AMN1	1148.83	-1.36078	0.142702	-6.03203	1.6191e-09	3.16296e-07	Downregulated	Genotype_spt3_vs_wt
YGR234W	YHB1	2725.89	-2.06016	0.25915	-6.0203	1.7409e-09	3.30374e-07	Downregulated	Genotype_spt3_vs_wt
YCR021C	HSP30	1621.28	4.8663	0.748506	5.83335	5.43251e-09	1.0023e-06	Upregulated	Genotype_spt3_vs_wt
YJL144W	YJL144W	207.742	4.39349	0.689132	5.64984	1.60594e-08	2.88288e-06	Upregulated	Genotype_spt3_vs_wt
YLR303W	MET17	1258.72	1.48283	0.175244	5.60833	2.04285e-08	3.47912e-06	Upregulated	Genotype_spt3_vs_wt
YPL082C	MOT1	1382.68	-1.17868	0.120965	-5.61055	2.01689e-08	3.47912e-06	Downregulated	Genotype_spt3_vs_wt
YNL046W	YNL046W	200.23	-1.43665	0.1673	-5.59866	2.16019e-08	3.58699e-06	Downregulated	Genotype_spt3_vs_wt
YOR052C	YOR052C	924.069	1.58666	0.197075	5.51395	3.50863e-08	5.68397e-06	Upregulated	Genotype_spt3_vs_wt
YOR134W	BAG7	116.508	3.13004	0.485002	5.42274	5.8693e-08	9.28188e-06	Upregulated	Genotype_spt3_vs_wt
YER001W	MNN1	1242.45	-1.20946	0.132768	-5.34364	9.11e-08	1.40718e-05	Downregulated	Genotype_spt3_vs_wt
YDR539W	FDC1	502.999	-1.19579	0.130715	-5.32296	1.02092e-07	1.54113e-05	Downregulated	Genotype_spt3_vs_wt
YLL028W	TPO1	569.448	-1.57934	0.205017	-5.26465	1.40455e-07	2.07312e-05	Downregulated	Genotype_spt3_vs_wt
YLR034C	SMF3	1302.81	1.10059	0.116314	5.16354	2.42328e-07	3.35143e-05	Upregulated	Genotype_spt3_vs_wt
YBR072W	HSP26	2224.52	2.88198	0.460873	5.16842	2.36082e-07	3.35143e-05	Upregulated	Genotype_spt3_vs_wt
YFR030W	MET10	1173.14	1.55598	0.204656	5.15978	2.47245e-07	3.35143e-05	Upregulated	Genotype_spt3_vs_wt
YHR137W	ARO9	405.703	-1.84976	0.261201	-5.16752	2.37226e-07	3.35143e-05	Downregulated	Genotype_spt3_vs_wt
YLR356W	ATG33	461.338	1.30967	0.160002	5.06036	4.18463e-07	5.55887e-05	Upregulated	Genotype_spt3_vs_wt
YLR285C-A	YLR285C-A	301.887	-1.74031	0.246519	-5.03127	4.87238e-07	6.34555e-05	Downregulated	Genotype_spt3_vs_wt
YHL024W	RIM4	287.261	2.07907	0.315807	5.00011	5.72964e-07	7.31851e-05	Upregulated	Genotype_spt3_vs_wt
YOR220W	RCN2	538.284	1.53145	0.20666	4.99103	6.00581e-07	7.52653e-05	Upregulated	Genotype_spt3_vs_wt
YJL060W	BNA3	718.852	0.957703	0.0924029	4.95334	7.29498e-07	8.97283e-05	Upregulated	Genotype_spt3_vs_wt
YHR071W	PCL5	1765.14	-1.54264	0.21115	-4.93794	7.89529e-07	9.53464e-05	Downregulated	Genotype_spt3_vs_wt
YJR150C	DAN1	55.6906	7.00434	1.32484	4.90951	9.13053e-07	0.000108295	Upregulated	Genotype_spt3_vs_wt
YIL169C	YIL169C	576.372	-2.26904	0.360942	-4.90119	9.52596e-07	0.000111002	Downregulated	Genotype_spt3_vs_wt
YKR066C	CCP1	2174.82	0.938402	0.0895765	4.89417	9.87238e-07	0.000113056	Upregulated	Genotype_spt3_vs_wt
YDR043C	NRG1	236.309	1.96186	0.299492	4.88114	1.05476e-06	0.000118741	Upregulated	Genotype_spt3_vs_wt
YDR380W	ARO10	177.656	-1.87163	0.281347	-4.87525	1.08673e-06	0.000120301	Downregulated	Genotype_spt3_vs_wt
YBR099C	YBR099C	58.6524	2.53826	0.420506	4.84716	1.25243e-06	0.000136371	Upregulated	Genotype_spt3_vs_wt
YBR214W	SDS24	711.318	1.34797	0.176203	4.81245	1.4909e-06	0.000159719	Upregulated	Genotype_spt3_vs_wt
YNL015W	PBI2	516.816	-1.52883	0.21404	-4.80674	1.53414e-06	0.000161742	Downregulated	Genotype_spt3_vs_wt
YMR195W	ICY1	321.448	-1.59829	0.230319	-4.76857	1.85538e-06	0.000192553	Downregulated	Genotype_spt3_vs_wt
YCL036W	GFD2	590.91	-1.45939	0.204074	-4.70122	2.58618e-06	0.000264267	Downregulated	Genotype_spt3_vs_wt
YLR111W	YLR111W	9.61253	5.0283	0.969179	4.6723	2.97838e-06	0.000299734	Upregulated	Genotype_spt3_vs_wt
YER103W	SSA4	1480.27	2.06487	0.336307	4.6531	3.26982e-06	0.000324151	Upregulated	Genotype_spt3_vs_wt
YDR345C	HXT3	16598	-1.54955	0.226331	-4.63723	3.5311e-06	0.000344905	Downregulated	Genotype_spt3_vs_wt
YCR005C	CIT2	1813.1	1.98574	0.322196	4.6113	4.00158e-06	0.000385196	Upregulated	Genotype_spt3_vs_wt
YPL092W	SSU1	591.851	-1.15251	0.14209	-4.59224	4.38516e-06	0.000416089	Downregulated	Genotype_spt3_vs_wt
YLR286C	CTS1	6689.61	-1.27573	0.16944	-4.57818	4.69037e-06	0.000438781	Downregulated	Genotype_spt3_vs_wt
YOR032C	HMS1	75.3462	2.13369	0.357259	4.57283	4.81173e-06	0.000443882	Upregulated	Genotype_spt3_vs_wt
YBR244W	GPX2	664.853	-1.51553	0.223471	-4.54435	5.51048e-06	0.000501378	Downregulated	Genotype_spt3_vs_wt
YBR092C	PHO3	2640.11	-1.45483	0.210607	-4.53369	5.79626e-06	0.000520254	Downregulated	Genotype_spt3_vs_wt
YOL155C	HPF1	2419.49	-1.49521	0.219729	-4.52924	5.91974e-06	0.000524252	Downregulated	Genotype_spt3_vs_wt
YER072W	VTC1	3003.54	-1.14298	0.142368	-4.5163	6.29283e-06	0.00054996	Downregulated	Genotype_spt3_vs_wt
YML123C	PHO84	13526.8	-2.50681	0.44821	-4.47738	7.55656e-06	0.000651827	Downregulated	Genotype_spt3_vs_wt
YGL037C	PNC1	2286.2	1.41713	0.206261	4.44646	8.72969e-06	0.000743367	Upregulated	Genotype_spt3_vs_wt
YGL184C	STR3	123.221	2.0694	0.354536	4.42662	9.57193e-06	0.000804769	Upregulated	Genotype_spt3_vs_wt
YJR010W	MET3	391.48	1.78434	0.291119	4.41173	1.0255e-05	0.000850579	Upregulated	Genotype_spt3_vs_wt
YCL027W	FUS1	239.537	2.80491	0.522743	4.40925	1.03729e-05	0.000850579	Upregulated	Genotype_spt3_vs_wt
YDL020C	RPN4	1332.66	1.54894	0.238192	4.40377	1.06386e-05	0.000861729	Upregulated	Genotype_spt3_vs_wt
YGL029W	CGR1	748.837	-1.46873	0.220292	-4.39749	1.09508e-05	0.000876328	Downregulated	Genotype_spt3_vs_wt
YNL217W	YNL217W	741.084	-1.05144	0.126246	-4.36797	1.25404e-05	0.000991586	Downregulated	Genotype_spt3_vs_wt
YML058W-A	HUG1	209.513	1.93377	0.333486	4.29934	1.71307e-05	0.00133861	Upregulated	Genotype_spt3_vs_wt
YMR191W	SPG5	1111.74	1.21472	0.168615	4.23879	2.24723e-05	0.0017356	Upregulated	Genotype_spt3_vs_wt
YBR067C	TIP1	3831.42	1.41723	0.218203	4.20354	2.62774e-05	0.00200614	Upregulated	Genotype_spt3_vs_wt
YFL016C	MDJ1	1347.5	1.36922	0.20832	4.17253	3.0124e-05	0.00227368	Upregulated	Genotype_spt3_vs_wt
YBL028C	YBL028C	700.971	-1.37623	0.210472	-4.16318	3.1385e-05	0.00234224	Downregulated	Genotype_spt3_vs_wt
YJR104C	SOD1	4894.51	-1.20504	0.172223	-4.09377	4.24417e-05	0.0031322	Downregulated	Genotype_spt3_vs_wt
YGR109W-A	YGR109W-A	21.2633	4.82864	1.05841	4.08974	4.31862e-05	0.00315212	Upregulated	Genotype_spt3_vs_wt
YLR452C	SST2	905.208	1.38736	0.217628	4.0774	4.55413e-05	0.00328789	Upregulated	Genotype_spt3_vs_wt
YOL016C	CMK2	1344.48	2.08647	0.389634	4.07168	4.66757e-05	0.00329809	Upregulated	Genotype_spt3_vs_wt
YPL146C	NOP53	2287.74	-1.14487	0.158284	-4.07411	4.61903e-05	0.00329809	Downregulated	Genotype_spt3_vs_wt
YGR087C	PDC6	78.4756	2.16369	0.409613	4.06162	4.87338e-05	0.00340726	Upregulated	Genotype_spt3_vs_wt
YDL037C	BSC1	358.498	-2.06349	0.385545	-4.05526	5.00787e-05	0.0034291	Downregulated	Genotype_spt3_vs_wt
YJR148W	BAT2	2154.43	-1.08669	0.144663	-4.05555	5.00168e-05	0.0034291	Downregulated	Genotype_spt3_vs_wt
YOL109W	ZEO1	5075.68	-1.42514	0.228926	-4.0412	5.31784e-05	0.00360419	Downregulated	Genotype_spt3_vs_wt
YNL259C	ATX1	221.426	-1.32039	0.205358	-3.99492	6.47158e-05	0.00434184	Downregulated	Genotype_spt3_vs_wt
YKL150W	MCR1	1441.23	1.0713	0.143375	3.98465	6.7579e-05	0.00448859	Upregulated	Genotype_spt3_vs_wt
YDR059C	UBC5	366.672	1.26909	0.193869	3.96706	7.27654e-05	0.00475198	Upregulated	Genotype_spt3_vs_wt
YLR231C	BNA5	589.846	-1.40149	0.227284	-3.96637	7.29753e-05	0.00475198	Downregulated	Genotype_spt3_vs_wt
YDR452W	PPN1	3410.11	0.749786	0.0633433	3.94336	8.03478e-05	0.00518126	Upregulated	Genotype_spt3_vs_wt
YPR132W	RPS23B	10168	-1.29902	0.203531	-3.9258	8.64433e-05	0.00552073	Downregulated	Genotype_spt3_vs_wt
YCL064C	CHA1	2978.91	-1.3344	0.212726	-3.92243	8.76615e-05	0.00554522	Downregulated	Genotype_spt3_vs_wt
YDR151C	CTH1	536.725	1.17264	0.172478	3.89983	9.62604e-05	0.00597534	Upregulated	Genotype_spt3_vs_wt
YGR108W	CLB1	902.825	-1.40733	0.232527	-3.90201	9.53955e-05	0.00597534	Downregulated	Genotype_spt3_vs_wt
YBR056W-A	YBR056W-A	115.707	2.32706	0.468796	3.89735	9.72514e-05	0.00598096	Upregulated	Genotype_spt3_vs_wt
YNL058C	YNL058C	1348.25	1.0797	0.148885	3.89361	9.87618e-05	0.00601813	Upregulated	Genotype_spt3_vs_wt
YPL017C	IRC15	105.661	1.95514	0.374728	3.88318	0.000103099	0.00622531	Upregulated	Genotype_spt3_vs_wt
YCL026C-B	HBN1	139.577	1.41614	0.236913	3.86697	0.000110194	0.00657176	Upregulated	Genotype_spt3_vs_wt
YOR107W	RGS2	188.647	-1.51911	0.263636	-3.8656	0.000110816	0.00657176	Downregulated	Genotype_spt3_vs_wt
YGR080W	TWF1	562.855	0.878985	0.0982828	3.85607	0.000115225	0.00677276	Upregulated	Genotype_spt3_vs_wt
YMR200W	ROT1	1423.17	0.855618	0.0924015	3.84861	0.000118788	0.00678798	Upregulated	Genotype_spt3_vs_wt
YKL211C	TRP3	1224.13	0.809097	0.0803475	3.847	0.000119571	0.00678798	Upregulated	Genotype_spt3_vs_wt
YJL012C	VTC4	3652.51	-1.08892	0.15299	-3.84939	0.000118413	0.00678798	Downregulated	Genotype_spt3_vs_wt
YIR030C	DCG1	50.0722	-1.45411	0.247837	-3.84974	0.000118244	0.00678798	Downregulated	Genotype_spt3_vs_wt
YER073W	ALD5	1778.63	-1.03641	0.139616	-3.84203	0.000122022	0.00686841	Downregulated	Genotype_spt3_vs_wt
YPL165C	SET6	7.37743	-2.63653	0.558312	-3.82677	0.000129835	0.00724675	Downregulated	Genotype_spt3_vs_wt
YGR146C	ECL1	1076.1	1.26822	0.202386	3.79583	0.000147151	0.0081448	Upregulated	Genotype_spt3_vs_wt
YDR077W	SED1	53922.1	1.26713	0.203654	3.76684	0.000165328	0.00892583	Upregulated	Genotype_spt3_vs_wt
YGR109W-B	YGR109W-B	437.672	1.24439	0.19752	3.76867	0.00016412	0.00892583	Upregulated	Genotype_spt3_vs_wt
YLR312C	YLR312C	381.933	1.83385	0.353876	3.76927	0.000163729	0.00892583	Upregulated	Genotype_spt3_vs_wt
YHR050W-A	YHR050W-A	48.799	1.56518	0.282926	3.76487	0.000166637	0.00892583	Upregulated	Genotype_spt3_vs_wt
YDR178W	SDH4	736.357	0.991015	0.130545	3.76126	0.000169059	0.00898312	Upregulated	Genotype_spt3_vs_wt
YLR411W	CTR3	52.1706	-1.36601	0.230471	-3.75756	0.000171575	0.00904447	Downregulated	Genotype_spt3_vs_wt
YOR071C	NRT1	356.541	-1.36372	0.230873	-3.7411	0.000183218	0.00958215	Downregulated	Genotype_spt3_vs_wt
YNL077W	APJ1	385.398	2.01277	0.407361	3.71358	0.000204345	0.0106036	Upregulated	Genotype_spt3_vs_wt
YPL240C	HSP82	6897.12	1.87191	0.370907	3.69879	0.00021663	0.0110681	Upregulated	Genotype_spt3_vs_wt
YNL007C	SIS1	2944.14	1.66106	0.313888	3.69897	0.000216475	0.0110681	Upregulated	Genotype_spt3_vs_wt
YBR296C	PHO89	615.317	-2.825	0.63234	-3.67682	0.000236159	0.0119738	Downregulated	Genotype_spt3_vs_wt
YDR309C	GIC2	1087.05	1.08123	0.158726	3.66182	0.000250427	0.012601	Upregulated	Genotype_spt3_vs_wt
YLL041C	SDH2	794.247	1.15735	0.180354	3.64476	0.000267638	0.0133658	Upregulated	Genotype_spt3_vs_wt
YDR258C	HSP78	1751.83	1.80339	0.359448	3.62608	0.000287758	0.0142633	Upregulated	Genotype_spt3_vs_wt
YJL149W	DAS1	513.485	0.965931	0.129525	3.59724	0.000321611	0.0158233	Upregulated	Genotype_spt3_vs_wt
YNR044W	AGA1	1454.15	1.86307	0.380072	3.58634	0.000335358	0.0163783	Upregulated	Genotype_spt3_vs_wt
YLR311C	YLR311C	85.5572	2.60326	0.597099	3.52246	0.000427561	0.0206295	Upregulated	Genotype_spt3_vs_wt
YEL046C	GLY1	2648.63	-1.01354	0.145817	-3.52181	0.000428617	0.0206295	Downregulated	Genotype_spt3_vs_wt
YAR047C	YAR047C	8.18071	-2.51473	0.574311	-3.50809	0.000451338	0.0215668	Downregulated	Genotype_spt3_vs_wt
YDR366C	YDR366C	29.4043	-1.45421	0.272395	-3.50305	0.000459968	0.0218222	Downregulated	Genotype_spt3_vs_wt
YLL026W	HSP104	6062.63	1.80074	0.372155	3.49515	0.000473802	0.0223191	Upregulated	Genotype_spt3_vs_wt
YER150W	SPI1	305.91	1.9441	0.414015	3.48804	0.000486582	0.0227597	Upregulated	Genotype_spt3_vs_wt
YDL072C	YET3	1688.55	0.926376	0.122538	3.47954	0.000502275	0.0232098	Upregulated	Genotype_spt3_vs_wt
YBR169C	SSE2	1272.66	1.24267	0.21347	3.47905	0.000503193	0.0232098	Upregulated	Genotype_spt3_vs_wt
YDR336W	MRX8	171.711	-0.968179	0.135083	-3.46586	0.000528542	0.0242109	Downregulated	Genotype_spt3_vs_wt
YKL163W	PIR3	3560.44	2.10533	0.463752	3.4616	0.00053697	0.0244285	Upregulated	Genotype_spt3_vs_wt
YGL121C	GPG1	284.879	1.86418	0.395464	3.44957	0.000561478	0.0253696	Upregulated	Genotype_spt3_vs_wt
YOR242C	SSP2	75.8841	1.33873	0.243532	3.44401	0.000573158	0.0257224	Upregulated	Genotype_spt3_vs_wt
YER186C	YER186C	409.719	-0.887742	0.112818	-3.43688	0.00058845	0.0262314	Downregulated	Genotype_spt3_vs_wt
YGL009C	LEU1	2048.57	0.846986	0.101134	3.43096	0.000601445	0.026632	Upregulated	Genotype_spt3_vs_wt
YGR161C	RTS3	860.813	1.70827	0.353672	3.41637	0.000634626	0.0279152	Upregulated	Genotype_spt3_vs_wt
YER180C-A	SLO1	55.1429	-1.15792	0.193018	-3.40862	0.000652925	0.0285311	Downregulated	Genotype_spt3_vs_wt
YLR180W	SAM1	3571.02	-0.888929	0.114915	-3.3845	0.000713068	0.0309555	Downregulated	Genotype_spt3_vs_wt
YFR057W	YFR057W	16.346	3.7599	0.964652	3.37935	0.000726577	0.0313372	Upregulated	Genotype_spt3_vs_wt
YJR044C	VPS55	661.897	0.823441	0.0966014	3.3482	0.000813379	0.0348546	Upregulated	Genotype_spt3_vs_wt
YFR001W	LOC1	1107.15	-1.13448	0.191131	-3.31959	0.00090151	0.0383835	Downregulated	Genotype_spt3_vs_wt
YMR182C	RGM1	143.96	1.36073	0.259646	3.31501	0.000916386	0.038523	Upregulated	Genotype_spt3_vs_wt
YER079W	YER079W	256.66	1.09718	0.180087	3.31605	0.000912982	0.038523	Upregulated	Genotype_spt3_vs_wt
YBL049W	MOH1	209.457	2.01695	0.458554	3.30811	0.000939267	0.0387491	Upregulated	Genotype_spt3_vs_wt
YIL073C	SPO22	52.3375	1.47718	0.295254	3.30962	0.000934219	0.0387491	Upregulated	Genotype_spt3_vs_wt
YDL049C	KNH1	68.1682	-1.18389	0.206635	-3.30966	0.000934083	0.0387491	Downregulated	Genotype_spt3_vs_wt
YGL178W	MPT5	1510.76	1.02276	0.158265	3.3031	0.000956226	0.0392053	Upregulated	Genotype_spt3_vs_wt
YPL056C	LCL1	94.3229	1.04451	0.165011	3.2998	0.000967522	0.0394251	Upregulated	Genotype_spt3_vs_wt
YEL048C	TCA17	97.9442	-1.13199	0.191905	-3.29323	0.00099045	0.0401132	Downregulated	Genotype_spt3_vs_wt
YDL114W	YDL114W	22.3073	3.51223	0.916186	3.28779	0.00100976	0.0405543	Upregulated	Genotype_spt3_vs_wt
YDR170W-A	YDR170W-A	125.878	-1.14222	0.195398	-3.28674	0.00101355	0.0405543	Downregulated	Genotype_spt3_vs_wt
YGL209W	MIG2	650.006	-1.68541	0.360862	-3.28493	0.00102008	0.0405711	Downregulated	Genotype_spt3_vs_wt
YOL104C	NDJ1	155.051	1.70312	0.366793	3.28011	0.00103765	0.0410244	Upregulated	Genotype_spt3_vs_wt
YGL038C	OCH1	997.667	0.855537	0.109135	3.25776	0.00112293	0.0426743	Upregulated	Genotype_spt3_vs_wt
YGR296C-B	YGR296C-B	2.61252	4.04483	1.08668	3.26207	0.00110602	0.0426743	Upregulated	Genotype_spt3_vs_wt
YLR092W	SUL2	203.087	1.41745	0.281443	3.25981	0.00111485	0.0426743	Upregulated	Genotype_spt3_vs_wt
YPL154C	PEP4	7161.25	0.97157	0.144769	3.2574	0.00112436	0.0426743	Upregulated	Genotype_spt3_vs_wt
YPR145C-A	YPR145C-A	39.3531	1.84573	0.412387	3.26326	0.00110139	0.0426743	Upregulated	Genotype_spt3_vs_wt
YKL051W	SFK1	346.971	1.25233	0.230824	3.25934	0.00111671	0.0426743	Upregulated	Genotype_spt3_vs_wt
YGR271C-A	EFG1	783.512	-1.13389	0.194179	-3.26447	0.00109669	0.0426743	Downregulated	Genotype_spt3_vs_wt
YDR277C	MTH1	525.082	-1.27239	0.237841	-3.2475	0.00116423	0.0439365	Downregulated	Genotype_spt3_vs_wt
YGR059W	SPR3	71.8472	2.07471	0.486434	3.23725	0.00120686	0.0452881	Upregulated	Genotype_spt3_vs_wt
YGR233C	PHO81	1144.42	-0.862667	0.112328	-3.22864	0.0012438	0.0464121	Downregulated	Genotype_spt3_vs_wt
YBR101C	FES1	1215.24	1.43598	0.290307	3.22411	0.00126365	0.0468893	Upregulated	Genotype_spt3_vs_wt
YKL151C	NNR2	611.842	0.946833	0.139114	3.212	0.00131814	0.0486393	Upregulated	Genotype_spt3_vs_wt
YOR385W	YOR385W	403.395	1.49451	0.311202	3.19571	0.00139489	0.0511869	Upregulated	Genotype_spt3_vs_wt
YDL039C	PRM7	986.946	-1.68023	0.369946	-3.19027	0.00142141	0.0518736	Downregulated	Genotype_spt3_vs_wt
YLR120C	YPS1	1476.73	1.08882	0.185165	3.17995	0.00147302	0.0532807	Upregulated	Genotype_spt3_vs_wt
YOR032W-A	YOR032W-A	8.67758	-2.33672	0.577701	-3.17936	0.00147601	0.0532807	Downregulated	Genotype_spt3_vs_wt
YGL101W	YGL101W	237.416	-1.09857	0.188501	-3.1754	0.00149629	0.053721	Downregulated	Genotype_spt3_vs_wt
YNR073C	MAN2	78.4006	-1.45062	0.300635	-3.16204	0.00156669	0.0559459	Downregulated	Genotype_spt3_vs_wt
YMR307W	GAS1	12172	-0.880846	0.120665	-3.15622	0.00159827	0.0567684	Downregulated	Genotype_spt3_vs_wt
YOR316C	COT1	823.644	0.811192	0.0991715	3.13792	0.00170151	0.060114	Upregulated	Genotype_spt3_vs_wt
YGL039W	YGL039W	696.173	1.19485	0.221667	3.13465	0.00172059	0.0604663	Upregulated	Genotype_spt3_vs_wt
YLL063C	AYT1	157.775	0.966381	0.149397	3.12176	0.00179774	0.0628453	Upregulated	Genotype_spt3_vs_wt
YJL116C	NCA3	1350.18	2.23983	0.559561	3.10927	0.0018755	0.0652202	Upregulated	Genotype_spt3_vs_wt
YIL051C	MMF1	2792.49	-0.920297	0.135357	-3.10511	0.0019021	0.0658009	Downregulated	Genotype_spt3_vs_wt
YJL217W	REE1	876.322	-1.10198	0.194464	-3.09557	0.00196434	0.0676019	Downregulated	Genotype_spt3_vs_wt
YMR148W	OSW5	341.736	0.952805	0.146371	3.09356	0.00197774	0.067712	Upregulated	Genotype_spt3_vs_wt
YKL185W	ASH1	1162.19	-0.877132	0.122235	-3.08529	0.00203356	0.069266	Downregulated	Genotype_spt3_vs_wt
YJL047C-A	YJL047C-A	24.532	1.68433	0.386397	3.06506	0.00217623	0.0737475	Upregulated	Genotype_spt3_vs_wt
YAR050W	FLO1	135.72	1.01355	0.167997	3.05689	0.00223644	0.0754033	Upregulated	Genotype_spt3_vs_wt
YDR481C	PHO8	2304.23	-0.856609	0.116889	-3.05083	0.00228206	0.0760301	Downregulated	Genotype_spt3_vs_wt
YOR148C	SPP2	369.489	-0.994334	0.162083	-3.04987	0.00228937	0.0760301	Downregulated	Genotype_spt3_vs_wt
YJL188C	BUD19	4.07585	-4.19606	1.21081	-3.05257	0.00226894	0.0760301	Downregulated	Genotype_spt3_vs_wt
YNR053C	NOG2	2451.63	-0.979082	0.157534	-3.04112	0.00235696	0.0778852	Downregulated	Genotype_spt3_vs_wt
YBR291C	CTP1	208.172	-0.877907	0.124349	-3.03908	0.00237299	0.0780268	Downregulated	Genotype_spt3_vs_wt
YNR069C	BSC5	153.454	1.37732	0.289128	3.03436	0.00241044	0.0788677	Upregulated	Genotype_spt3_vs_wt
YLR350W	ORM2	990.277	0.919515	0.138652	3.02567	0.00248086	0.0807738	Upregulated	Genotype_spt3_vs_wt
YER091C	MET6	2308.66	1.07673	0.191127	3.01754	0.00254832	0.0817678	Upregulated	Genotype_spt3_vs_wt
YLR333C	RPS25B	3728.9	-1.03265	0.176476	-3.01827	0.00254223	0.0817678	Downregulated	Genotype_spt3_vs_wt
YHR162W	MPC2	2434.75	-0.816417	0.104836	-3.01821	0.00254274	0.0817678	Downregulated	Genotype_spt3_vs_wt
YHR082C	KSP1	2606.2	0.897875	0.132471	3.0035	0.00266895	0.0852269	Upregulated	Genotype_spt3_vs_wt
YGL170C	SPO74	67.1444	2.16844	0.557299	2.99379	0.00275535	0.0873662	Upregulated	Genotype_spt3_vs_wt
YAL018C	LDS1	22.5312	3.29765	0.934722	2.99303	0.00276226	0.0873662	Upregulated	Genotype_spt3_vs_wt
YOL032W	OPI10	324.289	1.602	0.369471	2.98263	0.00285785	0.0891167	Upregulated	Genotype_spt3_vs_wt
YKL104C	GFA1	3734.26	0.830135	0.110632	2.98409	0.00284427	0.0891167	Upregulated	Genotype_spt3_vs_wt
YCR037C	PHO87	903.531	0.906836	0.13639	2.98288	0.00285547	0.0891167	Upregulated	Genotype_spt3_vs_wt
YGL089C	MF(ALPHA)2	1042.08	3.48168	1.0072	2.96036	0.00307278	0.0953709	Upregulated	Genotype_spt3_vs_wt
YBL078C	ATG8	443.594	1.2579	0.256261	2.95753	0.00310117	0.0958045	Upregulated	Genotype_spt3_vs_wt
YML016C	PPZ1	1293.28	0.697646	0.0669638	2.95154	0.00316194	0.0967817	Upregulated	Genotype_spt3_vs_wt
YJR047C	ANB1	227.98	2.18104	0.569421	2.9522	0.0031552	0.0967817	Upregulated	Genotype_spt3_vs_wt
YDR018C	YDR018C	93.7819	1.44551	0.322684	2.93013	0.00338815	0.10323	Upregulated	Genotype_spt3_vs_wt
YDL086W	YDL086W	968.514	0.778455	0.0954049	2.91867	0.00351532	0.106615	Upregulated	Genotype_spt3_vs_wt
YDL190C	UFD2	1300.37	0.720767	0.0756918	2.91665	0.0035381	0.106819	Upregulated	Genotype_spt3_vs_wt
YMR140W	SIP5	616.97	0.892649	0.135027	2.90792	0.0036384	0.10935	Upregulated	Genotype_spt3_vs_wt
YNR068C	YNR068C	156.36	1.29786	0.275431	2.89678	0.00377013	0.112292	Upregulated	Genotype_spt3_vs_wt
YDR320W-B	YDR320W-B	11.1443	-1.87875	0.475805	-2.89772	0.00375891	0.112292	Downregulated	Genotype_spt3_vs_wt
YBR082C	UBC4	3595.21	0.895332	0.137027	2.88507	0.00391322	0.116034	Upregulated	Genotype_spt3_vs_wt
YLL012W	YEH1	816.206	-0.997017	0.172423	-2.88254	0.00394478	0.11645	Downregulated	Genotype_spt3_vs_wt
YLR307W	CDA1	142.165	1.92642	0.496263	2.87433	0.00404886	0.118994	Upregulated	Genotype_spt3_vs_wt
YNL279W	PRM1	160.706	1.97155	0.514716	2.85896	0.00425032	0.124364	Upregulated	Genotype_spt3_vs_wt
YER011W	TIR1	704.714	2.7778	0.801408	2.84224	0.00447971	0.129931	Upregulated	Genotype_spt3_vs_wt
YIR028W	DAL4	58.3814	-1.54772	0.368473	-2.84342	0.0044632	0.129931	Downregulated	Genotype_spt3_vs_wt
YGL117W	YGL117W	301.105	-1.23852	0.26021	-2.83816	0.00453742	0.131033	Downregulated	Genotype_spt3_vs_wt
YDL066W	IDP1	1947.24	0.732729	0.0822469	2.82964	0.00466009	0.133338	Upregulated	Genotype_spt3_vs_wt
YLR304C	ACO1	6012.55	-1.00362	0.178142	-2.82707	0.00469754	0.133338	Downregulated	Genotype_spt3_vs_wt
YBR262C	YBR262C	318.855	-1.03805	0.19029	-2.82753	0.00469088	0.133338	Downregulated	Genotype_spt3_vs_wt
YER028C	MIG3	194.484	-0.960366	0.162833	-2.82722	0.00469534	0.133338	Downregulated	Genotype_spt3_vs_wt
YDR513W	GRX2	934.657	0.884055	0.135929	2.82541	0.00472198	0.133461	Upregulated	Genotype_spt3_vs_wt
YOR153W	PDR5	8715.85	-0.946501	0.158631	-2.81471	0.00488214	0.137403	Downregulated	Genotype_spt3_vs_wt
YGR156W	PTI1	414.999	0.833523	0.11866	2.81074	0.00494282	0.138524	Upregulated	Genotype_spt3_vs_wt
YHL036W	MUP3	305.614	1.13886	0.228817	2.79199	0.0052385	0.145484	Upregulated	Genotype_spt3_vs_wt
YLR068W	FYV7	741.544	-1.03213	0.190667	-2.79086	0.00525686	0.145484	Downregulated	Genotype_spt3_vs_wt
YLR355C	ILV5	9707.78	-0.972714	0.169241	-2.79313	0.00522002	0.145484	Downregulated	Genotype_spt3_vs_wt
YGL188C-A	YGL188C-A	22.2143	-1.36809	0.311571	-2.78616	0.00533366	0.145787	Downregulated	Genotype_spt3_vs_wt
YNL089C	YNL089C	1.83036	-3.56729	1.10081	-2.7864	0.00532964	0.145787	Downregulated	Genotype_spt3_vs_wt
YCL030C	HIS4	3434.07	-1.00097	0.179728	-2.78739	0.00531338	0.145787	Downregulated	Genotype_spt3_vs_wt
YOL014W	YOL014W	160.381	1.81068	0.471305	2.78096	0.00541977	0.147533	Upregulated	Genotype_spt3_vs_wt
YOR065W	CYT1	1251.57	1.01345	0.186603	2.75158	0.00593092	0.160789	Upregulated	Genotype_spt3_vs_wt
YGR044C	RME1	143.35	-1.07758	0.210474	-2.7442	0.00606581	0.163777	Downregulated	Genotype_spt3_vs_wt
YDR099W	BMH2	3741.71	0.705893	0.0751994	2.73796	0.00618219	0.166243	Upregulated	Genotype_spt3_vs_wt
YPL054W	LEE1	85.6923	1.52452	0.375928	2.72532	0.00642393	0.172047	Upregulated	Genotype_spt3_vs_wt
YJL137C	GLG2	231.434	0.828778	0.12083	2.721	0.0065084	0.17361	Upregulated	Genotype_spt3_vs_wt
YNL332W	THI12	61.4038	1.4245	0.340072	2.71856	0.00655675	0.1742	Upregulated	Genotype_spt3_vs_wt
YNL144C	YNL144C	302.089	-0.990388	0.18061	-2.71517	0.00662417	0.17529	Downregulated	Genotype_spt3_vs_wt
YDL048C	STP4	898.475	-1.57884	0.397837	-2.71177	0.00669255	0.176397	Downregulated	Genotype_spt3_vs_wt
YKL035W	UGP1	3267.65	0.885376	0.143091	2.69321	0.00707669	0.185784	Upregulated	Genotype_spt3_vs_wt
YBR005W	RCR1	358.193	0.926846	0.158684	2.68991	0.00714709	0.18663	Upregulated	Genotype_spt3_vs_wt
YFR023W	PES4	102.439	2.10315	0.596362	2.68821	0.00718363	0.18663	Upregulated	Genotype_spt3_vs_wt
YDR540C	IRC4	97.8558	-1.08559	0.217871	-2.68777	0.00719319	0.18663	Downregulated	Genotype_spt3_vs_wt
YMR013W-A	YMR013W-A	7.48168	1.80578	0.486264	2.68533	0.00724582	0.187264	Upregulated	Genotype_spt3_vs_wt
YGR248W	SOL4	229.021	1.31244	0.303059	2.6808	0.00734464	0.189082	Upregulated	Genotype_spt3_vs_wt
YJR078W	BNA2	264.899	1.80356	0.486496	2.67949	0.00737346	0.189091	Upregulated	Genotype_spt3_vs_wt
YAL059W	ECM1	710.3	-1.03627	0.200381	-2.67625	0.00744519	0.190196	Downregulated	Genotype_spt3_vs_wt
YIR019C	YIR019C	122.38	1.09315	0.22222	2.66917	0.00760379	0.193503	Upregulated	Genotype_spt3_vs_wt
YNL065W	AQR1	2090.14	-1.47923	0.367487	-2.66466	0.00770667	0.195373	Downregulated	Genotype_spt3_vs_wt
YBR191W-A	YBR191W-A	1641.41	-0.940781	0.165842	-2.65784	0.00786432	0.198611	Downregulated	Genotype_spt3_vs_wt
YOR316C-A	YOR316C-A	8.57094	-1.65555	0.435138	-2.65558	0.00791718	0.199189	Downregulated	Genotype_spt3_vs_wt
YGR092W	DBF2	1020.45	0.805764	0.11574	2.64183	0.00824601	0.206679	Upregulated	Genotype_spt3_vs_wt
YLR230W	YLR230W	7.23223	-2.4345	0.733312	-2.63803	0.00833899	0.208224	Downregulated	Genotype_spt3_vs_wt
YML047C	PRM6	38.8076	2.70288	0.838159	2.62823	0.00858294	0.213513	Upregulated	Genotype_spt3_vs_wt
YNL239W	LAP3	1566.18	0.75213	0.0960294	2.62555	0.00865079	0.214398	Upregulated	Genotype_spt3_vs_wt
YGR118W	RPS23A	9217.36	-0.988436	0.186266	-2.62225	0.00873514	0.215683	Downregulated	Genotype_spt3_vs_wt
YJR008W	MHO1	243.158	0.97524	0.181493	2.61851	0.00883151	0.217255	Upregulated	Genotype_spt3_vs_wt
YGR129W	SYF2	219.024	-0.888323	0.149098	-2.60449	0.00920113	0.225513	Downregulated	Genotype_spt3_vs_wt
YLR327C	TMA10	1116.28	1.46794	0.373118	2.5942	0.0094811	0.23152	Upregulated	Genotype_spt3_vs_wt
YBR116C	YBR116C	29.3968	-1.48992	0.382437	-2.58844	0.00964105	0.234564	Downregulated	Genotype_spt3_vs_wt
YNL134C	YNL134C	851.813	0.958124	0.177352	2.58313	0.00979076	0.237337	Upregulated	Genotype_spt3_vs_wt
YFL014W	HSP12	1995.93	1.9995	0.582664	2.57353	0.0100668	0.24314	Upregulated	Genotype_spt3_vs_wt
YLR262C-A	TMA7	1556.3	-1.07919	0.225466	-2.56887	0.0102032	0.245542	Downregulated	Genotype_spt3_vs_wt
YOR311C	DGK1	828.918	0.688975	0.073829	2.55964	0.0104782	0.251037	Upregulated	Genotype_spt3_vs_wt
YJR117W	STE24	2271.21	0.755311	0.0997823	2.55868	0.0105071	0.251037	Upregulated	Genotype_spt3_vs_wt
YBR126C	TPS1	2629.36	0.920212	0.164608	2.5528	0.0106861	0.254397	Upregulated	Genotype_spt3_vs_wt
YMR323W	ERR3	43.1783	2.1675	0.654092	2.54933	0.0107929	0.256023	Upregulated	Genotype_spt3_vs_wt
YML108W	YML108W	256.967	-0.914343	0.162763	-2.54569	0.0109063	0.257792	Downregulated	Genotype_spt3_vs_wt
YPL187W	MF(ALPHA)1	2549.39	1.95778	0.573466	2.54206	0.0110202	0.259561	Upregulated	Genotype_spt3_vs_wt
YER153C	PET122	98.9957	-0.962727	0.183636	-2.51981	0.0117419	0.275583	Downregulated	Genotype_spt3_vs_wt
YCR018C	SRD1	214.771	1.0739	0.228197	2.51495	0.011905	0.278426	Upregulated	Genotype_spt3_vs_wt
YJR079W	YJR079W	32.0173	1.94772	0.576241	2.51234	0.0119932	0.279506	Upregulated	Genotype_spt3_vs_wt
YOR179C	SYC1	176.37	-0.906407	0.161982	-2.50896	0.0121086	0.281207	Downregulated	Genotype_spt3_vs_wt
YMR279C	YMR279C	13.7237	-1.62648	0.451758	-2.49355	0.0126472	0.292691	Downregulated	Genotype_spt3_vs_wt
YBL048W	RRT1	117.172	1.69069	0.478004	2.49096	0.0127397	0.293809	Upregulated	Genotype_spt3_vs_wt
YOR374W	ALD4	1811.29	-0.930185	0.172785	-2.48971	0.0127849	0.293832	Downregulated	Genotype_spt3_vs_wt
YKR042W	UTH1	10297.4	-0.852332	0.141823	-2.48431	0.0129801	0.297289	Downregulated	Genotype_spt3_vs_wt
YPR156C	TPO3	2459.55	0.898485	0.160537	2.48221	0.0130571	0.298025	Upregulated	Genotype_spt3_vs_wt
YLR255C	YLR255C	26.0109	1.57817	0.434831	2.47951	0.0131561	0.298236	Upregulated	Genotype_spt3_vs_wt
YGL230C	YGL230C	11.9085	-1.70714	0.486765	-2.47993	0.0131407	0.298236	Downregulated	Genotype_spt3_vs_wt
YDR016C	DAD1	120.806	-1.05493	0.224345	-2.47357	0.0133772	0.302214	Downregulated	Genotype_spt3_vs_wt
YBR011C	IPP1	8703.97	0.781193	0.113816	2.4706	0.0134886	0.303699	Upregulated	Genotype_spt3_vs_wt
YNL045W	LAP2	1204.4	0.736879	0.0961602	2.46337	0.0137637	0.307805	Upregulated	Genotype_spt3_vs_wt
YDL218W	YDL218W	33.7226	-1.15596	0.266281	-2.46342	0.013762	0.307805	Downregulated	Genotype_spt3_vs_wt
YPL018W	CTF19	161.779	-0.946815	0.181592	-2.46054	0.0138729	0.309206	Downregulated	Genotype_spt3_vs_wt
YDR070C	FMP16	207.39	1.55166	0.428106	2.45655	0.0140278	0.310576	Upregulated	Genotype_spt3_vs_wt
YNL008C	ASI3	628.668	0.905875	0.16516	2.45746	0.0139922	0.310576	Upregulated	Genotype_spt3_vs_wt
YMR317W	YMR317W	57.6298	1.26764	0.313069	2.45197	0.0142076	0.313511	Upregulated	Genotype_spt3_vs_wt
YGL158W	RCK1	85.8371	-1.08553	0.240066	-2.43905	0.014726	0.323875	Downregulated	Genotype_spt3_vs_wt
YBR040W	FIG1	77.8444	2.04235	0.633268	2.43553	0.0148699	0.325819	Upregulated	Genotype_spt3_vs_wt
YNL220W	ADE12	2806.43	-0.812192	0.128237	-2.4345	0.0149125	0.325819	Downregulated	Genotype_spt3_vs_wt
YJL066C	MPM1	384.967	0.839434	0.139659	2.43046	0.0150798	0.327319	Upregulated	Genotype_spt3_vs_wt
YHR085W	IPI1	521.795	-0.88315	0.157634	-2.43064	0.0150722	0.327319	Downregulated	Genotype_spt3_vs_wt
YMR316W	DIA1	494.552	1.46468	0.398279	2.42213	0.0154298	0.333063	Upregulated	Genotype_spt3_vs_wt
YKR052C	MRS4	258.909	0.938459	0.181048	2.42178	0.0154447	0.333063	Upregulated	Genotype_spt3_vs_wt
YGL255W	ZRT1	614.456	-1.08491	0.241681	-2.42019	0.0155122	0.333438	Downregulated	Genotype_spt3_vs_wt
YLR062C	BUD28	5.40636	-2.56026	0.853322	-2.4144	0.0157613	0.337698	Downregulated	Genotype_spt3_vs_wt
YCL048W	SPS22	40.5979	1.68849	0.492937	2.41103	0.0159074	0.338645	Upregulated	Genotype_spt3_vs_wt
YCL010C	SGF29	353.114	-0.836843	0.139668	-2.41174	0.0158766	0.338645	Downregulated	Genotype_spt3_vs_wt
YEL057C	SDD1	31.1486	-1.17825	0.281653	-2.40811	0.0160353	0.340276	Downregulated	Genotype_spt3_vs_wt
YOL152W	FRE7	242.434	-1.16205	0.275744	-2.40095	0.0163524	0.3459	Downregulated	Genotype_spt3_vs_wt
YOR222W	ODC2	754.538	0.858755	0.14996	2.39234	0.0167414	0.353004	Upregulated	Genotype_spt3_vs_wt
YKR077W	MSA2	311.358	0.872119	0.155958	2.38602	0.017032	0.357996	Upregulated	Genotype_spt3_vs_wt
YIL141W	YIL141W	19.7129	1.29488	0.333602	2.38272	0.0171851	0.360074	Upregulated	Genotype_spt3_vs_wt
YLR264C-A	YLR264C-A	2.77333	-3.3631	1.21073	-2.36476	0.0180417	0.375652	Downregulated	Genotype_spt3_vs_wt
YJR055W	HIT1	118.364	-0.833081	0.140847	-2.36484	0.0180378	0.375652	Downregulated	Genotype_spt3_vs_wt
YCL049C	YCL049C	815.88	0.934001	0.18375	2.36191	0.0181808	0.376765	Upregulated	Genotype_spt3_vs_wt
YLR074C	BUD20	1480.47	-0.846302	0.146654	-2.36135	0.0182086	0.376765	Downregulated	Genotype_spt3_vs_wt
YNL020C	ARK1	298.033	0.93342	0.184589	2.34803	0.0188731	0.389301	Upregulated	Genotype_spt3_vs_wt
YGL010W	MPO1	210.798	0.915968	0.177437	2.34431	0.0190623	0.390777	Upregulated	Genotype_spt3_vs_wt
YBR034C	HMT1	1923.54	-0.819895	0.136449	-2.34443	0.019056	0.390777	Downregulated	Genotype_spt3_vs_wt
YLR258W	GSY2	1446.01	-0.885445	0.164993	-2.33613	0.0194846	0.398205	Downregulated	Genotype_spt3_vs_wt
YDL012C	YDL012C	420.815	0.805177	0.131824	2.31503	0.0206112	0.419937	Upregulated	Genotype_spt3_vs_wt
YNL194C	YNL194C	24.0144	2.6742	0.942829	2.30604	0.0211084	0.424198	Upregulated	Genotype_spt3_vs_wt
YDR286C	YDR286C	94.5721	-0.918184	0.181356	-2.30587	0.0211181	0.424198	Downregulated	Genotype_spt3_vs_wt
YMR267W	PPA2	439.348	-0.85951	0.155815	-2.30729	0.0210388	0.424198	Downregulated	Genotype_spt3_vs_wt
YBR145W	ADH5	391.033	-0.997689	0.215872	-2.30548	0.0211397	0.424198	Downregulated	Genotype_spt3_vs_wt
YKL055C	OAR1	48.8433	-0.948488	0.194186	-2.30958	0.0209114	0.424198	Downregulated	Genotype_spt3_vs_wt
YHR087W	RTC3	239.452	1.24891	0.325227	2.30274	0.0212933	0.425995	Upregulated	Genotype_spt3_vs_wt
YER084W-A	YER084W-A	4.9645	2.72725	0.968582	2.2995	0.0214768	0.428375	Upregulated	Genotype_spt3_vs_wt
YGR259C	YGR259C	14.7511	1.91076	0.613886	2.29808	0.0215571	0.428689	Upregulated	Genotype_spt3_vs_wt
YPL141C	FRK1	788.382	0.879592	0.166201	2.28393	0.0223757	0.44364	Upregulated	Genotype_spt3_vs_wt
YDR358W	GGA1	439.115	0.799485	0.132043	2.26809	0.0233238	0.461061	Upregulated	Genotype_spt3_vs_wt
IGS1-2S	IGS1-2S	2478.13	1.36941	0.383992	2.26414	0.0235657	0.464461	Upregulated	Genotype_spt3_vs_wt
YMR045C	YMR045C	4544.23	-0.855105	0.15719	-2.25909	0.0238781	0.469225	Downregulated	Genotype_spt3_vs_wt
YDR525W-A	SNA2	190.739	0.857288	0.158237	2.25793	0.0239498	0.469246	Upregulated	Genotype_spt3_vs_wt
YGR025W	YGR025W	34.8558	1.0762	0.25667	2.24491	0.0247739	0.483966	Upregulated	Genotype_spt3_vs_wt
YLR149C-A	YLR149C-A	1.81104	-2.7931	1.0227	-2.24221	0.0249479	0.484817	Downregulated	Genotype_spt3_vs_wt
YBR089W	YBR089W	3.59458	-2.33314	0.817646	-2.24197	0.0249635	0.484817	Downregulated	Genotype_spt3_vs_wt
YGR249W	MGA1	119.175	1.74632	0.558381	2.23202	0.0256135	0.49539	Upregulated	Genotype_spt3_vs_wt
YMR196W	YMR196W	1296.73	1.00737	0.227379	2.23136	0.025657	0.49539	Upregulated	Genotype_spt3_vs_wt
YBL109W	YBL109W	5.93019	1.90363	0.630066	2.22775	0.0258972	0.497874	Upregulated	Genotype_spt3_vs_wt
YDL160C-A	MHF2	54.1374	-0.983514	0.217098	-2.22717	0.0259356	0.497874	Downregulated	Genotype_spt3_vs_wt
YGR243W	MPC3	86.4796	-1.29719	0.358406	-2.22428	0.0261299	0.500157	Downregulated	Genotype_spt3_vs_wt
YLL044W	YLL044W	6.8017	-2.70424	0.991528	-2.22307	0.0262109	0.500267	Downregulated	Genotype_spt3_vs_wt
YGL026C	TRP5	3818.74	0.699588	0.0902802	2.21076	0.0270525	0.514851	Upregulated	Genotype_spt3_vs_wt
YLR205C	HMX1	268.249	1.13501	0.28835	2.20223	0.0276487	0.524694	Upregulated	Genotype_spt3_vs_wt
YJR101W	RSM26	448.259	-0.780339	0.12749	-2.19891	0.0278844	0.527658	Downregulated	Genotype_spt3_vs_wt
YOR161W-B	YOR161W-B	15.7519	1.46925	0.442949	2.18817	0.0286574	0.536176	Upregulated	Genotype_spt3_vs_wt
YGL156W	AMS1	938.442	1.23549	0.33576	2.19054	0.0284852	0.536176	Upregulated	Genotype_spt3_vs_wt
YBR230C	OM14	522.679	0.848276	0.159029	2.19002	0.0285229	0.536176	Upregulated	Genotype_spt3_vs_wt
YDR447C	RPS17B	6892.34	-0.965665	0.212782	-2.18846	0.0286363	0.536176	Downregulated	Genotype_spt3_vs_wt
YHR161C	YAP1801	891.633	0.841838	0.156349	2.18639	0.0287873	0.537093	Upregulated	Genotype_spt3_vs_wt
YOL002C	IZH2	761.443	-0.879249	0.17375	-2.18273	0.0290557	0.540582	Downregulated	Genotype_spt3_vs_wt
YEL053W-A	YEL053W-A	8.07396	-2.23251	0.794292	-2.1812	0.0291684	0.541163	Downregulated	Genotype_spt3_vs_wt
YGL138C	YGL138C	33.2327	2.14852	0.75873	2.17273	0.0298003	0.548293	Upregulated	Genotype_spt3_vs_wt
YHR139C	SPS100	55.7335	1.59572	0.504137	2.17346	0.0297457	0.548293	Upregulated	Genotype_spt3_vs_wt
YPR076W	YPR076W	1.70996	-2.8069	1.06108	-2.17411	0.0296966	0.548293	Downregulated	Genotype_spt3_vs_wt
YDR544C	YDR544C	2.9948	2.60642	0.977261	2.15544	0.0311276	0.570224	Upregulated	Genotype_spt3_vs_wt
YHR073C-B	YHR073C-B	1.3068	-3.01835	1.16862	-2.15497	0.031164	0.570224	Downregulated	Genotype_spt3_vs_wt
YIR017C	MET28	134.51	1.05004	0.255473	2.15301	0.0313181	0.57147	Upregulated	Genotype_spt3_vs_wt
YPL156C	PRM4	333.161	1.03938	0.250666	2.15179	0.0314138	0.571646	Upregulated	Genotype_spt3_vs_wt
YDL247W	MPH2	45.1454	1.07666	0.268129	2.15069	0.0315003	0.571653	Upregulated	Genotype_spt3_vs_wt
YJR005C-A	LSO1	40.7364	2.37234	0.871593	2.14818	0.0316998	0.573649	Upregulated	Genotype_spt3_vs_wt
YOR095C	RKI1	921.428	-0.876286	0.175472	-2.14442	0.0319995	0.573649	Downregulated	Genotype_spt3_vs_wt
YOR390W	FEX1	191.926	-0.760464	0.121472	-2.14423	0.0320145	0.573649	Downregulated	Genotype_spt3_vs_wt
YBR105C	VID24	1065.41	-1.22602	0.338622	-2.14404	0.0320299	0.573649	Downregulated	Genotype_spt3_vs_wt
YER188W	YER188W	95.5421	-1.24885	0.349294	-2.14388	0.0320421	0.573649	Downregulated	Genotype_spt3_vs_wt
YPL033C	SRL4	28.4824	1.76241	0.589865	2.14017	0.0323407	0.577438	Upregulated	Genotype_spt3_vs_wt
YDR399W	HPT1	2734.02	-0.909204	0.192294	-2.12801	0.0333361	0.593615	Downregulated	Genotype_spt3_vs_wt
YGL179C	TOS3	277.961	0.831648	0.155931	2.12689	0.0334291	0.59368	Upregulated	Genotype_spt3_vs_wt
YNL043C	YNL043C	22.053	-1.15886	0.310139	-2.12439	0.0336372	0.595781	Downregulated	Genotype_spt3_vs_wt
YML059C	NTE1	1182.63	0.761953	0.123379	2.12315	0.0337411	0.596034	Upregulated	Genotype_spt3_vs_wt
YLL020C	YLL020C	217.726	0.937223	0.206854	2.11368	0.0345428	0.608576	Upregulated	Genotype_spt3_vs_wt
YGL021W	ALK1	1044.81	0.710241	0.0995664	2.11157	0.0347236	0.610143	Upregulated	Genotype_spt3_vs_wt
YNL318C	HXT14	20.755	2.42045	0.910929	2.10824	0.0350104	0.61356	Upregulated	Genotype_spt3_vs_wt
YNL036W	NCE103	463.683	1.39297	0.425353	2.09935	0.0357856	0.625495	Upregulated	Genotype_spt3_vs_wt
YDR522C	SPS2	34.8668	1.98579	0.709014	2.09558	0.0361196	0.629676	Upregulated	Genotype_spt3_vs_wt
YER158C	YER158C	578.234	0.890599	0.186768	2.09137	0.0364953	0.634559	Upregulated	Genotype_spt3_vs_wt
YPR098C	YPR098C	449.777	0.725987	0.108361	2.0855	0.037024	0.642072	Upregulated	Genotype_spt3_vs_wt
YDR135C	YCF1	2805.49	0.751987	0.120963	2.08317	0.0372355	0.644058	Upregulated	Genotype_spt3_vs_wt
YLR270W	DCS1	818.323	0.78878	0.13927	2.07352	0.0381238	0.654311	Upregulated	Genotype_spt3_vs_wt
YML082W	YML082W	620.344	-0.769109	0.12969	-2.07502	0.0379851	0.654311	Downregulated	Genotype_spt3_vs_wt
YEL040W	UTR2	3217.12	-0.835409	0.161693	-2.07435	0.0380464	0.654311	Downregulated	Genotype_spt3_vs_wt
YKL224C	PAU16	6.17744	2.59302	1.01311	2.06595	0.0388334	0.664448	Upregulated	Genotype_spt3_vs_wt
YAR069C	YAR069C	1.23232	-2.97754	1.19973	-2.06509	0.0389145	0.664448	Downregulated	Genotype_spt3_vs_wt
YAL063C	FLO9	70.4721	0.866822	0.177778	2.06337	0.0390778	0.665525	Upregulated	Genotype_spt3_vs_wt
YDR248C	YDR248C	279.022	-0.960135	0.223245	-2.06112	0.0392915	0.667453	Downregulated	Genotype_spt3_vs_wt
YBR033W	EDS1	128.367	1.2126	0.346092	2.05899	0.039495	0.669199	Upregulated	Genotype_spt3_vs_wt
YJL089W	SIP4	73.7671	1.27072	0.375174	2.0543	0.0399464	0.675124	Upregulated	Genotype_spt3_vs_wt
YGR228W	YGR228W	2.88627	-2.26252	0.858566	-2.05287	0.0400856	0.675758	Downregulated	Genotype_spt3_vs_wt
YGR110W	CLD1	113.924	1.10215	0.293472	2.0518	0.0401894	0.675793	Upregulated	Genotype_spt3_vs_wt
YER143W	DDI1	572.712	0.696758	0.0960328	2.04886	0.0404761	0.678894	Upregulated	Genotype_spt3_vs_wt
YIL101C	XBP1	282.558	1.55875	0.517123	2.04739	0.0406202	0.679595	Upregulated	Genotype_spt3_vs_wt
YMR122W-A	YMR122W-A	3818.81	-0.882431	0.187262	-2.04223	0.0411286	0.686372	Downregulated	Genotype_spt3_vs_wt
YLR379W	YLR379W	2.13456	-2.80015	1.12779	-2.03952	0.041398	0.687414	Downregulated	Genotype_spt3_vs_wt
YPR050C	YPR050C	2.38041	-2.51555	0.988141	-2.03974	0.0413766	0.687414	Downregulated	Genotype_spt3_vs_wt
YOR394C-A	YOR394C-A	8.16956	1.51998	0.500496	2.03793	0.0415569	0.687429	Upregulated	Genotype_spt3_vs_wt
YMR319C	FET4	1570.48	0.888765	0.190811	2.03744	0.0416059	0.687429	Upregulated	Genotype_spt3_vs_wt
YKL001C	MET14	396.561	1.02244	0.256624	2.0358	0.04177	0.688428	Upregulated	Genotype_spt3_vs_wt
YIL037C	PRM2	28.9124	1.78115	0.629762	2.03434	0.041917	0.688615	Upregulated	Genotype_spt3_vs_wt
YMR120C	ADE17	3108.96	-1.23142	0.35966	-2.03363	0.0419887	0.688615	Downregulated	Genotype_spt3_vs_wt
YIR042C	YIR042C	140.045	-0.953868	0.223432	-2.03135	0.0422199	0.690701	Downregulated	Genotype_spt3_vs_wt
YOR006C	TSR3	528.682	-0.794194	0.145359	-2.02391	0.0429792	0.701394	Downregulated	Genotype_spt3_vs_wt
YJL218W	YJL218W	67.1874	-0.867933	0.182368	-2.01753	0.0436398	0.710431	Downregulated	Genotype_spt3_vs_wt
YPR157W	TDA6	364.237	1.01838	0.257487	2.01324	0.0440896	0.715997	Upregulated	Genotype_spt3_vs_wt
YIL160C	POT1	39.9072	2.40365	0.947915	2.00825	0.0446169	0.717808	Upregulated	Genotype_spt3_vs_wt
YGL243W	TAD1	295.38	-0.730796	0.114991	-2.00708	0.0447415	0.717808	Downregulated	Genotype_spt3_vs_wt
YLR412C-A	YLR412C-A	9.70814	-2.00558	0.748845	-2.01054	0.0443741	0.717808	Downregulated	Genotype_spt3_vs_wt
YJL078C	PRY3	936.127	-1.03544	0.266416	-2.00981	0.0444516	0.717808	Downregulated	Genotype_spt3_vs_wt
YFL004W	VTC2	2083.06	-0.779255	0.13908	-2.00787	0.0446572	0.717808	Downregulated	Genotype_spt3_vs_wt
YGR197C	SNG1	296.63	0.748224	0.124139	1.99956	0.0455478	0.727233	Upregulated	Genotype_spt3_vs_wt
YER126C	NSA2	1617.08	-0.816598	0.158291	-2.0001	0.0454894	0.727233	Downregulated	Genotype_spt3_vs_wt
YNL006W	LST8	446.815	0.89611	0.199418	1.98633	0.0469972	0.748574	Upregulated	Genotype_spt3_vs_wt
YOL013W-B	YOL013W-B	3.31702	2.15438	0.838643	1.97269	0.0485308	0.771152	Upregulated	Genotype_spt3_vs_wt
YDL152W	YDL152W	4.37988	-1.87898	0.700609	-1.96826	0.049038	0.777352	Downregulated	Genotype_spt3_vs_wt
YLR343W	GAS2	179.07	1.05815	0.283902	1.966	0.0492987	0.779623	Upregulated	Genotype_spt3_vs_wt
YGR041W	BUD9	405.727	-0.840624	0.173679	-1.96123	0.0498526	0.786511	Downregulated	Genotype_spt3_vs_wt
YNL284C-A	YNL284C-A	215.867	-0.953267	0.23129	-1.95974	0.0500266	0.787385	Downregulated	Genotype_spt3_vs_wt
YDR243C	PRP28	291.476	-0.797668	0.152226	-1.95544	0.0505316	0.793453	Downregulated	Genotype_spt3_vs_wt
YNL162W	RPL42A	5659.84	-0.874752	0.192291	-1.94888	0.0513099	0.803775	Downregulated	Genotype_spt3_vs_wt
YOL052C-A	DDR2	129.995	2.10852	0.825835	1.94775	0.0514451	0.803997	Upregulated	Genotype_spt3_vs_wt
YIL140W	AXL2	511.494	0.732235	0.119322	1.94629	0.0516194	0.804827	Upregulated	Genotype_spt3_vs_wt
YBL018C	POP8	292.776	-0.831212	0.170721	-1.94008	0.05237	0.813053	Downregulated	Genotype_spt3_vs_wt
YNR067C	DSE4	1839.38	-0.936156	0.224834	-1.9399	0.0523918	0.813053	Downregulated	Genotype_spt3_vs_wt
YNL277W	MET2	190.227	1.1574	0.340222	1.93227	0.0533256	0.825614	Upregulated	Genotype_spt3_vs_wt
YJL020W-A	YJL020W-A	1.52054	-2.754	1.1707	-1.92535	0.0541854	0.836976	Downregulated	Genotype_spt3_vs_wt
YBR187W	GDT1	1547.4	-0.714865	0.111698	-1.92363	0.0544011	0.838357	Downregulated	Genotype_spt3_vs_wt
YBR117C	TKL2	74.6426	-1.07599	0.300035	-1.91975	0.0548894	0.843925	Downregulated	Genotype_spt3_vs_wt
YIL026C	IRR1	866.003	0.671454	0.0895755	1.91408	0.0556105	0.853036	Upregulated	Genotype_spt3_vs_wt
YOR040W	GLO4	194.916	-0.831407	0.173309	-1.91223	0.0558469	0.854335	Downregulated	Genotype_spt3_vs_wt
YJL011C	RPC17	231.212	-0.854823	0.185635	-1.91141	0.0559524	0.854335	Downregulated	Genotype_spt3_vs_wt
YPL242C	IQG1	2013.92	0.724843	0.11781	1.90852	0.0563238	0.858033	Upregulated	Genotype_spt3_vs_wt
YDR535C	YDR535C	7.82652	1.6368	0.596671	1.90525	0.0567482	0.86252	Upregulated	Genotype_spt3_vs_wt
YCR105W	ADH7	23.1187	-1.13699	0.335472	-1.8988	0.0575905	0.873324	Downregulated	Genotype_spt3_vs_wt
YMR002W	MIX17	1949.67	0.735803	0.124328	1.89663	0.0578772	0.875673	Upregulated	Genotype_spt3_vs_wt
YLR264W	RPS28B	1463.42	-0.811913	0.165304	-1.88691	0.0591727	0.893239	Downregulated	Genotype_spt3_vs_wt
YDR075W	PPH3	297.385	-0.793565	0.155891	-1.88314	0.0596816	0.898877	Downregulated	Genotype_spt3_vs_wt
YBR054W	YRO2	1480.08	1.06354	0.299561	1.88122	0.0599416	0.899032	Upregulated	Genotype_spt3_vs_wt
YJR091C	JSN1	1178.81	0.726325	0.120317	1.88107	0.0599625	0.899032	Upregulated	Genotype_spt3_vs_wt
YJR019C	TES1	183.091	0.75928	0.138663	1.86985	0.0615047	0.920077	Upregulated	Genotype_spt3_vs_wt
YLR260W	LCB5	713.853	0.849375	0.186992	1.86839	0.0617074	0.921035	Upregulated	Genotype_spt3_vs_wt
YLR214W	FRE1	2366.21	-0.933399	0.232239	-1.86618	0.0620164	0.921505	Downregulated	Genotype_spt3_vs_wt
YMR193C-A	YMR193C-A	1.08658	-2.7859	1.22469	-1.86651	0.0619707	0.921505	Downregulated	Genotype_spt3_vs_wt
YOR119C	RIO1	827.486	-0.711388	0.113346	-1.86498	0.0621837	0.921928	Downregulated	Genotype_spt3_vs_wt
YGL177W	YGL177W	29.5149	1.08188	0.312174	1.86395	0.0623282	0.922013	Upregulated	Genotype_spt3_vs_wt
YGR038W	ORM1	448.286	0.673091	0.0931004	1.85919	0.0630005	0.92373	Upregulated	Genotype_spt3_vs_wt
YLL062C	MHT1	217.784	0.937529	0.235096	1.86106	0.0627352	0.92373	Upregulated	Genotype_spt3_vs_wt
YPR167C	MET16	212.306	0.867227	0.197447	1.85988	0.0629029	0.92373	Upregulated	Genotype_spt3_vs_wt
YER147C-A	YER147C-A	7.67149	-1.45938	0.515275	-1.86188	0.0626198	0.92373	Downregulated	Genotype_spt3_vs_wt
YPR038W	IRC16	2.24593	2.5602	1.11332	1.8505	0.0642408	0.93984	Upregulated	Genotype_spt3_vs_wt
YBR212W	NGR1	835.207	0.711761	0.114597	1.84788	0.0646198	0.943308	Upregulated	Genotype_spt3_vs_wt
YDR524W-C	YDR524W-C	8.309	-1.64767	0.624302	-1.83832	0.0660155	0.961567	Downregulated	Genotype_spt3_vs_wt
YKL083W	YKL083W	35.3466	-0.982574	0.26272	-1.83684	0.0662337	0.962635	Downregulated	Genotype_spt3_vs_wt
YIL049W	DFG10	239.573	0.828408	0.179658	1.82796	0.0675557	0.978625	Upregulated	Genotype_spt3_vs_wt
YPR142C	YPR142C	6.3944	-1.79535	0.708819	-1.82747	0.0676285	0.978625	Downregulated	Genotype_spt3_vs_wt
YER035W	EDC2	426.258	0.857519	0.195864	1.82534	0.0679492	0.978999	Upregulated	Genotype_spt3_vs_wt
YDL129W	YDL129W	162.44	-0.775299	0.150758	-1.8261	0.067835	0.978999	Downregulated	Genotype_spt3_vs_wt
YDR384C	ATO3	648.023	-0.903607	0.221318	-1.82365	0.0682043	0.979616	Downregulated	Genotype_spt3_vs_wt
YIL100W	YIL100W	15.5671	-1.34087	0.461226	-1.82311	0.068287	0.979616	Downregulated	Genotype_spt3_vs_wt
YPL158C	AIM44	1059.42	-0.709315	0.114902	-1.82169	0.0685027	0.980592	Downregulated	Genotype_spt3_vs_wt
YDL075W	RPL31A	9011.37	-0.855171	0.195309	-1.81851	0.0689859	0.985386	Downregulated	Genotype_spt3_vs_wt
YJR018W	YJR018W	5.90328	-1.75185	0.690639	-1.81259	0.0698945	0.996221	Downregulated	Genotype_spt3_vs_wt
YDL248W	COS7	552.769	0.361255	0.159884	0	1	1	Upregulated	Genotype_spt3_vs_wt
YDL247W-A	YDL247W-A	16.1643	1.14886	0.406627	1.59571	0.110554	1	Upregulated	Genotype_spt3_vs_wt
YDL244W	THI13	47.6391	0.659977	0.360358	0.443938	0.657087	1	Upregulated	Genotype_spt3_vs_wt
YDL239C	ADY3	257.339	0.16572	0.125374	0	1	1	Upregulated	Genotype_spt3_vs_wt
YDL238C	GUD1	144.757	0.497121	0.17828	0	1	1	Upregulated	Genotype_spt3_vs_wt
YDL237W	AIM6	870.061	0.148297	0.0749987	0	1	1	Upregulated	Genotype_spt3_vs_wt
YDL234C	GYP7	1083.88	0.606896	0.18813	0.568203	0.569897	1	Upregulated	Genotype_spt3_vs_wt
YDL233W	MFG1	282.894	0.0891372	0.118054	0	1	1	Upregulated	Genotype_spt3_vs_wt
YDL232W	OST4	147.829	0.0822197	0.170721	0	1	1	Upregulated	Genotype_spt3_vs_wt
YDL230W	PTP1	380.289	0.270452	0.116131	0	1	1	Upregulated	Genotype_spt3_vs_wt
YDL229W	SSB1	21842.5	0.0414766	0.146783	0	1	1	Upregulated	Genotype_spt3_vs_wt
YDL226C	GCS1	1014.77	0.125299	0.104709	0	1	1	Upregulated	Genotype_spt3_vs_wt
YDL225W	SHS1	1040.65	0.314807	0.0718967	0	1	1	Upregulated	Genotype_spt3_vs_wt
YDL223C	HBT1	551.092	0.119242	0.190118	0	1	1	Upregulated	Genotype_spt3_vs_wt
YDL222C	FMP45	49.8755	0.0807366	0.22142	0	1	1	Upregulated	Genotype_spt3_vs_wt
YDL220C	CDC13	249.8	0.143593	0.144221	0	1	1	Upregulated	Genotype_spt3_vs_wt
YDL216C	RRI1	168.521	0.0737132	0.145477	0	1	1	Upregulated	Genotype_spt3_vs_wt
YDL215C	GDH2	1122.31	0.280927	0.156409	0	1	1	Upregulated	Genotype_spt3_vs_wt
YDL214C	PRR2	76.6049	0.476318	0.243686	0	1	1	Upregulated	Genotype_spt3_vs_wt
YDL206W	YDL206W	307.495	0.314409	0.132095	0	1	1	Upregulated	Genotype_spt3_vs_wt
YDL204W	RTN2	237.062	0.125275	0.162553	0	1	1	Upregulated	Genotype_spt3_vs_wt
YDL199C	YDL199C	184.898	0.770492	0.200566	1.34864	0.177452	1	Upregulated	Genotype_spt3_vs_wt
YDL198C	GGC1	572.284	0.124129	0.138832	0	1	1	Upregulated	Genotype_spt3_vs_wt
YDL195W	SEC31	2779.05	0.336725	0.143758	0	1	1	Upregulated	Genotype_spt3_vs_wt
YDL193W	NUS1	595.889	0.161437	0.0751257	0	1	1	Upregulated	Genotype_spt3_vs_wt
YDL188C	PPH22	903.193	0.134565	0.0866079	0	1	1	Upregulated	Genotype_spt3_vs_wt
YDL185W	VMA1	8259.9	0.211813	0.10194	0	1	1	Upregulated	Genotype_spt3_vs_wt
YDL181W	INH1	382.83	0.875407	0.263597	1.42417	0.154398	1	Upregulated	Genotype_spt3_vs_wt
YDL180W	YDL180W	440.249	0.412275	0.105364	0	1	1	Upregulated	Genotype_spt3_vs_wt
YDL176W	YDL176W	409.857	0.0359979	0.0933593	0	1	1	Upregulated	Genotype_spt3_vs_wt
YDL175C	AIR2	239.054	0.19108	0.0844772	0	1	1	Upregulated	Genotype_spt3_vs_wt
YDL174C	DLD1	844.459	0.155439	0.100099	0	1	1	Upregulated	Genotype_spt3_vs_wt
YDL173W	PAR32	1179.05	0.244026	0.113343	0	1	1	Upregulated	Genotype_spt3_vs_wt
YDL172C	YDL172C	16.2402	1.00665	0.436675	1.16024	0.245953	1	Upregulated	Genotype_spt3_vs_wt
YDL171C	GLT1	3152.09	0.327161	0.161967	0	1	1	Upregulated	Genotype_spt3_vs_wt
YDL169C	UGX2	107.031	0.555746	0.317015	0.175848	0.860413	1	Upregulated	Genotype_spt3_vs_wt
YDL168W	SFA1	1184.4	0.145029	0.0990942	0	1	1	Upregulated	Genotype_spt3_vs_wt
YDL161W	ENT1	954.352	0.132213	0.0935974	0	1	1	Upregulated	Genotype_spt3_vs_wt
YDL160C	DHH1	826.443	0.213992	0.121548	0	1	1	Upregulated	Genotype_spt3_vs_wt
YDL159W	STE7	315.657	0.0410551	0.104884	0	1	1	Upregulated	Genotype_spt3_vs_wt
YDL156W	CMR1	179.102	0.0715812	0.140127	0	1	1	Upregulated	Genotype_spt3_vs_wt
YDL154W	MSH5	139.586	0.429789	0.18348	0	1	1	Upregulated	Genotype_spt3_vs_wt
YDL149W	ATG9	300.495	0.669069	0.136824	1.23566	0.216584	1	Upregulated	Genotype_spt3_vs_wt
YDL147W	RPN5	3397.64	0.0107471	0.104824	0	1	1	Upregulated	Genotype_spt3_vs_wt
YDL146W	LDB17	245.955	0.189018	0.119364	0	1	1	Upregulated	Genotype_spt3_vs_wt
YDL145C	COP1	4257.95	0.313327	0.10455	0	1	1	Upregulated	Genotype_spt3_vs_wt
YDL142C	CRD1	182.236	0.535337	0.127426	0.277316	0.781538	1	Upregulated	Genotype_spt3_vs_wt
YDL141W	BPL1	517.146	0.309489	0.103875	0	1	1	Upregulated	Genotype_spt3_vs_wt
YDL140C	RPO21	4016.31	0.116576	0.11951	0	1	1	Upregulated	Genotype_spt3_vs_wt
YDL139C	SCM3	146.331	0.199862	0.151955	0	1	1	Upregulated	Genotype_spt3_vs_wt
YDL138W	RGT2	407.805	0.123423	0.125643	0	1	1	Upregulated	Genotype_spt3_vs_wt
YDL137W	ARF2	2904.95	0.0639583	0.0901329	0	1	1	Upregulated	Genotype_spt3_vs_wt
YDL135C	RDI1	824.695	0.162686	0.103177	0	1	1	Upregulated	Genotype_spt3_vs_wt
YDL134C	PPH21	1215.2	0.18748	0.057608	0	1	1	Upregulated	Genotype_spt3_vs_wt
YDL133C-A	RPL41B	797.579	0.360472	0.334383	0	1	1	Upregulated	Genotype_spt3_vs_wt
YDL132W	CDC53	1655.29	0.587246	0.0885546	0.985222	0.324515	1	Upregulated	Genotype_spt3_vs_wt
YDL131W	LYS21	2001.08	0.154455	0.0871309	0	1	1	Upregulated	Genotype_spt3_vs_wt
YDL130W-A	STF1	581.512	0.81609	0.241722	1.30766	0.190988	1	Upregulated	Genotype_spt3_vs_wt
YDL127W	PCL2	391.056	0.767179	0.180518	1.48006	0.138856	1	Upregulated	Genotype_spt3_vs_wt
YDL126C	CDC48	8923.62	0.659934	0.0987773	1.61913	0.105419	1	Upregulated	Genotype_spt3_vs_wt
YDL125C	HNT1	1349.85	0.280788	0.0895787	0	1	1	Upregulated	Genotype_spt3_vs_wt
YDL124W	YDL124W	1805.5	0.113304	0.121654	0	1	1	Upregulated	Genotype_spt3_vs_wt
YDL123W	SNA4	258.321	0.467512	0.137712	0	1	1	Upregulated	Genotype_spt3_vs_wt
YDL120W	YFH1	589.412	0.511849	0.0813834	0.145599	0.884238	1	Upregulated	Genotype_spt3_vs_wt
YDL119C	HEM25	253.484	0.233994	0.111915	0	1	1	Upregulated	Genotype_spt3_vs_wt
YDL117W	CYK3	831.709	0.21539	0.0764593	0	1	1	Upregulated	Genotype_spt3_vs_wt
YDL116W	NUP84	875.993	0.163512	0.0767935	0	1	1	Upregulated	Genotype_spt3_vs_wt
YDL115C	IWR1	546.264	0.0101892	0.109189	0	1	1	Upregulated	Genotype_spt3_vs_wt
YDL113C	ATG20	502.787	0.167282	0.138029	0	1	1	Upregulated	Genotype_spt3_vs_wt
YDL112W	TRM3	1609.08	0.128719	0.0998024	0	1	1	Upregulated	Genotype_spt3_vs_wt
YDL110C	TMA17	676.717	0.314823	0.196212	0	1	1	Upregulated	Genotype_spt3_vs_wt
YDL108W	KIN28	281.014	0.0179002	0.0929928	0	1	1	Upregulated	Genotype_spt3_vs_wt
YDL106C	PHO2	427.234	0.317824	0.0994062	0	1	1	Upregulated	Genotype_spt3_vs_wt
YDL103C	QRI1	682.494	0.393829	0.0767858	0	1	1	Upregulated	Genotype_spt3_vs_wt
YDL102W	POL3	748.49	0.339526	0.0797873	0	1	1	Upregulated	Genotype_spt3_vs_wt
YDL101C	DUN1	402.176	0.409657	0.108887	0	1	1	Upregulated	Genotype_spt3_vs_wt
YDL100C	GET3	3229.66	0.52912	0.0593447	0.490694	0.623643	1	Upregulated	Genotype_spt3_vs_wt
YDL099W	BUG1	1540.76	0.148631	0.123335	0	1	1	Upregulated	Genotype_spt3_vs_wt
YDL097C	RPN6	2740.74	0.253473	0.0686362	0	1	1	Upregulated	Genotype_spt3_vs_wt
YDL095W	PMT1	4208.76	0.129079	0.090024	0	1	1	Upregulated	Genotype_spt3_vs_wt
YDL094C	YDL094C	3.12538	0.674422	0.936136	0.186321	0.852193	1	Upregulated	Genotype_spt3_vs_wt
YDL093W	PMT5	656.392	0.304246	0.10854	0	1	1	Upregulated	Genotype_spt3_vs_wt
YDL091C	UBX3	365.072	0.605941	0.0989481	1.07067	0.284318	1	Upregulated	Genotype_spt3_vs_wt
YDL090C	RAM1	322.733	0.247251	0.0904153	0	1	1	Upregulated	Genotype_spt3_vs_wt
YDL089W	NUR1	440.867	0.414982	0.0985692	0	1	1	Upregulated	Genotype_spt3_vs_wt
YDL088C	ASM4	751.203	0.214414	0.074548	0	1	1	Upregulated	Genotype_spt3_vs_wt
YDL085W	NDE2	115.789	1.35218	0.474832	1.7947	0.072701	1	Upregulated	Genotype_spt3_vs_wt
YDL084W	SUB2	5497.28	0.183282	0.120399	0	1	1	Upregulated	Genotype_spt3_vs_wt
YDL080C	THI3	422.132	0.0578925	0.0965916	0	1	1	Upregulated	Genotype_spt3_vs_wt
YDL078C	MDH3	1398.39	0.187917	0.0982652	0	1	1	Upregulated	Genotype_spt3_vs_wt
YDL077C	VAM6	487.243	0.179557	0.0878627	0	1	1	Upregulated	Genotype_spt3_vs_wt
YDL073W	AHK1	1042.8	0.264585	0.0739162	0	1	1	Upregulated	Genotype_spt3_vs_wt
YDL071C	YDL071C	6.06505	1.11161	0.674039	0.907374	0.364209	1	Upregulated	Genotype_spt3_vs_wt
YDL069C	CBS1	122.089	0.188471	0.143797	0	1	1	Upregulated	Genotype_spt3_vs_wt
YDL068W	YDL068W	2.26577	0.115217	0.904191	0	1	1	Upregulated	Genotype_spt3_vs_wt
YDL067C	COX9	334.543	0.649878	0.145436	1.03054	0.302756	1	Upregulated	Genotype_spt3_vs_wt
YDL065C	PEX19	1084.86	0.412354	0.110192	0	1	1	Upregulated	Genotype_spt3_vs_wt
YDL064W	UBC9	205.086	0.0718657	0.428747	0	1	1	Upregulated	Genotype_spt3_vs_wt
YDL058W	USO1	1833.69	0.132279	0.127401	0	1	1	Upregulated	Genotype_spt3_vs_wt
YDL057W	YDL057W	160.449	0.145372	0.15138	0	1	1	Upregulated	Genotype_spt3_vs_wt
YDL056W	MBP1	676.565	0.270462	0.0771179	0	1	1	Upregulated	Genotype_spt3_vs_wt
YDL054C	MCH1	501.237	0.592073	0.113962	0.807926	0.419133	1	Upregulated	Genotype_spt3_vs_wt
YDL053C	PBP4	790.455	0.642816	0.0991928	1.43979	0.149928	1	Upregulated	Genotype_spt3_vs_wt
YDL052C	SLC1	993.881	0.109298	0.080812	0	1	1	Upregulated	Genotype_spt3_vs_wt
YDL046W	NPC2	1310.67	0.497553	0.0856378	0	1	1	Upregulated	Genotype_spt3_vs_wt
YDL045W-A	MRP10	334.257	0.465172	0.11752	0	1	1	Upregulated	Genotype_spt3_vs_wt
YDL045C	FAD1	373.473	0.17778	0.0883771	0	1	1	Upregulated	Genotype_spt3_vs_wt
YDL044C	MTF2	246.517	0.2191	0.104698	0	1	1	Upregulated	Genotype_spt3_vs_wt
YDL041W	YDL041W	1.38339	0.135722	1.15408	0	1	1	Upregulated	Genotype_spt3_vs_wt
YDL040C	NAT1	2102.84	0.210281	0.083446	0	1	1	Upregulated	Genotype_spt3_vs_wt
YDL035C	GPR1	1220.49	0.507632	0.0890804	0.085675	0.931725	1	Upregulated	Genotype_spt3_vs_wt
YDL034W	YDL034W	0.72879	0.506944	1.46816	0.00472957	0.996226	1	Upregulated	Genotype_spt3_vs_wt
YDL032W	YDL032W	1.31923	1.58033	1.26656	0.852961	0.393681	1	Upregulated	Genotype_spt3_vs_wt
YDL029W	ARP2	1935.74	0.125905	0.0738103	0	1	1	Upregulated	Genotype_spt3_vs_wt
YDL028C	MPS1	608.097	0.0634798	0.0745832	0	1	1	Upregulated	Genotype_spt3_vs_wt
YDL027C	MRX9	591.064	0.562998	0.118109	0.533393	0.593761	1	Upregulated	Genotype_spt3_vs_wt
YDL025C	RTK1	525.765	0.460479	0.0928339	0	1	1	Upregulated	Genotype_spt3_vs_wt
YDL025W-A	YDL025W-A	0.323833	0.703605	1.96397	0.10367	0.917431	1	Upregulated	Genotype_spt3_vs_wt
YDL023C	YDL023C	4.13998	0.548704	0.907119	0.0536908	0.957182	1	Upregulated	Genotype_spt3_vs_wt
YDL021W	GPM2	317.937	0.817483	0.34056	0.932238	0.351214	1	Upregulated	Genotype_spt3_vs_wt
YDL019C	OSH2	942.554	0.0474063	0.152704	0	1	1	Upregulated	Genotype_spt3_vs_wt
YDL018C	ERP3	334.093	0.0390682	0.141242	0	1	1	Upregulated	Genotype_spt3_vs_wt
YDL017W	CDC7	324.753	0.181212	0.115305	0	1	1	Upregulated	Genotype_spt3_vs_wt
YDL015C	TSC13	2182.11	0.175922	0.0917771	0	1	1	Upregulated	Genotype_spt3_vs_wt
YDL014W	NOP1	5852.5	0.0199095	0.135503	0	1	1	Upregulated	Genotype_spt3_vs_wt
YDL011C	YDL011C	0.974474	0.29822	1.43111	0	1	1	Upregulated	Genotype_spt3_vs_wt
YDL010W	GRX6	611.763	0.320858	0.136592	0	1	1	Upregulated	Genotype_spt3_vs_wt
YDL007C-A	YDL007C-A	1.62474	0.807806	1.23165	0.249914	0.802654	1	Upregulated	Genotype_spt3_vs_wt
YDL007W	RPT2	3217.73	0.188882	0.111866	0	1	1	Upregulated	Genotype_spt3_vs_wt
YDL004W	ATP16	1333.79	0.168678	0.114162	0	1	1	Upregulated	Genotype_spt3_vs_wt
YDR001C	NTH1	2235.92	0.683695	0.131487	1.39706	0.162396	1	Upregulated	Genotype_spt3_vs_wt
YDR003W	RCR2	263.906	0.313826	0.10863	0	1	1	Upregulated	Genotype_spt3_vs_wt
YDR008C	YDR008C	4.72398	0.271582	0.63051	0	1	1	Upregulated	Genotype_spt3_vs_wt
YDR010C	YDR010C	6.48784	0.094146	0.708247	0	1	1	Upregulated	Genotype_spt3_vs_wt
YDR014W	RAD61	200.505	0.174405	0.112501	0	1	1	Upregulated	Genotype_spt3_vs_wt
YDR014W-A	HED1	31.4262	0.582513	0.376518	0.219146	0.826536	1	Upregulated	Genotype_spt3_vs_wt
YDR015C	YDR015C	0.13142	0.44761	4.72924	0	1	1	Upregulated	Genotype_spt3_vs_wt
YDR024W	FYV1	101.689	0.0413556	0.202942	0	1	1	Upregulated	Genotype_spt3_vs_wt
YDR026C	NSI1	652.551	0.0172608	0.0797535	0	1	1	Upregulated	Genotype_spt3_vs_wt
YDR028C	REG1	2141.52	0.215568	0.0830363	0	1	1	Upregulated	Genotype_spt3_vs_wt
YDR030C	RAD28	208.322	0.109276	0.11279	0	1	1	Upregulated	Genotype_spt3_vs_wt
YDR032C	PST2	2337.49	0.342282	0.146859	0	1	1	Upregulated	Genotype_spt3_vs_wt
YDR034C	LYS14	725.953	0.122263	0.0746586	0	1	1	Upregulated	Genotype_spt3_vs_wt
YDR034C-A	YDR034C-A	0.966183	0.1624	1.61793	0	1	1	Upregulated	Genotype_spt3_vs_wt
YDR034W-B	YDR034W-B	55.2056	0.815612	0.506926	0.622599	0.533548	1	Upregulated	Genotype_spt3_vs_wt
YDR036C	EHD3	607.492	0.207117	0.145691	0	1	1	Upregulated	Genotype_spt3_vs_wt
YDR037W	KRS1	7400.53	0.125176	0.119201	0	1	1	Upregulated	Genotype_spt3_vs_wt
YDR042C	YDR042C	82.3524	0.999923	0.277085	1.80422	0.0711967	1	Upregulated	Genotype_spt3_vs_wt
YDR044W	HEM13	811.455	0.785301	0.276166	1.03308	0.301568	1	Upregulated	Genotype_spt3_vs_wt
YDR047W	HEM12	1158.74	0.29989	0.106584	0	1	1	Upregulated	Genotype_spt3_vs_wt
YDR048C	YDR048C	2.60952	2.08041	1.13449	1.39306	0.163602	1	Upregulated	Genotype_spt3_vs_wt
YDR049W	VMS1	634.358	0.112701	0.0803649	0	1	1	Upregulated	Genotype_spt3_vs_wt
YDR052C	DBF4	979.792	0.127012	0.0787217	0	1	1	Upregulated	Genotype_spt3_vs_wt
YDR054C	CDC34	1024.33	0.0814072	0.0566651	0	1	1	Upregulated	Genotype_spt3_vs_wt
YDR056C	EMC10	878.701	0.0703954	0.108761	0	1	1	Upregulated	Genotype_spt3_vs_wt
YDR057W	YOS9	512.949	0.04541	0.081152	0	1	1	Upregulated	Genotype_spt3_vs_wt
YDR058C	TGL2	197.545	0.187164	0.19121	0	1	1	Upregulated	Genotype_spt3_vs_wt
YDR061W	YDR061W	609.921	0.206761	0.0867259	0	1	1	Upregulated	Genotype_spt3_vs_wt
YDR062W	LCB2	2760	0.0565996	0.0719373	0	1	1	Upregulated	Genotype_spt3_vs_wt
YDR067C	OCA6	264.321	0.00475521	0.110664	0	1	1	Upregulated	Genotype_spt3_vs_wt
YDR069C	DOA4	387.382	0.410264	0.133248	0	1	1	Upregulated	Genotype_spt3_vs_wt
YDR071C	PAA1	1283.51	0.069347	0.115407	0	1	1	Upregulated	Genotype_spt3_vs_wt
YDR074W	TPS2	1444.61	0.38093	0.232957	0	1	1	Upregulated	Genotype_spt3_vs_wt
YDR078C	SHU2	107.695	0.451186	0.162721	0	1	1	Upregulated	Genotype_spt3_vs_wt
YDR079W	PET100	198.256	0.068267	0.150325	0	1	1	Upregulated	Genotype_spt3_vs_wt
YDR080W	VPS41	695.673	0.275155	0.091268	0	1	1	Upregulated	Genotype_spt3_vs_wt
YDR081C	PDC2	718.365	0.202698	0.0926894	0	1	1	Upregulated	Genotype_spt3_vs_wt
YDR084C	TVP23	408.625	0.117798	0.106422	0	1	1	Upregulated	Genotype_spt3_vs_wt
YDR085C	AFR1	489.049	0.517671	0.166671	0.106025	0.915562	1	Upregulated	Genotype_spt3_vs_wt
YDR089W	VTC5	503.337	0.0417927	0.123983	0	1	1	Upregulated	Genotype_spt3_vs_wt
YDR090C	YDR090C	338.869	0.201974	0.106612	0	1	1	Upregulated	Genotype_spt3_vs_wt
YDR091C	RLI1	2094.71	0.257903	0.107692	0	1	1	Upregulated	Genotype_spt3_vs_wt
YDR092W	UBC13	654.946	0.619618	0.0926457	1.29114	0.196656	1	Upregulated	Genotype_spt3_vs_wt
YDR096W	GIS1	499.606	0.0913177	0.143474	0	1	1	Upregulated	Genotype_spt3_vs_wt
YDR097C	MSH6	907.897	0.233444	0.104708	0	1	1	Upregulated	Genotype_spt3_vs_wt
YDR098C	GRX3	1032.2	0.111522	0.0799873	0	1	1	Upregulated	Genotype_spt3_vs_wt
YDR102C	YDR102C	2.11751	0.568253	1.31841	0.0517688	0.958713	1	Upregulated	Genotype_spt3_vs_wt
YDR103W	STE5	227.043	0.312514	0.150484	0	1	1	Upregulated	Genotype_spt3_vs_wt
YDR104C	SPO71	363.114	0.123828	0.109803	0	1	1	Upregulated	Genotype_spt3_vs_wt
YDR105C	TMS1	523.016	0.242164	0.095583	0	1	1	Upregulated	Genotype_spt3_vs_wt
YDR106W	ARP10	21.7018	0.0397075	0.27214	0	1	1	Upregulated	Genotype_spt3_vs_wt
YDR107C	TMN2	346.221	0.0169918	0.118078	0	1	1	Upregulated	Genotype_spt3_vs_wt
YDR109C	YDR109C	457.515	0.0620285	0.0882399	0	1	1	Upregulated	Genotype_spt3_vs_wt
YDR111C	ALT2	410.335	0.667442	0.184748	0.906328	0.364762	1	Upregulated	Genotype_spt3_vs_wt
YDR117C	TMA64	641.688	0.112592	0.0689914	0	1	1	Upregulated	Genotype_spt3_vs_wt
YDR118W	APC4	240.574	0.00529463	0.115199	0	1	1	Upregulated	Genotype_spt3_vs_wt
YDR122W	KIN1	1106.73	0.258639	0.0959713	0	1	1	Upregulated	Genotype_spt3_vs_wt
YDR124W	YDR124W	54.5756	0.335667	0.237717	0	1	1	Upregulated	Genotype_spt3_vs_wt
YDR126W	SWF1	172.372	0.716023	0.14328	1.50769	0.131633	1	Upregulated	Genotype_spt3_vs_wt
YDR127W	ARO1	2817.99	0.575568	0.13115	0.576198	0.564481	1	Upregulated	Genotype_spt3_vs_wt
YDR129C	SAC6	2117.05	0.153738	0.139394	0	1	1	Upregulated	Genotype_spt3_vs_wt
YDR130C	FIN1	226.32	0.0886325	0.119239	0	1	1	Upregulated	Genotype_spt3_vs_wt
YDR131C	YDR131C	249.951	0.383148	0.104306	0	1	1	Upregulated	Genotype_spt3_vs_wt
YDR132C	YDR132C	189.184	0.500444	0.128424	0.0034604	0.997239	1	Upregulated	Genotype_spt3_vs_wt
YDR133C	YDR133C	2379.08	0.204409	0.207254	0	1	1	Upregulated	Genotype_spt3_vs_wt
YDR137W	RGP1	533.628	0.04954	0.0780194	0	1	1	Upregulated	Genotype_spt3_vs_wt
YDR138W	HPR1	637.808	0.112799	0.0825167	0	1	1	Upregulated	Genotype_spt3_vs_wt
YDR140W	MTQ2	309.073	0.237684	0.103404	0	1	1	Upregulated	Genotype_spt3_vs_wt
YDR141C	DOP1	1180.03	0.423233	0.0929171	0	1	1	Upregulated	Genotype_spt3_vs_wt
YDR142C	PEX7	260.414	0.0921117	0.0953591	0	1	1	Upregulated	Genotype_spt3_vs_wt
YDR143C	SAN1	705.95	0.258227	0.0956195	0	1	1	Upregulated	Genotype_spt3_vs_wt
YDR144C	MKC7	1361.59	0.332895	0.115196	0	1	1	Upregulated	Genotype_spt3_vs_wt
YDR145W	TAF12	978.191	0.287044	0.0818669	0	1	1	Upregulated	Genotype_spt3_vs_wt
YDR146C	SWI5	890.095	0.482969	0.108673	0	1	1	Upregulated	Genotype_spt3_vs_wt
YDR147W	EKI1	364.78	0.200985	0.0923588	0	1	1	Upregulated	Genotype_spt3_vs_wt
YDR148C	KGD2	1254.49	0.287263	0.113799	0	1	1	Upregulated	Genotype_spt3_vs_wt
YDR150W	NUM1	2112.75	0.220935	0.101492	0	1	1	Upregulated	Genotype_spt3_vs_wt
YDR153C	ENT5	720.934	0.287024	0.079123	0	1	1	Upregulated	Genotype_spt3_vs_wt
YDR154C	YDR154C	9228.1	0.278044	0.120422	0	1	1	Upregulated	Genotype_spt3_vs_wt
YDR155C	CPR1	11864.4	0.392033	0.125046	0	1	1	Upregulated	Genotype_spt3_vs_wt
YDR156W	RPA14	516.568	0.0557558	0.124395	0	1	1	Upregulated	Genotype_spt3_vs_wt
YDR157W	YDR157W	141.89	0.0456612	0.160585	0	1	1	Upregulated	Genotype_spt3_vs_wt
YDR158W	HOM2	3289.14	0.248574	0.137938	0	1	1	Upregulated	Genotype_spt3_vs_wt
YDR159W	SAC3	626.67	0.144994	0.0829908	0	1	1	Upregulated	Genotype_spt3_vs_wt
YDR160W	SSY1	522.146	0.112434	0.0849468	0	1	1	Upregulated	Genotype_spt3_vs_wt
YDR162C	NBP2	419.713	0.154899	0.0872876	0	1	1	Upregulated	Genotype_spt3_vs_wt
YDR166C	SEC5	739.103	0.231644	0.0767274	0	1	1	Upregulated	Genotype_spt3_vs_wt
YDR169C-A	YDR169C-A	3.18412	1.60006	0.913164	1.20466	0.228333	1	Upregulated	Genotype_spt3_vs_wt
YDR174W	HMO1	1405.13	0.190841	0.167852	0	1	1	Upregulated	Genotype_spt3_vs_wt
YDR176W	NGG1	853.218	0.0900296	0.0829015	0	1	1	Upregulated	Genotype_spt3_vs_wt
YDR177W	UBC1	1384.94	0.306555	0.095272	0	1	1	Upregulated	Genotype_spt3_vs_wt
YDR180W	SCC2	599.515	0.18849	0.0924471	0	1	1	Upregulated	Genotype_spt3_vs_wt
YDR182W	CDC1	944.358	0.149053	0.06814	0	1	1	Upregulated	Genotype_spt3_vs_wt
YDR182W-A	YDR182W-A	33.5274	0.228563	0.243044	0	1	1	Upregulated	Genotype_spt3_vs_wt
YDR186C	SND1	1566.06	0.427538	0.137724	0	1	1	Upregulated	Genotype_spt3_vs_wt
YDR189W	SLY1	1088.34	0.258762	0.0873512	0	1	1	Upregulated	Genotype_spt3_vs_wt
YDR190C	RVB1	2084.68	0.0224589	0.0844632	0	1	1	Upregulated	Genotype_spt3_vs_wt
YDR191W	HST4	153.586	0.032603	0.184458	0	1	1	Upregulated	Genotype_spt3_vs_wt
YDR192C	NUP42	295.844	0.346811	0.103897	0	1	1	Upregulated	Genotype_spt3_vs_wt
YDR195W	REF2	388.119	0.386421	0.109374	0	1	1	Upregulated	Genotype_spt3_vs_wt
YDR197W	CBS2	244.07	0.0346858	0.0929053	0	1	1	Upregulated	Genotype_spt3_vs_wt
YDR200C	VPS64	637.015	0.027312	0.100303	0	1	1	Upregulated	Genotype_spt3_vs_wt
YDR202C	RAV2	326.504	0.183547	0.111357	0	1	1	Upregulated	Genotype_spt3_vs_wt
YDR203W	YDR203W	1.22237	1.44888	1.42511	0.665829	0.505521	1	Upregulated	Genotype_spt3_vs_wt
YDR204W	COQ4	447.732	0.292417	0.112413	0	1	1	Upregulated	Genotype_spt3_vs_wt
YDR205W	MSC2	470.462	0.344196	0.105384	0	1	1	Upregulated	Genotype_spt3_vs_wt
YDR206W	EBS1	1232.36	0.230408	0.0591886	0	1	1	Upregulated	Genotype_spt3_vs_wt
YDR214W	AHA1	1752.88	0.235499	0.260117	0	1	1	Upregulated	Genotype_spt3_vs_wt
YDR216W	ADR1	1026.8	0.801983	0.20264	1.49024	0.13616	1	Upregulated	Genotype_spt3_vs_wt
YDR218C	SPR28	34.1981	0.450298	0.421968	0	1	1	Upregulated	Genotype_spt3_vs_wt
YDR222W	YDR222W	214.067	0.208067	0.267373	0	1	1	Upregulated	Genotype_spt3_vs_wt
YDR233C	RTN1	4160.98	0.320366	0.182234	0	1	1	Upregulated	Genotype_spt3_vs_wt
YDR238C	SEC26	3289.87	0.00476615	0.169518	0	1	1	Upregulated	Genotype_spt3_vs_wt
YDR246W	TRS23	266.94	0.237456	0.196441	0	1	1	Upregulated	Genotype_spt3_vs_wt
YDR246W-A	YDR246W-A	11.5392	0.246348	0.434331	0	1	1	Upregulated	Genotype_spt3_vs_wt
YDR249C	YDR249C	189.256	0.017321	0.187506	0	1	1	Upregulated	Genotype_spt3_vs_wt
YDR251W	PAM1	938.713	0.169118	0.205394	0	1	1	Upregulated	Genotype_spt3_vs_wt
YDR253C	MET32	106.367	0.725685	0.32889	0.686201	0.492586	1	Upregulated	Genotype_spt3_vs_wt
YDR259C	YAP6	158.293	0.661936	0.233851	0.692474	0.48864	1	Upregulated	Genotype_spt3_vs_wt
YDR262W	YDR262W	867.881	0.184472	0.135373	0	1	1	Upregulated	Genotype_spt3_vs_wt
YDR263C	DIN7	182.541	0.300113	0.153499	0	1	1	Upregulated	Genotype_spt3_vs_wt
YDR264C	AKR1	1945.7	0.566237	0.113971	0.581171	0.561125	1	Upregulated	Genotype_spt3_vs_wt
YDR265W	PEX10	224.163	0.0532908	0.124674	0	1	1	Upregulated	Genotype_spt3_vs_wt
YDR266C	HEL2	906.214	0.0643161	0.0801641	0	1	1	Upregulated	Genotype_spt3_vs_wt
YDR268W	MSW1	255.85	0.331671	0.0986514	0	1	1	Upregulated	Genotype_spt3_vs_wt
YDR270W	CCC2	496.828	0.44422	0.188219	0	1	1	Upregulated	Genotype_spt3_vs_wt
YDR272W	GLO2	1020.37	0.0336052	0.121351	0	1	1	Upregulated	Genotype_spt3_vs_wt
YDR273W	DON1	164.482	0.145022	0.160669	0	1	1	Upregulated	Genotype_spt3_vs_wt
YDR279W	RNH202	355.023	0.0597261	0.075599	0	1	1	Upregulated	Genotype_spt3_vs_wt
YDR283C	GCN2	1193.2	0.256321	0.0748853	0	1	1	Upregulated	Genotype_spt3_vs_wt
YDR284C	DPP1	796.418	0.0835724	0.0857188	0	1	1	Upregulated	Genotype_spt3_vs_wt
YDR289C	RTT103	599.755	0.028353	0.0907874	0	1	1	Upregulated	Genotype_spt3_vs_wt
YDR291W	HRQ1	568.097	0.0654586	0.0841544	0	1	1	Upregulated	Genotype_spt3_vs_wt
YDR293C	SSD1	2639.39	0.441951	0.110148	0	1	1	Upregulated	Genotype_spt3_vs_wt
YDR294C	DPL1	1620.6	0.366128	0.0621239	0	1	1	Upregulated	Genotype_spt3_vs_wt
YDR295C	HDA2	645.525	0.602421	0.0846705	1.20964	0.226418	1	Upregulated	Genotype_spt3_vs_wt
YDR298C	ATP5	1396.53	0.289344	0.113751	0	1	1	Upregulated	Genotype_spt3_vs_wt
YDR304C	CPR5	2211.27	0.27217	0.0816294	0	1	1	Upregulated	Genotype_spt3_vs_wt
YDR306C	YDR306C	424.891	0.278003	0.0935711	0	1	1	Upregulated	Genotype_spt3_vs_wt
YDR307W	PMT7	608.494	0.2874	0.0992175	0	1	1	Upregulated	Genotype_spt3_vs_wt
YDR310C	SUM1	1565.42	0.0622181	0.0834626	0	1	1	Upregulated	Genotype_spt3_vs_wt
YDR313C	PIB1	258.655	0.284766	0.117723	0	1	1	Upregulated	Genotype_spt3_vs_wt
YDR314C	RAD34	151.605	0.267584	0.145186	0	1	1	Upregulated	Genotype_spt3_vs_wt
YDR315C	IPK1	171.24	0.213977	0.149505	0	1	1	Upregulated	Genotype_spt3_vs_wt
YDR319C	YDR319C	352.789	0.202541	0.121272	0	1	1	Upregulated	Genotype_spt3_vs_wt
YDR321W	ASP1	1417.7	0.0402544	0.114314	0	1	1	Upregulated	Genotype_spt3_vs_wt
YDR323C	PEP7	197.971	0.0495393	0.148102	0	1	1	Upregulated	Genotype_spt3_vs_wt
YDR326C	YSP2	1549.48	0.0540049	0.0941253	0	1	1	Upregulated	Genotype_spt3_vs_wt
YDR329C	PEX3	707.681	0.211476	0.0887884	0	1	1	Upregulated	Genotype_spt3_vs_wt
YDR330W	UBX5	519.632	0.380784	0.104372	0	1	1	Upregulated	Genotype_spt3_vs_wt
YDR333C	RQC1	749.83	0.239507	0.076488	0	1	1	Upregulated	Genotype_spt3_vs_wt
YDR335W	MSN5	1730.25	0.359535	0.0849106	0	1	1	Upregulated	Genotype_spt3_vs_wt
YDR338C	YDR338C	350.957	0.209011	0.100757	0	1	1	Upregulated	Genotype_spt3_vs_wt
YDR341C	YDR341C	3538.51	0.0508034	0.095717	0	1	1	Upregulated	Genotype_spt3_vs_wt
YDR342C	HXT7	4104.67	0.150376	0.284537	0	1	1	Upregulated	Genotype_spt3_vs_wt
YDR348C	PAL1	969.016	0.019054	0.074679	0	1	1	Upregulated	Genotype_spt3_vs_wt
YDR349C	YPS7	1863.08	0.458994	0.0935794	0	1	1	Upregulated	Genotype_spt3_vs_wt
YDR350C	ATP22	676.773	0.278317	0.101697	0	1	1	Upregulated	Genotype_spt3_vs_wt
YDR351W	SBE2	987.01	0.037988	0.0826447	0	1	1	Upregulated	Genotype_spt3_vs_wt
YDR353W	TRR1	3852.5	0.23986	0.0965023	0	1	1	Upregulated	Genotype_spt3_vs_wt
YDR354W	TRP4	656.445	0.229835	0.0813005	0	1	1	Upregulated	Genotype_spt3_vs_wt
YDR355C	YDR355C	0.0798243	0.183653	6.17591	0	1	1	Upregulated	Genotype_spt3_vs_wt
YDR368W	YPR1	779.165	0.194908	0.113729	0	1	1	Upregulated	Genotype_spt3_vs_wt
YDR369C	XRS2	276.896	0.0337824	0.0990134	0	1	1	Upregulated	Genotype_spt3_vs_wt
YDR371W	CTS2	422.507	0.0168099	0.101354	0	1	1	Upregulated	Genotype_spt3_vs_wt
YDR374C	PHO92	30.9922	0.691215	0.625579	0.305661	0.759863	1	Upregulated	Genotype_spt3_vs_wt
YDR375C	BCS1	412.554	0.0125689	0.0948736	0	1	1	Upregulated	Genotype_spt3_vs_wt
YDR376W	ARH1	519.927	0.174477	0.0766415	0	1	1	Upregulated	Genotype_spt3_vs_wt
YDR379W	RGA2	766.779	0.310307	0.106835	0	1	1	Upregulated	Genotype_spt3_vs_wt
YDR385W	EFT2	20456.9	0.210577	0.126297	0	1	1	Upregulated	Genotype_spt3_vs_wt
YDR386W	MUS81	287.332	0.14793	0.119335	0	1	1	Upregulated	Genotype_spt3_vs_wt
YDR387C	CIN10	410.016	0.564431	0.111498	0.577867	0.563354	1	Upregulated	Genotype_spt3_vs_wt
YDR388W	RVS167	2063.13	0.203238	0.101653	0	1	1	Upregulated	Genotype_spt3_vs_wt
YDR389W	SAC7	630.683	0.0811091	0.116873	0	1	1	Upregulated	Genotype_spt3_vs_wt
YDR390C	UBA2	930.289	0.203545	0.0581549	0	1	1	Upregulated	Genotype_spt3_vs_wt
YDR393W	SHE9	358.989	0.537094	0.124973	0.296816	0.766607	1	Upregulated	Genotype_spt3_vs_wt
YDR394W	RPT3	2096.9	0.363906	0.0734245	0	1	1	Upregulated	Genotype_spt3_vs_wt
YDR395W	SXM1	2269.86	0.214983	0.0823425	0	1	1	Upregulated	Genotype_spt3_vs_wt
YDR402C	DIT2	30.5199	0.492959	0.322859	0	1	1	Upregulated	Genotype_spt3_vs_wt
YDR407C	TRS120	979.759	0.400571	0.0836146	0	1	1	Upregulated	Genotype_spt3_vs_wt
YDR409W	SIZ1	415.697	0.211401	0.129558	0	1	1	Upregulated	Genotype_spt3_vs_wt
YDR410C	STE14	162.14	0.0572316	0.139275	0	1	1	Upregulated	Genotype_spt3_vs_wt
YDR411C	DFM1	507.742	0.532756	0.0968979	0.338049	0.735326	1	Upregulated	Genotype_spt3_vs_wt
YDR414C	ERD1	305.45	0.0473904	0.109839	0	1	1	Upregulated	Genotype_spt3_vs_wt
YDR415C	YDR415C	328.324	0.0662428	0.0995373	0	1	1	Upregulated	Genotype_spt3_vs_wt
YDR419W	RAD30	331.275	0.165268	0.0874102	0	1	1	Upregulated	Genotype_spt3_vs_wt
YDR420W	HKR1	1270.52	0.242108	0.165794	0	1	1	Upregulated	Genotype_spt3_vs_wt
YDR421W	ARO80	357.222	0.180223	0.10541	0	1	1	Upregulated	Genotype_spt3_vs_wt
YDR422C	SIP1	623.244	0.0203064	0.0770395	0	1	1	Upregulated	Genotype_spt3_vs_wt
YDR423C	CAD1	333.324	0.507756	0.0929053	0.0834819	0.933468	1	Upregulated	Genotype_spt3_vs_wt
YDR425W	SNX41	358.903	0.697293	0.127685	1.54516	0.122308	1	Upregulated	Genotype_spt3_vs_wt
YDR427W	RPN9	1798.72	0.251269	0.0917581	0	1	1	Upregulated	Genotype_spt3_vs_wt
YDR430C	CYM1	805.832	0.0420739	0.104788	0	1	1	Upregulated	Genotype_spt3_vs_wt
YDR434W	GPI17	1265.79	0.0898703	0.0953578	0	1	1	Upregulated	Genotype_spt3_vs_wt
YDR436W	PPZ2	394.857	0.00569246	0.110504	0	1	1	Upregulated	Genotype_spt3_vs_wt
YDR437W	GPI19	39.7715	0.24067	0.198067	0	1	1	Upregulated	Genotype_spt3_vs_wt
YDR443C	SSN2	555.956	0.176759	0.11999	0	1	1	Upregulated	Genotype_spt3_vs_wt
YDR446W	ECM11	17.244	0.73166	0.554799	0.417557	0.676271	1	Upregulated	Genotype_spt3_vs_wt
YDR451C	YHP1	218.193	0.210404	0.185512	0	1	1	Upregulated	Genotype_spt3_vs_wt
YDR454C	GUK1	2105.12	0.176535	0.117476	0	1	1	Upregulated	Genotype_spt3_vs_wt
YDR456W	NHX1	1124.51	0.597173	0.0761114	1.27672	0.201699	1	Upregulated	Genotype_spt3_vs_wt
YDR457W	TOM1	2655.61	0.383507	0.125843	0	1	1	Upregulated	Genotype_spt3_vs_wt
YDR461W	MFA1	34.4732	0.390279	0.629787	0	1	1	Upregulated	Genotype_spt3_vs_wt
YDR461C-A	YDR461C-A	91.2494	0.183757	0.239819	0	1	1	Upregulated	Genotype_spt3_vs_wt
YDR463W	STP1	812.49	0.497762	0.102248	0	1	1	Upregulated	Genotype_spt3_vs_wt
YDR466W	PKH3	694.286	0.0556672	0.105431	0	1	1	Upregulated	Genotype_spt3_vs_wt
YDR475C	JIP4	457.329	0.116174	0.154854	0	1	1	Upregulated	Genotype_spt3_vs_wt
YDR476C	YDR476C	365.491	0.479655	0.12474	0	1	1	Upregulated	Genotype_spt3_vs_wt
YDR479C	PEX29	446.029	0.0965597	0.107509	0	1	1	Upregulated	Genotype_spt3_vs_wt
YDR480W	DIG2	194.218	0.114113	0.110485	0	1	1	Upregulated	Genotype_spt3_vs_wt
YDR483W	KRE2	3538.9	0.20733	0.0767544	0	1	1	Upregulated	Genotype_spt3_vs_wt
YDR484W	VPS52	313.066	0.245663	0.0916625	0	1	1	Upregulated	Genotype_spt3_vs_wt
YDR486C	VPS60	541.951	0.139564	0.121008	0	1	1	Upregulated	Genotype_spt3_vs_wt
YDR490C	PKH1	482.421	0.0495246	0.103834	0	1	1	Upregulated	Genotype_spt3_vs_wt
YDR495C	VPS3	557.919	0.20792	0.090172	0	1	1	Upregulated	Genotype_spt3_vs_wt
YDR497C	ITR1	3762.32	0.339295	0.0896477	0	1	1	Upregulated	Genotype_spt3_vs_wt
YDR498C	SEC20	343.996	0.109953	0.104148	0	1	1	Upregulated	Genotype_spt3_vs_wt
YDR499W	LCD1	379.923	0.0459716	0.0908707	0	1	1	Upregulated	Genotype_spt3_vs_wt
YDR502C	SAM2	1287.86	0.442514	0.162513	0	1	1	Upregulated	Genotype_spt3_vs_wt
YDR503C	LPP1	237.036	0.500995	0.133498	0.00745236	0.994054	1	Upregulated	Genotype_spt3_vs_wt
YDR505C	PSP1	749.005	0.109881	0.0959174	0	1	1	Upregulated	Genotype_spt3_vs_wt
YDR507C	GIN4	1188.49	0.443289	0.105905	0	1	1	Upregulated	Genotype_spt3_vs_wt
YDR510W	SMT3	1413.17	0.139873	0.0900699	0	1	1	Upregulated	Genotype_spt3_vs_wt
YDR511W	SDH7	172.316	0.025398	0.157658	0	1	1	Upregulated	Genotype_spt3_vs_wt
YDR516C	EMI2	1088.88	0.484857	0.201588	0	1	1	Upregulated	Genotype_spt3_vs_wt
YDR518W	EUG1	733.141	0.531961	0.118385	0.269974	0.787181	1	Upregulated	Genotype_spt3_vs_wt
YDR519W	FPR2	534.447	0.0523007	0.106495	0	1	1	Upregulated	Genotype_spt3_vs_wt
YDR520C	URC2	339.488	0.0568856	0.0896417	0	1	1	Upregulated	Genotype_spt3_vs_wt
YDR521W	YDR521W	0.734468	0.92519	1.526	0.27863	0.780529	1	Upregulated	Genotype_spt3_vs_wt
YDR523C	SPS1	72.1152	0.393664	0.228648	0	1	1	Upregulated	Genotype_spt3_vs_wt
YDR524C	AGE1	628.242	0.394484	0.0995694	0	1	1	Upregulated	Genotype_spt3_vs_wt
YDR524C-B	YDR524C-B	10608.6	0.38927	0.168373	0	1	1	Upregulated	Genotype_spt3_vs_wt
YDR524C-A	YDR524C-A	3.40976	1.08084	0.736748	0.788389	0.430469	1	Upregulated	Genotype_spt3_vs_wt
YDR525W	API2	1.75716	0.629233	1.23964	0.10425	0.916971	1	Upregulated	Genotype_spt3_vs_wt
YDR527W	RBA50	1056.34	0.125561	0.0686625	0	1	1	Upregulated	Genotype_spt3_vs_wt
YDR528W	HLR1	300.09	0.236061	0.225072	0	1	1	Upregulated	Genotype_spt3_vs_wt
YDR529C	QCR7	1417.82	0.422843	0.141568	0	1	1	Upregulated	Genotype_spt3_vs_wt
YDR534C	FIT1	183.41	1.34153	0.506638	1.66102	0.0967102	1	Upregulated	Genotype_spt3_vs_wt
YDR541C	YDR541C	349.86	0.05291	0.113613	0	1	1	Upregulated	Genotype_spt3_vs_wt
YDR542W	PAU10	10.5436	1.55218	0.673851	1.56144	0.11842	1	Upregulated	Genotype_spt3_vs_wt
YDR543C	YDR543C	0.352808	0.780132	2.194	0.127681	0.898401	1	Upregulated	Genotype_spt3_vs_wt
YDR545C-A	YDR545C-A	2.57146	1.11203	0.898132	0.681449	0.495587	1	Upregulated	Genotype_spt3_vs_wt
YOL166W-A	YOL166W-A	0.462896	0.441469	1.74273	0	1	1	Upregulated	Genotype_spt3_vs_wt
YOL166C	YOL166C	1.42157	0.442604	1.3301	0	1	1	Upregulated	Genotype_spt3_vs_wt
YOL162W	YOL162W	45.3738	0.114534	0.40574	0	1	1	Upregulated	Genotype_spt3_vs_wt
YOL156W	HXT11	24.596	0.62197	0.364423	0.334693	0.737856	1	Upregulated	Genotype_spt3_vs_wt
YOL155W-A	YOL155W-A	2.80654	0.211722	0.824198	0	1	1	Upregulated	Genotype_spt3_vs_wt
YOL148C	SPT20	402.241	0.143938	0.105996	0	1	1	Upregulated	Genotype_spt3_vs_wt
YOL147C	PEX11	223.767	0.263276	0.104601	0	1	1	Upregulated	Genotype_spt3_vs_wt
YOL146W	PSF3	191.049	0.26906	0.139892	0	1	1	Upregulated	Genotype_spt3_vs_wt
YOL139C	CDC33	3895.15	0.107219	0.119292	0	1	1	Upregulated	Genotype_spt3_vs_wt
YOL138C	RTC1	660.462	0.114217	0.0840166	0	1	1	Upregulated	Genotype_spt3_vs_wt
YOL137W	BSC6	579.505	0.309532	0.0992547	0	1	1	Upregulated	Genotype_spt3_vs_wt
YOL135C	MED7	193.459	0.328954	0.136742	0	1	1	Upregulated	Genotype_spt3_vs_wt
YOL132W	GAS4	54.0908	1.0463	0.451369	1.21033	0.226153	1	Upregulated	Genotype_spt3_vs_wt
YOL131W	YOL131W	6.79427	2.0289	1.11422	1.37217	0.170011	1	Upregulated	Genotype_spt3_vs_wt
YOL129W	VPS68	1131.54	0.242709	0.118963	0	1	1	Upregulated	Genotype_spt3_vs_wt
YOL125W	TRM13	703.568	0.042656	0.102287	0	1	1	Upregulated	Genotype_spt3_vs_wt
YOL123W	HRP1	2409.23	0.501471	0.15483	0.00949851	0.992421	1	Upregulated	Genotype_spt3_vs_wt
YOL122C	SMF1	1047.74	0.570375	0.119736	0.587747	0.556702	1	Upregulated	Genotype_spt3_vs_wt
YOL119C	MCH4	791.554	0.12192	0.13643	0	1	1	Upregulated	Genotype_spt3_vs_wt
YOL118C	YOL118C	5.27861	0.466779	0.630146	0	1	1	Upregulated	Genotype_spt3_vs_wt
YOL117W	RRI2	234.762	0.343058	0.14842	0	1	1	Upregulated	Genotype_spt3_vs_wt
YOL116W	MSN1	240.652	0.0862507	0.131465	0	1	1	Upregulated	Genotype_spt3_vs_wt
YOL114C	PTH4	89.3897	0.782623	0.209899	1.34647	0.17815	1	Upregulated	Genotype_spt3_vs_wt
YOL113W	SKM1	905.905	0.440804	0.118518	0	1	1	Upregulated	Genotype_spt3_vs_wt
YOL112W	MSB4	835.122	0.427687	0.100599	0	1	1	Upregulated	Genotype_spt3_vs_wt
YOL111C	MDY2	611.327	0.258109	0.109203	0	1	1	Upregulated	Genotype_spt3_vs_wt
YOL107W	YOL107W	174.491	0.0994686	0.123673	0	1	1	Upregulated	Genotype_spt3_vs_wt
YOL100W	PKH2	783.533	0.342106	0.102105	0	1	1	Upregulated	Genotype_spt3_vs_wt
YOL099C	YOL099C	38.8921	0.330499	0.233697	0	1	1	Upregulated	Genotype_spt3_vs_wt
YOL098C	SDD3	1679.28	0.146986	0.0815254	0	1	1	Upregulated	Genotype_spt3_vs_wt
YOL097C	WRS1	2375.7	0.0207699	0.11537	0	1	1	Upregulated	Genotype_spt3_vs_wt
YOL096C	COQ3	277.182	0.0132509	0.117983	0	1	1	Upregulated	Genotype_spt3_vs_wt
YOL094C	RFC4	357.409	0.191192	0.08311	0	1	1	Upregulated	Genotype_spt3_vs_wt
YOL092W	YPQ1	1308.43	0.105736	0.100736	0	1	1	Upregulated	Genotype_spt3_vs_wt
YOL091W	SPO21	96.9197	0.924504	0.25767	1.64747	0.0994608	1	Upregulated	Genotype_spt3_vs_wt
YOL090W	MSH2	1051.09	0.139799	0.0930419	0	1	1	Upregulated	Genotype_spt3_vs_wt
YOL089C	HAL9	424.58	0.30147	0.0968825	0	1	1	Upregulated	Genotype_spt3_vs_wt
YOL086W-A	MHF1	170.484	0.309584	0.19426	0	1	1	Upregulated	Genotype_spt3_vs_wt
YOL085W-A	YOL085W-A	9.14626	0.984306	0.626504	0.773029	0.439505	1	Upregulated	Genotype_spt3_vs_wt
YOL084W	PHM7	91.3141	0.432615	0.284499	0	1	1	Upregulated	Genotype_spt3_vs_wt
YOL083W	ATG34	219.503	0.325522	0.254992	0	1	1	Upregulated	Genotype_spt3_vs_wt
YOL081W	IRA2	1682.37	0.432811	0.122079	0	1	1	Upregulated	Genotype_spt3_vs_wt
YOL075C	YOL075C	454.201	0.296113	0.115577	0	1	1	Upregulated	Genotype_spt3_vs_wt
YOL073C	DSC2	364.583	0.353093	0.101316	0	1	1	Upregulated	Genotype_spt3_vs_wt
YOL072W	THP1	272.968	0.470678	0.0967654	0	1	1	Upregulated	Genotype_spt3_vs_wt
YOL071W	YOL071W	282.73	0.291463	0.14435	0	1	1	Upregulated	Genotype_spt3_vs_wt
YOL070C	NBA1	1012.97	0.625214	0.0829313	1.50985	0.131082	1	Upregulated	Genotype_spt3_vs_wt
YOL068C	HST1	1139.45	0.0191645	0.0661834	0	1	1	Upregulated	Genotype_spt3_vs_wt
YOL066C	RIB2	483.179	0.162095	0.0765934	0	1	1	Upregulated	Genotype_spt3_vs_wt
YOL063C	CRT10	538.675	0.293026	0.0717183	0	1	1	Upregulated	Genotype_spt3_vs_wt
YOL061W	PRS5	1888.59	0.129419	0.0644679	0	1	1	Upregulated	Genotype_spt3_vs_wt
YOL060C	MAM3	1264.17	0.467793	0.103061	0	1	1	Upregulated	Genotype_spt3_vs_wt
YOL059W	GPD2	1544.9	0.0495843	0.170647	0	1	1	Upregulated	Genotype_spt3_vs_wt
YOL058W	ARG1	824.111	0.722991	0.266249	0.837528	0.402296	1	Upregulated	Genotype_spt3_vs_wt
YOL057W	YOL057W	1003.4	0.178305	0.0952346	0	1	1	Upregulated	Genotype_spt3_vs_wt
YOL055C	THI20	325.105	0.0287626	0.129736	0	1	1	Upregulated	Genotype_spt3_vs_wt
YOL051W	GAL11	1056.16	0.0547742	0.10403	0	1	1	Upregulated	Genotype_spt3_vs_wt
YOL049W	GSH2	1392.22	0.193474	0.0827844	0	1	1	Upregulated	Genotype_spt3_vs_wt
YOL048C	RRT8	340.775	0.29648	0.134532	0	1	1	Upregulated	Genotype_spt3_vs_wt
YOL047C	LDS2	54.715	0.83446	0.59111	0.565816	0.571519	1	Upregulated	Genotype_spt3_vs_wt
YOL044W	PEX15	158.312	0.0248182	0.109154	0	1	1	Upregulated	Genotype_spt3_vs_wt
YOL043C	NTG2	324.847	0.269683	0.117196	0	1	1	Upregulated	Genotype_spt3_vs_wt
YOL040C	RPS15	12201	0.0473008	0.164333	0	1	1	Upregulated	Genotype_spt3_vs_wt
YOL038C-A	YOL038C-A	19.1963	0.586318	0.394294	0.218919	0.826713	1	Upregulated	Genotype_spt3_vs_wt
YOL038W	PRE6	2036.13	0.409736	0.0766659	0	1	1	Upregulated	Genotype_spt3_vs_wt
YOL037C	YOL037C	2.5141	0.647479	1.2694	0.11618	0.90751	1	Upregulated	Genotype_spt3_vs_wt
YOL036W	YOL036W	1192.98	0.392066	0.0928074	0	1	1	Upregulated	Genotype_spt3_vs_wt
YOL031C	SIL1	519.587	0.174908	0.0932355	0	1	1	Upregulated	Genotype_spt3_vs_wt
YOL030W	GAS5	4155.53	0.655642	0.0904542	1.72067	0.0853108	1	Upregulated	Genotype_spt3_vs_wt
YOL027C	MDM38	1913.46	0.0255937	0.0879478	0	1	1	Upregulated	Genotype_spt3_vs_wt
YOL026C	MIM1	373.259	0.218835	0.128351	0	1	1	Upregulated	Genotype_spt3_vs_wt
YOL025W	LAG2	260.972	0.139245	0.105994	0	1	1	Upregulated	Genotype_spt3_vs_wt
YOL024W	YOL024W	16.6479	1.0966	0.429774	1.38816	0.165088	1	Upregulated	Genotype_spt3_vs_wt
YOL019W-A	YOL019W-A	0.173666	0.139963	4.47641	0	1	1	Upregulated	Genotype_spt3_vs_wt
YOL019W	YOL019W	588.164	0.310959	0.131335	0	1	1	Upregulated	Genotype_spt3_vs_wt
YOL017W	ESC8	340.816	0.29083	0.117319	0	1	1	Upregulated	Genotype_spt3_vs_wt
YOL015W	IRC10	124.316	0.787294	0.221314	1.29812	0.194244	1	Upregulated	Genotype_spt3_vs_wt
YOL013W-A	YOL013W-A	15.0373	0.0993519	0.476374	0	1	1	Upregulated	Genotype_spt3_vs_wt
YOL013C	HRD1	598.07	0.352718	0.060945	0	1	1	Upregulated	Genotype_spt3_vs_wt
YOL011W	PLB3	1288.47	0.446487	0.146178	0	1	1	Upregulated	Genotype_spt3_vs_wt
YOL009C	MDM12	180.812	0.482413	0.115037	0	1	1	Upregulated	Genotype_spt3_vs_wt
YOL008W	COQ10	191.398	0.11622	0.118324	0	1	1	Upregulated	Genotype_spt3_vs_wt
YOL007C	CSI2	557.534	0.233206	0.122908	0	1	1	Upregulated	Genotype_spt3_vs_wt
YOL005C	RPB11	538.673	0.370031	0.143612	0	1	1	Upregulated	Genotype_spt3_vs_wt
YOL004W	SIN3	2030.67	0.0770215	0.085937	0	1	1	Upregulated	Genotype_spt3_vs_wt
YOL003C	PFA4	285.726	0.0713951	0.108575	0	1	1	Upregulated	Genotype_spt3_vs_wt
YOL001W	PHO80	255.049	0.164449	0.090214	0	1	1	Upregulated	Genotype_spt3_vs_wt
YOR002W	ALG6	1088.83	0.457867	0.100564	0	1	1	Upregulated	Genotype_spt3_vs_wt
YOR003W	YSP3	244.073	0.0545805	0.147151	0	1	1	Upregulated	Genotype_spt3_vs_wt
YOR005C	DNL4	278.151	0.157466	0.135766	0	1	1	Upregulated	Genotype_spt3_vs_wt
YOR007C	SGT2	5595.48	0.618661	0.10322	1.1496	0.250309	1	Upregulated	Genotype_spt3_vs_wt
YOR008C-A	YOR008C-A	0.393115	1.25931	2.20151	0.344903	0.730167	1	Upregulated	Genotype_spt3_vs_wt
YOR009W	TIR4	290.749	1.3868	0.540625	1.64032	0.100939	1	Upregulated	Genotype_spt3_vs_wt
YOR010C	TIR2	99.4649	0.946639	0.436057	1.02427	0.305708	1	Upregulated	Genotype_spt3_vs_wt
YOR011W	AUS1	536.289	0.261804	0.192282	0	1	1	Upregulated	Genotype_spt3_vs_wt
YOR014W	RTS1	1546.18	0.0558343	0.0687666	0	1	1	Upregulated	Genotype_spt3_vs_wt
YOR016C	ERP4	618.556	0.132915	0.0892689	0	1	1	Upregulated	Genotype_spt3_vs_wt
YOR018W	ROD1	351.711	0.208161	0.15566	0	1	1	Upregulated	Genotype_spt3_vs_wt
YOR020C	HSP10	2500.47	0.365677	0.182054	0	1	1	Upregulated	Genotype_spt3_vs_wt
YOR020W-A	YOR020W-A	309.046	0.373586	0.180032	0	1	1	Upregulated	Genotype_spt3_vs_wt
YOR023C	AHC1	917.993	0.335293	0.138856	0	1	1	Upregulated	Genotype_spt3_vs_wt
YOR025W	HST3	554.125	0.19972	0.123957	0	1	1	Upregulated	Genotype_spt3_vs_wt
YOR026W	BUB3	368.756	0.38615	0.100072	0	1	1	Upregulated	Genotype_spt3_vs_wt
YOR027W	STI1	4167.36	0.270627	0.211634	0	1	1	Upregulated	Genotype_spt3_vs_wt
YOR029W	YOR029W	0.275919	0.150247	2.35403	0	1	1	Upregulated	Genotype_spt3_vs_wt
YOR030W	DFG16	558.874	0.179109	0.100692	0	1	1	Upregulated	Genotype_spt3_vs_wt
YOR034C	AKR2	575.184	0.137992	0.0867195	0	1	1	Upregulated	Genotype_spt3_vs_wt
YOR034C-A	YOR034C-A	71.5095	0.10552	0.200909	0	1	1	Upregulated	Genotype_spt3_vs_wt
YOR035C	SHE4	571.885	0.204259	0.113491	0	1	1	Upregulated	Genotype_spt3_vs_wt
YOR036W	PEP12	502.16	0.495455	0.191442	0	1	1	Upregulated	Genotype_spt3_vs_wt
YOR037W	CYC2	239.366	0.468645	0.116899	0	1	1	Upregulated	Genotype_spt3_vs_wt
YOR039W	CKB2	825.59	0.0403045	0.0931772	0	1	1	Upregulated	Genotype_spt3_vs_wt
YOR041C	YOR041C	13.3578	1.39527	0.596972	1.49968	0.133697	1	Upregulated	Genotype_spt3_vs_wt
YOR042W	CUE5	1104.74	0.162028	0.102957	0	1	1	Upregulated	Genotype_spt3_vs_wt
YOR044W	IRC23	236.289	0.31571	0.210393	0	1	1	Upregulated	Genotype_spt3_vs_wt
YOR046C	DBP5	1841.73	0.178531	0.087627	0	1	1	Upregulated	Genotype_spt3_vs_wt
YOR048C	RAT1	1693.94	0.0822044	0.0884969	0	1	1	Upregulated	Genotype_spt3_vs_wt
YOR049C	RSB1	125.888	1.06802	0.475306	1.19507	0.23206	1	Upregulated	Genotype_spt3_vs_wt
YOR054C	VHS3	434.191	0.278997	0.137368	0	1	1	Upregulated	Genotype_spt3_vs_wt
YOR057W	SGT1	694.051	0.287525	0.0688325	0	1	1	Upregulated	Genotype_spt3_vs_wt
YOR058C	ASE1	630.345	0.106376	0.120335	0	1	1	Upregulated	Genotype_spt3_vs_wt
YOR059C	YOR059C	616.278	0.315656	0.0828439	0	1	1	Upregulated	Genotype_spt3_vs_wt
YOR061W	CKA2	1292.57	0.154399	0.0601903	0	1	1	Upregulated	Genotype_spt3_vs_wt
YOR062C	YOR062C	230.214	0.173763	0.18878	0	1	1	Upregulated	Genotype_spt3_vs_wt
YOR066W	MSA1	541.619	0.175372	0.179676	0	1	1	Upregulated	Genotype_spt3_vs_wt
YOR068C	VAM10	1.80932	1.16725	1.08616	0.614323	0.539002	1	Upregulated	Genotype_spt3_vs_wt
YOR072W	YOR072W	11.2618	0.687922	0.42902	0.438026	0.661368	1	Upregulated	Genotype_spt3_vs_wt
YOR072W-A	YOR072W-A	12.4748	0.358083	0.455042	0	1	1	Upregulated	Genotype_spt3_vs_wt
YOR074C	CDC21	570.516	0.352275	0.09017	0	1	1	Upregulated	Genotype_spt3_vs_wt
YOR076C	SKI7	385.113	0.294482	0.0920729	0	1	1	Upregulated	Genotype_spt3_vs_wt
YOR081C	TGL5	604.852	0.303861	0.123977	0	1	1	Upregulated	Genotype_spt3_vs_wt
YOR082C	YOR082C	1.30647	0.220056	1.29125	0	1	1	Upregulated	Genotype_spt3_vs_wt
YOR085W	OST3	1401.36	0.377546	0.0921919	0	1	1	Upregulated	Genotype_spt3_vs_wt
YOR086C	TCB1	2544.84	0.0194096	0.100607	0	1	1	Upregulated	Genotype_spt3_vs_wt
YOR090C	PTC5	850.581	0.352883	0.0761778	0	1	1	Upregulated	Genotype_spt3_vs_wt
YOR092W	ECM3	547.17	0.0878916	0.101306	0	1	1	Upregulated	Genotype_spt3_vs_wt
YOR093C	CMR2	599.151	0.242686	0.114711	0	1	1	Upregulated	Genotype_spt3_vs_wt
YOR097C	YOR097C	275.381	0.285289	0.103654	0	1	1	Upregulated	Genotype_spt3_vs_wt
YOR098C	NUP1	1707.47	0.0184568	0.0974846	0	1	1	Upregulated	Genotype_spt3_vs_wt
YOR099W	KTR1	2123.87	0.129895	0.0926828	0	1	1	Upregulated	Genotype_spt3_vs_wt
YOR100C	CRC1	61.8341	0.392158	0.33748	0	1	1	Upregulated	Genotype_spt3_vs_wt
YOR104W	PIN2	552.362	0.00476504	0.107195	0	1	1	Upregulated	Genotype_spt3_vs_wt
YOR105W	YOR105W	288.911	0.0948346	0.120376	0	1	1	Upregulated	Genotype_spt3_vs_wt
YOR108W	LEU9	1673.63	0.17795	0.127038	0	1	1	Upregulated	Genotype_spt3_vs_wt
YOR112W	CEX1	590.992	0.229571	0.0839231	0	1	1	Upregulated	Genotype_spt3_vs_wt
YOR113W	AZF1	368.444	0.479933	0.128072	0	1	1	Upregulated	Genotype_spt3_vs_wt
YOR114W	YOR114W	167.391	0.729315	0.168317	1.3624	0.173072	1	Upregulated	Genotype_spt3_vs_wt
YOR117W	RPT5	2557.18	0.349369	0.0833606	0	1	1	Upregulated	Genotype_spt3_vs_wt
YOR118W	RTC5	577.372	0.0776759	0.108609	0	1	1	Upregulated	Genotype_spt3_vs_wt
YOR121C	YOR121C	126.232	0.417261	0.221911	0	1	1	Upregulated	Genotype_spt3_vs_wt
YOR122C	PFY1	3267.33	0.250551	0.10875	0	1	1	Upregulated	Genotype_spt3_vs_wt
YOR124C	UBP2	1593.85	0.310948	0.0908879	0	1	1	Upregulated	Genotype_spt3_vs_wt
YOR125C	CAT5	215.811	0.462938	0.148899	0	1	1	Upregulated	Genotype_spt3_vs_wt
YOR126C	IAH1	258.626	0.119829	0.112612	0	1	1	Upregulated	Genotype_spt3_vs_wt
YOR127W	RGA1	1214.72	0.0994638	0.0824391	0	1	1	Upregulated	Genotype_spt3_vs_wt
YOR129C	AFI1	279.022	0.154082	0.119464	0	1	1	Upregulated	Genotype_spt3_vs_wt
YOR132W	VPS17	733.277	0.215514	0.0791995	0	1	1	Upregulated	Genotype_spt3_vs_wt
YOR133W	EFT1	19536.7	0.211813	0.122799	0	1	1	Upregulated	Genotype_spt3_vs_wt
YOR136W	IDH2	3319.05	0.36185	0.178216	0	1	1	Upregulated	Genotype_spt3_vs_wt
YOR137C	SIA1	467.544	0.297901	0.154695	0	1	1	Upregulated	Genotype_spt3_vs_wt
YOR138C	RUP1	737.78	0.0116065	0.0899345	0	1	1	Upregulated	Genotype_spt3_vs_wt
YOR139C	YOR139C	2.69606	1.68956	1.01012	1.17764	0.238939	1	Upregulated	Genotype_spt3_vs_wt
YOR141C	ARP8	827.26	0.353489	0.0861109	0	1	1	Upregulated	Genotype_spt3_vs_wt
YOR142W	LSC1	1652.77	0.497527	0.0880691	0	1	1	Upregulated	Genotype_spt3_vs_wt
YOR144C	ELG1	343.21	0.228248	0.110346	0	1	1	Upregulated	Genotype_spt3_vs_wt
YOR149C	SMP3	402.799	0.293758	0.0920884	0	1	1	Upregulated	Genotype_spt3_vs_wt
YOR151C	RPB2	3572.04	0.150194	0.102876	0	1	1	Upregulated	Genotype_spt3_vs_wt
YOR157C	PUP1	1553.09	0.106845	0.0885932	0	1	1	Upregulated	Genotype_spt3_vs_wt
YOR160W	MTR10	714.931	0.16887	0.0891649	0	1	1	Upregulated	Genotype_spt3_vs_wt
YOR161W-A	YOR161W-A	5.41343	0.13654	0.570866	0	1	1	Upregulated	Genotype_spt3_vs_wt
YOR161C-C	YOR161C-C	5.92874	0.483407	0.601791	0	1	1	Upregulated	Genotype_spt3_vs_wt
YOR162C	YRR1	391.457	0.285212	0.0996886	0	1	1	Upregulated	Genotype_spt3_vs_wt
YOR164C	GET4	847.702	0.137753	0.117912	0	1	1	Upregulated	Genotype_spt3_vs_wt
YOR166C	SWT1	357.299	0.133808	0.0965694	0	1	1	Upregulated	Genotype_spt3_vs_wt
YOR168W	GLN4	4260.42	0.0382976	0.112681	0	1	1	Upregulated	Genotype_spt3_vs_wt
YOR170W	YOR170W	3.04605	0.193938	0.645915	0	1	1	Upregulated	Genotype_spt3_vs_wt
YOR171C	LCB4	860.903	0.1388	0.062964	0	1	1	Upregulated	Genotype_spt3_vs_wt
YOR173W	DCS2	366.057	0.517486	0.223685	0.0781708	0.937692	1	Upregulated	Genotype_spt3_vs_wt
YOR176W	HEM15	870.112	0.281336	0.116386	0	1	1	Upregulated	Genotype_spt3_vs_wt
YOR178C	GAC1	295.845	1.05031	0.519075	1.06018	0.289064	1	Upregulated	Genotype_spt3_vs_wt
YOR181W	LAS17	494.749	0.198186	0.147357	0	1	1	Upregulated	Genotype_spt3_vs_wt
YOR185C	GSP2	912.399	0.596968	0.230664	0.420385	0.674204	1	Upregulated	Genotype_spt3_vs_wt
YOR186W	YOR186W	12.3902	0.949679	0.55095	0.816188	0.414393	1	Upregulated	Genotype_spt3_vs_wt
YOR187W	TUF1	2949.02	0.0748705	0.10979	0	1	1	Upregulated	Genotype_spt3_vs_wt
YOR190W	SPR1	52.3162	0.356591	0.300213	0	1	1	Upregulated	Genotype_spt3_vs_wt
YOR193W	PEX27	203.708	0.00192808	0.164257	0	1	1	Upregulated	Genotype_spt3_vs_wt
YOR197W	MCA1	1820.47	0.016909	0.0652238	0	1	1	Upregulated	Genotype_spt3_vs_wt
YOR198C	BFR1	3967.99	0.38003	0.105246	0	1	1	Upregulated	Genotype_spt3_vs_wt
YOR202W	HIS3	750.49	0.354778	0.122158	0	1	1	Upregulated	Genotype_spt3_vs_wt
YOR203W	YOR203W	251.796	0.395079	0.141953	0	1	1	Upregulated	Genotype_spt3_vs_wt
YOR207C	RET1	2283.76	0.0640048	0.0894826	0	1	1	Upregulated	Genotype_spt3_vs_wt
YOR208W	PTP2	967.639	0.541082	0.16462	0.249554	0.802933	1	Upregulated	Genotype_spt3_vs_wt
YOR209C	NPT1	1946.19	0.157756	0.0878883	0	1	1	Upregulated	Genotype_spt3_vs_wt
YOR214C	SPR2	8.41447	1.79972	0.931173	1.39579	0.162777	1	Upregulated	Genotype_spt3_vs_wt
YOR215C	AIM41	592.58	0.0399131	0.137518	0	1	1	Upregulated	Genotype_spt3_vs_wt
YOR216C	RUD3	743.055	0.010259	0.0889249	0	1	1	Upregulated	Genotype_spt3_vs_wt
YOR217W	RFC1	982.556	0.008015	0.0899281	0	1	1	Upregulated	Genotype_spt3_vs_wt
YOR218C	YOR218C	2.45708	0.178101	0.910314	0	1	1	Upregulated	Genotype_spt3_vs_wt
YOR219C	STE13	695.102	0.761103	0.145168	1.79863	0.0720776	1	Upregulated	Genotype_spt3_vs_wt
YOR221C	MCT1	525.386	0.191115	0.115788	0	1	1	Upregulated	Genotype_spt3_vs_wt
YOR223W	DSC3	222.032	0.0881689	0.1262	0	1	1	Upregulated	Genotype_spt3_vs_wt
YOR224C	RPB8	1340.16	0.0760425	0.112075	0	1	1	Upregulated	Genotype_spt3_vs_wt
YOR227W	HER1	1205.02	0.559381	0.109323	0.543172	0.587012	1	Upregulated	Genotype_spt3_vs_wt
YOR228C	MCP1	184.395	0.0662718	0.127304	0	1	1	Upregulated	Genotype_spt3_vs_wt
YOR229W	WTM2	373.949	0.269731	0.128338	0	1	1	Upregulated	Genotype_spt3_vs_wt
YOR237W	HES1	88.841	0.100296	0.553629	0	1	1	Upregulated	Genotype_spt3_vs_wt
YOR238W	YOR238W	333.641	0.226717	0.101699	0	1	1	Upregulated	Genotype_spt3_vs_wt
YOR243C	PUS7	1675.83	0.032535	0.111041	0	1	1	Upregulated	Genotype_spt3_vs_wt
YOR244W	ESA1	445.158	0.0273901	0.095903	0	1	1	Upregulated	Genotype_spt3_vs_wt
YOR245C	DGA1	565.042	0.201222	0.0932662	0	1	1	Upregulated	Genotype_spt3_vs_wt
YOR246C	ENV9	1274.4	0.0440829	0.105835	0	1	1	Upregulated	Genotype_spt3_vs_wt
YOR247W	SRL1	4667.62	0.599666	0.214695	0.46422	0.64249	1	Upregulated	Genotype_spt3_vs_wt
YOR248W	YOR248W	2513.3	0.534624	0.20282	0.170713	0.86445	1	Upregulated	Genotype_spt3_vs_wt
YOR250C	CLP1	329.804	0.164854	0.0923575	0	1	1	Upregulated	Genotype_spt3_vs_wt
YOR251C	TUM1	606.309	0.0333127	0.0753504	0	1	1	Upregulated	Genotype_spt3_vs_wt
YOR254C	SEC63	2742.59	0.0779941	0.0837255	0	1	1	Upregulated	Genotype_spt3_vs_wt
YOR255W	OSW1	12.1884	1.44116	0.837542	1.12371	0.261135	1	Upregulated	Genotype_spt3_vs_wt
YOR256C	TRE2	954.309	0.213693	0.0749737	0	1	1	Upregulated	Genotype_spt3_vs_wt
YOR259C	RPT4	2467.88	0.192348	0.0868691	0	1	1	Upregulated	Genotype_spt3_vs_wt
YOR260W	GCD1	1983.97	0.204141	0.0654027	0	1	1	Upregulated	Genotype_spt3_vs_wt
YOR262W	GPN2	673.743	0.240156	0.102496	0	1	1	Upregulated	Genotype_spt3_vs_wt
YOR267C	HRK1	1307.9	0.360575	0.162086	0	1	1	Upregulated	Genotype_spt3_vs_wt
YOR270C	VPH1	5474.78	0.0818808	0.114201	0	1	1	Upregulated	Genotype_spt3_vs_wt
YOR273C	TPO4	496.818	0.404361	0.302323	0	1	1	Upregulated	Genotype_spt3_vs_wt
YOR275C	RIM20	572.877	0.333806	0.0976388	0	1	1	Upregulated	Genotype_spt3_vs_wt
YOR276W	CAF20	1567.28	0.0508681	0.15677	0	1	1	Upregulated	Genotype_spt3_vs_wt
YOR285W	RDL1	1855.71	0.698773	0.116178	1.71094	0.0870923	1	Upregulated	Genotype_spt3_vs_wt
YOR286W	RDL2	519.954	0.167206	0.113461	0	1	1	Upregulated	Genotype_spt3_vs_wt
YOR288C	MPD1	326.378	0.207926	0.0992361	0	1	1	Upregulated	Genotype_spt3_vs_wt
YOR289W	YOR289W	164.272	0.5687	0.237677	0.28905	0.772543	1	Upregulated	Genotype_spt3_vs_wt
YOR290C	SNF2	2257.58	0.197264	0.0956612	0	1	1	Upregulated	Genotype_spt3_vs_wt
YOR291W	YPK9	896.293	0.176773	0.0959763	0	1	1	Upregulated	Genotype_spt3_vs_wt
YOR292C	YOR292C	222.138	0.249303	0.144534	0	1	1	Upregulated	Genotype_spt3_vs_wt
YOR296W	YOR296W	401.428	0.119339	0.101785	0	1	1	Upregulated	Genotype_spt3_vs_wt
YOR297C	TIM18	194.062	0.26631	0.107431	0	1	1	Upregulated	Genotype_spt3_vs_wt
YOR298C-A	MBF1	3151.7	0.336126	0.31498	0	1	1	Upregulated	Genotype_spt3_vs_wt
YOR299W	BUD7	921.64	0.094752	0.108112	0	1	1	Upregulated	Genotype_spt3_vs_wt
YOR305W	RRG7	429.697	0.146043	0.116734	0	1	1	Upregulated	Genotype_spt3_vs_wt
YOR307C	SLY41	895.243	0.30993	0.0812007	0	1	1	Upregulated	Genotype_spt3_vs_wt
YOR308C	SNU66	600.35	0.20365	0.0949771	0	1	1	Upregulated	Genotype_spt3_vs_wt
YOR313C	SPS4	58.0792	1.02341	0.300673	1.74081	0.0817176	1	Upregulated	Genotype_spt3_vs_wt
YOR317W	FAA1	1833.97	0.139005	0.20142	0	1	1	Upregulated	Genotype_spt3_vs_wt
YOR318C	YOR318C	34.7502	0.211378	0.249545	0	1	1	Upregulated	Genotype_spt3_vs_wt
YOR320C	GNT1	949.579	0.193674	0.0997349	0	1	1	Upregulated	Genotype_spt3_vs_wt
YOR321W	PMT3	657.756	0.226992	0.0756854	0	1	1	Upregulated	Genotype_spt3_vs_wt
YOR326W	MYO2	3971.04	0.239769	0.0911711	0	1	1	Upregulated	Genotype_spt3_vs_wt
YOR329C	SCD5	811.736	0.196709	0.142666	0	1	1	Upregulated	Genotype_spt3_vs_wt
YOR329W-A	YOR329W-A	3.03757	0.456273	1.09328	0	1	1	Upregulated	Genotype_spt3_vs_wt
YOR332W	VMA4	4302.41	0.175643	0.0914713	0	1	1	Upregulated	Genotype_spt3_vs_wt
YOR334W	MRS2	227.915	0.263432	0.111223	0	1	1	Upregulated	Genotype_spt3_vs_wt
YOR336W	KRE5	942.162	0.237134	0.101454	0	1	1	Upregulated	Genotype_spt3_vs_wt
YOR341W	RPA190	4803.7	0.188912	0.135072	0	1	1	Upregulated	Genotype_spt3_vs_wt
YOR343C	YOR343C	27.1528	0.611517	0.501505	0.222364	0.82403	1	Upregulated	Genotype_spt3_vs_wt
YOR344C	TYE7	1230.08	0.413324	0.132002	0	1	1	Upregulated	Genotype_spt3_vs_wt
YOR349W	CIN1	296.555	0.376384	0.120951	0	1	1	Upregulated	Genotype_spt3_vs_wt
YOR350C	MNE1	326.716	0.378613	0.110254	0	1	1	Upregulated	Genotype_spt3_vs_wt
YOR351C	MEK1	6.8401	0.283025	0.940864	0	1	1	Upregulated	Genotype_spt3_vs_wt
YOR352W	TFB6	182.333	0.214051	0.136609	0	1	1	Upregulated	Genotype_spt3_vs_wt
YOR353C	SOG2	657.466	0.229769	0.100285	0	1	1	Upregulated	Genotype_spt3_vs_wt
YOR354C	MSC6	793.757	0.166309	0.0744635	0	1	1	Upregulated	Genotype_spt3_vs_wt
YOR355W	GDS1	1606.74	0.647937	0.110565	1.33802	0.180891	1	Upregulated	Genotype_spt3_vs_wt
YOR361C	PRT1	4219.45	0.149566	0.0966402	0	1	1	Upregulated	Genotype_spt3_vs_wt
YOR362C	PRE10	2291.26	0.187882	0.0819912	0	1	1	Upregulated	Genotype_spt3_vs_wt
YOR363C	PIP2	470.351	0.118809	0.119733	0	1	1	Upregulated	Genotype_spt3_vs_wt
YOR367W	SCP1	342.315	0.107497	0.105582	0	1	1	Upregulated	Genotype_spt3_vs_wt
YOR371C	GPB1	638.592	0.0642575	0.118772	0	1	1	Upregulated	Genotype_spt3_vs_wt
YOR372C	NDD1	654.051	0.17257	0.13447	0	1	1	Upregulated	Genotype_spt3_vs_wt
YOR373W	NUD1	283.407	0.0615737	0.142859	0	1	1	Upregulated	Genotype_spt3_vs_wt
YOR375C	GDH1	5193.86	0.483721	0.152751	0	1	1	Upregulated	Genotype_spt3_vs_wt
YOR376W-A	YOR376W-A	31.2313	0.306062	0.311449	0	1	1	Upregulated	Genotype_spt3_vs_wt
YOR379C	YOR379C	9.87031	0.210364	0.455337	0	1	1	Upregulated	Genotype_spt3_vs_wt
YOR381W-A	YOR381W-A	5.80131	1.10543	0.63394	0.955035	0.33956	1	Upregulated	Genotype_spt3_vs_wt
YOR383C	FIT3	2921.97	0.589834	0.6417	0.139994	0.888665	1	Upregulated	Genotype_spt3_vs_wt
YOR386W	PHR1	245.213	0.396967	0.184207	0	1	1	Upregulated	Genotype_spt3_vs_wt
YOR391C	HSP33	17.3785	2.26167	1.01315	1.73881	0.0820685	1	Upregulated	Genotype_spt3_vs_wt
YOR393W	ERR1	48.179	0.284341	0.566739	0	1	1	Upregulated	Genotype_spt3_vs_wt
YOR394W	PAU21	8.12551	0.294658	0.975736	0	1	1	Upregulated	Genotype_spt3_vs_wt
YOR396C-A	YOR396C-A	2.57808	1.44278	0.900212	1.04728	0.29497	1	Upregulated	Genotype_spt3_vs_wt
YGL263W	COS12	180.291	0.514884	0.398942	0.0373077	0.97024	1	Upregulated	Genotype_spt3_vs_wt
YGL262W	YGL262W	27.9515	0.802869	0.512907	0.590496	0.554858	1	Upregulated	Genotype_spt3_vs_wt
YGL260W	YGL260W	0.580527	1.22761	1.7022	0.427453	0.66905	1	Upregulated	Genotype_spt3_vs_wt
YGL259W	YPS5	42.6319	0.204864	0.386476	0	1	1	Upregulated	Genotype_spt3_vs_wt
YGL257C	MNT2	823.308	0.110294	0.102005	0	1	1	Upregulated	Genotype_spt3_vs_wt
YGL254W	FZF1	197.726	0.158975	0.138149	0	1	1	Upregulated	Genotype_spt3_vs_wt
YGL252C	RTG2	1255.13	0.0972886	0.0630463	0	1	1	Upregulated	Genotype_spt3_vs_wt
YGL249W	ZIP2	29.6053	0.0578941	0.260348	0	1	1	Upregulated	Genotype_spt3_vs_wt
YGL248W	PDE1	434.82	0.101974	0.138971	0	1	1	Upregulated	Genotype_spt3_vs_wt
YGL245W	GUS1	6582.58	0.0387547	0.0928402	0	1	1	Upregulated	Genotype_spt3_vs_wt
YGL241W	KAP114	567.695	0.0543013	0.0763161	0	1	1	Upregulated	Genotype_spt3_vs_wt
YGL240W	DOC1	67.2308	0.151144	0.166638	0	1	1	Upregulated	Genotype_spt3_vs_wt
YGL238W	CSE1	2082.79	0.0542237	0.0921578	0	1	1	Upregulated	Genotype_spt3_vs_wt
YGL237C	HAP2	144.356	0.247708	0.127754	0	1	1	Upregulated	Genotype_spt3_vs_wt
YGL231C	EMC4	832.748	0.213254	0.165685	0	1	1	Upregulated	Genotype_spt3_vs_wt
YGL228W	SHE10	1661.05	0.114659	0.0682911	0	1	1	Upregulated	Genotype_spt3_vs_wt
YGL227W	VID30	611.998	0.514482	0.1192	0.121491	0.903302	1	Upregulated	Genotype_spt3_vs_wt
YGL226C-A	OST5	499.558	0.380861	0.151015	0	1	1	Upregulated	Genotype_spt3_vs_wt
YGL226W	MTC3	163.257	0.221954	0.163065	0	1	1	Upregulated	Genotype_spt3_vs_wt
YGL225W	VRG4	2614.21	0.0594928	0.126485	0	1	1	Upregulated	Genotype_spt3_vs_wt
YGL224C	SDT1	544.364	0.0347271	0.106504	0	1	1	Upregulated	Genotype_spt3_vs_wt
YGL223C	COG1	424.305	0.362487	0.0999449	0	1	1	Upregulated	Genotype_spt3_vs_wt
YGL222C	EDC1	184.769	0.0587234	0.24961	0	1	1	Upregulated	Genotype_spt3_vs_wt
YGL221C	NIF3	950.631	0.199708	0.0660334	0	1	1	Upregulated	Genotype_spt3_vs_wt
YGL219C	MDM34	596.242	0.565011	0.0811125	0.80149	0.422848	1	Upregulated	Genotype_spt3_vs_wt
YGL215W	CLG1	2583.15	0.504927	0.177081	0.0278231	0.977803	1	Upregulated	Genotype_spt3_vs_wt
YGL213C	SKI8	611.94	0.112441	0.0955042	0	1	1	Upregulated	Genotype_spt3_vs_wt
YGL210W	YPT32	499.752	0.408262	0.101523	0	1	1	Upregulated	Genotype_spt3_vs_wt
YGL208W	SIP2	253.732	0.576264	0.111509	0.683932	0.494018	1	Upregulated	Genotype_spt3_vs_wt
YGL207W	SPT16	3024.32	0.281711	0.104675	0	1	1	Upregulated	Genotype_spt3_vs_wt
YGL206C	CHC1	2234.53	0.139302	0.111309	0	1	1	Upregulated	Genotype_spt3_vs_wt
YGL205W	POX1	30.5993	0.553835	0.504832	0.106639	0.915075	1	Upregulated	Genotype_spt3_vs_wt
YGL204C	YGL204C	62.4357	0.324469	0.173078	0	1	1	Upregulated	Genotype_spt3_vs_wt
YGL202W	ARO8	4136.02	0.455223	0.104519	0	1	1	Upregulated	Genotype_spt3_vs_wt
YGL199C	YGL199C	4.76645	0.141457	0.698653	0	1	1	Upregulated	Genotype_spt3_vs_wt
YGL197W	MDS3	1119.42	0.306339	0.132936	0	1	1	Upregulated	Genotype_spt3_vs_wt
YGL195W	GCN1	4248.41	0.303804	0.139678	0	1	1	Upregulated	Genotype_spt3_vs_wt
YGL192W	IME4	271.472	0.344182	0.12612	0	1	1	Upregulated	Genotype_spt3_vs_wt
YGL191W	COX13	808.607	0.262846	0.152707	0	1	1	Upregulated	Genotype_spt3_vs_wt
YGL188C	YGL188C	188.092	0.248367	0.209841	0	1	1	Upregulated	Genotype_spt3_vs_wt
YGL187C	COX4	733.423	0.273342	0.173426	0	1	1	Upregulated	Genotype_spt3_vs_wt
YGL185C	YGL185C	319.713	0.283616	0.100239	0	1	1	Upregulated	Genotype_spt3_vs_wt
YGL183C	MND1	27.929	0.0751491	0.393104	0	1	1	Upregulated	Genotype_spt3_vs_wt
YGL182C	YGL182C	3.87295	1.18398	0.856967	0.798135	0.424792	1	Upregulated	Genotype_spt3_vs_wt
YGL181W	GTS1	633.177	0.224824	0.0849439	0	1	1	Upregulated	Genotype_spt3_vs_wt
YGL180W	ATG1	441.024	0.756274	0.143823	1.78187	0.0747699	1	Upregulated	Genotype_spt3_vs_wt
YGL174W	BUD13	158.789	0.272841	0.123539	0	1	1	Upregulated	Genotype_spt3_vs_wt
YGL173C	XRN1	4053.19	0.17808	0.12665	0	1	1	Upregulated	Genotype_spt3_vs_wt
YGL172W	NUP49	662.365	0.175221	0.101652	0	1	1	Upregulated	Genotype_spt3_vs_wt
YGL167C	PMR1	2061.29	0.203979	0.0814651	0	1	1	Upregulated	Genotype_spt3_vs_wt
YGL166W	CUP2	367.367	0.688335	0.169247	1.11278	0.265801	1	Upregulated	Genotype_spt3_vs_wt
YGL163C	RAD54	888.532	0.16495	0.0824197	0	1	1	Upregulated	Genotype_spt3_vs_wt
YGL160W	AIM14	564.162	0.289854	0.101019	0	1	1	Upregulated	Genotype_spt3_vs_wt
YGL155W	CDC43	426.523	0.0701138	0.068998	0	1	1	Upregulated	Genotype_spt3_vs_wt
YGL154C	LYS5	161.664	0.159198	0.141735	0	1	1	Upregulated	Genotype_spt3_vs_wt
YGL153W	PEX14	310.296	0.00446582	0.107822	0	1	1	Upregulated	Genotype_spt3_vs_wt
YGL151W	NUT1	953.211	0.291977	0.0706047	0	1	1	Upregulated	Genotype_spt3_vs_wt
YGL148W	ARO2	2992.23	0.138739	0.13115	0	1	1	Upregulated	Genotype_spt3_vs_wt
YGL146C	RRT6	56.6367	0.0860131	0.224956	0	1	1	Upregulated	Genotype_spt3_vs_wt
YGL145W	TIP20	820.203	0.38978	0.0867208	0	1	1	Upregulated	Genotype_spt3_vs_wt
YGL144C	ROG1	359.061	0.0200626	0.101333	0	1	1	Upregulated	Genotype_spt3_vs_wt
YGL142C	GPI10	546.236	0.318892	0.105301	0	1	1	Upregulated	Genotype_spt3_vs_wt
YGL141W	HUL5	642.21	0.580679	0.0807943	0.998569	0.318004	1	Upregulated	Genotype_spt3_vs_wt
YGL140C	YGL140C	1442.9	0.0219601	0.0835314	0	1	1	Upregulated	Genotype_spt3_vs_wt
YGL137W	SEC27	3359.68	0.0650541	0.0970222	0	1	1	Upregulated	Genotype_spt3_vs_wt
YGL136C	MRM2	258.587	0.193066	0.107365	0	1	1	Upregulated	Genotype_spt3_vs_wt
YGL133W	ITC1	986.959	0.124001	0.0966777	0	1	1	Upregulated	Genotype_spt3_vs_wt
YGL132W	YGL132W	5.40863	0.920644	0.550856	0.763619	0.445095	1	Upregulated	Genotype_spt3_vs_wt
YGL130W	CEG1	605.118	0.0120085	0.087311	0	1	1	Upregulated	Genotype_spt3_vs_wt
YGL128C	CWC23	140.509	0.394908	0.188349	0	1	1	Upregulated	Genotype_spt3_vs_wt
YGL127C	SOH1	224.345	0.088321	0.122696	0	1	1	Upregulated	Genotype_spt3_vs_wt
YGL125W	MET13	278.675	0.806926	0.178305	1.72136	0.0851862	1	Upregulated	Genotype_spt3_vs_wt
YGL124C	MON1	428.039	0.223213	0.111015	0	1	1	Upregulated	Genotype_spt3_vs_wt
YGL118C	YGL118C	2.89796	0.83969	1.11804	0.303828	0.761259	1	Upregulated	Genotype_spt3_vs_wt
YGL116W	CDC20	1708.67	0.189489	0.102229	0	1	1	Upregulated	Genotype_spt3_vs_wt
YGL114W	YGL114W	895.869	0.0262561	0.0680597	0	1	1	Upregulated	Genotype_spt3_vs_wt
YGL110C	CUE3	649.002	0.168219	0.0752859	0	1	1	Upregulated	Genotype_spt3_vs_wt
YGL108C	YGL108C	216.993	0.112517	0.13487	0	1	1	Upregulated	Genotype_spt3_vs_wt
YGL106W	MLC1	1039.72	0.160558	0.077403	0	1	1	Upregulated	Genotype_spt3_vs_wt
YGL105W	ARC1	4690.67	0.172395	0.100071	0	1	1	Upregulated	Genotype_spt3_vs_wt
YGL104C	VPS73	243.951	0.197926	0.244557	0	1	1	Upregulated	Genotype_spt3_vs_wt
YGL100W	SEH1	855.085	0.101883	0.0682304	0	1	1	Upregulated	Genotype_spt3_vs_wt
YGL096W	TOS8	166.459	0.207708	0.175619	0	1	1	Upregulated	Genotype_spt3_vs_wt
YGL095C	VPS45	699.855	0.177824	0.0710933	0	1	1	Upregulated	Genotype_spt3_vs_wt
YGL094C	PAN2	955.643	0.309452	0.0899589	0	1	1	Upregulated	Genotype_spt3_vs_wt
YGL093W	SPC105	601.94	0.0952638	0.0966079	0	1	1	Upregulated	Genotype_spt3_vs_wt
YGL091C	NBP35	408.136	0.306523	0.096193	0	1	1	Upregulated	Genotype_spt3_vs_wt
YGL087C	MMS2	486.601	0.424244	0.105804	0	1	1	Upregulated	Genotype_spt3_vs_wt
YGL084C	GUP1	706.987	0.298361	0.104973	0	1	1	Upregulated	Genotype_spt3_vs_wt
YGL080W	MPC1	303.413	0.150693	0.117084	0	1	1	Upregulated	Genotype_spt3_vs_wt
YGL079W	KXD1	194.866	0.21338	0.0976968	0	1	1	Upregulated	Genotype_spt3_vs_wt
YGL077C	HNM1	1534.59	0.382316	0.119337	0	1	1	Upregulated	Genotype_spt3_vs_wt
YGL074C	YGL074C	0.619845	0.67042	1.60192	0.106385	0.915277	1	Upregulated	Genotype_spt3_vs_wt
YGL073W	HSF1	1017.54	0.298244	0.107243	0	1	1	Upregulated	Genotype_spt3_vs_wt
YGL071W	AFT1	778.523	0.216714	0.153141	0	1	1	Upregulated	Genotype_spt3_vs_wt
YGL067W	NPY1	640.21	0.241215	0.0800655	0	1	1	Upregulated	Genotype_spt3_vs_wt
YGL066W	SGF73	572.189	0.212615	0.100481	0	1	1	Upregulated	Genotype_spt3_vs_wt
YGL065C	ALG2	595.873	0.32223	0.0941443	0	1	1	Upregulated	Genotype_spt3_vs_wt
YGL062W	PYC1	1652.05	0.189133	0.182762	0	1	1	Upregulated	Genotype_spt3_vs_wt
YGL060W	YBP2	386.251	0.202349	0.0936799	0	1	1	Upregulated	Genotype_spt3_vs_wt
YGL059W	PKP2	291.191	0.293777	0.1575	0	1	1	Upregulated	Genotype_spt3_vs_wt
YGL058W	RAD6	522.564	0.278089	0.0671379	0	1	1	Upregulated	Genotype_spt3_vs_wt
YGL054C	ERV14	1088.88	0.157445	0.123971	0	1	1	Upregulated	Genotype_spt3_vs_wt
YGL053W	PRM8	317.014	0.293838	0.120087	0	1	1	Upregulated	Genotype_spt3_vs_wt
YGL052W	YGL052W	23.6904	0.813419	0.39936	0.784804	0.432569	1	Upregulated	Genotype_spt3_vs_wt
YGL051W	MST27	58.1016	0.0526344	0.185999	0	1	1	Upregulated	Genotype_spt3_vs_wt
YGL048C	RPT6	2122.81	0.176379	0.0894629	0	1	1	Upregulated	Genotype_spt3_vs_wt
YGL047W	ALG13	265.807	0.213393	0.124311	0	1	1	Upregulated	Genotype_spt3_vs_wt
YGL045W	RIM8	270.62	0.435114	0.148141	0	1	1	Upregulated	Genotype_spt3_vs_wt
YGL042C	YGL042C	0.900049	1.66139	1.39826	0.830602	0.406198	1	Upregulated	Genotype_spt3_vs_wt
YGL040C	HEM2	934.629	0.208503	0.087153	0	1	1	Upregulated	Genotype_spt3_vs_wt
YGL036W	YGL036W	1180.42	0.572104	0.117745	0.612372	0.540292	1	Upregulated	Genotype_spt3_vs_wt
YGL032C	AGA2	36.0764	0.195277	0.491932	0	1	1	Upregulated	Genotype_spt3_vs_wt
YGL028C	SCW11	1633.36	0.113752	0.226494	0	1	1	Upregulated	Genotype_spt3_vs_wt
YGL025C	PGD1	294.254	0.176227	0.107583	0	1	1	Upregulated	Genotype_spt3_vs_wt
YGL022W	STT3	4686.06	0.232803	0.0716103	0	1	1	Upregulated	Genotype_spt3_vs_wt
YGL020C	GET1	824.753	0.0151924	0.0950875	0	1	1	Upregulated	Genotype_spt3_vs_wt
YGL019W	CKB1	931.532	0.0358164	0.0892682	0	1	1	Upregulated	Genotype_spt3_vs_wt
YGL018C	JAC1	160.957	0.202732	0.135909	0	1	1	Upregulated	Genotype_spt3_vs_wt
YGL016W	KAP122	806.153	0.488553	0.112595	0	1	1	Upregulated	Genotype_spt3_vs_wt
YGL015C	YGL015C	18.8955	0.977184	0.448261	1.06452	0.287092	1	Upregulated	Genotype_spt3_vs_wt
YGL013C	PDR1	1010.29	0.361883	0.0968386	0	1	1	Upregulated	Genotype_spt3_vs_wt
YGL012W	ERG4	4540.49	0.172552	0.0842277	0	1	1	Upregulated	Genotype_spt3_vs_wt
YGL011C	SCL1	2165.73	0.25494	0.0597133	0	1	1	Upregulated	Genotype_spt3_vs_wt
YGL007C-A	YGL007C-A	8.38709	1.3771	0.50575	1.73425	0.0828731	1	Upregulated	Genotype_spt3_vs_wt
YGL007W	BRP1	11.9874	0.666756	0.547804	0.304408	0.760817	1	Upregulated	Genotype_spt3_vs_wt
YGL006W	PMC1	1401.6	0.681814	0.133453	1.36238	0.173077	1	Upregulated	Genotype_spt3_vs_wt
YGL004C	RPN14	227.925	0.331082	0.135779	0	1	1	Upregulated	Genotype_spt3_vs_wt
YGR002C	SWC4	389.699	0.267992	0.0906644	0	1	1	Upregulated	Genotype_spt3_vs_wt
YGR003W	CUL3	496.858	0.172336	0.0910027	0	1	1	Upregulated	Genotype_spt3_vs_wt
YGR005C	TFG2	895.404	0.026966	0.102986	0	1	1	Upregulated	Genotype_spt3_vs_wt
YGR006W	PRP18	94.1809	0.291789	0.146101	0	1	1	Upregulated	Genotype_spt3_vs_wt
YGR007W	ECT1	767.903	0.0865523	0.0530287	0	1	1	Upregulated	Genotype_spt3_vs_wt
YGR008C	STF2	551.966	0.186456	0.254935	0	1	1	Upregulated	Genotype_spt3_vs_wt
YGR010W	NMA2	292.789	0.0809382	0.0784144	0	1	1	Upregulated	Genotype_spt3_vs_wt
YGR012W	MCY1	428.773	0.124701	0.0852403	0	1	1	Upregulated	Genotype_spt3_vs_wt
YGR013W	SNU71	621.905	0.152556	0.0869325	0	1	1	Upregulated	Genotype_spt3_vs_wt
YGR014W	MSB2	1726.96	0.497316	0.177181	0	1	1	Upregulated	Genotype_spt3_vs_wt
YGR015C	YGR015C	133.236	0.147755	0.123952	0	1	1	Upregulated	Genotype_spt3_vs_wt
YGR019W	UGA1	642.56	0.588605	0.122319	0.724382	0.468831	1	Upregulated	Genotype_spt3_vs_wt
YGR023W	MTL1	428.163	0.782682	0.195373	1.44688	0.14793	1	Upregulated	Genotype_spt3_vs_wt
YGR026W	YGR026W	1910.79	0.437657	0.0736782	0	1	1	Upregulated	Genotype_spt3_vs_wt
YGR032W	GSC2	3176.9	0.558999	0.243493	0.242303	0.808546	1	Upregulated	Genotype_spt3_vs_wt
YGR035W-A	YGR035W-A	0.261369	0.630607	3.29714	0.0396121	0.968402	1	Upregulated	Genotype_spt3_vs_wt
YGR036C	CAX4	229.922	0.166541	0.149076	0	1	1	Upregulated	Genotype_spt3_vs_wt
YGR037C	ACB1	1785.81	0.680368	0.100305	1.79819	0.0721464	1	Upregulated	Genotype_spt3_vs_wt
YGR039W	YGR039W	24.1321	0.842447	0.387096	0.884656	0.376342	1	Upregulated	Genotype_spt3_vs_wt
YGR040W	KSS1	401.935	0.312625	0.139359	0	1	1	Upregulated	Genotype_spt3_vs_wt
YGR042W	MTE1	326.46	0.0109262	0.126389	0	1	1	Upregulated	Genotype_spt3_vs_wt
YGR043C	NQM1	323.733	0.599298	0.319091	0.311191	0.755656	1	Upregulated	Genotype_spt3_vs_wt
YGR046W	TAM41	482.525	0.00774722	0.132087	0	1	1	Upregulated	Genotype_spt3_vs_wt
YGR048W	UFD1	616.549	0.235689	0.121324	0	1	1	Upregulated	Genotype_spt3_vs_wt
YGR050C	YGR050C	62.0564	0.336781	0.224106	0	1	1	Upregulated	Genotype_spt3_vs_wt
YGR052W	FMP48	101.396	0.117293	0.363207	0	1	1	Upregulated	Genotype_spt3_vs_wt
YGR053C	YGR053C	88.0149	0.0602224	0.20013	0	1	1	Upregulated	Genotype_spt3_vs_wt
YGR054W	YGR054W	1903.45	0.0184976	0.113048	0	1	1	Upregulated	Genotype_spt3_vs_wt
YGR055W	MUP1	2339.7	0.633914	0.182084	0.735455	0.462063	1	Upregulated	Genotype_spt3_vs_wt
YGR056W	RSC1	738.631	0.0121581	0.101364	0	1	1	Upregulated	Genotype_spt3_vs_wt
YGR058W	PEF1	246.592	0.273229	0.0965657	0	1	1	Upregulated	Genotype_spt3_vs_wt
YGR060W	ERG25	5207.27	0.371637	0.109603	0	1	1	Upregulated	Genotype_spt3_vs_wt
YGR062C	COX18	157.155	0.0438484	0.125891	0	1	1	Upregulated	Genotype_spt3_vs_wt
YGR065C	VHT1	503.771	0.558742	0.118426	0.496025	0.619877	1	Upregulated	Genotype_spt3_vs_wt
YGR067C	YGR067C	106.523	0.0662932	0.243565	0	1	1	Upregulated	Genotype_spt3_vs_wt
YGR069W	YGR069W	2.31606	0.979717	1.08241	0.443194	0.657625	1	Upregulated	Genotype_spt3_vs_wt
YGR070W	ROM1	646.403	0.476415	0.16593	0	1	1	Upregulated	Genotype_spt3_vs_wt
YGR072W	UPF3	912.16	0.103168	0.120846	0	1	1	Upregulated	Genotype_spt3_vs_wt
YGR073C	YGR073C	46.7351	0.099187	0.191179	0	1	1	Upregulated	Genotype_spt3_vs_wt
YGR075C	PRP38	94.1559	0.103239	0.139501	0	1	1	Upregulated	Genotype_spt3_vs_wt
YGR083C	GCD2	2400.18	0.103412	0.0831634	0	1	1	Upregulated	Genotype_spt3_vs_wt
YGR084C	MRP13	490.989	0.265662	0.0934276	0	1	1	Upregulated	Genotype_spt3_vs_wt
YGR088W	CTT1	254.47	0.287739	0.181431	0	1	1	Upregulated	Genotype_spt3_vs_wt
YGR089W	NNF2	1199.22	0.266189	0.0676382	0	1	1	Upregulated	Genotype_spt3_vs_wt
YGR094W	VAS1	7265.35	0.136849	0.129196	0	1	1	Upregulated	Genotype_spt3_vs_wt
YGR096W	TPC1	127.101	0.26987	0.147758	0	1	1	Upregulated	Genotype_spt3_vs_wt
YGR097W	ASK10	1643.68	0.0607217	0.131001	0	1	1	Upregulated	Genotype_spt3_vs_wt
YGR098C	ESP1	673.18	0.238179	0.0876375	0	1	1	Upregulated	Genotype_spt3_vs_wt
YGR100W	MDR1	772.467	0.219467	0.0598267	0	1	1	Upregulated	Genotype_spt3_vs_wt
YGR101W	PCP1	337.341	0.295771	0.0954832	0	1	1	Upregulated	Genotype_spt3_vs_wt
YGR102C	GTF1	431.208	0.0837623	0.123387	0	1	1	Upregulated	Genotype_spt3_vs_wt
YGR104C	SRB5	241.329	0.276183	0.0940472	0	1	1	Upregulated	Genotype_spt3_vs_wt
YGR106C	VOA1	3319.87	0.226959	0.120092	0	1	1	Upregulated	Genotype_spt3_vs_wt
YGR111W	YGR111W	493.472	0.314276	0.0909698	0	1	1	Upregulated	Genotype_spt3_vs_wt
YGR112W	SHY1	247.25	0.267942	0.109507	0	1	1	Upregulated	Genotype_spt3_vs_wt
YGR113W	DAM1	305.941	0.0312917	0.0945084	0	1	1	Upregulated	Genotype_spt3_vs_wt
YGR117C	YGR117C	511.358	0.261444	0.0732572	0	1	1	Upregulated	Genotype_spt3_vs_wt
YGR119C	NUP57	1288.45	0.050701	0.0741278	0	1	1	Upregulated	Genotype_spt3_vs_wt
YGR120C	COG2	211.826	0.125642	0.115406	0	1	1	Upregulated	Genotype_spt3_vs_wt
YGR121C	MEP1	183.031	0.343802	0.195329	0	1	1	Upregulated	Genotype_spt3_vs_wt
YGR122W	YGR122W	270.256	0.349914	0.106797	0	1	1	Upregulated	Genotype_spt3_vs_wt
YGR124W	ASN2	6181.6	0.363907	0.125327	0	1	1	Upregulated	Genotype_spt3_vs_wt
YGR125W	YGR125W	977.742	0.301446	0.0692533	0	1	1	Upregulated	Genotype_spt3_vs_wt
YGR127W	YGR127W	294.928	0.149686	0.124275	0	1	1	Upregulated	Genotype_spt3_vs_wt
YGR130C	YGR130C	1147.93	0.412143	0.142727	0	1	1	Upregulated	Genotype_spt3_vs_wt
YGR131W	FHN1	49.9216	0.357174	0.332369	0	1	1	Upregulated	Genotype_spt3_vs_wt
YGR132C	PHB1	1749.31	0.127068	0.122846	0	1	1	Upregulated	Genotype_spt3_vs_wt
YGR133W	PEX4	145.493	0.219051	0.141617	0	1	1	Upregulated	Genotype_spt3_vs_wt
YGR134W	CAF130	601.408	0.258717	0.0942641	0	1	1	Upregulated	Genotype_spt3_vs_wt
YGR135W	PRE9	2411.87	0.0326061	0.113402	0	1	1	Upregulated	Genotype_spt3_vs_wt
YGR136W	LSB1	1101.75	0.533504	0.0981655	0.341302	0.732876	1	Upregulated	Genotype_spt3_vs_wt
YGR137W	YGR137W	730.855	0.592991	0.102119	0.910619	0.362496	1	Upregulated	Genotype_spt3_vs_wt
YGR138C	TPO2	3082.75	0.883829	0.24587	1.56111	0.118499	1	Upregulated	Genotype_spt3_vs_wt
YGR140W	CBF2	547.136	0.172821	0.109645	0	1	1	Upregulated	Genotype_spt3_vs_wt
YGR141W	VPS62	545.298	0.070303	0.0884292	0	1	1	Upregulated	Genotype_spt3_vs_wt
YGR143W	SKN1	958.491	0.087782	0.136399	0	1	1	Upregulated	Genotype_spt3_vs_wt
YGR146C-A	YGR146C-A	10.1176	0.725547	0.520549	0.433287	0.664807	1	Upregulated	Genotype_spt3_vs_wt
YGR149W	GPC1	415.309	0.535077	0.140022	0.25051	0.802193	1	Upregulated	Genotype_spt3_vs_wt
YGR153W	YGR153W	192.366	0.348184	0.173382	0	1	1	Upregulated	Genotype_spt3_vs_wt
YGR154C	GTO1	179.428	0.565562	0.173547	0.377773	0.705599	1	Upregulated	Genotype_spt3_vs_wt
YGR157W	CHO2	2940.07	0.531271	0.203786	0.153451	0.878043	1	Upregulated	Genotype_spt3_vs_wt
YGR161W-C	YGR161W-C	77.4226	0.431312	0.20937	0	1	1	Upregulated	Genotype_spt3_vs_wt
YGR166W	TRS65	547.383	0.0501559	0.112073	0	1	1	Upregulated	Genotype_spt3_vs_wt
YGR172C	YIP1	649.779	0.183401	0.0834624	0	1	1	Upregulated	Genotype_spt3_vs_wt
YGR173W	RBG2	1033.16	0.109763	0.0859193	0	1	1	Upregulated	Genotype_spt3_vs_wt
YGR174W-A	YGR174W-A	21.2394	0.403135	0.506526	0	1	1	Upregulated	Genotype_spt3_vs_wt
YGR178C	PBP1	2173.92	0.330855	0.0760304	0	1	1	Upregulated	Genotype_spt3_vs_wt
YGR180C	RNR4	5847.31	0.0733507	0.0958934	0	1	1	Upregulated	Genotype_spt3_vs_wt
YGR181W	TIM13	430.375	0.224874	0.099432	0	1	1	Upregulated	Genotype_spt3_vs_wt
YGR182C	YGR182C	523.385	0.402807	0.223447	0	1	1	Upregulated	Genotype_spt3_vs_wt
YGR183C	QCR9	492.148	0.490498	0.166248	0	1	1	Upregulated	Genotype_spt3_vs_wt
YGR184C	UBR1	1912.18	0.215512	0.0934743	0	1	1	Upregulated	Genotype_spt3_vs_wt
YGR185C	TYS1	3635.27	0.217129	0.0751753	0	1	1	Upregulated	Genotype_spt3_vs_wt
YGR189C	CRH1	6085.04	0.202051	0.109655	0	1	1	Upregulated	Genotype_spt3_vs_wt
YGR192C	TDH3	136093	0.0881678	0.152273	0	1	1	Upregulated	Genotype_spt3_vs_wt
YGR193C	PDX1	1098.82	0.399934	0.0771633	0	1	1	Upregulated	Genotype_spt3_vs_wt
YGR194C	XKS1	332.721	0.364483	0.116267	0	1	1	Upregulated	Genotype_spt3_vs_wt
YGR196C	FYV8	672.4	0.260013	0.0863013	0	1	1	Upregulated	Genotype_spt3_vs_wt
YGR198W	YPP1	880.736	0.010313	0.0783808	0	1	1	Upregulated	Genotype_spt3_vs_wt
YGR199W	PMT6	795.97	0.0639449	0.093225	0	1	1	Upregulated	Genotype_spt3_vs_wt
YGR202C	PCT1	575.02	0.146537	0.110668	0	1	1	Upregulated	Genotype_spt3_vs_wt
YGR203W	YCH1	146.362	0.0292966	0.136669	0	1	1	Upregulated	Genotype_spt3_vs_wt
YGR210C	YGR210C	1385.19	0.0657673	0.165212	0	1	1	Upregulated	Genotype_spt3_vs_wt
YGR211W	ZPR1	1775.38	0.488674	0.142226	0	1	1	Upregulated	Genotype_spt3_vs_wt
YGR212W	SLI1	152.794	0.556653	0.121889	0.464788	0.642083	1	Upregulated	Genotype_spt3_vs_wt
YGR213C	RTA1	44.835	0.111677	0.462233	0	1	1	Upregulated	Genotype_spt3_vs_wt
YGR215W	RSM27	345.473	0.224489	0.165526	0	1	1	Upregulated	Genotype_spt3_vs_wt
YGR216C	GPI1	490.02	0.161438	0.101658	0	1	1	Upregulated	Genotype_spt3_vs_wt
YGR217W	CCH1	856.406	0.279596	0.111782	0	1	1	Upregulated	Genotype_spt3_vs_wt
YGR218W	CRM1	2796.63	0.342238	0.105457	0	1	1	Upregulated	Genotype_spt3_vs_wt
YGR221C	TOS2	212.575	0.138024	0.138651	0	1	1	Upregulated	Genotype_spt3_vs_wt
YGR223C	HSV2	518.556	0.374381	0.104269	0	1	1	Upregulated	Genotype_spt3_vs_wt
YGR224W	AZR1	4.67035	0.0481943	0.692989	0	1	1	Upregulated	Genotype_spt3_vs_wt
YGR225W	AMA1	95.9051	1.08503	0.339587	1.72276	0.084932	1	Upregulated	Genotype_spt3_vs_wt
YGR227W	DIE2	503.044	0.263079	0.130287	0	1	1	Upregulated	Genotype_spt3_vs_wt
YGR230W	BNS1	202.798	0.677514	0.175446	1.01179	0.31164	1	Upregulated	Genotype_spt3_vs_wt
YGR231C	PHB2	1549.48	0.097747	0.0777408	0	1	1	Upregulated	Genotype_spt3_vs_wt
YGR232W	NAS6	582.412	0.29612	0.128023	0	1	1	Upregulated	Genotype_spt3_vs_wt
YGR235C	YGR235C	629.969	0.0830694	0.133091	0	1	1	Upregulated	Genotype_spt3_vs_wt
YGR237C	YGR237C	647.36	0.594689	0.0940204	1.00711	0.313882	1	Upregulated	Genotype_spt3_vs_wt
YGR246C	BRF1	766.55	0.199404	0.0726643	0	1	1	Upregulated	Genotype_spt3_vs_wt
YGR250C	RIE1	1251.61	0.306296	0.153196	0	1	1	Upregulated	Genotype_spt3_vs_wt
YGR254W	ENO1	15883.7	0.330645	0.219862	0	1	1	Upregulated	Genotype_spt3_vs_wt
YGR255C	COQ6	928.033	0.215032	0.10192	0	1	1	Upregulated	Genotype_spt3_vs_wt
YGR256W	GND2	327.365	0.0290291	0.323705	0	1	1	Upregulated	Genotype_spt3_vs_wt
YGR261C	APL6	1191.45	0.239107	0.0727713	0	1	1	Upregulated	Genotype_spt3_vs_wt
YGR262C	BUD32	348.714	0.0135545	0.110867	0	1	1	Upregulated	Genotype_spt3_vs_wt
YGR263C	SAY1	288.997	0.205285	0.105716	0	1	1	Upregulated	Genotype_spt3_vs_wt
YGR266W	YGR266W	648.143	0.115476	0.113828	0	1	1	Upregulated	Genotype_spt3_vs_wt
YGR267C	FOL2	1256.99	0.142778	0.111308	0	1	1	Upregulated	Genotype_spt3_vs_wt
YGR268C	HUA1	216.952	0.623133	0.136322	0.903255	0.36639	1	Upregulated	Genotype_spt3_vs_wt
YGR270W	YTA7	1882.34	0.0276776	0.0786758	0	1	1	Upregulated	Genotype_spt3_vs_wt
YGR271W	SLH1	1020.54	0.199348	0.108086	0	1	1	Upregulated	Genotype_spt3_vs_wt
YGR273C	YGR273C	8.42087	0.929855	0.983345	0.437136	0.662013	1	Upregulated	Genotype_spt3_vs_wt
YGR276C	RNH70	740.37	0.0731806	0.0697547	0	1	1	Upregulated	Genotype_spt3_vs_wt
YGR277C	CAB4	449.637	0.0710224	0.100915	0	1	1	Upregulated	Genotype_spt3_vs_wt
YGR279C	SCW4	5066.72	0.381851	0.100981	0	1	1	Upregulated	Genotype_spt3_vs_wt
YGR282C	BGL2	12425.4	0.307815	0.0992514	0	1	1	Upregulated	Genotype_spt3_vs_wt
YGR284C	ERV29	1660.22	0.486407	0.122182	0	1	1	Upregulated	Genotype_spt3_vs_wt
YGR285C	ZUO1	6358.54	0.152906	0.120668	0	1	1	Upregulated	Genotype_spt3_vs_wt
YGR287C	IMA1	140.323	0.0060034	0.191387	0	1	1	Upregulated	Genotype_spt3_vs_wt
YGR288W	MAL13	143.549	0.535185	0.145278	0.242188	0.808635	1	Upregulated	Genotype_spt3_vs_wt
YGR290W	YGR290W	0.997394	0.0413346	1.43944	0	1	1	Upregulated	Genotype_spt3_vs_wt
YGR291C	YGR291C	0.324968	0.150371	2.46788	0	1	1	Upregulated	Genotype_spt3_vs_wt
YGR292W	MAL12	77.6233	1.04447	0.35508	1.53338	0.125181	1	Upregulated	Genotype_spt3_vs_wt
YGR295C	COS6	1623.68	0.373992	0.130367	0	1	1	Upregulated	Genotype_spt3_vs_wt
YLL067W-A	YLL067W-A	3.44482	1.09824	0.922608	0.648428	0.516708	1	Upregulated	Genotype_spt3_vs_wt
YLL066W-B	YLL066W-B	3.19759	0.612677	0.879573	0.128105	0.898066	1	Upregulated	Genotype_spt3_vs_wt
YLL066W-A	YLL066W-A	3.66456	0.41703	0.708412	0	1	1	Upregulated	Genotype_spt3_vs_wt
YLL065W	YLL065W	0.382638	0.534244	2.42898	0.0140979	0.988752	1	Upregulated	Genotype_spt3_vs_wt
YLL064C	PAU18	45.089	0.410229	0.288642	0	1	1	Upregulated	Genotype_spt3_vs_wt
YLL059C	YLL059C	18.9829	0.478408	0.443309	0	1	1	Upregulated	Genotype_spt3_vs_wt
YLL058W	YLL058W	356.921	0.248302	0.138849	0	1	1	Upregulated	Genotype_spt3_vs_wt
YLL053C	YLL053C	96.6508	0.0272954	0.28821	0	1	1	Upregulated	Genotype_spt3_vs_wt
YLL052C	AQY2	61.929	0.0920914	0.28403	0	1	1	Upregulated	Genotype_spt3_vs_wt
YLL051C	FRE6	941.783	0.0487901	0.14176	0	1	1	Upregulated	Genotype_spt3_vs_wt
YLL050C	COF1	3853.63	0.192596	0.0854833	0	1	1	Upregulated	Genotype_spt3_vs_wt
YLL048C	YBT1	3666.32	0.230892	0.103604	0	1	1	Upregulated	Genotype_spt3_vs_wt
YLL046C	RNP1	64.3046	0.428337	0.485464	0	1	1	Upregulated	Genotype_spt3_vs_wt
YLL043W	FPS1	1790.28	0.181725	0.0614204	0	1	1	Upregulated	Genotype_spt3_vs_wt
YLL040C	VPS13	1849.43	0.398424	0.152558	0	1	1	Upregulated	Genotype_spt3_vs_wt
YLL039C	UBI4	3202.73	0.759257	0.215258	1.2044	0.228435	1	Upregulated	Genotype_spt3_vs_wt
YLL033W	IRC19	79.056	0.377247	0.153651	0	1	1	Upregulated	Genotype_spt3_vs_wt
YLL032C	YLL032C	445.656	0.219386	0.0936027	0	1	1	Upregulated	Genotype_spt3_vs_wt
YLL031C	GPI13	1111.68	0.099542	0.0894042	0	1	1	Upregulated	Genotype_spt3_vs_wt
YLL029W	FRA1	1784.12	0.216601	0.0611531	0	1	1	Upregulated	Genotype_spt3_vs_wt
YLL027W	ISA1	818.523	0.31914	0.120418	0	1	1	Upregulated	Genotype_spt3_vs_wt
YLL025W	PAU17	36.6034	0.107394	0.342091	0	1	1	Upregulated	Genotype_spt3_vs_wt
YLL023C	POM33	675.632	0.590829	0.111621	0.813721	0.415805	1	Upregulated	Genotype_spt3_vs_wt
YLL021W	SPA2	1864.17	0.0162711	0.103858	0	1	1	Upregulated	Genotype_spt3_vs_wt
YLL019C	KNS1	1164.52	0.696292	0.15776	1.24425	0.213409	1	Upregulated	Genotype_spt3_vs_wt
YLL019W-A	YLL019W-A	0.436468	0.480241	1.90751	0	1	1	Upregulated	Genotype_spt3_vs_wt
YLL018C	DPS1	5065.79	0.360641	0.0978015	0	1	1	Upregulated	Genotype_spt3_vs_wt
YLL015W	BPT1	1561.25	0.110323	0.0959423	0	1	1	Upregulated	Genotype_spt3_vs_wt
YLL007C	LMO1	201.695	0.307273	0.10931	0	1	1	Upregulated	Genotype_spt3_vs_wt
YLL006W	MMM1	291.488	0.245839	0.100552	0	1	1	Upregulated	Genotype_spt3_vs_wt
YLL005C	SPO75	59.3904	1.2393	0.451633	1.63694	0.101643	1	Upregulated	Genotype_spt3_vs_wt
YLL003W	SFI1	533.834	0.0623985	0.0761335	0	1	1	Upregulated	Genotype_spt3_vs_wt
YLL002W	RTT109	185.899	0.0184282	0.101192	0	1	1	Upregulated	Genotype_spt3_vs_wt
YLL001W	DNM1	692.147	0.357802	0.073416	0	1	1	Upregulated	Genotype_spt3_vs_wt
YLR001C	YLR001C	577.122	0.48493	0.105984	0	1	1	Upregulated	Genotype_spt3_vs_wt
YLR004C	THI73	45.2529	0.347136	0.328555	0	1	1	Upregulated	Genotype_spt3_vs_wt
YLR005W	SSL1	607.842	0.035324	0.0693892	0	1	1	Upregulated	Genotype_spt3_vs_wt
YLR006C	SSK1	538.583	0.17828	0.100302	0	1	1	Upregulated	Genotype_spt3_vs_wt
YLR010C	TEN1	76.602	0.105087	0.182567	0	1	1	Upregulated	Genotype_spt3_vs_wt
YLR011W	LOT6	146.087	0.265621	0.149094	0	1	1	Upregulated	Genotype_spt3_vs_wt
YLR013W	GAT3	3.1888	0.0358067	1.20946	0	1	1	Upregulated	Genotype_spt3_vs_wt
YLR014C	PPR1	371.593	0.036852	0.136496	0	1	1	Upregulated	Genotype_spt3_vs_wt
YLR018C	POM34	671	0.126182	0.126427	0	1	1	Upregulated	Genotype_spt3_vs_wt
YLR024C	UBR2	667.486	0.388132	0.133538	0	1	1	Upregulated	Genotype_spt3_vs_wt
YLR025W	SNF7	1272.97	0.230406	0.101619	0	1	1	Upregulated	Genotype_spt3_vs_wt
YLR026C	SED5	544.903	0.102439	0.0997682	0	1	1	Upregulated	Genotype_spt3_vs_wt
YLR027C	AAT2	3466.25	0.454347	0.0964112	0	1	1	Upregulated	Genotype_spt3_vs_wt
YLR028C	ADE16	2551.78	0.147807	0.0741179	0	1	1	Upregulated	Genotype_spt3_vs_wt
YLR030W	YLR030W	12.9259	0.0955807	0.826382	0	1	1	Upregulated	Genotype_spt3_vs_wt
YLR032W	RAD5	563.625	0.100474	0.0915524	0	1	1	Upregulated	Genotype_spt3_vs_wt
YLR037C	PAU23	133.403	0.194276	0.29354	0	1	1	Upregulated	Genotype_spt3_vs_wt
YLR038C	COX12	369.199	0.217469	0.167451	0	1	1	Upregulated	Genotype_spt3_vs_wt
YLR039C	RIC1	670.83	0.0200783	0.0701898	0	1	1	Upregulated	Genotype_spt3_vs_wt
YLR042C	YLR042C	331.915	1.20069	0.561661	1.24753	0.212205	1	Upregulated	Genotype_spt3_vs_wt
YLR043C	TRX1	1664.46	0.103813	0.141312	0	1	1	Upregulated	Genotype_spt3_vs_wt
YLR045C	STU2	1000.4	0.135279	0.0955426	0	1	1	Upregulated	Genotype_spt3_vs_wt
YLR046C	YLR046C	212.567	0.137582	0.155964	0	1	1	Upregulated	Genotype_spt3_vs_wt
YLR047C	FRE8	286.392	0.288075	0.134136	0	1	1	Upregulated	Genotype_spt3_vs_wt
YLR050C	YLR050C	291.071	0.333712	0.108665	0	1	1	Upregulated	Genotype_spt3_vs_wt
YLR053C	YLR053C	12.4974	0.579643	1.08107	0.0736707	0.941272	1	Upregulated	Genotype_spt3_vs_wt
YLR054C	OSW2	78.462	0.900266	0.332123	1.20517	0.228136	1	Upregulated	Genotype_spt3_vs_wt
YLR056W	ERG3	6033.84	0.454542	0.144377	0	1	1	Upregulated	Genotype_spt3_vs_wt
YLR057W	MNL2	1106.49	0.495372	0.0798701	0	1	1	Upregulated	Genotype_spt3_vs_wt
YLR059C	REX2	433.345	0.239069	0.136908	0	1	1	Upregulated	Genotype_spt3_vs_wt
YLR060W	FRS1	4113.4	0.247988	0.0892621	0	1	1	Upregulated	Genotype_spt3_vs_wt
YLR064W	PER33	763.493	0.400116	0.149682	0	1	1	Upregulated	Genotype_spt3_vs_wt
YLR071C	RGR1	995.515	0.183581	0.0737817	0	1	1	Upregulated	Genotype_spt3_vs_wt
YLR075W	RPL10	25851.6	0.0804162	0.134739	0	1	1	Upregulated	Genotype_spt3_vs_wt
YLR077W	FMP25	661.804	0.0306181	0.0685459	0	1	1	Upregulated	Genotype_spt3_vs_wt
YLR081W	GAL2	19.7504	0.26	0.508465	0	1	1	Upregulated	Genotype_spt3_vs_wt
YLR084C	RAX2	1154.82	0.409513	0.151536	0	1	1	Upregulated	Genotype_spt3_vs_wt
YLR086W	SMC4	1166.48	0.136849	0.0960559	0	1	1	Upregulated	Genotype_spt3_vs_wt
YLR087C	CSF1	898.05	0.0941228	0.120984	0	1	1	Upregulated	Genotype_spt3_vs_wt
YLR088W	GAA1	890.63	0.161953	0.0816737	0	1	1	Upregulated	Genotype_spt3_vs_wt
YLR095C	IOC2	992.973	0.131231	0.08807	0	1	1	Upregulated	Genotype_spt3_vs_wt
YLR096W	KIN2	1195.28	0.125342	0.103634	0	1	1	Upregulated	Genotype_spt3_vs_wt
YLR097C	HRT3	377.204	0.0349648	0.0962732	0	1	1	Upregulated	Genotype_spt3_vs_wt
YLR098C	CHA4	339.11	0.234288	0.10453	0	1	1	Upregulated	Genotype_spt3_vs_wt
YLR099C	ICT1	509.249	0.172208	0.184503	0	1	1	Upregulated	Genotype_spt3_vs_wt
YLR101C	YLR101C	29.5295	0.0041116	0.283619	0	1	1	Upregulated	Genotype_spt3_vs_wt
YLR102C	APC9	214.705	0.328457	0.13917	0	1	1	Upregulated	Genotype_spt3_vs_wt
YLR103C	CDC45	465.374	0.116015	0.0794401	0	1	1	Upregulated	Genotype_spt3_vs_wt
YLR104W	LCL2	329.704	0.0478701	0.119262	0	1	1	Upregulated	Genotype_spt3_vs_wt
YLR105C	SEN2	384.603	0.0657894	0.0885927	0	1	1	Upregulated	Genotype_spt3_vs_wt
YLR106C	MDN1	5332.85	0.11317	0.133262	0	1	1	Upregulated	Genotype_spt3_vs_wt
YLR108C	YLR108C	204.982	0.60084	0.436897	0.230811	0.817462	1	Upregulated	Genotype_spt3_vs_wt
YLR110C	CCW12	24833.9	0.312321	0.166973	0	1	1	Upregulated	Genotype_spt3_vs_wt
YLR113W	HOG1	1634.14	0.495022	0.119369	0	1	1	Upregulated	Genotype_spt3_vs_wt
YLR114C	AVL9	1444.27	0.00933066	0.0793898	0	1	1	Upregulated	Genotype_spt3_vs_wt
YLR118C	YLR118C	509.228	0.112657	0.085509	0	1	1	Upregulated	Genotype_spt3_vs_wt
YLR119W	SRN2	152.835	0.0625435	0.13276	0	1	1	Upregulated	Genotype_spt3_vs_wt
YLR122C	YLR122C	36.9577	0.285424	0.276174	0	1	1	Upregulated	Genotype_spt3_vs_wt
YLR123C	YLR123C	36.1303	0.536829	0.294112	0.125222	0.900347	1	Upregulated	Genotype_spt3_vs_wt
YLR127C	APC2	304.402	0.0225211	0.108239	0	1	1	Upregulated	Genotype_spt3_vs_wt
YLR128W	DCN1	127.942	0.227805	0.146543	0	1	1	Upregulated	Genotype_spt3_vs_wt
YLR131C	ACE2	867.053	0.463932	0.133587	0	1	1	Upregulated	Genotype_spt3_vs_wt
YLR132C	USB1	92.9911	0.4566	0.198468	0	1	1	Upregulated	Genotype_spt3_vs_wt
YLR133W	CKI1	399.721	0.464882	0.0998096	0	1	1	Upregulated	Genotype_spt3_vs_wt
YLR134W	PDC5	272.548	0.168165	0.216956	0	1	1	Upregulated	Genotype_spt3_vs_wt
YLR135W	SLX4	362.305	0.201489	0.107819	0	1	1	Upregulated	Genotype_spt3_vs_wt
YLR136C	TIS11	254.134	0.502816	0.482627	0.00583524	0.995344	1	Upregulated	Genotype_spt3_vs_wt
YLR137W	RKM5	216.515	0.301791	0.150905	0	1	1	Upregulated	Genotype_spt3_vs_wt
YLR139C	SLS1	257.202	0.075092	0.178171	0	1	1	Upregulated	Genotype_spt3_vs_wt
YLR142W	PUT1	1438.51	0.649569	0.428011	0.349451	0.726751	1	Upregulated	Genotype_spt3_vs_wt
YLR144C	ACF2	525.138	0.0902606	0.0871125	0	1	1	Upregulated	Genotype_spt3_vs_wt
YLR148W	PEP3	579.266	0.0626156	0.0854277	0	1	1	Upregulated	Genotype_spt3_vs_wt
YLR149C	YLR149C	317.439	0.948281	0.294289	1.52327	0.127692	1	Upregulated	Genotype_spt3_vs_wt
YLR151C	PCD1	255.548	0.605934	0.14806	0.715479	0.474313	1	Upregulated	Genotype_spt3_vs_wt
YLR152C	YLR152C	321.196	0.163469	0.148905	0	1	1	Upregulated	Genotype_spt3_vs_wt
YLR154C	RNH203	274.688	0.0980696	0.149942	0	1	1	Upregulated	Genotype_spt3_vs_wt
YLR165C	PUS5	187.284	0.0378638	0.182883	0	1	1	Upregulated	Genotype_spt3_vs_wt
YLR168C	UPS2	579.628	0.0607838	0.186301	0	1	1	Upregulated	Genotype_spt3_vs_wt
YLR169W	YLR169W	0.986073	0.275426	1.56295	0	1	1	Upregulated	Genotype_spt3_vs_wt
YLR172C	DPH5	1533.21	0.0727466	0.0881066	0	1	1	Upregulated	Genotype_spt3_vs_wt
YLR176C	RFX1	312.821	0.16728	0.136747	0	1	1	Upregulated	Genotype_spt3_vs_wt
YLR177W	YLR177W	623.437	0.0630731	0.164128	0	1	1	Upregulated	Genotype_spt3_vs_wt
YLR178C	TFS1	726.687	0.679442	0.175097	1.02482	0.30545	1	Upregulated	Genotype_spt3_vs_wt
YLR179C	YLR179C	2726.63	0.524093	0.153652	0.1568	0.875403	1	Upregulated	Genotype_spt3_vs_wt
YLR181C	VTA1	730.176	0.0435508	0.132065	0	1	1	Upregulated	Genotype_spt3_vs_wt
YLR183C	TOS4	542.449	0.375116	0.111595	0	1	1	Upregulated	Genotype_spt3_vs_wt
YLR187W	SKG3	564.06	0.206476	0.190017	0	1	1	Upregulated	Genotype_spt3_vs_wt
YLR188W	MDL1	1204.41	0.211529	0.0765346	0	1	1	Upregulated	Genotype_spt3_vs_wt
YLR189C	ATG26	1524.67	0.354434	0.12473	0	1	1	Upregulated	Genotype_spt3_vs_wt
YLR190W	MMR1	2183.62	0.460875	0.14007	0	1	1	Upregulated	Genotype_spt3_vs_wt
YLR194C	NCW2	2746.68	1.02059	0.399279	1.30383	0.192291	1	Upregulated	Genotype_spt3_vs_wt
YLR199C	PBA1	600.533	0.595147	0.137279	0.693094	0.48825	1	Upregulated	Genotype_spt3_vs_wt
YLR201C	COQ9	535.242	0.337481	0.150371	0	1	1	Upregulated	Genotype_spt3_vs_wt
YLR206W	ENT2	1460.21	0.264404	0.147557	0	1	1	Upregulated	Genotype_spt3_vs_wt
YLR207W	HRD3	799.031	0.0409998	0.0880184	0	1	1	Upregulated	Genotype_spt3_vs_wt
YLR208W	SEC13	2088.51	0.140776	0.0897309	0	1	1	Upregulated	Genotype_spt3_vs_wt
YLR209C	PNP1	519.652	0.234837	0.104996	0	1	1	Upregulated	Genotype_spt3_vs_wt
YLR211C	ATG38	177.005	0.140443	0.170113	0	1	1	Upregulated	Genotype_spt3_vs_wt
YLR212C	TUB4	488.393	0.243566	0.0850606	0	1	1	Upregulated	Genotype_spt3_vs_wt
YLR215C	CDC123	370.491	0.012782	0.122421	0	1	1	Upregulated	Genotype_spt3_vs_wt
YLR216C	CPR6	3792.11	0.617335	0.229676	0.510871	0.609441	1	Upregulated	Genotype_spt3_vs_wt
YLR219W	MSC3	931.36	0.184826	0.161126	0	1	1	Upregulated	Genotype_spt3_vs_wt
YLR227W-B	YLR227W-B	5064.63	0.0295731	0.195563	0	1	1	Upregulated	Genotype_spt3_vs_wt
YLR229C	CDC42	1632.48	0.193301	0.110024	0	1	1	Upregulated	Genotype_spt3_vs_wt
YLR233C	EST1	211.678	0.280846	0.169733	0	1	1	Upregulated	Genotype_spt3_vs_wt
YLR234W	TOP3	174.393	0.0330988	0.196893	0	1	1	Upregulated	Genotype_spt3_vs_wt
YLR240W	VPS34	639.312	0.216868	0.122953	0	1	1	Upregulated	Genotype_spt3_vs_wt
YLR241W	CSC1	1316.77	0.482091	0.127007	0	1	1	Upregulated	Genotype_spt3_vs_wt
YLR243W	GPN3	598.825	0.0206063	0.159753	0	1	1	Upregulated	Genotype_spt3_vs_wt
YLR247C	IRC20	1471.66	0.602713	0.16077	0.638879	0.522902	1	Upregulated	Genotype_spt3_vs_wt
YLR248W	RCK2	2303.94	0.0396473	0.125687	0	1	1	Upregulated	Genotype_spt3_vs_wt
YLR251W	SYM1	213.583	0.133088	0.224748	0	1	1	Upregulated	Genotype_spt3_vs_wt
YLR252W	YLR252W	156.732	0.295424	0.250418	0	1	1	Upregulated	Genotype_spt3_vs_wt
YLR254C	NDL1	405.8	0.372726	0.18157	0	1	1	Upregulated	Genotype_spt3_vs_wt
YLR257W	YLR257W	2587.54	0.0748501	0.172966	0	1	1	Upregulated	Genotype_spt3_vs_wt
YLR259C	HSP60	8606.32	0.443851	0.176589	0	1	1	Upregulated	Genotype_spt3_vs_wt
YLR265C	NEJ1	108.912	0.879559	0.260824	1.45523	0.145606	1	Upregulated	Genotype_spt3_vs_wt
YLR267W	BOP2	217.621	0.746069	0.417958	0.58874	0.556036	1	Upregulated	Genotype_spt3_vs_wt
YLR273C	PIG1	407.969	0.503974	0.201034	0.0197689	0.984228	1	Upregulated	Genotype_spt3_vs_wt
YLR274W	MCM5	1117.04	0.0585358	0.0979463	0	1	1	Upregulated	Genotype_spt3_vs_wt
YLR278C	YLR278C	1238.85	0.157439	0.148529	0	1	1	Upregulated	Genotype_spt3_vs_wt
YLR283W	YLR283W	294.811	0.148734	0.202869	0	1	1	Upregulated	Genotype_spt3_vs_wt
YLR291C	GCD7	1297.94	0.00930273	0.0919531	0	1	1	Upregulated	Genotype_spt3_vs_wt
YLR292C	SEC72	725.334	0.0641972	0.144234	0	1	1	Upregulated	Genotype_spt3_vs_wt
YLR293C	GSP1	7139.81	0.239441	0.127574	0	1	1	Upregulated	Genotype_spt3_vs_wt
YLR294C	YLR294C	820.91	0.155494	0.137222	0	1	1	Upregulated	Genotype_spt3_vs_wt
YLR295C	ATP14	1014.39	0.43741	0.134836	0	1	1	Upregulated	Genotype_spt3_vs_wt
YLR298C	YHC1	418.181	0.0757031	0.172711	0	1	1	Upregulated	Genotype_spt3_vs_wt
YLR299W	ECM38	674.58	0.296834	0.130011	0	1	1	Upregulated	Genotype_spt3_vs_wt
YLR305C	STT4	1553.44	0.0567599	0.0942833	0	1	1	Upregulated	Genotype_spt3_vs_wt
YLR307C-A	YLR307C-A	108.327	1.28798	0.803772	0.980347	0.326915	1	Upregulated	Genotype_spt3_vs_wt
YLR308W	CDA2	14.3126	2.27346	1.0041	1.76622	0.0773584	1	Upregulated	Genotype_spt3_vs_wt
YLR310C	CDC25	2076.75	0.135753	0.116935	0	1	1	Upregulated	Genotype_spt3_vs_wt
YLR313C	SPH1	250.824	0.0766321	0.190427	0	1	1	Upregulated	Genotype_spt3_vs_wt
YLR314C	CDC3	2561.43	0.059834	0.0948457	0	1	1	Upregulated	Genotype_spt3_vs_wt
YLR315W	NKP2	47.6735	0.0544743	0.226208	0	1	1	Upregulated	Genotype_spt3_vs_wt
YLR317W	YLR317W	87.8753	0.0705172	0.223029	0	1	1	Upregulated	Genotype_spt3_vs_wt
YLR320W	MMS22	502.328	0.110353	0.13121	0	1	1	Upregulated	Genotype_spt3_vs_wt
YLR321C	SFH1	493.058	0.027831	0.113029	0	1	1	Upregulated	Genotype_spt3_vs_wt
YLR322W	VPS65	3.74291	0.368475	1.12754	0	1	1	Upregulated	Genotype_spt3_vs_wt
YLR324W	PEX30	1108.96	0.331572	0.130215	0	1	1	Upregulated	Genotype_spt3_vs_wt
YLR329W	REC102	45.3621	0.554847	0.419479	0.130751	0.895973	1	Upregulated	Genotype_spt3_vs_wt
YLR330W	CHS5	2779.93	0.0646338	0.111957	0	1	1	Upregulated	Genotype_spt3_vs_wt
YLR332W	MID2	1437.58	0.607741	0.168721	0.638574	0.5231	1	Upregulated	Genotype_spt3_vs_wt
YLR334C	YLR334C	2.88425	0.288608	1.15273	0	1	1	Upregulated	Genotype_spt3_vs_wt
YLR337C	VRP1	1193.52	0.181413	0.167237	0	1	1	Upregulated	Genotype_spt3_vs_wt
YLR340W	RPP0	24863.9	0.125493	0.133484	0	1	1	Upregulated	Genotype_spt3_vs_wt
YLR342W	FKS1	16013.5	0.100704	0.132532	0	1	1	Upregulated	Genotype_spt3_vs_wt
YLR342W-A	YLR342W-A	350.94	0.00911363	0.1832	0	1	1	Upregulated	Genotype_spt3_vs_wt
YLR345W	YLR345W	593.166	0.41541	0.196849	0	1	1	Upregulated	Genotype_spt3_vs_wt
YLR346C	CIS1	75.8774	0.128936	0.345449	0	1	1	Upregulated	Genotype_spt3_vs_wt
YLR351C	NIT3	1182.42	0.00893693	0.107131	0	1	1	Upregulated	Genotype_spt3_vs_wt
YLR352W	YLR352W	405.185	0.32474	0.145433	0	1	1	Upregulated	Genotype_spt3_vs_wt
YLR353W	BUD8	780.584	0.07481	0.176991	0	1	1	Upregulated	Genotype_spt3_vs_wt
YLR362W	STE11	606.777	0.180298	0.181685	0	1	1	Upregulated	Genotype_spt3_vs_wt
YLR364W	GRX8	92.4383	0.0477839	0.248796	0	1	1	Upregulated	Genotype_spt3_vs_wt
YLR364C-A	YLR364C-A	0.908461	0.478389	1.55684	0	1	1	Upregulated	Genotype_spt3_vs_wt
YLR369W	SSQ1	607.638	0.149195	0.128075	0	1	1	Upregulated	Genotype_spt3_vs_wt
YLR370C	ARC18	864.674	0.348215	0.137126	0	1	1	Upregulated	Genotype_spt3_vs_wt
YLR372W	YLR372W	3743.08	0.195843	0.146713	0	1	1	Upregulated	Genotype_spt3_vs_wt
YLR373C	VID22	732.196	0.26251	0.144089	0	1	1	Upregulated	Genotype_spt3_vs_wt
YLR374C	YLR374C	9.17036	0.928093	0.629189	0.680389	0.496258	1	Upregulated	Genotype_spt3_vs_wt
YLR375W	STP3	840.702	0.0282409	0.11558	0	1	1	Upregulated	Genotype_spt3_vs_wt
YLR376C	PSY3	237.548	0.0887274	0.206533	0	1	1	Upregulated	Genotype_spt3_vs_wt
YLR378C	SEC61	4129.2	0.239499	0.104221	0	1	1	Upregulated	Genotype_spt3_vs_wt
YLR380W	CSR1	849.335	0.218374	0.142481	0	1	1	Upregulated	Genotype_spt3_vs_wt
YLR381W	CTF3	474.843	0.110419	0.232244	0	1	1	Upregulated	Genotype_spt3_vs_wt
YLR383W	SMC6	975.67	0.107689	0.105998	0	1	1	Upregulated	Genotype_spt3_vs_wt
YLR385C	SWC7	38.9041	0.024626	0.268131	0	1	1	Upregulated	Genotype_spt3_vs_wt
YLR386W	VAC14	645.539	0.0285785	0.100561	0	1	1	Upregulated	Genotype_spt3_vs_wt
YLR387C	REH1	1192.5	0.0605824	0.148073	0	1	1	Upregulated	Genotype_spt3_vs_wt
YLR389C	STE23	1559.59	0.354395	0.10894	0	1	1	Upregulated	Genotype_spt3_vs_wt
YLR390W	ECM19	175.037	0.262638	0.138134	0	1	1	Upregulated	Genotype_spt3_vs_wt
YLR390W-A	CCW14	9352.3	0.680274	0.207093	0.870499	0.384028	1	Upregulated	Genotype_spt3_vs_wt
YLR393W	ATP10	149.119	0.0324699	0.1642	0	1	1	Upregulated	Genotype_spt3_vs_wt
YLR394W	CST9	403.561	0.168284	0.131027	0	1	1	Upregulated	Genotype_spt3_vs_wt
YLR395C	COX8	388.682	0.130251	0.139703	0	1	1	Upregulated	Genotype_spt3_vs_wt
YLR396C	VPS33	512.496	0.229139	0.137226	0	1	1	Upregulated	Genotype_spt3_vs_wt
YLR398C	SKI2	1600.34	0.228964	0.100507	0	1	1	Upregulated	Genotype_spt3_vs_wt
YLR400W	YLR400W	4.1522	0.3188	0.905674	0	1	1	Upregulated	Genotype_spt3_vs_wt
YLR402W	YLR402W	20.1818	0.239711	0.356747	0	1	1	Upregulated	Genotype_spt3_vs_wt
YLR404W	YLR404W	210.339	0.225393	0.135855	0	1	1	Upregulated	Genotype_spt3_vs_wt
YLR406C-A	YLR406C-A	5.09472	0.421324	0.903396	0	1	1	Upregulated	Genotype_spt3_vs_wt
YLR410W	VIP1	2495.25	0.204838	0.0976559	0	1	1	Upregulated	Genotype_spt3_vs_wt
YLR412W	BER1	556.461	0.131973	0.154743	0	1	1	Upregulated	Genotype_spt3_vs_wt
YLR414C	PUN1	2252.35	0.426814	0.202239	0	1	1	Upregulated	Genotype_spt3_vs_wt
YLR415C	YLR415C	15.687	0.673033	0.689666	0.250894	0.801896	1	Upregulated	Genotype_spt3_vs_wt
YLR416C	YLR416C	8.85013	0.990117	0.931485	0.526168	0.598772	1	Upregulated	Genotype_spt3_vs_wt
YLR417W	VPS36	508.281	0.663744	0.212379	0.770996	0.440709	1	Upregulated	Genotype_spt3_vs_wt
YLR419W	YLR419W	976.408	0.0630853	0.0999337	0	1	1	Upregulated	Genotype_spt3_vs_wt
YLR422W	DCK1	1140.01	0.314428	0.129678	0	1	1	Upregulated	Genotype_spt3_vs_wt
YLR425W	TUS1	596.018	0.183091	0.137167	0	1	1	Upregulated	Genotype_spt3_vs_wt
YLR426W	TDA5	361.809	0.146945	0.13166	0	1	1	Upregulated	Genotype_spt3_vs_wt
YLR430W	SEN1	3749.68	0.222181	0.124289	0	1	1	Upregulated	Genotype_spt3_vs_wt
YLR431C	ATG23	353.363	0.0111538	0.176089	0	1	1	Upregulated	Genotype_spt3_vs_wt
YLR432W	IMD3	3834.57	0.0976678	0.111016	0	1	1	Upregulated	Genotype_spt3_vs_wt
YLR433C	CNA1	711.13	0.18747	0.113231	0	1	1	Upregulated	Genotype_spt3_vs_wt
YLR434C	YLR434C	9.0419	0.0271849	0.513719	0	1	1	Upregulated	Genotype_spt3_vs_wt
YLR436C	ECM30	1303.18	0.412764	0.144788	0	1	1	Upregulated	Genotype_spt3_vs_wt
YLR437C	DIF1	375.917	0.092075	0.179514	0	1	1	Upregulated	Genotype_spt3_vs_wt
YLR437C-A	YLR437C-A	10.1322	0.202959	0.511013	0	1	1	Upregulated	Genotype_spt3_vs_wt
YLR438W	CAR2	1026.53	0.0041092	0.177349	0	1	1	Upregulated	Genotype_spt3_vs_wt
YLR446W	YLR446W	128.143	0.522036	0.194672	0.113195	0.909876	1	Upregulated	Genotype_spt3_vs_wt
YLR450W	HMG2	1191.32	0.450166	0.10708	0	1	1	Upregulated	Genotype_spt3_vs_wt
YLR451W	LEU3	812.153	0.113799	0.110945	0	1	1	Upregulated	Genotype_spt3_vs_wt
YLR453C	RIF2	118.413	0.324642	0.204395	0	1	1	Upregulated	Genotype_spt3_vs_wt
YLR454W	FMP27	1838.94	0.387971	0.112597	0	1	1	Upregulated	Genotype_spt3_vs_wt
YLR457C	NBP1	273.669	0.0991528	0.192367	0	1	1	Upregulated	Genotype_spt3_vs_wt
YLR459W	GAB1	703.665	0.265164	0.141479	0	1	1	Upregulated	Genotype_spt3_vs_wt
YLR460C	YLR460C	91.4126	0.227364	0.297458	0	1	1	Upregulated	Genotype_spt3_vs_wt
YLR461W	PAU4	20.3923	0.445416	0.68321	0	1	1	Upregulated	Genotype_spt3_vs_wt
YLR462W	YLR462W	42.4413	0.226689	0.311792	0	1	1	Upregulated	Genotype_spt3_vs_wt
YLR463C	YLR463C	16.9046	0.156453	0.373025	0	1	1	Upregulated	Genotype_spt3_vs_wt
YLR464W	YLR464W	52.9959	0.0977387	0.302719	0	1	1	Upregulated	Genotype_spt3_vs_wt
YLR465C	BSC3	7.74293	0.0499444	0.442512	0	1	1	Upregulated	Genotype_spt3_vs_wt
YLR466C-B	YLR466C-B	24.1917	0.334044	0.382368	0	1	1	Upregulated	Genotype_spt3_vs_wt
YLR467C-A	YLR467C-A	4.73816	0.950934	0.682142	0.661056	0.508576	1	Upregulated	Genotype_spt3_vs_wt
YPL283W-B	YPL283W-B	2.83506	1.15177	0.931586	0.699637	0.484154	1	Upregulated	Genotype_spt3_vs_wt
YPL282C	PAU22	7.71488	1.30743	1.12741	0.716183	0.473879	1	Upregulated	Genotype_spt3_vs_wt
YPL281C	ERR2	45.7264	0.534112	0.55034	0.0619832	0.950576	1	Upregulated	Genotype_spt3_vs_wt
YPL280W	HSP32	17.1191	0.621604	0.884511	0.137482	0.89065	1	Upregulated	Genotype_spt3_vs_wt
YPL278C	YPL278C	53.2118	0.169423	0.230905	0	1	1	Upregulated	Genotype_spt3_vs_wt
YPL277C	YPL277C	148.205	0.581056	0.211947	0.382436	0.702138	1	Upregulated	Genotype_spt3_vs_wt
YPL274W	SAM3	880.21	0.542074	0.173266	0.242828	0.808139	1	Upregulated	Genotype_spt3_vs_wt
YPL273W	SAM4	1880.08	0.131445	0.142969	0	1	1	Upregulated	Genotype_spt3_vs_wt
YPL272C	PBI1	249.291	0.826012	0.297322	1.09649	0.272863	1	Upregulated	Genotype_spt3_vs_wt
YPL271W	ATP15	813.835	0.412068	0.183431	0	1	1	Upregulated	Genotype_spt3_vs_wt
YPL270W	MDL2	1004.24	0.264986	0.0750894	0	1	1	Upregulated	Genotype_spt3_vs_wt
YPL265W	DIP5	1347.17	0.402932	0.199998	0	1	1	Upregulated	Genotype_spt3_vs_wt
YPL264C	YPL264C	104.107	0.33091	0.163555	0	1	1	Upregulated	Genotype_spt3_vs_wt
YPL263C	KEL3	1801.36	0.109969	0.0833516	0	1	1	Upregulated	Genotype_spt3_vs_wt
YPL262W	FUM1	1957.04	0.443383	0.10407	0	1	1	Upregulated	Genotype_spt3_vs_wt
YPL260W	CUB1	1263.1	0.302956	0.0765004	0	1	1	Upregulated	Genotype_spt3_vs_wt
YPL257W	YPL257W	51.5576	0.201811	0.206811	0	1	1	Upregulated	Genotype_spt3_vs_wt
YPL251W	YPL251W	2.58101	0.294561	0.99236	0	1	1	Upregulated	Genotype_spt3_vs_wt
YPL250C	ATG41	287.536	0.607561	0.502046	0.214246	0.830355	1	Upregulated	Genotype_spt3_vs_wt
YPL249C	GYP5	636.188	0.219665	0.101979	0	1	1	Upregulated	Genotype_spt3_vs_wt
YPL247C	YPL247C	302.752	0.244014	0.18337	0	1	1	Upregulated	Genotype_spt3_vs_wt
YPL243W	SRP68	1636.98	0.204832	0.0840142	0	1	1	Upregulated	Genotype_spt3_vs_wt
YPL241C	CIN2	146.638	0.113686	0.156973	0	1	1	Upregulated	Genotype_spt3_vs_wt
YPL239W	YAR1	1041.9	0.240602	0.132723	0	1	1	Upregulated	Genotype_spt3_vs_wt
YPL238C	YPL238C	5.69403	1.61804	0.631299	1.77101	0.076559	1	Upregulated	Genotype_spt3_vs_wt
YPL236C	ENV7	164.734	0.206405	0.125969	0	1	1	Upregulated	Genotype_spt3_vs_wt
YPL232W	SSO1	1166.08	0.166939	0.0909703	0	1	1	Upregulated	Genotype_spt3_vs_wt
YPL230W	USV1	352.225	0.564149	0.273762	0.234324	0.814734	1	Upregulated	Genotype_spt3_vs_wt
YPL229W	YPL229W	195.081	0.399077	0.182402	0	1	1	Upregulated	Genotype_spt3_vs_wt
YPL228W	CET1	492.568	0.210219	0.095701	0	1	1	Upregulated	Genotype_spt3_vs_wt
YPL224C	MMT2	440.091	0.137111	0.0951344	0	1	1	Upregulated	Genotype_spt3_vs_wt
YPL223C	GRE1	77.4677	0.57786	0.38808	0.200627	0.84099	1	Upregulated	Genotype_spt3_vs_wt
YPL222W	FMP40	383.73	0.420318	0.144268	0	1	1	Upregulated	Genotype_spt3_vs_wt
YPL219W	PCL8	167.233	0.279627	0.114134	0	1	1	Upregulated	Genotype_spt3_vs_wt
YPL218W	SAR1	2121.08	0.213678	0.110431	0	1	1	Upregulated	Genotype_spt3_vs_wt
YPL216W	YPL216W	267.321	0.235643	0.09948	0	1	1	Upregulated	Genotype_spt3_vs_wt
YPL214C	THI6	505.262	0.280724	0.113281	0	1	1	Upregulated	Genotype_spt3_vs_wt
YPL213W	LEA1	196.945	0.140856	0.154041	0	1	1	Upregulated	Genotype_spt3_vs_wt
YPL212C	PUS1	1456.56	0.134696	0.0951047	0	1	1	Upregulated	Genotype_spt3_vs_wt
YPL209C	IPL1	135.302	0.101883	0.154887	0	1	1	Upregulated	Genotype_spt3_vs_wt
YPL208W	RKM1	498.586	0.0973473	0.0773703	0	1	1	Upregulated	Genotype_spt3_vs_wt
YPL207W	TYW1	2327.46	0.149902	0.107648	0	1	1	Upregulated	Genotype_spt3_vs_wt
YPL206C	PGC1	877.894	0.119969	0.102076	0	1	1	Upregulated	Genotype_spt3_vs_wt
YPL203W	TPK2	487.403	0.345895	0.118976	0	1	1	Upregulated	Genotype_spt3_vs_wt
YPL194W	DDC1	201.915	0.112898	0.117623	0	1	1	Upregulated	Genotype_spt3_vs_wt
YPL191C	YPL191C	110.861	0.092078	0.139704	0	1	1	Upregulated	Genotype_spt3_vs_wt
YPL188W	POS5	417.481	0.606899	0.0947001	1.12881	0.258977	1	Upregulated	Genotype_spt3_vs_wt
YPL184C	MRN1	891.471	0.148481	0.0679474	0	1	1	Upregulated	Genotype_spt3_vs_wt
YPL180W	TCO89	530.424	0.0955162	0.0668494	0	1	1	Upregulated	Genotype_spt3_vs_wt
YPL179W	PPQ1	1654.89	0.202102	0.0843809	0	1	1	Upregulated	Genotype_spt3_vs_wt
YPL176C	TRE1	1067.65	0.106219	0.0872439	0	1	1	Upregulated	Genotype_spt3_vs_wt
YPL173W	MRPL40	425.707	0.00751966	0.106463	0	1	1	Upregulated	Genotype_spt3_vs_wt
YPL172C	COX10	282.956	0.121296	0.131392	0	1	1	Upregulated	Genotype_spt3_vs_wt
YPL169C	MEX67	1084.52	0.280968	0.0731716	0	1	1	Upregulated	Genotype_spt3_vs_wt
YPL168W	MRX4	315.468	0.0771947	0.121079	0	1	1	Upregulated	Genotype_spt3_vs_wt
YPL167C	REV3	342.976	0.232333	0.10575	0	1	1	Upregulated	Genotype_spt3_vs_wt
YPL166W	ATG29	81.5734	0.415817	0.212803	0	1	1	Upregulated	Genotype_spt3_vs_wt
YPL164C	MLH3	356.955	0.512804	0.123244	0.10389	0.917257	1	Upregulated	Genotype_spt3_vs_wt
YPL161C	BEM4	341.426	0.390994	0.0747444	0	1	1	Upregulated	Genotype_spt3_vs_wt
YPL160W	CDC60	5356.23	0.143261	0.120465	0	1	1	Upregulated	Genotype_spt3_vs_wt
YPL159C	PET20	605.115	0.355353	0.149128	0	1	1	Upregulated	Genotype_spt3_vs_wt
YPL155C	KIP2	543.096	0.245901	0.112862	0	1	1	Upregulated	Genotype_spt3_vs_wt
YPL152W	RRD2	398.458	0.470764	0.120112	0	1	1	Upregulated	Genotype_spt3_vs_wt
YPL150W	YPL150W	559.577	0.377778	0.100439	0	1	1	Upregulated	Genotype_spt3_vs_wt
YPL149W	ATG5	334.65	0.229526	0.169887	0	1	1	Upregulated	Genotype_spt3_vs_wt
YPL148C	PPT2	94.6654	0.235652	0.183574	0	1	1	Upregulated	Genotype_spt3_vs_wt
YPL145C	KES1	1894.57	0.255185	0.101717	0	1	1	Upregulated	Genotype_spt3_vs_wt
YPL144W	POC4	157.151	0.082249	0.139179	0	1	1	Upregulated	Genotype_spt3_vs_wt
YPL140C	MKK2	394.001	0.164911	0.0973411	0	1	1	Upregulated	Genotype_spt3_vs_wt
YPL137C	GIP3	1349.75	0.0205903	0.103772	0	1	1	Upregulated	Genotype_spt3_vs_wt
YPL135W	ISU1	820.249	0.0853292	0.139294	0	1	1	Upregulated	Genotype_spt3_vs_wt
YPL135C-A	YPL135C-A	0.736888	0.0838036	1.57888	0	1	1	Upregulated	Genotype_spt3_vs_wt
YPL131W	RPL5	20643.9	0.0668228	0.115061	0	1	1	Upregulated	Genotype_spt3_vs_wt
YPL130W	SPO19	17.7388	0.857509	0.600435	0.595416	0.551565	1	Upregulated	Genotype_spt3_vs_wt
YPL129W	TAF14	919.641	0.0684499	0.108374	0	1	1	Upregulated	Genotype_spt3_vs_wt
YPL125W	KAP120	1022.51	0.0966269	0.0811627	0	1	1	Upregulated	Genotype_spt3_vs_wt
YPL124W	SPC29	123.202	0.328342	0.123777	0	1	1	Upregulated	Genotype_spt3_vs_wt
YPL123C	RNY1	336.922	0.335006	0.178319	0	1	1	Upregulated	Genotype_spt3_vs_wt
YPL120W	VPS30	251.902	0.347413	0.0956074	0	1	1	Upregulated	Genotype_spt3_vs_wt
YPL119C-A	YPL119C-A	79.6059	0.00870508	0.292502	0	1	1	Upregulated	Genotype_spt3_vs_wt
YPL115C	BEM3	746.73	0.225387	0.0946491	0	1	1	Upregulated	Genotype_spt3_vs_wt
YPL114W	YPL114W	19.5843	0.735946	0.303501	0.777413	0.436915	1	Upregulated	Genotype_spt3_vs_wt
YPL112C	PEX25	568.419	0.0464696	0.0835879	0	1	1	Upregulated	Genotype_spt3_vs_wt
YPL109C	YPL109C	230.212	0.462052	0.154832	0	1	1	Upregulated	Genotype_spt3_vs_wt
YPL107W	YPL107W	340.232	0.131169	0.133409	0	1	1	Upregulated	Genotype_spt3_vs_wt
YPL106C	SSE1	12577	0.649945	0.144079	1.04071	0.298009	1	Upregulated	Genotype_spt3_vs_wt
YPL103C	FMP30	290.562	0.0769327	0.0893103	0	1	1	Upregulated	Genotype_spt3_vs_wt
YPL102C	YPL102C	1.26721	0.403367	1.2936	0	1	1	Upregulated	Genotype_spt3_vs_wt
YPL101W	ELP4	594.413	0.0986683	0.0967536	0	1	1	Upregulated	Genotype_spt3_vs_wt
YPL100W	ATG21	364.905	0.299135	0.0840942	0	1	1	Upregulated	Genotype_spt3_vs_wt
YPL098C	MGR2	385.001	0.121249	0.0891571	0	1	1	Upregulated	Genotype_spt3_vs_wt
YPL096C-A	ERI1	60.0873	0.600526	0.179897	0.558795	0.576302	1	Upregulated	Genotype_spt3_vs_wt
YPL091W	GLR1	2114.26	0.411038	0.116948	0	1	1	Upregulated	Genotype_spt3_vs_wt
YPL089C	RLM1	1012.53	0.351877	0.151201	0	1	1	Upregulated	Genotype_spt3_vs_wt
YPL087W	YDC1	629.137	0.348501	0.155688	0	1	1	Upregulated	Genotype_spt3_vs_wt
YPL085W	SEC16	1771.14	0.187307	0.0973955	0	1	1	Upregulated	Genotype_spt3_vs_wt
YPL084W	BRO1	748.492	0.171334	0.0888768	0	1	1	Upregulated	Genotype_spt3_vs_wt
YPL083C	SEN54	255.966	0.295489	0.089014	0	1	1	Upregulated	Genotype_spt3_vs_wt
YPL081W	RPS9A	1445.28	0.0956929	0.127727	0	1	1	Upregulated	Genotype_spt3_vs_wt
YPL078C	ATP4	2284.23	0.105158	0.124468	0	1	1	Upregulated	Genotype_spt3_vs_wt
YPL077C	YPL077C	98.4818	0.34213	0.147027	0	1	1	Upregulated	Genotype_spt3_vs_wt
YPL076W	GPI2	177.381	0.327284	0.144807	0	1	1	Upregulated	Genotype_spt3_vs_wt
YPL075W	GCR1	1303.19	0.327542	0.130655	0	1	1	Upregulated	Genotype_spt3_vs_wt
YPL072W	UBP16	288.757	0.172378	0.134738	0	1	1	Upregulated	Genotype_spt3_vs_wt
YPL070W	MUK1	703.512	0.280644	0.100395	0	1	1	Upregulated	Genotype_spt3_vs_wt
YPL069C	BTS1	215.751	0.0668955	0.101609	0	1	1	Upregulated	Genotype_spt3_vs_wt
YPL065W	VPS28	240	0.219244	0.127375	0	1	1	Upregulated	Genotype_spt3_vs_wt
YPL062W	YPL062W	3.89063	0.234923	0.731526	0	1	1	Upregulated	Genotype_spt3_vs_wt
YPL060W	MFM1	164.894	0.506649	0.138805	0.0479029	0.961794	1	Upregulated	Genotype_spt3_vs_wt
YPL060C-A	YPL060C-A	249.985	0.218078	0.170902	0	1	1	Upregulated	Genotype_spt3_vs_wt
YPL059W	GRX5	659.336	0.546276	0.109846	0.421281	0.67355	1	Upregulated	Genotype_spt3_vs_wt
YPL053C	KTR6	1471.21	0.188371	0.0919664	0	1	1	Upregulated	Genotype_spt3_vs_wt
YPL048W	CAM1	3245.82	0.0802331	0.0730995	0	1	1	Upregulated	Genotype_spt3_vs_wt
YPL046C	ELC1	83.4751	0.0524583	0.164376	0	1	1	Upregulated	Genotype_spt3_vs_wt
YPL045W	VPS16	580.716	0.180179	0.0844838	0	1	1	Upregulated	Genotype_spt3_vs_wt
YPL041C	MRX11	111.849	0.628226	0.131543	0.97478	0.32967	1	Upregulated	Genotype_spt3_vs_wt
YPL040C	ISM1	425.539	0.0232345	0.0931808	0	1	1	Upregulated	Genotype_spt3_vs_wt
YPL035C	YPL035C	1.54767	0.373482	1.27779	0	1	1	Upregulated	Genotype_spt3_vs_wt
YPL034W	YPL034W	205.361	0.389061	0.131877	0	1	1	Upregulated	Genotype_spt3_vs_wt
YPL031C	PHO85	520.304	0.574031	0.0981994	0.753884	0.450919	1	Upregulated	Genotype_spt3_vs_wt
YPL029W	SUV3	404.962	0.047507	0.0832923	0	1	1	Upregulated	Genotype_spt3_vs_wt
YPL028W	ERG10	3660.55	0.226331	0.0934926	0	1	1	Upregulated	Genotype_spt3_vs_wt
YPL027W	SMA1	10.3877	0.464837	0.715729	0	1	1	Upregulated	Genotype_spt3_vs_wt
YPL016W	SWI1	729.769	0.74073	0.133063	1.80914	0.0704288	1	Upregulated	Genotype_spt3_vs_wt
YPL015C	HST2	866.755	0.25333	0.136359	0	1	1	Upregulated	Genotype_spt3_vs_wt
YPL014W	CIP1	477.157	0.847374	0.395662	0.877958	0.379967	1	Upregulated	Genotype_spt3_vs_wt
YPL009C	RQC2	3279.45	0.168425	0.0688412	0	1	1	Upregulated	Genotype_spt3_vs_wt
YPL007C	TFC8	333.684	0.0349874	0.0786286	0	1	1	Upregulated	Genotype_spt3_vs_wt
YPL006W	NCR1	895.388	0.298013	0.100282	0	1	1	Upregulated	Genotype_spt3_vs_wt
YPL002C	SNF8	268.498	0.105262	0.142546	0	1	1	Upregulated	Genotype_spt3_vs_wt
YPR003C	YPR003C	348.699	0.129419	0.103462	0	1	1	Upregulated	Genotype_spt3_vs_wt
YPR004C	AIM45	1116.4	0.126079	0.109111	0	1	1	Upregulated	Genotype_spt3_vs_wt
YPR007C	REC8	74.464	0.818239	0.377222	0.843638	0.398872	1	Upregulated	Genotype_spt3_vs_wt
YPR008W	HAA1	1067.56	0.186418	0.0918637	0	1	1	Upregulated	Genotype_spt3_vs_wt
YPR012W	YPR012W	8.01946	1.02125	0.612294	0.851315	0.394595	1	Upregulated	Genotype_spt3_vs_wt
YPR014C	YPR014C	0.156018	0.291994	4.5692	0	1	1	Upregulated	Genotype_spt3_vs_wt
YPR016C	TIF6	2225.1	0.129151	0.0936511	0	1	1	Upregulated	Genotype_spt3_vs_wt
YPR019W	MCM4	898.316	0.143911	0.0909399	0	1	1	Upregulated	Genotype_spt3_vs_wt
YPR020W	ATP20	359.706	0.111909	0.15048	0	1	1	Upregulated	Genotype_spt3_vs_wt
YPR021C	AGC1	508.862	0.301185	0.0871399	0	1	1	Upregulated	Genotype_spt3_vs_wt
YPR024W	YME1	1506.23	0.0664111	0.0872081	0	1	1	Upregulated	Genotype_spt3_vs_wt
YPR025C	CCL1	401.861	0.296475	0.110259	0	1	1	Upregulated	Genotype_spt3_vs_wt
YPR026W	ATH1	609.885	0.182232	0.14979	0	1	1	Upregulated	Genotype_spt3_vs_wt
YPR029C	APL4	1086.92	0.0161747	0.0683716	0	1	1	Upregulated	Genotype_spt3_vs_wt
YPR032W	SRO7	605.333	0.300472	0.0883221	0	1	1	Upregulated	Genotype_spt3_vs_wt
YPR033C	HTS1	3439.65	0.458822	0.0960037	0	1	1	Upregulated	Genotype_spt3_vs_wt
YPR034W	ARP7	832.31	0.0584721	0.084328	0	1	1	Upregulated	Genotype_spt3_vs_wt
YPR036W	VMA13	3796.19	0.271885	0.079421	0	1	1	Upregulated	Genotype_spt3_vs_wt
YPR036W-A	SPO24	3460.8	0.897555	0.317226	1.25322	0.210126	1	Upregulated	Genotype_spt3_vs_wt
YPR037C	ERV2	733.647	0.0172788	0.0962624	0	1	1	Upregulated	Genotype_spt3_vs_wt
YPR039W	YPR039W	5.67935	1.85953	0.796182	1.70756	0.0877186	1	Upregulated	Genotype_spt3_vs_wt
YPR040W	TIP41	455.609	0.600298	0.108089	0.927915	0.353452	1	Upregulated	Genotype_spt3_vs_wt
YPR041W	TIF5	3002.52	0.0903384	0.0794325	0	1	1	Upregulated	Genotype_spt3_vs_wt
YPR042C	PUF2	483.021	0.213574	0.121497	0	1	1	Upregulated	Genotype_spt3_vs_wt
YPR045C	THP3	513.397	0.202027	0.119857	0	1	1	Upregulated	Genotype_spt3_vs_wt
YPR047W	MSF1	269.573	0.227706	0.0999205	0	1	1	Upregulated	Genotype_spt3_vs_wt
YPR048W	TAH18	452.903	0.242476	0.095255	0	1	1	Upregulated	Genotype_spt3_vs_wt
YPR049C	ATG11	687.184	0.67463	0.116895	1.4939	0.135201	1	Upregulated	Genotype_spt3_vs_wt
YPR055W	SEC8	657.913	0.179376	0.0777217	0	1	1	Upregulated	Genotype_spt3_vs_wt
YPR058W	YMC1	491.684	0.144051	0.0768134	0	1	1	Upregulated	Genotype_spt3_vs_wt
YPR061C	JID1	122.857	0.46866	0.18931	0	1	1	Upregulated	Genotype_spt3_vs_wt
YPR063C	YPR063C	758.753	0.223665	0.0866074	0	1	1	Upregulated	Genotype_spt3_vs_wt
YPR065W	ROX1	856.748	0.407925	0.273195	0	1	1	Upregulated	Genotype_spt3_vs_wt
YPR066W	UBA3	75.51	0.4275	0.151974	0	1	1	Upregulated	Genotype_spt3_vs_wt
YPR067W	ISA2	227.46	0.175496	0.0884202	0	1	1	Upregulated	Genotype_spt3_vs_wt
YPR069C	SPE3	2316.91	0.0452025	0.13413	0	1	1	Upregulated	Genotype_spt3_vs_wt
YPR072W	NOT5	1170.71	0.0709972	0.0799268	0	1	1	Upregulated	Genotype_spt3_vs_wt
YPR074C	TKL1	8549.75	0.558625	0.104454	0.561248	0.574628	1	Upregulated	Genotype_spt3_vs_wt
YPR075C	OPY2	1960.76	0.413552	0.116185	0	1	1	Upregulated	Genotype_spt3_vs_wt
YPR079W	MRL1	387.768	0.564377	0.0981196	0.656108	0.511755	1	Upregulated	Genotype_spt3_vs_wt
YPR080W	TEF1	83446.8	0.473853	0.105164	0	1	1	Upregulated	Genotype_spt3_vs_wt
YPR081C	GRS2	365.577	0.470252	0.113456	0	1	1	Upregulated	Genotype_spt3_vs_wt
YPR084W	YPR084W	333.512	0.0376941	0.0923439	0	1	1	Upregulated	Genotype_spt3_vs_wt
YPR085C	ASA1	339.611	0.0166015	0.10543	0	1	1	Upregulated	Genotype_spt3_vs_wt
YPR089W	YPR089W	988.512	0.171729	0.0699226	0	1	1	Upregulated	Genotype_spt3_vs_wt
YPR092W	YPR092W	2.11465	0.00901596	1.10945	0	1	1	Upregulated	Genotype_spt3_vs_wt
YPR099C	YPR099C	9.10921	0.0646394	0.539021	0	1	1	Upregulated	Genotype_spt3_vs_wt
YPR103W	PRE2	2963.18	0.0643582	0.0840206	0	1	1	Upregulated	Genotype_spt3_vs_wt
YPR107C	YTH1	236.636	0.177382	0.112839	0	1	1	Upregulated	Genotype_spt3_vs_wt
YPR108W	RPN7	2383.86	0.112416	0.108683	0	1	1	Upregulated	Genotype_spt3_vs_wt
YPR108W-A	YPR108W-A	1.58001	0.127955	0.945013	0	1	1	Upregulated	Genotype_spt3_vs_wt
YPR111W	DBF20	330.923	0.398161	0.100944	0	1	1	Upregulated	Genotype_spt3_vs_wt
YPR114W	YPR114W	1246.68	0.158684	0.0864368	0	1	1	Upregulated	Genotype_spt3_vs_wt
YPR115W	RGC1	1191.74	0.061211	0.0991135	0	1	1	Upregulated	Genotype_spt3_vs_wt
YPR117W	YPR117W	969.674	0.201861	0.116798	0	1	1	Upregulated	Genotype_spt3_vs_wt
YPR119W	CLB2	959.865	0.193837	0.14271	0	1	1	Upregulated	Genotype_spt3_vs_wt
YPR121W	THI22	131.891	0.300518	0.172933	0	1	1	Upregulated	Genotype_spt3_vs_wt
YPR122W	AXL1	224.847	0.501119	0.27335	0.00409272	0.996734	1	Upregulated	Genotype_spt3_vs_wt
YPR123C	YPR123C	5.382	0.732454	0.715595	0.324841	0.745302	1	Upregulated	Genotype_spt3_vs_wt
YPR126C	YPR126C	1.85378	0.597024	1.24171	0.0781374	0.937719	1	Upregulated	Genotype_spt3_vs_wt
YPR127W	YPR127W	475.004	0.19992	0.108487	0	1	1	Upregulated	Genotype_spt3_vs_wt
YPR128C	ANT1	441.97	0.00374859	0.109639	0	1	1	Upregulated	Genotype_spt3_vs_wt
YPR129W	SCD6	947.019	0.0893257	0.117684	0	1	1	Upregulated	Genotype_spt3_vs_wt
YPR133W-A	TOM5	338.894	0.22094	0.171342	0	1	1	Upregulated	Genotype_spt3_vs_wt
YPR135W	CTF4	547.873	0.176155	0.0837361	0	1	1	Upregulated	Genotype_spt3_vs_wt
YPR136C	YPR136C	1.30542	1.21925	1.27404	0.564546	0.572383	1	Upregulated	Genotype_spt3_vs_wt
YPR139C	YPR139C	710.583	0.0413503	0.087691	0	1	1	Upregulated	Genotype_spt3_vs_wt
YPR140W	TAZ1	510.479	0.134426	0.115579	0	1	1	Upregulated	Genotype_spt3_vs_wt
YPR144C	NOC4	1131.3	0.0812512	0.124216	0	1	1	Upregulated	Genotype_spt3_vs_wt
YPR147C	YPR147C	453.785	0.1884	0.103855	0	1	1	Upregulated	Genotype_spt3_vs_wt
YPR148C	YPR148C	1872.66	0.299495	0.0944767	0	1	1	Upregulated	Genotype_spt3_vs_wt
YPR149W	NCE102	3090.4	0.538025	0.166143	0.228872	0.818969	1	Upregulated	Genotype_spt3_vs_wt
YPR150W	YPR150W	10.7782	0.545063	0.469679	0.0959452	0.923564	1	Upregulated	Genotype_spt3_vs_wt
YPR151C	SUE1	55.9647	0.0290449	0.353689	0	1	1	Upregulated	Genotype_spt3_vs_wt
YPR154W	PIN3	726.285	0.64972	0.161027	0.929779	0.352485	1	Upregulated	Genotype_spt3_vs_wt
YPR155C	NCA2	346.488	0.171296	0.0965668	0	1	1	Upregulated	Genotype_spt3_vs_wt
YPR159W	KRE6	3946.01	0.450221	0.096268	0	1	1	Upregulated	Genotype_spt3_vs_wt
YPR161C	SGV1	843.728	0.196343	0.0811517	0	1	1	Upregulated	Genotype_spt3_vs_wt
YPR162C	ORC4	325.486	0.164383	0.0825873	0	1	1	Upregulated	Genotype_spt3_vs_wt
YPR164W	MMS1	776.003	0.357016	0.114848	0	1	1	Upregulated	Genotype_spt3_vs_wt
YPR165W	RHO1	3024.81	0.0613511	0.0873449	0	1	1	Upregulated	Genotype_spt3_vs_wt
YPR172W	YPR172W	310.105	0.191559	0.116609	0	1	1	Upregulated	Genotype_spt3_vs_wt
YPR174C	YPR174C	225.267	0.238115	0.121376	0	1	1	Upregulated	Genotype_spt3_vs_wt
YPR175W	DPB2	467.014	0.417865	0.0827515	0	1	1	Upregulated	Genotype_spt3_vs_wt
YPR178W	PRP4	289.134	0.231484	0.086716	0	1	1	Upregulated	Genotype_spt3_vs_wt
YPR179C	HDA3	417.933	0.047832	0.0755398	0	1	1	Upregulated	Genotype_spt3_vs_wt
YPR180W	AOS1	474.232	0.197169	0.0975802	0	1	1	Upregulated	Genotype_spt3_vs_wt
YPR181C	SEC23	2734.48	0.330623	0.114705	0	1	1	Upregulated	Genotype_spt3_vs_wt
YPR182W	SMX3	167.285	0.487216	0.175277	0	1	1	Upregulated	Genotype_spt3_vs_wt
YPR183W	DPM1	1651.66	0.0953793	0.100129	0	1	1	Upregulated	Genotype_spt3_vs_wt
YPR184W	GDB1	1090.59	0.515592	0.168252	0.0926717	0.926164	1	Upregulated	Genotype_spt3_vs_wt
YPR185W	ATG13	691.426	0.411764	0.0947165	0	1	1	Upregulated	Genotype_spt3_vs_wt
YPR189W	SKI3	878.346	0.236735	0.0937226	0	1	1	Upregulated	Genotype_spt3_vs_wt
YPR191W	QCR2	2135.94	0.595108	0.165979	0.573012	0.566637	1	Upregulated	Genotype_spt3_vs_wt
YPR193C	HPA2	41.9606	0.192755	0.308748	0	1	1	Upregulated	Genotype_spt3_vs_wt
YPR196W	YPR196W	147.841	0.038347	0.121183	0	1	1	Upregulated	Genotype_spt3_vs_wt
YPR197C	YPR197C	4.15136	0.0566099	0.732712	0	1	1	Upregulated	Genotype_spt3_vs_wt
YPR198W	SGE1	923.903	0.232665	0.122444	0	1	1	Upregulated	Genotype_spt3_vs_wt
YPR201W	ARR3	37.8619	0.332262	0.245214	0	1	1	Upregulated	Genotype_spt3_vs_wt
YPR202W	YPR202W	73.1698	0.268186	0.274022	0	1	1	Upregulated	Genotype_spt3_vs_wt
YPR203W	YPR203W	34.3672	0.18091	0.267242	0	1	1	Upregulated	Genotype_spt3_vs_wt
YPR204C-A	YPR204C-A	2.71976	1.60637	1.00347	1.10254	0.270225	1	Upregulated	Genotype_spt3_vs_wt
YML133W-B	YML133W-B	1.94717	2.03877	1.07189	1.43556	0.151126	1	Upregulated	Genotype_spt3_vs_wt
YML133W-A	YML133W-A	2.27669	0.392076	0.988763	0	1	1	Upregulated	Genotype_spt3_vs_wt
YML132W	COS3	983.796	0.260981	0.138946	0	1	1	Upregulated	Genotype_spt3_vs_wt
YML130C	ERO1	1935.11	0.690509	0.180727	1.05412	0.291827	1	Upregulated	Genotype_spt3_vs_wt
YML129C	COX14	153.261	0.284585	0.145631	0	1	1	Upregulated	Genotype_spt3_vs_wt
YML128C	MSC1	945.665	0.466964	0.191894	0	1	1	Upregulated	Genotype_spt3_vs_wt
YML127W	RSC9	608.235	0.252649	0.095295	0	1	1	Upregulated	Genotype_spt3_vs_wt
YML126C	ERG13	3599.19	0.61197	0.102963	1.08748	0.276823	1	Upregulated	Genotype_spt3_vs_wt
YML124C	TUB3	2162.41	0.249838	0.0693855	0	1	1	Upregulated	Genotype_spt3_vs_wt
YML122C	YML122C	9.51645	0.387619	0.517325	0	1	1	Upregulated	Genotype_spt3_vs_wt
YML120C	NDI1	803.914	0.695001	0.140559	1.38732	0.165344	1	Upregulated	Genotype_spt3_vs_wt
YML119W	YML119W	697.658	0.708397	0.124651	1.67184	0.0945563	1	Upregulated	Genotype_spt3_vs_wt
YML118W	NGL3	91.9297	0.2124	0.231279	0	1	1	Upregulated	Genotype_spt3_vs_wt
YML117W	NAB6	2045.07	0.293842	0.105735	0	1	1	Upregulated	Genotype_spt3_vs_wt
YML116W-A	YML116W-A	406.316	0.135005	0.128626	0	1	1	Upregulated	Genotype_spt3_vs_wt
YML115C	VAN1	1211.63	0.0485302	0.07425	0	1	1	Upregulated	Genotype_spt3_vs_wt
YML112W	CTK3	215.691	0.273682	0.129979	0	1	1	Upregulated	Genotype_spt3_vs_wt
YML110C	COQ5	1823.51	0.247003	0.0820095	0	1	1	Upregulated	Genotype_spt3_vs_wt
YML109W	ZDS2	625.211	0.133247	0.102752	0	1	1	Upregulated	Genotype_spt3_vs_wt
YML106W	URA5	2813.32	0.0948774	0.0879238	0	1	1	Upregulated	Genotype_spt3_vs_wt
YML103C	NUP188	1906.06	0.256522	0.0896352	0	1	1	Upregulated	Genotype_spt3_vs_wt
YML101C	CUE4	249.535	0.0302068	0.152853	0	1	1	Upregulated	Genotype_spt3_vs_wt
YML099W-A	YML099W-A	3.1708	0.201689	1.11163	0	1	1	Upregulated	Genotype_spt3_vs_wt
YML095C	RAD10	83.9262	0.210778	0.152717	0	1	1	Upregulated	Genotype_spt3_vs_wt
YML094W	GIM5	442.065	0.209436	0.123174	0	1	1	Upregulated	Genotype_spt3_vs_wt
YML092C	PRE8	1568.28	0.453885	0.0924437	0	1	1	Upregulated	Genotype_spt3_vs_wt
YML091C	RPM2	1056.1	0.136677	0.167391	0	1	1	Upregulated	Genotype_spt3_vs_wt
YML087C	AIM33	47.349	0.240392	0.223777	0	1	1	Upregulated	Genotype_spt3_vs_wt
YML086C	ALO1	1437.15	0.00331555	0.0861786	0	1	1	Upregulated	Genotype_spt3_vs_wt
YML085C	TUB1	3357.32	0.209919	0.063209	0	1	1	Upregulated	Genotype_spt3_vs_wt
YML084W	YML084W	2.82992	0.596349	0.993649	0.0969653	0.922754	1	Upregulated	Genotype_spt3_vs_wt
YML083C	YML083C	9.998	0.537344	0.703614	0.0530752	0.957672	1	Upregulated	Genotype_spt3_vs_wt
YML081C-A	ATP18	638.974	0.194797	0.123037	0	1	1	Upregulated	Genotype_spt3_vs_wt
YML081W	TDA9	1209.76	0.00930975	0.0674485	0	1	1	Upregulated	Genotype_spt3_vs_wt
YML076C	WAR1	485.618	0.30048	0.0862249	0	1	1	Upregulated	Genotype_spt3_vs_wt
YML070W	DAK1	1562.75	0.466578	0.0857592	0	1	1	Upregulated	Genotype_spt3_vs_wt
YML069W	POB3	1858.02	0.169426	0.0803222	0	1	1	Upregulated	Genotype_spt3_vs_wt
YML064C	TEM1	320.423	0.00204289	0.121988	0	1	1	Upregulated	Genotype_spt3_vs_wt
YML061C	PIF1	676.382	0.0450574	0.0725464	0	1	1	Upregulated	Genotype_spt3_vs_wt
YML060W	OGG1	348.216	0.255246	0.108771	0	1	1	Upregulated	Genotype_spt3_vs_wt
YML058W	SML1	1782.89	0.331869	0.119266	0	1	1	Upregulated	Genotype_spt3_vs_wt
YML057W	CMP2	888.771	0.116928	0.0979949	0	1	1	Upregulated	Genotype_spt3_vs_wt
YML056C	IMD4	4892.92	0.040781	0.125071	0	1	1	Upregulated	Genotype_spt3_vs_wt
YML055W	SPC2	546.996	0.097289	0.146192	0	1	1	Upregulated	Genotype_spt3_vs_wt
YML053C	YML053C	391.204	0.201705	0.159093	0	1	1	Upregulated	Genotype_spt3_vs_wt
YML052W	SUR7	941.927	0.327091	0.118082	0	1	1	Upregulated	Genotype_spt3_vs_wt
YML051W	GAL80	940.24	0.0619092	0.166221	0	1	1	Upregulated	Genotype_spt3_vs_wt
YML049C	RSE1	1244.04	0.144362	0.0841002	0	1	1	Upregulated	Genotype_spt3_vs_wt
YML048W	GSF2	2100.09	0.125231	0.0710618	0	1	1	Upregulated	Genotype_spt3_vs_wt
YML047W-A	YML047W-A	16.9019	0.171147	0.441712	0	1	1	Upregulated	Genotype_spt3_vs_wt
YML042W	CAT2	242.985	0.32924	0.234	0	1	1	Upregulated	Genotype_spt3_vs_wt
YML038C	YMD8	901.414	0.111732	0.113344	0	1	1	Upregulated	Genotype_spt3_vs_wt
YML037C	YML037C	87.2253	0.0420234	0.189953	0	1	1	Upregulated	Genotype_spt3_vs_wt
YML034C-A	YML034C-A	1.66775	0.677213	1.21307	0.146087	0.883853	1	Upregulated	Genotype_spt3_vs_wt
YML034W	SRC1	1268.06	0.361602	0.0932908	0	1	1	Upregulated	Genotype_spt3_vs_wt
YML031W	NDC1	1296.29	0.267325	0.0640666	0	1	1	Upregulated	Genotype_spt3_vs_wt
YML029W	USA1	486.439	0.235368	0.101217	0	1	1	Upregulated	Genotype_spt3_vs_wt
YML028W	TSA1	9928.78	0.115213	0.148515	0	1	1	Upregulated	Genotype_spt3_vs_wt
YML025C	YML6	531.683	0.117871	0.106998	0	1	1	Upregulated	Genotype_spt3_vs_wt
YML023C	NSE5	458.67	0.0218707	0.0830146	0	1	1	Upregulated	Genotype_spt3_vs_wt
YML022W	APT1	1630.91	0.48153	0.137828	0	1	1	Upregulated	Genotype_spt3_vs_wt
YML021C	UNG1	327.46	0.165751	0.0830602	0	1	1	Upregulated	Genotype_spt3_vs_wt
YML020W	YML020W	441.251	0.371999	0.0868014	0	1	1	Upregulated	Genotype_spt3_vs_wt
YML019W	OST6	468.392	0.00242342	0.0954187	0	1	1	Upregulated	Genotype_spt3_vs_wt
YML017W	PSP2	686.568	0.00467114	0.125516	0	1	1	Upregulated	Genotype_spt3_vs_wt
YML015C	TAF11	431.701	0.178438	0.0783691	0	1	1	Upregulated	Genotype_spt3_vs_wt
YML013W	UBX2	776.653	0.370798	0.083691	0	1	1	Upregulated	Genotype_spt3_vs_wt
YML007C-A	YML007C-A	8.45651	0.622131	0.55896	0.218496	0.827043	1	Upregulated	Genotype_spt3_vs_wt
YML007W	YAP1	1770.73	0.189289	0.0896047	0	1	1	Upregulated	Genotype_spt3_vs_wt
YML004C	GLO1	1460.64	0.404118	0.0915263	0	1	1	Upregulated	Genotype_spt3_vs_wt
YML003W	YML003W	65.5557	0.230594	0.236069	0	1	1	Upregulated	Genotype_spt3_vs_wt
YMR001C	CDC5	1279.39	0.44285	0.110239	0	1	1	Upregulated	Genotype_spt3_vs_wt
YMR004W	MVP1	645.739	0.458693	0.087101	0	1	1	Upregulated	Genotype_spt3_vs_wt
YMR005W	TAF4	783.698	0.111677	0.0973898	0	1	1	Upregulated	Genotype_spt3_vs_wt
YMR008C	PLB1	2127.28	0.727361	0.194985	1.16604	0.243597	1	Upregulated	Genotype_spt3_vs_wt
YMR009W	ADI1	412.409	0.152283	0.153661	0	1	1	Upregulated	Genotype_spt3_vs_wt
YMR010W	ANY1	1108.69	0.123412	0.11547	0	1	1	Upregulated	Genotype_spt3_vs_wt
YMR012W	CLU1	4181.86	0.0721805	0.131247	0	1	1	Upregulated	Genotype_spt3_vs_wt
YMR013C	SEC59	343.551	0.0912759	0.11059	0	1	1	Upregulated	Genotype_spt3_vs_wt
YMR016C	SOK2	716.156	0.399511	0.186211	0	1	1	Upregulated	Genotype_spt3_vs_wt
YMR017W	SPO20	40.8835	0.153674	0.338433	0	1	1	Upregulated	Genotype_spt3_vs_wt
YMR019W	STB4	556.534	0.091308	0.0882789	0	1	1	Upregulated	Genotype_spt3_vs_wt
YMR020W	FMS1	495.28	0.301252	0.135056	0	1	1	Upregulated	Genotype_spt3_vs_wt
YMR021C	MAC1	269.756	0.219077	0.132452	0	1	1	Upregulated	Genotype_spt3_vs_wt
YMR022W	UBC7	434.837	0.385649	0.118535	0	1	1	Upregulated	Genotype_spt3_vs_wt
YMR024W	MRPL3	595.993	0.139131	0.07386	0	1	1	Upregulated	Genotype_spt3_vs_wt
YMR027W	YMR027W	1475.51	0.250757	0.0661149	0	1	1	Upregulated	Genotype_spt3_vs_wt
YMR029C	FAR8	531.738	0.199014	0.0938578	0	1	1	Upregulated	Genotype_spt3_vs_wt
YMR030W	RSF1	195.596	0.755127	0.142097	1.79545	0.0725824	1	Upregulated	Genotype_spt3_vs_wt
YMR031C	EIS1	1488.09	0.0847823	0.146894	0	1	1	Upregulated	Genotype_spt3_vs_wt
YMR032W	HOF1	611.134	0.137894	0.102151	0	1	1	Upregulated	Genotype_spt3_vs_wt
YMR034C	RCH1	153.283	0.667059	0.212163	0.787412	0.431041	1	Upregulated	Genotype_spt3_vs_wt
YMR037C	MSN2	648.966	0.0292772	0.111203	0	1	1	Upregulated	Genotype_spt3_vs_wt
YMR041C	ARA2	257.108	0.17861	0.132171	0	1	1	Upregulated	Genotype_spt3_vs_wt
YMR052W	FAR3	121.465	0.162489	0.16821	0	1	1	Upregulated	Genotype_spt3_vs_wt
YMR052C-A	YMR052C-A	40.5017	0.0296079	0.396915	0	1	1	Upregulated	Genotype_spt3_vs_wt
YMR053C	STB2	253.192	0.323756	0.207824	0	1	1	Upregulated	Genotype_spt3_vs_wt
YMR054W	STV1	1507.54	0.154536	0.0766858	0	1	1	Upregulated	Genotype_spt3_vs_wt
YMR055C	BUB2	110.421	0.321462	0.127793	0	1	1	Upregulated	Genotype_spt3_vs_wt
YMR057C	YMR057C	4.96275	0.449303	0.750696	0	1	1	Upregulated	Genotype_spt3_vs_wt
YMR062C	ARG7	1456.75	0.750649	0.138773	1.80618	0.0708904	1	Upregulated	Genotype_spt3_vs_wt
YMR067C	UBX4	529.289	0.302251	0.0947775	0	1	1	Upregulated	Genotype_spt3_vs_wt
YMR068W	AVO2	201.904	0.167212	0.157752	0	1	1	Upregulated	Genotype_spt3_vs_wt
YMR072W	ABF2	1429.64	0.340154	0.0825589	0	1	1	Upregulated	Genotype_spt3_vs_wt
YMR073C	IRC21	271.65	0.129795	0.0973497	0	1	1	Upregulated	Genotype_spt3_vs_wt
YMR075W	RCO1	557.44	0.154887	0.0722912	0	1	1	Upregulated	Genotype_spt3_vs_wt
YMR075C-A	YMR075C-A	32.855	0.141165	0.253929	0	1	1	Upregulated	Genotype_spt3_vs_wt
YMR076C	PDS5	1042.31	0.406664	0.0812524	0	1	1	Upregulated	Genotype_spt3_vs_wt
YMR078C	CTF18	511.781	0.0526112	0.0880192	0	1	1	Upregulated	Genotype_spt3_vs_wt
YMR079W	SEC14	1307.23	0.0713725	0.074705	0	1	1	Upregulated	Genotype_spt3_vs_wt
YMR081C	ISF1	155.111	0.636312	0.512613	0.265916	0.790304	1	Upregulated	Genotype_spt3_vs_wt
YMR083W	ADH3	4321.45	0.00652189	0.0813416	0	1	1	Upregulated	Genotype_spt3_vs_wt
YMR084W	YMR084W	47.0957	0.537426	0.318615	0.117463	0.906493	1	Upregulated	Genotype_spt3_vs_wt
YMR085W	YMR085W	140.073	0.52647	0.28062	0.0943278	0.924849	1	Upregulated	Genotype_spt3_vs_wt
YMR087W	YMR087W	181.364	0.299362	0.13754	0	1	1	Upregulated	Genotype_spt3_vs_wt
YMR088C	VBA1	800.878	0.103643	0.0941835	0	1	1	Upregulated	Genotype_spt3_vs_wt
YMR089C	YTA12	1942.77	0.128297	0.068618	0	1	1	Upregulated	Genotype_spt3_vs_wt
YMR092C	AIP1	1595.21	0.371212	0.113224	0	1	1	Upregulated	Genotype_spt3_vs_wt
YMR095C	SNO1	22.232	1.26089	0.605193	1.25726	0.208658	1	Upregulated	Genotype_spt3_vs_wt
YMR097C	MTG1	352.21	0.0171633	0.113378	0	1	1	Upregulated	Genotype_spt3_vs_wt
YMR098C	ATP25	437.144	0.217465	0.0763102	0	1	1	Upregulated	Genotype_spt3_vs_wt
YMR099C	YMR099C	1392.37	0.27388	0.0779653	0	1	1	Upregulated	Genotype_spt3_vs_wt
YMR101C	SRT1	54.3069	0.161998	0.354925	0	1	1	Upregulated	Genotype_spt3_vs_wt
YMR102C	YMR102C	823.759	0.185564	0.12991	0	1	1	Upregulated	Genotype_spt3_vs_wt
YMR104C	YPK2	926.588	0.00508493	0.190715	0	1	1	Upregulated	Genotype_spt3_vs_wt
YMR107W	SPG4	44.3244	1.08461	0.59353	0.984966	0.324641	1	Upregulated	Genotype_spt3_vs_wt
[truncated: 4,645 more rows]

## Sheet: Genotype_rad52Δ_vs_wt
Gene_ID	Gene_name	baseMean	log2FoldChange	lfcSE	stat	pvalue	padj	Direction	Model_factor
YJR004C	SAG1	2942.09	6.16738	0.254277	22.2882	4.81e-110	3.19e-106	Upregulated	Genotype_rad52_vs_wt
YOR212W	STE4	265.958	3.32175	0.139222	20.268	2.47e-91	8.19e-88	Upregulated	Genotype_rad52_vs_wt
YGL192W	IME4	271.472	-3.61875	0.175139	-17.8073	6.2e-71	1.37e-67	Downregulated	Genotype_rad52_vs_wt
YBR073W	RDH54	728.589	2.386	0.110408	17.0822	2.02e-65	3.35e-62	Upregulated	Genotype_rad52_vs_wt
YLR303W	MET17	1258.72	-9.42193	0.536398	-16.633	4.02e-62	5.34e-59	Downregulated	Genotype_rad52_vs_wt
YPL187W	MF(ALPHA)1	2549.39	10.3606	0.59406	16.5987	7.12e-62	7.89e-59	Upregulated	Genotype_rad52_vs_wt
YLR040C	AFB1	513.377	5.87337	0.326432	16.4609	7e-61	6.65e-58	Upregulated	Genotype_rad52_vs_wt
YBL016W	FUS3	168.793	6.69121	0.377497	16.4007	1.89e-60	1.57e-57	Upregulated	Genotype_rad52_vs_wt
YHR005C	GPA1	352.475	4.79261	0.27094	15.8434	1.56e-56	1.15e-53	Upregulated	Genotype_rad52_vs_wt
YNL160W	YGP1	3279.35	4.52631	0.261672	15.3869	2.01e-53	1.33e-50	Upregulated	Genotype_rad52_vs_wt
YKL178C	STE3	749.081	7.82428	0.498339	14.6974	6.7e-49	4.05e-46	Upregulated	Genotype_rad52_vs_wt
YDR103W	STE5	227.043	2.71232	0.151078	14.6435	1.48e-48	8.2e-46	Upregulated	Genotype_rad52_vs_wt
YJL157C	FAR1	252.618	7.87071	0.510246	14.4454	2.68e-47	1.37e-44	Upregulated	Genotype_rad52_vs_wt
YCR040W	MATALPHA1	38.3291	5.9865	0.396558	13.8353	1.56e-43	7.41e-41	Upregulated	Genotype_rad52_vs_wt
YML032C	RAD52	578.93	-12.0441	0.837499	-13.784	3.18e-43	1.41e-40	Downregulated	Genotype_rad52_vs_wt
YCR097W	HMRA1	151.639	-5.88697	0.391502	-13.7597	4.45e-43	1.85e-40	Downregulated	Genotype_rad52_vs_wt
YLR265C	NEJ1	108.912	4.0666	0.261496	13.6392	2.34e-42	9.15e-40	Upregulated	Genotype_rad52_vs_wt
YPR122W	AXL1	224.847	4.24121	0.276423	13.5344	9.8e-42	3.62e-39	Upregulated	Genotype_rad52_vs_wt
YCL067C	HMLALPHA2	290.513	2.22974	0.134194	12.8898	5.14e-38	1.8e-35	Upregulated	Genotype_rad52_vs_wt
YGL089C	MF(ALPHA)2	1042.08	13.3774	1.0008	12.8672	6.89e-38	2.29e-35	Upregulated	Genotype_rad52_vs_wt
YLR452C	SST2	905.208	3.31983	0.229925	12.2641	1.41e-34	4.46e-32	Upregulated	Genotype_rad52_vs_wt
YGR109W-B	YGR109W-B	437.672	2.99079	0.206559	12.0585	1.75e-33	5.28e-31	Upregulated	Genotype_rad52_vs_wt
YCL066W	HMLALPHA1	35.57	6.3705	0.492354	11.9233	8.95e-33	2.58e-30	Upregulated	Genotype_rad52_vs_wt
YCR039C	MATALPHA2	307.679	2.1248	0.137059	11.8547	2.03e-32	5.63e-30	Upregulated	Genotype_rad52_vs_wt
YCR041W	YCR041W	29.7239	4.45766	0.339619	11.6532	2.21e-31	5.87e-29	Upregulated	Genotype_rad52_vs_wt
YBR157C	ICS2	60.2562	3.02439	0.216905	11.6383	2.63e-31	6.73e-29	Upregulated	Genotype_rad52_vs_wt
YDR210W-B	YDR210W-B	1443.07	2.44729	0.168386	11.5644	6.24e-31	1.54e-28	Upregulated	Genotype_rad52_vs_wt
YCL019W	YCL019W	1500.76	2.54634	0.178305	11.4766	1.73e-30	4.1e-28	Upregulated	Genotype_rad52_vs_wt
YAR009C	YAR009C	4065.99	2.55405	0.179491	11.4437	2.53e-30	5.79e-28	Upregulated	Genotype_rad52_vs_wt
YML039W	YML039W	5484.68	2.58731	0.18309	11.4005	4.16e-30	9.21e-28	Upregulated	Genotype_rad52_vs_wt
YDR034C-D	YDR034C-D	1455.2	2.53529	0.178667	11.3915	4.61e-30	9.87e-28	Upregulated	Genotype_rad52_vs_wt
YFL002W-A	YFL002W-A	1536.48	2.5265	0.179305	11.302	1.28e-29	2.66e-27	Upregulated	Genotype_rad52_vs_wt
YGR161W-B	YGR161W-B	1531.62	2.53238	0.181172	11.2179	3.33e-29	6.7e-27	Upregulated	Genotype_rad52_vs_wt
YPL257W-B	YPL257W-B	5277.82	2.55897	0.183641	11.212	3.56e-29	6.96e-27	Upregulated	Genotype_rad52_vs_wt
YNL284C-B	YNL284C-B	4556.89	2.40707	0.170478	11.1866	4.74e-29	9e-27	Upregulated	Genotype_rad52_vs_wt
YGR027W-B	YGR027W-B	5973.22	2.53705	0.183051	11.1283	9.13e-29	1.69e-26	Upregulated	Genotype_rad52_vs_wt
YER138C	YER138C	5346.46	2.55596	0.185773	11.0671	1.81e-28	3.25e-26	Upregulated	Genotype_rad52_vs_wt
YBL100W-B	YBL100W-B	1216.79	2.39616	0.172699	10.9796	4.79e-28	8.38e-26	Upregulated	Genotype_rad52_vs_wt
YOL103W-B	YOL103W-B	5365.36	2.54186	0.187468	10.8918	1.26e-27	2.15e-25	Upregulated	Genotype_rad52_vs_wt
YOL155C	HPF1	2419.49	-3.04968	0.234815	-10.8582	1.82e-27	3.03e-25	Downregulated	Genotype_rad52_vs_wt
YDR365W-B	YDR365W-B	5003.22	2.5115	0.186355	10.7939	3.68e-27	5.96e-25	Upregulated	Genotype_rad52_vs_wt
YIL082W-A	YIL082W-A	493.245	3.10744	0.242105	10.7699	4.78e-27	7.55e-25	Upregulated	Genotype_rad52_vs_wt
YOR343W-B	YOR343W-B	1469.1	2.43525	0.179942	10.7548	5.62e-27	8.69e-25	Upregulated	Genotype_rad52_vs_wt
YDR261C-D	YDR261C-D	4416.41	2.47245	0.185467	10.635	2.05e-26	3.09e-24	Upregulated	Genotype_rad52_vs_wt
YDR261W-B	YDR261W-B	1271.11	2.33397	0.173306	10.5823	3.6e-26	5.31e-24	Upregulated	Genotype_rad52_vs_wt
YCL065W	YCL065W	24.7587	5.12727	0.439171	10.5364	5.87e-26	8.48e-24	Upregulated	Genotype_rad52_vs_wt
YOR192C-B	YOR192C-B	1326.53	2.34141	0.175169	10.5122	7.59e-26	1.07e-23	Upregulated	Genotype_rad52_vs_wt
YJR086W	STE18	42.5174	7.04294	0.627196	10.432	1.77e-25	2.45e-23	Upregulated	Genotype_rad52_vs_wt
YLR227W-B	YLR227W-B	5064.63	2.66543	0.207662	10.4277	1.85e-25	2.51e-23	Upregulated	Genotype_rad52_vs_wt
YDR309C	GIC2	1087.05	2.22179	0.16743	10.2837	8.35e-25	1.11e-22	Upregulated	Genotype_rad52_vs_wt
YCL021W-A	YCL021W-A	132.54	3.07834	0.250951	10.2743	9.2e-25	1.2e-22	Upregulated	Genotype_rad52_vs_wt
YGL248W	PDE1	434.82	1.91471	0.141193	10.0197	1.25e-23	1.59e-21	Upregulated	Genotype_rad52_vs_wt
YPR158C-D	YPR158C-D	5098.13	2.54968	0.204595	10.0182	1.27e-23	1.59e-21	Upregulated	Genotype_rad52_vs_wt
YPR137C-B	YPR137C-B	4600.12	2.40536	0.191851	9.9315	3.04e-23	3.74e-21	Upregulated	Genotype_rad52_vs_wt
YMR305C	SCW10	5020.54	1.58799	0.109641	9.92323	3.3e-23	3.98e-21	Upregulated	Genotype_rad52_vs_wt
YJR029W	YJR029W	17664.3	2.65457	0.217314	9.91457	3.6e-23	4.27e-21	Upregulated	Genotype_rad52_vs_wt
YJR027W	YJR027W	17007.2	2.67261	0.21942	9.90161	4.1e-23	4.77e-21	Upregulated	Genotype_rad52_vs_wt
YGR038C-B	YGR038C-B	4342.84	2.37928	0.189868	9.89783	4.25e-23	4.87e-21	Upregulated	Genotype_rad52_vs_wt
YDR316W-B	YDR316W-B	4443.33	2.26985	0.17934	9.8687	5.69e-23	6.41e-21	Upregulated	Genotype_rad52_vs_wt
YKR013W	PRY2	2417.8	1.50842	0.103834	9.71189	2.68e-22	2.97e-20	Upregulated	Genotype_rad52_vs_wt
YPR158W-B	YPR158W-B	4426.85	2.24082	0.180735	9.63191	5.86e-22	6.38e-20	Upregulated	Genotype_rad52_vs_wt
YML045W	YML045W	4792.21	2.3465	0.19263	9.58578	9.18e-22	9.83e-20	Upregulated	Genotype_rad52_vs_wt
YMR050C	YMR050C	4417.73	2.20126	0.180301	9.43571	3.88e-21	4.09e-19	Upregulated	Genotype_rad52_vs_wt
YLR410W-B	YLR410W-B	1486.4	2.26853	0.188004	9.40692	5.11e-21	5.3e-19	Upregulated	Genotype_rad52_vs_wt
YML058W-A	HUG1	209.513	3.72934	0.343518	9.40078	5.42e-21	5.53e-19	Upregulated	Genotype_rad52_vs_wt
YOL104C	NDJ1	155.051	3.98429	0.371281	9.3845	6.32e-21	6.36e-19	Upregulated	Genotype_rad52_vs_wt
YCR096C	HMRA2	239.18	2.12769	0.173554	9.3786	6.69e-21	6.63e-19	Upregulated	Genotype_rad52_vs_wt
YDR098C-B	YDR098C-B	3625.55	2.28545	0.190929	9.35141	8.65e-21	8.45e-19	Upregulated	Genotype_rad52_vs_wt
YNR044W	AGA1	1454.15	4.25255	0.403678	9.2959	1.46e-20	1.41e-18	Upregulated	Genotype_rad52_vs_wt
YCL027W	FUS1	239.537	5.54163	0.543483	9.27651	1.75e-20	1.66e-18	Upregulated	Genotype_rad52_vs_wt
YGR044C	RME1	143.35	2.37425	0.205886	9.10337	8.76e-20	8.19e-18	Upregulated	Genotype_rad52_vs_wt
YDR210C-D	YDR210C-D	3571.75	2.27945	0.197282	9.01985	1.88e-19	1.74e-17	Upregulated	Genotype_rad52_vs_wt
YOR142W-B	YOR142W-B	4357.06	2.10883	0.185533	8.67137	4.27e-18	3.88e-16	Upregulated	Genotype_rad52_vs_wt
YGR161C-D	YGR161C-D	3969.48	2.02544	0.177471	8.59544	8.29e-18	7.45e-16	Upregulated	Genotype_rad52_vs_wt
YBR054W	YRO2	1480.08	3.21071	0.31549	8.59207	8.54e-18	7.56e-16	Upregulated	Genotype_rad52_vs_wt
YBR012W-B	YBR012W-B	3739.99	1.99646	0.174869	8.55764	1.15e-17	1.01e-15	Upregulated	Genotype_rad52_vs_wt
YNL054W-B	YNL054W-B	3374.69	2.1382	0.191806	8.5409	1.33e-17	1.15e-15	Upregulated	Genotype_rad52_vs_wt
YLR035C-A	YLR035C-A	3010.04	2.00557	0.176996	8.50624	1.8e-17	1.53e-15	Upregulated	Genotype_rad52_vs_wt
YIL066C	RNR3	252.943	2.43686	0.230119	8.41677	3.87e-17	3.25e-15	Upregulated	Genotype_rad52_vs_wt
YGL193C	YGL193C	36.2767	4.8947	0.523363	8.39703	4.58e-17	3.8e-15	Upregulated	Genotype_rad52_vs_wt
YGR138C	TPO2	3082.75	2.68298	0.26072	8.37287	5.62e-17	4.61e-15	Upregulated	Genotype_rad52_vs_wt
YOR134W	BAG7	116.508	4.55223	0.485612	8.34457	7.15e-17	5.79e-15	Upregulated	Genotype_rad52_vs_wt
YBR040W	FIG1	77.8444	5.67986	0.627823	8.2505	1.58e-16	1.26e-14	Upregulated	Genotype_rad52_vs_wt
YIL169C	YIL169C	576.372	-3.67096	0.385925	-8.21651	2.1e-16	1.66e-14	Downregulated	Genotype_rad52_vs_wt
YBL005W-B	YBL005W-B	4123.07	1.88999	0.170115	8.17089	3.06e-16	2.39e-14	Upregulated	Genotype_rad52_vs_wt
YER160C	YER160C	3850.46	1.91318	0.175415	8.05622	7.87e-16	6.08e-14	Upregulated	Genotype_rad52_vs_wt
YGR248W	SOL4	229.021	2.96417	0.308793	7.98	1.46e-15	1.12e-13	Upregulated	Genotype_rad52_vs_wt
YBR083W	TEC1	692.34	2.25813	0.226452	7.76382	8.24e-15	6.22e-13	Upregulated	Genotype_rad52_vs_wt
YHR097C	YHR097C	483.844	1.877	0.180528	7.62764	2.39e-14	1.78e-12	Upregulated	Genotype_rad52_vs_wt
YHR214C-B	YHR214C-B	4159.38	1.8436	0.176189	7.62587	2.42e-14	1.79e-12	Upregulated	Genotype_rad52_vs_wt
YER137C-A	YER137C-A	559.202	2.46014	0.257388	7.61549	2.63e-14	1.92e-12	Upregulated	Genotype_rad52_vs_wt
YLR256W-A	YLR256W-A	541.184	2.48676	0.261521	7.59692	3.03e-14	2.19e-12	Upregulated	Genotype_rad52_vs_wt
YLR414C	PUN1	2252.35	2.09848	0.21388	7.47372	7.8e-14	5.57e-12	Upregulated	Genotype_rad52_vs_wt
YNL279W	PRM1	160.706	4.47039	0.53431	7.43088	1.08e-13	7.62e-12	Upregulated	Genotype_rad52_vs_wt
YLR227W-A	YLR227W-A	552.024	2.39136	0.254803	7.42284	1.15e-13	8.01e-12	Upregulated	Genotype_rad52_vs_wt
YER158C	YER158C	578.234	1.93685	0.194937	7.37081	1.7e-13	1.17e-11	Upregulated	Genotype_rad52_vs_wt
YFL059W	SNZ3	92.8213	2.85636	0.321244	7.33513	2.22e-13	1.52e-11	Upregulated	Genotype_rad52_vs_wt
YGR087C	PDC6	78.4756	3.50722	0.412596	7.28855	3.13e-13	2.12e-11	Upregulated	Genotype_rad52_vs_wt
YHR084W	STE12	654.894	1.46997	0.13421	7.22729	4.93e-13	3.31e-11	Upregulated	Genotype_rad52_vs_wt
YMR045C	YMR045C	4544.23	1.70352	0.166722	7.21876	5.25e-13	3.48e-11	Upregulated	Genotype_rad52_vs_wt
YGR109W-A	YGR109W-A	21.2633	8.10163	1.05763	7.18743	6.6e-13	4.34e-11	Upregulated	Genotype_rad52_vs_wt
YLR205C	HMX1	268.249	2.61447	0.294569	7.1782	7.06e-13	4.6e-11	Upregulated	Genotype_rad52_vs_wt
YBR072W	HSP26	2224.52	4.00052	0.48784	7.17555	7.2e-13	4.64e-11	Upregulated	Genotype_rad52_vs_wt
YGR027W-A	YGR027W-A	575.138	2.41929	0.267537	7.17393	7.29e-13	4.65e-11	Upregulated	Genotype_rad52_vs_wt
YPR121W	THI22	131.891	1.75568	0.17529	7.16341	7.87e-13	4.96e-11	Upregulated	Genotype_rad52_vs_wt
YER150W	SPI1	305.91	3.61776	0.435279	7.16267	7.91e-13	4.96e-11	Upregulated	Genotype_rad52_vs_wt
YNL333W	SNZ2	100.289	2.80069	0.32238	7.13658	9.57e-13	5.94e-11	Upregulated	Genotype_rad52_vs_wt
YIL101C	XBP1	282.558	4.24296	0.525658	7.12052	1.08e-12	6.61e-11	Upregulated	Genotype_rad52_vs_wt
YAR010C	YAR010C	502.537	2.26451	0.24814	7.11095	1.15e-12	7.02e-11	Upregulated	Genotype_rad52_vs_wt
YOL103W-A	YOL103W-A	545.439	2.52658	0.285049	7.10959	1.16e-12	7.03e-11	Upregulated	Genotype_rad52_vs_wt
YGR161C-C	YGR161C-C	448.159	2.26197	0.248879	7.07964	1.45e-12	8.65e-11	Upregulated	Genotype_rad52_vs_wt
YPR158C-C	YPR158C-C	561.744	2.48732	0.280983	7.07275	1.52e-12	9.01e-11	Upregulated	Genotype_rad52_vs_wt
YIL117C	PRM5	1477.23	2.00655	0.213895	7.04342	1.88e-12	1.1e-10	Upregulated	Genotype_rad52_vs_wt
YCR018C	SRD1	214.771	2.15741	0.235809	7.02858	2.09e-12	1.22e-10	Upregulated	Genotype_rad52_vs_wt
YLR178C	TFS1	726.687	1.78104	0.182559	7.01714	2.26e-12	1.31e-10	Upregulated	Genotype_rad52_vs_wt
YPR157W	TDA6	364.237	2.38949	0.271337	6.96365	3.32e-12	1.9e-10	Upregulated	Genotype_rad52_vs_wt
YDR043C	NRG1	236.309	2.66611	0.313768	6.90354	5.07e-12	2.88e-10	Upregulated	Genotype_rad52_vs_wt
YDR365W-A	YDR365W-A	548.655	2.40292	0.276188	6.88994	5.58e-12	3.14e-10	Upregulated	Genotype_rad52_vs_wt
YPL257W-A	YPL257W-A	553.468	2.35414	0.269646	6.87619	6.15e-12	3.43e-10	Upregulated	Genotype_rad52_vs_wt
YPR137C-A	YPR137C-A	494.612	2.38418	0.274066	6.87494	6.2e-12	3.43e-10	Upregulated	Genotype_rad52_vs_wt
YML040W	YML040W	582.142	2.34658	0.2718	6.79387	1.09e-11	5.99e-10	Upregulated	Genotype_rad52_vs_wt
YCR097W-A	YCR097W-A	8.46683	5.05038	0.671256	6.7789	1.21e-11	6.59e-10	Upregulated	Genotype_rad52_vs_wt
YMR250W	GAD1	731.889	1.97288	0.217615	6.7683	1.3e-11	7.04e-10	Upregulated	Genotype_rad52_vs_wt
YPL223C	GRE1	77.4677	3.05945	0.378881	6.75529	1.43e-11	7.64e-10	Upregulated	Genotype_rad52_vs_wt
YMR051C	YMR051C	439.528	2.09228	0.236618	6.7293	1.7e-11	9e-10	Upregulated	Genotype_rad52_vs_wt
YJR087W	YJR087W	11.4753	6.14553	0.83898	6.72904	1.71e-11	9e-10	Upregulated	Genotype_rad52_vs_wt
YBR012W-A	YBR012W-A	425.082	2.16906	0.248587	6.71419	1.89e-11	9.89e-10	Upregulated	Genotype_rad52_vs_wt
YGR038C-A	YGR038C-A	451.461	2.21565	0.257226	6.6698	2.56e-11	1.33e-09	Upregulated	Genotype_rad52_vs_wt
YDR261C-C	YDR261C-C	465.259	2.33385	0.275381	6.65933	2.75e-11	1.42e-09	Upregulated	Genotype_rad52_vs_wt
YDR171W	HSP42	1976.48	4.3357	0.576947	6.64828	2.97e-11	1.52e-09	Upregulated	Genotype_rad52_vs_wt
YNL054W-A	YNL054W-A	391.762	2.12992	0.245355	6.6431	3.07e-11	1.56e-09	Upregulated	Genotype_rad52_vs_wt
YER159C-A	YER159C-A	434.839	2.22467	0.260866	6.61133	3.81e-11	1.92e-09	Upregulated	Genotype_rad52_vs_wt
YOL052C-A	DDR2	129.995	5.89297	0.819018	6.58467	4.56e-11	2.28e-09	Upregulated	Genotype_rad52_vs_wt
YFL002W-B	YFL002W-B	92.438	2.54768	0.311787	6.56757	5.11e-11	2.54e-09	Upregulated	Genotype_rad52_vs_wt
YBR293W	VBA2	196.642	1.63168	0.173122	6.53692	6.28e-11	3.09e-09	Upregulated	Genotype_rad52_vs_wt
YPL017C	IRC15	105.661	2.95736	0.379283	6.47896	9.24e-11	4.51e-09	Upregulated	Genotype_rad52_vs_wt
YGR279C	SCW4	5066.72	1.1925	0.107284	6.45482	1.08e-10	5.25e-09	Upregulated	Genotype_rad52_vs_wt
YBR056W-A	YBR056W-A	115.707	3.67518	0.492166	6.45144	1.11e-10	5.33e-09	Upregulated	Genotype_rad52_vs_wt
YDR085C	AFR1	489.049	1.61358	0.172854	6.44227	1.18e-10	5.62e-09	Upregulated	Genotype_rad52_vs_wt
YML047C	PRM6	38.8076	5.78556	0.828429	6.38023	1.77e-10	8.39e-09	Upregulated	Genotype_rad52_vs_wt
YGR161W-A	YGR161W-A	90.4967	2.59134	0.328316	6.36989	1.89e-10	8.91e-09	Upregulated	Genotype_rad52_vs_wt
YIL037C	PRM2	28.9124	4.44918	0.621052	6.35885	2.03e-10	9.51e-09	Upregulated	Genotype_rad52_vs_wt
YCR038C	BUD5	213.187	1.33629	0.131648	6.35245	2.12e-10	9.84e-09	Upregulated	Genotype_rad52_vs_wt
YDR098C-A	YDR098C-A	444.767	2.20312	0.272781	6.24354	4.28e-10	1.97e-08	Upregulated	Genotype_rad52_vs_wt
YJR026W	YJR026W	2159.08	2.61927	0.34175	6.20122	5.6e-10	2.57e-08	Upregulated	Genotype_rad52_vs_wt
YNL334C	SNO2	41.1026	2.38606	0.305716	6.16934	6.86e-10	3.12e-08	Upregulated	Genotype_rad52_vs_wt
YCL055W	KAR4	366.303	1.45043	0.154242	6.16194	7.19e-10	3.25e-08	Upregulated	Genotype_rad52_vs_wt
YBR005W	RCR1	358.193	1.52121	0.165769	6.16044	7.25e-10	3.26e-08	Upregulated	Genotype_rad52_vs_wt
YOR192C-A	YOR192C-A	79.4863	2.16799	0.270858	6.15819	7.36e-10	3.28e-08	Upregulated	Genotype_rad52_vs_wt
YOR220W	RCN2	538.284	1.84363	0.218489	6.14966	7.77e-10	3.44e-08	Upregulated	Genotype_rad52_vs_wt
YDR210C-C	YDR210C-C	383.467	2.11854	0.263319	6.14669	7.91e-10	3.48e-08	Upregulated	Genotype_rad52_vs_wt
YIL099W	SGA1	116.701	2.42707	0.314296	6.13136	8.71e-10	3.81e-08	Upregulated	Genotype_rad52_vs_wt
YOR142W-A	YOR142W-A	431.835	2.10341	0.261818	6.12415	9.12e-10	3.96e-08	Upregulated	Genotype_rad52_vs_wt
YJL144W	YJL144W	207.742	4.93853	0.727566	6.10052	1.06e-09	4.56e-08	Upregulated	Genotype_rad52_vs_wt
YCL020W	YCL020W	88.8938	2.29605	0.295189	6.08441	1.17e-09	5.01e-08	Upregulated	Genotype_rad52_vs_wt
YDR210W-A	YDR210W-A	60.5126	1.90993	0.232613	6.06126	1.35e-09	5.75e-08	Upregulated	Genotype_rad52_vs_wt
YHR094C	HXT1	2471.63	-1.94526	0.239159	-6.04311	1.51e-09	6.4e-08	Downregulated	Genotype_rad52_vs_wt
YGR052W	FMP48	101.396	2.66617	0.358537	6.0417	1.53e-09	6.41e-08	Upregulated	Genotype_rad52_vs_wt
YJR028W	YJR028W	2012.31	2.60882	0.349419	6.0352	1.59e-09	6.63e-08	Upregulated	Genotype_rad52_vs_wt
YMR232W	FUS2	122.148	1.83429	0.222133	6.00673	1.89e-09	7.86e-08	Upregulated	Genotype_rad52_vs_wt
YBL100W-A	YBL100W-A	62.791	2.27046	0.295849	5.98432	2.17e-09	8.96e-08	Upregulated	Genotype_rad52_vs_wt
YNL284C-A	YNL284C-A	215.867	1.91502	0.23707	5.96878	2.39e-09	9.8e-08	Upregulated	Genotype_rad52_vs_wt
YHR087W	RTC3	239.452	2.50509	0.337485	5.94127	2.83e-09	1.15e-07	Upregulated	Genotype_rad52_vs_wt
YGL032C	AGA2	36.0764	3.29086	0.471673	5.91695	3.28e-09	1.33e-07	Upregulated	Genotype_rad52_vs_wt
YDR316W-A	YDR316W-A	445.552	2.15087	0.279228	5.91227	3.37e-09	1.36e-07	Upregulated	Genotype_rad52_vs_wt
YPL054W	LEE1	85.6923	2.74148	0.379668	5.90377	3.55e-09	1.42e-07	Upregulated	Genotype_rad52_vs_wt
YDL124W	YDL124W	1805.5	1.25523	0.128357	5.88385	4.01e-09	1.59e-07	Upregulated	Genotype_rad52_vs_wt
YPR158W-A	YPR158W-A	427.262	1.9783	0.251553	5.87671	4.19e-09	1.65e-07	Upregulated	Genotype_rad52_vs_wt
YMR323W	ERR3	43.1783	4.28435	0.645775	5.86016	4.62e-09	1.82e-07	Upregulated	Genotype_rad52_vs_wt
YER037W	PHM8	490.713	2.08507	0.270529	5.85913	4.65e-09	1.82e-07	Upregulated	Genotype_rad52_vs_wt
YJL089W	SIP4	73.7671	2.696	0.375219	5.85259	4.84e-09	1.88e-07	Upregulated	Genotype_rad52_vs_wt
YDR261W-A	YDR261W-A	77.0836	2.08644	0.271415	5.84509	5.06e-09	1.96e-07	Upregulated	Genotype_rad52_vs_wt
YJR159W	SOR1	57.6368	2.02649	0.261595	5.83534	5.37e-09	2.06e-07	Upregulated	Genotype_rad52_vs_wt
YDR034C-C	YDR034C-C	85.2024	2.07426	0.269987	5.83087	5.51e-09	2.1e-07	Upregulated	Genotype_rad52_vs_wt
YHR214C-C	YHR214C-C	493.538	2.07794	0.271886	5.80367	6.49e-09	2.46e-07	Upregulated	Genotype_rad52_vs_wt
YLR177W	YLR177W	623.437	1.48753	0.170793	5.78202	7.38e-09	2.79e-07	Upregulated	Genotype_rad52_vs_wt
YLR327C	TMA10	1116.28	2.76472	0.39201	5.77719	7.6e-09	2.85e-07	Upregulated	Genotype_rad52_vs_wt
YER053C	PIC2	862.578	2.04435	0.267556	5.77204	7.83e-09	2.92e-07	Upregulated	Genotype_rad52_vs_wt
YMR304C-A	YMR304C-A	1437.53	1.31484	0.142096	5.73446	9.78e-09	3.63e-07	Upregulated	Genotype_rad52_vs_wt
YDR461W	MFA1	34.4732	3.96327	0.607352	5.70225	1.18e-08	4.36e-07	Upregulated	Genotype_rad52_vs_wt
YML045W-A	YML045W-A	460.725	2.02375	0.267816	5.68955	1.27e-08	4.67e-07	Upregulated	Genotype_rad52_vs_wt
YIL072W	HOP1	79.8757	1.99035	0.262451	5.67858	1.36e-08	4.96e-07	Upregulated	Genotype_rad52_vs_wt
YGR070W	ROM1	646.403	1.48247	0.173171	5.67338	1.4e-08	5.08e-07	Upregulated	Genotype_rad52_vs_wt
YBR284W	YBR284W	214.163	2.2978	0.317044	5.6705	1.42e-08	5.14e-07	Upregulated	Genotype_rad52_vs_wt
YLR356W	ATG33	461.338	1.44819	0.167597	5.65754	1.54e-08	5.49e-07	Upregulated	Genotype_rad52_vs_wt
YLR410W-A	YLR410W-A	91.9264	1.97597	0.260897	5.6573	1.54e-08	5.49e-07	Upregulated	Genotype_rad52_vs_wt
YIL140W	AXL2	511.494	1.20677	0.125598	5.6272	1.83e-08	6.51e-07	Upregulated	Genotype_rad52_vs_wt
YPL141C	FRK1	788.382	1.48586	0.175661	5.61231	2e-08	7.05e-07	Upregulated	Genotype_rad52_vs_wt
YJL153C	INO1	164.009	2.19176	0.303467	5.57476	2.48e-08	8.71e-07	Upregulated	Genotype_rad52_vs_wt
YLR121C	YPS3	1165.6	1.68584	0.212944	5.5688	2.56e-08	8.97e-07	Upregulated	Genotype_rad52_vs_wt
YPR156C	TPO3	2459.55	1.449	0.170451	5.56758	2.58e-08	8.98e-07	Upregulated	Genotype_rad52_vs_wt
YKR042W	UTH1	10297.4	1.33083	0.150725	5.51225	3.54e-08	1.23e-06	Upregulated	Genotype_rad52_vs_wt
YKR091W	SRL3	489.659	1.89351	0.253054	5.50677	3.65e-08	1.26e-06	Upregulated	Genotype_rad52_vs_wt
YLR194C	NCW2	2746.68	2.83631	0.424548	5.50304	3.73e-08	1.28e-06	Upregulated	Genotype_rad52_vs_wt
YPL156C	PRM4	333.161	1.93463	0.262846	5.45806	4.81e-08	1.64e-06	Upregulated	Genotype_rad52_vs_wt
YFL014W	HSP12	1995.93	3.86867	0.617742	5.4532	4.95e-08	1.68e-06	Upregulated	Genotype_rad52_vs_wt
YFR022W	ROG3	344.764	1.22865	0.133954	5.43953	5.34e-08	1.8e-06	Upregulated	Genotype_rad52_vs_wt
YGL116W	CDC20	1708.67	1.08513	0.10808	5.4139	6.17e-08	2.07e-06	Upregulated	Genotype_rad52_vs_wt
YLR350W	ORM2	990.277	1.2905	0.146546	5.39417	6.88e-08	2.3e-06	Upregulated	Genotype_rad52_vs_wt
YOL084W	PHM7	91.3141	2.03586	0.284781	5.39312	6.92e-08	2.3e-06	Upregulated	Genotype_rad52_vs_wt
YIL082W	YIL082W	32.8144	5.873	0.999696	5.37463	7.67e-08	2.54e-06	Upregulated	Genotype_rad52_vs_wt
YGR142W	BTN2	2126.99	4.40342	0.727612	5.3647	8.11e-08	2.67e-06	Upregulated	Genotype_rad52_vs_wt
YGL081W	YGL081W	72.7642	2.24994	0.32744	5.34429	9.08e-08	2.97e-06	Upregulated	Genotype_rad52_vs_wt
YDR042C	YDR042C	82.3524	2.00785	0.282478	5.33795	9.4e-08	3.06e-06	Upregulated	Genotype_rad52_vs_wt
YBR214W	SDS24	711.318	1.49276	0.186031	5.33651	9.48e-08	3.07e-06	Upregulated	Genotype_rad52_vs_wt
YLR297W	YLR297W	352.461	1.89675	0.262879	5.31328	1.08e-07	3.47e-06	Upregulated	Genotype_rad52_vs_wt
YDL114W	YDL114W	22.3073	5.3047	0.907703	5.29325	1.2e-07	3.86e-06	Upregulated	Genotype_rad52_vs_wt
YDR410C	STE14	162.14	1.25291	0.142396	5.28742	1.24e-07	3.96e-06	Upregulated	Genotype_rad52_vs_wt
YFR017C	IGD1	250.467	1.7479	0.236542	5.2756	1.32e-07	4.21e-06	Upregulated	Genotype_rad52_vs_wt
YNL192W	CHS1	2087.11	1.48068	0.186498	5.25838	1.45e-07	4.57e-06	Upregulated	Genotype_rad52_vs_wt
YEL060C	PRB1	2347.08	1.37236	0.165888	5.25871	1.45e-07	4.57e-06	Upregulated	Genotype_rad52_vs_wt
YDL246C	SOR2	56.678	2.12117	0.309159	5.24382	1.57e-07	4.93e-06	Upregulated	Genotype_rad52_vs_wt
YLR307C-A	YLR307C-A	108.327	4.61354	0.786467	5.23041	1.69e-07	5.27e-06	Upregulated	Genotype_rad52_vs_wt
YCR089W	FIG2	639.142	1.77185	0.244397	5.20404	1.95e-07	6.02e-06	Upregulated	Genotype_rad52_vs_wt
YJL078C	PRY3	936.127	-1.97959	0.284276	-5.20477	1.94e-07	6.02e-06	Downregulated	Genotype_rad52_vs_wt
YFL060C	SNO3	39.0578	2.12897	0.315845	5.15749	2.5e-07	7.7e-06	Upregulated	Genotype_rad52_vs_wt
YGL121C	GPG1	284.879	2.60649	0.409	5.15034	2.6e-07	7.96e-06	Upregulated	Genotype_rad52_vs_wt
YJR078W	BNA2	264.899	3.12166	0.510701	5.13345	2.84e-07	8.67e-06	Upregulated	Genotype_rad52_vs_wt
YNL093W	YPT53	39.2994	3.06405	0.501809	5.10961	3.23e-07	9.79e-06	Upregulated	Genotype_rad52_vs_wt
YML128C	MSC1	945.665	1.53048	0.201821	5.1059	3.29e-07	9.94e-06	Upregulated	Genotype_rad52_vs_wt
YNR014W	YNR014W	106.936	1.87463	0.269446	5.10171	3.37e-07	1.01e-05	Upregulated	Genotype_rad52_vs_wt
YPL256C	CLN2	997.553	1.19531	0.13744	5.05902	4.21e-07	1.26e-05	Upregulated	Genotype_rad52_vs_wt
YER079W	YER079W	256.66	1.44871	0.187584	5.05754	4.25e-07	1.26e-05	Upregulated	Genotype_rad52_vs_wt
YDR281C	PHM6	102.719	-2.50026	0.395705	-5.05493	4.31e-07	1.28e-05	Downregulated	Genotype_rad52_vs_wt
YPR007C	REC8	74.464	2.42311	0.380748	5.05088	4.4e-07	1.3e-05	Upregulated	Genotype_rad52_vs_wt
YER081W	SER3	3263.98	1.84212	0.267233	5.02228	5.11e-07	1.5e-05	Upregulated	Genotype_rad52_vs_wt
YNL332W	THI12	61.4038	2.22938	0.344805	5.01554	5.29e-07	1.55e-05	Upregulated	Genotype_rad52_vs_wt
YOR343W-A	YOR343W-A	67.7145	1.88064	0.276215	4.99841	5.78e-07	1.68e-05	Upregulated	Genotype_rad52_vs_wt
YBR299W	MAL32	79.7938	1.97756	0.296442	4.9843	6.22e-07	1.8e-05	Upregulated	Genotype_rad52_vs_wt
YPR145C-A	YPR145C-A	39.3531	2.5949	0.420745	4.97902	6.39e-07	1.85e-05	Upregulated	Genotype_rad52_vs_wt
YNL194C	YNL194C	24.0144	5.10624	0.928564	4.9606	7.03e-07	2.02e-05	Upregulated	Genotype_rad52_vs_wt
YMR173W-A	YMR173W-A	1318.76	1.35634	0.173146	4.94575	7.59e-07	2.17e-05	Upregulated	Genotype_rad52_vs_wt
YGR144W	THI4	118.261	2.45233	0.395972	4.93047	8.2e-07	2.32e-05	Upregulated	Genotype_rad52_vs_wt
YGR146C	ECL1	1076.1	1.55762	0.214501	4.93063	8.2e-07	2.32e-05	Upregulated	Genotype_rad52_vs_wt
YLR030W	YLR030W	12.9259	4.29981	0.770574	4.93114	8.17e-07	2.32e-05	Upregulated	Genotype_rad52_vs_wt
YNL145W	MFA2	21.7011	3.49311	0.608857	4.91595	8.84e-07	2.49e-05	Upregulated	Genotype_rad52_vs_wt
YIL160C	POT1	39.9072	5.09078	0.9346	4.91202	9.01e-07	2.53e-05	Upregulated	Genotype_rad52_vs_wt
YHR215W	PHO12	1159.04	-1.83155	0.271608	-4.90247	9.46e-07	2.64e-05	Downregulated	Genotype_rad52_vs_wt
YMR317W	YMR317W	57.6298	2.09029	0.325618	4.88391	1.04e-06	2.89e-05	Upregulated	Genotype_rad52_vs_wt
YIL015W	BAR1	93.1	1.85914	0.278858	4.87397	1.09e-06	3.03e-05	Upregulated	Genotype_rad52_vs_wt
YNR064C	YNR064C	32.1668	2.66592	0.444656	4.871	1.11e-06	3.06e-05	Upregulated	Genotype_rad52_vs_wt
YJL079C	PRY1	2376.18	1.88545	0.285723	4.84892	1.24e-06	3.41e-05	Upregulated	Genotype_rad52_vs_wt
YPL014W	CIP1	477.157	2.52864	0.419282	4.83836	1.31e-06	3.58e-05	Upregulated	Genotype_rad52_vs_wt
YBR085C-A	YBR085C-A	951.119	1.36864	0.180936	4.80081	1.58e-06	4.3e-05	Upregulated	Genotype_rad52_vs_wt
YOR348C	PUT4	71.1362	2.37188	0.390201	4.79723	1.61e-06	4.36e-05	Upregulated	Genotype_rad52_vs_wt
YLR054C	OSW2	78.462	2.12745	0.339432	4.79461	1.63e-06	4.4e-05	Upregulated	Genotype_rad52_vs_wt
YMR068W	AVO2	201.904	1.26577	0.159899	4.78907	1.68e-06	4.51e-05	Upregulated	Genotype_rad52_vs_wt
YDR018C	YDR018C	93.7819	2.07125	0.328212	4.78731	1.69e-06	4.51e-05	Upregulated	Genotype_rad52_vs_wt
YJR079W	YJR079W	32.0173	3.25896	0.576287	4.78749	1.69e-06	4.51e-05	Upregulated	Genotype_rad52_vs_wt
YLR042C	YLR042C	331.915	3.30217	0.585976	4.78206	1.74e-06	4.61e-05	Upregulated	Genotype_rad52_vs_wt
YMR173W	DDR48	1336.53	1.3413	0.176597	4.76392	1.9e-06	5.02e-05	Upregulated	Genotype_rad52_vs_wt
YLR270W	DCS1	818.323	1.1986	0.146938	4.75441	1.99e-06	5.25e-05	Upregulated	Genotype_rad52_vs_wt
YLR037C	PAU23	133.403	1.91556	0.298276	4.74579	2.08e-06	5.45e-05	Upregulated	Genotype_rad52_vs_wt
YDR070C	FMP16	207.39	2.56988	0.438724	4.71796	2.38e-06	6.23e-05	Upregulated	Genotype_rad52_vs_wt
YDR170W-A	YDR170W-A	125.878	1.42209	0.195495	4.71669	2.4e-06	6.24e-05	Upregulated	Genotype_rad52_vs_wt
YOR052C	YOR052C	924.069	1.4845	0.209268	4.7045	2.54e-06	6.6e-05	Upregulated	Genotype_rad52_vs_wt
YBL049W	MOH1	209.457	2.7042	0.469854	4.69124	2.72e-06	7.02e-05	Upregulated	Genotype_rad52_vs_wt
YLR417W	VPS36	508.281	1.54784	0.223829	4.68141	2.85e-06	7.31e-05	Upregulated	Genotype_rad52_vs_wt
YPR158W	CUR1	389.644	2.79283	0.489709	4.68202	2.84e-06	7.31e-05	Upregulated	Genotype_rad52_vs_wt
YOL011W	PLB3	1288.47	1.22115	0.154611	4.66432	3.1e-06	7.91e-05	Upregulated	Genotype_rad52_vs_wt
YLR120C	YPS1	1476.73	1.41422	0.196593	4.65031	3.31e-06	8.43e-05	Upregulated	Genotype_rad52_vs_wt
YGL179C	TOS3	277.961	1.25641	0.162897	4.64348	3.43e-06	8.68e-05	Upregulated	Genotype_rad52_vs_wt
YFR057W	YFR057W	16.346	4.94112	0.961523	4.61884	3.86e-06	9.75e-05	Upregulated	Genotype_rad52_vs_wt
YLR312C	YLR312C	381.933	2.19359	0.36685	4.61658	3.9e-06	9.81e-05	Upregulated	Genotype_rad52_vs_wt
YHL024W	RIM4	287.261	2.01431	0.328761	4.60612	4.1e-06	0.000103	Upregulated	Genotype_rad52_vs_wt
YGR292W	MAL12	77.6233	2.16267	0.361276	4.60222	4.18e-06	0.000104	Upregulated	Genotype_rad52_vs_wt
YCL040W	GLK1	3129.98	1.39898	0.195668	4.59441	4.34e-06	0.000108	Upregulated	Genotype_rad52_vs_wt
YCL042W	YCL042W	215.668	1.63224	0.246843	4.58688	4.5e-06	0.000112	Upregulated	Genotype_rad52_vs_wt
YDR034W-B	YDR034W-B	55.2056	2.78073	0.49741	4.58521	4.54e-06	0.000112	Upregulated	Genotype_rad52_vs_wt
YCL064C	CHA1	2978.91	-1.53415	0.226491	-4.56598	4.97e-06	0.000122	Downregulated	Genotype_rad52_vs_wt
YJL116C	NCA3	1350.18	3.18743	0.593364	4.52915	5.92e-06	0.000145	Upregulated	Genotype_rad52_vs_wt
YCL048W	SPS22	40.5979	2.73437	0.493911	4.52383	6.07e-06	0.000148	Upregulated	Genotype_rad52_vs_wt
YLR307W	CDA1	142.165	2.82042	0.513504	4.5188	6.22e-06	0.000151	Upregulated	Genotype_rad52_vs_wt
YKR011C	YKR011C	625.677	1.30296	0.177721	4.51808	6.24e-06	0.000151	Upregulated	Genotype_rad52_vs_wt
YOR178C	GAC1	295.845	2.87696	0.526936	4.51091	6.45e-06	0.000156	Upregulated	Genotype_rad52_vs_wt
YJL102W	MEF2	354.744	1.12684	0.13928	4.50054	6.78e-06	0.000163	Upregulated	Genotype_rad52_vs_wt
YER096W	SHC1	95.9796	1.63891	0.25339	4.4947	6.97e-06	0.000167	Upregulated	Genotype_rad52_vs_wt
YOR385W	YOR385W	403.395	1.98343	0.33024	4.49198	7.06e-06	0.000169	Upregulated	Genotype_rad52_vs_wt
YLR311C	YLR311C	85.5572	3.17731	0.600229	4.46048	8.18e-06	0.000195	Upregulated	Genotype_rad52_vs_wt
YLR460C	YLR460C	91.4126	1.85541	0.304094	4.45723	8.3e-06	0.000197	Upregulated	Genotype_rad52_vs_wt
YLR233C	EST1	211.678	1.28256	0.176119	4.44336	8.86e-06	0.000209	Upregulated	Genotype_rad52_vs_wt
YER103W	SSA4	1480.27	2.08609	0.357647	4.43479	9.22e-06	0.000217	Upregulated	Genotype_rad52_vs_wt
YGR213C	RTA1	44.835	2.50244	0.452278	4.42746	9.53e-06	0.000224	Upregulated	Genotype_rad52_vs_wt
YKR046C	PET10	690.8	1.2638	0.173767	4.39553	1.11e-05	0.000258	Upregulated	Genotype_rad52_vs_wt
YFR023W	PES4	102.439	3.21173	0.617815	4.38922	1.14e-05	0.000265	Upregulated	Genotype_rad52_vs_wt
YAL067C	SEO1	72.0211	1.95057	0.331243	4.37916	1.19e-05	0.000277	Upregulated	Genotype_rad52_vs_wt
YGL037C	PNC1	2286.2	1.45894	0.219299	4.37273	1.23e-05	0.000284	Upregulated	Genotype_rad52_vs_wt
YBR294W	SUL1	30.0692	3.62811	0.715522	4.3718	1.23e-05	0.000284	Upregulated	Genotype_rad52_vs_wt
YGR250C	RIE1	1251.61	1.20413	0.161577	4.35787	1.31e-05	0.000302	Upregulated	Genotype_rad52_vs_wt
YBR019C	GAL10	16.7857	2.78719	0.526601	4.34331	1.4e-05	0.00032	Upregulated	Genotype_rad52_vs_wt
YAL028W	FRT2	184.137	1.35238	0.196232	4.34374	1.4e-05	0.00032	Upregulated	Genotype_rad52_vs_wt
YFL026W	STE2	152.326	1.67361	0.270971	4.33112	1.48e-05	0.000337	Upregulated	Genotype_rad52_vs_wt
YLR252W	YLR252W	156.732	1.59921	0.254873	4.31279	1.61e-05	0.000365	Upregulated	Genotype_rad52_vs_wt
YDR402C	DIT2	30.5199	1.85562	0.314729	4.30727	1.65e-05	0.000373	Upregulated	Genotype_rad52_vs_wt
YBL043W	ECM13	101.204	1.96758	0.341529	4.29708	1.73e-05	0.00039	Upregulated	Genotype_rad52_vs_wt
YPR115W	RGC1	1191.74	0.946766	0.104002	4.29574	1.74e-05	0.000390685	Upregulated	Genotype_rad52_vs_wt
YHL022C	SPO11	50.2523	2.06339	0.365193	4.281	1.86e-05	0.000416	Upregulated	Genotype_rad52_vs_wt
YOR393W	ERR1	48.179	2.86835	0.553677	4.27749	1.89e-05	0.000421	Upregulated	Genotype_rad52_vs_wt
YKL163W	PIR3	3560.44	2.60001	0.491906	4.26912	1.96e-05	0.000436	Upregulated	Genotype_rad52_vs_wt
YNL092W	YNL092W	92.3175	1.49393	0.232871	4.26814	1.97e-05	0.000436	Upregulated	Genotype_rad52_vs_wt
YDR280W	RRP45	657.687	-1.01659	0.121066	-4.26703	1.98e-05	0.000437	Downregulated	Genotype_rad52_vs_wt
YLR267W	BOP2	217.621	2.37024	0.438532	4.26476	2e-05	0.00044	Upregulated	Genotype_rad52_vs_wt
YKR061W	KTR2	644.118	1.14352	0.151266	4.2542	2.1e-05	0.00046	Upregulated	Genotype_rad52_vs_wt
YAR071W	PHO11	978.444	-1.68689	0.279043	-4.25343	2.11e-05	0.00046	Downregulated	Genotype_rad52_vs_wt
YGR032W	GSC2	3176.9	1.58382	0.25873	4.18901	2.8e-05	0.00061	Upregulated	Genotype_rad52_vs_wt
YNL058C	YNL058C	1348.25	1.15579	0.157839	4.15484	3.26e-05	0.000707	Upregulated	Genotype_rad52_vs_wt
YDL204W	RTN2	237.062	1.18653	0.166168	4.13153	3.6e-05	0.000777	Upregulated	Genotype_rad52_vs_wt
YJL047C-A	YJL047C-A	24.532	2.14705	0.398599	4.13209	3.59e-05	0.000777	Upregulated	Genotype_rad52_vs_wt
YBR186W	PCH2	27.5736	2.44163	0.472413	4.11003	3.96e-05	0.00085	Upregulated	Genotype_rad52_vs_wt
YNL270C	ALP1	55.1163	1.97978	0.360752	4.10193	4.1e-05	0.000878	Upregulated	Genotype_rad52_vs_wt
YCR021C	HSP30	1621.28	3.76114	0.7961	4.0964	4.2e-05	0.000896	Upregulated	Genotype_rad52_vs_wt
YBR020W	GAL1	72.6385	1.15344	0.160643	4.06767	4.75e-05	0.00101088	Upregulated	Genotype_rad52_vs_wt
YGR249W	MGA1	119.175	2.88704	0.590943	4.03938	5.36e-05	0.00113728	Upregulated	Genotype_rad52_vs_wt
YLR260W	LCB5	713.853	1.29755	0.197955	4.02893	5.6e-05	0.00118523	Upregulated	Genotype_rad52_vs_wt
YLR461W	PAU4	20.3923	3.17052	0.663641	4.02404	5.72e-05	0.00120628	Upregulated	Genotype_rad52_vs_wt
YOR173W	DCS2	366.057	1.42889	0.231315	4.01568	5.93e-05	0.0012459	Upregulated	Genotype_rad52_vs_wt
YOR343C	YOR343C	27.1528	2.48	0.493954	4.00847	6.11e-05	0.00128046	Upregulated	Genotype_rad52_vs_wt
YOL016C	CMK2	1344.48	2.16106	0.414574	4.00667	6.16e-05	0.00128621	Upregulated	Genotype_rad52_vs_wt
YJR155W	AAD10	257.157	1.29643	0.199127	3.99963	6.34e-05	0.00132096	Upregulated	Genotype_rad52_vs_wt
YLR329W	REC102	45.3621	2.20568	0.427947	3.98573	6.73e-05	0.00139634	Upregulated	Genotype_rad52_vs_wt
YHR139C	SPS100	55.7335	2.51247	0.507501	3.96545	7.33e-05	0.0015158	Upregulated	Genotype_rad52_vs_wt
YGR161C	RTS3	860.813	1.98581	0.375261	3.95941	7.51e-05	0.00154987	Upregulated	Genotype_rad52_vs_wt
YJL161W	FMP33	130.907	1.6241	0.285726	3.93417	8.35e-05	0.00171671	Upregulated	Genotype_rad52_vs_wt
YJR008W	MHO1	243.158	1.23865	0.187794	3.93329	8.38e-05	0.00171773	Upregulated	Genotype_rad52_vs_wt
YPL281C	ERR2	45.7264	2.61476	0.539205	3.922	8.78e-05	0.00179469	Upregulated	Genotype_rad52_vs_wt
YKL209C	STE6	254.147	1.15991	0.168948	3.90602	9.38e-05	0.00191172	Upregulated	Genotype_rad52_vs_wt
YMR085W	YMR085W	140.073	1.62966	0.289516	3.90188	9.54e-05	0.00193871	Upregulated	Genotype_rad52_vs_wt
YOL163W	YOL163W	40.4336	1.97221	0.378231	3.89235	9.93e-05	0.00201037	Upregulated	Genotype_rad52_vs_wt
YDR374C	PHO92	30.9922	2.86773	0.610105	3.88086	0.000104	0.002095	Upregulated	Genotype_rad52_vs_wt
YOR041C	YOR041C	13.3578	2.82727	0.599571	3.88155	0.000104	0.002095	Upregulated	Genotype_rad52_vs_wt
YDR014W-A	HED1	31.4262	1.94509	0.373043	3.87378	0.000107	0.00214385	Upregulated	Genotype_rad52_vs_wt
YJL103C	GSM1	208.83	1.35246	0.220043	3.87408	0.000107	0.00214385	Upregulated	Genotype_rad52_vs_wt
YLL057C	JLP1	88.5452	2.21229	0.442318	3.87118	0.000108	0.00216035	Upregulated	Genotype_rad52_vs_wt
YJL170C	ASG7	12.6088	2.81052	0.597587	3.86642	0.00011	0.00219636	Upregulated	Genotype_rad52_vs_wt
YOR161W-B	YOR161W-B	15.7519	2.23356	0.448736	3.8632	0.000112	0.00221886	Upregulated	Genotype_rad52_vs_wt
YMR196W	YMR196W	1296.73	1.42974	0.241142	3.85558	0.000115	0.00228234	Upregulated	Genotype_rad52_vs_wt
YER179W	DMC1	53.9759	1.56414	0.276622	3.84691	0.00012	0.00235755	Upregulated	Genotype_rad52_vs_wt
YBL048W	RRT1	117.172	2.3703	0.486398	3.84521	0.00012	0.00236697	Upregulated	Genotype_rad52_vs_wt
YBR067C	TIP1	3831.42	1.38997	0.232221	3.83241	0.000127	0.00248619	Upregulated	Genotype_rad52_vs_wt
YBR006W	UGA2	406.356	0.990981	0.128565	3.81892	0.000134	0.00261845	Upregulated	Genotype_rad52_vs_wt
YJR150C	DAN1	55.6906	5.85242	1.40228	3.81693	0.000135	0.0026319	Upregulated	Genotype_rad52_vs_wt
YHR136C	SPL2	360.113	-2.14681	0.431744	-3.81432	0.000137	0.00265213	Downregulated	Genotype_rad52_vs_wt
YOR192C-C	YOR192C-C	20.9466	1.9236	0.373422	3.81231	0.000138	0.00265821	Upregulated	Genotype_rad52_vs_wt
YER130C	COM2	904.842	1.135	0.166548	3.8127	0.000137	0.00265821	Upregulated	Genotype_rad52_vs_wt
YOL162W	YOL162W	45.3738	2.03526	0.403887	3.80121	0.000144	0.0027721	Upregulated	Genotype_rad52_vs_wt
YLL046C	RNP1	64.3046	2.32326	0.480416	3.79518	0.000148	0.00282408	Upregulated	Genotype_rad52_vs_wt
YLR251W	SYM1	213.583	1.37485	0.230476	3.79583	0.000147	0.00282408	Upregulated	Genotype_rad52_vs_wt
YDR542W	PAU10	10.5436	3.03322	0.66808	3.79179	0.00015	0.00285462	Upregulated	Genotype_rad52_vs_wt
YMR251W-A	HOR7	2428.17	1.50288	0.264913	3.78571	0.000153	0.00291697	Upregulated	Genotype_rad52_vs_wt
YGR180C	RNR4	5847.31	0.883768	0.101833	3.7686	0.000164	0.00311545	Upregulated	Genotype_rad52_vs_wt
YKL216W	URA1	8069.16	-0.967883	0.124179	-3.7678	0.000165	0.00311644	Downregulated	Genotype_rad52_vs_wt
YOR391C	HSP33	17.3785	4.24351	0.995178	3.76165	0.000169	0.00318358	Upregulated	Genotype_rad52_vs_wt
YMR316W	DIA1	494.552	2.0917	0.423206	3.76106	0.000169	0.00318358	Upregulated	Genotype_rad52_vs_wt
YGR035C	YGR035C	122.172	-1.99269	0.397072	-3.75924	0.00017	0.00319768	Downregulated	Genotype_rad52_vs_wt
YKL086W	SRX1	111.44	1.57088	0.285393	3.75232	0.000175	0.00327813	Upregulated	Genotype_rad52_vs_wt
YLR273C	PIG1	407.969	1.28809	0.210779	3.73893	0.000185	0.003448	Upregulated	Genotype_rad52_vs_wt
YMR325W	PAU19	7.0996	4.35947	1.03275	3.7371	0.000186	0.00346347	Upregulated	Genotype_rad52_vs_wt
YGL156W	AMS1	938.442	1.82062	0.355452	3.71533	0.000203	0.00376509	Upregulated	Genotype_rad52_vs_wt
YEL049W	PAU2	27.037	2.62903	0.574997	3.70269	0.000213	0.00394687	Upregulated	Genotype_rad52_vs_wt
YOR273C	TPO4	496.818	1.6813	0.319127	3.70166	0.000214	0.00395181	Upregulated	Genotype_rad52_vs_wt
YGR225W	AMA1	95.9051	1.77492	0.345268	3.69255	0.000222	0.0040848	Upregulated	Genotype_rad52_vs_wt
YGL184C	STR3	123.221	1.88537	0.375381	3.69057	0.000224	0.00410534	Upregulated	Genotype_rad52_vs_wt
YLR111W	YLR111W	9.61253	4.15901	0.992317	3.68734	0.000227	0.00414643	Upregulated	Genotype_rad52_vs_wt
YLR381W	CTF3	474.843	1.39898	0.244667	3.67428	0.000239	0.00435234	Upregulated	Genotype_rad52_vs_wt
YFL011W	HXT10	12.1361	4.02246	0.968751	3.63608	0.000277	0.00503735	Upregulated	Genotype_rad52_vs_wt
YBR169C	SSE2	1272.66	1.32261	0.226539	3.63123	0.000282	0.00511899	Upregulated	Genotype_rad52_vs_wt
YFR026C	ULI1	55.2779	1.36632	0.238955	3.62545	0.000288	0.00522058	Upregulated	Genotype_rad52_vs_wt
YDL244W	THI13	47.6391	1.82131	0.365099	3.61905	0.000296	0.00533673	Upregulated	Genotype_rad52_vs_wt
YNR053C	NOG2	2451.63	-1.10592	0.16771	-3.61292	0.000303	0.00544987	Downregulated	Genotype_rad52_vs_wt
YMR206W	YMR206W	22.5059	3.35754	0.795968	3.59001	0.000331	0.00593584	Upregulated	Genotype_rad52_vs_wt
YHR209W	CRG1	616.087	1.26198	0.212396	3.58753	0.000334	0.00597648	Upregulated	Genotype_rad52_vs_wt
YLL063C	AYT1	157.775	1.05737	0.155508	3.58421	0.000338	0.00603683	Upregulated	Genotype_rad52_vs_wt
YKL224C	PAU16	6.17744	4.06725	0.99787	3.57486	0.00035	0.00623974	Upregulated	Genotype_rad52_vs_wt
YHR138C	YHR138C	456.232	1.39194	0.249596	3.57352	0.000352	0.00625499	Upregulated	Genotype_rad52_vs_wt
YIL009W	FAA3	685.958	-0.915094	0.116227	-3.57141	0.000355	0.00628897	Downregulated	Genotype_rad52_vs_wt
YLR134W	PDC5	272.548	1.3132	0.227776	3.57018	0.000357	0.00630096	Upregulated	Genotype_rad52_vs_wt
YFL055W	AGP3	123.258	1.36481	0.242275	3.56952	0.000358	0.00630096	Upregulated	Genotype_rad52_vs_wt
YDL181W	INH1	382.83	1.48865	0.277437	3.5635	0.000366	0.00643002	Upregulated	Genotype_rad52_vs_wt
YOR065W	CYT1	1251.57	1.20428	0.197692	3.56253	0.000367	0.00643701	Upregulated	Genotype_rad52_vs_wt
YKR106W	GEX2	60.6791	1.46051	0.270432	3.55176	0.000383	0.00668859	Upregulated	Genotype_rad52_vs_wt
YMR107W	SPG4	44.3244	2.59765	0.590765	3.55073	0.000384	0.00669709	Upregulated	Genotype_rad52_vs_wt
YJR020W	YJR020W	22.0057	1.95676	0.411545	3.53974	0.000401	0.00696415	Upregulated	Genotype_rad52_vs_wt
YBR033W	EDS1	128.367	1.75884	0.356103	3.53505	0.000408	0.00707034	Upregulated	Genotype_rad52_vs_wt
YLR149C	YLR149C	317.439	1.57786	0.306177	3.52039	0.000431	0.00743412	Upregulated	Genotype_rad52_vs_wt
YJL045W	YJL045W	78.0096	1.87199	0.389698	3.52067	0.00043	0.00743412	Upregulated	Genotype_rad52_vs_wt
YIL055C	YIL055C	151.344	1.26719	0.218429	3.51231	0.000444	0.00764387	Upregulated	Genotype_rad52_vs_wt
YPL277C	YPL277C	148.205	1.26613	0.218809	3.50134	0.000463	0.00794508	Upregulated	Genotype_rad52_vs_wt
YLR081W	GAL2	19.7504	2.25867	0.502855	3.49737	0.00047	0.00804347	Upregulated	Genotype_rad52_vs_wt
YJL037W	IRC18	52.7124	1.96371	0.419833	3.48642	0.00049	0.00835869	Upregulated	Genotype_rad52_vs_wt
YOR346W	REV1	823.386	0.788183	0.082715	3.48405	0.000494	0.00838977	Upregulated	Genotype_rad52_vs_wt
YLR255C	YLR255C	26.0109	2.0468	0.443901	3.48457	0.000493	0.00838977	Upregulated	Genotype_rad52_vs_wt
YJR156C	THI11	60.9225	1.46281	0.277742	3.46658	0.000527	0.00893154	Upregulated	Genotype_rad52_vs_wt
YFL058W	THI5	48.7796	1.85379	0.391135	3.46118	0.000538	0.00908937	Upregulated	Genotype_rad52_vs_wt
YBR301W	PAU24	25.3848	2.12312	0.470342	3.45093	0.000559	0.00941765	Upregulated	Genotype_rad52_vs_wt
YFL020C	PAU5	44.786	2.04089	0.447201	3.44563	0.00057	0.00958005	Upregulated	Genotype_rad52_vs_wt
YBL078C	ATG8	443.594	1.42954	0.270123	3.44118	0.000579	0.00971436	Upregulated	Genotype_rad52_vs_wt
YBL107W-A	YBL107W-A	19.9113	2.0162	0.445918	3.40017	0.000673	0.0112668	Upregulated	Genotype_rad52_vs_wt
YDR259C	YAP6	158.293	1.32814	0.243755	3.39741	0.00068	0.0113524	Upregulated	Genotype_rad52_vs_wt
YNL269W	BSC4	9.09568	3.42743	0.863939	3.38847	0.000703	0.0116998	Upregulated	Genotype_rad52_vs_wt
YML051W	GAL80	940.24	1.09559	0.175882	3.38627	0.000708	0.0117644	Upregulated	Genotype_rad52_vs_wt
YGR043C	NQM1	323.733	1.62267	0.3317	3.3846	0.000713	0.0117804	Upregulated	Genotype_rad52_vs_wt
YER126C	NSA2	1617.08	-1.07061	0.168593	-3.38453	0.000713	0.0117804	Downregulated	Genotype_rad52_vs_wt
YFL030W	AGX1	216.81	1.38113	0.260985	3.37619	0.000735	0.0121134	Upregulated	Genotype_rad52_vs_wt
YIL136W	OM45	1106.54	1.17222	0.199166	3.3752	0.000738	0.0121271	Upregulated	Genotype_rad52_vs_wt
YOR066W	MSA1	541.619	1.13747	0.189323	3.36711	0.00076	0.0124575	Upregulated	Genotype_rad52_vs_wt
YGR059W	SPR3	71.8472	2.19833	0.505139	3.36211	0.000774	0.0126543	Upregulated	Genotype_rad52_vs_wt
YDL021W	GPM2	317.937	1.70002	0.357023	3.36118	0.000776	0.0126653	Upregulated	Genotype_rad52_vs_wt
YHR014W	SPO13	11.717	2.0532	0.462497	3.35829	0.000784	0.0127673	Upregulated	Genotype_rad52_vs_wt
YOR381W-A	YOR381W-A	5.80131	2.56788	0.61596	3.35716	0.000787	0.0127882	Upregulated	Genotype_rad52_vs_wt
YKL035W	UGP1	3267.65	1.01015	0.15218	3.35231	0.000801	0.0129826	Upregulated	Genotype_rad52_vs_wt
YGR294W	PAU12	16.5089	1.85014	0.40322	3.3484	0.000813	0.0131353	Upregulated	Genotype_rad52_vs_wt
YFR015C	GSY1	506.794	1.51512	0.303322	3.34666	0.000818	0.0131859	Upregulated	Genotype_rad52_vs_wt
YBR018C	GAL7	32.0156	1.56983	0.321353	3.32912	0.000871	0.0140109	Upregulated	Genotype_rad52_vs_wt
YNR067C	DSE4	1839.38	-1.29706	0.239498	-3.32805	0.000875	0.0140309	Downregulated	Genotype_rad52_vs_wt
YMR081C	ISF1	155.111	2.22869	0.520819	3.31919	0.000903	0.0144492	Upregulated	Genotype_rad52_vs_wt
YER185W	PUG1	79.6188	1.41082	0.275469	3.30644	0.000945	0.0150866	Upregulated	Genotype_rad52_vs_wt
YKL053W	YKL053W	11.877	2.89914	0.727554	3.29754	0.000975	0.0155354	Upregulated	Genotype_rad52_vs_wt
YAL037W	YAL037W	77.6935	1.28953	0.241139	3.27418	0.00105968	0.0168383	Upregulated	Genotype_rad52_vs_wt
YER035W	EDC2	426.258	1.17556	0.206382	3.27333	0.00106288	0.0168488	Upregulated	Genotype_rad52_vs_wt
YPL272C	PBI1	249.291	1.52299	0.312786	3.27056	0.00107335	0.0169742	Upregulated	Genotype_rad52_vs_wt
YGL096W	TOS8	166.459	1.08539	0.17913	3.26795	0.00108328	0.0170501	Upregulated	Genotype_rad52_vs_wt
YPL230W	USV1	352.225	1.42754	0.283798	3.26832	0.00108187	0.0170501	Upregulated	Genotype_rad52_vs_wt
YMR136W	GAT2	533.119	1.19346	0.213037	3.25511	0.00113347	0.0177979	Upregulated	Genotype_rad52_vs_wt
YDL085W	NDE2	115.789	2.08982	0.488539	3.25423	0.001137	0.0178112	Upregulated	Genotype_rad52_vs_wt
YIR017C	MET28	134.51	1.35891	0.264945	3.24186	0.00118754	0.0185156	Upregulated	Genotype_rad52_vs_wt
YBL090W	MRP21	330.265	-0.983059	0.148987	-3.2423	0.00118569	0.0185156	Downregulated	Genotype_rad52_vs_wt
YDR124W	YDR124W	54.5756	1.27445	0.239192	3.23779	0.00120459	0.0187375	Upregulated	Genotype_rad52_vs_wt
YKL222C	YKL222C	323.809	0.917895	0.1292	3.23447	0.00121867	0.0189121	Upregulated	Genotype_rad52_vs_wt
YKL071W	YKL071W	56.5257	1.58995	0.337452	3.22995	0.00123812	0.0191693	Upregulated	Genotype_rad52_vs_wt
IGS1-2S	IGS1-2S	2478.13	1.81379	0.406999	3.228	0.0012466	0.0192556	Upregulated	Genotype_rad52_vs_wt
YOR186W	YOR186W	12.3902	2.24822	0.542442	3.22288	0.0012691	0.019513	Upregulated	Genotype_rad52_vs_wt
YJL106W	IME2	188.125	1.0896	0.182942	3.22287	0.00126914	0.019513	Upregulated	Genotype_rad52_vs_wt
YPL049C	DIG1	858.866	0.882015	0.118861	3.21395	0.00130923	0.0200829	Upregulated	Genotype_rad52_vs_wt
YJR101W	RSM26	448.259	-0.93511	0.135763	-3.20492	0.00135101	0.0206761	Downregulated	Genotype_rad52_vs_wt
YIL073C	SPO22	52.3375	1.48526	0.307684	3.20218	0.00136391	0.0208255	Upregulated	Genotype_rad52_vs_wt
YLR092W	SUL2	203.087	1.44943	0.297744	3.18876	0.00142884	0.0217171	Upregulated	Genotype_rad52_vs_wt
YBR066C	NRG2	188.888	1.35278	0.267418	3.18893	0.00142801	0.0217171	Upregulated	Genotype_rad52_vs_wt
YGR088W	CTT1	254.47	1.09786	0.187676	3.18561	0.00144449	0.0219048	Upregulated	Genotype_rad52_vs_wt
YHR152W	SPO12	935.289	1.02104	0.163623	3.18436	0.00145074	0.0219495	Upregulated	Genotype_rad52_vs_wt
YOL015W	IRC10	124.316	1.23204	0.231199	3.16627	0.00154409	0.0231509	Upregulated	Genotype_rad52_vs_wt
YPL192C	PRM3	12.0988	2.19351	0.534724	3.16707	0.00153984	0.0231509	Upregulated	Genotype_rad52_vs_wt
YNL305C	BXI1	614.084	0.956141	0.144037	3.16683	0.00154111	0.0231509	Upregulated	Genotype_rad52_vs_wt
YNL259C	ATX1	221.426	-1.18924	0.217617	-3.16722	0.00153905	0.0231509	Downregulated	Genotype_rad52_vs_wt
YGR014W	MSB2	1726.96	1.09505	0.188178	3.16214	0.00156615	0.0233233	Upregulated	Genotype_rad52_vs_wt
YPR193C	HPA2	41.9606	1.46319	0.304479	3.1634	0.00155938	0.0233233	Upregulated	Genotype_rad52_vs_wt
YBR076W	ECM8	36.8413	2.30171	0.56986	3.16167	0.00156867	0.0233233	Upregulated	Genotype_rad52_vs_wt
YEL011W	GLC3	517.429	1.42123	0.29139	3.16149	0.00156963	0.0233233	Upregulated	Genotype_rad52_vs_wt
YPL088W	YPL088W	309.509	0.952233	0.143936	3.14192	0.00167847	0.0248848	Upregulated	Genotype_rad52_vs_wt
YLR031W	YLR031W	21.3049	2.1331	0.521521	3.13141	0.00173967	0.0257347	Upregulated	Genotype_rad52_vs_wt
YJL105W	SET4	48.7556	1.76115	0.403924	3.12225	0.00179471	0.02649	Upregulated	Genotype_rad52_vs_wt
YJL011C	RPC17	231.212	-1.11874	0.198285	-3.12045	0.00180572	0.0265934	Downregulated	Genotype_rad52_vs_wt
YHR177W	YHR177W	58.9849	1.37795	0.282015	3.11313	0.00185115	0.0272021	Upregulated	Genotype_rad52_vs_wt
YGL177W	YGL177W	29.5149	1.47853	0.314394	3.11243	0.00185555	0.0272065	Upregulated	Genotype_rad52_vs_wt
YMR084W	YMR084W	47.0957	1.49963	0.321622	3.10809	0.001883	0.0275482	Upregulated	Genotype_rad52_vs_wt
YGL053W	PRM8	317.014	0.885159	0.124031	3.10535	0.00190055	0.0277438	Upregulated	Genotype_rad52_vs_wt
YMR169C	ALD3	232.989	1.04327	0.175871	3.08902	0.00200819	0.0292509	Upregulated	Genotype_rad52_vs_wt
YJR010W	MET3	391.48	1.4557	0.309622	3.08668	0.00202409	0.0294179	Upregulated	Genotype_rad52_vs_wt
YGL170C	SPO74	67.1444	2.26883	0.575174	3.0753	0.0021029	0.0304302	Upregulated	Genotype_rad52_vs_wt
YNL067W	RPL9B	3505.64	-0.972257	0.153552	-3.07556	0.0021011	0.0304302	Downregulated	Genotype_rad52_vs_wt
YER138W-A	YER138W-A	49.5542	1.40049	0.293702	3.066	0.00216941	0.0313244	Upregulated	Genotype_rad52_vs_wt
YGR066C	YGR066C	25.554	2.04648	0.505629	3.05853	0.00222429	0.0320471	Upregulated	Genotype_rad52_vs_wt
YMR118C	SHH3	40.915	3.38276	0.942748	3.05783	0.00222948	0.0320524	Upregulated	Genotype_rad52_vs_wt
YNL202W	SPS19	115.869	1.48184	0.322913	3.04058	0.00236121	0.033873	Upregulated	Genotype_rad52_vs_wt
YOR185C	GSP2	912.399	1.24214	0.244167	3.03949	0.00236979	0.0339227	Upregulated	Genotype_rad52_vs_wt
YLR263W	RED1	419.099	1.25525	0.248695	3.03687	0.00239051	0.0340724	Upregulated	Genotype_rad52_vs_wt
[truncated: 6,179 more rows]

## Sheet: Genotype_sac3Δ_vs_wt
Gene_ID	Gene_name	baseMean	log2FoldChange	lfcSE	stat	pvalue	padj	Direction	Model_factor
[truncated: 6,644 more rows]

[truncated: 4 more sheets: Age_24h_vs_log, Age_48h_vs_log, TRP1_marker_1_vs_0, ERC_level_high_vs_low]
