# Supplementary material for: Senescence in yeast is associated with amplified linear fragments of chromosome XII rather than ribosomal DNA circle accumulation
Source: PLoS Biol. 2023 Aug 29;21(8):e3002250. doi: 10.1371/journal.pbio.3002250 (PMC10464983; doi:10.1371/journal.pbio.3002250)
Supplement: S2 File — Description of the variables used, calculated Model Coefficients and Significance tables for each comparison. (XLSX) [file pbio.3002250.s015.xlsx]

## Sheet: Readme
Model coefficients and DESeq2 differential expression analyses as discussed in Results section "A transcriptional signature of the SEP" and Figures 4 & S4
A DESeq2 model was used to estimate the effects on average gene expression of the following factors. Genotype, Age, and TRP1 marker were categorical. TOM70-GFP median values were continuous and scaled linearly to the range 0 - 1
Factor	Levels
Genotype	WT, spt3Δ, rad52Δ, sac3Δ
Age	log phase, 24h, 48h
TRP1 marker	1 (present), 0 (not present)
TOM70-GFP median	Continuous range 0 to 1
The sheet "Linear model coefficients" shows the log2 fold change coefficients assigned to each model factor.
Subsequent sheets show the DESeq2 results for each linear model factor/level. Results were calculated with significance threshold p < 0.05 and a log2 fold change cutoff of ±0.5

## Sheet: Linear model coefficients
Gene_ID	Gene_name	Intercept	Genotype_spt3_vs_wt	Genotype_rad52_vs_wt	Genotype_sac3_vs_wt	Age_24h_vs_log	Age_48h_vs_log	TRP1_marker_1_vs_0	GFP_median
YDL248W	COS7	8.22285	0.263794	0.197655	0.121541	0.759437	0.922845	0.00715659	0.348876
YDL247W-A	YDL247W-A	2.69932	0.888715	1.06295	0.612353	1.04444	1.43616	-0.215075	0.0296032
YDL247W	MPH2	4.34029	0.763873	0.591831	-0.470617	0.408085	0.656202	0.284987	0.727272
YDL246C	SOR2	4.2651	-0.668245	1.26926	1.23226	0.629046	0.443475	-0.0329126	1.67511
YDL245C	HXT15	-0.469729	-0.649742	1.83296	-0.193357	1.26	1.62344	-0.320828	2.18618
YDL244W	THI13	3.90544	0.239809	1.00557	-0.175475	0.61377	0.212959	0.00780214	2.39696
YDL243C	AAD4	6.80324	-0.576614	0.507789	0.632119	0.0247703	-0.288076	-0.006444	1.89819
YDL242W	YDL242W	-1.73068	0.0332656	1.68659	-0.127122	0.318064	1.31678	0.56244	0.964674
YDL241W	YDL241W	7.63419	-0.224521	0.185947	0.143986	-0.284304	-1.51159	-0.117074	0.714526
YDL240C-A	YDL240C-A	-2.5884	-0.0811814	1.66129	-0.188043	-0.477143	-0.259905	0.343836	1.09089
YDL240W	LRG1	8.59651	-0.0246363	0.322021	0.403439	-0.209008	0.11737	0.0311424	-0.567963
YDL239C	ADY3	7.31865	0.0360872	0.318817	0.132799	0.472132	0.656254	0.16061	0.168732
YDL238C	GUD1	6.3811	0.288169	0.32605	0.240591	0.704983	1.03926	0.080454	-0.178434
YDL237W	AIM6	9.84353	0.019126	-0.242355	-0.204812	0.0246716	-0.0179699	0.037586	-0.105638
YDL236W	PHO13	10.6274	-0.217643	-0.28562	-0.377404	-0.266149	-0.471134	-0.0296638	-0.439888
YDL235C	YPD1	9.69495	0.021557	-0.180604	0.0509649	-0.080027	-0.451706	-0.131115	0.206268
YDL234C	GYP7	8.64204	0.502717	0.582505	0.680366	0.577958	0.561242	0.156638	1.24793
YDL233W	MFG1	7.48678	0.125902	0.310244	0.393181	0.331456	0.431454	0.0988049	0.363739
YDL232W	OST4	7.58432	0.0322142	-0.450237	-0.316678	-0.357712	-0.618013	-0.015568	0.157336
YDL231C	BRE4	9.80394	-0.241011	0.0671764	0.119751	-0.0340493	0.0934914	0.0254532	0.0389608
YDL230W	PTP1	7.68825	0.0137367	0.279957	0.35349	0.571011	0.619418	0.121267	0.553454
YDL229W	SSB1	15.2463	0.122007	-0.104531	-0.999717	-0.79708	-1.07323	0.039307	-0.619392
YDL228C	YDL228C	4.18114	-1.91461	-0.706695	-0.694784	-0.383637	-0.656877	-0.436452	-0.194933
YDL227C	HO	8.53111	-0.252367	-0.241705	0.382762	-0.143232	-0.180741	-0.0244654	0.252522
YDL226C	GCS1	10.5632	0.131797	-0.173435	-0.514233	-0.275951	-0.313287	-0.0604917	-0.768483
YDL225W	SHS1	10.3305	0.301138	-0.0329198	-0.127394	-0.133126	-0.228481	-0.136989	-0.360029
YDL224C	WHI4	9.41305	0.0620301	0.258598	0.506826	-0.0374582	0.098366	0.00565494	-0.147501
YDL223C	HBT1	7.78089	-0.202701	0.57868	0.243006	0.948346	1.00217	0.0604473	0.968901
YDL222C	FMP45	4.76539	0.0404384	0.967989	-0.529872	0.361943	0.774163	0.109978	0.556435
YDL221W	YDL221W	1.51964	-1.09384	1.18224	-0.437429	1.8884	2.04734	0.0160306	0.254362
YDL220C	CDC13	7.93331	0.0348177	0.19549	-0.436224	0.184366	0.421552	-0.0228588	-0.293759
YDL219W	DTD1	8.87313	-0.295686	-0.512569	-0.794965	-0.32958	-0.642768	-0.0374734	-0.393247
YDL218W	YDL218W	4.62033	-0.687289	0.675119	0.562779	-0.121012	0.280495	0.011847	0.591974
YDL217C	TIM22	8.8259	0.100055	-0.209975	0.160262	0.0163617	0.131422	-0.0188938	-0.446702
YDL216C	RRI1	6.89226	0.00145665	0.294493	0.489318	0.532587	0.782425	-0.0714546	-0.177134
YDL215C	GDH2	9.05509	0.323059	0.183812	0.732539	0.493751	0.346142	0.126308	0.98752
YDL214C	PRR2	5.32638	0.157674	0.398825	0.820323	-0.101348	-0.333601	0.151345	1.66878
YDL213C	NOP6	11.1284	-0.304727	-0.16712	-0.410826	-0.21313	-0.582521	-0.080996	0.266128
YDL212W	SHR3	11.2143	-0.0940088	-0.262182	-0.296052	-0.190971	-0.57455	-0.106721	-0.100835
YDL211C	YDL211C	6.87834	-0.140036	0.080102	0.870168	-0.067796	-0.0427744	-0.141831	0.0449804
YDL210W	UGA4	4.78092	-0.22081	1.15654	0.0700595	0.0982338	0.277215	0.0663825	1.30278
YDL209C	CWC2	7.98204	-0.22836	-0.0215368	0.923908	0.0757819	0.24127	0.00548751	-0.0733944
YDL208W	NHP2	12.1146	-0.414601	-0.27065	-0.318892	-0.539961	-0.891116	-0.138897	-0.178284
YDL207W	GLE1	9.64958	-0.0153901	-0.00697288	0.29977	-0.0421851	0.0130146	-0.0111114	0.272205
YDL206W	YDL206W	7.74549	0.0578776	0.219092	0.509338	0.23311	0.346406	0.0587463	0.262755
YDL205C	HEM3	10.4623	-0.373397	-0.373329	-0.752183	-0.270875	-0.000195124	-0.024042	-0.979563
YDL204W	RTN2	6.66698	-0.134919	0.737673	0.350215	0.450881	0.961754	0.0258556	1.0322
YDL203C	ACK1	8.84417	-0.0751963	0.146665	0.0710265	-0.262193	-0.171346	-0.0545211	-0.286989
YDL202W	MRPL11	8.87932	-0.156902	-0.328997	0.264718	-0.0555225	-0.0250093	0.0749213	-0.0658579
YDL201W	TRM8	10.2871	-0.0828236	-0.259191	-0.462899	-0.612222	-0.885598	0.00345575	-0.262871
YDL200C	MGT1	7.56618	-0.388523	-0.208863	-0.00984306	0.0851671	-0.218921	-0.207099	0.498974
YDL199C	YDL199C	5.9169	0.507441	0.341968	0.596181	1.17618	1.40105	-0.025854	0.756231
YDL198C	GGC1	10.412	0.0683482	-0.203599	-0.918721	-0.417957	-0.620917	-0.799492	-0.636971
YDL197C	ASF2	8.26766	-0.114306	0.53435	0.296326	0.369349	0.647956	-0.058981	-0.0980653
YDL196W	YDL196W	1.02296	-0.240627	1.22442	-0.858108	0.926254	1.22358	0.0694769	-1.79081
YDL195W	SEC31	11.7557	0.28255	-0.098953	-0.278956	-0.157693	0.0058109	0.0203828	-0.822369
YDL194W	SNF3	7.99017	-0.258026	0.0028419	0.138326	0.681992	1.09914	0.0804595	-0.336203
YDL193W	NUS1	9.19788	0.0895608	-0.117055	-0.22436	0.166424	0.142065	0.0474434	-0.20766
YDL192W	ARF1	12.9642	-0.321441	-0.383041	-0.5509	-0.421599	-0.708097	-0.0361595	-0.51006
YDL191W	RPL35A	13.75	-0.403303	-0.522143	-1.02167	-0.648819	-0.965479	-0.194475	-0.813231
YDL190C	UFD2	10.2415	0.632446	0.0101256	-0.0701527	-0.0314132	0.0289012	0.0305277	-0.19548
YDL189W	RBS1	10.0888	-0.210839	-0.03798	-0.140468	-0.188226	-0.214471	-0.0246156	-0.446087
YDL188C	PPH22	9.8298	0.12676	-0.180462	-0.189064	0.0787339	0.2182	0.115738	-0.459202
YDL187C	YDL187C	3.25029	0.460762	0.237177	-0.865717	0.408774	0.359862	0.375904	0.748818
YDL186W	YDL186W	0.303866	-0.125881	0.882282	-0.502679	0.560803	1.27824	0.169992	1.49686
YDL185C-A	YDL185C-A	-2.34043	0.810244	2.02065	-0.157646	0.0420501	1.20591	-0.105218	1.71988
YDL185W	VMA1	13.3417	0.187458	-0.230014	-0.829452	-0.157509	-0.129487	0.0898326	-0.499872
YDL184C	RPL41A	11.0206	-0.234605	-0.300299	-1.05079	-0.6094	-1.04139	-0.384558	-0.360449
YDL183C	YDL183C	6.72625	-0.0477246	0.0874433	0.296797	0.413312	0.403893	-0.206406	0.466878
YDL182W	LYS20	12.4144	0.0561463	-0.18277	-0.397923	-0.732171	-1.56919	-0.908759	0.580361
YDL181W	INH1	6.90757	0.00443706	0.658382	0.419198	1.31967	1.54261	-0.0728219	0.91358
YDL180W	YDL180W	8.5609	0.302465	0.144025	0.182599	0.187744	0.216124	-0.0996423	0.0863804
YDL179W	PCL9	8.54863	-0.173354	-0.277954	0.288101	0.0533713	0.201318	-0.115705	-0.791683
YDL178W	DLD2	10.0378	-0.0131699	-0.17778	-0.0679207	0.127736	0.069406	-0.0143763	-0.291296
YDL177C	YDL177C	7.14371	0.0390244	-0.0142008	0.544127	-0.22012	-0.366431	-0.131391	0.513414
YDL176W	YDL176W	8.48406	0.0932601	-0.0240598	0.291819	0.00294103	0.353035	0.0417349	-0.130002
YDL175C	AIR2	7.83809	0.182839	-0.0287169	-0.357041	0.0386877	0.0267041	0.0721112	0.048688
YDL174C	DLD1	9.44741	0.132874	0.0457094	-0.114306	0.296499	0.361373	0.0391744	0.00683351
YDL173W	PAR32	10.1048	0.25917	0.216214	0.0857893	0.0483692	-0.116939	-0.0624289	0.16641
YDL172C	YDL172C	3.49744	0.586906	0.00296064	-0.62426	0.738149	1.13313	-0.0701608	-0.359255
YDL171C	GLT1	11.542	0.266434	-0.011871	-0.339245	0.241937	0.413015	0.0577983	-0.484801
YDL170W	UGA3	9.00909	0.12167	-0.0308682	0.416981	0.23832	0.153581	-0.50326	0.484039
YDL169C	UGX2	4.16451	0.154709	0.774237	0.883686	1.61994	2.01758	0.253625	1.14198
YDL168W	SFA1	10.3399	0.101155	-0.0580197	-0.389532	-0.136222	-0.370601	-0.00166353	0.256213
YDL167C	NRP1	10.6967	0.105885	-0.173395	0.217422	-0.611435	-0.769044	-0.0110645	-0.409506
YDL166C	FAP7	9.43611	-0.193816	-0.276328	-0.399776	-0.404587	-0.712957	-0.094544	-0.164397
YDL165W	CDC36	8.87316	-0.0838952	-0.162759	-0.17211	-0.192604	-0.186329	-0.0743248	-0.411289
YDL164C	CDC9	9.47648	-0.0335692	0.153621	-0.128147	-0.0272863	0.00503959	0.0311933	-0.159054
YDL163W	YDL163W	-0.665503	-1.34441	0.902967	-1.25249	1.19557	1.38191	-0.338795	-2.49052
YDL162C	YDL162C	-0.235369	-0.688971	1.78087	-1.22629	0.0450813	1.54837	-0.232878	-2.27334
YDL161W	ENT1	9.9702	0.123145	0.153819	0.27981	0.0557377	0.0274196	-0.16849	-0.218585
YDL160C-A	MHF2	5.95055	-0.698819	1.18012	-0.00770026	-0.216723	-0.518907	-0.141866	0.0522189
YDL160C	DHH1	10.0147	0.335215	-0.058493	-0.401802	-0.118663	0.210655	-0.0212567	-0.957627
YDL159W-A	YDL159W-A	-2.51849	-0.604129	0.702743	-1.1142	-0.572002	0.468885	0.962543	1.23973
YDL159W	STE7	8.03138	0.139244	0.0817353	0.544049	0.0876516	0.155541	0.0549286	-0.0805149
YDL159C-B	YDL159C-B	-1.65537	-0.0564527	2.3268	2.68477	-1.31768	-1.27665	-0.560915	2.96486
YDL158C	YDL158C	8.01972	-0.1805	-0.349033	-0.450086	-0.285455	-0.80312	-0.142683	0.323137
YDL157C	YDL157C	9.88407	-0.16821	-0.344747	-0.546851	-0.244523	-0.693276	-0.220315	-0.082493
YDL156W	CMR1	7.45264	0.0512392	0.214495	-0.0530383	-0.0796771	0.0500207	0.132145	-0.262545
YDL155W	CLB3	9.19284	-0.0475179	0.0476517	0.18365	-0.14786	-0.0487318	0.00744342	-0.301478
YDL154W	MSH5	6.97838	0.213772	0.595023	0.182896	-0.333416	-0.344673	0.0840177	0.308538
YDL153C	SAS10	12.3227	-0.400273	-0.332522	-0.541448	-0.442536	-0.64158	-0.0969884	-0.325722
YDL152W	YDL152W	2.67527	-1.08785	-0.177974	-1.10357	-0.0544392	0.338428	0.353702	-1.35812
YDL151C	BUD30	1.49394	-1.01218	1.11134	-0.88536	1.27955	1.67908	-0.148573	-3.45164
YDL150W	RPC53	10.599	-0.16814	-0.0433303	-0.326258	-0.366551	-0.50191	-0.0545622	-0.275391
YDL149W	ATG9	7.0061	0.509977	0.398043	0.677633	0.685484	1.13084	0.153619	0.188227
YDL148C	NOP14	11.9168	0.178032	-0.118196	-0.423043	-0.499254	-0.710146	-0.0461066	-0.534612
YDL147W	RPN5	11.944	0.0144938	-0.473615	0.115886	-0.0865781	-0.164882	-0.0686831	-0.141773
YDL146W	LDB17	7.79435	0.209551	0.222979	-0.221099	0.242522	0.321308	0.122543	-0.482556
YDL145C	COP1	12.4084	0.294179	-0.0265509	-0.460791	-0.203598	-0.137101	0.0162775	-0.693881
YDL144C	YDL144C	8.96818	-0.0742459	-0.0197101	-0.219537	-0.114343	-0.163146	-0.0581814	-0.287491
YDL143W	CCT4	12.0942	0.000245913	-0.287744	-0.255691	-0.435715	-0.62487	0.00582353	-0.200865
YDL142C	CRD1	7.09424	0.443204	0.0484996	0.430532	0.217094	0.213051	-0.0922008	0.348126
YDL141W	BPL1	9.38552	0.312106	-0.0234457	-0.364614	-0.269243	-0.183043	-0.00424794	-0.667784
YDL140C	RPO21	12.0587	0.127745	-0.216296	0.021246	-0.132411	-0.0451896	0.113162	-0.35294
YDL139C	SCM3	6.42624	0.0771604	0.325595	0.533918	0.27974	0.200039	0.0472734	0.923889
YDL138W	RGT2	8.1526	0.030277	0.0730045	0.312713	0.324259	-0.0440346	0.0200477	0.79857
YDL137W	ARF2	11.6052	-0.105145	-0.324212	-0.25229	0.108378	-0.0629068	-0.0111511	0.0214832
YDL136W	RPL35B	13.6196	-0.349207	-0.502901	-1.03954	-0.637153	-0.955367	-0.229718	-0.907247
YDL135C	RDI1	9.99939	0.0577888	-0.155975	-0.428751	-0.0408186	-0.276365	-0.140577	-0.0356598
YDL134C	PPH21	10.1324	0.252288	0.00787901	0.073385	0.00346131	0.105454	0.0396235	-0.0781168
YDL133C-A	RPL41B	10.6528	0.326442	-0.425647	-0.753869	-0.560121	-0.918297	-0.574168	-0.183585
YDL133W	SRF1	8.52664	-0.222183	0.309897	0.430697	0.277869	0.409303	-0.044016	0.094227
YDL132W	CDC53	10.6104	0.485461	-0.0596525	-0.0385562	0.0427898	0.0343906	0.000944941	-0.131748
YDL131W	LYS21	11.6784	0.201209	-0.188519	-0.502055	-0.194822	-0.618096	-0.528336	-0.00667405
YDL130W-A	STF1	7.56382	-0.033714	0.380495	0.520312	1.48075	1.40041	-0.0269236	0.818093
YDL130W	RPP1B	13.4402	-0.365757	-0.386595	-0.752865	-0.601979	-0.949641	0.104569	-0.287484
YDL129W	YDL129W	7.78198	-0.324351	0.230685	0.0655656	-0.270677	0.0381367	-0.00376994	-1.04117
YDL128W	VCX1	9.90326	-0.0893708	-0.117807	0.10903	-0.147391	-0.237456	-0.0130088	-0.0804787
YDL127W	PCL2	7.85839	0.423355	0.0850464	0.328756	0.341001	0.506536	-0.0059029	0.654849
YDL126C	CDC48	13.2008	0.498415	-0.143608	-0.225578	-0.10416	-0.287623	0.0190589	-0.0885541
YDL125C	HNT1	10.4148	0.203121	0.0101446	-0.343658	0.0226225	-0.164882	0.0643208	-0.013608
YDL124W	YDL124W	9.95688	-0.418529	0.539308	0.943407	0.25704	0.170433	0.100246	0.91853
YDL123W	SNA4	7.1562	0.442497	0.170394	0.520184	0.26057	0.137986	0.22192	0.750416
YDL122W	UBP1	11.2996	-0.00938311	-0.226742	0.110972	-0.246347	-0.309085	0.0244676	-0.312275
YDL121C	YDL121C	10.547	-0.202273	-0.584891	-0.766106	-0.403071	-0.77575	-0.270075	-0.178878
YDL120W	YFH1	9.39136	0.371815	0.0435256	-0.247922	-0.130886	-0.325526	-0.0745977	-0.0961311
YDL119C	HEM25	7.34462	-0.0839781	0.152021	0.0160596	0.588492	0.465772	0.105425	0.422705
YDL118W	YDL118W	-1.92874	-0.888334	-0.0482417	-0.596683	0.753746	2.08625	0.666782	-0.702069
YDL117W	CYK3	9.69454	0.212091	-0.0258005	0.344909	-0.128785	-0.176784	0.0705422	-0.224518
YDL116W	NUP84	10.0702	0.242129	-0.247007	0.130722	-0.248615	-0.184149	-0.0597703	-0.481835
YDL115C	IWR1	8.82104	0.00415395	-0.0816004	0.366189	0.229373	0.409113	0.00989141	-0.0881569
YDL114W-A	YDL114W-A	1.8762	-0.643511	0.648501	0.212264	0.810603	0.620111	-0.50807	-0.587424
YDL114W	YDL114W	1.50578	-0.328267	1.03185	0.29689	1.95763	1.35215	0.077735	2.6694
YDL113C	ATG20	8.50392	0.140595	0.207833	0.444283	0.372018	0.498313	-0.112336	0.221327
YDL112W	TRM3	11.0127	0.211207	-0.087699	-0.277143	-0.389246	-0.42037	0.108295	-0.535878
YDL111C	RRP42	9.44662	-0.00999763	-0.232843	0.0638913	-0.318279	-0.480309	0.00332996	0.0378205
YDL110C	TMA17	7.72944	0.0196237	0.420633	0.725294	1.31257	1.7374	0.0447636	0.448308
YDL109C	YDL109C	7.23399	-0.0156411	0.433039	0.544605	-0.00929546	0.134616	-0.0708253	0.334638
YDL108W	KIN28	8.14075	0.170501	0.0809473	-0.0620834	-0.0822528	-0.118091	0.0108629	0.0363872
YDL107W	MSS2	6.95563	-0.272365	0.0414566	0.370288	-0.0651286	-0.0732922	0.15774	0.0898128
YDL106C	PHO2	8.47019	0.338453	0.0715743	0.675803	0.0748732	0.403162	0.000673983	-0.429288
YDL105W	NSE4	7.53157	0.0612051	0.0248539	0.0838836	0.0429205	0.21813	-0.0711012	-0.140275
YDL104C	QRI7	7.1272	-0.492354	-0.339091	0.225859	-0.00112686	0.0508158	-0.151188	0.146897
YDL103C	QRI1	9.53964	0.238008	-0.0295502	-0.0121222	-0.296532	-0.422151	0.0471058	0.0481123
YDL102W	POL3	9.67446	0.321395	-0.0556542	-0.072117	-0.225081	-0.244477	0.049829	-0.194466
YDL101C	DUN1	8.11416	0.238493	0.292877	0.536344	0.230792	0.500055	0.112892	-0.0940085
YDL100C	GET3	11.807	0.454095	-0.16917	-0.177958	-0.286968	-0.62012	0.0185753	0.185897
YDL099W	BUG1	10.5291	0.0391971	-0.0191894	0.251913	-0.00972951	-0.0726311	-0.106036	0.290405
YDL098C	SNU23	7.50692	-0.225669	-0.0931913	-0.0384412	0.149991	0.147186	-0.151081	0.0806318
YDL097C	RPN6	11.4418	0.153183	-0.272228	0.344373	-0.151742	-0.300372	-0.0017285	0.132815
YDL096C	OPI6	0.66434	-0.996192	1.18655	-0.980326	1.3461	3.05404	-0.521125	-2.67651
YDL095W	PMT1	12.3339	0.0513811	-0.234367	-0.570052	-0.0834966	-0.133684	0.0687643	-0.424455
YDL094C	YDL094C	0.809705	-0.287336	1.31245	-0.707881	0.877945	1.37115	-0.363161	0.280555
YDL093W	PMT5	9.50011	0.250816	-0.0352069	-0.158094	-0.149645	-0.110123	0.0434611	-0.319579
YDL092W	SRP14	9.92301	0.0101194	-0.153002	-0.498496	-0.373231	-0.55328	-0.167041	-0.502833
YDL091C	UBX3	7.8947	0.478068	0.19905	0.513452	0.228739	0.316395	0.0565846	0.31928
YDL090C	RAM1	8.25478	0.122319	0.193907	-0.0840958	0.172704	0.249808	-0.021026	-0.22477
YDL089W	NUR1	8.41803	0.378028	0.466468	0.0743862	0.184585	0.228908	-0.0168102	0.158995
YDL088C	ASM4	9.44813	0.267836	0.0833968	0.542228	-0.173838	-0.130096	0.0220619	-0.047782
YDL087C	LUC7	7.02648	0.121274	0.363932	0.31693	0.207424	0.353858	-0.0624897	-0.18441
YDL086W	YDL086W	9.47985	0.667134	0.0625366	0.0434794	0.303526	0.289202	0.068618	-0.0213803
YDL086C-A	YDL086C-A	4.02199	-0.345609	0.222863	-0.681887	0.195456	0.144482	0.244613	-0.223762
YDL085C-A	YDL085C-A	9.20026	-0.385006	-0.123377	-1.08122	0.139656	0.195555	-0.221474	-0.945237
YDL085W	NDE2	3.30343	-0.0358163	0.795053	1.18558	2.13924	2.95823	0.299622	1.53899
YDL084W	SUB2	13.1443	0.150146	-0.237137	-0.744761	-0.538478	-0.706514	-0.0465018	-0.584883
YDL083C	RPS16B	13.8165	-0.624386	-0.333791	-1.02155	-0.755905	-1.12249	-0.0953357	-0.769815
YDL082W	RPL13A	13.1829	0.0367538	-0.192114	-0.85697	-0.801573	-1.11638	-0.0331911	-0.578464
YDL081C	RPP1A	13.8011	-0.0151395	-0.329818	-0.836747	-0.702575	-1.00716	-0.0275966	-0.516222
YDL080C	THI3	8.72428	0.0694282	0.324782	-0.344524	0.136725	0.254668	-0.0384736	-0.275468
YDL079C	MRK1	5.79724	-0.18765	0.678202	0.6022	1.28024	1.49596	0.0174975	0.446024
YDL078C	MDH3	10.7998	0.157691	-0.219521	-0.4279	-0.0766107	0.00308966	-0.0741945	-0.543318
YDL077C	VAM6	8.95428	0.191453	0.132053	-0.0616392	-0.143143	-0.0520369	0.0276193	-0.094163
YDL076C	RXT3	8.5182	0.0160038	0.122745	0.0291055	-0.1616	-0.0255346	-0.0399233	-0.411481
YDL075W	RPL31A	14.347	-0.787483	-0.520499	-1.09286	-0.622895	-1.02016	-0.168795	-0.674042
YDL074C	BRE1	10.7227	-0.0273936	-0.306862	0.234697	-0.314842	-0.135173	-0.0472612	-0.895096
YDL073W	AHK1	10.0604	0.371079	-0.0839329	0.125985	-0.142151	-0.165983	0.0346502	-0.187604
YDL072C	YET3	10.0018	0.632892	0.158157	0.536178	0.355757	0.0796399	-0.0422334	0.792748
YDL071C	YDL071C	0.744963	1.47715	1.36206	0.885668	0.264183	0.558824	-0.0412112	1.6731
YDL070W	BDF2	11.2488	-1.59179	0.0249496	-0.386888	-0.199777	0.0606172	0.0696152	0.0171524
YDL069C	CBS1	6.69719	0.209512	-0.208546	0.409864	-0.180469	-0.347835	0.0758281	0.653627
YDL068W	YDL068W	1.33281	0.264219	1.35254	-0.323367	0.652453	1.12062	-0.452012	-1.83734
YDL067C	COX9	8.31983	0.491797	0.153186	0.0411475	0.238466	0.402165	-0.367643	-0.0463201
YDL066W	IDP1	11.1224	0.525448	-0.0974795	-0.430394	0.0857478	-0.150197	-0.2755	-0.0158973
YDL065C	PEX19	9.9815	0.441117	-0.273943	-0.0312806	0.0215614	-0.0102534	-0.00619063	0.0991772
YDL064W	UBC9	9.00742	-0.0238492	1.43108	0.110314	-1.21675	-1.51571	-0.639204	-1.41389
YDL063C	SYO1	10.8236	0.0840626	-0.558413	-0.131939	-0.630509	-0.872024	0.0532223	-0.163293
YDL062W	YDL062W	-0.100324	-1.44811	0.903587	0.145968	0.29831	1.23695	0.440637	1.66479
YDL061C	RPS29B	12.3185	-0.248542	-0.169168	-0.763778	-0.63657	-0.897982	-0.115635	-0.535903
YDL060W	TSR1	11.4937	-0.103529	-0.201719	-0.333714	-0.565678	-0.682437	-0.0426666	-0.515734
YDL059C	RAD59	7.19205	0.112857	0.376438	-0.233257	0.131078	0.173188	-0.107638	0.470582
YDL058W	USO1	11.1437	0.0712302	-0.117207	-0.474311	-0.0545261	-0.0112217	0.013137	-0.560727
YDL057W	YDL057W	6.5737	0.0767346	0.0552232	0.0821351	0.525503	0.504405	-0.0167838	0.827208
YDL056W	MBP1	9.24529	0.276736	0.179789	0.482324	-0.00702232	0.267463	-0.00133767	-0.375176
YDL055C	PSA1	14.3197	-0.510284	-0.254088	-0.695126	-0.757983	-0.620155	0.0110113	-1.1118
YDL054C	MCH1	8.49625	0.446703	0.21135	0.0331792	0.499391	0.328128	-0.131554	0.352921
YDL053C	PBP4	9.31679	0.47526	-0.00889601	0.210313	0.106002	-0.195131	-0.0222419	0.529181
YDL052C	SLC1	10.0166	0.21084	-0.193282	-0.0754833	-0.207071	-0.289022	0.168806	-0.11982
YDL051W	LHP1	11.7456	-0.0129285	-0.239249	-0.407885	-0.664069	-1.2307	-0.0526095	-0.0126429
YDL050C	YDL050C	1.39525	-0.527519	-0.584895	0.162507	0.249472	-0.43291	-0.00383049	0.482547
YDL049C	KNH1	5.9548	-0.627248	0.217647	-0.461486	0.747526	1.22356	-0.0952925	-0.785958
YDL048C	STP4	8.88492	-2.02402	0.770207	-0.165751	1.57416	2.38444	0.13951	-1.21169
YDL047W	SIT4	10.059	-0.0432279	-0.0632624	-0.0494821	-0.173814	-0.0937629	0.11377	-0.187885
YDL046W	NPC2	10.2675	0.335476	-0.239063	0.261077	-0.0721443	-0.40354	-0.0332953	0.451114
YDL045W-A	MRP10	8.37917	0.432764	-0.334482	0.101094	-0.0612157	-0.0828879	0.0637145	-0.243096
YDL045C	FAD1	8.35423	0.20336	0.0633377	0.111534	0.12573	0.141855	0.0218606	0.0116597
YDL044C	MTF2	7.80081	0.192125	-0.176321	0.605662	-0.0338196	-0.023544	0.0352772	-0.107
YDL043C	PRP11	8.74194	-0.323281	-0.289709	-0.330611	-0.25459	-0.353612	-0.0863918	-0.515653
YDL042C	SIR2	9.27278	-0.207385	-0.0196015	-0.536337	-0.475056	-0.518718	-0.0793741	-0.263735
YDL041W	YDL041W	0.459823	-0.29447	-0.344694	-2.69781	-0.220117	-0.604933	0.539221	0.731741
YDL040C	NAT1	11.5061	0.230882	-0.0606906	-0.450274	-0.469389	-0.50586	0.0237625	-0.449802
YDL039C	PRM7	10.3879	-1.22071	0.0571498	-0.20593	-0.623555	-1.70723	0.33706	0.464821
YDL037C	BSC1	9.35545	-1.54686	0.0879481	-0.479646	-0.727571	-1.70027	0.184675	-0.309714
YDL036C	PUS9	8.95215	-0.0105739	-0.0796317	-0.428854	-0.183042	-0.22016	0.0660122	-0.247616
YDL035C	GPR1	9.72224	0.452178	-0.0869959	0.29254	0.245816	0.240779	0.0957178	0.323835
YDL034W	YDL034W	-1.66908	-0.0303137	0.828553	-0.0622871	-0.830736	-1.7715	0.413629	3.73086
YDL033C	SLM3	7.39207	0.0258898	0.217201	0.102933	0.0179522	0.134158	0.192172	0.0512761
YDL032W	YDL032W	-0.863262	0.477078	1.74477	-0.960386	-0.18335	0.196406	-0.0227055	1.82436
YDL031W	DBP10	11.7596	0.0918143	0.00453391	-0.445855	-0.339158	-0.586862	0.0449315	-0.143985
YDL030W	PRP9	8.63805	-0.127236	-0.121113	-0.0858955	-0.305564	-0.271691	-0.0234584	-0.467665
YDL029W	ARP2	11.0369	0.0109617	-0.172638	-0.127123	-0.0473188	-0.0997353	0.0831967	-0.246231
YDL028C	MPS1	8.91737	0.154752	-0.0863178	0.571215	0.186515	0.463316	0.0546764	-0.276995
YDL027C	MRX9	8.2164	0.378205	0.239437	0.780362	0.606403	0.541024	0.0053079	0.66085
YDL026W	YDL026W	0.429656	-0.751633	0.599395	0.0939289	0.403795	1.32121	0.358685	0.864319
YDL025C	RTK1	8.4931	0.294757	0.163251	0.0973326	0.587857	0.758968	-0.0325193	-0.0557326
YDL025W-A	YDL025W-A	-0.293762	-0.356297	-0.452685	0.210569	-0.60089	-0.798348	-1.53306	1.34946
YDL024C	DIA3	4.2896	-0.543566	0.930784	0.586323	0.929757	1.43425	0.110916	1.11125
YDL022C-A	YDL022C-A	-2.56206	0.341443	1.62931	2.14196	0.66322	1.55324	-0.310088	2.62694
YDL023C	YDL023C	0.85945	-0.891846	0.92022	0.309448	0.85593	1.23985	0.42719	-0.0855551
YDL022W	GPD1	9.96346	-0.544433	0.333391	-0.232735	1.1096	1.57265	0.0426895	-0.741271
YDL021W	GPM2	5.49569	-0.0301469	0.950776	1.46875	2.0497	2.28269	0.336184	0.618914
YDL020C	RPN4	9.26804	1.29985	0.484263	1.30916	-0.0736818	0.0117657	0.0921685	0.865705
YDL019C	OSH2	10.1548	-0.00704294	-0.000922816	-0.167377	0.0736023	0.390909	-0.0232647	-1.04862
YDL018C	ERP3	8.53109	-0.0817581	-0.257087	-0.458221	0.338779	0.291553	-0.145822	-0.285768
YDL017W	CDC7	7.98294	0.0811023	0.18841	0.272156	0.196363	0.171053	0.103691	0.120646
YDL016C	YDL016C	8.35701	-0.0497541	-0.288033	-0.0479199	-0.181333	-0.437935	0.0888534	0.426646
YDL015C	TSC13	11.2954	0.146159	-0.12369	-0.216301	-0.182422	-0.433522	0.0472246	-0.058918
YDL014W	NOP1	13.148	0.165787	-0.0932904	-0.532905	-0.693326	-0.970051	0.0767432	-0.447987
YDL013W	SLX5	8.88039	0.206429	0.140744	0.0762793	0.109674	0.340766	-0.104544	-0.274752
YDL012C	YDL012C	8.41229	0.808648	0.343875	-0.0442808	-0.0686144	-0.225462	0.0216401	0.350066
YDL011C	YDL011C	-0.525502	-1.26926	0.323027	-1.25135	2.43573	3.69334	-0.14293	-3.05331
YDL010W	GRX6	8.81833	0.102584	0.162659	0.197443	0.304913	0.2259	-0.0931718	0.589587
YDL009C	YDL009C	2.18871	-0.397564	0.18393	0.578825	-0.128798	0.351853	-0.295898	-0.210729
YDL008W	APC11	7.99446	-0.259994	-0.438726	-0.564018	0.20785	0.319491	-0.0539559	-0.52766
YDL007C-A	YDL007C-A	-1.90379	0.226058	0.00249275	-0.33945	2.57455	2.54831	0.184168	0.803503
YDL007W	RPT2	11.7816	0.0588569	-0.279928	0.163536	-0.00553764	-0.188074	-0.0375213	-0.150737
YDL006W	PTC1	8.95241	-0.271826	-0.158712	-0.0323489	0.0310453	0.109273	-0.0918274	-0.305685
YDL005C	MED2	9.45905	-0.222661	0.0689575	0.282791	0.00693941	0.0857866	-0.120475	-0.423217
YDL004W	ATP16	10.3223	-0.0710369	-0.0849766	-0.00491574	0.240972	0.22104	-0.181112	0.169782
YDL003W	MCD1	10.0102	-0.437443	-0.109693	0.0449407	-0.401372	-0.217085	-0.00294272	-0.780763
YDL002C	NHP10	8.99047	-0.421291	-0.2744	-0.174298	-0.160014	-0.0967754	-0.145268	-0.646086
YDL001W	RMD1	8.27751	-0.318046	-0.118748	0.145075	-0.129516	-0.0704608	0.0647845	-0.190071
YDR001C	NTH1	10.0667	0.253629	0.277473	0.347615	0.82547	0.988955	0.105786	0.312009
YDR002W	YRB1	12.9113	-0.469842	-0.492416	-0.72613	-0.414086	-0.656671	-0.165836	-0.389503
YDR003W	RCR2	7.46353	0.15698	0.123177	0.457648	0.283575	0.310652	0.0650493	0.409458
YDR003W-A	YDR003W-A	5.79208	-0.160175	-0.0930618	0.375324	0.35382	0.498805	0.153243	0.733319
YDR004W	RAD57	8.35801	0.0166605	-0.0115053	0.0541641	-0.0726155	-0.0881362	-0.0179836	0.0878237
YDR005C	MAF1	8.9193	-0.0615692	-0.16983	0.0923207	-0.00894165	-0.0494262	-0.0301482	-0.321634
YDR006C	SOK1	10.0201	0.0252884	-0.126231	0.445225	-0.266477	-0.326827	0.111546	-0.021064
YDR007W	TRP1	2.71572	-0.607933	-0.139643	-0.634954	0.0403128	-0.1643	6.51393	0.100222
YDR008C	YDR008C	-2.22991	0.310166	1.82489	0.370052	-0.492711	-1.03362	4.27937	0.891275
YDR009W	GAL3	5.35864	-0.317805	0.579544	-0.742423	1.28796	1.29101	0.134489	-0.0768497
YDR010C	YDR010C	0.943611	-0.278146	0.317989	0.437478	1.45413	1.95775	0.0107962	0.579239
YDR011W	SNQ2	11.6867	-0.307319	-0.193317	-0.176281	0.135601	-0.214083	-0.0885994	0.0250117
YDR012W	RPL4B	14.2124	-0.095735	-0.238737	-0.776783	-0.55638	-0.768996	-0.0386646	-0.695616
YDR013W	PSF1	7.62464	-0.0224016	-0.203486	0.0847205	-0.246722	-0.27355	-0.0589534	0.0972898
YDR014W	RAD61	7.72039	0.267599	0.158971	0.279748	-0.146572	-0.128732	-0.155822	-0.00829797
YDR014W-A	HED1	3.36183	-0.207078	1.08363	0.379661	1.17199	1.03215	0.0609547	1.07368
YDR015C	YDR015C	-1.6065	-0.11136	0.57569	0.174156	-0.164321	0.302976	-0.297354	-0.903393
YDR016C	DAD1	7.66198	-0.886728	-0.353351	-0.854259	-0.0582607	0.0751618	-0.139321	-0.762977
YDR017C	KCS1	10.3092	-0.250465	-0.137849	-0.00251059	-0.241817	-0.138733	0.0648285	-0.464623
YDR018C	YDR018C	4.01626	0.103366	0.803215	0.732845	2.05993	2.03837	0.138585	1.01905
YDR019C	GCV1	8.91798	-0.274597	0.0319311	0.593779	1.13397	0.908947	-0.125314	0.206589
YDR020C	DAS2	8.47663	-0.074601	-0.407432	-0.176919	-0.493867	-0.711297	-0.147285	-0.259112
YDR021W	FAL1	9.07614	-0.134673	-0.25144	0.0725832	-0.573331	-0.795135	0.0254462	0.087405
YDR022C	YDR022C	6.67629	-0.627671	-0.120787	0.193942	0.586153	0.851074	0.0169403	0.308748
YDR023W	SES1	13.4846	-0.019324	-0.41873	-0.880521	-0.497451	-0.783527	-0.0585243	-0.757188
YDR024W	FYV1	7.3196	0.0443355	-0.420575	-0.53866	-0.431326	-0.726529	-0.126147	-0.185738
YDR025W	RPS11A	13.6007	-0.282127	-0.0967359	-0.845743	-0.682818	-1.00653	-0.0681905	-0.672357
YDR026C	NSI1	9.44662	0.117577	0.0505616	-0.0347313	-0.142828	-0.165055	-0.011261	-0.0359091
YDR027C	VPS54	9.38005	0.0186045	-0.0861349	0.426384	0.0348927	0.320592	0.0698907	-0.604682
YDR028C	REG1	10.9736	0.256787	-0.0386793	-0.21025	0.103623	0.288501	0.031508	-0.212272
YDR029W	YDR029W	-2.06999	-1.69251	0.753774	-0.685838	-0.926799	-1.12713	1.1908	2.2969
YDR030C	RAD28	7.46798	0.116357	0.161161	0.219141	0.201788	0.441004	-0.0814962	-0.0557241
YDR031W	MIX14	7.27959	-0.532848	-0.402846	0.00273856	0.254512	0.520076	-0.277206	-0.166774
YDR032C	PST2	10.8131	0.0821283	0.0123544	0.241314	0.269741	0.0824769	0.0732139	0.324162
YDR033W	MRH1	13.5327	-0.341484	0.211353	0.207933	0.148783	0.416064	-0.168046	-1.06126
YDR034C	LYS14	9.6105	0.198788	0.0186154	0.0399853	0.0512776	0.189756	-0.221667	-0.190915
YDR034C-D	YDR034C-D	9.549	-0.599735	1.73736	-0.0893736	0.321398	-0.0533582	0.0181426	1.20697
YDR034C-C	YDR034C-C	6.12055	-0.468826	1.90481	0.0245807	0.0698455	0.171509	-0.181547	-0.134156
YDR034C-A	YDR034C-A	-1.93894	0.975165	2.2704	0.266597	-1.67388	-1.73558	0.188335	4.40077
YDR034W-B	YDR034W-B	2.48524	-0.887687	0.676311	0.640234	2.37848	2.14323	0.225167	2.15238
YDR035W	ARO3	11.9332	-0.12807	-0.00119615	-0.658944	-0.0587411	-0.243016	-0.595152	-0.259158
YDR036C	EHD3	9.64038	0.0817801	-0.250689	-0.182766	-0.256568	-0.305922	-0.0295459	-0.410002
YDR037W	KRS1	13.7454	0.129398	-0.204329	-0.930007	-0.636182	-1.09693	-0.162982	-0.40224
YDR038C	ENA5	10.3954	0.10866	0.0357422	-0.006875	-0.131861	-0.423161	0.0627226	0.283447
YDR039C	ENA2	10.4785	0.0566606	0.0321956	0.0291942	-0.058241	-0.334025	0.079077	0.251777
YDR040C	ENA1	10.4365	0.088925	0.0697431	0.0808306	-0.0622347	-0.355338	0.0637882	0.356016
YDR041W	RSM10	8.64845	-0.0694811	-0.206442	0.250449	0.0997442	0.0450706	0.0628335	-0.170208
YDR042C	YDR042C	5.02912	0.0215147	0.613197	0.186176	0.812838	-0.13432	-0.0981916	2.212
YDR043C	NRG1	5.76226	1.08835	1.33164	1.24433	1.13784	0.969826	-0.159393	1.5578
YDR044W	HEM13	9.45524	0.771741	0.635645	0.307693	-0.646911	-0.718842	0.24637	0.213501
YDR045C	RPC11	9.1999	-0.360612	-0.260523	-0.343328	-0.430132	-0.725745	-0.113497	-0.168718
YDR046C	BAP3	11.5467	-0.544008	-0.351271	-0.0377824	0.118302	0.0589758	-0.289214	-0.0618985
YDR047W	HEM12	10.3219	0.13605	0.118929	-0.136654	-0.183533	-0.149084	0.00891899	-0.178139
YDR048C	YDR048C	-0.558763	0.643786	1.28211	0.806384	-0.0847873	0.847204	-0.135021	2.25558
YDR049W	VMS1	9.36823	0.195344	0.022474	0.0953568	-0.127016	-0.13748	-0.0645146	0.0322258
YDR050C	TPI1	15.4399	-0.543249	-0.261199	-1.09132	-0.525599	-0.616704	-0.0301983	-1.21606
YDR051C	DET1	9.41144	-0.0464829	-0.304025	-0.127967	0.107914	0.251593	-0.0732643	-0.605202
YDR052C	DBF4	9.84798	0.140384	0.0608308	0.382488	-0.159011	-0.193759	0.0590563	0.0782491
YDR053W	YDR053W	-0.857215	-0.193511	1.58851	-0.622833	0.794192	1.58596	-0.792167	0.816656
YDR054C	CDC34	9.93987	0.148641	-0.0158893	0.253985	0.0898344	0.0518752	-0.0144375	-0.176506
YDR055W	PST1	10.4338	-0.687999	0.178937	1.17818	1.29411	1.20674	-0.0266245	0.504188
YDR056C	EMC10	9.98973	0.144336	-0.101874	-0.358439	-0.11155	-0.0863194	-0.0491324	-0.154595
YDR057W	YOS9	8.78538	0.0328542	0.0334251	0.13602	0.193488	0.12192	-0.0230513	0.224849
YDR058C	TGL2	6.72357	0.252025	0.0218936	0.797521	0.504988	0.556171	-0.0988882	0.842868
YDR059C	UBC5	6.61537	0.758459	0.310949	0.704715	1.15103	0.780581	0.106671	1.59458
YDR060W	MAK21	12.3972	0.0385404	-0.250242	-0.514957	-0.603002	-0.738523	-0.018098	-0.455471
YDR061W	YDR061W	8.75136	0.110163	-0.00896339	0.154599	0.441977	0.743805	0.0880315	-0.129578
YDR062W	LCB2	11.6033	0.0780216	-0.093428	-0.262258	-0.195951	-0.318225	0.0876304	-0.0823183
YDR063W	AIM7	9.23393	-0.111704	-0.390511	-0.364594	-0.0358816	0.0402599	-0.0204392	-0.432933
YDR064W	RPS13	14.2406	-0.0208913	-0.409429	-0.930994	-0.669596	-0.993903	-0.0905446	-0.695661
YDR065W	RRG1	7.73272	-0.196731	-0.135649	0.262603	-0.173952	-0.344921	-0.0365321	0.448175
YDR066C	RTR2	6.22092	-0.216042	-0.268378	-0.323193	-0.0712412	-0.0736599	-0.119046	0.0262463
YDR067C	OCA6	7.94114	0.0541695	-0.111114	0.221828	0.129104	0.0396664	-0.042166	0.0915693
YDR068W	DOS2	9.9453	-0.28233	-0.341506	-0.568879	0.0668837	0.169127	-0.149414	-0.294645
YDR069C	DOA4	8.04855	0.356365	0.434696	0.573166	0.32481	0.641682	0.0757945	-0.360662
YDR070C	FMP16	3.77933	0.221483	1.16511	1.6462	2.06442	3.44245	-0.0274736	1.6286
YDR071C	PAA1	10.9413	0.116648	-0.239467	-0.230818	-0.386093	-0.641993	-0.110946	-0.526011
YDR072C	IPT1	9.78763	-0.0803486	0.0392244	0.224261	0.115256	-0.136041	0.191801	0.0450666
YDR073W	SNF11	7.86478	-0.373764	0.0659357	-0.0510572	0.0664931	0.0439322	-0.0692268	-0.016689
YDR074W	TPS2	9.69028	0.0674797	0.64005	0.69455	0.861951	1.03249	-0.0554252	-0.340105
YDR075W	PPH3	8.78084	-0.431783	-0.309733	0.288384	-0.589162	-0.554362	0.0252426	-0.615629
YDR076W	RAD55	6.90641	-0.111347	0.139935	0.176286	0.377859	0.367043	-0.163943	-0.322726
YDR077W	SED1	14.2938	0.476156	0.197888	0.573589	0.914907	0.959781	-0.00954515	1.05907
YDR078C	SHU2	6.48657	0.537812	-0.157003	0.167195	-0.109788	-0.00300245	0.205729	-0.0495914
YDR079W	PET100	7.421	-0.0481178	-0.183626	0.152689	0.214787	0.239443	-0.0684667	0.273935
YDR079C-A	TFB5	6.79939	0.073206	-0.443489	-0.406788	-0.330132	-0.537599	-0.139534	0.0892236
YDR080W	VPS41	9.27879	0.272899	-0.180903	0.0925143	-0.0834461	-0.0600108	0.0994196	0.200699
YDR081C	PDC2	9.42664	0.313686	0.0292964	0.260425	-0.0733742	-0.00365379	0.0500314	-0.247086
YDR082W	STN1	7.80834	0.104576	0.155527	0.529307	0.00116629	0.161231	-0.039247	0.274864
YDR083W	RRP8	11.2283	-0.233276	-0.296234	-0.327962	-0.549325	-0.761908	-0.0889042	-0.401674
YDR084C	TVP23	8.87622	-0.0305827	-0.237606	-0.243331	0.0226798	-0.0742127	0.0291924	-0.337092
YDR085C	AFR1	7.28694	-0.12049	0.857398	0.535777	1.36755	1.22482	-0.0104639	0.922789
YDR086C	SSS1	11.3366	-0.268588	-0.376099	-0.585598	-0.255146	-0.668689	-0.111377	0.08356
YDR087C	RRP1	10.4535	-0.236246	-0.455613	-0.215984	-0.64288	-1.01141	0.0772458	-0.00557499
YDR088C	SLU7	8.68907	-0.227815	0.20201	0.455702	0.31562	0.333628	-0.162433	0.072706
YDR089W	VTC5	8.9536	-0.00433724	-0.00991572	-0.0509839	0.135676	0.184097	0.0543404	-0.311724
YDR090C	YDR090C	8.2686	0.265005	-0.159623	-0.00653192	-0.000320295	-0.0674258	0.0624665	0.196507
YDR091C	RLI1	11.66	0.373475	-0.175566	-0.233408	-0.680414	-0.795175	-0.0187622	-0.663838
YDR092W	UBC13	9.00793	0.463119	0.144691	0.249516	0.00928441	-0.239665	0.0359554	0.569011
YDR093W	DNF2	11.03	-0.208075	-0.271427	-0.650917	-0.0733219	0.046915	0.105179	-0.622793
YDR094W	YDR094W	7.65393	-0.200889	-0.12597	-0.498937	0.149508	0.166394	0.129901	0.0110734
YDR095C	YDR095C	-2.20224	-0.313226	1.11883	-0.159376	-0.163771	1.41786	0.0232409	-0.434892
YDR096W	GIS1	7.89999	0.176981	0.482149	1.28079	0.769538	0.939363	-0.00323213	-0.0780993
YDR097C	MSH6	10.175	0.140455	-0.0465791	-0.146257	-0.206341	-0.00540551	-0.0484589	-0.686601
YDR098C	GRX3	10.4634	0.0740307	-0.0920143	-0.379477	-0.275646	-0.539564	-0.111373	-0.12812
YDR098C-B	YDR098C-B	10.864	-0.695945	1.65579	-0.158692	0.621201	0.369365	0.0635787	0.683647
YDR098C-A	YDR098C-A	8.12311	-0.942157	1.7671	-0.139592	0.744333	0.80834	-0.0645805	-0.221313
YDR099W	BMH2	11.8452	0.56677	-0.013492	0.0722144	-0.0846107	-0.299206	-0.00768794	-0.005187
YDR100W	TVP15	8.70955	-0.12335	-0.130911	-0.0710471	0.128493	0.107019	-0.0532894	-0.568048
YDR101C	ARX1	11.6401	-0.0113322	-0.320176	-0.101562	-0.747002	-1.12905	0.00449974	-0.13213
YDR102C	YDR102C	-2.44178	0.53329	3.59087	1.56923	0.0795126	0.434377	0.793677	2.21513
YDR103W	STE5	6.5355	0.145722	2.39262	1.24623	-0.384273	-0.338622	0.230409	1.00015
YDR104C	SPO71	8.06741	0.14844	0.23873	0.138567	0.13416	0.353543	0.0681102	0.288725
YDR105C	TMS1	8.88707	0.179945	0.0859783	-0.0084587	0.0196947	0.202686	0.138327	-0.256103
YDR106W	ARP10	4.28376	-0.0767485	0.206423	-0.744524	0.359243	0.637502	0.0357622	-0.267339
YDR107C	TMN2	8.6956	-0.0379083	-0.0293699	-0.534657	0.200813	0.325375	-0.0972998	-0.659515
YDR108W	TRS85	8.61543	0.0687335	0.0473307	0.252438	-0.226632	-0.202882	0.000850903	0.114655
YDR109C	YDR109C	8.52184	0.062956	0.0590542	0.484633	0.0175979	0.0784719	0.0436132	0.299279
YDR110W	FOB1	9.6171	-0.1313	-0.24381	0.123138	-0.404237	-0.450897	-0.0623101	-0.620067
YDR111C	ALT2	8.98673	0.548557	0.423273	-0.212982	-0.372186	-0.487004	-0.12269	-0.322462
YDR112W	IRC2	-1.11487	-0.78556	-0.708385	-1.6519	0.232345	1.11816	0.742343	0.06934
YDR113C	PDS1	8.2398	-0.121195	0.222331	0.353953	-0.0789317	0.287302	-0.128845	-0.559525
YDR114C	YDR114C	-1.79554	0.0691348	1.0312	0.473258	-0.0367532	0.718852	1.40208	0.961877
YDR115W	MRX14	8.30544	-0.294575	-0.269649	-0.038897	0.0583593	0.150847	-0.00485584	-0.401392
YDR116C	MRPL1	8.74119	-0.0959175	-0.241346	0.32032	-0.165454	-0.123285	-0.0272804	-0.323521
YDR117C	TMA64	9.61858	0.124131	-0.0452057	-0.195192	-0.256359	-0.264318	-0.0452153	-0.207708
YDR118W	APC4	7.85728	0.0353738	0.016976	0.18332	-0.120447	-0.165265	0.0622634	0.131811
YDR118W-A	YDR118W-A	4.82118	-0.36437	-0.123511	-0.184137	0.0805902	0.153841	0.15635	0.17034
YDR119W	VBA4	11.1687	0.0259024	-0.199236	-0.654033	-0.364622	-0.403254	0.043463	-0.846256
YDR119W-A	COX26	1.33046	-1.18454	1.08642	1.17497	3.47161	5.09656	-0.492407	-0.744756
YDR120C	TRM1	11.2949	-0.00199965	-0.167062	-0.398135	-0.632012	-0.811324	-0.0251672	-0.573204
YDR121W	DPB4	9.13162	0.0572594	-0.236404	-0.286449	-0.0831079	-0.184957	-0.112524	-0.228796
YDR122W	KIN1	9.53971	0.104583	0.224563	0.389921	0.3583	0.483897	0.0320656	0.260256
YDR123C	INO2	7.22039	-0.225474	0.336407	0.358046	-0.292504	-0.390109	-0.0805551	0.34606
YDR124W	YDR124W	4.66598	0.0113263	0.790815	0.233971	0.444902	0.373576	0.303437	0.862655
YDR125C	ECM18	6.13356	-0.0927978	0.374616	0.0852267	0.419378	0.737551	-0.0941522	-0.0972481
YDR126W	SWF1	6.64404	0.600068	0.188659	0.179821	0.158264	-0.164353	0.22631	1.00529
YDR127W	ARO1	11.9068	0.478382	-0.176571	-1.46909	0.112999	-0.0984849	-0.251086	-0.439657
YDR128W	MTC5	9.95854	-0.305674	0.262036	-0.263119	-0.0408288	0.0427989	0.104016	0.0968192
YDR129C	SAC6	11.3613	0.15462	0.126778	-0.272672	-0.263332	-0.153267	0.0307006	-0.598475
YDR130C	FIN1	7.61197	0.19017	-0.0905517	0.410288	0.182635	0.37689	-0.0278826	-0.237759
YDR131C	YDR131C	7.5361	0.328646	0.176807	0.392514	0.106538	0.0127319	-0.00415149	0.53628
YDR132C	YDR132C	7.47512	0.513083	0.00483835	0.224007	-0.0610454	-0.197554	-0.0345851	0.0665951
YDR133C	YDR133C	11.476	-0.0923967	0.343141	0.00418495	0.209799	0.664055	-0.205791	-1.17404
YDR135C	YCF1	11.5446	0.678722	-0.211543	-0.629756	-0.19568	-0.404455	0.0474411	0.0319574
YDR136C	VPS61	0.601812	-1.39	1.47597	-0.242796	0.713688	1.06078	-0.22207	0.218568
YDR137W	RGP1	9.14219	0.0965954	-0.0244794	0.040116	-0.0149001	0.0531413	-0.0525979	-0.217344
YDR138W	HPR1	9.39176	0.213693	0.00347034	0.306977	-0.149925	-0.0169183	-0.0372653	-0.308401
YDR139C	RUB1	9.21968	-0.499929	-0.40007	-0.412318	-0.356441	-0.457216	-0.171662	-0.33075
YDR140W	MTQ2	8.07226	0.274363	-0.0745341	0.0840999	-0.0652578	-0.158582	0.0890577	0.358466
YDR141C	DOP1	10.0723	0.362552	-0.111582	-0.173492	0.0834014	0.31691	0.0775036	-0.27725
YDR142C	PEX7	7.74253	0.224097	0.0789058	0.365886	0.132164	0.278397	0.0161284	-0.0337447
YDR143C	SAN1	9.52836	0.425803	0.195663	0.239061	-0.237424	-0.236868	0.0952539	-0.517205
YDR144C	MKC7	10.8334	0.384364	-0.19122	-0.266361	-0.439653	-1.01995	0.0171967	-0.103998
YDR145W	TAF12	10.052	0.319021	0.174844	0.169896	-0.266616	-0.293311	-0.00390109	-0.207755
YDR146C	SWI5	9.23152	0.34971	0.427863	0.796029	0.313313	0.462229	0.0335723	-0.194111
YDR147W	EKI1	8.36818	0.247239	0.183861	0.309736	-0.0796048	-0.062792	0.0473392	-0.00428821
YDR148C	KGD2	10.1215	-0.00386847	-0.0266936	-0.0797806	0.203873	0.481524	-0.0137382	-0.0947708
YDR149C	YDR149C	-1.50334	0.241197	1.68124	0.169467	0.257752	2.47567	-0.861289	-1.74891
YDR150W	NUM1	11.0833	0.168919	-0.197395	-0.498223	0.0895245	0.323649	0.0714922	-0.403778
YDR151C	CTH1	8.59788	0.990289	0.353092	0.845378	-0.283802	-0.267843	-0.0451162	0.524674
YDR152W	GIR2	10.5731	-0.0382296	-0.366241	-0.0788931	-0.388626	-0.519464	0.00328151	-0.0687494
YDR153C	ENT5	9.48655	0.32489	-0.0669937	0.572194	-0.272987	-0.393168	-0.0200504	0.0986346
YDR154C	YDR154C	13.3191	0.0913483	-0.201852	-0.0596271	-0.228297	-0.497388	0.0550508	0.165926
YDR155C	CPR1	13.7004	0.216391	-0.0866248	-0.0973746	-0.236236	-0.481565	0.0413757	0.0239354
YDR156W	RPA14	9.18608	0.15155	0.0663501	0.015841	-0.223631	-0.511412	-0.0186495	0.0701823
YDR157W	YDR157W	7.17366	0.124867	-0.075299	0.0458639	-0.166506	-0.505318	0.0509612	0.330682
YDR158W	HOM2	12.5403	0.116023	-0.27429	-1.14698	-0.22176	-0.756935	-0.437654	-0.183259
YDR159W	SAC3	9.72442	0.205119	0.0215243	-10.5715	-0.227895	-0.0899498	0.0768147	-0.25453
YDR160W	SSY1	8.84867	0.204262	0.0645753	0.694488	-0.146048	-0.0168181	0.0417765	-0.0883046
YDR161W	ACL4	10.7685	-0.0426266	-0.138095	-0.27245	-0.52894	-0.758533	-0.0466932	-0.339075
YDR162C	NBP2	8.5379	0.129169	-0.000347024	0.530892	0.107287	0.144091	-0.0611023	-0.0500958
YDR163W	CWC15	8.40093	-0.0740176	0.051703	0.272043	0.280977	0.244892	-0.239681	0.311258
YDR164C	SEC1	9.53345	0.0167597	-0.0014288	-0.18823	-0.157902	-0.113125	0.0129165	-0.281849
YDR165W	TRM82	10.995	-0.0149898	-0.287096	-0.262415	-0.691322	-1.0016	-0.0712057	-0.357831
YDR166C	SEC5	9.49555	0.277005	-0.0608359	0.309193	-0.0957522	0.149304	0.0493948	-0.428958
YDR167W	TAF10	9.901	-0.109366	-0.304912	-0.109072	-0.148466	-0.240536	-0.291958	-0.31455
YDR168W	CDC37	11.2339	-0.107979	-0.470628	-0.429629	-0.214834	-0.367592	-0.112415	-0.558775
YDR169C	STB3	8.9517	-0.0195472	0.0900904	0.3437	0.315156	0.499797	-0.0432968	-0.102944
YDR169C-A	YDR169C-A	0.208527	0.388824	0.0286125	0.346564	0.456277	1.0004	0.720195	0.381835
YDR170C	SEC7	11.8632	-0.0738176	-0.141278	-0.760949	-0.2604	-0.140661	0.0470685	-0.407212
YDR170W-A	YDR170W-A	7.10665	-0.984076	1.57134	-0.352096	-0.309067	-0.658466	-0.0308192	0.0535837
YDR171W	HSP42	7.52422	3.39824	1.28695	2.06467	0.992729	0.92061	0.177877	2.40456
YDR172W	SUP35	12.608	-0.0779192	-0.274374	-0.480466	-0.478284	-0.56007	-0.0318477	-0.625223
YDR173C	ARG82	7.38149	-0.181154	-0.178209	0.44084	0.112317	0.459413	0.177679	0.181962
YDR174W	HMO1	11.042	0.188031	-0.16759	-0.445207	-0.582142	-0.657997	-0.0125914	-0.438041
YDR175C	RSM24	8.91885	-0.0337601	-0.322163	0.147139	-0.0786651	-0.0905549	0.0825782	-0.161001
YDR176W	NGG1	9.77167	0.174728	-0.173104	0.220983	0.00543999	0.0615039	-0.0197988	-0.299951
YDR177W	UBC1	10.2981	0.220507	-0.123204	0.158315	0.00320376	-0.296209	-0.0177706	0.484221
YDR178W	SDH4	8.21772	0.50723	0.10047	0.572945	0.865597	0.901072	0.0446732	0.8215
YDR179C	CSN9	7.60211	-0.258437	-0.287479	-0.0905441	-0.221059	-0.35875	-0.152064	0.724325
YDR179W-A	NVJ3	8.21436	-0.106091	-0.187771	0.0882975	-0.22102	-0.322391	-0.0630987	-0.104878
YDR180W	SCC2	9.22469	0.171722	-0.108569	0.337469	-0.203387	-0.128023	0.0545591	-0.0996528
YDR181C	SAS4	8.56612	-0.0341921	-0.148798	0.215338	0.00672697	0.140263	-0.0385936	-0.296438
YDR182W	CDC1	9.86151	0.138171	-0.0395636	-0.0704823	0.0698942	0.133492	0.0613722	-0.286493
YDR182W-A	YDR182W-A	4.76029	0.184157	0.0459685	0.120676	0.276018	0.482228	0.114636	-0.303849
YDR183W	PLP1	8.02703	-0.123866	-0.300298	0.0178498	-0.248786	-0.343589	-0.119237	0.261966
YDR183C-A	YDR183C-A	7.72698	-0.202567	-0.310938	0.337121	-0.481226	-0.897058	-0.0894659	0.393248
YDR184C	ATC1	9.62566	-0.26313	-0.315435	0.159375	-0.542504	-0.972154	-0.06011	0.215704
YDR185C	UPS3	5.94276	0.0429609	0.447985	0.635789	0.19076	0.44895	0.0317462	-0.562106
YDR186C	SND1	10.0987	0.36671	0.135225	0.641186	0.0579291	0.065911	0.0695587	0.427501
YDR187C	YDR187C	-1.26062	-1.06816	0.200002	0.412916	-0.864971	-1.68274	0.135264	3.71245
YDR188W	CCT6	12.1081	-0.150365	-0.233629	-0.210227	-0.312502	-0.393272	0.0189613	-0.350662
YDR189W	SLY1	10.3739	0.257593	0.03259	-0.208979	-0.266429	-0.228625	-0.0111	-0.417237
YDR190C	RVB1	11.4983	0.0614751	-0.267582	-0.129895	-0.31396	-0.470797	-0.0722947	-0.373632
YDR191W	HST4	6.55915	0.130401	-0.105843	1.00189	0.442944	0.580609	0.0037841	0.143698
YDR192C	NUP42	8.04637	0.334082	0.154388	0.191718	0.0424805	0.0581474	0.0221924	-0.08292
YDR193W	YDR193W	-2.2257	0.305782	2.07311	0.595724	-0.762529	-0.561539	0.0675626	4.28433
YDR194C	MSS116	11.5197	0.0075851	-0.346921	0.120932	-0.244449	-0.084939	-0.0333027	-1.09333
YDR194W-A	YDR194W-A	-1.62713	-0.390825	1.14045	-0.39858	-0.0829805	0.909992	-0.617951	-0.669529
YDR195W	REF2	8.37009	0.456131	0.148373	0.740231	-0.314165	-0.435202	0.0848433	0.277361
YDR196C	CAB5	9.25541	-0.371659	-0.0831452	-0.2186	0.0895284	0.211554	-0.13279	-0.271003
YDR197W	CBS2	7.57318	0.100826	0.0882492	0.435242	0.0415881	0.207286	0.175122	-0.0154414
YDR198C	RKM2	8.69005	-0.0288694	-0.0122086	0.142165	-0.165922	-0.326828	-0.0622088	0.0827286
YDR199W	YDR199W	-1.736	-1.52798	0.226779	-1.63723	0.393292	-0.0430437	1.21294	1.12746
YDR200C	VPS64	8.94524	-0.0149666	0.430659	0.204809	0.130413	0.122118	0.00817586	0.421309
YDR201W	SPC19	7.92009	-0.432652	-0.387398	-0.336108	-0.285595	-0.199475	-0.0662089	-0.830046
YDR202C	RAV2	8.13224	0.221672	0.158384	0.156584	0.14656	0.373578	0.00379793	-0.189957
YDR203W	YDR203W	-1.54508	1.04432	1.31602	1.72028	-0.381481	-0.20186	0.0935723	2.50514
YDR204W	COQ4	8.23966	0.137124	0.0687925	0.192841	0.526598	0.674795	-0.0157601	0.165022
YDR205W	MSC2	8.5544	0.387452	0.0792342	0.172985	0.152226	0.232205	0.0838986	-0.0370731
YDR206W	EBS1	10.5055	0.259473	-0.0691199	0.0164202	-0.507552	-0.622216	0.0101664	0.15015
YDR207C	UME6	9.08099	0.0288803	0.152766	0.0919114	-0.056552	-0.0628043	0.0818819	-0.00629011
YDR208W	MSS4	9.91885	0.0555116	-0.226485	0.482098	-0.0868128	0.0977896	0.0415909	-0.311957
YDR209C	YDR209C	1.66329	-2.68317	-0.82679	-0.99592	0.033696	0.78105	0.213172	-1.48508
YDR210W	YDR210W	9.30663	-0.629248	-0.254696	-0.503573	-0.326038	-0.437864	-0.220867	-0.30927
YDR210W-B	YDR210W-B	9.56295	-0.637562	1.68999	-0.0618585	0.282213	-0.146102	0.032026	1.27234
YDR210W-A	YDR210W-A	5.51287	-0.282926	1.90664	-0.205153	-0.00295067	0.0433708	-0.0414163	0.0561996
YDR210C-D	YDR210C-D	10.8293	-0.795084	1.63499	-0.163524	0.605539	0.353678	0.092365	0.723509
YDR210C-C	YDR210C-C	7.9769	-1.17107	1.71034	-0.191001	0.738825	0.841832	-0.070312	-0.273238
YDR211W	GCD6	11.552	-0.25513	-0.185719	0.00423509	-0.171173	-0.244967	0.0681204	-0.198648
YDR212W	TCP1	11.827	-0.207958	-0.312556	-0.349623	-0.426055	-0.666398	0.0293147	-0.152982
YDR213W	UPC2	8.66592	0.0640088	0.379343	-0.00889132	-0.30344	-0.290907	0.0815937	0.028766
YDR214W	AHA1	10.7013	-0.0271296	0.0197321	-0.360668	0.139007	0.48317	0.0226451	-0.220534
YDR215C	YDR215C	-2.05659	-0.249195	1.23792	-0.235746	2.95785	3.21905	-0.299057	1.61569
YDR216W	ADR1	8.43026	0.351406	0.260317	1.18108	0.739121	0.396042	0.0738321	1.63461
YDR217C	RAD9	9.74463	-0.296475	0.113403	-0.177167	-0.231979	-0.192422	0.0824782	-0.326598
YDR218C	SPR28	2.53256	-0.394617	-0.305637	0.551361	1.61969	1.29673	0.516559	2.06392
YDR219C	MFB1	8.31929	-0.108774	0.0538663	0.587951	0.364316	0.563485	-0.0359241	-0.323981
YDR220C	YDR220C	1.02292	-0.46387	0.459912	1.55853	-0.179315	-0.430933	-0.317948	1.5366
YDR221W	GTB1	9.57444	-0.119244	-0.113882	-0.721908	0.107343	0.138345	-0.0488282	-0.339025
YDR222W	YDR222W	8.28632	-0.39675	0.12181	-0.0785998	-0.453981	-0.450467	-0.225517	-0.0245014
YDR223W	CRF1	3.92207	-0.667559	0.844671	0.972557	0.0200291	0.297091	0.0367502	1.62308
YDR224C	HTB1	12.9815	-0.182826	-0.341328	-0.551604	-0.484551	-0.414006	-0.190042	-1.07159
YDR225W	HTA1	12.8534	-0.675526	-0.73323	-0.952298	-0.420922	-0.088846	-0.132364	-1.40311
YDR226W	ADK1	12.667	-0.577768	-0.299543	-0.744845	-0.441342	-0.633953	0.0161854	-0.571049
YDR227W	SIR4	9.93453	-0.212201	0.0561709	-0.0694904	-0.144658	0.00666528	0.0253602	-0.24451
YDR228C	PCF11	8.96576	-0.0430518	0.218856	0.583972	-0.135916	-0.198498	0.0503859	-0.240028
YDR229W	IVY1	8.48983	-0.172223	0.255599	0.485885	0.077955	0.175604	-0.0458419	-0.322569
YDR230W	YDR230W	-1.10978	0.227844	0.0647574	0.241001	1.55174	1.02731	-0.692901	-0.263045
YDR231C	COX20	7.21997	-0.433559	0.178759	0.434241	0.908589	1.15873	-0.146299	0.496802
YDR232W	HEM1	10.7106	-0.275278	-0.140396	-0.0772115	-0.133106	-0.138128	0.0520029	0.00989098
YDR233C	RTN1	12.1719	0.320091	0.0466633	-0.109201	-0.206065	-0.37194	0.0549314	-0.206715
YDR234W	LYS4	11.1752	-0.199061	0.0322234	-0.500854	-0.142356	-0.291523	-0.279891	-0.29637
YDR235W	PRP42	8.59681	-0.3206	-0.0110259	0.106705	-0.31843	-0.352198	0.0612116	-0.0869944
YDR236C	FMN1	8.59698	-0.394629	-0.0967293	-0.305208	-0.0740864	-0.0169439	-0.118424	-0.259946
YDR237W	MRPL7	9.37931	-0.365284	-0.438439	-0.0109031	-0.0604752	-0.0762321	-0.0151574	-0.57783
YDR238C	SEC26	12.1434	-0.0843111	-0.161231	-0.507918	-0.216401	-0.182859	0.0103013	-0.577801
YDR239C	YDR239C	8.92194	-0.146377	0.0989414	-0.11873	-0.0999709	0.0443537	0.0380206	-0.404062
YDR240C	SNU56	8.21369	-0.324002	-0.00832886	0.12818	-0.289728	-0.190157	-0.0227519	-0.215217
YDR241W	BUD26	4.0787	-0.381763	0.439245	-0.418419	0.0308063	0.0345658	-0.266626	-0.0609249
YDR242W	AMD2	7.19844	-0.671942	0.116039	0.590885	0.867995	1.06201	-0.0947392	0.528998
YDR243C	PRP28	8.56832	-0.540691	-0.139649	-0.181743	0.0320448	0.260548	-0.085277	-0.686121
YDR244W	PEX5	8.74539	-0.289633	-0.0212612	0.0534303	0.212981	0.342095	-0.0408746	-0.356556
YDR245W	MNN10	10.9047	-0.411831	-0.237737	-0.173532	-0.259843	-0.407448	-0.0720543	-0.415626
YDR246W	TRS23	7.75667	0.0542544	0.10088	0.232531	0.240823	0.164154	0.00634349	0.209226
YDR246W-A	YDR246W-A	2.79345	-0.227519	0.517341	0.0471501	-0.0404351	0.18297	0.337914	0.852075
YDR247W	VHS1	7.52549	-0.698217	0.693669	0.747969	0.74171	1.22549	0.102893	0.00604478
YDR248C	YDR248C	8.27609	-0.805673	-0.307068	-0.557212	0.316112	0.1065	0.0212874	-0.0292046
YDR249C	YDR249C	7.01545	0.0478133	0.524505	0.520807	0.0237283	-0.15045	0.0897662	0.789589
YDR250C	YDR250C	-1.01168	0.440814	1.20869	-0.109247	-0.42334	0.356402	0.275659	2.99447
YDR251W	PAM1	9.65068	0.0207342	0.608976	0.391327	0.128791	0.180751	-0.0711114	-0.0527353
YDR252W	BTT1	5.55902	-0.359202	0.0152086	-0.194503	0.113105	0.236565	0.0589694	-0.568743
YDR253C	MET32	5.1505	0.518517	0.567872	0.884865	0.112794	0.0721217	0.260712	2.07103
YDR254W	CHL4	7.59967	-0.202566	0.0464255	0.356143	0.246197	0.49223	0.0731715	-0.19819
YDR255C	RMD5	6.66452	-0.194864	0.308059	0.743613	0.758648	0.988968	-0.0282921	0.445579
YDR256C	CTA1	5.72812	-0.316526	0.310513	0.63309	-0.212388	0.0938449	0.0780415	0.110004
YDR257C	RKM4	9.30535	-0.281568	-0.309689	0.309118	-0.390387	-0.546677	0.0759223	0.133955
YDR258C	HSP78	9.00407	1.12707	0.330067	1.62952	0.676949	1.05858	0.10822	0.649823
YDR259C	YAP6	6.10199	0.217226	0.643878	0.835328	0.585636	0.0515176	0.0627588	1.39554
YDR260C	SWM1	7.97799	-0.712846	-0.0988314	0.172259	0.237373	0.359484	-0.192889	-0.255487
YDR261C	EXG2	10.3389	-0.289192	0.121062	-0.106251	0.333258	0.139512	0.0679861	0.442492
YDR261W-B	YDR261W-B	9.42055	-0.632325	1.70824	-0.110043	0.320912	-0.0329559	0.0377585	1.04788
YDR261W-A	YDR261W-A	5.83361	-0.665822	1.92775	-0.157542	0.197396	0.271262	-0.0723208	-0.0951008
YDR261C-D	YDR261C-D	11.0532	-0.759134	1.7254	-0.258792	0.631474	0.412596	0.0678092	0.835218
YDR261C-C	YDR261C-C	8.16282	-1.11102	1.76168	-0.190874	0.674883	0.789267	-0.0863374	0.0230033
YDR262W	YDR262W	8.78521	0.252617	0.184527	0.461143	0.611591	0.978441	0.0994405	0.277051
YDR263C	DIN7	6.73974	0.205613	0.287391	0.592971	0.0406623	0.266379	0.255016	0.568774
YDR264C	AKR1	10.698	0.63879	-0.139438	-0.0443652	-0.148911	-0.429672	0.107544	0.534645
YDR265W	PEX10	7.42752	0.16696	0.048633	0.470479	0.0537784	0.0159372	0.0510919	0.438271
YDR266C	HEL2	10.2472	0.138675	-0.139364	-0.257257	-0.307739	-0.2403	-0.00288481	-0.619222
YDR267C	CIA1	9.14019	-0.118816	-0.102127	-0.266128	-0.382323	-0.473131	0.117049	-0.281886
YDR268W	MSW1	7.94642	0.192717	-0.109992	-0.121267	0.111823	0.0591397	-0.00242912	-0.0193401
YDR269C	YDR269C	-1.96193	-1.38544	0.226641	-1.882	1.20219	1.58304	1.56484	-0.0148056
YDR270W	CCC2	8.05984	0.593948	-0.189804	0.857391	0.0960292	-0.00336159	0.17719	1.0214
YDR271C	YDR271C	-0.88509	-1.68785	-0.597464	-1.6176	1.5027	3.03651	0.707032	-1.63637
YDR272W	GLO2	9.98395	-0.0439599	-0.208011	-0.128931	0.348109	0.450848	-0.0999036	-0.316946
YDR273W	DON1	6.49148	-0.0344454	0.29915	0.327821	0.226973	0.407472	0.117638	1.01114
YDR274C	YDR274C	-1.72417	-0.349946	2.54708	-0.363285	2.17051	2.91312	-0.0545356	1.02167
YDR275W	BSC2	8.49305	-0.484462	-0.222306	0.0321171	0.0693331	0.294886	-0.0346618	0.138266
YDR276C	PMP3	10.3051	-0.159112	0.0626622	-0.297162	-0.0179527	0.0710964	-0.00935343	-0.832437
YDR277C	MTH1	7.73933	-0.932662	-0.0193507	0.648958	1.70085	2.01639	0.0761314	-0.502477
YDR278C	YDR278C	-2.29395	-0.353681	0.850832	0.0226138	-0.102299	0.703444	0.343832	-0.458391
YDR279W	RNH202	8.76501	0.139797	-0.0216337	-0.0726779	-0.181139	-0.365247	-0.12741	-0.0888155
YDR280W	RRP45	10.104	-0.319032	-0.51893	-0.185095	-0.428559	-0.334627	-0.0556727	-0.92878
YDR281C	PHM6	8.29317	-3.78073	-1.6386	-1.74009	-0.532379	-0.564065	0.0163049	-1.73974
YDR282C	MRX10	7.32818	-0.248063	0.160477	-0.127452	0.0368395	0.184254	0.0244589	-0.163711
YDR283C	GCN2	9.96371	0.132722	0.0449335	-0.312036	0.173538	0.296497	0.0995124	0.100502
YDR284C	DPP1	9.59016	0.0144026	-0.16875	-0.176497	0.267398	0.191925	-0.0418979	-0.0547461
YDR285W	ZIP1	7.59234	0.107177	0.331503	0.753767	0.127473	0.31855	-0.018727	0.0180636
YDR286C	YDR286C	6.81574	-0.820635	-0.521801	-0.338918	0.173908	0.430073	0.0488852	-0.53031
YDR287W	INM2	8.02543	-0.143511	0.11945	-0.092994	0.352833	0.483205	0.0911856	0.125527
YDR288W	NSE3	8.44649	-0.378366	-0.163384	0.0990682	-0.127951	-0.0857855	-0.0619049	-0.197348
YDR289C	RTT103	9.11447	0.14538	-0.251108	0.369255	0.0996867	0.203823	0.0101671	-0.231769
YDR290W	YDR290W	-1.2753	-1.09624	0.00331597	-0.89422	0.492261	1.87024	-0.0176813	-1.08572
YDR291W	HRQ1	9.21284	0.131049	0.0270297	0.0202369	-0.190491	-0.058961	0.0299015	-0.115032
YDR292C	SRP101	10.8442	-0.0396577	-0.15218	-0.459467	-0.354409	-0.28808	-0.0320201	-0.86987
YDR293C	SSD1	10.8971	0.344784	0.185524	0.260021	0.37421	0.481597	0.0366576	-0.0588853
YDR294C	DPL1	10.4431	0.309557	0.0447411	-0.112322	0.271184	0.346568	0.00160453	-0.130962
YDR295C	HDA2	8.85757	0.449664	0.118959	0.490814	0.177163	0.0433602	-0.0190335	0.487295
YDR296W	MHR1	9.09924	-0.241408	-0.326818	0.128039	0.126433	0.191805	0.0361784	-0.176566
YDR297W	SUR2	10.336	-0.244815	0.281774	0.131615	-0.0364918	-0.14445	0.109174	-0.10345
YDR298C	ATP5	10.1383	0.0570518	0.0254735	0.0231216	0.252345	0.1852	-0.0779958	0.492232
YDR299W	BFR2	11.2021	0.0048208	-0.432641	0.0646868	-0.487655	-0.791112	-0.0703439	0.146485
YDR300C	PRO1	10.5134	0.0418935	-0.097323	-0.374972	-0.345878	-0.579863	-0.0394644	-0.560902
YDR301W	CFT1	9.77018	0.0951648	-0.00160172	0.109223	-0.00536717	0.312128	0.0310021	-0.759823
YDR302W	GPI11	9.13306	-0.357098	-0.249856	-0.155968	-0.0944132	-0.223077	-0.123756	-0.513239
YDR303C	RSC3	9.95431	-0.00997641	-0.172792	-0.200683	-0.519519	-0.417239	-0.00391352	-0.730323
YDR304C	CPR5	11.0738	0.119266	0.121938	-0.12277	0.105743	-0.0569266	-0.0457467	0.094489
YDR305C	HNT2	7.97834	0.0186533	0.020059	-0.233845	0.249866	0.15076	0.00345186	-0.0228506
YDR306C	YDR306C	8.33258	0.244253	0.225731	0.462944	0.356873	0.349127	-0.0751251	0.0487493
YDR307W	PMT7	9.14294	0.0939481	-0.112447	0.00809709	0.272358	0.345934	-0.0139874	-0.270456
YDR308C	SRB7	8.63802	-0.166164	-0.29227	-0.224068	-0.20266	-0.2121	-0.186405	-0.658589
YDR309C	GIC2	8.88909	0.270013	1.25895	0.726512	0.478028	0.180502	-0.142559	1.49869
YDR310C	SUM1	10.6858	0.00478038	-0.139231	-0.0060957	-0.109651	-0.11006	0.0461147	-0.050652
YDR311W	TFB1	9.33583	0.0243925	-0.222221	0.276114	-0.149482	-0.119721	-0.0527483	-0.396618
YDR312W	SSF2	9.84653	-0.0874437	-0.180604	-0.105337	-0.460334	-0.86991	-0.0685213	0.0670126
YDR313C	PIB1	7.12481	0.233162	0.166258	0.839857	0.289864	0.571437	0.101108	0.524456
YDR314C	RAD34	6.82564	0.361436	0.0046776	0.718802	0.16291	0.423253	-0.0674533	0.0241672
YDR315C	IPK1	7.05599	0.142572	0.219257	0.413463	0.137284	-0.080245	-0.118912	0.721468
YDR316W	OMS1	8.90244	-0.255047	-0.117292	0.337739	0.163951	0.264418	0.0585109	-0.200441
YDR316W-B	YDR316W-B	11.1253	-0.785983	1.58948	-0.190371	0.645094	0.373533	0.0752641	0.788128
YDR316W-A	YDR316W-A	8.14692	-1.01143	1.70591	-0.233732	0.741158	0.856358	-0.0466208	-0.233681
YDR317W	HIM1	5.73015	-0.606355	0.0619865	0.191784	0.90323	0.762859	0.0164281	0.443053
YDR318W	MCM21	7.49321	-0.180169	-0.0767045	0.474809	0.110149	0.238716	0.0214442	-0.0454096
YDR319C	YDR319C	7.8213	0.148625	0.177092	0.436537	0.322225	0.243067	0.0319049	0.652242
YDR320C	SWA2	9.03575	-0.00747643	0.0811864	-0.0300783	-0.114875	-0.154759	0.00149262	-0.0114728
YDR320C-A	DAD4	8.25219	-0.344946	-0.169039	-0.0280189	-0.127807	-0.24178	-0.395605	0.129405
YDR320W-B	YDR320W-B	3.03755	-1.68285	0.335189	-0.174716	0.275351	-0.28323	0.303036	1.0004
YDR321W	ASP1	11.0827	0.0966802	0.151047	-0.502178	-0.600721	-0.976985	-0.028403	-0.260154
YDR322W	MRPL35	8.85455	-0.0692981	-0.256721	0.0608413	-0.256783	-0.254404	0.110295	-0.42042
YDR322C-A	TIM11	9.71323	-0.307026	-0.453854	-0.0729099	0.34399	0.567078	-0.237647	0.0992645
YDR323C	PEP7	7.05208	0.183915	-0.068998	0.741911	0.184055	0.216721	0.0789493	0.41352
YDR324C	UTP4	11.3556	-0.12964	-0.434992	-0.0608889	-0.596925	-0.788559	0.0071211	-0.470362
YDR325W	YCG1	9.31922	-0.197231	-0.218462	0.0170154	-0.134519	0.03269	0.0344243	-0.465517
YDR326C	YSP2	10.753	0.165932	-0.28564	-0.167047	-0.0473591	0.151404	0.055032	-0.554817
YDR327W	YDR327W	1.38025	-0.406769	0.684872	-2.35725	0.381295	1.5239	-0.76403	-2.30697
YDR328C	SKP1	10.948	-0.180876	-0.401718	-0.659865	-0.112009	-0.0979619	-0.12945	-0.604201
YDR329C	PEX3	9.26312	0.27511	0.00750387	0.27609	0.236445	0.409202	-0.118121	-0.134104
YDR330W	UBX5	8.59035	0.314202	0.283762	0.342461	0.194488	0.301525	0.0417616	0.0958135
YDR331W	GPI8	9.51046	-0.215748	-0.309283	0.0132436	-0.162959	-0.214913	0.0140661	-0.426305
YDR332W	IRC3	8.03324	-0.189492	0.339728	-0.0227705	0.113974	0.231793	0.0565934	0.101712
YDR333C	RQC1	9.53346	0.364769	0.0848087	0.229478	-0.238086	-0.266078	0.0853853	-0.106705
YDR334W	SWR1	10.1635	-0.133679	-0.264202	0.0999138	-0.239837	0.0200033	0.124376	-0.393547
YDR335W	MSN5	10.5994	0.253896	-0.0389467	0.0474492	0.019459	0.0686612	0.0382133	0.0910206
YDR336W	MRX8	7.81755	-0.756333	-0.169971	-0.119085	-0.327832	-0.102371	-0.0116506	-0.176257
YDR337W	MRPS28	9.05424	-0.177379	-0.447835	0.0397814	-0.109469	0.0155086	0.0530981	-0.48399
YDR338C	YDR338C	8.1972	0.25709	0.0308753	0.262225	0.134223	0.492536	0.0616356	-0.352431
YDR339C	FCF1	9.81192	0.0399945	-0.348549	-0.104171	-0.361868	-0.533629	-0.179737	-0.258568
YDR340W	YDR340W	1.42739	-2.09928	0.88025	-1.16921	0.747274	0.0264256	0.0575369	0.874135
YDR341C	YDR341C	12.5672	0.102434	-0.147105	-0.650751	-0.534399	-0.885126	-0.154216	-0.410854
YDR342C	HXT7	10.5542	-0.523718	0.661401	0.774206	1.33287	2.03752	-0.128157	-0.0155023
YDR343C	HXT6	10.5104	-0.658993	0.610599	0.635108	1.33706	2.07473	-0.134959	-0.209059
YDR344C	YDR344C	4.29706	-0.586291	-0.0529755	0.329144	0.558055	0.18466	0.0419014	-0.603943
YDR345C	HXT3	14.1039	-1.35278	-0.559944	-0.698403	0.329586	-0.15162	0.168068	0.390114
YDR346C	SVF1	12.1039	-0.247931	-0.246248	-0.405653	-0.579103	-0.712213	-0.0517532	-0.756709
YDR347W	MRP1	9.5185	-0.0801466	-0.248639	0.0539477	-0.112305	-0.0590285	0.118997	-0.354934
YDR348C	PAL1	9.90206	0.0913521	0.114184	0.129272	-0.0390782	-0.0464727	-0.0556812	0.0701601
YDR349C	YPS7	10.3439	0.333083	0.0450007	-0.00197418	0.270135	0.00584541	0.134135	0.59359
YDR350C	ATP22	8.61909	0.284409	0.265786	0.469397	0.459149	0.445164	0.0307001	0.565948
YDR351W	SBE2	9.60474	0.056199	-0.173361	0.457284	0.215497	0.299645	0.0801206	0.00237517
YDR352W	YPQ2	9.16257	-0.076054	-0.17027	-0.592925	-0.0327724	-0.0553659	-0.135747	-0.51394
YDR353W	TRR1	12.457	0.202478	-0.186501	-0.491059	-0.435111	-0.868736	-0.0532251	-0.152416
YDR354W	TRP4	10.0052	0.230919	-0.0741028	-0.305259	-0.291068	-0.723556	-0.453147	0.0535278
YDR354C-A	YDR354C-A	0.571464	-1.88418	0.325623	-2.97416	1.15824	3.10017	-0.66203	-3.18006
YDR355C	YDR355C	-1.69564	-0.29132	0.66697	-0.227902	-0.261019	-0.479389	-0.297362	-0.103835
YDR356W	SPC110	9.77354	-0.139588	0.0408942	0.307786	0.152644	0.601504	-0.00654842	-1.17123
YDR357C	CNL1	8.29312	-0.345736	-0.264742	0.186294	0.544034	0.386283	-0.174119	0.135858
YDR358W	GGA1	7.68302	0.462244	0.406363	0.861391	0.815382	1.00791	-0.00874665	0.131064
YDR359C	EAF1	9.35121	-0.324914	-0.239433	0.00330842	0.359982	0.66938	0.123121	-0.54179
YDR360W	OPI7	-0.307396	-0.0566978	2.87877	-1.03063	0.0384631	1.00514	-0.0849233	1.26567
YDR361C	BCP1	10.6721	-0.234936	-0.456256	-0.556833	-0.63038	-1.08829	-0.113641	-0.29836
YDR362C	TFC6	8.77348	-0.0488785	-0.0284444	0.168679	-0.124704	0.0776417	0.0956535	-0.340525
YDR363W	ESC2	8.24968	-0.274607	0.223542	-0.022517	0.127233	0.390039	0.0819261	-0.0675229
YDR363W-A	SEM1	10.4362	-0.208493	-0.285715	-0.300118	-0.137058	-0.216131	-0.139439	-0.199057
YDR364C	CDC40	8.90729	-0.161742	-0.0767686	-0.233715	-0.239566	-0.149822	0.00359578	-0.362529
YDR365C	ESF1	12.2508	-0.244255	0.0719301	-0.124658	-0.182346	-0.295063	-0.011745	-0.0967432
YDR365W-A	YDR365W-A	8.31144	-1.06777	1.8846	-0.260368	0.821523	1.03589	-0.120918	-0.121386
YDR365W-B	YDR365W-B	11.2224	-0.764367	1.73942	-0.23335	0.644429	0.416981	0.0343274	0.888209
YDR366C	YDR366C	5.27163	-1.20708	-0.37283	-0.575306	0.0563121	0.123034	0.0710308	-0.348969
YDR367W	KEI1	9.51016	-0.226159	-0.463996	-0.26868	-0.422547	-0.65246	0.0262932	-0.298494
YDR368W	YPR1	9.96418	0.0356956	-0.040043	-0.450499	-0.144755	-0.20935	0.0237142	-0.517482
YDR369C	XRS2	7.76092	-0.00605063	0.0377712	0.138482	0.27943	0.397266	0.00898466	0.189421
YDR370C	DXO1	8.73091	-0.170435	-0.0750825	0.210952	-0.260667	-0.32501	-0.0109543	-0.0393556
YDR371W	CTS2	8.7198	0.0253057	0.0466278	0.0433284	0.0322858	-0.0112009	-0.007849	-0.0530266
YDR371C-A	YDR371C-A	-1.51247	-0.586107	0.800962	-0.381684	1.05197	2.05893	0.35505	-0.249789
YDR372C	VPS74	11.1726	-0.174126	-0.241467	-0.381704	-0.197912	-0.264556	-0.0797599	-0.310666
YDR373W	FRQ1	9.67335	-0.394877	-0.364831	-0.235621	-0.0190383	-0.0870515	-0.00534984	-0.162542
YDR374C	PHO92	1.58721	-0.464533	1.30898	0.0360942	2.23132	2.05324	0.235621	2.22249
YDR374W-A	WIP1	6.81535	-0.41182	-0.151154	0.107141	0.740466	0.6171	-0.186573	0.659113
YDR375C	BCS1	8.62492	0.100642	-0.0129216	0.203695	0.0295944	0.0916651	0.0767226	-0.28961
YDR376W	ARH1	8.89863	0.0536863	0.0937086	-0.0158841	0.12961	0.125959	0.0033256	0.0324113
YDR377W	ATP17	9.56769	-0.331889	-0.365874	-0.0351527	0.281124	0.366403	-0.201122	0.134404
YDR378C	LSM6	9.35623	-0.457756	-0.570626	-0.749026	-0.28965	-0.472789	0.000138865	-0.25382
YDR379W	RGA2	9.03613	0.217069	0.18794	0.30304	0.470145	0.59657	-0.015124	0.0926292
YDR379C-A	SDH6	5.58609	-0.515985	0.0759112	0.577428	1.02714	1.3317	-0.196317	0.324897
YDR380W	ARO10	7.07295	-1.27972	0.0269122	-1.8133	1.27461	1.79043	-0.0881032	-0.443871
YDR381W	YRA1	12.001	-0.466205	-0.517549	0.963138	-0.354174	-0.511332	-0.0820629	-0.163334
YDR381C-A	YDR381C-A	7.5328	0.0594745	-0.0854017	0.0253089	0.649021	0.878284	-0.0847701	-0.0109442
YDR382W	RPP2B	13.8327	-0.193137	-0.164168	-0.680114	-0.777077	-1.17639	0.0544396	-0.0802131
YDR383C	NKP1	7.32476	-0.0640124	-0.188922	0.210763	0.218548	0.290251	-0.143654	0.360884
YDR384C	ATO3	10.1554	-0.348844	-0.292179	0.108734	-1.42558	-2.46376	0.0680009	0.764191
YDR385W	EFT2	14.939	0.249117	-0.150223	-0.694779	-0.539742	-0.756624	0.026012	-0.554385
YDR386W	MUS81	7.69499	0.122114	0.288536	0.385673	0.187194	0.291277	0.0160352	0.3481
YDR387C	CIN10	8.12784	0.294799	0.205093	0.395031	0.133635	0.208621	0.115543	0.398819
YDR388W	RVS167	11.1108	0.100511	-0.151217	-0.226312	0.0993332	0.248703	0.0108588	-0.489966
YDR389W	SAC7	9.12763	0.226795	0.321389	0.7978	-0.0251483	0.00514355	-0.0480587	-0.233098
YDR390C	UBA2	9.9647	0.236359	0.0730303	0.120624	-0.17606	-0.180369	-0.0486412	-0.106164
YDR391C	YDR391C	7.25325	-0.709852	0.619005	0.424582	0.567604	0.661728	0.0684917	0.57464
YDR392W	SPT3	8.62738	-9.6688	0.0462222	0.0922119	0.185292	0.225946	-0.0392325	-0.284304
YDR393W	SHE9	8.37762	0.697572	-0.191046	0.257475	0.137073	0.349859	-0.0741662	-0.573779
YDR394W	RPT3	11.054	0.289354	-0.116819	0.27022	-0.144015	-0.225258	-0.0191966	0.0112125
YDR395W	SXM1	11.6607	0.200173	-0.28019	-0.366689	-0.455798	-0.576593	0.0152406	-0.454019
YDR396W	YDR396W	4.16575	-0.198492	-0.234105	-0.133022	-0.311342	-0.903385	-0.367451	0.204709
YDR397C	NCB2	9.42007	-1.62633	-0.52122	-0.362666	-0.279989	-0.378456	0.113453	-0.230061
YDR398W	UTP5	11.2428	-0.214434	-0.334166	-0.145135	-0.553411	-0.850364	0.0955903	-0.0693832
YDR399W	HPT1	12.3365	-0.624916	-0.482382	-0.613954	-0.253819	-0.384994	-0.144061	-0.9622
YDR400W	URH1	9.05915	-0.234463	-0.0298112	-0.212367	-0.096552	-0.223371	0.0454832	-0.281672
YDR401W	YDR401W	4.36655	-0.302473	0.167977	-0.0331549	0.373941	0.353975	0.074207	0.146881
YDR402C	DIT2	3.26324	-0.38737	0.800264	-0.110329	0.95373	0.933953	0.397773	1.21953
YDR403W	DIT1	4.96394	-0.664421	0.670016	0.211624	1.21151	1.0168	0.189372	1.78499
YDR404C	RPB7	9.79777	0.0923292	-0.0981944	-0.176022	-0.296417	-0.347352	-0.100161	-0.375415
YDR405W	MRP20	8.66331	-0.0496514	-0.0195535	0.424979	0.259442	0.303606	0.0160318	0.244925
YDR406W	PDR15	8.45039	-0.333118	-0.439305	0.0681597	0.790092	0.86776	0.471048	0.464618
YDR406W-A	YDR406W-A	3.52085	-1.07807	-0.800207	0.0866426	1.11469	1.02285	0.587859	1.30033
YDR407C	TRS120	9.91396	0.244602	-0.0610289	0.050479	-0.056472	-0.0370135	0.0125562	-0.0443788
YDR408C	ADE8	10.0071	-0.378625	-0.148592	-0.622065	0.0834224	0.045745	-0.147909	-0.641351
YDR409W	SIZ1	8.39837	0.157595	0.215827	0.375989	0.24607	0.395791	0.065984	-0.342236
YDR410C	STE14	7.29575	0.165527	1.34031	0.144193	-0.224202	-0.847834	-0.0329828	0.15805
YDR411C	DFM1	8.50078	0.383894	0.314891	-0.150012	0.401081	0.436112	0.0828344	0.0452492
YDR412W	RRP17	10.4158	-0.346019	-0.162501	-0.225743	-0.48235	-0.66232	-0.131172	-0.373915
YDR413C	YDR413C	2.47912	-1.34973	0.416615	-0.166879	0.366441	0.323966	0.186265	-1.35441
YDR414C	ERD1	8.67374	0.0428146	-0.200609	-0.516894	-0.379352	-0.665435	0.0692169	-0.122386
YDR415C	YDR415C	8.5703	0.130465	0.12596	-0.160576	0.0689236	0.167515	-0.146785	-0.521613
YDR416W	SYF1	8.95166	0.107925	0.0171309	-0.0124607	-0.183749	-0.0225814	0.0166722	-0.427028
YDR417C	YDR417C	4.83645	-1.73608	-0.417523	-1.23219	0.431968	0.683594	-1.03671	-2.01426
YDR418W	RPL12B	14.2846	-0.353339	-0.536712	-0.91639	-0.687194	-1.128	-0.0297952	-0.396345
YDR419W	RAD30	8.30586	0.290379	0.052888	-0.0859833	-0.106366	-0.0588808	0.110299	-0.0681042
YDR420W	HKR1	10.0752	0.173119	0.149897	0.0730719	0.240961	0.269709	0.0171163	-0.0742721
YDR421W	ARO80	8.12279	0.103497	0.206535	0.190005	0.00151633	0.0277461	0.0390803	0.572515
YDR422C	SIP1	9.32554	0.130309	-0.0637115	-0.0341122	0.0218508	0.140958	0.0538966	-0.417249
YDR423C	CAD1	8.07368	0.427986	0.152594	0.00368608	0.113603	0.302345	0.0583286	-0.0205886
YDR424C	DYN2	9.05038	0.0437053	-0.30412	-0.351534	-0.19863	-0.361195	-0.321469	-0.166007
YDR425W	SNX41	7.81893	0.548281	0.264489	0.706827	0.22748	0.429604	0.0060016	0.251559
YDR426C	YDR426C	0.884135	-0.498869	2.19453	0.472904	0.979537	0.735377	-0.910963	-0.731702
YDR427W	RPN9	10.9759	0.24066	-0.291788	0.11647	-0.150175	-0.385296	-0.039246	-0.0189875
YDR428C	BNA7	8.52543	-0.232074	-0.0307054	-1.2242	-0.0407031	-0.148004	-0.14449	-0.789756
YDR429C	TIF35	12.6396	-0.284815	-0.270201	-0.674422	-0.502895	-0.713152	-0.135477	-0.788992
YDR430C	CYM1	9.70948	0.078104	-0.0939708	0.257774	-0.117698	-0.0688149	0.0891027	-0.3745
YDR431W	YDR431W	-0.39037	-1.02115	1.25496	0.940444	-0.759281	-1.73787	-0.675439	3.30395
YDR432W	NPL3	11.8767	-0.334815	-0.197814	-0.218412	-0.336249	-0.230313	-0.0134814	-0.799724
YDR433W	YDR433W	10.6263	-0.59619	-0.302266	-0.116655	-0.284616	-0.189015	0.0244965	-0.423874
YDR434W	GPI17	10.2743	0.0966719	-0.292661	-0.199254	0.224614	0.0272078	0.00982535	-0.0155057
YDR435C	PPM1	7.78623	-0.0491769	0.0418925	0.252821	0.283974	0.309602	0.0892696	-0.079085
YDR436W	PPZ2	8.08016	0.0444486	0.183091	0.37953	0.326466	0.487643	0.0419351	0.251468
YDR437W	GPI19	5.00381	0.453648	0.534193	0.200438	0.0600462	0.379429	0.0955355	-0.416893
YDR438W	THI74	7.2834	0.0961465	0.298755	0.22084	-0.0251214	0.0696244	0.217086	0.469786
YDR439W	LRS4	7.71463	-0.0186542	0.253037	0.00690466	-0.072969	0.0192573	0.0593163	0.0440898
YDR440W	DOT1	9.07818	-0.374873	-0.219146	-0.489448	-0.374773	-0.165287	0.0885938	-0.896279
YDR441C	APT2	8.44542	0.0557549	-0.151091	0.115248	-0.130092	-0.495757	0.104908	0.684859
YDR442W	YDR442W	-1.37533	-1.07642	0.747111	-1.49054	2.2382	2.36056	1.18205	-2.27403
YDR443C	SSN2	8.66818	0.114692	0.2534	-0.0025491	0.364955	0.510069	0.113943	-0.0250105
YDR444W	YDR444W	8.9036	-0.28492	0.123675	-0.0953744	-0.0919184	0.148919	0.0895779	-0.202849
YDR445C	YDR445C	-2.25921	0.11585	0.64011	0.149924	-0.754137	-1.61495	0.34384	2.21106
YDR446W	ECM11	1.45388	0.320438	1.12106	0.0844846	1.8385	1.95219	0.254517	1.20059
YDR447C	RPS17B	14.0952	-0.770206	-0.654148	-1.09443	-0.707994	-1.11281	-0.265173	-0.768767
YDR448W	ADA2	8.60685	-0.14356	0.311855	-0.313752	-0.231327	-0.0665869	-0.151014	-0.758278
YDR449C	UTP6	10.0705	0.0115471	-0.298529	0.367628	-0.681703	-1.00142	0.102364	-0.0122011
YDR450W	RPS18A	14.1436	-0.432128	-0.273979	-1.08926	-0.659657	-0.99643	-0.130763	-0.827492
YDR451C	YHP1	8.30792	0.0334306	0.108362	-0.204421	-0.316779	-0.0202092	-0.133338	-0.912335
YDR452W	PPN1	11.3039	0.480421	0.0137156	-0.238314	0.274092	0.252324	0.0163639	0.404598
YDR453C	TSA2	6.27475	-0.381615	0.269555	-0.54055	0.260476	0.2241	0.210828	1.34998
YDR454C	GUK1	11.4925	0.202643	-0.0770634	-0.568673	-0.444761	-0.824213	-0.00175123	-0.0148033
YDR455C	YDR455C	-1.54113	-0.426555	0.891944	0.53414	-0.304616	-0.211587	0.230977	2.65047
YDR456W	NHX1	9.9336	0.499509	-0.0418487	-0.324057	0.0322623	0.0126156	0.109031	0.105676
YDR457W	TOM1	11.5167	0.324436	-0.163013	-0.687917	-0.00869089	0.174397	0.0834893	-0.540252
YDR458C	HEH2	9.73971	-0.0294647	-0.0881012	0.16863	-0.0357769	0.113931	-0.00232413	-0.461454
YDR459C	PFA5	7.89683	-0.0911898	0.126317	0.336361	0.0804981	0.0651798	-0.026085	0.439674
YDR460W	TFB3	8.37127	0.0152206	0.0133252	0.470696	0.042138	0.115123	-0.131573	0.108201
YDR461W	MFA1	1.12335	0.214485	3.2556	2.67847	1.13379	0.808742	0.0911706	2.95688
YDR461C-A	YDR461C-A	5.982	-0.0564295	-0.0273929	0.508485	0.660566	0.426855	-0.295665	0.639054
YDR462W	MRPL28	7.4944	-0.0668437	-0.347533	0.24193	0.126792	0.207401	0.0894535	-0.133403
YDR463W	STP1	9.52132	0.498809	-0.0371449	0.387425	0.0267458	0.0816438	-0.0896841	-0.0589776
YDR464W	SPP41	10.9441	-0.17018	-0.105375	0.251094	0.0376373	0.112684	0.0454053	0.130123
YDR464C-A	YDR464C-A	-1.96861	-0.393304	0.277845	-0.723439	-0.0466347	0.95663	0.0232233	-0.683712
YDR465C	RMT2	10.759	0.0880734	-0.134138	-0.25693	-0.660362	-1.00798	0.107691	-0.0171767
YDR466W	PKH3	9.2911	0.133696	0.0823355	0.276605	0.184784	0.398076	0.0190713	-0.461566
YDR467C	YDR467C	4.92314	-0.195667	-0.133624	-0.431778	-0.61763	-0.715753	-0.110727	0.259905
YDR468C	TLG1	9.47706	-0.540698	-0.322482	-0.349838	0.055401	0.0089027	-0.122013	-0.102948
YDR469W	SDC1	8.91427	-0.181813	-0.245234	-0.200557	-0.117638	-0.314465	-0.254763	-0.164048
YDR470C	UGO1	8.05754	-0.0992468	0.0415766	0.38686	0.135466	0.483344	0.0710596	-0.65353
YDR471W	RPL27B	13.2084	-0.46718	-0.480753	-0.983585	-0.748002	-1.15568	-0.0799512	-0.547544
YDR472W	TRS31	8.75176	0.0231228	0.199189	-0.0184481	-0.0329564	-0.143267	-0.0251155	-0.0478938
YDR473C	PRP3	8.82574	-0.035441	0.065519	0.485735	0.135846	0.178325	-0.0596593	0.616759
YDR475C	JIP4	8.5539	-0.0795522	0.337683	-0.211292	0.476557	1.12377	0.0295892	-0.784187
YDR476C	YDR476C	8.07884	0.634513	0.0432365	-0.248977	0.10603	-0.0811397	0.170603	0.432414
YDR477W	SNF1	9.90619	-0.0116576	-0.144484	-0.0762512	-0.226707	0.0534254	0.0826222	-0.720265
YDR478W	SNM1	7.427	-0.446174	-0.132175	0.0104087	-0.111209	-0.212196	-0.143079	0.132932
YDR479C	PEX29	8.14209	0.0797439	0.120731	0.116566	0.624153	0.843611	0.0464732	0.0662082
YDR480W	DIG2	7.51151	0.072071	0.213074	-0.0404432	0.0258222	0.162681	0.00439079	-0.0472247
YDR481C	PHO8	11.7966	-0.612835	-0.499443	-0.438695	0.0781884	-0.113842	-0.143427	-0.68149
YDR482C	CWC21	8.0775	-0.598342	0.00261453	-0.105096	0.200906	0.109686	-0.172414	0.111466
YDR483W	KRE2	11.8001	0.124872	-0.03077	-0.0170201	-0.117937	-0.434515	0.0399674	0.316212
YDR484W	VPS52	8.16129	0.2713	-0.074371	0.465274	-0.0553973	0.0797714	0.0411055	-0.213633
YDR485C	VPS72	9.512	0.104817	0.262597	0.680356	0.204571	0.407612	-0.048924	0.43005
YDR486C	VPS60	8.90916	0.0843784	0.0565743	0.0888039	0.270963	0.050142	-0.124206	0.292676
YDR487C	RIB3	10.8393	-0.227827	-0.0435018	-0.0469948	-0.23089	-0.582297	-0.116249	0.421045
YDR488C	PAC11	8.18709	-0.456266	0.535018	0.00587556	0.194596	0.167907	0.151353	0.285638
YDR489W	SLD5	7.26331	0.0771958	-0.00412797	0.703108	-0.245572	-0.517768	0.0589389	0.566816
YDR490C	PKH1	8.28826	-0.0471026	0.242359	0.289306	0.534457	0.758959	0.0654175	0.03533
YDR491C	YDR491C	-0.20917	-0.683891	0.619279	-0.109878	-0.0923151	1.04083	0.224786	0.726224
YDR492W	IZH1	10.343	-0.258302	0.517369	-0.218168	-0.0114818	-0.0514662	-0.29511	-0.534122
YDR493W	MZM1	7.54444	-0.190661	-0.394085	0.186988	-0.00589461	-0.0752231	-0.035947	-0.107526
YDR494W	RSM28	9.27251	0.0710576	-0.239138	0.234045	0.0491712	0.137593	-0.101896	-0.360284
YDR495C	VPS3	8.78632	0.169633	-0.0938965	0.600958	0.0439561	0.254538	0.0498953	0.0531035
YDR496C	PUF6	11.8645	-0.0648956	-0.405703	-0.240018	-0.644764	-0.89843	-0.0047822	-0.27271
YDR497C	ITR1	11.8254	0.322812	0.0779945	-0.141436	0.0584491	0.145312	-0.00882835	-0.18307
YDR498C	SEC20	8.41344	0.146416	0.00305501	-0.185028	0.0981037	0.265962	0.0622806	-0.415856
YDR499W	LCD1	8.29017	0.0892108	0.286534	0.531406	0.00596516	0.00786361	-0.0125276	0.266051
YDR500C	RPL37B	13.3578	-0.23441	-0.389496	-0.779915	-0.517593	-0.813124	-0.131598	-0.465547
YDR501W	PLM2	6.64142	-0.232809	0.889299	0.0345272	0.535036	0.985632	0.0123395	-0.286137
YDR502C	SAM2	11.0466	0.390757	-0.292202	-0.70761	-1.14103	-1.38002	0.0975465	-0.1591
YDR503C	LPP1	7.35619	0.245335	0.218419	0.131611	0.31649	0.235792	0.0172662	0.530132
YDR504C	SPG3	6.31206	-0.255128	-0.159467	0.269491	0.449016	0.581323	0.0156799	0.337214
YDR505C	PSP1	9.39845	0.0982758	0.0977591	0.292703	0.214969	0.569116	-0.132126	-0.320105
YDR506C	GMC1	7.34649	-0.27583	-0.078949	0.510981	0.3176	0.509341	-0.0710535	-0.0633378
YDR507C	GIN4	10.355	0.168938	0.0981963	-0.0382566	-0.207817	-0.0996878	0.00192313	-0.245526
YDR508C	GNP1	12.1137	-0.385237	-0.283658	0.476801	-0.274702	-0.669079	-0.0277263	0.175467
YDR509W	YDR509W	0.971678	-1.07774	0.439121	0.255683	0.392119	0.47022	0.238379	-1.05435
YDR510W	SMT3	10.647	0.0696627	-0.18896	-0.249334	-0.312708	-0.507191	0.10009	0.167403
YDR510C-A	YDR510C-A	-0.093412	0.0637213	0.7821	1.36214	-1.26669	-1.99299	-0.301335	3.62662
YDR511W	SDH7	7.42362	0.0427509	-0.17247	-0.112773	0.0795935	0.0929138	0.0502588	-0.144391
YDR512C	EMI1	8.29121	-0.350835	-0.122689	-0.071319	0.169984	0.177257	-0.134336	-0.279527
YDR513W	GRX2	9.6082	0.686522	-0.195413	0.0769345	0.0585937	-0.0162883	0.00283409	0.204772
YDR514C	YDR514C	9.0887	-0.00532507	-0.258151	-1.58545	-0.384377	-0.521252	0.00911667	-0.108603
YDR515W	SLF1	8.63369	0.0996337	-0.344937	0.642788	-0.201217	-0.330289	0.0480989	-0.0474079
YDR516C	EMI2	9.48293	0.332525	0.534333	0.304857	0.653884	0.505802	0.0235132	-0.132675
YDR517W	GRH1	9.74226	-0.248354	0.0402674	-0.343113	0.187696	0.153465	0.0768073	-0.273945
YDR518W	EUG1	9.50628	0.394888	0.183584	-0.317626	0.0188395	-0.265066	0.0218882	0.0247346
YDR519W	FPR2	9.35065	-0.000945639	-0.28831	-0.327222	-0.115305	-0.408515	-0.0851673	0.124326
YDR520C	URC2	8.14147	0.176516	-0.207997	0.519956	0.0627502	0.157541	0.0507308	0.036078
YDR521W	YDR521W	-1.01856	-0.0181788	0.726759	-0.758834	1.73045	1.96394	0.0223556	-1.83703
YDR522C	SPS2	0.945096	0.379348	-1.47838	-0.029905	1.51157	0.351282	1.06785	4.99335
YDR523C	SPS1	5.35717	0.19826	0.171072	-0.0571246	-0.0941108	-0.47999	0.437167	1.47553
YDR524C	AGE1	9.25488	0.411706	-0.184639	0.20231	-0.0231108	-0.0390346	0.0539688	-0.296101
YDR524W-C	YDR524W-C	4.09894	-1.80984	-0.51551	-0.33703	-0.0246584	0.35982	-0.609471	-0.888073
YDR524C-B	YDR524C-B	13.9441	0.367206	0.129111	-0.0940686	-0.39487	-0.448145	-0.219483	-0.700762
YDR524C-A	YDR524C-A	0.934832	1.76701	0.58417	1.28967	-0.375952	-0.587698	-0.364152	1.58248
YDR525W	API2	-1.78621	1.12859	1.79496	0.529282	2.05307	2.81469	-0.286895	0.098442
YDR525W-A	SNA2	6.07011	0.550544	-0.058966	0.738171	1.03557	0.999511	0.204226	0.656137
YDR526C	YDR526C	1.47809	-0.921552	0.837023	-0.927416	0.420756	1.17842	0.869216	-1.37524
YDR527W	RBA50	10.1233	0.184709	-0.211657	0.00901855	-0.287697	-0.380034	0.0876453	0.148628
YDR528W	HLR1	8.20419	0.284207	0.140034	0.782583	-0.340226	-0.316381	0.0030977	-0.161467
YDR529C	QCR7	9.66966	0.0618635	0.16495	0.389347	0.822548	0.922576	-0.217336	0.462536
YDR530C	APA2	7.79052	-0.0401029	0.413946	0.0875552	0.331066	0.481947	-0.0956982	0.291089
YDR531W	CAB1	9.9947	-0.120927	-0.175151	-0.108577	-0.36445	-0.79036	-0.113851	-0.0988361
YDR532C	KRE28	7.96828	-0.0280695	0.0729599	0.895187	-0.0584595	0.164547	-0.0615867	-0.19278
YDR533C	HSP31	7.89679	-0.926463	0.131685	-0.283929	0.409817	0.903576	-0.304815	1.00926
YDR534C	FIT1	5.24302	1.55156	-0.365237	0.0169894	1.04871	0.0772303	0.67791	1.64423
YDR535C	YDR535C	1.4382	0.467205	0.442841	0.338607	0.552663	0.700664	0.578993	0.807768
YDR536W	STL1	1.02881	-0.792929	0.231651	-0.473761	1.81153	2.81162	0.174623	2.31358
YDR537C	YDR537C	-0.76813	-1.95107	1.12562	-1.66263	1.07485	1.74209	0.845145	-0.697074
YDR538W	PAD1	7.44755	-0.174801	0.378132	-0.000919416	0.314441	0.48632	0.0332524	-0.303887
YDR539W	FDC1	9.07513	-1.09585	0.125883	-0.202378	0.00523581	0.374828	0.116369	-0.309344
YDR540C	IRC4	5.99994	-1.24176	0.471038	-0.238518	0.613524	0.319384	-0.0637666	1.07101
YDR541C	YDR541C	7.93335	0.0538819	0.384011	0.201313	0.197157	0.137934	0.0727364	0.578313
YDR542W	PAU10	1.63199	0.454008	1.59634	0.864951	0.771417	0.281098	-0.059089	1.82091
YDR543C	YDR543C	-2.77003	1.34419	0.559919	0.203434	-0.826991	-2.29009	0.32697	4.49696
YDR544C	YDR544C	0.635561	1.5488	0.431218	0.611605	-1.04479	-1.39941	-0.650475	3.81132
YDR545W	YRF1-1	10.001	-0.277683	0.429111	-0.253338	0.438871	0.614399	-0.0531981	0.0406265
YDR545C-A	YDR545C-A	0.316209	0.358352	0.772971	-0.812773	0.953164	1.51029	0.428398	-0.636803
YOL166W-A	YOL166W-A	-2.36506	0.944677	0.955019	0.787912	0.231582	-0.968204	-0.259532	3.17499
YOL166C	YOL166C	-1.12561	0.452174	0.878686	-0.911844	1.03632	0.887294	-0.118284	1.63567
YOL165C	AAD15	4.38927	-1.05168	0.280766	-0.572329	0.697893	0.580481	0.249992	1.08091
YOL164W-A	YOL164W-A	-2.10354	0.122101	1.4728	-0.731431	1.31814	1.32546	0.440336	2.5201
YOL164W	BDS1	7.38132	-0.258835	0.49938	0.159481	0.190011	-0.0140858	0.0209739	1.0328
YOL163W	YOL163W	3.71596	-0.285265	1.62034	0.794496	0.63013	0.327289	-0.0493754	1.8151
YOL162W	YOL162W	3.19988	0.0916702	1.46621	1.07784	0.56058	0.265632	0.163208	2.76999
YOL161C	PAU20	1.25313	-0.0823718	1.15916	0.371548	0.706653	0.241941	-0.0119924	1.1169
YOL160W	YOL160W	3.30276	-1.17797	0.396597	-0.945787	0.77195	0.46042	-0.0583672	1.65748
YOL159C-A	YOL159C-A	5.58216	-0.547286	-0.0457899	-0.19843	0.189172	0.510244	-0.0171335	-0.301007
YOL159C	CSS3	7.19004	-0.334536	0.0470501	0.188958	0.758283	0.645895	0.0435987	0.71079
YOL158C	ENB1	9.78745	0.208358	0.0798028	0.140855	-0.434969	-1.22703	0.198312	1.25531
YOL157C	IMA2	6.45831	-0.398043	0.244446	-0.400669	0.0797157	0.0464654	-0.102342	0.382397
YOL156W	HXT11	3.69733	0.171292	0.720151	0.479671	0.0986709	-0.195492	-0.138382	1.87959
YOL155W-A	YOL155W-A	1.66503	-0.125732	-0.195459	-1.20756	0.25704	0.985293	-0.331148	-0.370698
YOL155C	HPF1	11.991	-1.37022	-2.8758	-0.921251	-0.170325	-0.260373	0.128783	-0.193208
YOL154W	ZPS1	5.96862	0.0997261	0.728597	-0.375634	-0.0526408	-0.257535	0.0574851	1.38279
YOL152W	FRE7	7.53937	-1.51386	0.518047	1.22482	-0.351238	-0.664866	-0.0768611	1.41837
YOL151W	GRE2	8.74444	-0.474248	-0.862373	-0.48845	-0.576594	-0.775831	0.0939973	0.663342
YOL150C	YOL150C	2.57745	-0.257675	0.995915	-0.48155	0.104453	-0.28985	0.181815	0.0710506
YOL149W	DCP1	9.59093	-0.327762	-0.315932	-0.216962	-0.427058	-0.458229	-0.105538	-0.518151
YOL148C	SPT20	8.76801	0.203213	0.106335	0.171468	-0.194311	-0.0592613	-0.0555553	-0.250346
YOL147C	PEX11	7.61553	0.255654	-0.145869	-0.0981905	0.270908	0.174955	0.00895565	0.0315896
YOL146W	PSF3	7.51569	0.193279	-0.144357	-0.14026	-0.190148	-0.499503	0.106184	0.552703
YOL145C	CTR9	11.2632	-0.091789	-0.246954	-0.0769971	-0.285949	-0.218096	-0.0319005	-0.548894
YOL144W	NOP8	10.087	-0.167256	-0.233571	0.0269172	-0.330499	-0.559193	0.00727809	0.183614
YOL143C	RIB4	11.7139	-1.319	-0.859864	-0.0325212	0.0110781	-0.247214	0.106405	0.264549
YOL142W	RRP40	9.49388	0.146825	-0.307761	-0.0988627	-0.183354	-0.392345	-0.00363752	0.0641608
YOL141W	PPM2	7.93296	0.0347126	0.0773569	-0.489829	-0.696828	-0.592401	0.0341842	-0.572674
YOL140W	ARG8	8.81002	-0.370173	-0.0796435	-0.188444	-0.0758364	-0.0640432	-0.148238	-0.296336
YOL139C	CDC33	12.6302	0.200376	-0.298713	-0.357909	-0.597224	-1.03274	-0.0928391	-0.32684
YOL138C	RTC1	9.09072	0.0204574	0.213785	0.0388408	0.0673978	0.147108	0.0700411	0.263171
YOL137W	BSC6	9.03355	0.276293	0.0332876	0.213532	0.0103035	-0.0954679	-0.00520216	0.172951
YOL136C	PFK27	9.44485	-0.613749	0.0225078	0.488963	-0.133053	-0.139514	0.143662	0.039215
YOL135C	MED7	7.48332	0.299646	0.153829	0.356513	0.048768	0.0656803	-0.0614017	-0.132533
YOL134C	YOL134C	-0.719192	-0.751061	0.368067	0.915253	0.609086	-0.168127	0.237082	1.78829
YOL133W	HRT1	8.27565	0.0770969	-0.08169	0.044935	0.0507863	-0.02867	-0.0894928	0.198866
YOL132W	GAS4	3.19234	0.351693	-0.364797	0.371115	1.04948	-0.321443	0.434817	3.83065
YOL131W	YOL131W	-2.13556	1.3169	1.22276	1.6705	1.21935	1.69454	0.799235	3.9774
YOL130W	ALR1	10.7178	-0.275437	-0.127064	-0.127203	-0.450775	-0.550779	0.0804942	-0.347957
YOL129W	VPS68	10.0755	0.0706145	-0.0494546	0.113787	0.0736428	-0.128873	-0.0564094	0.259082
YOL128C	YGK3	7.5218	-0.380475	0.156948	-0.32603	-0.112893	-0.0668286	0.0793916	0.141974
YOL127W	RPL25	14.5975	-0.396434	-0.479955	-0.921012	-0.785777	-1.2451	-0.174385	-0.520564
YOL126C	MDH2	10.4874	-0.815586	-0.769762	1.38986	0.617293	0.149796	0.118521	1.04568
YOL125W	TRM13	9.60685	0.243212	-0.255311	-0.0177652	-0.338016	-0.565508	0.0440168	0.239628
YOL124C	TRM11	10.8036	-0.0837396	-0.350651	-0.0434235	-0.693925	-1.18059	0.0585695	0.155648
YOL123W	HRP1	11.6069	0.422135	0.116374	0.125302	-0.684598	-0.963951	0.0593734	-0.284296
YOL122C	SMF1	9.50834	0.203358	-0.160563	-0.826668	0.767076	0.991693	0.0947	-0.164897
YOL121C	RPS19A	13.3827	-0.290066	-0.420645	-0.770779	-0.645541	-0.964233	-0.168826	-0.534137
YOL120C	RPL18A	14.179	-0.0906324	-0.174405	-0.938859	-0.667894	-0.983871	-0.09359	-0.812241
YOL119C	MCH4	9.11801	0.00213372	-0.0798681	0.0753733	0.741615	0.393399	-0.282758	0.735064
YOL118C	YOL118C	1.2339	0.14714	0.117235	0.018824	0.665297	0.664561	0.23477	0.95711
YOL117W	RRI2	7.20149	0.290307	0.145998	0.446615	0.443249	0.509588	-0.00629934	0.383967
YOL116W	MSN1	7.91813	0.170584	0.434452	0.0472024	-0.0476279	0.0763841	-0.0230242	-0.318141
YOL115W	PAP2	9.71371	-0.146444	-0.164274	0.0295098	-0.32478	-0.12742	0.0437919	-0.656335
YOL114C	PTH4	5.17434	0.291755	0.0365944	0.563094	1.20168	1.34606	-0.0725014	0.445341
YOL113W	SKM1	8.64455	0.103969	0.334867	1.03	0.791698	0.79024	0.0158526	0.594956
YOL112W	MSB4	9.17547	0.0375249	0.112534	0.151294	0.29511	0.227174	0.0211694	0.673036
YOL111C	MDY2	9.20182	0.150711	0.125835	-0.20475	0.0202532	0.142601	0.0668975	-0.17874
YOL110W	SHR5	7.19086	-0.894458	0.167826	-0.554106	0.386657	0.578194	-0.0386496	0.0406785
YOL109W	ZEO1	13.0917	-1.3357	0.250291	-0.223245	-0.137583	-0.209962	-0.198046	-0.916717
YOL108C	INO4	7.28704	-0.304444	0.0614264	0.250909	0.304336	0.526476	-0.134192	-0.0558944
YOL107W	YOL107W	7.31031	0.0225806	0.218002	0.0139143	0.17685	0.218566	-0.0191939	-0.0643404
YOL106W	YOL106W	3.85189	-0.188181	0.334317	-0.0071953	0.251605	0.179444	0.0705253	0.862414
YOL105C	WSC3	8.21037	-0.193088	0.559312	0.214305	0.140244	-0.117262	0.0727014	0.727525
YOL104C	NDJ1	4.20803	-0.383356	2.0343	1.22985	1.72516	1.74843	0.30735	1.81499
YOL103W-B	YOL103W-B	11.2336	-0.894257	1.72001	-0.300285	0.694463	0.490089	0.0641213	0.989378
YOL103W-A	YOL103W-A	8.24766	-1.06546	1.91118	-0.188691	0.741656	0.850143	-0.0722724	0.0907451
YOL103W	ITR2	11.0394	-0.225636	-0.204857	-0.249833	-0.145072	-0.289407	-0.00512929	-0.0227697
YOL102C	TPT1	8.81756	-0.230254	-0.328904	-0.311609	-0.114329	-0.140193	-0.0859405	-0.460627
YOL101C	IZH4	8.06831	0.576057	0.206872	0.195875	-0.865263	-0.895028	0.0914888	0.527804
YOL100W	PKH2	8.89041	0.288077	0.193811	0.500668	0.27249	0.440641	0.133169	0.389289
YOL099C	YOL099C	5.16885	0.00884157	-0.289028	0.0885041	-0.299898	-0.386502	0.150928	0.637854
YOL098C	SDD3	11.0793	0.187616	-0.194274	-0.240794	-0.437541	-0.504718	0.072494	-0.301231
YOL097W-A	YOL097W-A	4.59653	0.00947413	-0.137807	0.0169126	-0.367487	-0.81506	-0.179336	0.526189
YOL097C	WRS1	11.9747	0.0647655	-0.201609	-0.625511	-0.505297	-0.731	-0.0925518	-0.617595
YOL096C	COQ3	7.95409	-0.0866138	-0.119837	0.212687	0.315724	0.60249	-0.0126544	-0.431903
YOL095C	HMI1	7.5851	-0.16434	0.090648	-0.116168	-0.165735	-0.0758216	0.0856621	0.0286054
YOL094C	RFC4	8.67898	0.220299	-0.302585	0.0934422	-0.410286	-0.80633	0.0161018	0.40809
YOL093W	TRM10	9.49679	0.0395053	-0.199104	-0.132931	-0.438974	-0.704379	-0.0663395	-0.0328555
YOL092W	YPQ1	10.6017	0.239422	-0.0611003	-0.0845004	-0.314466	-0.576807	-0.0129756	0.0313571
YOL091W	SPO21	5.68334	0.419026	0.392384	0.788507	-0.209851	-0.78244	-0.0125832	2.33296
YOL090W	MSH2	10.1426	-0.0463781	-0.192606	-0.22027	-0.0723272	-0.131347	0.0607795	-0.0107423
YOL089C	HAL9	8.57004	0.439509	0.121571	0.473135	-0.185438	0.127757	0.0448257	-0.260754
YOL088C	MPD2	9.10475	-0.171255	-0.0948437	0.0794577	-0.167726	-0.270991	0.0562141	0.129403
YOL087C	DUF1	9.45813	-0.0244319	0.127845	0.250858	0.333493	0.524931	0.0833002	0.0968927
YOL086W-A	MHF1	7.22314	0.271937	-0.326908	0.0807444	0.10195	0.0186603	-0.166602	0.612528
YOL086C	ADH1	16.6487	-0.608098	0.011959	-0.855803	-0.658122	-0.764023	0.0269339	-1.43112
YOL085W-A	YOL085W-A	1.53943	0.225034	0.87145	-0.154388	1.53567	1.65588	0.302283	-0.0380781
YOL085C	YOL085C	-2.39352	-0.17352	1.87206	-1.13436	1.11017	1.43707	0.269273	1.3201
YOL084W	PHM7	4.45214	-0.0569793	1.28353	0.597392	0.946728	1.22888	0.0578808	1.65699
YOL083W	ATG34	6.00244	-0.224173	0.625903	0.758268	1.31016	1.55168	0.0258247	0.910546
YOL083C-A	YOL083C-A	-1.09412	-0.556502	1.44601	-0.692854	-0.0642217	0.294089	-0.359675	1.13378
YOL082W	ATG19	8.68943	-0.136936	0.064647	0.189396	0.411507	0.630768	0.105611	0.094259
YOL081W	IRA2	10.5039	0.381088	0.0407354	-0.457162	0.153407	0.377525	0.0647351	-0.0971529
YOL080C	REX4	9.77552	-0.262321	-0.332676	-0.295733	-0.629145	-1.01294	-0.123581	-0.361905
YOL079W	YOL079W	-0.302015	-1.03582	1.37545	0.620199	-0.170353	0.376776	0.346425	0.723303
YOL078W	AVO1	8.83427	-0.0176333	0.00478631	-0.0205084	-0.0580242	0.161729	0.0479273	-0.179824
YOL077W-A	ATP19	8.64049	-0.256769	-0.00621052	-0.0199274	0.374182	0.386782	-0.468257	0.118628
YOL077C	BRX1	11.4239	0.108543	-0.254048	-0.235929	-0.684912	-1.11785	0.00225377	-0.183959
YOL076W	MDM20	10.2347	-0.0391652	-0.348494	-0.276923	-0.189957	-0.202501	-0.00707922	-0.83071
YOL075C	YOL075C	8.69711	0.236152	0.106219	-0.49746	0.244332	0.585564	0.0386239	-0.430173
YOL073C	DSC2	8.16521	0.331158	0.167495	0.0969319	0.357394	0.648374	-0.0421571	-0.256889
YOL072W	THP1	7.73775	0.396133	0.176808	0.499318	-0.064743	-0.0688999	0.0920593	0.254853
YOL071W	YOL071W	7.57822	0.124624	-0.168889	0.486394	0.120642	0.293864	0.0665593	0.615993
YOL070C	NBA1	10.0008	0.489278	0.0242538	0.261034	-0.134298	-0.243136	-0.0859196	-0.00997366
YOL069W	NUF2	8.11581	-0.214009	0.0315276	-0.128207	0.1298	0.401868	-0.0839568	-0.540516
YOL068C	HST1	10.1597	0.0811805	0.0349559	0.321497	-0.293804	-0.18298	0.0333894	0.0704475
YOL067C	RTG1	7.87516	-0.028462	0.16372	0.333746	-0.0763564	0.115563	-0.104889	-0.514
YOL066C	RIB2	8.77818	0.173702	0.214676	0.301335	-0.230079	-0.253713	0.085645	0.246411
YOL065C	INP54	7.96925	0.027553	0.248697	0.298299	-0.0811436	0.0201059	-0.0098092	-0.0424275
YOL064C	MET22	10.2562	0.0644089	-0.24786	-1.02673	-0.146279	-0.127782	-0.287862	-0.857389
YOL063C	CRT10	8.81319	0.273322	0.192283	0.233339	-0.0188166	0.106142	0.0742548	0.0787047
YOL062C	APM4	9.78891	-0.135815	-0.128471	0.0133648	-0.0855885	-0.143832	-0.0387876	-0.0698403
YOL061W	PRS5	11.2427	0.24907	-0.101979	-0.10223	-0.338941	-0.445678	-0.0545145	-0.279972
YOL060C	MAM3	9.72296	0.204522	0.115988	0.31834	0.434061	0.492554	0.0104352	0.279733
YOL059W	GPD2	11.0301	0.233005	-0.132608	0.259979	-0.916179	-1.54808	-0.0776008	0.773784
YOL058W	ARG1	10.4128	0.842418	0.45911	-1.43561	0.478843	-0.606028	-1.89835	1.04026
YOL057W	YOL057W	10.3465	0.0399053	-0.00533002	-0.360031	-0.277851	-0.275038	0.00426757	-0.410157
YOL056W	GPM3	8.6926	-0.0957552	-0.200739	-0.245798	-0.557671	-0.546335	0.0582278	-0.486649
YOL055C	THI20	7.8256	-0.105345	0.220491	-0.0353154	0.153551	0.042291	0.111132	0.88257
YOL054W	PSH1	8.86815	-0.424169	-0.0161273	0.465859	0.0855939	0.0597933	-0.0101539	0.530868
YOL053W	AIM39	7.459	-0.20795	0.103651	0.264605	0.286549	0.43051	-0.000724015	0.103306
YOL052C-A	DDR2	1.99325	-0.543115	2.86043	2.37187	1.93697	2.74506	0.0510849	3.44999
YOL052C	SPE2	9.37979	0.0160488	0.0860428	-0.113706	-0.387421	-0.55656	0.0617819	-0.10334
YOL051W	GAL11	10.1609	0.12979	-0.0760609	0.229505	-0.120386	0.0249035	-0.0398157	-0.351848
YOL050C	YOL050C	0.0143101	-1.15369	0.132381	-0.100937	-0.215325	-0.0336503	-0.831355	0.438393
YOL049W	GSH2	10.8632	0.0713439	-0.13057	-0.348447	-0.262897	-0.393198	0.00721502	-0.44565
YOL048C	RRT8	7.44915	0.157713	0.174153	0.564244	0.772459	0.655968	-0.00711844	0.617882
YOL047C	LDS2	2.66054	0.72207	0.947362	1.14955	1.29512	0.206872	0.288882	3.64203
YOL046C	YOL046C	-0.860387	-1.33281	0.918805	-1.47503	1.3421	3.37568	0.376011	-1.9421
YOL045W	PSK2	10.1184	-0.218932	0.00672297	0.146013	0.0697476	0.294165	0.049182	-0.232196
YOL044W	PEX15	7.31912	0.148698	0.0906855	0.0210373	0.0378682	0.134121	-0.0672516	-0.169737
YOL043C	NTG2	7.67915	0.180123	0.401998	0.520336	0.0892583	-0.0177604	0.0362871	0.984651
YOL042W	NGL1	8.24884	-0.114879	-0.22526	-0.0454298	-0.0355911	0.10695	-0.000123555	-0.318778
YOL041C	NOP12	11.4063	-0.161841	-0.259829	-0.293203	-0.581661	-0.807634	0.0186007	-0.284031
YOL040C	RPS15	14.3194	0.0540318	-0.0785486	-0.744514	-0.728471	-1.11651	0.0146719	-0.328039
YOL039W	RPP2A	13.4269	-0.0843061	-0.253319	-0.876639	-0.878812	-1.26857	0.0675065	-0.313487
YOL038C-A	YOL038C-A	4.10057	0.709435	0.284966	0.099851	-0.300277	-0.405404	-0.164924	0.753211
YOL038W	PRE6	10.9687	0.307611	-0.179474	0.335989	-0.162655	-0.353503	-0.0195404	0.232008
YOL037C	YOL037C	-0.975618	-0.373249	1.55933	-1.03577	2.09321	2.07225	0.0159237	0.86188
YOL036W	YOL036W	9.87074	0.331243	0.147832	0.265552	-0.0109678	-0.0320584	0.0179735	0.513296
YOL035C	YOL035C	0.348152	0.0775494	-0.0704508	-0.98613	1.0047	1.48274	-0.913606	-1.13761
YOL034W	SMC5	9.06236	-0.0487333	-0.0138633	0.334854	0.0737853	0.169443	0.0545217	-0.0725136
YOL033W	MSE1	8.13341	-0.195952	-0.229157	-0.151398	0.0713258	0.229337	0.0477058	-0.397058
YOL032W	OPI10	7.3128	1.14263	0.390693	0.585335	0.337411	0.504757	0.114584	0.412987
YOL031C	SIL1	9.12701	0.169531	0.0876637	-0.204994	-0.0576247	0.0118907	-0.0294381	-0.211728
YOL030W	GAS5	11.285	0.378818	0.100518	-0.163391	0.339352	0.476527	0.122168	0.648789
YOL029C	YOL029C	8.60187	-0.181734	0.131267	0.0754056	-0.182975	-0.280385	-0.0118329	0.0719141
YOL028C	YAP7	8.55245	-0.12911	0.107204	-0.0244882	-0.189962	-0.176124	-0.1516	-0.554894
YOL027C	MDM38	10.826	0.0484874	-0.0342884	0.130569	-0.00208998	-0.0606525	0.0292256	0.106983
YOL026C	MIM1	8.41258	0.11215	-0.144792	-0.359865	0.383618	0.352376	-0.0860701	0.0151509
YOL025W	LAG2	7.54908	-0.0468499	0.0756294	0.188469	0.374333	0.507114	0.112306	0.0898322
YOL024W	YOL024W	2.44244	0.309321	0.413101	-0.0177461	0.70414	0.32236	0.564493	1.44737
YOL023W	IFM1	7.87188	-0.0238384	-0.143303	0.924703	0.0354542	0.26353	0.105313	-0.0355945
YOL022C	TSR4	10.2645	-0.0147257	-0.00874413	-0.280271	-0.401721	-0.732103	-0.070451	-0.176189
YOL021C	DIS3	10.7988	0.00710279	-0.198348	-0.254539	-0.26912	-0.24492	0.0510875	-0.399838
YOL020W	TAT2	10.4845	-0.168207	-0.30045	-0.0150674	0.123436	0.109249	-0.0567826	-0.181834
YOL019W-A	YOL019W-A	-2.19006	0.302447	1.50389	-0.000431972	-0.192978	0.416615	0.0232448	-0.412485
YOL019W	YOL019W	9.11944	0.126136	0.0489487	0.220172	0.0651236	-0.18501	-0.196665	0.502483
YOL018C	TLG2	8.98884	-0.0229466	0.0213859	0.407604	0.129902	0.167809	-0.0921549	-0.0832773
YOL017W	ESC8	8.01589	0.100852	-0.235171	0.375234	0.263334	0.412578	0.0268485	0.148633
YOL016C	CMK2	9.19944	1.2899	1.00544	0.563469	0.292391	0.0842279	0.100294	0.950839
YOL015W	IRC10	6.12609	0.429783	0.678647	0.611354	0.0622848	-0.0566569	0.0695744	1.08614
YOL014W	YOL014W	7.62577	1.3765	0.873901	-0.0619633	-1.4514	-1.95777	-0.052679	-0.00766279
YOL013W-B	YOL013W-B	1.1564	1.56743	0.13266	0.213715	-1.83582	-2.54607	0.306713	2.98114
YOL013W-A	YOL013W-A	4.97141	0.477181	-0.105	-1.57388	-0.415909	-0.489296	-0.421207	-1.2192
YOL013C	HRD1	8.77005	0.356586	0.0649355	0.113732	0.297436	0.344122	0.102162	0.0889193
YOL012C	HTZ1	9.63643	-0.153475	-0.229622	-0.381775	-0.331094	-0.416651	-0.0233747	-0.517299
YOL011W	PLB3	9.35152	0.02196	0.637628	0.932768	0.260813	0.199727	0.113098	0.95725
YOL010W	RCL1	10.1822	-0.0475257	-0.339834	0.472379	-0.484127	-0.743361	-0.0574013	0.0575528
YOL009C	MDM12	7.06091	0.410213	0.316329	0.413185	-0.105845	-0.194145	0.0384405	0.729882
YOL008W	COQ10	7.48168	0.282368	0.0801908	0.217691	-0.331161	-0.546713	0.0717949	0.568941
YOL007C	CSI2	9.51297	0.0652384	-0.273337	-0.160826	-0.270625	-0.468703	-0.0868902	-0.105156
YOL006C	TOP1	10.6849	-0.0602306	0.0101021	0.355251	-0.21874	-0.244377	0.0464468	0.18531
YOL005C	RPB11	9.02844	0.248912	-0.113551	-0.0993438	-0.155087	-0.450391	0.032138	0.523905
YOL004W	SIN3	11.1005	0.0781582	-0.0427311	-0.176313	-0.181113	0.00671376	0.0675056	-0.236193
YOL003C	PFA4	8.40977	-0.0292919	-0.151537	-0.272211	-0.163143	-0.242459	0.0812799	-0.300169
YOL002C	IZH2	10.1114	-0.540618	-0.157906	-0.966618	-0.0911889	0.0837633	0.0602015	-0.760843
YOL001W	PHO80	7.94132	0.0872448	0.102813	0.32904	-0.293736	-0.345295	0.0412912	0.323228
YOR001W	RRP6	10.4547	-0.0380111	-0.151075	-0.251146	-0.546508	-0.517543	0.0819232	-0.451239
YOR002W	ALG6	10.1485	0.459856	0.186512	-0.0930797	-0.108413	-0.244405	-0.0376314	-0.105295
YOR003W	YSP3	7.26005	-0.177136	0.219803	0.115786	0.430367	0.526015	-0.091269	0.8621
YOR004W	UTP23	10.0866	-0.294631	-0.199076	-0.22363	-0.654678	-0.954021	-0.0109159	-0.0551193
YOR005C	DNL4	7.43424	0.191548	0.378393	0.503909	-0.0624061	0.0648599	0.0947181	0.980107
YOR006C	TSR3	9.79384	-0.576848	-0.385891	-0.214893	-0.408385	-0.548906	-0.114685	-0.496744
YOR007C	SGT2	12.4994	0.595135	-0.138825	-0.0668633	-0.296009	-0.568825	0.0592821	0.154886
YOR008C	SLG1	10.0983	0.00498454	0.16562	-0.18598	0.0523774	0.244377	-0.0327988	-0.617408
YOR008C-A	YOR008C-A	-1.52387	0.909007	1.12182	2.65619	-0.801099	-0.819888	-0.924204	1.46239
YOR008W-B	YOR008W-B	3.98905	-0.48595	0.465541	-0.227617	0.0020716	-0.283684	0.133778	-0.246828
YOR009W	TIR4	6.39472	1.19281	0.0295332	-0.561875	0.348652	0.99336	0.846127	0.39867
YOR010C	TIR2	5.41339	1.10239	0.844239	1.0833	-0.619365	0.0240699	0.286747	1.17777
YOR011W	AUS1	9.21955	0.213845	-0.218098	-0.890821	-0.100392	-0.0633945	0.105178	-0.13397
YOR011W-A	YOR011W-A	-1.88433	-0.0954157	0.609337	-0.441786	0.203553	0.638653	-0.297364	-0.812756
YOR012W	YOR012W	5.15336	-0.102408	0.153709	-0.137702	0.065605	0.0198154	0.00325365	0.356528
YOR013W	IRC11	5.68152	-0.250407	0.182859	-0.170691	0.173739	0.0693328	0.0297565	0.483309
YOR014W	RTS1	10.6173	0.0508476	0.0248583	-0.153255	0.100966	0.198238	-0.00606725	-0.272164
YOR015W	YOR015W	8.72581	-0.35797	-0.203025	0.0178932	0.236573	0.140092	0.0163313	0.408656
YOR016C	ERP4	9.31353	0.110071	-0.119429	-0.0275613	-0.103904	-0.437026	-0.0427303	0.449287
YOR017W	PET127	8.68594	-0.081841	-0.0310618	0.366417	-0.141513	0.189496	0.0396963	-0.500685
YOR018W	ROD1	7.99039	0.0506609	0.312246	0.497068	0.152252	0.256001	0.0948386	0.187717
YOR019W	YOR019W	6.13395	0.11172	0.86117	0.621106	0.234667	0.190357	-0.0608824	1.59473
YOR020C	HSP10	11.7429	0.305261	-0.808905	-0.267484	-0.40674	-0.555929	0.0227738	-0.337322
YOR020W-A	YOR020W-A	7.46784	0.177283	0.290554	0.223013	0.651558	0.854865	-0.165662	0.573527
YOR021C	SFM1	11.2244	-0.299667	-0.465193	-0.574279	-0.486996	-0.739288	-0.159005	-0.440478
YOR022C	DDL1	7.59777	0.0562755	0.324921	0.00369223	0.287754	0.4382	0.0202634	0.136144
YOR023C	AHC1	8.98221	0.34136	0.356218	1.06832	0.217118	0.296284	0.0138152	0.682353
YOR024W	YOR024W	-0.913892	0.129608	1.29204	-0.687205	2.04374	2.28155	0.0235755	-0.200704
YOR025W	HST3	8.62842	0.0653329	0.0187663	0.548238	0.455313	0.613119	0.00377283	-0.119905
YOR026W	BUB3	8.31812	0.269242	0.0785419	0.197519	-0.230395	-0.347477	0.0728103	0.60677
YOR027W	STI1	12.3646	0.0638854	-0.297919	-0.481242	-0.151852	0.0573354	0.0572843	-0.671555
YOR028C	CIN5	6.92716	-0.331722	0.369241	0.718064	-0.0993678	-0.496362	-0.353425	0.537261
YOR029W	YOR029W	-2.02346	0.0878989	1.66493	1.07089	-0.795777	-1.09708	-0.295292	2.05217
YOR030W	DFG16	8.73458	0.163628	0.208167	0.310133	0.00889149	0.0586895	0.100813	0.396173
YOR032C	HMS1	3.19015	1.39694	0.562511	1.69369	0.862297	2.70739	0.0386607	0.897808
YOR032W-A	YOR032W-A	2.68419	-1.92807	0.789535	-1.22444	0.46073	-0.276498	0.129516	1.13963
YOR033C	EXO1	8.98748	-0.046061	0.0137103	0.132742	-0.0845562	0.0707218	0.0793332	0.175444
YOR034C	AKR2	9.10652	0.131138	0.0470051	-0.165612	-0.106628	-0.130136	0.0759182	0.201708
YOR034C-A	YOR034C-A	5.40185	0.210681	0.226848	0.386702	0.644263	0.65978	-0.0847209	0.437641
YOR035C	SHE4	8.58088	0.161537	0.108877	0.261342	0.452268	0.605269	0.0111759	0.205557
YOR036W	PEP12	7.9534	0.417694	0.49165	0.600535	0.465051	0.519365	-0.0445552	0.936859
YOR037W	CYC2	7.62106	0.436726	0.26377	0.378232	-0.0929746	-0.166184	0.000826478	0.389218
YOR038C	HIR2	8.97004	-0.138715	-0.106171	-0.0315786	-0.363389	-0.184027	-0.0106345	-0.471937
YOR039W	CKB2	9.98466	0.0516467	-0.186036	-0.268483	-0.181748	-0.281922	0.0230358	-0.279636
YOR040W	GLO4	7.3496	-0.710986	0.0867662	-0.618076	0.779944	1.2071	-0.0780778	-0.396609
YOR041C	YOR041C	2.79292	0.107149	1.07936	-0.922702	0.802165	-0.0716385	-0.204363	1.48706
YOR042W	CUE5	10.1255	0.0505226	-0.0610055	-0.183454	0.18188	0.343456	-0.0231768	-0.372666
YOR043W	WHI2	10.2265	-0.194725	-0.114706	0.205119	-0.220163	0.000580555	-0.0547134	-0.407549
YOR044W	IRC23	7.27972	0.422961	0.175501	0.585377	0.663567	0.896717	-0.330731	0.0991429
YOR045W	TOM6	9.24775	-0.211594	-0.167353	-0.254287	-0.25767	-0.396928	-0.137351	-0.774026
YOR046C	DBP5	11.3825	0.232584	-0.127371	-0.478535	-0.465656	-0.642802	-0.00586665	-0.442352
YOR047C	STD1	9.20676	-0.211461	-0.0171062	0.565601	-0.102113	0.0980003	0.168564	-0.669476
YOR048C	RAT1	11.024	0.200279	-0.0385857	-0.484166	-0.235539	-0.273029	0.0235557	-0.296769
YOR049C	RSB1	4.08197	0.916374	-1.81118	-0.224183	1.86833	1.20757	0.987899	1.65896
YOR050C	YOR050C	2.04222	-0.0316361	0.200368	1.02988	-0.523615	-0.680852	0.13008	0.765204
YOR051C	ETT1	11.4637	-0.166733	-0.188209	-0.56682	-0.292205	-0.598134	-0.0506106	-0.226391
YOR052C	YOR052C	8.61514	1.00519	0.736367	1.31537	0.389575	0.100909	0.00890706	0.991172
YOR053W	YOR053W	2.34436	-1.14427	0.198404	0.421147	0.837864	1.22873	0.493747	-0.133943
YOR054C	VHS3	8.14081	0.0880284	0.570298	0.654488	0.401626	0.753369	-0.0823424	-0.000687879
YOR055W	YOR055W	-2.48528	-0.260358	2.39455	-0.269923	0.442649	2.13416	0.799161	1.79281
YOR056C	NOB1	10.9652	-0.175242	-0.058318	-0.229893	-0.34366	-0.5638	-0.0911795	-0.166565
YOR057W	SGT1	9.35063	0.257607	-0.00191221	0.109146	-0.0804957	-0.160027	-0.0103995	0.258917
YOR058C	ASE1	8.6791	0.25776	0.234067	1.25615	0.107135	0.345924	0.0233204	-0.0144034
YOR059C	YOR059C	8.56887	0.34303	0.306652	0.103137	0.364593	0.657347	0.118373	0.216048
YOR060C	SLD7	6.96719	-0.129658	0.369838	0.0066406	0.174934	0.249766	-0.058468	-0.284242
YOR061W	CKA2	10.7508	0.283119	-0.167009	-0.254025	-0.412006	-0.652408	-0.0405704	-0.153565
YOR062C	YOR062C	6.04081	-0.334824	0.371452	0.840513	1.67228	1.46453	-0.0796622	0.945085
YOR063W	RPL3	15.7477	-0.238404	-0.212487	-1.00695	-0.701013	-0.982479	-0.0268777	-0.753996
YOR064C	YNG1	7.08572	-0.170224	0.0352076	0.197953	0.274382	0.476656	0.0664382	0.302686
YOR065W	CYT1	8.6446	0.184344	0.400755	0.641968	1.38496	1.67787	-0.00222895	0.459561
YOR066W	MSA1	8.5665	-0.194692	0.839864	0.880911	0.39892	0.629975	-0.0734087	-0.322532
YOR067C	ALG8	9.92704	0.0281733	-0.0717053	-0.175463	-0.128465	-0.193727	0.0269137	-0.3576
YOR069W	VPS5	9.36844	-0.0910185	-0.0562282	0.044751	-0.151272	-0.113416	0.0466715	-0.0882976
YOR068C	VAM10	-0.705529	0.748421	0.733119	0.00422468	-0.0916446	-0.0241525	0.535876	1.91128
YOR070C	GYP1	8.2	0.0919974	0.0939723	0.27036	0.0802056	0.297936	0.00804609	-0.239747
YOR071C	NRT1	8.43382	-1.29845	-0.0123086	-1.28054	0.750307	0.536898	0.0795989	-0.0895821
YOR072W	YOR072W	2.2498	0.68834	0.727012	0.851291	-0.455182	-0.186789	0.502002	1.39998
YOR072W-A	YOR072W-A	2.64295	0.5457	0.761282	1.01332	-0.37576	-0.474651	0.163387	1.68603
YOR072W-B	YOR072W-B	-2.40363	-0.826256	-1.46903	-0.844944	-1.09852	-1.19767	1.21216	1.7917
YOR073W	SGO1	8.70252	-0.239408	0.0452936	0.0524304	-0.0527213	0.0237366	-0.00379797	-0.369045
YOR074C	CDC21	9.29755	0.0528197	0.0150604	-0.302239	0.0501379	0.087498	-0.0309521	-0.317587
YOR073W-A	YOR073W-A	-1.34872	-0.643409	0.0147561	-0.425421	0.43951	1.52334	0.343842	-2.04415
YOR075W	UFE1	8.56096	-0.0413518	-0.224167	0.245003	-0.0695929	-0.0246215	-0.184136	-0.0400066
YOR076C	SKI7	8.64202	0.409652	0.136188	0.327505	-0.125349	-0.0607099	-0.137982	-0.195595
YOR077W	RTS2	6.49496	0.0665919	0.263091	0.730541	0.221124	0.210846	0.0348885	-0.0476314
YOR078W	BUD21	10.3565	-0.348444	-0.422713	0.203309	-0.450479	-0.87771	0.050273	0.396255
YOR079C	ATX2	8.44798	-0.196759	-0.269893	0.292819	0.0959517	-0.116881	0.127396	-0.128859
YOR080W	DIA2	8.4558	-0.176805	0.0964904	0.363866	0.0914875	0.0033093	0.17093	0.475439
YOR081C	TGL5	8.88969	0.164911	0.42472	0.305536	0.276359	0.459752	-0.020631	-0.151906
YOR082C	YOR082C	-0.087498	-0.0521352	0.543387	-1.11218	0.662608	2.74764	-0.0535772	-1.86467
YOR083W	WHI5	7.4049	-0.224042	0.298349	-0.100838	0.447694	0.749282	-0.157462	-0.765045
YOR084W	LPX1	8.02208	-0.309216	0.185289	0.0214748	0.126164	0.284893	0.0364833	0.14636
YOR085W	OST3	10.4963	0.345684	-0.041871	-0.328652	-0.0327357	-0.157358	0.0646401	-0.13556
YOR086C	TCB1	11.416	-0.123838	-0.160162	-0.616218	0.30383	0.528525	0.0063669	-0.58198
YOR087W	YVC1	9.2666	-0.16154	-0.11327	0.0576694	-0.121829	-0.0727936	0.0931873	-0.310541
YOR089C	VPS21	10.1485	-0.0750749	0.0682468	0.000815683	0.0594247	0.120175	-0.00461046	-0.00531751
YOR090C	PTC5	9.63932	0.238273	-0.0256106	0.0155418	0.127948	0.183325	-0.000986562	-0.179803
YOR091W	TMA46	10.8669	-0.169401	-0.213389	-0.341892	-0.487297	-0.72846	-0.029219	-0.282311
YOR092W	ECM3	8.97772	0.169202	0.241033	0.287497	-0.0443167	0.15907	0.0774204	-0.337431
YOR093C	CMR2	9.20974	0.205484	-0.110663	0.284708	-0.0589526	0.130219	0.0855843	-0.497707
YOR094W	ARF3	8.52298	-0.0468475	-0.296504	-0.376412	-0.0591176	-0.0644607	0.0239797	-0.597249
YOR095C	RKI1	11.0722	-0.576799	-0.185132	-0.625339	-0.771229	-1.02897	-0.242379	-0.973451
YOR096W	RPS7A	14.1877	-0.546119	-0.35651	-1.03983	-0.671161	-1.08521	-0.139728	-0.859174
YOR097C	YOR097C	7.74317	0.0498774	-0.150664	0.205836	0.405063	0.311166	-0.117141	0.407996
YOR098C	NUP1	11.0664	0.101393	-0.0450775	-0.222412	-0.240578	-0.252579	0.00918416	-0.436474
YOR099W	KTR1	11.2347	0.0419833	0.0956578	-0.0425254	-0.164598	-0.318058	-0.0384313	-0.0331817
YOR100C	CRC1	3.39409	-0.205353	0.659942	1.12723	1.9664	1.91119	-0.0437559	1.42837
YOR101W	RAS1	10.3965	-0.376345	-0.308867	-0.338829	-0.612411	-0.755138	-0.00304145	-0.693166
YOR102W	YOR102W	4.06957	0.342298	-0.14852	0.528381	-0.971766	-1.45531	-0.36122	0.319697
YOR103C	OST2	9.53089	-0.00783541	0.000440024	-0.13882	-0.169907	-0.194324	-0.183769	-0.399181
YOR104W	PIN2	8.31816	-0.0185845	0.109517	0.488162	0.559971	0.456244	0.0167769	0.701281
YOR105W	YOR105W	7.37657	0.0673556	0.15773	0.475492	0.545977	0.424505	-0.0104787	0.758931
YOR106W	VAM3	8.63425	-0.0310775	0.254994	0.127865	-0.10964	-0.13493	-0.238087	-0.339729
YOR107W	RGS2	7.55705	-1.95137	0.39999	-0.186424	0.644423	1.18972	-0.111418	-0.848489
YOR108W	LEU9	11.5803	0.229229	0.0278827	-0.845726	-0.54019	-0.922838	-0.270001	-0.508869
YOR108C-A	YOR108C-A	1.20219	-0.804538	-0.00897585	-0.686404	-0.158197	2.00078	-0.77421	-1.14575
YOR109W	INP53	10.3176	-0.0849352	-0.00532008	-0.272879	-0.162592	-0.0432552	0.110007	-0.276317
YOR110W	TFC7	8.78258	-0.0508821	0.00762911	0.157204	-0.145583	-0.110218	-0.0210988	-0.0960253
YOR111W	YOR111W	7.48783	-0.255244	0.0292569	-0.460116	-0.489892	-0.521558	-0.0326323	-0.0650701
YOR112W	CEX1	9.15173	0.169211	-0.0602129	0.0772844	-0.0511029	0.000335503	0.0591735	-0.0593464
YOR113W	AZF1	7.6925	0.467823	0.271138	1.17076	0.353961	0.560828	-0.0259656	0.185172
YOR114W	YOR114W	6.20778	0.366074	0.397266	0.637443	0.823017	0.839324	-0.121477	0.872265
YOR115C	TRS33	9.58323	-0.228353	-0.273935	-0.537728	-0.278	-0.321074	-0.226111	-0.469406
YOR116C	RPO31	11.2835	-0.132431	-0.2321	0.0233227	-0.236488	-0.125085	0.078571	-0.623769
YOR117W	RPT5	11.3489	0.306523	-0.224652	0.277885	-0.166486	-0.49751	-0.0290743	0.289818
YOR118W	RTC5	9.52426	0.118004	-0.153008	-0.544864	0.00777755	0.170388	-0.0974766	-0.654713
YOR119C	RIO1	10.1067	-0.411416	-0.103817	-0.299047	-0.260076	-0.163761	-0.0461102	-0.237196
YOR120W	GCY1	7.05431	-0.188016	0.526345	0.864622	0.991376	1.58903	0.0846244	0.671165
YOR121C	YOR121C	7.27269	0.377561	-0.417278	-0.0543381	-0.179669	-0.404465	-0.214237	0.0837398
YOR122C	PFY1	11.9015	0.196234	-0.384453	-0.406486	-0.00317718	-0.143415	-0.0725782	-0.119545
YOR123C	LEO1	10.9437	-0.259373	-0.204226	-0.206659	-0.186939	-0.117425	-0.0964796	-0.196212
YOR124C	UBP2	10.6778	0.140581	-0.147473	-0.208322	0.0274605	0.0902907	0.0145285	-0.160771
YOR125C	CAT5	7.66442	0.348873	0.125413	-0.0408365	0.17016	0.434761	0.0901957	-0.774065
YOR126C	IAH1	7.66221	-0.0791614	-0.000311039	0.0150105	0.160281	-0.119538	0.0863742	0.720773
YOR127W	RGA1	9.91706	-0.00291851	0.0756289	0.237771	0.19393	0.275564	0.0889089	0.0847267
YOR128C	ADE2	8.41605	-0.636649	1.26729	-0.0404305	0.546592	0.420738	-0.0800012	0.511957
YOR129C	AFI1	8.03013	0.176641	0.0725889	0.271349	0.0474755	0.229246	-0.0165609	-0.261379
YOR130C	ORT1	9.18925	-0.291325	-0.101301	-0.389485	-0.0532393	-0.491354	-0.775335	-0.0254682
YOR131C	YOR131C	8.43763	-0.109765	0.0997232	0.0423073	-0.0945619	-0.12712	-0.0117938	0.225068
YOR132W	VPS17	9.27476	0.180065	0.074367	0.165721	0.153871	0.267364	0.0289619	-0.0305498
YOR133W	EFT1	14.8513	0.255849	-0.135392	-0.694416	-0.535861	-0.769361	0.0334223	-0.506402
YOR134W	BAG7	2.88581	0.890547	2.02852	2.27079	2.45126	1.73321	0.107702	2.27369
YOR135C	IRC14	1.73094	-1.42988	0.47124	-0.703128	0.698311	1.21502	0.180994	-1.33221
YOR136W	IDH2	11.6014	0.0878266	-0.173122	0.256739	0.254946	-0.434037	-0.0498985	0.326399
YOR137C	SIA1	7.81085	-0.0284788	0.471735	0.663777	0.813526	0.883607	0.13544	0.245431
YOR138C	RUP1	9.16126	0.0830392	-0.0745593	0.179608	0.120151	0.126208	0.0257282	0.542605
YOR139C	YOR139C	-0.999988	2.06294	1.43623	1.34425	-1.49078	-1.67659	0.499945	4.68267
YOR140W	SFL1	9.12612	-0.31285	-0.463212	0.128513	-0.0814671	0.145067	0.0526565	-0.563793
YOR141C	ARP8	9.67399	0.401732	0.0355305	0.0555932	-0.00913364	0.140665	0.0111305	-0.408668
YOR142W	LSC1	10.5635	0.307795	-0.0524032	-0.141487	0.118185	0.114879	0.0273431	-0.0263842
YOR142W-B	YOR142W-B	11.1931	-0.768057	1.55673	-0.109685	0.634386	0.374057	0.0682465	0.591467
YOR142W-A	YOR142W-A	8.0576	-1.03041	1.67387	-0.109068	0.717633	0.836609	-0.0093786	-0.182938
YOR143C	THI80	8.84079	-0.321296	-0.213307	-0.107445	-0.295953	-0.301724	-0.156244	-0.725462
YOR144C	ELG1	8.39844	0.257469	0.0357719	0.265804	-0.138334	-0.122462	0.000308938	-0.0316965
YOR145C	PNO1	11.2172	-0.116908	-0.325311	0.0646764	-0.451453	-0.74006	-0.037196	0.0350877
YOR146W	YOR146W	2.12835	-1.5261	-0.152062	-0.359289	0.109488	0.120655	0.717932	0.0585612
YOR147W	MDM32	8.91145	0.116428	-0.176317	0.602812	0.232027	0.433212	0.0149813	-0.0541071
YOR148C	SPP2	8.56936	-0.853979	-0.113535	-0.245388	0.101904	-0.0288819	-0.0604739	0.487441
YOR149C	SMP3	8.4459	0.410882	0.150798	-0.138356	0.0232681	-0.0720174	0.100548	0.138526
YOR150W	MRPL23	8.71955	-0.230281	-0.336121	0.110234	-0.111777	-0.0803218	0.000618721	-0.0033817
YOR151C	RPB2	12.1724	0.196058	-0.204267	-0.272378	-0.255029	-0.138891	0.0283991	-0.682042
YOR152C	ATG40	6.45509	1.14632	-0.0330019	0.618439	0.745767	0.328159	0.378859	1.43293
YOR153W	PDR5	13.233	-0.91273	-0.833516	-1.6795	0.308779	-0.0481693	0.538703	-0.237647
YOR154W	SLP1	9.37127	-0.100677	-0.0938468	-0.251522	-0.193071	-0.159778	-0.0755964	-0.0783034
YOR155C	ISN1	8.83377	-0.22681	0.079346	-0.0770681	0.196003	0.424839	0.098757	-0.193017
YOR156C	NFI1	7.37409	0.0201437	0.614303	0.327511	-0.199297	0.0625519	-0.0100404	-0.337462
YOR157C	PUP1	10.4389	-0.0470239	-0.00724006	0.310017	-0.0655585	-0.144471	0.15115	0.13409
YOR158W	PET123	9.09936	0.0424331	-0.350621	0.322367	-0.0155418	0.0142224	-0.00916401	-0.390215
YOR159C	SME1	9.02682	-0.492639	-0.326925	-0.160281	-0.300534	-0.321747	-0.0862509	-0.535571
YOR160W	MTR10	9.58611	0.244139	-0.0798385	0.0306816	-0.159847	-0.0644974	0.0925042	-0.453064
YOR161C	PNS1	8.64754	-0.959595	-0.158074	-0.471104	0.600109	1.04873	-0.196304	-0.906171
YOR161W-A	YOR161W-A	0.734222	0.396215	0.979533	-0.575897	0.511136	0.22137	1.09	0.752016
YOR161W-B	YOR161W-B	2.6946	1.03696	1.41404	0.532456	-0.043942	-0.868518	0.066502	2.21802
YOR161C-C	YOR161C-C	1.65499	0.576658	0.697422	0.530141	-0.00682474	-0.763572	-0.108057	2.1885
YOR162C	YRR1	8.17576	0.279411	0.168562	0.242766	0.223557	0.293391	0.0468868	0.205481
YOR163W	DDP1	9.06938	-0.340771	-0.0499598	-0.332219	0.0972687	-0.00701737	0.0272507	-0.128927
YOR164C	GET4	10.3304	0.089348	-0.32097	-0.58211	-0.493157	-0.68899	-0.00274237	-0.343416
YOR165W	SEY1	10.749	-0.0488522	-0.303021	-0.467979	-0.396942	-0.391216	0.0748695	-0.657146
YOR166C	SWT1	8.72796	0.165843	-0.119275	0.0079917	-0.327786	-0.493042	-0.0110966	-0.00592237
YOR167C	RPS28A	12.8972	-0.238501	-0.443889	-0.873842	-0.731124	-1.08254	-0.0439658	-0.326382
YOR168W	GLN4	12.8271	0.151946	-0.309347	-0.752458	-0.504511	-0.68241	-0.0220008	-0.856984
YOR169C	YOR169C	4.64077	-0.238203	-0.657052	0.0499614	0.0945483	0.188024	0.0841193	0.184971
YOR170W	YOR170W	2.35672	0.533198	-0.486602	-0.447474	-0.160118	-0.448518	-0.71083	-0.0631569
YOR171C	LCB4	9.72228	0.216384	-0.197198	0.126082	-0.0545235	0.0232458	0.0742205	-0.202714
YOR172W	YRM1	8.88056	0.000218028	-0.0249425	0.0764222	0.10895	0.202834	0.067158	-0.0363787
YOR173W	DCS2	5.98898	-0.0372162	0.767373	1.22968	1.49551	2.36333	0.105017	0.847559
YOR174W	MED4	8.34955	-0.0715864	-0.0317971	0.0771808	-0.213196	-0.340037	0.0371693	0.0568394
YOR175C	ALE1	10.9552	0.0153284	-0.15161	-0.447249	-0.29373	-0.238949	0.00759506	-0.566667
YOR176W	HEM15	10.1098	0.169239	0.0179764	-0.459484	-0.164009	-0.0858234	-0.0394628	-0.536746
YOR177C	MPC54	5.24657	-0.552695	0.462992	-0.236024	1.00921	1.10637	0.0504482	0.886181
YOR178C	GAC1	3.19651	-0.506334	1.29034	2.10996	3.59754	4.47735	0.248484	1.13915
YOR179C	SYC1	8.14735	-0.726133	-0.390244	-0.896155	0.269277	0.416138	-0.24683	-0.99188
YOR180C	DCI1	6.41689	-0.158778	0.55051	0.657653	0.269385	0.18365	-0.0710767	0.734178
YOR181W	LAS17	9.03874	0.124706	0.0814613	0.181612	0.0958638	0.173784	-0.0464044	-0.625746
YOR182C	RPS30B	12.6262	-0.51459	-0.522139	-1.08751	-0.775371	-1.07864	-0.237125	-0.580534
YOR183W	FYV12	1.67641	-0.836642	0.4569	-1.97395	0.351774	0.548018	-0.4549	-0.341707
YOR184W	SER1	11.7852	-0.25312	-0.126849	-0.871372	-0.102766	-0.415655	-0.148576	-0.383876
YOR185C	GSP2	8.16809	-0.166067	0.490953	0.871233	0.965486	1.15278	0.167838	1.07781
YOR186W	YOR186W	1.83531	0.138298	1.1025	0.962009	0.262228	0.606075	0.162789	1.86862
YOR186C-A	YOR186C-A	-1.11204	-1.00722	1.45595	-0.377727	0.931228	2.14	0.288706	0.825936
YOR187W	TUF1	11.6509	-0.134139	-0.329199	-0.0483201	0.114084	0.205915	0.0176126	-0.44626
YOR188W	MSB1	10.0039	-0.21917	0.0922336	-0.302829	-0.140613	-0.0501412	-0.022952	-0.238306
YOR189W	IES4	8.14548	-0.0652191	-0.0387817	-0.357037	0.109498	-0.0103756	-0.207605	-0.314818
YOR190W	SPR1	4.97908	0.232442	0.0294451	0.393911	-0.664816	-1.04166	0.212303	2.46262
YOR191W	ULS1	10.1978	-0.0124575	0.0964665	-0.223272	0.0254838	0.328192	0.0483466	-0.431053
YOR192C	THI72	6.17831	-0.248218	0.475824	-0.0588925	0.386252	0.486137	-0.0663553	0.324656
YOR192C-C	YOR192C-C	3.40897	-0.796872	1.54068	-0.828126	0.257275	-0.493058	0.179811	1.69374
YOR192C-B	YOR192C-B	9.58634	-0.567544	1.74154	-0.142811	0.216118	-0.135133	0.0184181	0.985689
YOR192C-A	YOR192C-A	6.03885	-0.534915	2.05845	-0.209047	0.0396426	0.205124	-0.178306	-0.230119
YOR193W	PEX27	7.18159	0.167786	0.623452	0.87202	0.0440308	-0.018029	-0.181988	0.722913
YOR194C	TOA1	10.256	-0.0975307	-0.0381233	-0.0418376	0.0121764	0.0567586	-0.167185	-0.449891
YOR195W	SLK19	10.271	0.0436927	-0.103771	-0.0977501	0.170675	0.406553	-0.0256523	-0.538637
YOR196C	LIP5	9.72891	0.0542865	-0.0346927	-0.11782	-0.0436016	0.00768425	-0.111271	-0.237974
YOR197W	MCA1	11.1083	0.00912908	-0.0353907	-0.363484	-0.189026	-0.32777	-0.014187	-0.0803985
YOR198C	BFR1	12.4383	0.269164	-0.288441	-0.433416	-0.393634	-0.786362	-0.0346482	-0.155064
YOR199W	YOR199W	1.8288	-0.455589	0.87739	-0.0514458	0.147775	0.47884	-0.354746	0.0903991
YOR200W	YOR200W	1.60022	-1.24354	0.28127	0.00510172	0.27362	0.748794	-0.0169549	-0.301767
YOR201C	MRM1	9.6137	-0.158593	-0.342704	-0.138032	-0.0865565	-0.132044	-0.179305	0.0734777
YOR202W	HIS3	9.92648	0.242767	-0.177816	-0.644284	0.233047	-0.151897	-0.510242	0.122537
YOR203W	YOR203W	8.28106	0.384538	-0.161728	-0.505231	0.211174	-0.213332	-0.551041	0.308919
YOR204W	DED1	11.3401	-0.397837	-0.271953	0.336718	-0.482584	-0.253432	0.115255	-0.469794
YOR205C	GEP3	8.54628	0.0462206	0.147007	0.134447	0.119532	0.177929	0.0675014	0.137956
YOR206W	NOC2	12.1281	-0.0133285	-0.42283	-0.258517	-0.632298	-0.879002	-0.017417	-0.304647
YOR207C	RET1	11.3587	0.165187	-0.225894	-0.214813	-0.227438	-0.335147	0.068819	-0.116188
YOR208W	PTP2	8.44302	0.355319	0.527206	0.901068	0.774115	0.487041	0.11585	1.29303
YOR209C	NPT1	11.0873	0.164675	0.0928795	-0.252607	-0.249623	-0.348577	0.12788	-0.214291
YOR210W	RPB10	10.0019	-0.220699	-0.44196	-0.322651	-0.464003	-0.690093	-0.168826	-0.220814
YOR211C	MGM1	9.15094	-0.0615775	0.315164	0.490387	0.0725056	0.207543	-0.00570757	-0.0341623
YOR212W	STE4	6.96634	-0.603609	2.97573	0.428593	-0.153172	-0.229791	-0.0107373	0.598047
YOR213C	SAS5	8.36466	0.0988278	-0.202691	0.179904	-0.266422	-0.388952	-0.152775	0.228588
YOR214C	SPR2	-0.0296352	0.422698	0.818115	-0.44195	1.34588	1.36885	0.759486	2.33314
YOR215C	AIM41	8.93755	-0.065747	-0.148284	-0.245905	0.504382	0.72919	-0.0794932	-0.0540931
YOR216C	RUD3	10.0135	0.0701508	-0.073751	-0.315032	-0.360022	-0.551031	-0.0777616	-0.227235
YOR217W	RFC1	10.5142	0.124452	0.012295	-0.567138	-0.386049	-0.301155	-0.0521348	-0.730831
YOR218C	YOR218C	1.17315	0.277466	0.516551	-0.399017	-1.09502	-0.8026	0.0593741	1.44376
YOR219C	STE13	8.96137	0.605913	0.657984	0.315323	0.048831	0.09896	0.069271	0.145421
YOR220W	RCN2	7.67813	0.901223	0.999696	0.750846	0.684775	0.652187	-0.0227048	0.920168
YOR221C	MCT1	8.62621	0.287791	0.159606	0.0785582	0.32949	0.398125	0.0340527	0.0643366
YOR222W	ODC2	9.94626	0.709394	0.0549987	-0.316341	0.0391477	-0.425598	-0.6057	0.147471
YOR223W	DSC3	7.192	0.153646	0.191697	0.30921	0.540703	0.776288	-0.0345309	0.0602158
YOR224C	RPB8	10.8589	0.221624	-0.000359981	-0.358988	-0.611117	-0.869936	0.0888823	-0.262996
YOR225W	YOR225W	-1.86504	-1.26059	1.33881	-0.464237	-0.145212	0.154323	0.534791	1.14511
YOR226C	ISU2	8.086	-0.300501	0.0874978	0.284064	0.20108	-0.140237	0.0984581	0.840359
YOR227W	HER1	9.64957	0.311505	0.196348	0.145165	0.328552	0.595796	0.0947502	0.119826
YOR228C	MCP1	6.96893	-0.0816328	0.356522	0.329377	0.554161	0.897692	-0.00354378	-0.195484
YOR229W	WTM2	8.43249	0.240299	0.310923	-0.290896	0.0744581	0.346559	0.0414373	-0.293617
YOR230W	WTM1	11.7944	-0.658664	-0.109585	-0.217354	0.239017	0.841946	0.218868	-1.1362
YOR231W	MKK1	9.06151	-0.0516255	0.0741448	0.0405773	0.00475071	0.109447	0.07433	-0.091417
YOR231C-A	YOR231C-A	-2.88086	-0.666002	1.87153	-0.85208	0.597413	1.67782	1.09334	3.06668
YOR232W	MGE1	11.5397	-0.157673	-0.434179	-0.482486	-0.367557	-0.505156	-0.151378	-1.05189
YOR233W	KIN4	9.53138	-0.117043	0.25332	0.323908	-0.290018	-0.27331	0.0492268	-0.00098101
YOR234C	RPL33B	12.6936	-0.282444	-0.324857	-0.931446	-0.605922	-1.08868	-0.179911	-0.614413
YOR235W	IRC13	-2.3017	-0.186097	0.364709	-0.0155238	-0.142207	0.179128	0.3251	2.38901
YOR236W	DFR1	8.79721	-0.293885	-0.245197	-0.518795	-0.192315	-0.475925	-0.069178	0.188598
YOR237W	HES1	5.06197	0.158954	0.947165	1.25304	-0.638144	-1.36742	0.215811	3.46396
YOR238W	YOR238W	8.20892	0.123378	0.0476023	-0.362192	0.0767927	-0.101461	0.00983573	0.527908
YOR239W	ABP140	11.5305	-0.0731525	0.298536	-0.572234	-0.482474	-0.581298	0.0370645	-0.290246
YOR241W	MET7	10.3677	-0.00206328	-0.255617	-0.307627	-0.116146	-0.211905	-0.0567481	-0.395689
YOR242C	SSP2	5.5861	0.755957	0.197733	0.459717	-0.306292	-0.910623	0.0880309	1.7961
YOR243C	PUS7	11.3324	0.187762	-0.11133	-0.52187	-0.576899	-0.821795	-0.0378619	-0.340018
YOR244W	ESA1	8.52886	0.181048	-0.155539	0.611256	0.00294854	-0.0458382	0.00226279	0.315168
YOR245C	DGA1	8.74091	0.119277	0.0476087	0.0462332	0.366595	0.473971	-0.0249788	0.204
YOR246C	ENV9	10.4711	0.132891	-0.0474576	-0.336608	-0.184087	-0.310095	-0.02537	0.177626
YOR247W	SRL1	12.2908	0.252634	0.512151	-0.597237	-0.291777	-0.509237	-0.0382977	0.383887
YOR248W	YOR248W	11.3875	0.164053	0.490054	-0.574436	-0.292758	-0.507469	-0.0288921	0.450067
YOR249C	APC5	8.19552	-0.0760148	-0.0977351	0.25452	0.0736178	0.283729	0.0658583	-0.349965
YOR250C	CLP1	8.35058	0.194231	0.0676137	0.219842	-0.161623	-0.0806103	-0.0298456	0.041651
YOR251C	TUM1	9.45874	-0.0127621	-0.0413337	-0.167273	-0.275211	-0.347542	0.0118849	0.0486411
YOR252W	TMA16	9.8536	-0.162346	-0.239419	-0.211202	-0.456863	-0.718501	-0.158757	-0.234355
YOR253W	NAT5	9.97306	-0.42247	-0.38498	-0.798742	-0.304974	-0.430126	-0.214204	-0.753898
YOR254C	SEC63	11.8293	0.141329	-0.308518	-0.33008	-0.322334	-0.552957	0.0577493	-0.338269
YOR255W	OSW1	0.196978	0.74361	0.481054	1.08387	1.54885	0.81996	0.31111	3.54977
YOR256C	TRE2	9.71575	0.161507	-0.037383	0.0284559	0.0691702	0.0931871	0.0445424	0.14756
YOR257W	CDC31	8.60509	0.124733	-0.0969143	0.389942	-0.108884	0.0415505	-0.11484	-0.183485
YOR258W	HNT3	6.67827	0.0692207	-0.00886474	-0.384371	-0.129476	-0.171178	-0.146011	-0.0937615
YOR259C	RPT4	11.4377	0.096697	-0.295329	0.212755	-0.236791	-0.406518	-0.0334155	0.0916342
YOR260W	GCD1	11.2607	0.220714	-0.148677	-0.12499	-0.363667	-0.56302	0.0322507	-0.151246
YOR261C	RPN8	11.852	-0.188098	-0.373116	-0.0396524	-0.202031	-0.356391	-0.235089	-0.227552
YOR262W	GPN2	9.36134	0.360286	0.0582012	-0.0921487	-0.00599527	-0.212135	-0.0724367	0.24096
YOR263C	YOR263C	0.106209	-0.885924	0.537535	-0.394122	0.0623224	0.297305	0.576383	0.120103
YOR264W	DSE3	9.85046	-0.619561	-0.561663	0.120264	-0.0469848	0.0548155	-0.00270034	-1.04172
YOR265W	RBL2	8.97619	-0.25235	-0.194872	-0.584279	0.00715624	-0.188211	-0.298778	-0.324013
YOR266W	PNT1	7.82113	-0.0323423	0.0247021	0.245976	-0.187609	-0.205452	0.0502403	-0.0754558
YOR267C	HRK1	10.0916	-0.0372743	0.200674	0.257618	0.31808	0.604252	0.00876815	-0.392883
YOR268C	YOR268C	-1.73246	-0.718928	0.309743	-0.526122	0.354532	0.0801568	1.54252	1.6533
YOR269W	PAC1	7.88593	-0.225616	0.0778287	0.208903	-0.24148	-0.20235	-0.0447671	-0.145744
YOR270C	VPH1	12.7896	0.0501433	-0.273077	-0.423852	-0.24214	-0.226323	0.0724422	-0.494522
YOR271C	FSF1	10.7307	-0.167034	0.123295	-0.407788	-0.204497	-0.58386	0.0214985	-0.0259466
YOR272W	YTM1	11.0337	0.126314	-0.211235	-0.170607	-0.641004	-0.92897	-0.0525979	-0.207564
YOR273C	TPO4	7.85485	-0.352112	0.839967	-0.345117	1.75442	1.99467	-0.275993	-0.436727
YOR274W	MOD5	8.56434	-0.226327	0.103848	0.171776	-0.152735	-0.312304	-0.134385	0.0227656
YOR275C	RIM20	8.65111	0.255175	0.433397	0.204184	0.139207	0.147853	0.0932879	0.428202
YOR276W	CAF20	11.3886	0.162084	-0.196238	-0.411395	-0.611282	-1.02888	-0.126028	-0.466051
YOR277C	YOR277C	2.42691	-0.95162	1.23961	-0.00794793	0.0258893	0.0587442	-0.562972	0.332927
YOR278W	HEM4	7.86504	-0.0498171	0.115799	-0.144356	-0.1571	-0.187127	-0.076022	0.303543
YOR279C	RFM1	7.31059	-0.161716	-0.0088231	0.564582	0.146555	0.161035	-0.0859965	0.269227
YOR280C	FSH3	8.14407	-0.161255	0.142154	-0.323162	0.00254929	-0.136046	0.0566991	0.0844091
YOR281C	PLP2	10.2439	-0.285616	-0.216366	-0.130938	-0.114468	-0.309022	-0.123893	-0.247771
YOR282W	YOR282W	-1.99206	-0.0291625	0.896922	-0.536054	0.375455	0.622166	0.343842	-0.0250186
YOR283W	YOR283W	10.0301	-0.377946	-0.303555	-0.0722664	-0.258434	-0.430969	-0.0713345	0.0544387
YOR284W	HUA2	5.91083	0.0162591	0.935271	0.305729	-0.263243	-0.659085	-0.00982222	0.712649
YOR285W	RDL1	10.2359	0.479128	-0.199643	0.045334	0.276373	0.17805	0.075863	0.752768
YOR286W	RDL2	9.16237	0.206784	-0.299564	0.10174	-0.276473	-0.394386	0.0281586	0.0640534
YOR287C	RRP36	9.57967	-0.398524	-0.517045	-0.0324349	-0.49704	-0.80462	-0.000101136	0.0984298
YOR288C	MPD1	8.30399	0.0423238	0.238023	0.000281389	-0.0499765	-0.144753	0.0317911	0.101012
YOR289W	YOR289W	5.52513	0.397333	0.270758	0.937099	0.972015	1.33942	0.0478321	1.19457
YOR290C	SNF2	10.9606	0.125564	-0.126278	0.0362952	0.107629	0.269499	0.0925467	-0.10969
YOR291W	YPK9	9.73899	0.197359	-0.0114104	0.164833	0.0252064	0.22026	0.0338817	-0.334526
YOR292C	YOR292C	6.96076	0.177388	0.586216	-0.115345	0.520888	0.844743	0.14193	0.237612
YOR293W	RPS10A	14.2845	-0.517896	-0.320168	-0.954116	-0.64392	-1.04226	-0.336378	-0.836616
YOR293C-A	YOR293C-A	-1.24549	-0.195565	0.380961	-0.950738	0.7088	1.76002	0.651969	-1.94225
YOR294W	RRS1	10.8246	0.0455039	-0.189799	-0.251677	-0.477338	-0.963792	-0.036679	0.216479
YOR295W	UAF30	7.45288	-0.107067	-0.194768	-0.464449	-0.0578959	-0.230224	0.0243237	-0.0554678
YOR296W	YOR296W	8.58106	-0.0406595	0.0437703	-0.123002	-0.0229255	0.120675	0.0127718	0.133391
YOR297C	TIM18	7.56995	0.374888	-0.131039	0.148796	-0.148474	-0.147744	0.0288697	0.00688798
YOR298W	MUM3	5.54802	-0.0986911	0.46166	0.339106	0.0462168	-0.216347	0.0651892	1.07034
YOR298C-A	MBF1	11.9547	0.250407	0.00629507	-0.700213	-0.177148	0.145499	0.00596354	-0.756257
YOR299W	BUD7	9.48756	0.0867621	0.130967	0.134952	0.160904	0.0854079	0.0824015	0.3691
YOR300W	YOR300W	5.78727	-0.133927	0.13832	0.25574	0.193999	-0.0162612	0.144625	1.14908
YOR301W	RAX1	8.59307	-0.161581	-0.251785	-0.537052	0.0444837	0.314217	0.0247716	-0.779973
YOR302W	YOR302W	7.13701	0.104909	0.620466	-0.0709483	0.219319	-0.140745	-1.00298	0.373585
YOR303W	CPA1	11.4085	-0.0332928	0.0580263	-0.0800162	-0.088475	-0.61979	-0.527096	0.796872
YOR304W	ISW2	10.2264	-0.0369567	-0.037681	-0.0559805	0.0213141	0.307193	0.0777418	-0.525815
YOR304C-A	BIL1	6.81492	0.00114906	0.0209884	-0.277444	-0.325283	-0.266022	-0.266544	-0.0131061
YOR305W	RRG7	8.77429	0.0883003	0.180642	0.101338	-0.207477	-0.369347	-0.0848069	0.43626
YOR306C	MCH5	9.54547	-0.474332	-0.369004	1.76293	0.613249	0.451673	0.280585	0.870271
YOR307C	SLY41	9.66234	0.288583	-0.0390055	0.24499	0.0220686	-0.025488	-0.057556	0.207403
YOR308C	SNU66	8.91892	0.177297	0.105323	0.293968	-0.0292329	-0.083618	0.0671313	0.468529
YOR309C	YOR309C	11.4431	-0.281387	-0.329485	-0.145241	-0.503531	-0.911481	0.0486367	0.68794
YOR310C	NOP58	12.8887	0.066982	-0.132139	-0.245339	-0.563048	-0.920674	0.0506592	0.0697305
YOR311C	DGK1	9.48871	0.685129	-0.216183	0.10009	0.0205916	-0.154447	0.0501187	0.102233
YOR312C	RPL20B	14.4108	-0.422384	-0.353558	-0.886439	-0.640444	-1.08366	-0.233198	-0.65683
YOR313C	SPS4	5.81227	1.03336	0.075298	0.136684	-0.626609	-0.0438352	-0.0921134	-0.00508269
YOR314W	YOR314W	-0.661562	-1.15018	-0.985378	-0.619982	0.789855	1.95603	0.367477	-1.16636
YOR314W-A	YOR314W-A	-0.272195	-0.511554	0.415429	-0.453027	1.64042	1.75701	-0.673578	-1.66371
YOR315W	SFG1	10.2881	-0.389896	0.156154	0.0575153	-0.49792	-0.274943	-0.0707831	-0.944636
YOR316C	COT1	9.30846	0.752278	-0.0873597	0.206995	-0.0617289	-0.419502	0.082209	0.661221
YOR316C-A	YOR316C-A	4.00707	-1.71684	-0.247245	-0.0433244	-0.750997	-0.534772	-0.147527	-0.399119
YOR317W	FAA1	11.104	-0.361678	-0.23614	-0.616352	0.446062	1.04191	-0.0908772	-1.23993
YOR318C	YOR318C	4.69419	-0.262754	0.073736	0.413798	0.295011	0.496146	-0.00815112	0.22322
YOR319W	HSH49	8.0887	-0.127702	-0.251411	0.0258622	0.0142123	0.0133162	-0.0553918	0.0524749
YOR320C	GNT1	10.172	0.116979	-0.27432	-0.34439	-0.0691824	-0.290991	-0.0438535	-0.157747
YOR321W	PMT3	9.28767	0.0818651	-0.0306181	-0.436411	0.0439569	0.139882	0.195256	-0.196981
YOR322C	LDB19	9.89364	-0.00459727	-0.0622464	0.0478139	-0.102739	-0.00486982	0.0323283	-0.0681741
YOR323C	PRO2	11.577	-0.0980188	-0.188944	-0.914968	-0.404944	-0.60319	-0.102811	-0.534481
YOR324C	FRT1	8.46782	-0.318632	0.277822	0.191496	0.151954	0.36788	0.00732047	-0.080761
YOR325W	YOR325W	-2.36111	-0.207572	1.92666	1.21305	-0.503795	-0.136961	0.967347	2.28172
YOR326W	MYO2	12.1106	0.0988789	-0.0514325	-0.362269	-0.153711	-0.136382	0.0468069	-0.115809
YOR327C	SNC2	9.95814	-0.613465	-0.207774	-0.0860585	0.00835683	-0.131716	-0.143825	-0.174979
YOR328W	PDR10	8.16425	-0.292297	0.684488	0.0240418	0.23758	0.282456	0.114153	0.916527
YOR329C	SCD5	9.40552	0.117389	0.26403	0.2695	0.10983	0.22754	-0.0210758	0.0910246
YOR329W-A	YOR329W-A	-0.0887297	0.591708	1.3755	0.613625	0.487061	1.18096	-0.741588	2.07696
YOR330C	MIP1	9.8784	-0.213695	0.223152	0.14283	0.0448697	0.381355	-0.0182707	-0.539675
YOR331C	YOR331C	2.90071	-0.375942	0.77831	-0.207498	0.129213	1.22008	-0.923522	-1.53931
YOR332W	VMA4	12.4508	0.112607	-0.215951	-0.40396	-0.30053	-0.436766	-0.0102796	-0.169651
YOR333C	YOR333C	-0.316605	-1.1854	2.04443	-1.48245	1.74479	3.74419	0.118649	-0.149282
YOR334W	MRS2	7.57165	0.306702	-0.0181866	0.520469	-0.177552	-0.13923	0.142458	0.163667
YOR335C	ALA1	13.0025	-0.120607	-0.216959	-0.679285	-0.602065	-0.854982	-0.0665372	-0.60856
YOR335W-A	YOR335W-A	0.177967	-1.85712	-0.205448	-1.12985	0.246412	0.690973	0.01726	-0.771789
YOR336W	KRE5	10.0208	0.162734	-0.149856	-1.18794	0.198833	0.383748	0.066866	-0.565602
YOR337W	TEA1	9.85442	-0.171749	-0.0489997	-0.0118014	-0.129198	-0.251273	-0.330341	0.271569
YOR338W	YOR338W	7.01512	-0.553387	0.549021	1.70974	0.106084	-0.689156	0.400831	2.76667
YOR339C	UBC11	5.00053	-0.630535	-0.17017	-0.224387	-0.715915	-1.34363	-0.0523669	1.03937
YOR340C	RPA43	11.0489	-0.118647	-0.275088	-0.433034	-0.620855	-0.914023	0.0279125	-0.3986
YOR341W	RPA190	12.8187	0.271364	-0.264353	-0.618283	-0.447952	-0.47167	0.0484369	-0.826668
YOR342C	YOR342C	9.92309	-0.00304413	-0.0775017	0.35484	-0.48023	-0.698572	0.0592972	0.261572
YOR343C	YOR343C	2.82257	-0.452418	1.47366	0.159527	1.87987	1.88993	-0.100877	0.612591
YOR343W-B	YOR343W-B	9.60806	-0.593288	1.70008	-0.111717	0.315267	-0.0684814	0.0250868	1.14597
YOR343W-A	YOR343W-A	5.76619	-0.341767	1.89839	-0.294868	0.186301	0.252843	-0.102987	-0.317034
YOR344C	TYE7	10.0804	0.253049	0.33569	0.284467	-0.330735	-0.400245	0.0874952	0.501753
YOR345C	YOR345C	0.0822177	-1.15306	0.375658	-1.44097	1.85924	2.28797	0.205927	0.782188
YOR346W	REV1	9.73779	-0.180376	0.884842	-0.0259632	-0.206648	-0.496322	0.0477987	0.0102973
YOR347C	PYK2	7.79351	-0.436783	0.350304	0.173008	0.857631	0.869432	-0.153522	-0.0326129
YOR348C	PUT4	3.64911	-0.850033	1.30457	-0.317524	1.47556	1.47308	-0.130313	2.39725
YOR349W	CIN1	7.54554	0.174852	0.203358	0.429933	0.235448	0.0657138	0.088359	0.820729
YOR350C	MNE1	7.92409	0.313599	0.105788	0.054933	0.31897	0.484224	-0.0336968	0.181814
YOR351C	MEK1	-0.364583	0.593114	1.98305	1.00461	0.115687	0.787531	0.312297	3.18406
YOR352W	TFB6	7.44784	0.275457	0.296356	0.239447	-0.0157018	0.191718	0.00549631	-0.452596
YOR353C	SOG2	8.92089	0.271564	0.1269	0.221106	0.188882	0.196692	0.0211932	0.413734
YOR354C	MSC6	9.74833	0.154361	-0.206028	0.0900179	-0.142638	-0.0796728	0.0772643	-0.380075
YOR355W	GDS1	10.9036	0.781262	-0.0937291	0.0765307	-0.579829	-0.828464	-0.0163601	-0.0963536
YOR356W	CIR2	10.2665	-0.729967	-0.154611	-0.426934	0.624859	0.752575	-0.0411594	-0.485331
YOR357C	SNX3	8.82974	0.152219	-0.164713	0.107247	-0.284981	-0.164987	-0.138981	-0.0489938
YOR358W	HAP5	7.24741	-0.150528	0.0879912	0.209549	0.0441401	0.216679	-0.0230716	0.430593
YOR359W	VTS1	9.56564	-0.0250302	-0.107558	0.526545	-0.560537	-0.61068	0.071957	-0.229554
YOR360C	PDE2	10.2582	-0.100766	-0.705815	0.726	-0.381369	-0.678336	0.0615827	0.379699
YOR361C	PRT1	12.5619	0.228348	-0.350279	-0.15783	-0.597238	-0.830806	0.024594	-0.288913
YOR362C	PRE10	11.2834	0.123597	-0.181782	0.170529	-0.1222	-0.415969	-0.0505601	0.135298
YOR363C	PIP2	8.48543	0.0745437	0.178186	0.282501	0.20318	0.427859	0.0170019	0.13004
YOR364W	YOR364W	2.74746	-0.0758706	0.595883	-0.0826114	-0.122082	-0.635918	0.206499	1.08707
YOR365C	YOR365C	1.83186	-0.115961	0.36974	0.69905	0.285793	0.12696	0.22311	1.83257
YOR366W	YOR366W	4.54633	-0.316185	0.802714	-0.846279	0.515716	0.3697	0.117687	0.61365
YOR367W	SCP1	8.50406	-0.117186	-0.27242	-0.088105	0.23843	0.145934	-0.114161	-0.127133
YOR368W	RAD17	7.26966	-0.0757049	0.173318	0.211284	-0.00888506	0.103273	-0.0502939	0.277983
YOR369C	RPS12	15.0532	-0.0704227	-0.421061	-0.930812	-0.78678	-1.18384	-0.0931116	-0.580791
YOR370C	MRS6	11.0268	-0.0640733	-0.177802	-0.0934306	-0.182086	-0.0850279	0.0204395	-0.153133
YOR371C	GPB1	9.13594	0.0743397	0.0430795	0.0759265	0.0917031	0.276632	0.0207387	-0.000204752
YOR372C	NDD1	8.92155	0.173333	0.230252	0.742229	0.193927	0.407977	-0.0133761	-0.0665968
YOR373W	NUD1	8.53518	-0.0423779	0.185599	-0.309524	-0.207795	0.0754307	0.0174953	-0.913727
YOR374W	ALD4	9.878	-1.12118	0.0964913	0.394566	0.959907	0.928762	-0.0232969	0.709609
YOR375C	GDH1	11.6829	0.305358	-0.259681	0.144438	0.614687	0.278806	0.0241554	0.626996
YOR376W	YOR376W	-1.88894	-0.230136	1.3756	-0.122946	-0.183672	-0.475677	-0.297354	0.244066
YOR376W-A	YOR376W-A	3.80287	0.127295	0.61104	0.665716	1.29262	1.73618	0.0465335	-0.771662
YOR377W	ATF1	8.88943	0.123311	0.180951	0.158569	-0.363026	-0.20265	0.120963	0.0921692
YOR378W	AMF1	4.92942	-0.442149	1.03859	-1.10786	-0.0896463	0.507146	0.132234	-0.230889
YOR379C	YOR379C	2.71509	0.228618	1.05094	0.380634	0.371654	0.497314	-0.424298	0.687134
YOR380W	RDR1	7.2431	-0.279291	0.39506	0.149999	0.525182	0.801991	0.0464764	0.269772
YOR381W	FRE3	7.38723	0.207456	0.304889	0.196074	-0.254126	-0.367251	0.195531	0.998604
YOR381W-A	YOR381W-A	1.60243	0.304997	1.41845	0.690789	-0.0407725	-0.994461	-0.0817353	2.05677
YOR382W	FIT2	7.9078	0.264617	-0.925769	0.387487	-0.542809	-2.23714	0.598871	3.98847
YOR383C	FIT3	9.20899	1.40012	-1.11629	0.418484	-0.0412848	-1.27984	0.743401	3.99723
YOR384W	FRE5	5.86685	0.471448	-1.07604	-0.510057	-1.14242	-1.90784	0.446028	2.28442
YOR385W	YOR385W	7.54603	1.04444	1.21327	0.829672	-0.104739	-0.37153	0.0541144	1.4921
YOR386W	PHR1	7.32877	0.136216	0.271249	0.13886	0.830461	1.14122	-0.0760729	-0.374161
YOR387C	YOR387C	1.17765	0.0258849	0.878248	0.588856	-0.244611	-0.218332	0.524934	1.77257
YOR388C	FDH1	1.83139	-0.551004	0.710856	0.277517	0.80263	0.546174	0.107604	3.07335
YOR389W	YOR389W	6.73338	-0.320013	0.648859	-0.123123	0.29629	0.214629	0.212264	1.47046
YOR390W	FEX1	8.0884	-0.560258	-0.211403	-0.037703	-0.163743	0.0948099	0.0148878	-1.03516
YOR391C	HSP33	0.525094	-0.69435	0.921478	-0.479966	2.37365	2.95635	0.191217	2.04494
YOR392W	YOR392W	-0.440859	-0.80473	1.03317	-0.726285	1.66317	1.67795	0.300532	1.11673
YOR393W	ERR1	2.48111	-1.28488	1.48125	-1.02066	2.37349	3.46928	0.408575	0.628028
YOR394W	PAU21	-0.0140104	-0.974837	1.67448	-1.68306	1.46686	2.42329	0.645233	1.33816
YOR394C-A	YOR394C-A	2.69569	1.33654	0.978951	-1.35992	-0.0388217	-0.195424	-0.40488	0.783
YOR396W	YRF1-8	9.98304	-0.278581	0.39088	-0.247183	0.424578	0.566435	-0.0686739	0.111487
YOR396C-A	YOR396C-A	0.687831	0.916024	0.603386	-0.348722	-0.884568	-1.07109	-0.0601022	2.56889
YGL263W	COS12	6.46949	0.23332	0.223825	-0.692328	0.722455	0.415924	0.356628	0.826379
YGL262W	YGL262W	2.10775	-0.0506725	0.603583	0.104923	1.36197	1.38917	0.681213	1.9019
YGL261C	PAU11	0.649422	-0.355818	1.27452	0.396391	1.87795	2.16396	0.456937	1.37817
YGL260W	YGL260W	-1.67362	1.24767	1.64882	-0.149807	0.17552	1.01139	-1.00386	1.41478
YGL259W	YPS5	3.12115	-0.218982	0.880945	1.15925	1.47719	1.79032	0.0590015	1.13441
YGL258W-A	YGL258W-A	2.47122	-0.636923	1.03606	1.12494	1.26503	1.44307	0.0490588	1.38635
YGL258W	VEL1	3.58627	-0.236639	0.539389	0.568881	-0.301874	0.143755	0.0904939	0.71848
YGL257C	MNT2	9.93767	0.107143	-0.0735668	-0.154762	-0.386254	-0.61333	0.0390446	0.135591
YGL256W	ADH4	9.11035	0.0220607	0.317942	0.35313	-0.055974	-0.0450032	0.102118	0.295922
YGL255W	ZRT1	10.0567	-0.627335	-0.27198	-0.445349	-1.04478	-1.57669	0.0103055	0.577566
YGL254W	FZF1	7.38742	0.168192	0.112995	0.230796	0.100255	0.026165	0.0330428	0.188083
YGL253W	HXK2	13.8257	0.0189048	-0.403577	-0.277715	-0.49176	-1.02358	0.123284	-0.335161
YGL252C	RTG2	10.2071	0.155272	-0.0861559	0.106958	-0.0194376	0.0589424	0.0954626	-0.136208
YGL251C	HFM1	7.67701	-1.72837	0.509662	0.360133	-0.102314	-0.107986	0.0408423	0.251661
YGL250W	RMR1	6.18157	-0.110219	-0.1318	0.276514	0.710029	0.876306	-0.00408357	0.123662
YGL249W	ZIP2	4.29344	-0.111881	0.346161	-0.13861	0.0195645	0.723688	0.0596694	0.555655
YGL248W	PDE1	7.30026	-0.235882	1.39843	0.7724	0.711192	0.817432	-0.00784542	1.05992
YGL247W	BRR6	7.50704	-0.155219	0.0104627	0.207457	-0.0485291	-0.063976	-0.116492	0.193831
YGL246C	RAI1	9.77001	-0.287244	-0.294698	-0.0524204	-0.459513	-0.643378	-0.0126548	-0.0226817
YGL245W	GUS1	13.2332	0.0235733	-0.303682	-0.714277	-0.400161	-0.566377	0.0566908	-0.395454
YGL244W	RTF1	11.0084	0.0541794	-0.0495938	-0.248237	-0.283336	-0.342744	-0.110095	-0.625706
YGL243W	TAD1	8.3823	-0.5441	0.0889488	-0.0155827	-0.165894	-0.224622	-0.0106245	0.13327
YGL242C	YGL242C	9.52498	-0.256288	-0.318024	-0.0533303	0.0584143	-0.258044	-0.0641764	0.0411693
YGL241W	KAP114	9.37913	0.0192978	-0.126375	-0.233105	-0.23806	-0.334141	0.0693568	-0.120048
YGL240W	DOC1	5.83493	0.295111	0.371213	0.587458	-0.179196	0.199821	-0.096232	0.100072
YGL239C	YGL239C	-1.03668	-0.508517	0.90593	-0.0505362	-0.908651	-0.719701	-0.620728	0.484038
YGL238W	CSE1	11.1721	0.0926151	-0.195063	-0.0418824	-0.245721	-0.302582	0.150262	-0.226831
YGL237C	HAP2	7.01977	0.280639	0.236602	0.354138	0.0566006	0.261485	-0.120051	-0.098962
YGL236C	MTO1	8.71413	-0.333756	-0.215347	-0.068638	-0.00832898	-0.0328672	-0.0464292	-0.406048
YGL235W	YGL235W	0.650291	0.320505	1.56237	0.54533	0.0855774	0.0867925	-1.02848	1.85796
YGL234W	ADE5,7	12.8638	0.0340158	0.0830905	-0.999153	-0.315509	-0.530477	-0.00759335	-0.599787
YGL233W	SEC15	9.66729	-0.0256296	-0.198015	-0.0818403	-0.146006	-0.0295815	0.0636584	-0.30175
YGL232W	TAN1	10.0403	-0.365427	-0.222984	-0.63863	-0.530983	-0.614043	-0.101366	-0.498427
YGL231C	EMC4	9.89185	0.262625	-0.184353	-0.0923133	-0.021777	-0.210015	-0.101113	-0.157395
YGL230C	YGL230C	2.94308	-1.95915	0.0636074	-0.390297	0.313483	0.0932149	0.140677	1.5187
YGL229C	SAP4	7.71029	-0.0225955	-0.118036	-0.226542	0.157603	0.683705	0.235289	-1.04125
YGL228W	SHE10	10.6186	0.11342	-0.0731517	-0.106498	0.154692	0.158237	-0.00927411	-0.0337852
YGL227W	VID30	8.28024	0.258455	0.0857528	0.785243	0.677455	1.02507	0.0261936	0.140431
YGL226C-A	OST5	9.3048	0.347326	-0.0118406	-0.466806	-0.0188338	-0.153826	-0.11612	-0.554749
YGL226W	MTC3	6.96972	-0.00628966	-0.265873	0.104851	0.159897	0.00108819	0.0944025	0.672851
YGL225W	VRG4	11.728	0.0689413	-0.0519545	-0.305	-0.244684	-0.398418	0.0218946	-0.412038
YGL224C	SDT1	9.49386	0.00535702	0.00252324	0.115442	0.139454	-0.318773	-0.570472	0.126515
YGL223C	COG1	8.63009	0.3816	0.348702	0.274464	-0.152896	-0.270368	-0.102537	0.332451
YGL222C	EDC1	7.81586	-0.00861406	0.218891	-1.32236	0.370887	0.971489	-0.19569	-1.08621
YGL221C	NIF3	10.0922	0.223599	-0.184592	-0.307427	-0.216096	-0.362471	0.0407833	-0.0390859
YGL220W	YGL220W	9.72204	-0.54131	-0.2075	-0.48433	-0.212654	-0.404505	-0.168697	-0.0166986
YGL219C	MDM34	8.76853	0.395078	0.0861979	0.457069	0.299001	0.401857	-0.0806148	0.16365
YGL218W	YGL218W	-0.620833	-0.742177	1.02196	-0.158919	-0.178962	0.982737	0.215474	0.730971
YGL217C	YGL217C	-2.20015	-0.372858	1.72776	0.119317	1.1329	1.69888	0.528948	0.828871
YGL216W	KIP3	8.76987	-0.0932234	0.218227	0.0695266	0.0680092	0.301597	0.0877084	0.121256
YGL215W	CLG1	11.0031	0.503156	0.116654	0.371087	-0.186696	-0.342913	-0.0158242	0.817782
YGL214W	YGL214W	1.29974	-0.0832112	0.544726	-1.00194	0.0684502	1.08083	0.473658	-0.749894
YGL213C	SKI8	9.54928	0.183496	-0.0163288	-0.138637	-0.276732	-0.275723	0.0677597	-0.542148
YGL212W	VAM7	6.93761	-0.085709	0.106464	0.250885	0.0413586	0.361702	0.0581011	-0.538754
YGL211W	NCS6	9.47544	0.0104929	-0.235906	0.0763562	-0.127078	-0.144177	0.00683282	-0.0570094
YGL210W	YPT32	8.83487	0.355895	-0.0203393	0.0885805	-0.0202928	-0.227939	-0.0157398	0.336463
YGL209W	MIG2	8.9393	-1.64879	-0.0724257	0.673706	0.611186	-0.266534	0.0879189	0.66878
YGL208W	SIP2	7.20258	0.506382	0.243153	0.4209	0.61658	0.819488	0.0271657	-0.0129563
YGL207W	SPT16	11.8255	0.189479	-0.158932	-0.18636	-0.177089	-0.132732	0.0183747	-0.468245
YGL206C	CHC1	11.3174	0.0960564	-0.249991	-0.428204	-0.0345468	0.160123	0.121805	-0.649687
YGL205W	POX1	2.22599	-0.208443	0.337538	0.642291	1.63452	2.42898	0.0883782	1.46181
YGL204C	YGL204C	6.07538	0.160888	-0.0597758	-0.628311	0.0795678	-0.395793	0.0521886	0.0469534
YGL203C	KEX1	10.5236	-0.128374	-0.0346795	-0.333933	0.106601	0.142174	0.0963038	0.165949
YGL202W	ARO8	12.3558	0.295083	0.0622278	-0.607261	-0.0157127	-0.33694	-0.193906	-0.162388
YGL201C	MCM6	10.0943	-0.138954	-0.10743	0.0758809	-0.0233223	0.200159	0.0247932	-0.800153
YGL200C	EMP24	11.4796	-0.181862	-0.253462	-0.538456	-0.0279236	-0.213522	-0.0367396	-0.0114884
YGL199C	YGL199C	1.23984	0.201335	0.99742	-0.543737	0.0454864	0.276324	0.674806	0.437773
YGL198W	YIP4	9.11781	-0.135331	-0.0571718	-0.156082	0.206056	0.297003	0.0806523	-0.164386
YGL197W	MDS3	9.91908	0.149838	0.202608	-0.346865	0.308795	0.605961	0.0534853	-0.379587
YGL196W	DSD1	8.98981	-0.227066	0.221999	-0.368564	0.0244869	0.32172	-0.126821	-0.440369
YGL195W	GCN1	12.4329	0.292373	-0.110979	-1.01393	-0.134593	0.0107003	0.0773567	-0.831761
YGL194C-A	YGL194C-A	6.06078	-1.02304	0.608614	-0.252046	0.0281125	0.0442193	0.038185	-0.00558523
YGL194C	HOS2	8.24751	0.0844042	0.0929886	-0.902615	-0.00486913	0.18393	-0.0896186	-0.585352
YGL193C	YGL193C	1.76138	-0.717123	4.53221	0.859183	0.749231	0.985297	0.0139312	1.42321
YGL192W	IME4	7.90203	0.323669	-3.65595	0.404324	0.200266	0.261124	0.00323069	0.0972469
YGL191W	COX13	9.34403	-0.038993	0.212749	-0.237415	0.622866	0.795289	-0.154827	-0.121597
YGL190C	CDC55	9.86744	-0.00956978	-0.249839	0.645993	0.0552134	0.31011	-0.0410696	-0.573782
YGL189C	RPS26A	14.143	-0.0806211	-0.313773	-0.877041	-0.73027	-1.06488	-0.04027	-0.301888
YGL188C-A	YGL188C-A	5.3218	-0.724797	-0.0405355	-0.822274	-0.3238	-0.253519	-0.451957	-0.152707
YGL188C	YGL188C	6.88519	-0.301889	-0.188284	0.089819	0.910179	1.17897	-0.311178	0.380605
YGL187C	COX4	8.92863	-0.116272	-0.00836589	-0.0127647	0.935112	1.34626	-0.175965	-0.239274
YGL186C	TPN1	10.0043	-0.180307	-0.0846563	-0.457603	0.0279527	-0.0874579	-0.11339	-0.0851521
YGL185C	YGL185C	8.13775	0.136455	-0.112544	-0.0421435	0.23023	0.125896	-0.0736175	0.289392
YGL184C	STR3	6.21669	1.5949	0.829536	0.274784	-0.0719661	-0.765635	-0.708383	2.34275
YGL183C	MND1	2.92612	0.097248	1.02614	0.239102	0.990832	1.12641	0.0703544	1.5056
YGL182C	YGL182C	0.407433	0.740474	1.83125	0.472074	1.07027	0.950988	-0.0579915	0.36383
YGL181W	GTS1	9.25816	0.211247	-0.0295861	-0.0197734	-0.0456338	-0.00364985	0.0150491	0.0324474
YGL180W	ATG1	7.4643	0.502717	0.154397	1.16827	0.644806	0.764079	-0.0134711	0.91093
YGL179C	TOS3	7.17166	0.390639	0.764325	0.647987	0.625258	0.510963	0.0632895	0.325864
YGL178W	MPT5	9.42288	0.729135	0.317598	1.11807	0.321221	0.24264	0.15772	0.804378
YGL177W	YGL177W	3.50985	0.384072	0.653002	0.187376	0.750689	1.03617	0.138657	0.764374
YGL176C	YGL176C	8.38932	-0.14866	0.157315	0.238689	-0.00959208	0.067471	0.0574957	0.0929481
YGL175C	SAE2	6.07896	-0.156552	0.359147	0.363068	0.159693	0.30706	0.0387835	-0.109034
YGL174W	BUD13	7.22973	0.2537	0.120842	0.110728	-0.187761	-0.288127	-0.0339324	0.448722
YGL173C	XRN1	12.3737	0.0731585	-0.219474	-0.50298	-0.217115	-0.0980775	0.0452167	-0.614113
YGL172W	NUP49	9.82946	0.274773	0.0889861	-0.0788974	-0.371126	-0.371943	-0.0775494	-0.69951
YGL171W	ROK1	10.7306	-0.14447	-0.343006	-0.517742	-0.604409	-0.84187	-0.0235388	-0.353162
YGL170C	SPO74	2.41898	0.435278	0.340622	1.20311	2.13663	0.454225	0.451719	3.83394
YGL169W	SUA5	9.64654	-0.168824	-0.282001	-0.0753927	-0.405047	-0.618337	0.10332	0.269586
YGL168W	HUR1	4.64749	-0.233361	-0.792324	0.349017	-0.27878	-0.652039	0.119536	0.502337
YGL167C	PMR1	10.7522	0.142415	-0.0826554	0.154678	-0.0278067	-0.19586	0.166647	0.388964
YGL166W	CUP2	7.81063	0.49921	0.265123	0.520783	0.300115	0.0279424	-0.0377369	0.904902
YGL165C	YGL165C	5.30625	-0.417625	-0.0481321	0.431628	-0.118446	-0.0150526	-0.0119532	0.750957
YGL164C	YRB30	9.09372	-0.279571	-0.0317552	0.338912	-0.0901824	-0.0515154	-0.0362997	0.465027
YGL163C	RAD54	9.14252	-0.00920127	0.284321	0.429489	0.317715	0.440061	0.117503	0.373991
YGL162W	SUT1	7.67358	-0.161623	0.167336	0.565099	0.0204028	-0.332052	-0.0686289	0.562128
YGL161C	YIP5	9.64672	0.0470081	-0.0556446	0.0195153	0.0555122	-0.033958	-0.0478612	-0.0143212
YGL160W	AIM14	9.01915	0.191207	0.0213099	-0.105932	0.163852	0.168227	0.0396218	-0.127979
YGL159W	YGL159W	8.58965	-0.302014	-0.260061	-0.331777	-0.0662618	-0.121942	-0.0841255	-0.301242
YGL158W	RCK1	5.88105	-1.21089	-0.0533137	-0.35914	1.36763	0.821188	-0.219412	0.287984
YGL157W	ARI1	9.53081	-0.452228	-0.0980764	-0.358209	0.135517	-0.411941	0.110177	0.785274
YGL156W	AMS1	6.74506	0.280548	0.925608	1.11509	2.13078	2.3326	0.261843	1.37464
YGL155W	CDC43	9.125	0.114247	0.0280735	-0.300022	-0.401607	-0.434707	-0.059318	-0.150619
YGL154C	LYS5	6.9882	0.158317	0.186077	-0.125177	0.205895	0.0728481	-0.0771652	0.665598
YGL153W	PEX14	8.55156	0.00449546	-0.172295	0.0471312	-0.211832	-0.112165	-0.134084	-0.147386
YGL152C	YGL152C	0.546462	-1.12594	0.825353	-1.37124	0.808158	0.38288	0.308507	-0.0458257
YGL151W	NUT1	9.9884	0.262711	-0.112764	-0.00493263	-0.130289	-0.127565	0.0124936	-0.174963
YGL150C	INO80	11.008	-0.0204175	-0.0872944	-0.154088	-0.0146315	0.121292	-0.0214299	-0.54725
YGL149W	YGL149W	-0.167034	-1.63418	1.19851	-0.447201	-0.0453583	1.8589	-0.311361	-1.44274
YGL148W	ARO2	12.4094	0.0822336	-0.128691	-0.803058	-0.454721	-0.970482	-0.251937	-0.395055
YGL147C	RPL9A	14.4576	-0.689951	-0.411765	-1.29627	-0.86418	-1.26745	-0.211134	-1.14823
YGL146C	RRT6	4.36348	-0.245736	0.294695	0.916784	0.814804	0.886784	0.301106	0.797076
YGL145W	TIP20	9.59463	0.410413	-0.159238	0.0993494	0.0244625	0.0171869	0.0234159	-0.126061
YGL144C	ROG1	8.3036	0.157274	0.0296424	0.256033	-0.200648	-0.1128	0.0935261	0.320032
YGL143C	MRF1	8.12175	-0.275117	-0.136868	-0.427537	0.0915753	0.235568	0.0519498	-0.517333
YGL142C	GPI10	9.12303	0.259958	-0.110355	0.00326242	-0.0985565	-0.113243	0.0818051	-0.207176
YGL141W	HUL5	8.83015	0.370183	0.0275227	0.345388	0.122341	0.219758	0.0507408	0.438255
YGL140C	YGL140C	10.6348	0.0903429	-0.126488	-0.565596	0.0289935	0.201249	0.0383611	-0.383845
YGL139W	FLC3	10.1333	0.0932393	-0.114353	-0.31641	-0.214486	-0.217651	0.039611	-0.4833
YGL138C	YGL138C	0.857254	0.938817	-0.359702	1.48529	1.77113	-0.205354	0.65819	5.18035
YGL137W	SEC27	12.0362	0.0422775	-0.250644	-0.571528	-0.13836	-0.125295	0.105112	-0.532197
YGL136C	MRM2	7.66706	0.199215	0.0164142	0.0735216	0.151675	0.145681	-0.0240074	0.509616
YGL135W	RPL1B	14.3231	-0.192648	-0.330483	-0.8518	-0.729098	-1.1209	-0.0311355	-0.437012
YGL134W	PCL10	7.98963	-0.112871	-0.111169	0.0582477	-0.137624	0.196076	0.128021	-0.0209256
YGL133W	ITC1	9.56751	0.0754178	0.128656	0.377279	0.24048	0.409107	0.0300378	0.0177697
YGL132W	YGL132W	1.92256	0.507803	-0.119255	-0.389875	0.268014	-0.0656598	0.0797169	0.788362
YGL131C	SNT2	8.58774	-0.0400622	-0.00324779	0.0669659	0.318999	0.646278	0.0644117	0.012469
YGL130W	CEG1	9.23554	0.0914593	0.089504	-0.108974	-0.0715723	-0.0353989	0.0361247	0.0020935
YGL129C	RSM23	9.10045	0.0199305	-0.212677	0.209797	-0.171354	-0.0815525	0.0635799	-0.41485
YGL128C	CWC23	6.58198	0.243832	0.49444	0.418525	0.101993	0.00414537	0.101309	0.546273
YGL127C	SOH1	7.47656	0.112332	0.161888	0.248774	0.0342788	-0.00557956	0.0890888	0.391134
YGL126W	SCS3	9.012	-0.363081	-0.0308346	-0.535477	0.499969	0.711266	0.0184955	-0.357411
YGL125W	MET13	7.6308	0.613482	-0.0238479	0.383612	0.512268	0.644435	-0.296936	0.21204
YGL124C	MON1	8.38724	0.146367	0.0989567	0.161252	0.130504	0.117793	0.0181703	0.442726
YGL123W	RPS2	15.5412	-0.157362	-0.24008	-0.904388	-0.727861	-1.13946	-0.0987416	-0.646494
YGL123C-A	YGL123C-A	5.65491	-1.18615	-0.00667223	-1.65444	0.666808	0.864464	-0.752753	-2.82679
YGL122C	NAB2	10.5827	-0.185362	-0.203298	1.05769	-0.318275	-0.448803	-0.0435879	0.124847
YGL121C	GPG1	4.47137	-0.157326	0.829746	2.34569	2.33422	2.56507	0.0408099	1.90892
YGL120C	PRP43	11.8745	0.149523	0.0415851	-0.260379	-0.66494	-1.01156	0.0551367	-0.17452
YGL119W	COQ8	9.04704	-0.0878081	-0.0215657	0.0242657	-0.0457611	-0.184451	0.000669207	0.149071
YGL118C	YGL118C	-0.750072	0.852035	0.851083	-0.0969208	1.48895	1.57698	0.13754	1.24068
YGL117W	YGL117W	9.15883	-0.786648	0.133841	-0.511407	0.595674	0.1371	-1.89404	0.478112
YGL116W	CDC20	10.3249	0.0112859	0.821283	0.21769	-0.242326	-0.308621	0.235606	0.545822
YGL115W	SNF4	9.98809	-0.0794083	-0.330125	-0.359039	-0.32731	-0.29272	-0.104218	-0.703962
YGL114W	YGL114W	9.81804	-0.0181429	-0.0571819	-0.0818405	0.0812739	0.111668	-0.0731062	0.0231426
YGL113W	SLD3	8.3354	0.0384477	0.285164	0.205152	-0.156144	-0.204729	0.0577358	-0.0331193
YGL112C	TAF6	9.96176	0.0188405	-0.142935	-0.184353	-0.34674	-0.241565	0.00798408	-0.434999
YGL111W	NSA1	10.7151	-0.0579981	-0.188102	-0.177381	-0.416281	-0.580238	0.119282	0.0539758
YGL110C	CUE3	9.25367	0.139742	0.0329835	-0.0400129	-0.0769192	-0.0989513	0.063545	0.186035
YGL109W	YGL109W	-1.19969	-1.37687	1.19805	-0.993333	1.94922	3.01084	0.413087	-0.944721
YGL108C	YGL108C	7.78785	0.167152	0.144867	0.0865416	0.213212	0.212929	-0.190535	-0.258986
YGL107C	RMD9	9.13672	0.00265611	-0.265996	0.429571	-0.183633	-0.160097	0.0461414	-0.167017
YGL106W	MLC1	10.1745	0.0954582	0.233481	-0.350121	-0.150997	-0.343541	-0.0532434	0.154265
YGL105W	ARC1	12.7713	0.111056	-0.166254	-0.595067	-0.446238	-0.659122	0.0100679	-0.44042
YGL104C	VPS73	6.49809	-0.0607273	0.824519	0.36836	1.13524	1.42341	0.0731705	0.432973
YGL103W	RPL28	14.9718	-0.420437	-0.639613	-0.821413	-0.413198	-0.72187	-0.161079	-0.688145
YGL102C	YGL102C	5.96542	-1.22212	-0.260893	-1.44621	0.912367	1.19048	-0.9635	-2.75005
YGL101W	YGL101W	9.02056	-0.763463	-0.41071	-0.675472	-0.351583	0.223716	-0.160205	-1.9964
YGL100W	SEH1	9.83663	0.0831125	-0.117573	-0.213595	-0.17054	-0.175044	0.197899	-0.286296
YGL099W	LSG1	11.0586	-0.0786178	-0.0856041	-0.528869	-0.774266	-0.923127	-0.0336083	-0.400571
YGL098W	USE1	7.96598	-0.10771	0.0753477	0.550589	0.0822744	0.253344	-0.0484687	0.244346
YGL097W	SRM1	11.0167	-0.067862	-0.209381	-0.516008	-0.293566	-0.460536	0.0772859	-0.516954
YGL096W	TOS8	6.31949	-0.289618	0.47728	0.349515	0.782099	1.10449	0.0605579	0.433947
YGL095C	VPS45	9.43486	0.132735	-0.0128001	0.216494	-0.0208149	0.0733195	-0.0265508	-0.157753
YGL094C	PAN2	9.90234	0.223317	0.033902	0.280242	-0.226353	-0.143137	0.068204	-0.161093
YGL093W	SPC105	8.97361	0.0742918	0.0955022	0.39617	0.0762047	0.302268	0.00907308	-0.0037502
YGL092W	NUP145	11.1189	-0.056247	-0.243371	-0.369392	-0.453696	-0.342805	0.0394129	-0.714931
YGL091C	NBP35	8.41625	0.309937	-0.162502	0.19791	-0.00472662	-0.105043	0.0758658	0.380252
YGL090W	LIF1	7.71817	-0.0492474	-0.222336	0.34487	0.0562918	0.128241	0.0438994	0.482692
YGL089C	MF(ALPHA)2	2.51025	-1.09167	9.40538	1.20906	2.81731	2.99318	0.00556867	-1.15335
YGL088W	YGL088W	5.53686	-0.18826	0.432458	-0.886396	-0.113457	0.536757	0.197615	0.312051
YGL087C	MMS2	8.34269	0.330518	-0.308692	-0.565583	0.69466	0.699132	0.11631	0.125148
YGL086W	MAD1	10.0677	-0.0172652	-0.115713	0.100782	-0.0459062	0.00946048	0.0345167	-0.218668
YGL085W	LCL3	7.95531	-0.234771	-0.0148826	0.0502023	-0.0025647	-0.0203791	-0.078107	0.193976
YGL084C	GUP1	9.53732	0.213916	-0.204547	-0.0901204	-0.0585823	-0.0368279	0.149239	-0.469807
YGL083W	SCY1	8.85254	0.07946	-0.00387606	-0.105966	-0.260891	0.0958932	0.0419772	-1.00114
YGL082W	YGL082W	9.23736	0.0133678	0.211996	-0.21653	-0.192199	-0.0709722	-0.143496	-0.493171
YGL081W	YGL081W	4.15627	-0.921793	1.33051	0.154489	0.817075	0.926945	0.193159	2.07298
YGL080W	MPC1	8.42116	0.259764	0.10341	0.00275368	-0.09061	-0.25781	-0.145286	-0.0688883
YGL079W	KXD1	7.52335	0.202605	0.165798	0.0360343	-0.077637	-0.26053	0.0332685	0.245375
YGL078C	DBP3	12.1382	-0.210968	-0.228785	-0.434861	-0.540725	-0.78869	0.011507	-0.073446
YGL077C	HNM1	10.6616	0.370701	0.00977282	0.0441172	-0.209319	-0.245144	0.0406793	-0.183277
YGL076C	RPL7A	14.2779	-0.205754	-0.232812	-0.828119	-0.662445	-1.00582	-0.0311717	-0.635279
YGL075C	MPS2	7.2674	-0.1335	0.0625278	-0.141747	0.117105	0.32937	-0.124976	-0.56193
YGL074C	YGL074C	-2.01959	-0.204051	1.04497	-0.61677	0.880546	1.84955	0.881859	-1.17564
YGL073W	HSF1	9.52364	0.244954	0.194056	0.71432	0.0614796	0.179691	0.0163949	0.299278
YGL072C	YGL072C	4.69505	-0.121517	0.466083	-0.290238	-0.401596	-1.00339	-0.177185	1.81549
YGL071W	AFT1	9.32805	0.257346	-0.0872817	0.49015	-0.13894	-0.255517	0.0661312	0.531436
YGL070C	RPB9	8.99145	-0.207951	-0.351226	-0.308525	-0.371681	-0.349628	-0.22197	-0.729062
YGL069C	YGL069C	1.86278	0.0673604	1.20915	0.195002	0.435418	0.33538	0.0504139	0.0488755
YGL068W	MNP1	10.1288	-0.153913	-0.579511	-0.254451	-0.202299	-0.158966	-0.0302703	-0.859216
YGL067W	NPY1	9.17068	0.339977	-0.0233513	-0.046458	-0.242231	-0.433937	0.198434	0.402572
YGL066W	SGF73	9.0517	0.199435	0.102808	0.258415	0.164272	0.337899	-0.0846587	-0.301429
YGL065C	ALG2	9.33652	0.215567	-0.114262	-0.0828759	-0.117969	-0.189273	0.0159592	-0.134073
YGL064C	MRH4	8.23541	0.044269	-0.286562	0.439466	-0.0663842	-0.212676	0.0572025	0.157549
YGL063W	PUS2	7.56755	-0.407121	0.171704	-0.0628062	0.0388018	-0.00664221	0.147136	0.354112
YGL063C-A	YGL063C-A	-2.04771	0.665378	0.606191	-0.592468	0.039974	0.735927	-0.0868275	1.64953
YGL062W	PYC1	10.3683	-0.0253871	-0.1845	0.268016	-0.0253903	-0.192972	0.108572	0.731561
YGL061C	DUO1	7.97968	-0.0385489	0.213577	-0.102111	-0.0122092	-0.0654855	-0.0175141	-0.169539
YGL060W	YBP2	8.50135	0.235005	0.409198	-0.160578	-0.0906384	-0.0854131	0.095023	-0.0306416
YGL059W	PKP2	7.9923	0.30315	-0.0308983	0.219912	0.82047	1.02084	-0.652656	-0.214967
YGL058W	RAD6	9.11257	0.268484	-0.0887174	-0.0912179	-0.226509	-0.415267	0.0651695	0.109273
YGL057C	GEP7	6.76982	-0.139013	-0.0193229	0.125122	0.178974	0.185631	0.0699781	0.149745
YGL056C	SDS23	10.1385	0.0254457	-0.0612034	0.328532	-0.154713	-0.257272	-0.136031	0.262887
YGL055W	OLE1	12.7478	0.246534	0.702042	-0.794252	-0.127238	0.0414235	-0.0421079	-1.08931
YGL054C	ERV14	10.5743	0.149681	-0.272916	-0.0597693	-0.378132	-0.48923	-0.134654	-0.294491
YGL053W	PRM8	7.58706	0.0724177	0.606847	0.306104	0.490268	0.607152	-0.00776812	0.366915
YGL052W	YGL052W	3.3073	0.13601	0.889533	0.661294	0.545767	0.48732	0.0597803	1.17592
YGL051W	MST27	5.71923	0.178172	0.538707	-0.229223	0.0596677	0.0183533	-0.138807	0.353212
YGL050W	TYW3	8.97345	-0.160583	-0.26681	-0.522442	-0.22164	-0.283965	-0.0961342	-0.413133
YGL049C	TIF4632	10.4954	-0.0651073	0.0590799	-0.535549	-0.1377	-0.00235387	0.0835983	-0.373641
YGL048C	RPT6	11.2234	0.104364	-0.0548199	0.129149	-0.305341	-0.413476	0.0207085	-0.00935097
YGL047W	ALG13	7.62552	0.020786	-0.312456	0.273273	0.146642	-0.0899964	0.124975	0.736187
YGL045W	RIM8	7.02703	0.281271	0.591501	0.369609	0.474003	0.937356	0.0270981	0.593571
YGL044C	RNA15	8.97465	0.107808	-0.0019953	0.2673	-0.133527	-0.170088	-0.0619062	0.0376684
YGL043W	DST1	10.1817	-0.0188809	-0.35025	-0.266359	-0.210572	-0.275748	-0.0729786	-0.342752
YGL042C	YGL042C	-0.774299	0.51574	1.30702	0.0563607	2.38651	3.17642	-1.06787	-2.40078
YGL041C-B	YGL041C-B	1.46115	-1.57194	-0.219254	-0.181584	0.191059	0.8187	-0.0673738	-0.435282
YGL041W-A	YGL041W-A	8.34104	-0.247523	-0.157442	-0.124389	-0.0611647	0.0111961	-0.0874108	-0.58569
YGL041C	YGL041C	0.0641727	-0.182197	0.560614	0.754638	0.0297848	-0.0372484	0.214138	1.33548
YGL040C	HEM2	10.1254	0.240208	-0.205949	-0.225491	-0.341586	-0.345055	0.109899	-0.32583
YGL039W	YGL039W	9.35443	1.44285	-0.114592	-0.355613	-1.00377	-1.44477	0.12212	1.08098
YGL038C	OCH1	9.20966	0.32938	0.315186	0.305837	0.501791	1.00297	-0.0513736	0.108851
YGL037C	PNC1	9.9232	0.538417	0.460381	1.00954	0.718588	0.697609	0.0358049	0.638056
YGL036W	YGL036W	9.31731	0.326609	0.315067	0.506501	0.559881	0.516974	0.141645	0.383422
YGL035C	MIG1	9.46305	-0.202492	-0.169981	0.499447	0.273673	0.260041	-0.0212915	-0.41919
YGL034C	YGL034C	1.85499	-0.675295	0.018951	0.430957	0.387446	-0.0746121	-0.117346	0.754136
YGL033W	HOP2	1.08062	0.0730385	1.22884	0.426804	0.507475	0.404428	0.0557965	2.03074
YGL032C	AGA2	1.70979	0.502235	3.39935	1.70718	1.98652	1.76046	-0.154908	1.0307
YGL031C	RPL24A	14.1238	-0.531731	-0.241928	-1.09747	-0.703052	-1.09162	-0.147497	-0.69077
YGL030W	RPL30	14.0929	-0.378613	-0.360112	-0.776605	-0.687067	-1.05497	-0.113109	-0.566207
YGL029W	CGR1	10.4093	-0.930834	-0.416308	-0.358073	-0.402594	-0.660665	-0.254374	-0.198517
YGL028C	SCW11	11.276	0.0293066	-0.641122	-0.137275	-0.382127	-0.0480938	0.0863095	-1.36034
YGL027C	CWH41	10.9835	-0.2333	-0.23369	-0.936603	8.99127e-05	-0.13149	0.0130162	-0.343965
YGL026C	TRP5	12.0326	0.458835	-0.169422	-0.5755	0.0875903	-0.224282	-0.148065	0.0789076
YGL025C	PGD1	8.23524	0.236195	0.120761	0.219711	-0.0209391	0.216544	-0.134038	-0.312129
YGL024W	YGL024W	1.74216	-1.17056	0.958812	-0.965108	1.00128	1.04441	-0.534497	-0.037157
YGL023C	PIB2	9.90493	0.0396859	-0.0721383	0.00738766	-0.0770206	-0.0406638	-0.0610713	-0.239858
YGL022W	STT3	12.2908	0.137861	-0.178761	-0.373899	-0.0501702	-0.229621	0.0538615	0.0439276
YGL021W	ALK1	9.55254	0.432484	0.0433635	0.769657	0.241964	0.324345	-0.0270487	0.0133862
YGL020C	GET1	10.0629	0.0184296	-0.228482	-0.196463	-0.243316	-0.419054	-0.0400457	-0.200473
YGL019W	CKB1	10.2535	0.0732652	-0.272788	-0.283428	-0.320676	-0.414909	-0.0297974	-0.171085
YGL018C	JAC1	7.05397	0.159942	0.0887804	0.0487391	0.245532	0.319184	0.05665	-0.0511755
YGL017W	ATE1	8.39567	0.0553094	-0.0684423	0.234662	-0.000228447	-0.089287	-0.0112547	0.117316
YGL016W	KAP122	10.0074	0.459655	-0.0128376	-0.723331	-0.228795	-0.361318	0.0564904	-0.620346
YGL015C	YGL015C	2.35686	0.564863	0.436573	0.56914	0.801213	0.198634	0.143502	2.40169
YGL014W	PUF4	11.0374	0.0198774	-0.151667	-0.151443	-0.320348	-0.401985	0.0255652	-0.252432
YGL014C-A	YGL014C-A	-1.26995	-0.297015	1.97306	-0.558265	0.0256575	0.743099	-0.890043	-0.136192
YGL013C	PDR1	9.8603	0.258102	-0.0368663	0.277742	-0.139073	-0.252412	0.0573726	0.242533
YGL012W	ERG4	12.4879	0.00619122	-0.556443	-0.502333	-0.107456	-0.550396	-0.00216738	0.0795313
YGL011C	SCL1	11.1429	0.168851	-0.258693	0.254496	-0.221887	-0.328938	-0.0127007	0.18152
YGL010W	MPO1	6.57585	0.641743	0.268528	0.819658	0.466276	0.42091	-0.035969	1.15447
YGL009C	LEU1	10.7704	0.699061	-0.146793	-0.0850958	0.0776988	-0.204595	0.128344	0.0456782
YGL008C	PMA1	16.0501	-0.412412	-0.149551	-0.132195	-0.445711	-0.364065	0.0341513	-0.831664
YGL007C-A	YGL007C-A	2.63038	0.949052	0.143399	-0.141516	0.537764	0.642487	-0.231903	-0.143791
YGL007W	BRP1	1.6925	0.908993	0.641149	-0.414122	0.163487	-0.0943889	0.10162	3.11566
YGL006W-A	YGL006W-A	-0.768502	-0.830638	0.830641	-1.24206	2.10364	1.62876	0.0793247	-1.80124
YGL006W	PMC1	9.73091	0.416378	0.352623	0.356613	0.309202	0.1919	0.0861577	0.638216
YGL005C	COG7	8.80647	-0.202746	-0.308347	0.11841	-0.0540646	0.230794	-0.104109	-0.648075
YGL004C	RPN14	7.87928	0.320393	0.107552	0.175816	-0.211813	-0.379438	-0.0492973	0.15153
YGL003C	CDH1	8.34222	-0.146558	0.172663	0.0954257	0.183573	0.435364	0.0747191	-0.120075
YGL002W	ERP6	8.62481	-0.288523	-0.173464	-0.292219	-0.0112005	-0.0141861	0.0231026	-0.237526
YGL001C	ERG26	10.2123	-0.319014	-0.295073	-0.719758	-0.20183	-0.283031	0.0103717	-0.449888
YGR001C	EFM5	9.88845	-0.0757397	-0.0795644	-0.484568	-0.616103	-0.654553	-0.0380591	-0.476752
YGR002C	SWC4	8.37374	0.241288	0.0824452	0.438531	-0.0532103	0.0431098	0.0503337	0.0762616
YGR003W	CUL3	8.84963	0.326198	-0.149107	0.159398	-0.12359	-0.13792	0.0600442	0.155657
YGR004W	PEX31	8.04693	-0.0975973	0.048148	-0.206854	-0.354246	-0.314109	0.0613799	-0.181091
YGR005C	TFG2	10.1217	0.0939461	-0.0970026	-0.175642	-0.28025	-0.292996	-0.0684501	-0.140878
YGR006W	PRP18	6.48764	0.32799	0.271675	0.355959	-0.189503	-0.195697	-0.0306782	0.0778864
YGR007W	ECT1	9.76903	0.0948822	-0.0510062	-0.315137	-0.289276	-0.258763	0.0714692	-0.0504761
YGR008C	STF2	8.30497	-0.380816	0.391863	0.145112	1.02303	1.64252	-0.149191	-0.293508
YGR009C	SEC9	10.0583	-0.0336346	-0.0948746	-0.0869152	-0.0629096	0.05505	0.0152547	-0.305173
YGR010W	NMA2	8.10542	0.117259	-0.0665057	0.00265806	-0.107798	-0.219233	0.0856406	0.300764
YGR011W	YGR011W	6.5321	0.0762511	-0.1614	0.146772	-0.123593	-0.290514	0.216511	0.655263
YGR012W	MCY1	9.11738	0.0197145	-0.0486744	-0.242455	-0.0836465	-0.03057	-0.239637	-0.278973
YGR013W	SNU71	9.01914	0.156888	0.200638	0.172317	0.0649942	0.103952	-0.104908	0.473401
YGR014W	MSB2	10.3057	-0.120326	0.476046	-0.101267	0.245322	0.373532	0.0163895	0.44838
YGR015C	YGR015C	6.85831	0.219534	0.0442659	0.214076	0.00179378	0.0322766	-0.016088	0.263503
YGR016W	YGR016W	5.4772	0.109113	0.0878802	0.341565	0.213504	0.31619	0.0303312	-0.0262179
YGR017W	YGR017W	10.1195	-0.0940342	-0.245282	-0.378762	-0.245909	-0.292864	-0.0444952	-0.570883
YGR018C	YGR018C	1.81939	-0.0244068	0.63679	-0.0635479	0.783645	0.85166	-0.157376	-0.116413
YGR019W	UGA1	8.55028	0.378105	0.220392	0.289126	0.436274	0.496672	0.142099	0.372287
YGR020C	VMA7	11.2568	-0.108772	-0.128473	-0.470437	-0.324091	-0.380598	-0.196592	-0.594885
YGR021W	YGR021W	7.96806	-0.562462	-0.110991	0.0538543	0.243843	0.405585	0.130023	-0.585997
YGR022C	YGR022C	0.489124	-1.19327	1.02338	-0.228793	-0.139425	1.26918	0.627873	1.09678
YGR023W	MTL1	7.42967	0.441373	0.194508	0.625327	1.18227	1.07975	-0.0756644	0.58819
YGR024C	THG1	9.65457	-0.244986	-0.332934	-0.0311679	-0.322866	-0.320291	-0.165496	-0.0627138
YGR025W	YGR025W	5.03609	0.754713	0.314212	-0.181443	0.284664	0.152142	-0.254024	-0.207772
YGR026W	YGR026W	10.7726	0.227177	-0.095653	-0.185263	0.0972092	0.0525184	0.0355038	0.122693
YGR027C	RPS25A	14.0389	-0.205644	-0.639313	-0.852206	-0.625911	-0.999258	-0.0811693	-0.341089
YGR027W-A	YGR027W-A	8.44162	-1.09495	1.86088	-0.301117	0.698278	0.868504	-0.0999544	-0.0173111
YGR027W-B	YGR027W-B	11.4115	-0.968317	1.75329	-0.308113	0.702568	0.486003	0.0502316	0.94638
YGR028W	MSP1	8.57692	-0.478404	-0.402805	0.129152	0.0750341	0.127259	-0.0205416	-0.012341
YGR029W	ERV1	8.56767	-0.211987	-0.153962	-0.172341	-0.144575	-0.344118	-0.0242805	0.0245894
YGR030C	POP6	7.78912	-0.51846	-0.484034	0.133549	0.0367993	0.0576767	-0.0983625	-0.350445
YGR031W	IMO32	8.68969	-0.459347	-0.305357	-0.0618022	0.342887	0.362495	-0.172384	-0.284309
YGR031C-A	NAG1	-1.87465	0.612009	2.6328	1.02603	0.127414	-0.620191	0.207788	3.25768
YGR032W	GSC2	9.55129	0.255143	1.04051	0.87546	0.921546	0.733594	0.215612	1.88581
YGR033C	TIM21	9.47037	-0.0923721	-0.142844	-0.250499	-0.170858	-0.0720055	-0.0531449	-0.377258
YGR034W	RPL26B	14.2171	-0.552224	-0.519724	-1.01766	-0.70288	-1.09805	-0.192486	-0.771238
YGR035C	YGR035C	6.62306	-0.128454	-1.15572	0.0736207	0.28965	-0.268303	0.506465	0.0210048
YGR035W-A	YGR035W-A	-2.22444	0.34206	0.939319	-0.816267	0.2262	0.930623	0.664436	-0.991354
YGR036C	CAX4	7.83241	0.433031	-0.143246	0.426801	-0.278411	-0.583828	0.00499036	0.296075
YGR037C	ACB1	10.9176	0.663651	0.0467594	-0.224622	-0.190464	-0.7695	-0.0643816	0.257106
YGR038W	ORM1	8.81045	0.65823	-0.0310493	0.262045	-0.152931	-0.337559	0.0574776	-0.351102
YGR038C-B	YGR038C-B	11.0454	-0.78498	1.67154	-0.149128	0.638126	0.370044	0.0597782	0.850324
YGR038C-A	YGR038C-A	8.16406	-1.01809	1.74481	-0.147702	0.691487	0.753438	-0.0465064	-0.170985
YGR039W	YGR039W	3.34057	0.242028	0.519559	0.27461	0.650287	0.0742819	0.0644406	1.7165
YGR040W	KSS1	7.94645	0.0296395	0.267441	0.106986	0.273066	0.18806	0.0796726	0.984837
YGR041W	BUD9	9.4665	-0.96624	-0.709281	0.0326749	-0.440836	-0.458115	-0.0309189	-0.809774
YGR042W	MTE1	8.3211	-0.0489725	-0.00687973	0.252212	0.120716	0.102351	-0.170586	0.104566
YGR043C	NQM1	5.34576	-0.122901	0.799062	1.42664	1.67829	2.05429	0.0435971	2.00849
YGR044C	RME1	6.53962	-1.07663	2.46907	0.443284	0.153588	0.691906	-0.10426	-0.660308
YGR045C	YGR045C	2.45916	-0.890102	0.0855817	-0.121349	0.299551	0.851505	0.0338802	0.0322677
YGR046W	TAM41	8.40681	0.142481	0.149582	0.65108	0.287587	0.426797	-0.0407562	0.203761
YGR047C	TFC4	9.20075	-0.125573	0.0401721	0.243353	0.0941754	0.281677	0.0291865	-0.310765
YGR048W	UFD1	8.77463	0.17289	0.228177	0.972305	-0.101085	-0.303002	-0.00759196	0.85954
YGR049W	SCM4	7.78011	-0.238048	0.334063	-0.516759	0.751161	1.09374	0.0838666	-0.681101
YGR050C	YGR050C	5.83991	-0.161511	-0.406875	0.133417	0.434977	0.0679272	-0.263259	0.461914
YGR051C	YGR051C	-2.26011	-0.85788	0.372637	-0.231094	0.467321	0.949179	0.33431	0.239757
YGR052W	FMP48	5.08572	-1.35965	1.38631	-0.24859	2.58638	3.23268	-0.553735	-0.9672
YGR053C	YGR053C	5.2197	-0.062037	0.857196	0.992623	0.920502	1.4203	0.0271574	-0.148985
YGR054W	YGR054W	11.1884	0.0650361	-0.222321	-0.096085	-0.451018	-0.6109	0.239799	-0.389362
YGR055W	MUP1	10.8004	0.436988	-0.134879	0.695906	0.0168224	-0.337348	-0.077719	0.843382
YGR056W	RSC1	9.39758	0.0966934	0.0278141	0.753126	-0.110808	0.0319772	-0.0130537	-0.156047
YGR057C	LST7	8.31613	0.0426894	-0.163807	0.472187	-0.181725	-0.329247	-0.00201975	0.60219
YGR058W	PEF1	7.75092	0.184847	0.109065	0.423551	0.0343095	-0.00044996	0.0396669	-0.0144944
YGR059W	SPR3	3.15184	0.708111	0.606501	1.14249	1.43227	0.00806337	0.256376	3.73978
YGR060W	ERG25	12.3138	0.248018	0.104319	0.142918	-0.197412	-0.624157	0.0633742	0.39333
YGR061C	ADE6	12.7697	-0.0419682	-0.136424	-0.731908	-0.322421	-0.408672	-0.0426312	-0.77743
YGR062C	COX18	7.03	0.0958819	0.133051	-0.0352269	0.0883236	0.295758	0.185953	-0.132616
YGR063C	SPT4	9.08995	-0.526117	-0.447682	-0.387602	-0.251656	-0.157929	-0.097495	-0.613596
YGR064W	YGR064W	3.2028	0.00936748	0.673818	-0.512414	0.237141	0.269755	-0.0903383	0.45943
YGR065C	VHT1	8.97278	0.498719	-0.157362	0.530895	-0.179543	-0.634054	-0.23375	0.64882
YGR066C	YGR066C	1.98178	-0.731882	1.36857	0.616844	1.35858	1.83511	0.276289	1.67544
YGR067C	YGR067C	5.49788	0.0812536	0.558428	0.667904	0.686883	0.63156	-0.0626427	1.25594
YGR068C	ART5	8.42517	-0.13715	0.409821	0.0750299	0.190517	0.307832	0.0234091	-0.361152
YGR068W-A	YGR068W-A	-2.39827	0.233833	1.8363	0.705946	0.370075	0.414868	-0.29187	0.961686
YGR069W	YGR069W	0.715677	-0.474476	0.246328	-0.0943043	0.266321	0.352832	-0.0302158	0.7361
YGR070W	ROM1	7.48283	0.0192258	0.841976	1.3271	1.0967	1.08478	0.0873697	1.06099
YGR071C	ENV11	9.03975	0.032127	-0.0548266	0.344233	-0.274112	0.06554	0.0398343	-0.680275
YGR072W	UPF3	9.64456	0.185863	0.0541279	0.76371	-0.157646	-0.281554	-0.172346	0.643094
YGR073C	YGR073C	5.37456	-0.046252	-0.533833	0.370638	-0.258403	-0.24443	0.246028	0.345901
YGR074W	SMD1	8.08626	-0.0390125	-0.323625	-0.160432	-0.394367	-0.546882	-0.0873029	-0.530035
YGR075C	PRP38	6.56354	0.129746	-0.172379	0.314755	-0.146822	-0.0982524	0.0456658	-0.107751
YGR076C	MRPL25	8.16419	-0.142913	-0.277418	0.207803	-0.111274	-0.127737	0.0388686	-0.544137
YGR077C	PEX8	8.78692	0.0986428	0.0708914	0.15741	0.00528864	0.0666813	0.0563206	0.0823188
YGR078C	PAC10	9.52108	-0.146591	-0.17972	-0.175583	-0.231425	-0.332619	-0.00360599	-0.0703401
YGR079W	YGR079W	9.24263	-0.654222	-0.412096	1.01276	-0.664096	-0.844502	0.115693	0.645752
YGR080W	TWF1	8.70411	0.606206	0.0624717	0.234317	0.246316	0.26871	-0.0201562	0.163479
YGR081C	SLX9	9.52919	-0.163476	-0.577449	-0.0638743	-0.628602	-0.885062	-0.17044	0.131651
YGR082W	TOM20	10.0225	-0.0340745	-0.299783	-0.379769	-0.352232	-0.406069	0.0582287	-0.438188
YGR083C	GCD2	11.5465	0.119938	-0.0408106	-0.169127	-0.338019	-0.428495	-0.024787	-0.125168
YGR084C	MRP13	8.89922	0.328413	-0.197927	0.439281	-0.0877378	-0.0719833	-0.0205989	-0.127511
YGR085C	RPL11B	13.8126	-0.21036	-0.461987	-0.846533	-0.576851	-0.990193	-0.0942965	-0.468407
YGR086C	PIL1	12.2966	-0.881205	-0.117722	-0.184429	-0.0367181	0.0589998	-0.0980091	-0.847979
YGR087C	PDC6	3.16011	0.585023	1.50351	-0.0841781	1.29365	0.69214	0.419312	3.1589
YGR088W	CTT1	6.6325	-0.141937	0.498912	0.396069	0.633511	1.24043	0.144286	0.79149
YGR089W	NNF2	10.1894	0.212023	-0.242127	0.308019	-0.14397	-0.108142	0.0548601	-0.0310185
YGR090W	UTP22	11.3641	0.073014	-0.254383	-0.169888	-0.594367	-0.725405	0.0550757	-0.319045
YGR091W	PRP31	7.99657	-0.0238787	0.0287396	-0.170051	-0.26905	-0.294436	-0.0352919	0.0532489
YGR092W	DBF2	8.93158	0.48479	0.373429	1.06834	0.580429	0.478077	-0.0395927	0.715178
YGR093W	DRN1	9.63841	-0.0220287	-0.209277	-0.100471	-0.429215	-0.509477	-0.0805133	-0.176485
YGR094W	VAS1	13.5721	0.155806	-0.189358	-0.860805	-0.531496	-0.763528	-0.0449317	-0.61638
YGR095C	RRP46	9.49083	0.0548127	0.0395037	-0.0395798	-0.408167	-0.712546	-0.095686	0.182815
YGR096W	TPC1	6.60722	0.250612	-0.0435507	0.162317	0.07819	-0.198876	0.0560029	0.756255
YGR097W	ASK10	10.5105	0.182575	0.0330922	0.161394	0.197179	0.061164	-0.0996908	0.216243
YGR098C	ESP1	9.40922	0.185753	-0.124128	-0.187027	-0.161414	0.00634593	0.0900714	-0.0621785
YGR099W	TEL2	8.49312	-0.161739	-0.239784	-0.00655397	-0.0544055	0.212919	0.07023	-0.212708
YGR100W	MDR1	9.54782	0.145777	-0.0914619	-0.110428	0.0529582	0.177585	0.00795507	-0.0957846
YGR101W	PCP1	8.19697	0.253197	-0.0804483	0.512789	0.00797349	-0.0124451	-0.00699738	0.108074
YGR102C	GTF1	8.17878	-0.0306807	0.144198	0.172865	0.375481	0.461891	-0.0165721	0.570332
YGR103W	NOP7	13.1294	-0.156597	-0.315127	-0.496593	-0.758611	-1.31417	-0.0533321	0.0975056
YGR104C	SRB5	7.83158	0.244989	0.187264	0.272712	-0.0691761	-0.185475	-0.0635691	0.210639
YGR105W	VMA21	9.91552	-0.186835	-0.23252	-0.569884	-0.395893	-0.525235	-0.22221	-0.357033
YGR106C	VOA1	12.1101	0.224342	-0.346883	-0.551357	-0.175495	-0.314092	-0.0332161	-0.407153
YGR107W	YGR107W	2.4421	-0.822857	0.879762	-0.72865	0.867998	1.33362	-0.0598207	-0.609568
YGR108W	CLB1	10.3409	-1.42804	0.154177	0.00141627	0.246301	0.889443	-0.20599	-1.55245
YGR109C	CLB6	6.85736	-0.549853	0.0652276	0.784112	-0.314164	-0.0886276	0.0505697	-0.84097
YGR109W-A	YGR109W-A	1.58174	-0.384701	4.32498	-1.94706	3.18299	4.50492	-0.584134	-1.59713
YGR109W-B	YGR109W-B	7.72296	0.598908	2.34323	-0.0658769	0.796303	0.894937	-0.541238	0.366723
YGR110W	CLD1	4.63776	0.500899	0.654817	0.722138	1.84714	1.82835	-0.294147	1.24263
YGR111W	YGR111W	8.62643	0.132182	0.111282	0.0281883	0.0393324	0.240987	0.20476	0.0196222
YGR112W	SHY1	7.40738	0.177298	0.33778	0.169289	0.494836	0.732032	0.00596809	-0.0724261
YGR113W	DAM1	8.19734	0.141108	0.137134	0.110562	0.0462967	0.127245	-0.0341136	-0.125199
YGR114C	YGR114C	0.769152	-0.863094	1.13193	-0.381168	0.0390333	0.46217	0.155271	-0.844451
YGR115C	YGR115C	1.92352	-1.04983	0.84304	-0.529778	0.94461	1.17908	-0.0100292	-1.53279
YGR116W	SPT6	12.2868	-0.052677	-0.256526	-0.56251	-0.266338	-0.0853977	-0.0056172	-0.841573
YGR117C	YGR117C	9.08956	0.348702	0.191311	-0.147674	-0.0879078	-0.0623147	0.00491011	-0.363462
YGR118W	RPS23A	14.3945	-0.887603	-0.605907	-1.12233	-0.601164	-0.949058	-0.156487	-0.724314
YGR119C	NUP57	10.5878	0.190721	-0.105837	0.099883	-0.276005	-0.33464	-0.034889	-0.252043
YGR120C	COG2	7.82846	0.200893	-0.0983121	0.0783192	-0.359869	-0.544001	0.00913771	0.366936
YGR121C	MEP1	6.19358	0.614674	0.469369	0.393676	0.578033	0.789348	0.00594939	1.14239
YGR121W-A	YGR121W-A	3.11966	-0.85771	0.382521	-0.311125	0.205228	-0.325592	0.0649444	1.05709
YGR122W	YGR122W	7.85407	0.40181	0.265582	0.385285	0.107327	0.140022	-0.0327039	-0.14024
YGR122C-A	YGR122C-A	4.3761	-0.862743	0.712338	-0.33243	0.737737	0.840825	-0.0109651	0.14641
YGR123C	PPT1	10.6036	-0.237781	-0.335253	-0.836995	-0.613387	-0.800689	-0.00624837	-0.789242
YGR124W	ASN2	13.1253	0.248489	-0.135507	-0.24842	-0.520152	-1.18166	-0.0845746	0.0961268
YGR125W	YGR125W	9.81794	0.205613	-0.105045	-0.185555	0.170682	0.284501	0.00894598	-0.112826
YGR126W	YGR126W	5.97541	-0.122332	0.207354	0.216569	0.251696	0.496229	0.00677905	-0.295528
YGR127W	YGR127W	7.48089	-0.108894	0.191266	0.339045	0.604348	0.870636	0.0712381	0.10369
YGR128C	UTP8	11.2192	0.140202	-0.301328	-0.0702845	-0.727397	-1.00161	-0.0609219	-0.304091
YGR129W	SYF2	8.09566	-0.609309	-0.278312	-0.0606219	0.169591	0.294789	-0.246895	-0.334372
YGR130C	YGR130C	9.76199	0.241624	0.207614	0.397087	0.407515	0.529862	-0.0975673	-0.059959
YGR131W	FHN1	4.73052	0.594536	0.736157	0.889428	-0.112299	-0.537849	-0.0293547	1.78541
YGR132C	PHB1	10.8749	0.125466	-0.498453	0.0331059	0.0531934	-0.0839485	-0.0305236	-0.124532
YGR133W	PEX4	6.70099	0.136096	0.196935	0.296522	0.0929575	-0.0802705	0.0398059	0.830594
YGR134W	CAF130	9.08276	0.313228	-0.156349	0.140957	-0.0377986	-0.0237681	0.0825804	0.0592231
YGR135W	PRE9	11.5503	-0.0251531	-0.408394	-0.0856963	-0.214723	-0.498683	-0.0649666	0.104137
YGR136W	LSB1	9.75664	0.224213	0.114317	0.164925	0.234214	0.288057	0.0924534	-0.018421
YGR137W	YGR137W	9.09401	0.211988	0.165951	0.267512	0.23639	0.301499	0.0551968	0.152467
YGR138C	TPO2	9.68882	-0.751254	1.06655	0.606857	1.78209	1.68117	0.0160044	0.702489
YGR139W	YGR139W	2.36989	0.451809	0.978066	-0.658685	0.302885	-0.119853	-0.581457	0.463423
YGR140W	CBF2	8.95639	0.1786	0.0838603	0.374024	0.0449938	0.0822531	0.0169949	-0.149739
YGR141W	VPS62	8.7029	0.0405028	-0.140787	-0.0229227	0.478189	0.580038	0.0434175	-0.00898519
YGR142W	BTN2	7.7948	4.00257	1.34841	1.82379	-0.0291796	0.0614712	0.347919	2.64712
YGR143W	SKN1	9.18354	-0.214404	0.243739	0.742753	0.63046	1.03999	-0.02734	-0.144713
YGR144W	THI4	3.85403	-0.498628	1.72691	0.138523	1.1615	1.09584	0.0876758	3.02095
YGR145W	ENP2	11.6275	-0.0911052	-0.170059	-0.504437	-0.554624	-0.823115	0.0503545	-0.267821
YGR146C	ECL1	8.28256	0.682976	0.681234	1.00184	0.891718	0.448666	0.0624351	1.75746
YGR146C-A	YGR146C-A	2.31638	0.38321	1.22046	1.16461	0.548796	0.993453	-0.131495	-0.107053
YGR147C	NAT2	9.5645	-0.0755066	-0.499766	0.0948877	-0.0140733	0.0280628	-4.83721e-05	-0.303361
YGR148C	RPL24B	13.9705	-0.372748	-0.209181	-0.974592	-0.633033	-0.957162	-0.127786	-0.565186
YGR149W	GPC1	7.57017	0.284967	0.464983	0.505372	0.81316	0.977979	0.0665982	0.379481
YGR150C	CCM1	9.64136	-0.0552335	-0.353053	-0.0100322	-0.184517	-0.215926	0.0411579	-0.408459
YGR151C	YGR151C	8.64694	-0.155669	-0.168486	0.0369987	-0.18484	-0.569346	-0.0906234	0.562272
YGR152C	RSR1	9.43701	-0.0598639	-0.0990441	-0.0191116	-0.241538	-0.592928	-0.0646196	0.453418
YGR153W	YGR153W	6.70778	-0.067323	-0.156788	-0.0534382	0.932377	0.65023	-0.141561	0.99528
YGR154C	GTO1	6.83226	0.397882	0.677204	0.814228	0.0367187	-0.0775988	-0.0946621	0.918955
YGR155W	CYS4	13.0829	-0.368716	-0.067069	-0.201034	-0.738883	-0.96059	0.0205038	-0.26049
YGR156W	PTI1	8.36785	0.568089	-0.0634352	0.0631743	0.0751193	-0.0576998	0.113694	0.226061
YGR157W	CHO2	11.6544	0.467306	0.119429	0.232239	-0.740425	-0.948127	0.146952	0.223555
YGR158C	MTR3	9.42161	0.0984049	-0.122745	-0.115715	-0.237008	-0.379292	-0.0711709	-0.29861
YGR159C	NSR1	13.5207	-0.238306	-0.415726	-0.418305	-0.869395	-1.42201	0.0214627	0.101668
YGR160W	YGR160W	3.2766	-0.942718	0.373831	-0.472213	-0.0393261	0.339599	-0.16066	-0.888806
YGR161C	RTS3	7.49187	1.07647	0.754806	1.70118	1.19985	0.973015	-0.488157	2.30831
YGR161W-C	YGR161W-C	5.80356	0.271244	0.12628	0.2017	0.783758	0.568	-0.486626	0.539733
YGR161W-A	YGR161W-A	6.1333	-0.532916	2.18315	0.161418	0.130448	0.012914	-0.212477	-0.140148
YGR161W-B	YGR161W-B	9.65156	-0.681979	1.72108	-0.0860146	0.298535	-0.0611956	0.0414212	1.15886
YGR161C-D	YGR161C-D	11.1083	-0.790155	1.49548	-0.0981165	0.602519	0.323399	0.0810065	0.56874
YGR161C-C	YGR161C-C	8.12054	-0.974567	1.77187	-0.137255	0.709044	0.83362	-0.082368	-0.142503
YGR162W	TIF4631	12.8784	-0.231468	-0.258131	-0.736175	-0.691878	-0.702894	0.0336429	-0.925718
YGR163W	GTR2	8.93423	0.0207173	-0.124419	-0.11518	0.0292699	0.161475	0.00358721	-0.245808
YGR164W	YGR164W	3.7376	0.0206134	-0.0433453	0.00859981	0.118546	0.346546	-0.174949	0.464424
YGR165W	MRPS35	8.99957	-0.227277	-0.246913	0.114075	-0.0154215	0.114032	0.056652	-0.290307
YGR166W	TRS65	8.81817	0.0878502	0.107623	0.187118	-0.00548297	-0.159845	0.125686	0.420642
YGR167W	CLC1	11.0058	-0.129491	-0.26661	-0.321036	-0.203239	-0.206135	0.0386102	-0.226303
YGR168C	YGR168C	8.10657	-0.107331	-0.127012	0.253791	0.26621	0.217805	0.0325576	0.217551
YGR169C	PUS6	7.66045	-0.277626	0.155044	0.0686124	-0.0446532	0.0856584	0.103264	-0.276685
YGR169C-A	YGR169C-A	9.47929	-0.0935865	-0.0882145	0.23138	0.0407463	-0.0393373	-0.279789	-0.147446
YGR170W	PSD2	9.74747	-0.0849129	0.264366	-0.335388	0.0884345	0.206499	0.110376	0.241199
YGR171C	MSM1	8.09145	-0.0884066	0.122106	0.0406121	0.13948	0.300009	0.0903118	-0.352058
YGR172C	YIP1	9.51493	0.224268	-0.0187946	-0.138729	-0.174602	-0.332898	-0.0504988	0.0261571
YGR173W	RBG2	10.3763	0.221255	-0.340564	-0.188027	-0.437729	-0.75992	0.0416031	-7.35833e-06
YGR174C	CBP4	7.62819	-0.362412	-0.0592204	0.223403	0.557692	0.880507	0.0704649	-0.501058
YGR174W-A	YGR174W-A	2.479	-0.0679107	0.853203	1.08028	1.25226	1.77534	-0.146885	0.943285
YGR175C	ERG1	12.1608	-0.375219	-0.198811	-0.215987	-0.0928977	-0.0886225	0.111506	-0.285745
YGR176W	YGR176W	0.534312	-1.28255	0.719623	-2.22499	2.2833	4.22189	-0.386948	-3.34605
YGR177C	ATF2	8.7476	-0.428474	0.392459	-0.205785	-1.26612	-1.64334	0.0911173	-0.144488
YGR178C	PBP1	11.1644	0.238101	-0.136922	-0.271662	0.035954	0.23561	-0.0191282	-0.371788
YGR179C	OKP1	7.84639	0.115567	-0.131342	0.550329	-0.00716749	0.0404702	-0.143095	0.174382
YGR180C	RNR4	12.0389	-0.0879415	0.692717	-0.0016025	0.178993	0.190499	0.209573	0.18833
YGR181W	TIM13	8.84637	0.211639	0.0222325	-0.00726034	-0.231196	-0.492141	0.0700564	0.0724833
YGR182C	YGR182C	7.97232	0.0310353	0.0136718	0.577416	1.10729	1.29534	-0.293663	0.507867
YGR183C	QCR9	7.96675	0.115135	0.0959395	0.544558	0.987731	1.11722	-0.246705	0.489945
YGR184C	UBR1	10.765	0.14744	-0.0846095	-0.133792	0.0576691	0.285117	0.096167	-0.137436
YGR185C	TYS1	12.2903	0.210398	-0.130541	-0.282227	-0.389525	-0.680152	-0.0461282	-0.234724
YGR186W	TFG1	11.2177	0.0456973	-0.0814267	-0.370185	-0.0508448	0.0481327	-0.0168905	-0.3096
YGR187C	HGH1	11.0927	-0.470166	-0.582609	-0.489223	-0.541065	-0.899534	-0.135651	-0.427351
YGR188C	BUB1	7.96048	-0.164262	0.208708	-0.00398926	0.0447577	0.339056	0.11506	-0.0648941
YGR189C	CRH1	12.0959	-0.138649	-0.187468	0.139426	0.536213	0.140935	-0.0167466	0.662072
YGR190C	YGR190C	-0.238528	-1.25264	0.363933	-1.04466	2.09354	2.65642	1.06552	-1.7021
YGR191W	HIP1	11.341	0.00869803	-0.28354	-0.346946	-0.241486	-0.468587	-0.0378572	-0.110284
YGR192C	TDH3	17.8002	-0.00886777	-0.192168	-0.73592	-0.496021	-0.800497	0.0203658	-0.719911
YGR193C	PDX1	10.2912	0.258126	-0.170104	-0.0408671	-0.120981	-0.164253	-0.0822726	-0.173441
YGR194C	XKS1	7.32059	0.103883	0.373266	0.658245	0.830272	1.25106	-0.00295877	0.0845686
YGR195W	SKI6	9.51051	0.0673885	-0.173197	-0.0730629	-0.404058	-0.50354	0.116876	-0.0499135
YGR196C	FYV8	9.08709	0.227697	-0.0614834	0.3481	0.132126	0.286348	-0.0430894	0.191939
YGR197C	SNG1	7.64018	0.46908	0.0523331	0.522759	0.177656	0.0134043	0.0115398	0.683653
YGR198W	YPP1	9.90276	0.189947	-0.0313695	0.27768	-0.445144	-0.61053	0.104079	0.0747939
YGR199W	PMT6	9.76938	0.00243163	-0.0111913	-0.246756	0.0645666	0.027969	0.003308	-0.313883
YGR200C	ELP2	11.1682	-0.258007	-0.277195	-0.349154	-0.417015	-0.533341	0.164085	-0.373374
YGR201C	YGR201C	6.35878	-0.103677	0.260864	-0.371706	-0.165447	0.124269	0.282416	1.37508
YGR202C	PCT1	9.33132	0.184981	0.0270841	-0.0711853	-0.128523	0.033381	-0.129368	-0.172462
YGR203W	YCH1	6.97439	-0.134086	-0.0122022	-0.263942	0.419255	0.434832	-0.0336533	0.0642449
YGR204W	ADE3	12.6776	-0.323861	-0.225259	-0.676414	-0.0519451	-0.0925661	-0.0464384	-0.59911
YGR204C-A	YGR204C-A	-0.490353	0.0896015	1.07216	0.46723	0.529605	1.24331	-0.268327	1.00673
YGR205W	TDA10	8.0851	-0.447842	-0.0579337	-1.16112	0.291309	0.741405	0.0777308	-1.79852
YGR206W	MVB12	7.13902	-0.333427	-0.032499	-0.374773	-0.0634927	-0.00295794	-0.259606	-0.400378
YGR207C	CIR1	9.90477	-0.242317	-0.501781	-0.108409	0.131519	-0.0738242	-0.0273144	0.115685
YGR208W	SER2	10.3254	-0.152122	-0.354072	-0.367302	-0.365815	-0.70125	-0.0375835	-0.343972
YGR209C	TRX2	11.6344	-0.0683094	-0.502585	-0.396448	-0.302469	-0.58408	-0.100223	-0.161993
YGR210C	YGR210C	10.8568	0.0606508	0.0228477	-0.479507	-0.361247	-0.248791	0.0308857	-0.526148
YGR211W	ZPR1	11.017	0.480317	0.0871297	-0.146608	-0.623456	-0.649404	0.142902	-0.174186
YGR212W	SLI1	6.9043	0.423418	0.250476	0.324658	0.121734	0.223125	0.0576436	-0.0490115
YGR213C	RTA1	3.08685	-0.830292	0.948378	0.7095	1.09324	0.270033	0.0766425	3.24428
YGR214W	RPS0A	13.9582	-0.0182541	-0.104103	-0.826453	-0.709264	-1.09433	-0.0638296	-0.565815
YGR215W	RSM27	8.57463	0.302945	-0.286143	-0.132793	-0.0876425	-0.139139	-0.0807051	-0.0323707
YGR216C	GPI1	9.09225	0.137379	-0.172027	0.116414	-0.322783	-0.45526	0.00199257	0.165844
YGR217W	CCH1	9.66148	0.147322	-0.248707	-0.344505	0.0847508	0.133919	0.0865849	0.0144497
YGR218W	CRM1	11.6447	0.280955	-0.268481	-0.257312	-0.105296	0.0263842	0.00850639	-0.441523
YGR219W	YGR219W	0.862211	0.0523499	0.634965	0.405581	0.646689	1.29552	-0.0214824	-1.71103
YGR220C	MRPL9	9.29666	-0.0879068	-0.423218	0.0984573	-0.15229	-0.102825	-0.0682839	-0.205183
YGR221C	TOS2	7.71346	-0.0825072	0.377987	-0.189303	-0.237214	-0.10164	0.121877	0.0601653
YGR222W	PET54	8.22755	-0.191292	-0.0644141	0.0213799	0.20712	0.374305	0.085615	-0.0387109
YGR223C	HSV2	8.20522	0.243198	0.266272	0.490835	0.322045	0.320673	0.133932	0.67898
YGR224W	AZR1	1.44483	0.0833499	1.19414	-0.134657	-0.144733	0.0159803	0.0773969	1.22222
YGR225W	AMA1	3.86829	-0.013527	0.612733	0.73251	2.00504	2.2977	0.168864	1.16884
YGR226C	YGR226C	-2.12103	-0.418182	0.456162	-1.10517	1.14623	2.86405	0.359997	-1.85621
YGR227W	DIE2	8.91578	0.200112	0.147178	0.0906757	0.0204134	-0.0718333	0.0565552	-0.155356
YGR228W	YGR228W	1.30971	-2.04377	-0.44868	-0.673765	1.15552	1.07933	0.272907	-0.722474
YGR229C	SMI1	11.6117	-0.0858018	-0.189618	-0.0732118	-0.160044	-0.315455	-0.0552001	-0.0627236
YGR230W	BNS1	7.22378	0.119429	-0.0283161	0.296414	0.616628	0.856695	-0.281503	0.0713862
YGR231C	PHB2	10.6207	-0.0283275	-0.3923	0.145922	0.0139796	-0.0726546	0.0164141	0.0156816
YGR232W	NAS6	9.0965	0.221357	-0.375621	0.00972913	0.0139019	-0.139974	0.0427104	0.24891
YGR233C	PHO81	10.8071	-0.80186	-0.461254	0.105857	-0.421702	-0.646929	-0.00371658	-0.4621
YGR234W	YHB1	13.1772	-1.72328	0.115757	-1.27397	-1.23439	-1.48084	-0.282743	-1.52367
YGR235C	YGR235C	8.97911	-0.0168179	-0.320419	0.369056	0.212338	0.103661	-0.0459833	0.527934
YGR236C	SPG1	1.8539	0.231922	1.50859	1.32341	0.601454	1.52259	-0.0428307	2.11681
YGR237C	YGR237C	8.60316	0.404723	0.325044	0.588749	0.301989	0.364942	0.0447897	0.475814
YGR238C	KEL2	7.63833	-0.101817	0.524917	0.680084	0.0390987	0.445206	0.0658436	0.0843136
YGR239C	PEX21	7.64907	-0.383255	0.123986	0.0486298	0.230939	-0.191713	-0.387716	0.68198
YGR240C	PFK1	13.526	-0.0899221	-0.165206	-0.756703	-0.551794	-0.539112	0.0910489	-0.862018
YGR240C-A	YGR240C-A	3.35265	-0.902808	-0.0254178	0.256592	0.246113	0.029911	0.263469	0.422071
YGR241C	YAP1802	9.19264	-0.28927	0.266629	0.40382	0.188278	0.187624	-0.00069636	-0.0777825
YGR242W	YGR242W	-1.22433	-0.457247	0.769437	-0.64359	-0.147153	0.477146	-0.515925	0.616671
YGR243W	MPC3	4.28602	-1.46066	0.326634	0.247345	2.6575	2.42289	-0.540669	1.02473
YGR244C	LSC2	10.4685	-0.840813	0.163912	-0.0335443	0.657763	0.754955	-0.0298855	0.0132661
YGR245C	SDA1	12.0987	-0.174116	-0.0117894	-0.574315	-0.557203	-0.821239	-0.0329604	-0.211021
YGR246C	BRF1	9.54992	0.11781	0.108075	0.171899	0.0395251	0.0193221	-0.099824	0.0336066
YGR247W	CPD1	8.01376	-0.258105	-0.00728399	-0.316408	0.103696	0.186926	-0.101129	-0.666374
[truncated: 4,645 more rows]

## Sheet: Genotype_spt3Δ_vs_wt
Gene_ID	Gene_name	baseMean	log2FoldChange	lfcSE	stat	pvalue	padj	Direction	Model_factor
YER081W	SER3	3263.98	4.20053	0.223972	16.5223	2.53496e-61	1.61832e-57	Upregulated	Genotype_spt3_vs_wt
YDR392W	SPT3	318.037	-9.6688	0.616248	-14.8784	4.55125e-50	1.45276e-46	Downregulated	Genotype_spt3_vs_wt
YBR093C	PHO5	1520.52	-3.44773	0.210095	-14.0305	1.015e-44	2.15993e-41	Downregulated	Genotype_spt3_vs_wt
YLR300W	EXG1	9205.85	-1.69836	0.0897168	-13.3571	1.0767e-40	1.71842e-37	Downregulated	Genotype_spt3_vs_wt
YHR136C	SPL2	360.113	-5.05065	0.353086	-12.8882	5.246e-38	6.6981e-35	Downregulated	Genotype_spt3_vs_wt
YDL070W	BDF2	1990.92	-1.59179	0.0870235	-12.546	4.18252e-36	4.4502e-33	Downregulated	Genotype_spt3_vs_wt
YOL143C	RIB4	2893.53	-1.319	0.0708582	-11.5583	6.70287e-31	6.11302e-28	Downregulated	Genotype_spt3_vs_wt
YPL067C	YPL067C	147.956	-1.90247	0.136402	-10.2819	8.50523e-25	6.78717e-22	Downregulated	Genotype_spt3_vs_wt
YIL121W	QDR2	854.248	-1.83209	0.134344	-9.91552	3.56396e-23	2.52804e-20	Downregulated	Genotype_spt3_vs_wt
YBR158W	AMN1	1148.83	-1.42285	0.10107	-9.13075	6.80241e-20	4.34266e-17	Downregulated	Genotype_spt3_vs_wt
YGL251C	HFM1	206.938	-1.72837	0.135895	-9.03917	1.57865e-19	9.16193e-17	Downregulated	Genotype_spt3_vs_wt
YDR397C	NCB2	453.847	-1.62633	0.126166	-8.92739	4.36172e-19	2.32044e-16	Downregulated	Genotype_spt3_vs_wt
YLL028W	TPO1	569.448	-2.20634	0.192909	-8.84534	9.12528e-19	4.48121e-16	Downregulated	Genotype_spt3_vs_wt
YER001W	MNN1	1242.45	-1.21339	0.0808432	-8.82442	1.10032e-18	5.01746e-16	Downregulated	Genotype_spt3_vs_wt
YPL019C	VTC3	4029.97	-1.52765	0.11714	-8.77281	1.74257e-18	7.41639e-16	Downregulated	Genotype_spt3_vs_wt
YDR281C	PHM6	102.719	-3.78073	0.389794	-8.41658	3.87647e-17	1.54671e-14	Downregulated	Genotype_spt3_vs_wt
YEL047C	YEL047C	1614.03	1.25684	0.0936915	8.07801	6.58349e-16	2.47229e-13	Upregulated	Genotype_spt3_vs_wt
YHR215W	PHO12	1159.04	-2.63398	0.269528	-7.91746	2.4241e-15	8.59748e-13	Downregulated	Genotype_spt3_vs_wt
YHR094C	HXT1	2471.63	-2.05294	0.198827	-7.81049	5.69656e-15	1.91404e-12	Downregulated	Genotype_spt3_vs_wt
YNL015W	PBI2	516.816	-1.86372	0.176188	-7.74011	9.9334e-15	3.17074e-12	Downregulated	Genotype_spt3_vs_wt
YPL082C	MOT1	1382.68	-1.13637	0.082948	-7.6719	1.69465e-14	5.15175e-12	Downregulated	Genotype_spt3_vs_wt
YAR071W	PHO11	978.444	-2.5381	0.274103	-7.43552	1.04155e-13	3.02238e-11	Downregulated	Genotype_spt3_vs_wt
YMR046C	YMR046C	403.111	-1.90394	0.194352	-7.22371	5.05893e-13	1.40418e-10	Downregulated	Genotype_spt3_vs_wt
YHR071W	PCL5	1765.14	-1.39225	0.125091	-7.13275	9.83812e-13	2.61694e-10	Downregulated	Genotype_spt3_vs_wt
YBL005W-A	YBL005W-A	346.136	-1.71669	0.17185	-7.07993	1.44224e-12	3.68292e-10	Downregulated	Genotype_spt3_vs_wt
YOR107W	RGS2	188.647	-1.95137	0.206972	-7.01237	2.3432e-12	5.75345e-10	Downregulated	Genotype_spt3_vs_wt
YPR195C	YPR195C	14.5037	-2.87284	0.367492	-6.45684	1.06909e-10	2.52781e-08	Downregulated	Genotype_spt3_vs_wt
YLR034C	SMF3	1302.81	1.04645	0.0861197	6.34525	2.22069e-10	5.06316e-08	Upregulated	Genotype_spt3_vs_wt
YMR307W	GAS1	12172	-1.02515	0.0858595	-6.11642	9.57031e-10	2.10679e-07	Downregulated	Genotype_spt3_vs_wt
YMR195W	ICY1	321.448	-1.55953	0.17364	-6.1019	1.04817e-09	2.23051e-07	Downregulated	Genotype_spt3_vs_wt
YLR399C	BDF1	1742.51	-1.13495	0.104744	-6.06194	1.34493e-09	2.68314e-07	Downregulated	Genotype_spt3_vs_wt
YJR104C	SOD1	4894.51	-1.34001	0.138471	-6.06629	1.30899e-09	2.68314e-07	Downregulated	Genotype_spt3_vs_wt
YGR108W	CLB1	902.825	-1.42804	0.157761	-5.88255	4.03996e-09	7.81548e-07	Downregulated	Genotype_spt3_vs_wt
YGL039W	YGL039W	696.173	1.44285	0.161035	5.85491	4.77266e-09	8.96137e-07	Upregulated	Genotype_spt3_vs_wt
YAL060W	BDH1	981.277	-1.32797	0.14448	-5.7307	1.00018e-08	1.82432e-06	Downregulated	Genotype_spt3_vs_wt
YDR539W	FDC1	502.999	-1.09585	0.104864	-5.68208	1.33066e-08	2.3597e-06	Downregulated	Genotype_spt3_vs_wt
YGR234W	YHB1	2725.89	-1.72328	0.217897	-5.61403	1.97672e-08	3.41064e-06	Downregulated	Genotype_spt3_vs_wt
YGR142W	BTN2	2126.99	4.00257	0.625522	5.59945	2.15039e-08	3.61265e-06	Upregulated	Genotype_spt3_vs_wt
YNL040W	YNL040W	335.859	-1.01067	0.0921158	-5.54378	2.96003e-08	4.84534e-06	Downregulated	Genotype_spt3_vs_wt
YML123C	PHO84	13526.8	-2.44234	0.357084	-5.43946	5.34436e-08	8.5296e-06	Downregulated	Genotype_spt3_vs_wt
YJL012C	VTC4	3652.51	-1.04936	0.103581	-5.3037	1.13481e-07	1.76698e-05	Downregulated	Genotype_spt3_vs_wt
YBR244W	GPX2	664.853	-1.42535	0.177573	-5.21108	1.87749e-07	2.85379e-05	Downregulated	Genotype_spt3_vs_wt
YLR111W	YLR111W	9.61253	3.167	0.513539	5.19337	2.06524e-07	3.06617e-05	Upregulated	Genotype_spt3_vs_wt
YPL165C	SET6	7.37743	-2.80909	0.446524	-5.17125	2.32527e-07	3.37376e-05	Downregulated	Genotype_spt3_vs_wt
YER037W	PHM8	490.713	-1.83285	0.259653	-5.13318	2.84886e-07	4.04158e-05	Downregulated	Genotype_spt3_vs_wt
YBR092C	PHO3	2640.11	-1.36615	0.168969	-5.12608	2.95829e-07	4.1056e-05	Downregulated	Genotype_spt3_vs_wt
YFR055W	IRC7	695.236	-1.34743	0.165548	-5.11892	3.07288e-07	4.17389e-05	Downregulated	Genotype_spt3_vs_wt
YLR304C	ACO1	6012.55	-1.21719	0.140821	-5.0929	3.52625e-07	4.59419e-05	Downregulated	Genotype_spt3_vs_wt
YNR067C	DSE4	1839.38	-1.21685	0.140709	-5.0946	3.49487e-07	4.59419e-05	Downregulated	Genotype_spt3_vs_wt
YKL185W	ASH1	1162.19	-0.968454	0.0928931	-5.04294	4.58438e-07	5.85334e-05	Downregulated	Genotype_spt3_vs_wt
YKR042W	UTH1	10297.4	-0.953912	0.0912362	-4.97513	6.52039e-07	8.16199e-05	Downregulated	Genotype_spt3_vs_wt
YMR122W-A	YMR122W-A	3818.81	-1.36499	0.174134	-4.96741	6.78518e-07	8.33011e-05	Downregulated	Genotype_spt3_vs_wt
YDR171W	HSP42	1976.48	3.39824	0.584573	4.95788	7.12659e-07	8.42521e-05	Upregulated	Genotype_spt3_vs_wt
YDL048C	STP4	898.475	-2.02402	0.307372	-4.95824	7.11364e-07	8.42521e-05	Downregulated	Genotype_spt3_vs_wt
YOL155C	HPF1	2419.49	-1.37022	0.177529	-4.90185	9.49393e-07	0.000110199	Downregulated	Genotype_spt3_vs_wt
YER072W	VTC1	3003.54	-1.02878	0.10828	-4.88343	1.04256e-06	0.000118851	Downregulated	Genotype_spt3_vs_wt
YFR030W	MET10	1173.14	1.29685	0.164087	4.85626	1.19623e-06	0.000133978	Upregulated	Genotype_spt3_vs_wt
YNL046W	YNL046W	200.23	-1.1896	0.143396	-4.80903	1.51662e-06	0.000166933	Downregulated	Genotype_spt3_vs_wt
YDR345C	HXT3	16598	-1.35278	0.180332	-4.72891	2.2573e-06	0.000244248	Downregulated	Genotype_spt3_vs_wt
YIR030C	DCG1	50.0722	-1.3974	0.191302	-4.691	2.7187e-06	0.000289269	Downregulated	Genotype_spt3_vs_wt
YOR152C	ATG40	293.004	1.14632	0.13837	4.67096	2.99799e-06	0.000310902	Upregulated	Genotype_spt3_vs_wt
YOL109W	ZEO1	5075.68	-1.3357	0.178971	-4.6695	3.01941e-06	0.000310902	Downregulated	Genotype_spt3_vs_wt
YDR540C	IRC4	97.8558	-1.24176	0.159662	-4.64582	3.38723e-06	0.000343239	Downregulated	Genotype_spt3_vs_wt
YJR153W	PGU1	40.6947	-1.87323	0.297043	-4.62298	3.7826e-06	0.000377314	Downregulated	Genotype_spt3_vs_wt
YMR319C	FET4	1570.48	1.28289	0.170992	4.57854	4.68239e-06	0.000450159	Upregulated	Genotype_spt3_vs_wt
YOL152W	FRE7	242.434	-1.51386	0.22132	-4.58097	4.62822e-06	0.000450159	Downregulated	Genotype_spt3_vs_wt
YMR045C	YMR045C	4544.23	-1.13153	0.137989	-4.57667	4.72441e-06	0.000450159	Downregulated	Genotype_spt3_vs_wt
YBL043W	ECM13	101.204	-1.74525	0.273374	-4.55512	5.23566e-06	0.000491536	Downregulated	Genotype_spt3_vs_wt
YCL030C	HIS4	3434.07	-1.04155	0.119765	-4.52181	6.13116e-06	0.000567266	Downregulated	Genotype_spt3_vs_wt
YLR285C-A	YLR285C-A	301.887	-1.35198	0.190204	-4.47929	7.4892e-06	0.000683015	Downregulated	Genotype_spt3_vs_wt
YIL073C	SPO22	52.3375	1.34229	0.190233	4.42767	9.52577e-06	0.000856514	Upregulated	Genotype_spt3_vs_wt
YOR374W	ALD4	1811.29	-1.12118	0.140746	-4.41347	1.01726e-05	0.000901966	Downregulated	Genotype_spt3_vs_wt
YPR132W	RPS23B	10168	-1.20888	0.161001	-4.40298	1.06776e-05	0.00093378	Downregulated	Genotype_spt3_vs_wt
YLR231C	BNA5	589.846	-1.29356	0.180989	-4.38461	1.16196e-05	0.00100243	Downregulated	Genotype_spt3_vs_wt
YPR158W	CUR1	389.644	2.464	0.448462	4.37942	1.18994e-05	0.00101287	Upregulated	Genotype_spt3_vs_wt
YOR071C	NRT1	356.541	-1.29845	0.182975	-4.36369	1.27885e-05	0.00107424	Downregulated	Genotype_spt3_vs_wt
YLR121C	YPS3	1165.6	-1.45917	0.221151	-4.33719	1.44317e-05	0.00119652	Downregulated	Genotype_spt3_vs_wt
YHR137W	ARO9	405.703	-1.44827	0.21955	-4.31916	1.56621e-05	0.00128189	Downregulated	Genotype_spt3_vs_wt
YNL305C	BXI1	614.084	1.08086	0.134842	4.30772	1.64946e-05	0.00133293	Upregulated	Genotype_spt3_vs_wt
YPL092W	SSU1	591.851	-0.993131	0.114986	-4.28863	1.79782e-05	0.00143466	Downregulated	Genotype_spt3_vs_wt
YMR191W	SPG5	1111.74	0.998896	0.117634	4.24108	2.22445e-05	0.0017532	Upregulated	Genotype_spt3_vs_wt
YLR092W	SUL2	203.087	1.357	0.202312	4.23603	2.27508e-05	0.00177123	Upregulated	Genotype_spt3_vs_wt
IGS2-1S	IGS2-1S	63802.1	-2.70454	0.520923	-4.23198	2.31644e-05	0.00178171	Downregulated	Genotype_spt3_vs_wt
YLR411W	CTR3	52.1706	-1.19487	0.164365	-4.22763	2.3617e-05	0.0017949	Downregulated	Genotype_spt3_vs_wt
YGR259C	YGR259C	14.7511	2.02527	0.362186	4.21129	2.53919e-05	0.00190708	Upregulated	Genotype_spt3_vs_wt
YGL230C	YGL230C	11.9085	-1.95915	0.347517	-4.1988	2.68336e-05	0.00199192	Downregulated	Genotype_spt3_vs_wt
YIR028W	DAL4	58.3814	-1.37062	0.20944	-4.15689	3.22603e-05	0.00236724	Downregulated	Genotype_spt3_vs_wt
YGR243W	MPC3	86.4796	-1.46066	0.231656	-4.14694	3.36947e-05	0.00242353	Downregulated	Genotype_spt3_vs_wt
YBL005W-B	YBL005W-B	4123.07	-1.0974	0.14408	-4.14632	3.37867e-05	0.00242353	Downregulated	Genotype_spt3_vs_wt
YMR182C	RGM1	143.96	1.26181	0.184044	4.13927	3.48407e-05	0.00247137	Upregulated	Genotype_spt3_vs_wt
YJR028W	YJR028W	2012.31	-1.68549	0.289661	-4.09267	4.26439e-05	0.00299163	Downregulated	Genotype_spt3_vs_wt
YDL020C	RPN4	1332.66	1.29985	0.196574	4.06893	4.72301e-05	0.00327736	Upregulated	Genotype_spt3_vs_wt
IGS1-2AS	IGS1-2AS	16416.6	-2.49231	0.490286	-4.06357	4.83284e-05	0.00331751	Downregulated	Genotype_spt3_vs_wt
YGL209W	MIG2	650.006	-1.64879	0.283224	-4.05613	4.98935e-05	0.00338851	Downregulated	Genotype_spt3_vs_wt
YBR067C	TIP1	3831.42	1.20443	0.174641	4.03357	5.49367e-05	0.00369174	Upregulated	Genotype_spt3_vs_wt
YGL158W	RCK1	85.8371	-1.21089	0.177036	-4.0155	5.93207e-05	0.00394483	Downregulated	Genotype_spt3_vs_wt
YLR258W	GSY2	1446.01	-1.00437	0.126903	-3.97443	7.05467e-05	0.00464299	Downregulated	Genotype_spt3_vs_wt
YGL184C	STR3	123.221	1.5949	0.276888	3.9543	7.67577e-05	0.00500021	Upregulated	Genotype_spt3_vs_wt
YCR021C	HSP30	1621.28	3.16986	0.678063	3.93748	8.23402e-05	0.0053097	Upregulated	Genotype_spt3_vs_wt
YJL144W	YJL144W	207.742	2.91597	0.617986	3.90942	9.25178e-05	0.00590633	Upregulated	Genotype_spt3_vs_wt
YJL218W	YJL218W	67.1874	-1.09197	0.151633	-3.90393	9.46425e-05	0.00598216	Downregulated	Genotype_spt3_vs_wt
YBR099C	YBR099C	58.6524	1.87421	0.353306	3.88957	0.000100423	0.00623904	Upregulated	Genotype_spt3_vs_wt
YJL217W	REE1	876.322	-1.09774	0.1537	-3.88899	0.000100661	0.00623904	Downregulated	Genotype_spt3_vs_wt
YLR286C	CTS1	6689.61	-1.00617	0.131176	-3.85875	0.00011397	0.00699601	Downregulated	Genotype_spt3_vs_wt
YNL284C-A	YNL284C-A	215.867	-1.21761	0.188502	-3.80692	0.000140707	0.00855498	Downregulated	Genotype_spt3_vs_wt
YJR026W	YJR026W	2159.08	-1.58299	0.28575	-3.79	0.000150649	0.00907308	Downregulated	Genotype_spt3_vs_wt
YOR032C	HMS1	75.3462	1.39694	0.237685	3.77363	0.000160886	0.00951016	Upregulated	Genotype_spt3_vs_wt
YCL026C-B	HBN1	139.577	1.12774	0.1663	3.77474	0.000160178	0.00951016	Upregulated	Genotype_spt3_vs_wt
YCL042W	YCL042W	215.668	-1.28264	0.211321	-3.70354	0.00021261	0.0124523	Downregulated	Genotype_spt3_vs_wt
YPL158C	AIM44	1059.42	-0.819253	0.0863567	-3.69692	0.000218235	0.0126656	Downregulated	Genotype_spt3_vs_wt
YLL012W	YEH1	816.206	-0.940454	0.11975	-3.6781	0.000234975	0.0135143	Downregulated	Genotype_spt3_vs_wt
YGR041W	BUD9	405.727	-0.96624	0.12685	-3.67554	0.00023735	0.013529	Downregulated	Genotype_spt3_vs_wt
YMR013W-A	YMR013W-A	7.48168	1.85376	0.368734	3.67138	0.000241245	0.0136293	Upregulated	Genotype_spt3_vs_wt
YOR316C	COT1	823.644	0.752278	0.0688854	3.66229	0.000249975	0.0139986	Upregulated	Genotype_spt3_vs_wt
YNL217W	YNL217W	741.084	-0.887449	0.106282	-3.64547	0.000266905	0.0148167	Downregulated	Genotype_spt3_vs_wt
YHL040C	ARN1	808.202	1.1599	0.182335	3.61918	0.000295539	0.0162556	Upregulated	Genotype_spt3_vs_wt
YGR086C	PIL1	3365.49	-0.881205	0.105389	-3.6171	0.000297918	0.0162556	Downregulated	Genotype_spt3_vs_wt
YJR047C	ANB1	227.98	2.11112	0.445956	3.61272	0.000303002	0.0163929	Upregulated	Genotype_spt3_vs_wt
YAR035W	YAT1	109.848	-1.05587	0.154113	-3.60688	0.000309896	0.016625	Downregulated	Genotype_spt3_vs_wt
YGR044C	RME1	143.35	-1.07663	0.160244	-3.59844	0.000320133	0.0170311	Downregulated	Genotype_spt3_vs_wt
YHR050W-A	YHR050W-A	48.799	1.25926	0.213052	3.56372	0.000365631	0.0192908	Upregulated	Genotype_spt3_vs_wt
YHL028W	WSC4	225.885	-1.46801	0.272482	-3.55257	0.000381486	0.0199623	Downregulated	Genotype_spt3_vs_wt
YCL064C	CHA1	2978.91	-1.07637	0.164759	-3.49827	0.00046828	0.0243049	Downregulated	Genotype_spt3_vs_wt
YNL300W	TOS6	502.819	-1.09607	0.17099	-3.48603	0.000490249	0.0252399	Downregulated	Genotype_spt3_vs_wt
YAR010C	YAR010C	502.537	-1.2203	0.207783	-3.46661	0.000527075	0.0269188	Downregulated	Genotype_spt3_vs_wt
YMR304C-A	YMR304C-A	1437.53	-0.944746	0.128394	-3.4639	0.000532401	0.026975	Downregulated	Genotype_spt3_vs_wt
YKR052C	MRS4	258.909	0.994388	0.142862	3.46061	0.000538957	0.0270922	Upregulated	Genotype_spt3_vs_wt
YJL149W	DAS1	513.485	0.835061	0.0968926	3.45806	0.000544075	0.0271358	Upregulated	Genotype_spt3_vs_wt
YDR151C	CTH1	536.725	0.990289	0.142316	3.44508	0.000570898	0.0280355	Upregulated	Genotype_spt3_vs_wt
YJL133C-A	YJL133C-A	325.773	-1.18994	0.200179	-3.4466	0.000567679	0.0280355	Downregulated	Genotype_spt3_vs_wt
YGR233C	PHO81	1144.42	-0.80186	0.088025	-3.42926	0.00060524	0.0294951	Downregulated	Genotype_spt3_vs_wt
YJR010W	MET3	391.48	1.35482	0.250164	3.41705	0.000633045	0.0306163	Upregulated	Genotype_spt3_vs_wt
YOR032W-A	YOR032W-A	8.67758	-1.92807	0.420216	-3.39841	0.000677788	0.032291	Downregulated	Genotype_spt3_vs_wt
YAR047C	YAR047C	8.18071	-2.07288	0.4628	-3.39861	0.000677292	0.032291	Downregulated	Genotype_spt3_vs_wt
YPL177C	CUP9	570.218	-0.750276	0.0742379	-3.37127	0.000748214	0.0353822	Downregulated	Genotype_spt3_vs_wt
YDR320W-B	YDR320W-B	11.1443	-1.68285	0.352217	-3.3583	0.000784229	0.0367075	Downregulated	Genotype_spt3_vs_wt
YMR307C-A	YMR307C-A	15.0231	-2.12493	0.484034	-3.35707	0.00078774	0.0367075	Downregulated	Genotype_spt3_vs_wt
YGL194C-A	YGL194C-A	64.4011	-1.02304	0.156612	-3.33974	0.000838573	0.0387931	Downregulated	Genotype_spt3_vs_wt
YJL078C	PRY3	936.127	-1.09002	0.178078	-3.31327	0.000922114	0.0423509	Downregulated	Genotype_spt3_vs_wt
YMR173W-A	YMR173W-A	1318.76	-1.12007	0.187864	-3.30065	0.000964619	0.0439866	Downregulated	Genotype_spt3_vs_wt
YOR316C-A	YOR316C-A	8.57094	-1.71684	0.369869	-3.28991	0.00100218	0.0451478	Downregulated	Genotype_spt3_vs_wt
YMR173W	DDR48	1336.53	-1.11754	0.187896	-3.28662	0.00101396	0.0451478	Downregulated	Genotype_spt3_vs_wt
YNL089C	YNL089C	1.83036	-3.21711	0.827026	-3.2854	0.00101837	0.0451478	Downregulated	Genotype_spt3_vs_wt
YER062C	YER062C	1429.25	-1.15722	0.200016	-3.28581	0.0010169	0.0451478	Downregulated	Genotype_spt3_vs_wt
YJR005C-A	LSO1	40.7364	1.8404	0.410222	3.2675	0.00108502	0.047768	Upregulated	Genotype_spt3_vs_wt
YHL047C	ARN2	1238.99	1.23962	0.226671	3.26297	0.0011025	0.047768	Upregulated	Genotype_spt3_vs_wt
YOR153W	PDR5	8715.85	-0.91273	0.126538	-3.26172	0.0011074	0.047768	Downregulated	Genotype_spt3_vs_wt
YBL107W-A	YBL107W-A	19.9113	-1.59558	0.335798	-3.26263	0.00110385	0.047768	Downregulated	Genotype_spt3_vs_wt
YJL188C	BUD19	4.07585	-3.77281	1.00512	-3.25615	0.00112935	0.0483877	Downregulated	Genotype_spt3_vs_wt
YJR048W	CYC1	330.063	-1.52937	0.316968	-3.24755	0.00116402	0.0495406	Downregulated	Genotype_spt3_vs_wt
YKR013W	PRY2	2417.8	-1.09524	0.183466	-3.24444	0.00117683	0.0497544	Downregulated	Genotype_spt3_vs_wt
YDR366C	YDR366C	29.4043	-1.20708	0.21827	-3.23949	0.00119743	0.050292	Downregulated	Genotype_spt3_vs_wt
YOR311C	DGK1	828.918	0.685129	0.0575486	3.21691	0.00129577	0.0540667	Upregulated	Genotype_spt3_vs_wt
YAR050W	FLO1	135.72	0.893241	0.122348	3.21412	0.00130843	0.0542405	Upregulated	Genotype_spt3_vs_wt
YDL037C	BSC1	358.498	-1.54686	0.327038	-3.20103	0.00136938	0.0561626	Downregulated	Genotype_spt3_vs_wt
YDR380W	ARO10	177.656	-1.27972	0.243633	-3.20039	0.00137239	0.0561626	Downregulated	Genotype_spt3_vs_wt
YPR160W-A	YPR160W-A	35.1423	-1.78551	0.403326	-3.18726	0.00143626	0.0580775	Downregulated	Genotype_spt3_vs_wt
YBR183W	YPC1	270.463	-1.093	0.186067	-3.18704	0.00143738	0.0580775	Downregulated	Genotype_spt3_vs_wt
YKL109W	HAP4	1403.25	-1.15743	0.208241	-3.15705	0.00159372	0.0639894	Downregulated	Genotype_spt3_vs_wt
YDR210C-C	YDR210C-C	383.467	-1.17107	0.21317	-3.14806	0.00164357	0.0655785	Downregulated	Genotype_spt3_vs_wt
YER188W	YER188W	95.5421	-1.31801	0.262848	-3.1121	0.00185764	0.0736595	Downregulated	Genotype_spt3_vs_wt
YML045W-A	YML045W-A	460.725	-1.16813	0.215778	-3.09637	0.00195904	0.0767271	Downregulated	Genotype_spt3_vs_wt
YEL057C	SDD1	31.1486	-1.09309	0.191455	-3.09782	0.00194949	0.0767271	Downregulated	Genotype_spt3_vs_wt
YPL171C	OYE3	66.096	-1.17638	0.219267	-3.08472	0.00203747	0.0793122	Downregulated	Genotype_spt3_vs_wt
YLR428C	YLR428C	17.2116	-1.78613	0.418441	-3.07361	0.00211487	0.0818263	Downregulated	Genotype_spt3_vs_wt
YLR412C-A	YLR412C-A	9.70814	-1.93239	0.468138	-3.05976	0.00221514	0.0851896	Downregulated	Genotype_spt3_vs_wt
YDR170W-A	YDR170W-A	125.878	-0.984076	0.158815	-3.04805	0.00230334	0.0880509	Downregulated	Genotype_spt3_vs_wt
YDL012C	YDL012C	420.815	0.808648	0.10165	3.03636	0.00239449	0.0909908	Upregulated	Genotype_spt3_vs_wt
YOR355W	GDS1	1606.74	0.781262	0.0931829	3.01839	0.00254124	0.0953369	Upregulated	Genotype_spt3_vs_wt
YER187W	YER187W	41.3476	-1.04392	0.18029	-3.01691	0.00255367	0.0953369	Downregulated	Genotype_spt3_vs_wt
YHR214C-C	YHR214C-C	493.538	-1.1617	0.219103	-3.02006	0.00252725	0.0953369	Downregulated	Genotype_spt3_vs_wt
IGS2-1AS	IGS2-1AS	6695.93	-2.06227	0.521022	-2.99847	0.00271339	0.100711	Downregulated	Genotype_spt3_vs_wt
YBR191W-A	YBR191W-A	1641.41	-0.892403	0.13168	-2.97997	0.00288277	0.106379	Downregulated	Genotype_spt3_vs_wt
YBR101C	FES1	1215.24	1.20723	0.238002	2.97154	0.00296311	0.108716	Upregulated	Genotype_spt3_vs_wt
YBR296C	PHO89	615.317	-1.98802	0.501521	-2.96701	0.00300714	0.1097	Downregulated	Genotype_spt3_vs_wt
YOL110W	SHR5	156.718	-0.894458	0.135542	-2.91024	0.00361157	0.131001	Downregulated	Genotype_spt3_vs_wt
YCR005C	CIT2	1813.1	1.31064	0.282897	2.86549	0.00416369	0.149331	Upregulated	Genotype_spt3_vs_wt
YOR148C	SPP2	369.489	-0.853979	0.123497	-2.86629	0.00415319	0.149331	Downregulated	Genotype_spt3_vs_wt
YPR137C-A	YPR137C-A	494.612	-1.15611	0.230193	-2.85025	0.00436844	0.1558	Downregulated	Genotype_spt3_vs_wt
YGR052W	FMP48	101.396	-1.35965	0.307258	-2.79782	0.0051449	0.182472	Downregulated	Genotype_spt3_vs_wt
YLR264C-A	YLR264C-A	2.77333	-3.02805	0.905431	-2.7921	0.0052367	0.184702	Downregulated	Genotype_spt3_vs_wt
YML040W	YML040W	582.142	-1.14185	0.231765	-2.7694	0.00561588	0.196988	Downregulated	Genotype_spt3_vs_wt
YER103W	SSA4	1480.27	1.37097	0.315482	2.76077	0.00576646	0.201164	Upregulated	Genotype_spt3_vs_wt
YLR230W	YLR230W	7.23223	-2.01577	0.55024	-2.75475	0.00587375	0.203794	Downregulated	Genotype_spt3_vs_wt
YDR534C	FIT1	183.41	1.55156	0.383737	2.74032	0.00613799	0.21181	Upregulated	Genotype_spt3_vs_wt
YNL259C	ATX1	221.426	-0.978768	0.174873	-2.73781	0.00618506	0.212287	Downregulated	Genotype_spt3_vs_wt
YEL067C	YEL067C	28.9664	1.1279	0.232147	2.70474	0.0068357	0.233364	Upregulated	Genotype_spt3_vs_wt
YOL165C	AAD15	40.1674	-1.05168	0.204181	-2.70191	0.00689418	0.234109	Downregulated	Genotype_spt3_vs_wt
YLR338W	OPI9	34.1888	-1.59485	0.407072	-2.68958	0.0071543	0.241656	Downregulated	Genotype_spt3_vs_wt
YPR044C	OPI11	11.8395	-2.01222	0.564252	-2.68005	0.00736121	0.247337	Downregulated	Genotype_spt3_vs_wt
YML054C	CYB2	124.348	-1.13275	0.237646	-2.66259	0.00775428	0.25783	Downregulated	Genotype_spt3_vs_wt
YIL051C	MMF1	2792.49	-0.770442	0.101536	-2.6635	0.00773329	0.25783	Downregulated	Genotype_spt3_vs_wt
YNL220W	ADE12	2806.43	-0.757896	0.0969377	-2.66043	0.00780401	0.258139	Downregulated	Genotype_spt3_vs_wt
YBR012C	YBR012C	155.261	1.1798	0.257615	2.63882	0.00831955	0.273773	Upregulated	Genotype_spt3_vs_wt
YDR524W-C	YDR524W-C	8.309	-1.80984	0.497227	-2.63429	0.00843125	0.276026	Downregulated	Genotype_spt3_vs_wt
YGR118W	RPS23A	9217.36	-0.887603	0.147468	-2.62839	0.00857894	0.279428	Downregulated	Genotype_spt3_vs_wt
YLR218C	COA4	154.971	-0.920309	0.160358	-2.62107	0.00876553	0.281327	Downregulated	Genotype_spt3_vs_wt
YPL250W-A	YPL250W-A	10.8842	-1.68452	0.451948	-2.62091	0.00876943	0.281327	Downregulated	Genotype_spt3_vs_wt
YNL289W	PCL1	455.965	-0.910051	0.156358	-2.6225	0.00872862	0.281327	Downregulated	Genotype_spt3_vs_wt
YDR261C-C	YDR261C-C	465.259	-1.11102	0.234249	-2.60842	0.00909604	0.290346	Downregulated	Genotype_spt3_vs_wt
YGR027W-A	YGR027W-A	575.138	-1.09495	0.228255	-2.60653	0.00914637	0.2905	Downregulated	Genotype_spt3_vs_wt
YOL160W	YOL160W	19.2513	-1.17797	0.260555	-2.60201	0.00926789	0.292902	Downregulated	Genotype_spt3_vs_wt
YLL062C	MHT1	217.784	0.944395	0.170997	2.59885	0.00935357	0.293766	Upregulated	Genotype_spt3_vs_wt
YMR051C	YMR051C	439.528	-1.00728	0.195285	-2.59762	0.00938727	0.293766	Downregulated	Genotype_spt3_vs_wt
YHR145C	YHR145C	6.73738	-1.74399	0.481488	-2.58363	0.00977662	0.304458	Downregulated	Genotype_spt3_vs_wt
YOR161C	PNS1	346.038	-0.959595	0.178321	-2.57734	0.0099563	0.308549	Downregulated	Genotype_spt3_vs_wt
YKR011C	YKR011C	625.677	0.971755	0.183283	2.57391	0.0100556	0.31012	Upregulated	Genotype_spt3_vs_wt
YOR052C	YOR052C	924.069	1.00519	0.197056	2.56369	0.0103565	0.317864	Upregulated	Genotype_spt3_vs_wt
YLL044W	YLL044W	6.8017	-2.53614	0.799749	-2.54597	0.0108975	0.332869	Downregulated	Genotype_spt3_vs_wt
YKL153W	YKL153W	38.6043	-1.96119	0.576938	-2.53267	0.0113197	0.344119	Downregulated	Genotype_spt3_vs_wt
YGR244C	LSC2	1820.76	-0.840813	0.13471	-2.52997	0.0114072	0.345137	Downregulated	Genotype_spt3_vs_wt
YNL077W	APJ1	385.398	1.39866	0.356048	2.52399	0.011603	0.349126	Upregulated	Genotype_spt3_vs_wt
YPL257W-A	YPL257W-A	553.468	-1.08411	0.231549	-2.52262	0.0116485	0.349126	Downregulated	Genotype_spt3_vs_wt
YLR062C	BUD28	5.40636	-2.22614	0.685477	-2.51816	0.011797	0.350307	Downregulated	Genotype_spt3_vs_wt
YER180C-A	SLO1	55.1429	-0.899515	0.158655	-2.51814	0.0117976	0.350307	Downregulated	Genotype_spt3_vs_wt
YKR034W	DAL80	35.9313	-1.26871	0.305992	-2.51218	0.0119988	0.354631	Downregulated	Genotype_spt3_vs_wt
YNL007C	SIS1	2944.14	1.16902	0.266836	2.50721	0.0121687	0.357995	Upregulated	Genotype_spt3_vs_wt
YDR406W-A	YDR406W-A	35.2777	-1.07807	0.231549	-2.49654	0.012541	0.367257	Downregulated	Genotype_spt3_vs_wt
YOR142W-A	YOR142W-A	431.835	-1.03041	0.213483	-2.48454	0.0129717	0.371792	Downregulated	Genotype_spt3_vs_wt
YLR331C	JIP3	9.50474	-1.81413	0.529013	-2.48412	0.0129871	0.371792	Downregulated	Genotype_spt3_vs_wt
YMR279C	YMR279C	13.7237	-1.32723	0.332785	-2.48578	0.0129268	0.371792	Downregulated	Genotype_spt3_vs_wt
YBL028C	YBL028C	700.971	-0.966298	0.187652	-2.48491	0.0129585	0.371792	Downregulated	Genotype_spt3_vs_wt
YBR105C	VID24	1065.41	-1.16022	0.265365	-2.48797	0.0128476	0.371792	Downregulated	Genotype_spt3_vs_wt
YCL040W	GLK1	3129.98	-1.00883	0.205646	-2.47432	0.0133489	0.380443	Downregulated	Genotype_spt3_vs_wt
YGR228W	YGR228W	2.88627	-2.04377	0.625426	-2.46835	0.0135738	0.38391	Downregulated	Genotype_spt3_vs_wt
YNR073C	MAN2	78.4006	-1.0493	0.222579	-2.4679	0.0135908	0.38391	Downregulated	Genotype_spt3_vs_wt
YDR365W-A	YDR365W-A	548.655	-1.06777	0.230454	-2.46372	0.0137505	0.386711	Downregulated	Genotype_spt3_vs_wt
YLR227W-A	YLR227W-A	552.024	-1.04144	0.221606	-2.44327	0.0145549	0.407537	Downregulated	Genotype_spt3_vs_wt
YER147C-A	YER147C-A	7.67149	-1.48163	0.402612	-2.43816	0.0147622	0.411537	Downregulated	Genotype_spt3_vs_wt
YGR038C-A	YGR038C-A	451.461	-1.01809	0.213112	-2.43106	0.0150547	0.417867	Downregulated	Genotype_spt3_vs_wt
YGR027W-B	YGR027W-B	5973.22	-0.968317	0.193171	-2.42437	0.015335	0.423804	Downregulated	Genotype_spt3_vs_wt
YNL036W	NCE103	463.683	1.19006	0.284948	2.42172	0.0154471	0.425061	Upregulated	Genotype_spt3_vs_wt
YNL284C-B	YNL284C-B	4556.89	-0.928201	0.176969	-2.41964	0.015536	0.425673	Downregulated	Genotype_spt3_vs_wt
YMR140W	SIP5	616.97	0.74029	0.100157	2.39914	0.0164335	0.448341	Upregulated	Genotype_spt3_vs_wt
YDL039C	PRM7	986.946	-1.22071	0.301467	-2.39068	0.016817	0.456849	Downregulated	Genotype_spt3_vs_wt
YHR214C-B	YHR214C-B	4159.38	-0.87823	0.15884	-2.3812	0.0172565	0.466802	Downregulated	Genotype_spt3_vs_wt
YDR533C	HSP31	360.402	-0.926463	0.179262	-2.379	0.0173598	0.467615	Downregulated	Genotype_spt3_vs_wt
YNL070W	TOM7	369.876	0.805672	0.128916	2.37109	0.0177358	0.475737	Upregulated	Genotype_spt3_vs_wt
YFL010W-A	AUA1	3.94211	-1.91881	0.599134	-2.3681	0.0178797	0.477591	Downregulated	Genotype_spt3_vs_wt
YEL040W	UTR2	3217.12	-0.773458	0.1158	-2.36147	0.0182024	0.484184	Downregulated	Genotype_spt3_vs_wt
YHR214W-A	YHR214W-A	37.9687	1.22823	0.309218	2.35505	0.01852	0.489958	Upregulated	Genotype_spt3_vs_wt
YPR158W-A	YPR158W-A	427.262	-0.976785	0.202543	-2.35399	0.018573	0.489958	Downregulated	Genotype_spt3_vs_wt
YDR209C	YDR209C	1.84109	-2.68317	0.935049	-2.33481	0.0195532	0.513693	Downregulated	Genotype_spt3_vs_wt
YGR296C-B	YGR296C-B	2.61252	2.24704	0.74968	2.33038	0.0197862	0.517685	Upregulated	Genotype_spt3_vs_wt
YOL103W-A	YOL103W-A	545.439	-1.06546	0.244165	-2.31591	0.0205634	0.535822	Downregulated	Genotype_spt3_vs_wt
YGL009C	LEU1	2048.57	0.699061	0.0860264	2.31395	0.0206704	0.536422	Upregulated	Genotype_spt3_vs_wt
YLR297W	YLR297W	352.461	-1.07673	0.249574	-2.31086	0.0208408	0.538654	Downregulated	Genotype_spt3_vs_wt
YOR139C	YOR139C	2.69606	2.06294	0.679444	2.30032	0.0214301	0.551652	Upregulated	Genotype_spt3_vs_wt
YDR340W	YDR340W	3.78502	-2.09928	0.697336	-2.29341	0.0218243	0.559544	Downregulated	Genotype_spt3_vs_wt
YJR148W	BAT2	2154.43	-0.789366	0.126591	-2.28583	0.0222643	0.568541	Downregulated	Genotype_spt3_vs_wt
YOR394C-A	YOR394C-A	8.16956	1.33654	0.366807	2.28059	0.0225726	0.573592	Upregulated	Genotype_spt3_vs_wt
YHR216W	IMD2	1079.17	1.03477	0.234761	2.27792	0.0227316	0.573592	Upregulated	Genotype_spt3_vs_wt
YDR286C	YDR286C	94.5721	-0.820635	0.140721	-2.27851	0.0226965	0.573592	Downregulated	Genotype_spt3_vs_wt
YGR161C-C	YGR161C-C	448.159	-0.974567	0.208587	-2.27514	0.0228972	0.575496	Downregulated	Genotype_spt3_vs_wt
YBL109W	YBL109W	5.93019	1.39964	0.395782	2.27308	0.0230212	0.576343	Upregulated	Genotype_spt3_vs_wt
YDR524C-A	YDR524C-A	3.40976	1.76701	0.558731	2.26765	0.0233505	0.580038	Upregulated	Genotype_spt3_vs_wt
YMR118C	SHH3	40.915	-1.39788	0.395936	-2.26774	0.0233451	0.580038	Downregulated	Genotype_spt3_vs_wt
YGR038W	ORM1	448.286	0.65823	0.0699633	2.26162	0.023721	0.580311	Upregulated	Genotype_spt3_vs_wt
YDR316W-A	YDR316W-A	445.552	-1.01143	0.226141	-2.26155	0.0237251	0.580311	Downregulated	Genotype_spt3_vs_wt
YOR356W	CIR2	1243.53	-0.729967	0.101661	-2.26209	0.0236918	0.580311	Downregulated	Genotype_spt3_vs_wt
YLR180W	SAM1	3571.02	-0.716147	0.095502	-2.26327	0.0236191	0.580311	Downregulated	Genotype_spt3_vs_wt
YOL014W	YOL014W	160.381	1.3765	0.388335	2.25707	0.0240034	0.582653	Upregulated	Genotype_spt3_vs_wt
YPR158C-C	YPR158C-C	561.744	-1.03831	0.23845	-2.25753	0.023975	0.582653	Downregulated	Genotype_spt3_vs_wt
YHR162W	MPC2	2434.75	-0.695742	0.0868637	-2.25343	0.0242318	0.585968	Downregulated	Genotype_spt3_vs_wt
YER159C-A	YER159C-A	434.839	-0.992353	0.218934	-2.24887	0.0245209	0.590721	Downregulated	Genotype_spt3_vs_wt
YAL063C-A	YAL063C-A	10.2528	-1.26965	0.343466	-2.24085	0.0250359	0.600862	Downregulated	Genotype_spt3_vs_wt
YDL190C	UFD2	1300.37	0.632446	0.0592677	2.23471	0.0254361	0.60695	Upregulated	Genotype_spt3_vs_wt
YOR313C	SPS4	58.0792	1.03336	0.238742	2.23405	0.0254797	0.60695	Upregulated	Genotype_spt3_vs_wt
YPL240C	HSP82	6897.12	1.24718	0.334824	2.23157	0.0256434	0.608578	Upregulated	Genotype_spt3_vs_wt
YDL071C	YDL071C	6.06505	1.47715	0.441848	2.21149	0.0270017	0.633745	Upregulated	Genotype_spt3_vs_wt
YDR336W	MRX8	171.711	-0.756333	0.115866	-2.21231	0.026945	0.633745	Downregulated	Genotype_spt3_vs_wt
YPL142C	YPL142C	9.67993	-1.82134	0.597005	-2.21328	0.0268783	0.633745	Downregulated	Genotype_spt3_vs_wt
YLR035C-A	YLR035C-A	3010.04	-0.858811	0.162576	-2.20704	0.0273113	0.638665	Downregulated	Genotype_spt3_vs_wt
YER137C-A	YER137C-A	559.202	-0.993224	0.223825	-2.20361	0.0275516	0.641931	Downregulated	Genotype_spt3_vs_wt
YLR339C	YLR339C	8.40873	-2.40322	0.864614	-2.20124	0.0277193	0.643492	Downregulated	Genotype_spt3_vs_wt
YKL216W	URA1	8069.16	-0.702267	0.0921969	-2.19387	0.0282451	0.653321	Downregulated	Genotype_spt3_vs_wt
YDR277C	MTH1	525.082	-0.932662	0.197988	-2.1853	0.0288671	0.665298	Downregulated	Genotype_spt3_vs_wt
YOL016C	CMK2	1344.48	1.2899	0.361987	2.18213	0.0290997	0.668246	Upregulated	Genotype_spt3_vs_wt
YKL211C	TRP3	1224.13	0.657616	0.0722838	2.18052	0.0292188	0.668577	Upregulated	Genotype_spt3_vs_wt
YFL013W-A	YFL013W-A	2.85061	-2.14637	0.758351	-2.17099	0.0299316	0.682441	Downregulated	Genotype_spt3_vs_wt
YJL060W	BNA3	718.852	0.697535	0.0910479	2.16957	0.0300394	0.682461	Upregulated	Genotype_spt3_vs_wt
YLR333C	RPS25B	3728.9	-0.820993	0.148185	-2.16617	0.0302983	0.685642	Downregulated	Genotype_spt3_vs_wt
YPR076W	YPR076W	1.70996	-2.41135	0.882874	-2.16491	0.0303942	0.685642	Downregulated	Genotype_spt3_vs_wt
YHR032W-A	YHR032W-A	143.804	-0.763042	0.121588	-2.1634	0.0305104	0.68584	Downregulated	Genotype_spt3_vs_wt
YNL043C	YNL043C	22.053	-1.01048	0.237149	-2.15259	0.0313513	0.702269	Downregulated	Genotype_spt3_vs_wt
YBR089W	YBR089W	3.59458	-1.89225	0.647675	-2.14962	0.0315854	0.70504	Downregulated	Genotype_spt3_vs_wt
YDL086W	YDL086W	968.514	0.667134	0.0779085	2.14526	0.0319318	0.709728	Upregulated	Genotype_spt3_vs_wt
YDR016C	DAD1	120.806	-0.886728	0.180361	-2.14419	0.0320178	0.709728	Downregulated	Genotype_spt3_vs_wt
YAL063C	FLO9	70.4721	0.771746	0.1274	2.13302	0.0329228	0.722859	Upregulated	Genotype_spt3_vs_wt
YOL126C	MDH2	2868.43	-0.815586	0.147975	-2.13269	0.0329499	0.722859	Downregulated	Genotype_spt3_vs_wt
YGL029W	CGR1	748.837	-0.930834	0.201928	-2.1336	0.0328753	0.722859	Downregulated	Genotype_spt3_vs_wt
YER133W-A	YER133W-A	3.8812	-1.64717	0.539992	-2.12441	0.0336356	0.735376	Downregulated	Genotype_spt3_vs_wt
YLL026W	HSP104	6062.63	1.19211	0.326477	2.11992	0.0340127	0.741082	Upregulated	Genotype_spt3_vs_wt
YLR198C	YLR198C	17.4443	-1.24342	0.351211	-2.11673	0.0342826	0.744423	Downregulated	Genotype_spt3_vs_wt
YNL065W	AQR1	2090.14	-1.12113	0.294027	-2.1125	0.0346432	0.749702	Downregulated	Genotype_spt3_vs_wt
YHL034W-A	YHL034W-A	4.17324	-1.85558	0.643947	-2.10511	0.0352817	0.760941	Downregulated	Genotype_spt3_vs_wt
YNR014W	YNR014W	106.936	-0.950387	0.214432	-2.10037	0.0356965	0.767294	Downregulated	Genotype_spt3_vs_wt
YPL163C	SVS1	2271.41	-0.962113	0.220345	-2.09722	0.035974	0.768086	Downregulated	Genotype_spt3_vs_wt
YIL119C	RPI1	267.57	-1.20017	0.333703	-2.09818	0.0358895	0.768086	Downregulated	Genotype_spt3_vs_wt
YOR385W	YOR385W	403.395	1.04444	0.260774	2.08777	0.0368187	0.782572	Upregulated	Genotype_spt3_vs_wt
YBL029W	YBL029W	122.488	-0.927119	0.204667	-2.0869	0.0368976	0.782572	Downregulated	Genotype_spt3_vs_wt
YOR383C	FIT3	2921.97	1.40012	0.432031	2.08347	0.0372087	0.786557	Upregulated	Genotype_spt3_vs_wt
YGR037C	ACB1	1785.81	0.663651	0.0787184	2.07894	0.0376231	0.792693	Upregulated	Genotype_spt3_vs_wt
YBR012W-A	YBR012W-A	425.082	-0.931065	0.207914	-2.07329	0.0381458	0.801061	Downregulated	Genotype_spt3_vs_wt
YFL004W	VTC2	2083.06	-0.674806	0.0843785	-2.07169	0.0382946	0.801549	Downregulated	Genotype_spt3_vs_wt
YAL037C-B	YAL037C-B	36.2621	-1.67688	0.568485	-2.07021	0.0384328	0.801814	Downregulated	Genotype_spt3_vs_wt
YKR046C	PET10	690.8	0.885276	0.186318	2.06784	0.0386551	0.803826	Upregulated	Genotype_spt3_vs_wt
YOR146W	YOR146W	5.45913	-1.5261	0.497117	-2.06409	0.0390088	0.80812	Downregulated	Genotype_spt3_vs_wt
YJR029W	YJR029W	17664.3	-0.930644	0.208884	-2.06165	0.0392414	0.80812	Downregulated	Genotype_spt3_vs_wt
YEL070W	DSF1	107.859	-0.955036	0.220619	-2.06254	0.0391562	0.80812	Downregulated	Genotype_spt3_vs_wt
YOL032W	OPI10	324.289	1.14263	0.312176	2.05854	0.0395385	0.81162	Upregulated	Genotype_spt3_vs_wt
YMR251W-A	HOR7	2428.17	-0.979776	0.233852	-2.05163	0.0402061	0.822679	Downregulated	Genotype_spt3_vs_wt
YML039W	YML039W	5484.68	-0.904589	0.197895	-2.04446	0.0409081	0.834369	Downregulated	Genotype_spt3_vs_wt
YEL048C	TCA17	97.9442	-0.834435	0.164321	-2.03525	0.0418259	0.850371	Downregulated	Genotype_spt3_vs_wt
YOR053W	YOR053W	10.6825	-1.14427	0.317543	-2.02893	0.0424657	0.860637	Downregulated	Genotype_spt3_vs_wt
YKR039W	GAP1	508.831	0.87033	0.18301	2.02355	0.0430161	0.866601	Upregulated	Genotype_spt3_vs_wt
YJL043W	YJL043W	12.1284	-1.09033	0.29175	-2.0234	0.0430314	0.866601	Downregulated	Genotype_spt3_vs_wt
YJR150C	DAN1	55.6906	2.61664	1.04743	2.02079	0.0433011	0.86929	Upregulated	Genotype_spt3_vs_wt
YEL053W-A	YEL053W-A	8.07396	-1.75753	0.622814	-2.01911	0.0434757	0.870059	Downregulated	Genotype_spt3_vs_wt
YER160C	YER160C	3850.46	-0.821645	0.160131	-2.00865	0.0445748	0.889267	Downregulated	Genotype_spt3_vs_wt
YDR098C-A	YDR098C-A	444.767	-0.942157	0.22116	-1.99926	0.0455802	0.906493	Downregulated	Genotype_spt3_vs_wt
YBR214W	SDS24	711.318	0.838484	0.169593	1.99586	0.0459492	0.910993	Upregulated	Genotype_spt3_vs_wt
YNL150W	YNL150W	10.9844	-1.31637	0.410067	-1.99083	0.0464992	0.919044	Downregulated	Genotype_spt3_vs_wt
YER011W	TIR1	704.714	1.7957	0.651458	1.98892	0.0467105	0.920369	Upregulated	Genotype_spt3_vs_wt
YPL146C	NOP53	2287.74	-0.787875	0.14499	-1.98548	0.0470908	0.922933	Downregulated	Genotype_spt3_vs_wt
YCL021W-A	YCL021W-A	132.54	-0.918168	0.21065	-1.98513	0.0471297	0.922933	Downregulated	Genotype_spt3_vs_wt
YLR303W	MET17	1258.72	0.883698	0.194215	1.97564	0.0481953	0.931304	Upregulated	Genotype_spt3_vs_wt
YBR011C	IPP1	8703.97	0.681046	0.0916279	1.97589	0.0481676	0.931304	Upregulated	Genotype_spt3_vs_wt
YNR069C	BSC5	153.454	0.977278	0.241434	1.97684	0.0480595	0.931304	Upregulated	Genotype_spt3_vs_wt
YOL103W-B	YOL103W-B	5365.36	-0.894257	0.19964	-1.97484	0.0482866	0.931304	Downregulated	Genotype_spt3_vs_wt
YNL054W-A	YNL054W-A	391.762	-0.898351	0.201634	-1.97561	0.0481986	0.931304	Downregulated	Genotype_spt3_vs_wt
YLR256W-A	YLR256W-A	541.184	-0.95267	0.22968	-1.97088	0.048738	0.937179	Downregulated	Genotype_spt3_vs_wt
YMR120C	ADE17	3108.96	-1.05672	0.283182	-1.96596	0.049303	0.945196	Downregulated	Genotype_spt3_vs_wt
YAL018C	LDS1	22.5312	1.30367	0.410176	1.95933	0.0500744	0.95711	Upregulated	Genotype_spt3_vs_wt
YOR393W	ERR1	48.179	-1.28488	0.401143	-1.9566	0.0503941	0.960345	Downregulated	Genotype_spt3_vs_wt
YPR142C	YPR142C	6.3944	-1.59122	0.558524	-1.95376	0.0507298	0.963867	Downregulated	Genotype_spt3_vs_wt
YIL169C	YIL169C	576.372	-1.22439	0.372504	-1.94466	0.0518155	0.981574	Downregulated	Genotype_spt3_vs_wt
YDR043C	NRG1	236.309	1.08835	0.303171	1.94065	0.0523003	0.982015	Upregulated	Genotype_spt3_vs_wt
YOR220W	RCN2	538.284	0.901223	0.206735	1.94075	0.052288	0.982015	Upregulated	Genotype_spt3_vs_wt
YGR161C	RTS3	860.813	1.07647	0.296735	1.9427	0.0520525	0.982015	Upregulated	Genotype_spt3_vs_wt
YDR393W	SHE9	358.989	0.697572	0.102089	1.93529	0.052955	0.988494	Upregulated	Genotype_spt3_vs_wt
YDL228C	YDL228C	7.9484	-1.91461	0.730511	-1.93646	0.0528109	0.988494	Downregulated	Genotype_spt3_vs_wt
YBR082C	UBC4	3595.21	0.722103	0.114891	1.93317	0.0532156	0.990463	Upregulated	Genotype_spt3_vs_wt
YDL248W	COS7	552.769	0.263794	0.126334	0	1	1	Upregulated	Genotype_spt3_vs_wt
YDL247W-A	YDL247W-A	16.1643	0.888715	0.259724	1.49665	0.134485	1	Upregulated	Genotype_spt3_vs_wt
YDL247W	MPH2	45.1454	0.763873	0.195728	1.34817	0.177605	1	Upregulated	Genotype_spt3_vs_wt
YDL244W	THI13	47.6391	0.239809	0.220048	0	1	1	Upregulated	Genotype_spt3_vs_wt
YDL239C	ADY3	257.339	0.0360872	0.0981137	0	1	1	Upregulated	Genotype_spt3_vs_wt
YDL238C	GUD1	144.757	0.288169	0.13721	0	1	1	Upregulated	Genotype_spt3_vs_wt
YDL237W	AIM6	870.061	0.019126	0.0624966	0	1	1	Upregulated	Genotype_spt3_vs_wt
YDL235C	YPD1	719.794	0.021557	0.075499	0	1	1	Upregulated	Genotype_spt3_vs_wt
YDL234C	GYP7	1083.88	0.502717	0.135009	0.0201248	0.983944	1	Upregulated	Genotype_spt3_vs_wt
YDL233W	MFG1	282.894	0.125902	0.0864615	0	1	1	Upregulated	Genotype_spt3_vs_wt
YDL232W	OST4	147.829	0.0322142	0.135552	0	1	1	Upregulated	Genotype_spt3_vs_wt
YDL230W	PTP1	380.289	0.0137367	0.0985646	0	1	1	Upregulated	Genotype_spt3_vs_wt
YDL229W	SSB1	21842.5	0.122007	0.115289	0	1	1	Upregulated	Genotype_spt3_vs_wt
YDL226C	GCS1	1014.77	0.131797	0.0686741	0	1	1	Upregulated	Genotype_spt3_vs_wt
YDL225W	SHS1	1040.65	0.301138	0.0514948	0	1	1	Upregulated	Genotype_spt3_vs_wt
YDL224C	WHI4	754.347	0.0620301	0.0923693	0	1	1	Upregulated	Genotype_spt3_vs_wt
YDL222C	FMP45	49.8755	0.0404384	0.152154	0	1	1	Upregulated	Genotype_spt3_vs_wt
YDL220C	CDC13	249.8	0.0348177	0.111599	0	1	1	Upregulated	Genotype_spt3_vs_wt
YDL217C	TIM22	424.548	0.100055	0.093306	0	1	1	Upregulated	Genotype_spt3_vs_wt
YDL216C	RRI1	168.521	0.00145665	0.109817	0	1	1	Upregulated	Genotype_spt3_vs_wt
YDL215C	GDH2	1122.31	0.323059	0.104501	0	1	1	Upregulated	Genotype_spt3_vs_wt
YDL214C	PRR2	76.6049	0.157674	0.170622	0	1	1	Upregulated	Genotype_spt3_vs_wt
YDL206W	YDL206W	307.495	0.0578776	0.114616	0	1	1	Upregulated	Genotype_spt3_vs_wt
YDL199C	YDL199C	184.898	0.507441	0.149886	0.0496417	0.960408	1	Upregulated	Genotype_spt3_vs_wt
YDL198C	GGC1	572.284	0.0683482	0.102646	0	1	1	Upregulated	Genotype_spt3_vs_wt
YDL195W	SEC31	2779.05	0.28255	0.100091	0	1	1	Upregulated	Genotype_spt3_vs_wt
YDL193W	NUS1	595.889	0.0895608	0.0568578	0	1	1	Upregulated	Genotype_spt3_vs_wt
YDL188C	PPH22	903.193	0.12676	0.0611627	0	1	1	Upregulated	Genotype_spt3_vs_wt
YDL187C	YDL187C	18.0279	0.460762	0.261668	0	1	1	Upregulated	Genotype_spt3_vs_wt
YDL185W	VMA1	8259.9	0.187458	0.0740122	0	1	1	Upregulated	Genotype_spt3_vs_wt
YDL182W	LYS20	2394.99	0.0561463	0.10902	0	1	1	Upregulated	Genotype_spt3_vs_wt
YDL181W	INH1	382.83	0.00443706	0.259549	0	1	1	Upregulated	Genotype_spt3_vs_wt
YDL180W	YDL180W	440.249	0.302465	0.0850097	0	1	1	Upregulated	Genotype_spt3_vs_wt
YDL177C	YDL177C	144.149	0.0390244	0.114888	0	1	1	Upregulated	Genotype_spt3_vs_wt
YDL176W	YDL176W	409.857	0.0932601	0.0738207	0	1	1	Upregulated	Genotype_spt3_vs_wt
YDL175C	AIR2	239.054	0.182839	0.0639175	0	1	1	Upregulated	Genotype_spt3_vs_wt
YDL174C	DLD1	844.459	0.132874	0.0790554	0	1	1	Upregulated	Genotype_spt3_vs_wt
YDL173W	PAR32	1179.05	0.25917	0.0894289	0	1	1	Upregulated	Genotype_spt3_vs_wt
YDL172C	YDL172C	16.2402	0.586906	0.322582	0.269406	0.787617	1	Upregulated	Genotype_spt3_vs_wt
YDL171C	GLT1	3152.09	0.266434	0.124912	0	1	1	Upregulated	Genotype_spt3_vs_wt
YDL170W	UGA3	534.444	0.12167	0.121599	0	1	1	Upregulated	Genotype_spt3_vs_wt
YDL169C	UGX2	107.031	0.154709	0.228964	0	1	1	Upregulated	Genotype_spt3_vs_wt
YDL168W	SFA1	1184.4	0.101155	0.0785854	0	1	1	Upregulated	Genotype_spt3_vs_wt
YDL167C	NRP1	1174.54	0.105885	0.107258	0	1	1	Upregulated	Genotype_spt3_vs_wt
YDL161W	ENT1	954.352	0.123145	0.072715	0	1	1	Upregulated	Genotype_spt3_vs_wt
YDL160C	DHH1	826.443	0.335215	0.0888339	0	1	1	Upregulated	Genotype_spt3_vs_wt
YDL159W	STE7	315.657	0.139244	0.0842351	0	1	1	Upregulated	Genotype_spt3_vs_wt
YDL156W	CMR1	179.102	0.0512392	0.108561	0	1	1	Upregulated	Genotype_spt3_vs_wt
YDL154W	MSH5	139.586	0.213772	0.151084	0	1	1	Upregulated	Genotype_spt3_vs_wt
YDL149W	ATG9	300.495	0.509977	0.106591	0.0936057	0.925422	1	Upregulated	Genotype_spt3_vs_wt
YDL148C	NOP14	2507.68	0.178032	0.10228	0	1	1	Upregulated	Genotype_spt3_vs_wt
YDL147W	RPN5	3397.64	0.0144938	0.0833293	0	1	1	Upregulated	Genotype_spt3_vs_wt
YDL146W	LDB17	245.955	0.209551	0.0893172	0	1	1	Upregulated	Genotype_spt3_vs_wt
YDL145C	COP1	4257.95	0.294179	0.0693633	0	1	1	Upregulated	Genotype_spt3_vs_wt
YDL143W	CCT4	3138.74	0.000245913	0.0607834	0	1	1	Upregulated	Genotype_spt3_vs_wt
YDL142C	CRD1	182.236	0.443204	0.096584	0	1	1	Upregulated	Genotype_spt3_vs_wt
YDL141W	BPL1	517.146	0.312106	0.0715582	0	1	1	Upregulated	Genotype_spt3_vs_wt
YDL140C	RPO21	4016.31	0.127745	0.0930954	0	1	1	Upregulated	Genotype_spt3_vs_wt
YDL139C	SCM3	146.331	0.0771604	0.103863	0	1	1	Upregulated	Genotype_spt3_vs_wt
YDL138W	RGT2	407.805	0.030277	0.0871062	0	1	1	Upregulated	Genotype_spt3_vs_wt
YDL135C	RDI1	824.695	0.0577888	0.0842304	0	1	1	Upregulated	Genotype_spt3_vs_wt
YDL134C	PPH21	1215.2	0.252288	0.0474171	0	1	1	Upregulated	Genotype_spt3_vs_wt
YDL133C-A	RPL41B	797.579	0.326442	0.250685	0	1	1	Upregulated	Genotype_spt3_vs_wt
YDL132W	CDC53	1655.29	0.485461	0.0715843	0	1	1	Upregulated	Genotype_spt3_vs_wt
YDL131W	LYS21	2001.08	0.201209	0.0702787	0	1	1	Upregulated	Genotype_spt3_vs_wt
YDL127W	PCL2	391.056	0.423355	0.155309	0	1	1	Upregulated	Genotype_spt3_vs_wt
YDL126C	CDC48	8923.62	0.498415	0.0840935	0	1	1	Upregulated	Genotype_spt3_vs_wt
YDL125C	HNT1	1349.85	0.203121	0.0728106	0	1	1	Upregulated	Genotype_spt3_vs_wt
YDL123W	SNA4	258.321	0.442497	0.0955163	0	1	1	Upregulated	Genotype_spt3_vs_wt
YDL120W	YFH1	589.412	0.371815	0.0684892	0	1	1	Upregulated	Genotype_spt3_vs_wt
YDL117W	CYK3	831.709	0.212091	0.0584854	0	1	1	Upregulated	Genotype_spt3_vs_wt
YDL116W	NUP84	875.993	0.242129	0.0596208	0	1	1	Upregulated	Genotype_spt3_vs_wt
YDL115C	IWR1	546.264	0.00415395	0.0855626	0	1	1	Upregulated	Genotype_spt3_vs_wt
YDL113C	ATG20	502.787	0.140595	0.108095	0	1	1	Upregulated	Genotype_spt3_vs_wt
YDL112W	TRM3	1609.08	0.211207	0.0777755	0	1	1	Upregulated	Genotype_spt3_vs_wt
YDL110C	TMA17	676.717	0.0196237	0.163493	0	1	1	Upregulated	Genotype_spt3_vs_wt
YDL108W	KIN28	281.014	0.170501	0.0768855	0	1	1	Upregulated	Genotype_spt3_vs_wt
YDL106C	PHO2	427.234	0.338453	0.0737044	0	1	1	Upregulated	Genotype_spt3_vs_wt
YDL105W	NSE4	186.875	0.0612051	0.0916539	0	1	1	Upregulated	Genotype_spt3_vs_wt
YDL103C	QRI1	682.494	0.238008	0.0686577	0	1	1	Upregulated	Genotype_spt3_vs_wt
YDL102W	POL3	748.49	0.321395	0.0618141	0	1	1	Upregulated	Genotype_spt3_vs_wt
YDL101C	DUN1	402.176	0.238493	0.0879964	0	1	1	Upregulated	Genotype_spt3_vs_wt
YDL100C	GET3	3229.66	0.454095	0.0501983	0	1	1	Upregulated	Genotype_spt3_vs_wt
YDL099W	BUG1	1540.76	0.0391971	0.100851	0	1	1	Upregulated	Genotype_spt3_vs_wt
YDL097C	RPN6	2740.74	0.153183	0.0593333	0	1	1	Upregulated	Genotype_spt3_vs_wt
YDL095W	PMT1	4208.76	0.0513811	0.0648277	0	1	1	Upregulated	Genotype_spt3_vs_wt
YDL093W	PMT5	656.392	0.250816	0.0831287	0	1	1	Upregulated	Genotype_spt3_vs_wt
YDL092W	SRP14	601.798	0.0101194	0.132102	0	1	1	Upregulated	Genotype_spt3_vs_wt
YDL091C	UBX3	365.072	0.478068	0.0788509	0	1	1	Upregulated	Genotype_spt3_vs_wt
YDL090C	RAM1	322.733	0.122319	0.0689825	0	1	1	Upregulated	Genotype_spt3_vs_wt
YDL089W	NUR1	440.867	0.378028	0.0764642	0	1	1	Upregulated	Genotype_spt3_vs_wt
YDL088C	ASM4	751.203	0.267836	0.060072	0	1	1	Upregulated	Genotype_spt3_vs_wt
YDL087C	LUC7	152.483	0.121274	0.108487	0	1	1	Upregulated	Genotype_spt3_vs_wt
YDL084W	SUB2	5497.28	0.150146	0.0878014	0	1	1	Upregulated	Genotype_spt3_vs_wt
YDL082W	RPL13A	4971.68	0.0367538	0.119612	0	1	1	Upregulated	Genotype_spt3_vs_wt
YDL080C	THI3	422.132	0.0694282	0.0739867	0	1	1	Upregulated	Genotype_spt3_vs_wt
YDL078C	MDH3	1398.39	0.157691	0.0690514	0	1	1	Upregulated	Genotype_spt3_vs_wt
YDL077C	VAM6	487.243	0.191453	0.0691791	0	1	1	Upregulated	Genotype_spt3_vs_wt
YDL076C	RXT3	317.351	0.0160038	0.109034	0	1	1	Upregulated	Genotype_spt3_vs_wt
YDL073W	AHK1	1042.8	0.371079	0.0633214	0	1	1	Upregulated	Genotype_spt3_vs_wt
YDL072C	YET3	1688.55	0.632892	0.113782	1.16795	0.242827	1	Upregulated	Genotype_spt3_vs_wt
YDL069C	CBS1	122.089	0.209512	0.102153	0	1	1	Upregulated	Genotype_spt3_vs_wt
YDL068W	YDL068W	2.26577	0.264219	0.694451	0	1	1	Upregulated	Genotype_spt3_vs_wt
YDL067C	COX9	334.543	0.491797	0.117625	0	1	1	Upregulated	Genotype_spt3_vs_wt
YDL066W	IDP1	1947.24	0.525448	0.0768586	0.331101	0.740568	1	Upregulated	Genotype_spt3_vs_wt
YDL065C	PEX19	1084.86	0.441117	0.0873169	0	1	1	Upregulated	Genotype_spt3_vs_wt
YDL063C	SYO1	1247.31	0.0840626	0.124153	0	1	1	Upregulated	Genotype_spt3_vs_wt
YDL059C	RAD59	174.265	0.112857	0.134609	0	1	1	Upregulated	Genotype_spt3_vs_wt
YDL058W	USO1	1833.69	0.0712302	0.0937685	0	1	1	Upregulated	Genotype_spt3_vs_wt
YDL057W	YDL057W	160.449	0.0767346	0.100504	0	1	1	Upregulated	Genotype_spt3_vs_wt
YDL056W	MBP1	676.565	0.276736	0.0556248	0	1	1	Upregulated	Genotype_spt3_vs_wt
YDL054C	MCH1	501.237	0.446703	0.0924983	0	1	1	Upregulated	Genotype_spt3_vs_wt
YDL053C	PBP4	790.455	0.47526	0.0834812	0	1	1	Upregulated	Genotype_spt3_vs_wt
YDL052C	SLC1	993.881	0.21084	0.0679008	0	1	1	Upregulated	Genotype_spt3_vs_wt
YDL046W	NPC2	1310.67	0.335476	0.0754627	0	1	1	Upregulated	Genotype_spt3_vs_wt
YDL045W-A	MRP10	334.257	0.432764	0.0911162	0	1	1	Upregulated	Genotype_spt3_vs_wt
YDL045C	FAD1	373.473	0.20336	0.0684243	0	1	1	Upregulated	Genotype_spt3_vs_wt
YDL044C	MTF2	246.517	0.192125	0.081257	0	1	1	Upregulated	Genotype_spt3_vs_wt
YDL040C	NAT1	2102.84	0.230882	0.0613459	0	1	1	Upregulated	Genotype_spt3_vs_wt
YDL035C	GPR1	1220.49	0.452178	0.0693808	0	1	1	Upregulated	Genotype_spt3_vs_wt
YDL033C	SLM3	204.538	0.0258898	0.089296	0	1	1	Upregulated	Genotype_spt3_vs_wt
YDL031W	DBP10	2695.18	0.0918143	0.0931158	0	1	1	Upregulated	Genotype_spt3_vs_wt
YDL029W	ARP2	1935.74	0.0109617	0.0577043	0	1	1	Upregulated	Genotype_spt3_vs_wt
YDL028C	MPS1	608.097	0.154752	0.0596315	0	1	1	Upregulated	Genotype_spt3_vs_wt
YDL027C	MRX9	591.064	0.378205	0.0940775	0	1	1	Upregulated	Genotype_spt3_vs_wt
YDL025C	RTK1	525.765	0.294757	0.0756618	0	1	1	Upregulated	Genotype_spt3_vs_wt
YDL017W	CDC7	324.753	0.0811023	0.0920311	0	1	1	Upregulated	Genotype_spt3_vs_wt
YDL015C	TSC13	2182.11	0.146159	0.0732735	0	1	1	Upregulated	Genotype_spt3_vs_wt
YDL014W	NOP1	5852.5	0.165787	0.112546	0	1	1	Upregulated	Genotype_spt3_vs_wt
YDL013W	SLX5	488.13	0.206429	0.0901604	0	1	1	Upregulated	Genotype_spt3_vs_wt
YDL010W	GRX6	611.763	0.102584	0.116475	0	1	1	Upregulated	Genotype_spt3_vs_wt
YDL007C-A	YDL007C-A	1.62474	0.226058	0.671845	0	1	1	Upregulated	Genotype_spt3_vs_wt
YDL007W	RPT2	3217.73	0.0588569	0.091103	0	1	1	Upregulated	Genotype_spt3_vs_wt
YDR001C	NTH1	2235.92	0.253629	0.136224	0	1	1	Upregulated	Genotype_spt3_vs_wt
YDR003W	RCR2	263.906	0.15698	0.0847613	0	1	1	Upregulated	Genotype_spt3_vs_wt
YDR004W	RAD57	323.5	0.0166605	0.0848978	0	1	1	Upregulated	Genotype_spt3_vs_wt
YDR006C	SOK1	1030.18	0.0252884	0.129765	0	1	1	Upregulated	Genotype_spt3_vs_wt
YDR008C	YDR008C	4.72398	0.310166	0.449049	0	1	1	Upregulated	Genotype_spt3_vs_wt
YDR014W	RAD61	200.505	0.267599	0.0897683	0	1	1	Upregulated	Genotype_spt3_vs_wt
YDR018C	YDR018C	93.7819	0.103366	0.273772	0	1	1	Upregulated	Genotype_spt3_vs_wt
YDR024W	FYV1	101.689	0.0443355	0.16139	0	1	1	Upregulated	Genotype_spt3_vs_wt
YDR026C	NSI1	652.551	0.117577	0.0661794	0	1	1	Upregulated	Genotype_spt3_vs_wt
YDR027C	VPS54	694.953	0.0186045	0.0820137	0	1	1	Upregulated	Genotype_spt3_vs_wt
YDR028C	REG1	2141.52	0.256787	0.0660106	0	1	1	Upregulated	Genotype_spt3_vs_wt
YDR030C	RAD28	208.322	0.116357	0.086191	0	1	1	Upregulated	Genotype_spt3_vs_wt
YDR032C	PST2	2337.49	0.0821283	0.12842	0	1	1	Upregulated	Genotype_spt3_vs_wt
YDR034C	LYS14	725.953	0.198788	0.0610488	0	1	1	Upregulated	Genotype_spt3_vs_wt
YDR036C	EHD3	607.492	0.0817801	0.113194	0	1	1	Upregulated	Genotype_spt3_vs_wt
YDR037W	KRS1	7400.53	0.129398	0.0921487	0	1	1	Upregulated	Genotype_spt3_vs_wt
YDR038C	ENA5	1347.7	0.10866	0.0757162	0	1	1	Upregulated	Genotype_spt3_vs_wt
YDR039C	ENA2	1477.85	0.0566606	0.0698539	0	1	1	Upregulated	Genotype_spt3_vs_wt
YDR040C	ENA1	1477.07	0.088925	0.0771752	0	1	1	Upregulated	Genotype_spt3_vs_wt
YDR042C	YDR042C	82.3524	0.0215147	0.244055	0	1	1	Upregulated	Genotype_spt3_vs_wt
YDR044W	HEM13	811.455	0.771741	0.220432	1.23276	0.217664	1	Upregulated	Genotype_spt3_vs_wt
YDR047W	HEM12	1158.74	0.13605	0.0880703	0	1	1	Upregulated	Genotype_spt3_vs_wt
YDR048C	YDR048C	2.60952	0.643786	0.743269	0.193451	0.846606	1	Upregulated	Genotype_spt3_vs_wt
YDR049W	VMS1	634.358	0.195344	0.0649563	0	1	1	Upregulated	Genotype_spt3_vs_wt
YDR052C	DBF4	979.792	0.140384	0.0621218	0	1	1	Upregulated	Genotype_spt3_vs_wt
YDR054C	CDC34	1024.33	0.148641	0.0460934	0	1	1	Upregulated	Genotype_spt3_vs_wt
YDR056C	EMC10	878.701	0.144336	0.0880441	0	1	1	Upregulated	Genotype_spt3_vs_wt
YDR057W	YOS9	512.949	0.0328542	0.0611144	0	1	1	Upregulated	Genotype_spt3_vs_wt
YDR058C	TGL2	197.545	0.252025	0.134278	0	1	1	Upregulated	Genotype_spt3_vs_wt
YDR059C	UBC5	366.672	0.758459	0.159321	1.62225	0.10475	1	Upregulated	Genotype_spt3_vs_wt
YDR060W	MAK21	3358.36	0.0385404	0.0887822	0	1	1	Upregulated	Genotype_spt3_vs_wt
YDR061W	YDR061W	609.921	0.110163	0.0673588	0	1	1	Upregulated	Genotype_spt3_vs_wt
YDR062W	LCB2	2760	0.0780216	0.0575798	0	1	1	Upregulated	Genotype_spt3_vs_wt
YDR067C	OCA6	264.321	0.0541695	0.0857213	0	1	1	Upregulated	Genotype_spt3_vs_wt
YDR069C	DOA4	387.382	0.356365	0.100929	0	1	1	Upregulated	Genotype_spt3_vs_wt
YDR070C	FMP16	207.39	0.221483	0.370367	0	1	1	Upregulated	Genotype_spt3_vs_wt
YDR071C	PAA1	1283.51	0.116648	0.0887038	0	1	1	Upregulated	Genotype_spt3_vs_wt
YDR074W	TPS2	1444.61	0.0674797	0.190886	0	1	1	Upregulated	Genotype_spt3_vs_wt
YDR077W	SED1	53922.1	0.476156	0.218316	0	1	1	Upregulated	Genotype_spt3_vs_wt
YDR078C	SHU2	107.695	0.537812	0.127573	0.296394	0.766929	1	Upregulated	Genotype_spt3_vs_wt
YDR079C-A	TFB5	80.6765	0.073206	0.205949	0	1	1	Upregulated	Genotype_spt3_vs_wt
YDR080W	VPS41	695.673	0.272899	0.0709346	0	1	1	Upregulated	Genotype_spt3_vs_wt
YDR081C	PDC2	718.365	0.313686	0.0770686	0	1	1	Upregulated	Genotype_spt3_vs_wt
YDR082W	STN1	275.582	0.104576	0.0903601	0	1	1	Upregulated	Genotype_spt3_vs_wt
YDR090C	YDR090C	338.869	0.265005	0.0821714	0	1	1	Upregulated	Genotype_spt3_vs_wt
YDR091C	RLI1	2094.71	0.373475	0.0851711	0	1	1	Upregulated	Genotype_spt3_vs_wt
YDR092W	UBC13	654.946	0.463119	0.0761228	0	1	1	Upregulated	Genotype_spt3_vs_wt
YDR096W	GIS1	499.606	0.176981	0.11299	0	1	1	Upregulated	Genotype_spt3_vs_wt
YDR097C	MSH6	907.897	0.140455	0.0670366	0	1	1	Upregulated	Genotype_spt3_vs_wt
YDR098C	GRX3	1032.2	0.0740307	0.0632326	0	1	1	Upregulated	Genotype_spt3_vs_wt
YDR099W	BMH2	3741.71	0.56677	0.0661559	1.00928	0.312839	1	Upregulated	Genotype_spt3_vs_wt
YDR102C	YDR102C	2.11751	0.53329	0.95556	0.0348385	0.972208	1	Upregulated	Genotype_spt3_vs_wt
YDR103W	STE5	227.043	0.145722	0.104085	0	1	1	Upregulated	Genotype_spt3_vs_wt
YDR104C	SPO71	363.114	0.14844	0.0826989	0	1	1	Upregulated	Genotype_spt3_vs_wt
YDR105C	TMS1	523.016	0.179945	0.0728503	0	1	1	Upregulated	Genotype_spt3_vs_wt
YDR108W	TRS85	386.475	0.0687335	0.0665511	0	1	1	Upregulated	Genotype_spt3_vs_wt
YDR109C	YDR109C	457.515	0.062956	0.0654733	0	1	1	Upregulated	Genotype_spt3_vs_wt
YDR111C	ALT2	410.335	0.548557	0.146466	0.331524	0.740249	1	Upregulated	Genotype_spt3_vs_wt
YDR114C	YDR114C	1.35879	0.0691348	0.828563	0	1	1	Upregulated	Genotype_spt3_vs_wt
YDR117C	TMA64	641.688	0.124131	0.0534475	0	1	1	Upregulated	Genotype_spt3_vs_wt
YDR118W	APC4	240.574	0.0353738	0.0897827	0	1	1	Upregulated	Genotype_spt3_vs_wt
YDR119W	VBA4	1498.01	0.0259024	0.0842461	0	1	1	Upregulated	Genotype_spt3_vs_wt
YDR121W	DPB4	445.669	0.0572594	0.0906554	0	1	1	Upregulated	Genotype_spt3_vs_wt
YDR122W	KIN1	1106.73	0.104583	0.0821535	0	1	1	Upregulated	Genotype_spt3_vs_wt
YDR124W	YDR124W	54.5756	0.0113263	0.171435	0	1	1	Upregulated	Genotype_spt3_vs_wt
YDR126W	SWF1	172.372	0.600068	0.0950558	1.05273	0.292465	1	Upregulated	Genotype_spt3_vs_wt
YDR127W	ARO1	2817.99	0.478382	0.100346	0	1	1	Upregulated	Genotype_spt3_vs_wt
YDR129C	SAC6	2117.05	0.15462	0.10522	0	1	1	Upregulated	Genotype_spt3_vs_wt
YDR130C	FIN1	226.32	0.19017	0.0950573	0	1	1	Upregulated	Genotype_spt3_vs_wt
YDR131C	YDR131C	249.951	0.328646	0.0741965	0	1	1	Upregulated	Genotype_spt3_vs_wt
YDR132C	YDR132C	189.184	0.513083	0.100153	0.130635	0.896064	1	Upregulated	Genotype_spt3_vs_wt
YDR135C	YCF1	2805.49	0.678722	0.0979492	1.82464	0.0680551	1	Upregulated	Genotype_spt3_vs_wt
YDR137W	RGP1	533.628	0.0965954	0.0612014	0	1	1	Upregulated	Genotype_spt3_vs_wt
YDR138W	HPR1	637.808	0.213693	0.0680272	0	1	1	Upregulated	Genotype_spt3_vs_wt
YDR140W	MTQ2	309.073	0.274363	0.0761818	0	1	1	Upregulated	Genotype_spt3_vs_wt
YDR141C	DOP1	1180.03	0.362552	0.0707979	0	1	1	Upregulated	Genotype_spt3_vs_wt
YDR142C	PEX7	260.414	0.224097	0.0761489	0	1	1	Upregulated	Genotype_spt3_vs_wt
YDR143C	SAN1	705.95	0.425803	0.0827911	0	1	1	Upregulated	Genotype_spt3_vs_wt
YDR144C	MKC7	1361.59	0.384364	0.0929299	0	1	1	Upregulated	Genotype_spt3_vs_wt
YDR145W	TAF12	978.191	0.319021	0.0647253	0	1	1	Upregulated	Genotype_spt3_vs_wt
YDR146C	SWI5	890.095	0.34971	0.0863115	0	1	1	Upregulated	Genotype_spt3_vs_wt
YDR147W	EKI1	364.78	0.247239	0.0730016	0	1	1	Upregulated	Genotype_spt3_vs_wt
YDR150W	NUM1	2112.75	0.168919	0.0753385	0	1	1	Upregulated	Genotype_spt3_vs_wt
YDR153C	ENT5	720.934	0.32489	0.0624056	0	1	1	Upregulated	Genotype_spt3_vs_wt
YDR154C	YDR154C	9228.1	0.0913483	0.104816	0	1	1	Upregulated	Genotype_spt3_vs_wt
YDR155C	CPR1	11864.4	0.216391	0.106314	0	1	1	Upregulated	Genotype_spt3_vs_wt
YDR156W	RPA14	516.568	0.15155	0.100263	0	1	1	Upregulated	Genotype_spt3_vs_wt
YDR157W	YDR157W	141.89	0.124867	0.124144	0	1	1	Upregulated	Genotype_spt3_vs_wt
YDR158W	HOM2	3289.14	0.116023	0.111546	0	1	1	Upregulated	Genotype_spt3_vs_wt
YDR159W	SAC3	626.67	0.205119	0.0703112	0	1	1	Upregulated	Genotype_spt3_vs_wt
YDR160W	SSY1	522.146	0.204262	0.0696257	0	1	1	Upregulated	Genotype_spt3_vs_wt
YDR162C	NBP2	419.713	0.129169	0.0675652	0	1	1	Upregulated	Genotype_spt3_vs_wt
YDR164C	SEC1	639.007	0.0167597	0.0643202	0	1	1	Upregulated	Genotype_spt3_vs_wt
YDR166C	SEC5	739.103	0.277005	0.0568397	0	1	1	Upregulated	Genotype_spt3_vs_wt
YDR169C-A	YDR169C-A	3.18412	0.388824	0.539425	0	1	1	Upregulated	Genotype_spt3_vs_wt
YDR174W	HMO1	1405.13	0.188031	0.131645	0	1	1	Upregulated	Genotype_spt3_vs_wt
YDR176W	NGG1	853.218	0.174728	0.0672603	0	1	1	Upregulated	Genotype_spt3_vs_wt
YDR177W	UBC1	1384.94	0.220507	0.0746541	0	1	1	Upregulated	Genotype_spt3_vs_wt
YDR178W	SDH4	736.357	0.50723	0.137358	0.0526388	0.95802	1	Upregulated	Genotype_spt3_vs_wt
YDR180W	SCC2	599.515	0.171722	0.0728227	0	1	1	Upregulated	Genotype_spt3_vs_wt
YDR182W	CDC1	944.358	0.138171	0.0494087	0	1	1	Upregulated	Genotype_spt3_vs_wt
YDR182W-A	YDR182W-A	33.5274	0.184157	0.180131	0	1	1	Upregulated	Genotype_spt3_vs_wt
YDR185C	UPS3	74.9884	0.0429609	0.150698	0	1	1	Upregulated	Genotype_spt3_vs_wt
YDR186C	SND1	1566.06	0.36671	0.108178	0	1	1	Upregulated	Genotype_spt3_vs_wt
YDR189W	SLY1	1088.34	0.257593	0.06427	0	1	1	Upregulated	Genotype_spt3_vs_wt
YDR190C	RVB1	2084.68	0.0614751	0.0652244	0	1	1	Upregulated	Genotype_spt3_vs_wt
YDR191W	HST4	153.586	0.130401	0.141804	0	1	1	Upregulated	Genotype_spt3_vs_wt
YDR192C	NUP42	295.844	0.334082	0.0806643	0	1	1	Upregulated	Genotype_spt3_vs_wt
YDR194C	MSS116	2079.87	0.0075851	0.0972993	0	1	1	Upregulated	Genotype_spt3_vs_wt
YDR195W	REF2	388.119	0.456131	0.083967	0	1	1	Upregulated	Genotype_spt3_vs_wt
YDR197W	CBS2	244.07	0.100826	0.0716359	0	1	1	Upregulated	Genotype_spt3_vs_wt
YDR202C	RAV2	326.504	0.221672	0.0868492	0	1	1	Upregulated	Genotype_spt3_vs_wt
YDR204W	COQ4	447.732	0.137124	0.0924119	0	1	1	Upregulated	Genotype_spt3_vs_wt
YDR205W	MSC2	470.462	0.387452	0.0831089	0	1	1	Upregulated	Genotype_spt3_vs_wt
YDR206W	EBS1	1232.36	0.259473	0.0458022	0	1	1	Upregulated	Genotype_spt3_vs_wt
YDR207C	UME6	569.699	0.0288803	0.0760143	0	1	1	Upregulated	Genotype_spt3_vs_wt
YDR208W	MSS4	988.944	0.0555116	0.0474082	0	1	1	Upregulated	Genotype_spt3_vs_wt
YDR213W	UPC2	393.934	0.0640088	0.180847	0	1	1	Upregulated	Genotype_spt3_vs_wt
YDR216W	ADR1	1026.8	0.351406	0.171434	0	1	1	Upregulated	Genotype_spt3_vs_wt
YDR233C	RTN1	4160.98	0.320091	0.145194	0	1	1	Upregulated	Genotype_spt3_vs_wt
YDR246W	TRS23	266.94	0.0542544	0.159075	0	1	1	Upregulated	Genotype_spt3_vs_wt
YDR249C	YDR249C	189.256	0.0478133	0.137085	0	1	1	Upregulated	Genotype_spt3_vs_wt
YDR250C	YDR250C	2.21289	0.440814	0.776264	0	1	1	Upregulated	Genotype_spt3_vs_wt
YDR251W	PAM1	938.713	0.0207342	0.165842	0	1	1	Upregulated	Genotype_spt3_vs_wt
YDR253C	MET32	106.367	0.518517	0.233839	0.0791878	0.936883	1	Upregulated	Genotype_spt3_vs_wt
YDR258C	HSP78	1751.83	1.12707	0.328308	1.91	0.0561333	1	Upregulated	Genotype_spt3_vs_wt
YDR259C	YAP6	158.293	0.217226	0.187902	0	1	1	Upregulated	Genotype_spt3_vs_wt
YDR262W	YDR262W	867.881	0.252617	0.104706	0	1	1	Upregulated	Genotype_spt3_vs_wt
YDR263C	DIN7	182.541	0.205613	0.115376	0	1	1	Upregulated	Genotype_spt3_vs_wt
YDR264C	AKR1	1945.7	0.63879	0.0822832	1.68674	0.0916535	1	Upregulated	Genotype_spt3_vs_wt
YDR265W	PEX10	224.163	0.16696	0.0906436	0	1	1	Upregulated	Genotype_spt3_vs_wt
YDR266C	HEL2	906.214	0.138675	0.0578085	0	1	1	Upregulated	Genotype_spt3_vs_wt
YDR268W	MSW1	255.85	0.192717	0.0794769	0	1	1	Upregulated	Genotype_spt3_vs_wt
YDR270W	CCC2	496.828	0.593948	0.129684	0.724435	0.468799	1	Upregulated	Genotype_spt3_vs_wt
YDR279W	RNH202	355.023	0.139797	0.061453	0	1	1	Upregulated	Genotype_spt3_vs_wt
YDR283C	GCN2	1193.2	0.132722	0.0643607	0	1	1	Upregulated	Genotype_spt3_vs_wt
YDR284C	DPP1	796.418	0.0144026	0.0681188	0	1	1	Upregulated	Genotype_spt3_vs_wt
YDR285W	ZIP1	255.982	0.107177	0.116024	0	1	1	Upregulated	Genotype_spt3_vs_wt
YDR289C	RTT103	599.755	0.14538	0.0754311	0	1	1	Upregulated	Genotype_spt3_vs_wt
YDR291W	HRQ1	568.097	0.131049	0.0680664	0	1	1	Upregulated	Genotype_spt3_vs_wt
YDR293C	SSD1	2639.39	0.344784	0.0892515	0	1	1	Upregulated	Genotype_spt3_vs_wt
YDR294C	DPL1	1620.6	0.309557	0.0483614	0	1	1	Upregulated	Genotype_spt3_vs_wt
YDR295C	HDA2	645.525	0.449664	0.0706451	0	1	1	Upregulated	Genotype_spt3_vs_wt
YDR298C	ATP5	1396.53	0.0570518	0.102903	0	1	1	Upregulated	Genotype_spt3_vs_wt
YDR299W	BFR2	1740.32	0.0048208	0.118065	0	1	1	Upregulated	Genotype_spt3_vs_wt
YDR300C	PRO1	983.572	0.0418935	0.0777843	0	1	1	Upregulated	Genotype_spt3_vs_wt
YDR301W	CFT1	816.625	0.0951648	0.0747639	0	1	1	Upregulated	Genotype_spt3_vs_wt
YDR304C	CPR5	2211.27	0.119266	0.0725788	0	1	1	Upregulated	Genotype_spt3_vs_wt
YDR305C	HNT2	269.009	0.0186533	0.096301	0	1	1	Upregulated	Genotype_spt3_vs_wt
YDR306C	YDR306C	424.891	0.244253	0.0721381	0	1	1	Upregulated	Genotype_spt3_vs_wt
YDR307W	PMT7	608.494	0.0939481	0.0798273	0	1	1	Upregulated	Genotype_spt3_vs_wt
YDR309C	GIC2	1087.05	0.270013	0.193363	0	1	1	Upregulated	Genotype_spt3_vs_wt
YDR310C	SUM1	1565.42	0.00478038	0.0670317	0	1	1	Upregulated	Genotype_spt3_vs_wt
YDR311W	TFB1	553.712	0.0243925	0.070384	0	1	1	Upregulated	Genotype_spt3_vs_wt
YDR313C	PIB1	258.655	0.233162	0.0837641	0	1	1	Upregulated	Genotype_spt3_vs_wt
YDR314C	RAD34	151.605	0.361436	0.112497	0	1	1	Upregulated	Genotype_spt3_vs_wt
YDR315C	IPK1	171.24	0.142572	0.107225	0	1	1	Upregulated	Genotype_spt3_vs_wt
YDR319C	YDR319C	352.789	0.148625	0.0842616	0	1	1	Upregulated	Genotype_spt3_vs_wt
YDR321W	ASP1	1417.7	0.0966802	0.0920705	0	1	1	Upregulated	Genotype_spt3_vs_wt
YDR323C	PEP7	197.971	0.183915	0.110441	0	1	1	Upregulated	Genotype_spt3_vs_wt
YDR326C	YSP2	1549.48	0.165932	0.0748735	0	1	1	Upregulated	Genotype_spt3_vs_wt
YDR329C	PEX3	707.681	0.27511	0.0707972	0	1	1	Upregulated	Genotype_spt3_vs_wt
YDR330W	UBX5	519.632	0.314202	0.0828302	0	1	1	Upregulated	Genotype_spt3_vs_wt
YDR333C	RQC1	749.83	0.364769	0.0665837	0	1	1	Upregulated	Genotype_spt3_vs_wt
YDR335W	MSN5	1730.25	0.253896	0.0714594	0	1	1	Upregulated	Genotype_spt3_vs_wt
YDR338C	YDR338C	350.957	0.25709	0.0768216	0	1	1	Upregulated	Genotype_spt3_vs_wt
YDR339C	FCF1	609.487	0.0399945	0.0987344	0	1	1	Upregulated	Genotype_spt3_vs_wt
YDR341C	YDR341C	3538.51	0.102434	0.0747981	0	1	1	Upregulated	Genotype_spt3_vs_wt
YDR348C	PAL1	969.016	0.0913521	0.0598395	0	1	1	Upregulated	Genotype_spt3_vs_wt
YDR349C	YPS7	1863.08	0.333083	0.0740668	0	1	1	Upregulated	Genotype_spt3_vs_wt
YDR350C	ATP22	676.773	0.284409	0.0692742	0	1	1	Upregulated	Genotype_spt3_vs_wt
YDR351W	SBE2	987.01	0.056199	0.0650816	0	1	1	Upregulated	Genotype_spt3_vs_wt
YDR353W	TRR1	3852.5	0.202478	0.0765084	0	1	1	Upregulated	Genotype_spt3_vs_wt
YDR354W	TRP4	656.445	0.230919	0.0646256	0	1	1	Upregulated	Genotype_spt3_vs_wt
YDR358W	GGA1	439.115	0.462244	0.118728	0	1	1	Upregulated	Genotype_spt3_vs_wt
YDR368W	YPR1	779.165	0.0356956	0.084134	0	1	1	Upregulated	Genotype_spt3_vs_wt
YDR371W	CTS2	422.507	0.0253057	0.0796674	0	1	1	Upregulated	Genotype_spt3_vs_wt
YDR375C	BCS1	412.554	0.100642	0.0758552	0	1	1	Upregulated	Genotype_spt3_vs_wt
YDR376W	ARH1	519.927	0.0536863	0.0635823	0	1	1	Upregulated	Genotype_spt3_vs_wt
YDR379W	RGA2	766.779	0.217069	0.0858769	0	1	1	Upregulated	Genotype_spt3_vs_wt
YDR381C-A	YDR381C-A	260.073	0.0594745	0.109673	0	1	1	Upregulated	Genotype_spt3_vs_wt
YDR385W	EFT2	20456.9	0.249117	0.0967623	0	1	1	Upregulated	Genotype_spt3_vs_wt
YDR386W	MUS81	287.332	0.122114	0.0894602	0	1	1	Upregulated	Genotype_spt3_vs_wt
YDR387C	CIN10	410.016	0.294799	0.102551	0	1	1	Upregulated	Genotype_spt3_vs_wt
YDR388W	RVS167	2063.13	0.100511	0.0728542	0	1	1	Upregulated	Genotype_spt3_vs_wt
YDR389W	SAC7	630.683	0.226795	0.0977634	0	1	1	Upregulated	Genotype_spt3_vs_wt
YDR390C	UBA2	930.289	0.236359	0.0461165	0	1	1	Upregulated	Genotype_spt3_vs_wt
YDR394W	RPT3	2096.9	0.289354	0.0604825	0	1	1	Upregulated	Genotype_spt3_vs_wt
YDR395W	SXM1	2269.86	0.200173	0.0581153	0	1	1	Upregulated	Genotype_spt3_vs_wt
YDR404C	RPB7	657.536	0.0923292	0.0694542	0	1	1	Upregulated	Genotype_spt3_vs_wt
YDR407C	TRS120	979.759	0.244602	0.0721488	0	1	1	Upregulated	Genotype_spt3_vs_wt
YDR409W	SIZ1	415.697	0.157595	0.0987216	0	1	1	Upregulated	Genotype_spt3_vs_wt
YDR410C	STE14	162.14	0.165527	0.111289	0	1	1	Upregulated	Genotype_spt3_vs_wt
YDR411C	DFM1	507.742	0.383894	0.0796709	0	1	1	Upregulated	Genotype_spt3_vs_wt
YDR414C	ERD1	305.45	0.0428146	0.087159	0	1	1	Upregulated	Genotype_spt3_vs_wt
YDR415C	YDR415C	328.324	0.130465	0.0745648	0	1	1	Upregulated	Genotype_spt3_vs_wt
YDR416W	SYF1	436.585	0.107925	0.0746298	0	1	1	Upregulated	Genotype_spt3_vs_wt
YDR419W	RAD30	331.275	0.290379	0.0723995	0	1	1	Upregulated	Genotype_spt3_vs_wt
YDR420W	HKR1	1270.52	0.173119	0.132494	0	1	1	Upregulated	Genotype_spt3_vs_wt
YDR421W	ARO80	357.222	0.103497	0.0769479	0	1	1	Upregulated	Genotype_spt3_vs_wt
YDR422C	SIP1	623.244	0.130309	0.0633332	0	1	1	Upregulated	Genotype_spt3_vs_wt
YDR423C	CAD1	333.324	0.427986	0.0724189	0	1	1	Upregulated	Genotype_spt3_vs_wt
YDR424C	DYN2	355.773	0.0437053	0.172066	0	1	1	Upregulated	Genotype_spt3_vs_wt
YDR425W	SNX41	358.903	0.548281	0.103426	0.466813	0.640633	1	Upregulated	Genotype_spt3_vs_wt
YDR427W	RPN9	1798.72	0.24066	0.0732098	0	1	1	Upregulated	Genotype_spt3_vs_wt
YDR430C	CYM1	805.832	0.078104	0.0811507	0	1	1	Upregulated	Genotype_spt3_vs_wt
YDR434W	GPI17	1265.79	0.0966719	0.075693	0	1	1	Upregulated	Genotype_spt3_vs_wt
YDR436W	PPZ2	394.857	0.0444486	0.0835293	0	1	1	Upregulated	Genotype_spt3_vs_wt
YDR437W	GPI19	39.7715	0.453648	0.15384	0	1	1	Upregulated	Genotype_spt3_vs_wt
YDR438W	THI74	218.425	0.0961465	0.100097	0	1	1	Upregulated	Genotype_spt3_vs_wt
YDR441C	APT2	385.938	0.0557549	0.0866684	0	1	1	Upregulated	Genotype_spt3_vs_wt
YDR443C	SSN2	555.956	0.114692	0.0947849	0	1	1	Upregulated	Genotype_spt3_vs_wt
YDR446W	ECM11	17.244	0.320438	0.292643	0	1	1	Upregulated	Genotype_spt3_vs_wt
YDR449C	UTP6	833.645	0.0115471	0.123453	0	1	1	Upregulated	Genotype_spt3_vs_wt
YDR451C	YHP1	218.193	0.0334306	0.134051	0	1	1	Upregulated	Genotype_spt3_vs_wt
YDR452W	PPN1	3410.11	0.480421	0.0779826	0	1	1	Upregulated	Genotype_spt3_vs_wt
YDR454C	GUK1	2105.12	0.202643	0.0941439	0	1	1	Upregulated	Genotype_spt3_vs_wt
YDR456W	NHX1	1124.51	0.499509	0.0635344	0	1	1	Upregulated	Genotype_spt3_vs_wt
YDR457W	TOM1	2655.61	0.324436	0.0929517	0	1	1	Upregulated	Genotype_spt3_vs_wt
YDR460W	TFB3	356.449	0.0152206	0.0735899	0	1	1	Upregulated	Genotype_spt3_vs_wt
YDR461W	MFA1	34.4732	0.214485	0.312791	0	1	1	Upregulated	Genotype_spt3_vs_wt
YDR463W	STP1	812.49	0.498809	0.0809154	0	1	1	Upregulated	Genotype_spt3_vs_wt
YDR465C	RMT2	1255.68	0.0880734	0.100109	0	1	1	Upregulated	Genotype_spt3_vs_wt
YDR466W	PKH3	694.286	0.133696	0.0816022	0	1	1	Upregulated	Genotype_spt3_vs_wt
YDR472W	TRS31	412.178	0.0231228	0.0771494	0	1	1	Upregulated	Genotype_spt3_vs_wt
YDR476C	YDR476C	365.491	0.634513	0.0941594	1.42856	0.153129	1	Upregulated	Genotype_spt3_vs_wt
YDR479C	PEX29	446.029	0.0797439	0.0825061	0	1	1	Upregulated	Genotype_spt3_vs_wt
YDR480W	DIG2	194.218	0.072071	0.085082	0	1	1	Upregulated	Genotype_spt3_vs_wt
YDR483W	KRE2	3538.9	0.124872	0.062896	0	1	1	Upregulated	Genotype_spt3_vs_wt
YDR484W	VPS52	313.066	0.2713	0.0706941	0	1	1	Upregulated	Genotype_spt3_vs_wt
YDR485C	VPS72	1087.83	0.104817	0.0759877	0	1	1	Upregulated	Genotype_spt3_vs_wt
YDR486C	VPS60	541.951	0.0843784	0.0950253	0	1	1	Upregulated	Genotype_spt3_vs_wt
YDR489W	SLD5	175.279	0.0771958	0.108598	0	1	1	Upregulated	Genotype_spt3_vs_wt
YDR494W	RSM28	573.316	0.0710576	0.0667004	0	1	1	Upregulated	Genotype_spt3_vs_wt
YDR495C	VPS3	557.919	0.169633	0.0709678	0	1	1	Upregulated	Genotype_spt3_vs_wt
YDR497C	ITR1	3762.32	0.322812	0.0703497	0	1	1	Upregulated	Genotype_spt3_vs_wt
YDR498C	SEC20	343.996	0.146416	0.0783825	0	1	1	Upregulated	Genotype_spt3_vs_wt
YDR499W	LCD1	379.923	0.0892108	0.0675621	0	1	1	Upregulated	Genotype_spt3_vs_wt
YDR502C	SAM2	1287.86	0.390757	0.129901	0	1	1	Upregulated	Genotype_spt3_vs_wt
YDR503C	LPP1	237.036	0.245335	0.111249	0	1	1	Upregulated	Genotype_spt3_vs_wt
YDR505C	PSP1	749.005	0.0982758	0.0721233	0	1	1	Upregulated	Genotype_spt3_vs_wt
YDR507C	GIN4	1188.49	0.168938	0.0944205	0	1	1	Upregulated	Genotype_spt3_vs_wt
YDR510W	SMT3	1413.17	0.0696627	0.0735437	0	1	1	Upregulated	Genotype_spt3_vs_wt
YDR510C-A	YDR510C-A	1.47356	0.0637213	1.00864	0	1	1	Upregulated	Genotype_spt3_vs_wt
YDR511W	SDH7	172.316	0.0427509	0.123511	0	1	1	Upregulated	Genotype_spt3_vs_wt
YDR513W	GRX2	934.657	0.686522	0.116334	1.60334	0.10886	1	Upregulated	Genotype_spt3_vs_wt
YDR515W	SLF1	395.96	0.0996337	0.104349	0	1	1	Upregulated	Genotype_spt3_vs_wt
YDR516C	EMI2	1088.88	0.332525	0.16229	0	1	1	Upregulated	Genotype_spt3_vs_wt
YDR518W	EUG1	733.141	0.394888	0.097475	0	1	1	Upregulated	Genotype_spt3_vs_wt
YDR520C	URC2	339.488	0.176516	0.07183	0	1	1	Upregulated	Genotype_spt3_vs_wt
YDR522C	SPS2	34.8668	0.379348	0.298759	0	1	1	Upregulated	Genotype_spt3_vs_wt
YDR523C	SPS1	72.1152	0.19826	0.155591	0	1	1	Upregulated	Genotype_spt3_vs_wt
YDR524C	AGE1	628.242	0.411706	0.076931	0	1	1	Upregulated	Genotype_spt3_vs_wt
YDR524C-B	YDR524C-B	10608.6	0.367206	0.126686	0	1	1	Upregulated	Genotype_spt3_vs_wt
YDR525W	API2	1.75716	1.12859	0.768059	0.818407	0.413125	1	Upregulated	Genotype_spt3_vs_wt
YDR525W-A	SNA2	190.739	0.550544	0.120495	0.419472	0.674871	1	Upregulated	Genotype_spt3_vs_wt
YDR527W	RBA50	1056.34	0.184709	0.0536625	0	1	1	Upregulated	Genotype_spt3_vs_wt
YDR528W	HLR1	300.09	0.284207	0.179752	0	1	1	Upregulated	Genotype_spt3_vs_wt
YDR529C	QCR7	1417.82	0.0618635	0.134705	0	1	1	Upregulated	Genotype_spt3_vs_wt
YDR535C	YDR535C	7.82652	0.467205	0.340291	0	1	1	Upregulated	Genotype_spt3_vs_wt
YDR541C	YDR541C	349.86	0.0538819	0.0779942	0	1	1	Upregulated	Genotype_spt3_vs_wt
YDR542W	PAU10	10.5436	0.454008	0.412386	0	1	1	Upregulated	Genotype_spt3_vs_wt
YDR544C	YDR544C	2.9948	1.5488	0.615931	1.70279	0.0886078	1	Upregulated	Genotype_spt3_vs_wt
YDR545C-A	YDR545C-A	2.57146	0.358352	0.562258	0	1	1	Upregulated	Genotype_spt3_vs_wt
YOL166C	YOL166C	1.42157	0.452174	0.862426	0	1	1	Upregulated	Genotype_spt3_vs_wt
YOL164W-A	YOL164W-A	1.88505	0.122101	0.889192	0	1	1	Upregulated	Genotype_spt3_vs_wt
YOL162W	YOL162W	45.3738	0.0916702	0.21848	0	1	1	Upregulated	Genotype_spt3_vs_wt
YOL158C	ENB1	998.942	0.208358	0.157794	0	1	1	Upregulated	Genotype_spt3_vs_wt
YOL156W	HXT11	24.596	0.171292	0.25342	0	1	1	Upregulated	Genotype_spt3_vs_wt
YOL154W	ZPS1	96.1524	0.0997261	0.145119	0	1	1	Upregulated	Genotype_spt3_vs_wt
YOL148C	SPT20	402.241	0.203213	0.0843915	0	1	1	Upregulated	Genotype_spt3_vs_wt
YOL147C	PEX11	223.767	0.255654	0.0794758	0	1	1	Upregulated	Genotype_spt3_vs_wt
YOL146W	PSF3	191.049	0.193279	0.106482	0	1	1	Upregulated	Genotype_spt3_vs_wt
YOL142W	RRP40	630.965	0.146825	0.0931746	0	1	1	Upregulated	Genotype_spt3_vs_wt
YOL141W	PPM2	158.578	0.0347126	0.150987	0	1	1	Upregulated	Genotype_spt3_vs_wt
YOL139C	CDC33	3895.15	0.200376	0.097341	0	1	1	Upregulated	Genotype_spt3_vs_wt
YOL138C	RTC1	660.462	0.0204574	0.0678726	0	1	1	Upregulated	Genotype_spt3_vs_wt
YOL137W	BSC6	579.505	0.276293	0.0780869	0	1	1	Upregulated	Genotype_spt3_vs_wt
YOL135C	MED7	193.459	0.299646	0.106343	0	1	1	Upregulated	Genotype_spt3_vs_wt
YOL133W	HRT1	315.938	0.0770969	0.0963888	0	1	1	Upregulated	Genotype_spt3_vs_wt
YOL132W	GAS4	54.0908	0.351693	0.264879	0	1	1	Upregulated	Genotype_spt3_vs_wt
YOL131W	YOL131W	6.79427	1.3169	0.571443	1.42954	0.152849	1	Upregulated	Genotype_spt3_vs_wt
YOL129W	VPS68	1131.54	0.0706145	0.101822	0	1	1	Upregulated	Genotype_spt3_vs_wt
YOL125W	TRM13	703.568	0.243212	0.0854056	0	1	1	Upregulated	Genotype_spt3_vs_wt
YOL123W	HRP1	2409.23	0.422135	0.12253	0	1	1	Upregulated	Genotype_spt3_vs_wt
YOL122C	SMF1	1047.74	0.203358	0.114638	0	1	1	Upregulated	Genotype_spt3_vs_wt
YOL119C	MCH4	791.554	0.00213372	0.103774	0	1	1	Upregulated	Genotype_spt3_vs_wt
YOL118C	YOL118C	5.27861	0.14714	0.390624	0	1	1	Upregulated	Genotype_spt3_vs_wt
YOL117W	RRI2	234.762	0.290307	0.112527	0	1	1	Upregulated	Genotype_spt3_vs_wt
YOL116W	MSN1	240.652	0.170584	0.105043	0	1	1	Upregulated	Genotype_spt3_vs_wt
YOL114C	PTH4	89.3897	0.291755	0.157908	0	1	1	Upregulated	Genotype_spt3_vs_wt
YOL113W	SKM1	905.905	0.103969	0.113611	0	1	1	Upregulated	Genotype_spt3_vs_wt
YOL112W	MSB4	835.122	0.0375249	0.112743	0	1	1	Upregulated	Genotype_spt3_vs_wt
YOL111C	MDY2	611.327	0.150711	0.0867181	0	1	1	Upregulated	Genotype_spt3_vs_wt
YOL107W	YOL107W	174.491	0.0225806	0.0951805	0	1	1	Upregulated	Genotype_spt3_vs_wt
YOL100W	PKH2	783.533	0.288077	0.0779602	0	1	1	Upregulated	Genotype_spt3_vs_wt
YOL099C	YOL099C	38.8921	0.00884157	0.186797	0	1	1	Upregulated	Genotype_spt3_vs_wt
YOL098C	SDD3	1679.28	0.187616	0.0640537	0	1	1	Upregulated	Genotype_spt3_vs_wt
YOL097W-A	YOL097W-A	19.2997	0.00947413	0.237644	0	1	1	Upregulated	Genotype_spt3_vs_wt
YOL097C	WRS1	2375.7	0.0647655	0.086435	0	1	1	Upregulated	Genotype_spt3_vs_wt
YOL094C	RFC4	357.409	0.220299	0.0593943	0	1	1	Upregulated	Genotype_spt3_vs_wt
YOL093W	TRM10	525.571	0.0395053	0.0751619	0	1	1	Upregulated	Genotype_spt3_vs_wt
YOL092W	YPQ1	1308.43	0.239422	0.0844194	0	1	1	Upregulated	Genotype_spt3_vs_wt
YOL091W	SPO21	96.9197	0.419026	0.182653	0	1	1	Upregulated	Genotype_spt3_vs_wt
YOL089C	HAL9	424.58	0.439509	0.0823182	0	1	1	Upregulated	Genotype_spt3_vs_wt
YOL086W-A	MHF1	170.484	0.271937	0.14793	0	1	1	Upregulated	Genotype_spt3_vs_wt
YOL085W-A	YOL085W-A	9.14626	0.225034	0.389067	0	1	1	Upregulated	Genotype_spt3_vs_wt
YOL081W	IRA2	1682.37	0.381088	0.0972802	0	1	1	Upregulated	Genotype_spt3_vs_wt
YOL077C	BRX1	1773.16	0.108543	0.108536	0	1	1	Upregulated	Genotype_spt3_vs_wt
YOL075C	YOL075C	454.201	0.236152	0.0853371	0	1	1	Upregulated	Genotype_spt3_vs_wt
YOL073C	DSC2	364.583	0.331158	0.076084	0	1	1	Upregulated	Genotype_spt3_vs_wt
YOL072W	THP1	272.968	0.396133	0.0747566	0	1	1	Upregulated	Genotype_spt3_vs_wt
YOL071W	YOL071W	282.73	0.124624	0.114643	0	1	1	Upregulated	Genotype_spt3_vs_wt
YOL070C	NBA1	1012.97	0.489278	0.0706551	0	1	1	Upregulated	Genotype_spt3_vs_wt
YOL068C	HST1	1139.45	0.0811805	0.0531919	0	1	1	Upregulated	Genotype_spt3_vs_wt
YOL066C	RIB2	483.179	0.173702	0.0575249	0	1	1	Upregulated	Genotype_spt3_vs_wt
YOL065C	INP54	263.278	0.027553	0.0700958	0	1	1	Upregulated	Genotype_spt3_vs_wt
YOL064C	MET22	707.026	0.0644089	0.0960268	0	1	1	Upregulated	Genotype_spt3_vs_wt
YOL063C	CRT10	538.675	0.273322	0.0555514	0	1	1	Upregulated	Genotype_spt3_vs_wt
YOL061W	PRS5	1888.59	0.24907	0.0582285	0	1	1	Upregulated	Genotype_spt3_vs_wt
YOL060C	MAM3	1264.17	0.204522	0.0983204	0	1	1	Upregulated	Genotype_spt3_vs_wt
YOL059W	GPD2	1544.9	0.233005	0.125638	0	1	1	Upregulated	Genotype_spt3_vs_wt
YOL058W	ARG1	824.111	0.842418	0.200601	1.70696	0.0878288	1	Upregulated	Genotype_spt3_vs_wt
YOL057W	YOL057W	1003.4	0.0399053	0.0712816	0	1	1	Upregulated	Genotype_spt3_vs_wt
YOL052C	SPE2	546.486	0.0160488	0.0735885	0	1	1	Upregulated	Genotype_spt3_vs_wt
YOL051W	GAL11	1056.16	0.12979	0.0829519	0	1	1	Upregulated	Genotype_spt3_vs_wt
YOL049W	GSH2	1392.22	0.0713439	0.0583775	0	1	1	Upregulated	Genotype_spt3_vs_wt
YOL048C	RRT8	340.775	0.157713	0.101302	0	1	1	Upregulated	Genotype_spt3_vs_wt
YOL047C	LDS2	54.715	0.72207	0.332839	0.667199	0.504645	1	Upregulated	Genotype_spt3_vs_wt
YOL044W	PEX15	158.312	0.148698	0.0866975	0	1	1	Upregulated	Genotype_spt3_vs_wt
YOL043C	NTG2	324.847	0.180123	0.068537	0	1	1	Upregulated	Genotype_spt3_vs_wt
YOL040C	RPS15	12201	0.0540318	0.130058	0	1	1	Upregulated	Genotype_spt3_vs_wt
YOL038C-A	YOL038C-A	19.1963	0.709435	0.301595	0.694423	0.487417	1	Upregulated	Genotype_spt3_vs_wt
YOL038W	PRE6	2036.13	0.307611	0.0652005	0	1	1	Upregulated	Genotype_spt3_vs_wt
YOL036W	YOL036W	1192.98	0.331243	0.0690089	0	1	1	Upregulated	Genotype_spt3_vs_wt
YOL031C	SIL1	519.587	0.169531	0.0722315	0	1	1	Upregulated	Genotype_spt3_vs_wt
YOL030W	GAS5	4155.53	0.378818	0.0917065	0	1	1	Upregulated	Genotype_spt3_vs_wt
YOL027C	MDM38	1913.46	0.0484874	0.0695669	0	1	1	Upregulated	Genotype_spt3_vs_wt
YOL026C	MIM1	373.259	0.11215	0.102491	0	1	1	Upregulated	Genotype_spt3_vs_wt
YOL024W	YOL024W	16.6479	0.309321	0.275259	0	1	1	Upregulated	Genotype_spt3_vs_wt
YOL021C	DIS3	1407.18	0.00710279	0.0795198	0	1	1	Upregulated	Genotype_spt3_vs_wt
YOL019W	YOL019W	588.164	0.126136	0.109488	0	1	1	Upregulated	Genotype_spt3_vs_wt
YOL017W	ESC8	340.816	0.100852	0.0977458	0	1	1	Upregulated	Genotype_spt3_vs_wt
YOL015W	IRC10	124.316	0.429783	0.179051	0	1	1	Upregulated	Genotype_spt3_vs_wt
YOL013W-B	YOL013W-B	3.31702	1.56743	0.646178	1.65191	0.0985538	1	Upregulated	Genotype_spt3_vs_wt
YOL013W-A	YOL013W-A	15.0373	0.477181	0.393894	0	1	1	Upregulated	Genotype_spt3_vs_wt
YOL013C	HRD1	598.07	0.356586	0.0453562	0	1	1	Upregulated	Genotype_spt3_vs_wt
YOL011W	PLB3	1288.47	0.02196	0.144139	0	1	1	Upregulated	Genotype_spt3_vs_wt
YOL009C	MDM12	180.812	0.410213	0.0787164	0	1	1	Upregulated	Genotype_spt3_vs_wt
YOL008W	COQ10	191.398	0.282368	0.0843655	0	1	1	Upregulated	Genotype_spt3_vs_wt
YOL007C	CSI2	557.534	0.0652384	0.101836	0	1	1	Upregulated	Genotype_spt3_vs_wt
YOL005C	RPB11	538.673	0.248912	0.114979	0	1	1	Upregulated	Genotype_spt3_vs_wt
YOL004W	SIN3	2030.67	0.0781582	0.0668345	0	1	1	Upregulated	Genotype_spt3_vs_wt
YOL001W	PHO80	255.049	0.0872448	0.0699018	0	1	1	Upregulated	Genotype_spt3_vs_wt
YOR002W	ALG6	1088.83	0.459856	0.0798296	0	1	1	Upregulated	Genotype_spt3_vs_wt
YOR005C	DNL4	278.151	0.191548	0.0816404	0	1	1	Upregulated	Genotype_spt3_vs_wt
YOR007C	SGT2	5595.48	0.595135	0.0824287	1.15415	0.248439	1	Upregulated	Genotype_spt3_vs_wt
YOR008C	SLG1	977.572	0.00498454	0.0481094	0	1	1	Upregulated	Genotype_spt3_vs_wt
YOR009W	TIR4	290.749	1.19281	0.430867	1.60795	0.107846	1	Upregulated	Genotype_spt3_vs_wt
YOR010C	TIR2	99.4649	1.10239	0.316102	1.90567	0.0566935	1	Upregulated	Genotype_spt3_vs_wt
YOR011W	AUS1	536.289	0.213845	0.15296	0	1	1	Upregulated	Genotype_spt3_vs_wt
YOR014W	RTS1	1546.18	0.0508476	0.0511582	0	1	1	Upregulated	Genotype_spt3_vs_wt
YOR016C	ERP4	618.556	0.110071	0.0647412	0	1	1	Upregulated	Genotype_spt3_vs_wt
YOR018W	ROD1	351.711	0.0506609	0.126727	0	1	1	Upregulated	Genotype_spt3_vs_wt
YOR019W	YOR019W	151.772	0.11172	0.155132	0	1	1	Upregulated	Genotype_spt3_vs_wt
YOR020C	HSP10	2500.47	0.305261	0.143741	0	1	1	Upregulated	Genotype_spt3_vs_wt
YOR020W-A	YOR020W-A	309.046	0.177283	0.144162	0	1	1	Upregulated	Genotype_spt3_vs_wt
YOR022C	DDL1	253.39	0.0562755	0.077884	0	1	1	Upregulated	Genotype_spt3_vs_wt
YOR023C	AHC1	917.993	0.34136	0.100358	0	1	1	Upregulated	Genotype_spt3_vs_wt
YOR024W	YOR024W	1.95098	0.129608	0.721492	0	1	1	Upregulated	Genotype_spt3_vs_wt
YOR025W	HST3	554.125	0.0653329	0.098788	0	1	1	Upregulated	Genotype_spt3_vs_wt
YOR026W	BUB3	368.756	0.269242	0.0754682	0	1	1	Upregulated	Genotype_spt3_vs_wt
YOR027W	STI1	4167.36	0.0638854	0.164205	0	1	1	Upregulated	Genotype_spt3_vs_wt
YOR030W	DFG16	558.874	0.163628	0.0747895	0	1	1	Upregulated	Genotype_spt3_vs_wt
YOR034C	AKR2	575.184	0.131138	0.0669995	0	1	1	Upregulated	Genotype_spt3_vs_wt
YOR034C-A	YOR034C-A	71.5095	0.210681	0.143644	0	1	1	Upregulated	Genotype_spt3_vs_wt
YOR035C	SHE4	571.885	0.161537	0.0884524	0	1	1	Upregulated	Genotype_spt3_vs_wt
YOR036W	PEP12	502.16	0.417694	0.143465	0	1	1	Upregulated	Genotype_spt3_vs_wt
YOR037W	CYC2	239.366	0.436726	0.0884335	0	1	1	Upregulated	Genotype_spt3_vs_wt
YOR039W	CKB2	825.59	0.0516467	0.0723827	0	1	1	Upregulated	Genotype_spt3_vs_wt
YOR041C	YOR041C	13.3578	0.107149	0.450225	0	1	1	Upregulated	Genotype_spt3_vs_wt
YOR042W	CUE5	1104.74	0.0505226	0.0777409	0	1	1	Upregulated	Genotype_spt3_vs_wt
YOR044W	IRC23	236.289	0.422961	0.165136	0	1	1	Upregulated	Genotype_spt3_vs_wt
YOR046C	DBP5	1841.73	0.232584	0.0676613	0	1	1	Upregulated	Genotype_spt3_vs_wt
YOR048C	RAT1	1693.94	0.200279	0.0749879	0	1	1	Upregulated	Genotype_spt3_vs_wt
YOR049C	RSB1	125.888	0.916374	0.357561	1.16448	0.244228	1	Upregulated	Genotype_spt3_vs_wt
YOR054C	VHS3	434.191	0.0880284	0.112562	0	1	1	Upregulated	Genotype_spt3_vs_wt
YOR057W	SGT1	694.051	0.257607	0.0525594	0	1	1	Upregulated	Genotype_spt3_vs_wt
YOR058C	ASE1	630.345	0.25776	0.0994224	0	1	1	Upregulated	Genotype_spt3_vs_wt
YOR059C	YOR059C	616.278	0.34303	0.061479	0	1	1	Upregulated	Genotype_spt3_vs_wt
YOR061W	CKA2	1292.57	0.283119	0.0563986	0	1	1	Upregulated	Genotype_spt3_vs_wt
YOR065W	CYT1	1251.57	0.184344	0.212851	0	1	1	Upregulated	Genotype_spt3_vs_wt
YOR067C	ALG8	820.031	0.0281733	0.0713335	0	1	1	Upregulated	Genotype_spt3_vs_wt
YOR068C	VAM10	1.80932	0.748421	0.691368	0.359318	0.719357	1	Upregulated	Genotype_spt3_vs_wt
YOR070C	GYP1	324.133	0.0919974	0.0881397	0	1	1	Upregulated	Genotype_spt3_vs_wt
YOR072W	YOR072W	11.2618	0.68834	0.302477	0.62266	0.533508	1	Upregulated	Genotype_spt3_vs_wt
YOR072W-A	YOR072W-A	12.4748	0.5457	0.32232	0.141783	0.887251	1	Upregulated	Genotype_spt3_vs_wt
YOR074C	CDC21	570.516	0.0528197	0.0812549	0	1	1	Upregulated	Genotype_spt3_vs_wt
YOR076C	SKI7	385.113	0.409652	0.0766021	0	1	1	Upregulated	Genotype_spt3_vs_wt
YOR077W	RTS2	118.392	0.0665919	0.11873	0	1	1	Upregulated	Genotype_spt3_vs_wt
YOR081C	TGL5	604.852	0.164911	0.099286	0	1	1	Upregulated	Genotype_spt3_vs_wt
YOR085W	OST3	1401.36	0.345684	0.0727427	0	1	1	Upregulated	Genotype_spt3_vs_wt
YOR090C	PTC5	850.581	0.238273	0.0604071	0	1	1	Upregulated	Genotype_spt3_vs_wt
YOR092W	ECM3	547.17	0.169202	0.0807167	0	1	1	Upregulated	Genotype_spt3_vs_wt
YOR093C	CMR2	599.151	0.205484	0.0839793	0	1	1	Upregulated	Genotype_spt3_vs_wt
YOR097C	YOR097C	275.381	0.0498774	0.0885468	0	1	1	Upregulated	Genotype_spt3_vs_wt
YOR098C	NUP1	1707.47	0.101393	0.0774594	0	1	1	Upregulated	Genotype_spt3_vs_wt
YOR099W	KTR1	2123.87	0.0419833	0.0757509	0	1	1	Upregulated	Genotype_spt3_vs_wt
YOR102W	YOR102W	10.3105	0.342298	0.314587	0	1	1	Upregulated	Genotype_spt3_vs_wt
YOR105W	YOR105W	288.911	0.0673556	0.0760873	0	1	1	Upregulated	Genotype_spt3_vs_wt
YOR108W	LEU9	1673.63	0.229229	0.0990511	0	1	1	Upregulated	Genotype_spt3_vs_wt
YOR112W	CEX1	590.992	0.169211	0.0664761	0	1	1	Upregulated	Genotype_spt3_vs_wt
YOR113W	AZF1	368.444	0.467823	0.0986928	0	1	1	Upregulated	Genotype_spt3_vs_wt
YOR114W	YOR114W	167.391	0.366074	0.129311	0	1	1	Upregulated	Genotype_spt3_vs_wt
YOR117W	RPT5	2557.18	0.306523	0.0656838	0	1	1	Upregulated	Genotype_spt3_vs_wt
YOR118W	RTC5	577.372	0.118004	0.0784962	0	1	1	Upregulated	Genotype_spt3_vs_wt
YOR121C	YOR121C	126.232	0.377561	0.175859	0	1	1	Upregulated	Genotype_spt3_vs_wt
YOR122C	PFY1	3267.33	0.196234	0.0867264	0	1	1	Upregulated	Genotype_spt3_vs_wt
YOR124C	UBP2	1593.85	0.140581	0.0768616	0	1	1	Upregulated	Genotype_spt3_vs_wt
YOR125C	CAT5	215.811	0.348873	0.103689	0	1	1	Upregulated	Genotype_spt3_vs_wt
YOR129C	AFI1	279.022	0.176641	0.0925773	0	1	1	Upregulated	Genotype_spt3_vs_wt
YOR132W	VPS17	733.277	0.180065	0.0620807	0	1	1	Upregulated	Genotype_spt3_vs_wt
YOR133W	EFT1	19536.7	0.255849	0.0950373	0	1	1	Upregulated	Genotype_spt3_vs_wt
YOR134W	BAG7	116.508	0.890547	0.356872	1.09436	0.273796	1	Upregulated	Genotype_spt3_vs_wt
YOR136W	IDH2	3319.05	0.0878266	0.152011	0	1	1	Upregulated	Genotype_spt3_vs_wt
YOR138C	RUP1	737.78	0.0830392	0.0578929	0	1	1	Upregulated	Genotype_spt3_vs_wt
YOR141C	ARP8	827.26	0.401732	0.065386	0	1	1	Upregulated	Genotype_spt3_vs_wt
YOR142W	LSC1	1652.77	0.307795	0.0788541	0	1	1	Upregulated	Genotype_spt3_vs_wt
YOR144C	ELG1	343.21	0.257469	0.0872158	0	1	1	Upregulated	Genotype_spt3_vs_wt
YOR147W	MDM32	625.263	0.116428	0.0910606	0	1	1	Upregulated	Genotype_spt3_vs_wt
YOR149C	SMP3	402.799	0.410882	0.0733706	0	1	1	Upregulated	Genotype_spt3_vs_wt
YOR151C	RPB2	3572.04	0.196058	0.0733396	0	1	1	Upregulated	Genotype_spt3_vs_wt
YOR156C	NFI1	166.838	0.0201437	0.106386	0	1	1	Upregulated	Genotype_spt3_vs_wt
YOR158W	PET123	511.004	0.0424331	0.0743882	0	1	1	Upregulated	Genotype_spt3_vs_wt
YOR160W	MTR10	714.931	0.244139	0.0693982	0	1	1	Upregulated	Genotype_spt3_vs_wt
YOR161W-A	YOR161W-A	5.41343	0.396215	0.375981	0	1	1	Upregulated	Genotype_spt3_vs_wt
YOR161W-B	YOR161W-B	15.7519	1.03696	0.288478	1.86135	0.0626952	1	Upregulated	Genotype_spt3_vs_wt
YOR161C-C	YOR161C-C	5.92874	0.576658	0.400759	0.191283	0.848304	1	Upregulated	Genotype_spt3_vs_wt
YOR162C	YRR1	391.457	0.279411	0.0757904	0	1	1	Upregulated	Genotype_spt3_vs_wt
YOR164C	GET4	847.702	0.089348	0.0911786	0	1	1	Upregulated	Genotype_spt3_vs_wt
YOR166C	SWT1	357.299	0.165843	0.0768038	0	1	1	Upregulated	Genotype_spt3_vs_wt
YOR168W	GLN4	4260.42	0.151946	0.0842447	0	1	1	Upregulated	Genotype_spt3_vs_wt
YOR170W	YOR170W	3.04605	0.533198	0.501888	0.0661466	0.947261	1	Upregulated	Genotype_spt3_vs_wt
YOR171C	LCB4	860.903	0.216384	0.0518826	0	1	1	Upregulated	Genotype_spt3_vs_wt
YOR172W	YRM1	526.179	0.000218028	0.0664586	0	1	1	Upregulated	Genotype_spt3_vs_wt
YOR175C	ALE1	1441.15	0.0153284	0.0844209	0	1	1	Upregulated	Genotype_spt3_vs_wt
YOR176W	HEM15	870.112	0.169239	0.0848052	0	1	1	Upregulated	Genotype_spt3_vs_wt
YOR181W	LAS17	494.749	0.124706	0.108275	0	1	1	Upregulated	Genotype_spt3_vs_wt
YOR186W	YOR186W	12.3902	0.138298	0.333275	0	1	1	Upregulated	Genotype_spt3_vs_wt
YOR190W	SPR1	52.3162	0.232442	0.180548	0	1	1	Upregulated	Genotype_spt3_vs_wt
YOR193W	PEX27	203.708	0.167786	0.116233	0	1	1	Upregulated	Genotype_spt3_vs_wt
YOR195W	SLK19	1192.7	0.0436927	0.103663	0	1	1	Upregulated	Genotype_spt3_vs_wt
YOR196C	LIP5	737.336	0.0542865	0.0775143	0	1	1	Upregulated	Genotype_spt3_vs_wt
YOR197W	MCA1	1820.47	0.00912908	0.0516022	0	1	1	Upregulated	Genotype_spt3_vs_wt
YOR198C	BFR1	3967.99	0.269164	0.0852937	0	1	1	Upregulated	Genotype_spt3_vs_wt
YOR202W	HIS3	750.49	0.242767	0.099603	0	1	1	Upregulated	Genotype_spt3_vs_wt
YOR203W	YOR203W	251.796	0.384538	0.109516	0	1	1	Upregulated	Genotype_spt3_vs_wt
YOR205C	GEP3	450.166	0.0462206	0.0750302	0	1	1	Upregulated	Genotype_spt3_vs_wt
YOR207C	RET1	2283.76	0.165187	0.075298	0	1	1	Upregulated	Genotype_spt3_vs_wt
YOR208W	PTP2	967.639	0.355319	0.116361	0	1	1	Upregulated	Genotype_spt3_vs_wt
YOR209C	NPT1	1946.19	0.164675	0.0689639	0	1	1	Upregulated	Genotype_spt3_vs_wt
YOR213C	SAS5	283.631	0.0988278	0.0927956	0	1	1	Upregulated	Genotype_spt3_vs_wt
YOR214C	SPR2	8.41447	0.422698	0.379141	0	1	1	Upregulated	Genotype_spt3_vs_wt
YOR216C	RUD3	743.055	0.0701508	0.0718545	0	1	1	Upregulated	Genotype_spt3_vs_wt
YOR217W	RFC1	982.556	0.124452	0.0687584	0	1	1	Upregulated	Genotype_spt3_vs_wt
YOR218C	YOR218C	2.45708	0.277466	0.708554	0	1	1	Upregulated	Genotype_spt3_vs_wt
YOR219C	STE13	695.102	0.605913	0.119907	0.883291	0.377079	1	Upregulated	Genotype_spt3_vs_wt
YOR221C	MCT1	525.386	0.287791	0.0919731	0	1	1	Upregulated	Genotype_spt3_vs_wt
YOR222W	ODC2	754.538	0.709394	0.123739	1.69221	0.0906053	1	Upregulated	Genotype_spt3_vs_wt
YOR223W	DSC3	222.032	0.153646	0.0956733	0	1	1	Upregulated	Genotype_spt3_vs_wt
YOR224C	RPB8	1340.16	0.221624	0.0955135	0	1	1	Upregulated	Genotype_spt3_vs_wt
YOR227W	HER1	1205.02	0.311505	0.100303	0	1	1	Upregulated	Genotype_spt3_vs_wt
YOR229W	WTM2	373.949	0.240299	0.0988471	0	1	1	Upregulated	Genotype_spt3_vs_wt
YOR237W	HES1	88.841	0.158954	0.372996	0	1	1	Upregulated	Genotype_spt3_vs_wt
YOR238W	YOR238W	333.641	0.123378	0.0766746	0	1	1	Upregulated	Genotype_spt3_vs_wt
YOR242C	SSP2	75.8841	0.755957	0.204544	1.25135	0.210805	1	Upregulated	Genotype_spt3_vs_wt
YOR243C	PUS7	1675.83	0.187762	0.0956175	0	1	1	Upregulated	Genotype_spt3_vs_wt
YOR244W	ESA1	445.158	0.181048	0.0724713	0	1	1	Upregulated	Genotype_spt3_vs_wt
YOR245C	DGA1	565.042	0.119277	0.0739751	0	1	1	Upregulated	Genotype_spt3_vs_wt
YOR246C	ENV9	1274.4	0.132891	0.084083	0	1	1	Upregulated	Genotype_spt3_vs_wt
YOR247W	SRL1	4667.62	0.252634	0.186473	0	1	1	Upregulated	Genotype_spt3_vs_wt
YOR248W	YOR248W	2513.3	0.164053	0.17997	0	1	1	Upregulated	Genotype_spt3_vs_wt
YOR250C	CLP1	329.804	0.194231	0.0724218	0	1	1	Upregulated	Genotype_spt3_vs_wt
YOR254C	SEC63	2742.59	0.141329	0.0669106	0	1	1	Upregulated	Genotype_spt3_vs_wt
YOR255W	OSW1	12.1884	0.74361	0.38075	0.639815	0.522293	1	Upregulated	Genotype_spt3_vs_wt
YOR256C	TRE2	954.309	0.161507	0.0598637	0	1	1	Upregulated	Genotype_spt3_vs_wt
YOR257W	CDC31	370.527	0.124733	0.136389	0	1	1	Upregulated	Genotype_spt3_vs_wt
YOR258W	HNT3	82.9924	0.0692207	0.136635	0	1	1	Upregulated	Genotype_spt3_vs_wt
YOR259C	RPT4	2467.88	0.096697	0.0726579	0	1	1	Upregulated	Genotype_spt3_vs_wt
YOR260W	GCD1	1983.97	0.220714	0.0517748	0	1	1	Upregulated	Genotype_spt3_vs_wt
YOR262W	GPN2	673.743	0.360286	0.0805592	0	1	1	Upregulated	Genotype_spt3_vs_wt
YOR270C	VPH1	5474.78	0.0501433	0.0847989	0	1	1	Upregulated	Genotype_spt3_vs_wt
YOR272W	YTM1	1377.15	0.126314	0.0873022	0	1	1	Upregulated	Genotype_spt3_vs_wt
YOR275C	RIM20	572.877	0.255175	0.0744528	0	1	1	Upregulated	Genotype_spt3_vs_wt
YOR276W	CAF20	1567.28	0.162084	0.127009	0	1	1	Upregulated	Genotype_spt3_vs_wt
YOR284W	HUA2	68.9849	0.0162591	0.140065	0	1	1	Upregulated	Genotype_spt3_vs_wt
YOR285W	RDL1	1855.71	0.479128	0.100402	0	1	1	Upregulated	Genotype_spt3_vs_wt
YOR286W	RDL2	519.954	0.206784	0.0901674	0	1	1	Upregulated	Genotype_spt3_vs_wt
YOR288C	MPD1	326.378	0.0423238	0.0838399	0	1	1	Upregulated	Genotype_spt3_vs_wt
YOR289W	YOR289W	164.272	0.397333	0.16664	0	1	1	Upregulated	Genotype_spt3_vs_wt
YOR290C	SNF2	2257.58	0.125564	0.0764656	0	1	1	Upregulated	Genotype_spt3_vs_wt
YOR291W	YPK9	896.293	0.197359	0.0737488	0	1	1	Upregulated	Genotype_spt3_vs_wt
YOR292C	YOR292C	222.138	0.177388	0.109869	0	1	1	Upregulated	Genotype_spt3_vs_wt
YOR294W	RRS1	1322.52	0.0455039	0.113366	0	1	1	Upregulated	Genotype_spt3_vs_wt
YOR297C	TIM18	194.062	0.374888	0.0861368	0	1	1	Upregulated	Genotype_spt3_vs_wt
YOR298C-A	MBF1	3151.7	0.250407	0.231817	0	1	1	Upregulated	Genotype_spt3_vs_wt
YOR299W	BUD7	921.64	0.0867621	0.0823309	0	1	1	Upregulated	Genotype_spt3_vs_wt
YOR302W	YOR302W	102.979	0.104909	0.213903	0	1	1	Upregulated	Genotype_spt3_vs_wt
YOR304C-A	BIL1	82.4221	0.00114906	0.151401	0	1	1	Upregulated	Genotype_spt3_vs_wt
YOR305W	RRG7	429.697	0.0883003	0.0900266	0	1	1	Upregulated	Genotype_spt3_vs_wt
YOR307C	SLY41	895.243	0.288583	0.0630522	0	1	1	Upregulated	Genotype_spt3_vs_wt
YOR308C	SNU66	600.35	0.177297	0.0692584	0	1	1	Upregulated	Genotype_spt3_vs_wt
YOR310C	NOP58	5611.14	0.066982	0.100539	0	1	1	Upregulated	Genotype_spt3_vs_wt
YOR320C	GNT1	949.579	0.116979	0.0791866	0	1	1	Upregulated	Genotype_spt3_vs_wt
YOR321W	PMT3	657.756	0.0818651	0.0609576	0	1	1	Upregulated	Genotype_spt3_vs_wt
YOR326W	MYO2	3971.04	0.0988789	0.0762803	0	1	1	Upregulated	Genotype_spt3_vs_wt
YOR329C	SCD5	811.736	0.117389	0.114566	0	1	1	Upregulated	Genotype_spt3_vs_wt
YOR329W-A	YOR329W-A	3.03757	0.591708	0.688125	0.133272	0.893978	1	Upregulated	Genotype_spt3_vs_wt
YOR332W	VMA4	4302.41	0.112607	0.0724347	0	1	1	Upregulated	Genotype_spt3_vs_wt
YOR334W	MRS2	227.915	0.306702	0.0856961	0	1	1	Upregulated	Genotype_spt3_vs_wt
YOR336W	KRE5	942.162	0.162734	0.0697027	0	1	1	Upregulated	Genotype_spt3_vs_wt
YOR341W	RPA190	4803.7	0.271364	0.100585	0	1	1	Upregulated	Genotype_spt3_vs_wt
YOR344C	TYE7	1230.08	0.253049	0.110206	0	1	1	Upregulated	Genotype_spt3_vs_wt
YOR349W	CIN1	296.555	0.174852	0.091013	0	1	1	Upregulated	Genotype_spt3_vs_wt
YOR350C	MNE1	326.716	0.313599	0.0852979	0	1	1	Upregulated	Genotype_spt3_vs_wt
YOR351C	MEK1	6.8401	0.593114	0.549791	0.169362	0.865512	1	Upregulated	Genotype_spt3_vs_wt
YOR352W	TFB6	182.333	0.275457	0.106123	0	1	1	Upregulated	Genotype_spt3_vs_wt
YOR353C	SOG2	657.466	0.271564	0.0725741	0	1	1	Upregulated	Genotype_spt3_vs_wt
YOR354C	MSC6	793.757	0.154361	0.0528111	0	1	1	Upregulated	Genotype_spt3_vs_wt
YOR357C	SNX3	386.387	0.152219	0.102114	0	1	1	Upregulated	Genotype_spt3_vs_wt
YOR361C	PRT1	4219.45	0.228348	0.0788938	0	1	1	Upregulated	Genotype_spt3_vs_wt
YOR362C	PRE10	2291.26	0.123597	0.067011	0	1	1	Upregulated	Genotype_spt3_vs_wt
YOR363C	PIP2	470.351	0.0745437	0.0941738	0	1	1	Upregulated	Genotype_spt3_vs_wt
YOR371C	GPB1	638.592	0.0743397	0.0940155	0	1	1	Upregulated	Genotype_spt3_vs_wt
YOR372C	NDD1	654.051	0.173333	0.106395	0	1	1	Upregulated	Genotype_spt3_vs_wt
YOR375C	GDH1	5193.86	0.305358	0.125434	0	1	1	Upregulated	Genotype_spt3_vs_wt
YOR376W-A	YOR376W-A	31.2313	0.127295	0.206028	0	1	1	Upregulated	Genotype_spt3_vs_wt
YOR377W	ATF1	486.568	0.123311	0.121417	0	1	1	Upregulated	Genotype_spt3_vs_wt
YOR379C	YOR379C	9.87031	0.228618	0.318396	0	1	1	Upregulated	Genotype_spt3_vs_wt
YOR381W	FRE3	231.23	0.207456	0.116575	0	1	1	Upregulated	Genotype_spt3_vs_wt
YOR381W-A	YOR381W-A	5.80131	0.304997	0.401471	0	1	1	Upregulated	Genotype_spt3_vs_wt
YOR382W	FIT2	557.122	0.264617	0.418988	0	1	1	Upregulated	Genotype_spt3_vs_wt
YOR384W	FRE5	63.4808	0.471448	0.544503	0	1	1	Upregulated	Genotype_spt3_vs_wt
YOR386W	PHR1	245.213	0.136216	0.144457	0	1	1	Upregulated	Genotype_spt3_vs_wt
YOR387C	YOR387C	5.56713	0.0258849	0.430422	0	1	1	Upregulated	Genotype_spt3_vs_wt
YOR396C-A	YOR396C-A	2.57808	0.916024	0.625383	0.66523	0.505903	1	Upregulated	Genotype_spt3_vs_wt
YGL263W	COS12	180.291	0.23332	0.3168	0	1	1	Upregulated	Genotype_spt3_vs_wt
YGL257C	MNT2	823.308	0.107143	0.0809039	0	1	1	Upregulated	Genotype_spt3_vs_wt
YGL256W	ADH4	677.047	0.0220607	0.0987528	0	1	1	Upregulated	Genotype_spt3_vs_wt
YGL254W	FZF1	197.726	0.168192	0.106758	0	1	1	Upregulated	Genotype_spt3_vs_wt
YGL253W	HXK2	9960.18	0.0189048	0.108785	0	1	1	Upregulated	Genotype_spt3_vs_wt
YGL252C	RTG2	1255.13	0.155272	0.0513411	0	1	1	Upregulated	Genotype_spt3_vs_wt
YGL245W	GUS1	6582.58	0.0235733	0.0692431	0	1	1	Upregulated	Genotype_spt3_vs_wt
YGL244W	RTF1	1421.72	0.0541794	0.0718543	0	1	1	Upregulated	Genotype_spt3_vs_wt
YGL241W	KAP114	567.695	0.0192978	0.059817	0	1	1	Upregulated	Genotype_spt3_vs_wt
YGL240W	DOC1	67.2308	0.295111	0.129232	0	1	1	Upregulated	Genotype_spt3_vs_wt
YGL238W	CSE1	2082.79	0.0926151	0.0733448	0	1	1	Upregulated	Genotype_spt3_vs_wt
YGL237C	HAP2	144.356	0.280639	0.0983256	0	1	1	Upregulated	Genotype_spt3_vs_wt
YGL235W	YGL235W	2.43066	0.320505	0.728399	0	1	1	Upregulated	Genotype_spt3_vs_wt
YGL234W	ADE5,7	4883.62	0.0340158	0.107394	0	1	1	Upregulated	Genotype_spt3_vs_wt
YGL231C	EMC4	832.748	0.262625	0.132544	0	1	1	Upregulated	Genotype_spt3_vs_wt
YGL228W	SHE10	1661.05	0.11342	0.0539798	0	1	1	Upregulated	Genotype_spt3_vs_wt
YGL227W	VID30	611.998	0.258455	0.10431	0	1	1	Upregulated	Genotype_spt3_vs_wt
YGL226C-A	OST5	499.558	0.347326	0.114217	0	1	1	Upregulated	Genotype_spt3_vs_wt
YGL225W	VRG4	2614.21	0.0689413	0.0980287	0	1	1	Upregulated	Genotype_spt3_vs_wt
YGL224C	SDT1	544.364	0.00535702	0.0841985	0	1	1	Upregulated	Genotype_spt3_vs_wt
YGL223C	COG1	424.305	0.3816	0.0751166	0	1	1	Upregulated	Genotype_spt3_vs_wt
YGL221C	NIF3	950.631	0.223599	0.0525609	0	1	1	Upregulated	Genotype_spt3_vs_wt
YGL219C	MDM34	596.242	0.395078	0.0710932	0	1	1	Upregulated	Genotype_spt3_vs_wt
YGL215W	CLG1	2583.15	0.503156	0.131757	0.0239532	0.98089	1	Upregulated	Genotype_spt3_vs_wt
YGL213C	SKI8	611.94	0.183496	0.0731048	0	1	1	Upregulated	Genotype_spt3_vs_wt
YGL211W	NCS6	656.24	0.0104929	0.0762296	0	1	1	Upregulated	Genotype_spt3_vs_wt
YGL210W	YPT32	499.752	0.355895	0.0787369	0	1	1	Upregulated	Genotype_spt3_vs_wt
YGL208W	SIP2	253.732	0.506382	0.0833635	0.0765622	0.938972	1	Upregulated	Genotype_spt3_vs_wt
YGL207W	SPT16	3024.32	0.189479	0.076444	0	1	1	Upregulated	Genotype_spt3_vs_wt
YGL206C	CHC1	2234.53	0.0960564	0.0765811	0	1	1	Upregulated	Genotype_spt3_vs_wt
YGL204C	YGL204C	62.4357	0.160888	0.135002	0	1	1	Upregulated	Genotype_spt3_vs_wt
YGL202W	ARO8	4136.02	0.295083	0.0868075	0	1	1	Upregulated	Genotype_spt3_vs_wt
YGL199C	YGL199C	4.76645	0.201335	0.516167	0	1	1	Upregulated	Genotype_spt3_vs_wt
YGL197W	MDS3	1119.42	0.149838	0.103686	0	1	1	Upregulated	Genotype_spt3_vs_wt
YGL195W	GCN1	4248.41	0.292373	0.0981516	0	1	1	Upregulated	Genotype_spt3_vs_wt
YGL194C	HOS2	238.806	0.0844042	0.0882352	0	1	1	Upregulated	Genotype_spt3_vs_wt
YGL192W	IME4	271.472	0.323669	0.0923613	0	1	1	Upregulated	Genotype_spt3_vs_wt
YGL185C	YGL185C	319.713	0.136455	0.0825668	0	1	1	Upregulated	Genotype_spt3_vs_wt
YGL183C	MND1	27.929	0.097248	0.243561	0	1	1	Upregulated	Genotype_spt3_vs_wt
YGL182C	YGL182C	3.87295	0.740474	0.514827	0.467096	0.640431	1	Upregulated	Genotype_spt3_vs_wt
YGL181W	GTS1	633.177	0.211247	0.0669478	0	1	1	Upregulated	Genotype_spt3_vs_wt
YGL180W	ATG1	441.024	0.502717	0.113006	0.0240388	0.980822	1	Upregulated	Genotype_spt3_vs_wt
YGL179C	TOS3	277.961	0.390639	0.144834	0	1	1	Upregulated	Genotype_spt3_vs_wt
YGL178W	MPT5	1510.76	0.729135	0.136568	1.67781	0.0933847	1	Upregulated	Genotype_spt3_vs_wt
YGL177W	YGL177W	29.5149	0.384072	0.203385	0	1	1	Upregulated	Genotype_spt3_vs_wt
YGL174W	BUD13	158.789	0.2537	0.0916511	0	1	1	Upregulated	Genotype_spt3_vs_wt
YGL173C	XRN1	4053.19	0.0731585	0.0912901	0	1	1	Upregulated	Genotype_spt3_vs_wt
YGL172W	NUP49	662.365	0.274773	0.0778543	0	1	1	Upregulated	Genotype_spt3_vs_wt
YGL170C	SPO74	67.1444	0.435278	0.415641	0	1	1	Upregulated	Genotype_spt3_vs_wt
YGL167C	PMR1	2061.29	0.142415	0.0634488	0	1	1	Upregulated	Genotype_spt3_vs_wt
YGL166W	CUP2	367.367	0.49921	0.132436	0	1	1	Upregulated	Genotype_spt3_vs_wt
YGL161C	YIP5	786.472	0.0470081	0.0575343	0	1	1	Upregulated	Genotype_spt3_vs_wt
YGL160W	AIM14	564.162	0.191207	0.0802239	0	1	1	Upregulated	Genotype_spt3_vs_wt
YGL156W	AMS1	938.442	0.280548	0.312531	0	1	1	Upregulated	Genotype_spt3_vs_wt
YGL155W	CDC43	426.523	0.114247	0.0553431	0	1	1	Upregulated	Genotype_spt3_vs_wt
YGL154C	LYS5	161.664	0.158317	0.098028	0	1	1	Upregulated	Genotype_spt3_vs_wt
YGL153W	PEX14	310.296	0.00449546	0.0847695	0	1	1	Upregulated	Genotype_spt3_vs_wt
YGL151W	NUT1	953.211	0.262711	0.0542203	0	1	1	Upregulated	Genotype_spt3_vs_wt
YGL148W	ARO2	2992.23	0.0822336	0.101243	0	1	1	Upregulated	Genotype_spt3_vs_wt
YGL145W	TIP20	820.203	0.410413	0.0684914	0	1	1	Upregulated	Genotype_spt3_vs_wt
YGL144C	ROG1	359.061	0.157274	0.0767097	0	1	1	Upregulated	Genotype_spt3_vs_wt
YGL142C	GPI10	546.236	0.259958	0.0821703	0	1	1	Upregulated	Genotype_spt3_vs_wt
YGL141W	HUL5	642.21	0.370183	0.0748085	0	1	1	Upregulated	Genotype_spt3_vs_wt
YGL140C	YGL140C	1442.9	0.0903429	0.0658162	0	1	1	Upregulated	Genotype_spt3_vs_wt
YGL139W	FLC3	892.628	0.0932393	0.0794091	0	1	1	Upregulated	Genotype_spt3_vs_wt
YGL138C	YGL138C	33.2327	0.938817	0.401916	1.09181	0.274916	1	Upregulated	Genotype_spt3_vs_wt
YGL137W	SEC27	3359.68	0.0422775	0.0684962	0	1	1	Upregulated	Genotype_spt3_vs_wt
YGL136C	MRM2	258.587	0.199215	0.0743079	0	1	1	Upregulated	Genotype_spt3_vs_wt
YGL133W	ITC1	986.959	0.0754178	0.0769269	0	1	1	Upregulated	Genotype_spt3_vs_wt
YGL132W	YGL132W	5.40863	0.507803	0.374283	0.0208467	0.983368	1	Upregulated	Genotype_spt3_vs_wt
YGL130W	CEG1	605.118	0.0914593	0.070446	0	1	1	Upregulated	Genotype_spt3_vs_wt
YGL129C	RSM23	494.229	0.0199305	0.0688578	0	1	1	Upregulated	Genotype_spt3_vs_wt
YGL128C	CWC23	140.509	0.243832	0.147026	0	1	1	Upregulated	Genotype_spt3_vs_wt
YGL127C	SOH1	224.345	0.112332	0.0909873	0	1	1	Upregulated	Genotype_spt3_vs_wt
YGL125W	MET13	278.675	0.613482	0.144586	0.784875	0.432527	1	Upregulated	Genotype_spt3_vs_wt
YGL124C	MON1	428.039	0.146367	0.0851136	0	1	1	Upregulated	Genotype_spt3_vs_wt
YGL120C	PRP43	2627.68	0.149523	0.0982643	0	1	1	Upregulated	Genotype_spt3_vs_wt
YGL118C	YGL118C	2.89796	0.852035	0.626622	0.561799	0.574253	1	Upregulated	Genotype_spt3_vs_wt
YGL116W	CDC20	1708.67	0.0112859	0.0895986	0	1	1	Upregulated	Genotype_spt3_vs_wt
YGL113W	SLD3	326.007	0.0384477	0.0832563	0	1	1	Upregulated	Genotype_spt3_vs_wt
YGL112C	TAF6	765.02	0.0188405	0.0673745	0	1	1	Upregulated	Genotype_spt3_vs_wt
YGL110C	CUE3	649.002	0.139742	0.0585709	0	1	1	Upregulated	Genotype_spt3_vs_wt
YGL108C	YGL108C	216.993	0.167152	0.105244	0	1	1	Upregulated	Genotype_spt3_vs_wt
YGL107C	RMD9	539.639	0.00265611	0.0873464	0	1	1	Upregulated	Genotype_spt3_vs_wt
YGL106W	MLC1	1039.72	0.0954582	0.0629798	0	1	1	Upregulated	Genotype_spt3_vs_wt
YGL105W	ARC1	4690.67	0.111056	0.0734439	0	1	1	Upregulated	Genotype_spt3_vs_wt
YGL100W	SEH1	855.085	0.0831125	0.0499947	0	1	1	Upregulated	Genotype_spt3_vs_wt
YGL095C	VPS45	699.855	0.132735	0.0547115	0	1	1	Upregulated	Genotype_spt3_vs_wt
YGL094C	PAN2	955.643	0.223317	0.0713701	0	1	1	Upregulated	Genotype_spt3_vs_wt
YGL093W	SPC105	601.94	0.0742918	0.0759617	0	1	1	Upregulated	Genotype_spt3_vs_wt
YGL091C	NBP35	408.136	0.309937	0.0705888	0	1	1	Upregulated	Genotype_spt3_vs_wt
YGL087C	MMS2	486.601	0.330518	0.0835532	0	1	1	Upregulated	Genotype_spt3_vs_wt
YGL084C	GUP1	706.987	0.213916	0.0762177	0	1	1	Upregulated	Genotype_spt3_vs_wt
YGL083W	SCY1	359.408	0.07946	0.0829183	0	1	1	Upregulated	Genotype_spt3_vs_wt
YGL082W	YGL082W	464.123	0.0133678	0.0963383	0	1	1	Upregulated	Genotype_spt3_vs_wt
YGL080W	MPC1	303.413	0.259764	0.0952659	0	1	1	Upregulated	Genotype_spt3_vs_wt
YGL079W	KXD1	194.866	0.202605	0.0733397	0	1	1	Upregulated	Genotype_spt3_vs_wt
YGL077C	HNM1	1534.59	0.370701	0.0944644	0	1	1	Upregulated	Genotype_spt3_vs_wt
YGL073W	HSF1	1017.54	0.244954	0.0843511	0	1	1	Upregulated	Genotype_spt3_vs_wt
YGL071W	AFT1	778.523	0.257346	0.116174	0	1	1	Upregulated	Genotype_spt3_vs_wt
YGL069C	YGL069C	5.61716	0.0673604	0.426073	0	1	1	Upregulated	Genotype_spt3_vs_wt
YGL067W	NPY1	640.21	0.339977	0.0553668	0	1	1	Upregulated	Genotype_spt3_vs_wt
YGL066W	SGF73	572.189	0.199435	0.0760214	0	1	1	Upregulated	Genotype_spt3_vs_wt
YGL065C	ALG2	595.873	0.215567	0.0755133	0	1	1	Upregulated	Genotype_spt3_vs_wt
YGL064C	MRH4	320.428	0.044269	0.133318	0	1	1	Upregulated	Genotype_spt3_vs_wt
YGL060W	YBP2	386.251	0.235005	0.0738753	0	1	1	Upregulated	Genotype_spt3_vs_wt
YGL059W	PKP2	291.191	0.30315	0.12156	0	1	1	Upregulated	Genotype_spt3_vs_wt
YGL058W	RAD6	522.564	0.268484	0.0523332	0	1	1	Upregulated	Genotype_spt3_vs_wt
YGL056C	SDS23	1070.91	0.0254457	0.116653	0	1	1	Upregulated	Genotype_spt3_vs_wt
YGL055W	OLE1	5176.6	0.246534	0.280996	0	1	1	Upregulated	Genotype_spt3_vs_wt
YGL054C	ERV14	1088.88	0.149681	0.0971748	0	1	1	Upregulated	Genotype_spt3_vs_wt
YGL053W	PRM8	317.014	0.0724177	0.101625	0	1	1	Upregulated	Genotype_spt3_vs_wt
YGL052W	YGL052W	23.6904	0.13601	0.289411	0	1	1	Upregulated	Genotype_spt3_vs_wt
YGL051W	MST27	58.1016	0.178172	0.139684	0	1	1	Upregulated	Genotype_spt3_vs_wt
YGL048C	RPT6	2122.81	0.104364	0.0728873	0	1	1	Upregulated	Genotype_spt3_vs_wt
YGL047W	ALG13	265.807	0.020786	0.0988219	0	1	1	Upregulated	Genotype_spt3_vs_wt
YGL045W	RIM8	270.62	0.281271	0.113337	0	1	1	Upregulated	Genotype_spt3_vs_wt
YGL044C	RNA15	484.73	0.107808	0.0781505	0	1	1	Upregulated	Genotype_spt3_vs_wt
YGL040C	HEM2	934.629	0.240208	0.0677521	0	1	1	Upregulated	Genotype_spt3_vs_wt
YGL038C	OCH1	997.667	0.32938	0.130668	0	1	1	Upregulated	Genotype_spt3_vs_wt
YGL037C	PNC1	2286.2	0.538417	0.23881	0.160867	0.872198	1	Upregulated	Genotype_spt3_vs_wt
YGL036W	YGL036W	1180.42	0.326609	0.105582	0	1	1	Upregulated	Genotype_spt3_vs_wt
YGL033W	HOP2	6.85526	0.0730385	0.466505	0	1	1	Upregulated	Genotype_spt3_vs_wt
YGL032C	AGA2	36.0764	0.502235	0.284819	0.00784669	0.993739	1	Upregulated	Genotype_spt3_vs_wt
YGL028C	SCW11	1633.36	0.0293066	0.158575	0	1	1	Upregulated	Genotype_spt3_vs_wt
YGL026C	TRP5	3818.74	0.458835	0.0875309	0	1	1	Upregulated	Genotype_spt3_vs_wt
YGL025C	PGD1	294.254	0.236195	0.0841144	0	1	1	Upregulated	Genotype_spt3_vs_wt
YGL023C	PIB2	850.772	0.0396859	0.070843	0	1	1	Upregulated	Genotype_spt3_vs_wt
YGL022W	STT3	4686.06	0.137861	0.0607513	0	1	1	Upregulated	Genotype_spt3_vs_wt
YGL021W	ALK1	1044.81	0.432484	0.0941131	0	1	1	Upregulated	Genotype_spt3_vs_wt
YGL020C	GET1	824.753	0.0184296	0.0747703	0	1	1	Upregulated	Genotype_spt3_vs_wt
YGL019W	CKB1	931.532	0.0732652	0.0714044	0	1	1	Upregulated	Genotype_spt3_vs_wt
YGL018C	JAC1	160.957	0.159942	0.104394	0	1	1	Upregulated	Genotype_spt3_vs_wt
YGL017W	ATE1	350.737	0.0553094	0.0892725	0	1	1	Upregulated	Genotype_spt3_vs_wt
YGL016W	KAP122	806.153	0.459655	0.0799919	0	1	1	Upregulated	Genotype_spt3_vs_wt
YGL015C	YGL015C	18.8955	0.564863	0.240368	0.269851	0.787275	1	Upregulated	Genotype_spt3_vs_wt
YGL014W	PUF4	1658.28	0.0198774	0.085613	0	1	1	Upregulated	Genotype_spt3_vs_wt
YGL013C	PDR1	1010.29	0.258102	0.0799503	0	1	1	Upregulated	Genotype_spt3_vs_wt
YGL012W	ERG4	4540.49	0.00619122	0.076012	0	1	1	Upregulated	Genotype_spt3_vs_wt
YGL011C	SCL1	2165.73	0.168851	0.0514639	0	1	1	Upregulated	Genotype_spt3_vs_wt
YGL010W	MPO1	210.798	0.641743	0.133953	1.05816	0.289983	1	Upregulated	Genotype_spt3_vs_wt
YGL007C-A	YGL007C-A	8.38709	0.949052	0.36135	1.24271	0.213976	1	Upregulated	Genotype_spt3_vs_wt
YGL007W	BRP1	11.9874	0.908993	0.302683	1.35123	0.176623	1	Upregulated	Genotype_spt3_vs_wt
YGL006W	PMC1	1401.6	0.416378	0.120374	0	1	1	Upregulated	Genotype_spt3_vs_wt
YGL004C	RPN14	227.925	0.320393	0.106959	0	1	1	Upregulated	Genotype_spt3_vs_wt
YGR002C	SWC4	389.699	0.241288	0.0708222	0	1	1	Upregulated	Genotype_spt3_vs_wt
YGR003W	CUL3	496.858	0.326198	0.0744235	0	1	1	Upregulated	Genotype_spt3_vs_wt
YGR005C	TFG2	895.404	0.0939461	0.0834848	0	1	1	Upregulated	Genotype_spt3_vs_wt
YGR006W	PRP18	94.1809	0.32799	0.113429	0	1	1	Upregulated	Genotype_spt3_vs_wt
YGR007W	ECT1	767.903	0.0948822	0.0417137	0	1	1	Upregulated	Genotype_spt3_vs_wt
YGR010W	NMA2	292.789	0.117259	0.0572237	0	1	1	Upregulated	Genotype_spt3_vs_wt
YGR011W	YGR011W	114.639	0.0762511	0.113046	0	1	1	Upregulated	Genotype_spt3_vs_wt
YGR012W	MCY1	428.773	0.0197145	0.065324	0	1	1	Upregulated	Genotype_spt3_vs_wt
YGR013W	SNU71	621.905	0.156888	0.0598005	0	1	1	Upregulated	Genotype_spt3_vs_wt
YGR015C	YGR015C	133.236	0.219534	0.0927247	0	1	1	Upregulated	Genotype_spt3_vs_wt
YGR016W	YGR016W	55.0038	0.109113	0.145073	0	1	1	Upregulated	Genotype_spt3_vs_wt
YGR019W	UGA1	642.56	0.378105	0.105106	0	1	1	Upregulated	Genotype_spt3_vs_wt
YGR023W	MTL1	428.163	0.441373	0.165277	0	1	1	Upregulated	Genotype_spt3_vs_wt
YGR025W	YGR025W	34.8558	0.754713	0.197909	1.28702	0.198087	1	Upregulated	Genotype_spt3_vs_wt
YGR026W	YGR026W	1910.79	0.227177	0.0733573	0	1	1	Upregulated	Genotype_spt3_vs_wt
YGR031C-A	NAG1	1.67005	0.612009	0.961894	0.116446	0.907299	1	Upregulated	Genotype_spt3_vs_wt
YGR032W	GSC2	3176.9	0.255143	0.179646	0	1	1	Upregulated	Genotype_spt3_vs_wt
YGR036C	CAX4	229.922	0.433031	0.122722	0	1	1	Upregulated	Genotype_spt3_vs_wt
YGR039W	YGR039W	24.1321	0.242028	0.262844	0	1	1	Upregulated	Genotype_spt3_vs_wt
YGR040W	KSS1	401.935	0.0296395	0.114381	0	1	1	Upregulated	Genotype_spt3_vs_wt
YGR046W	TAM41	482.525	0.142481	0.103894	0	1	1	Upregulated	Genotype_spt3_vs_wt
YGR048W	UFD1	616.549	0.17289	0.0822935	0	1	1	Upregulated	Genotype_spt3_vs_wt
YGR054W	YGR054W	1903.45	0.0650361	0.0887285	0	1	1	Upregulated	Genotype_spt3_vs_wt
YGR055W	MUP1	2339.7	0.436988	0.148654	0	1	1	Upregulated	Genotype_spt3_vs_wt
YGR056W	RSC1	738.631	0.0966934	0.0826561	0	1	1	Upregulated	Genotype_spt3_vs_wt
YGR057C	LST7	353.397	0.0426894	0.104454	0	1	1	Upregulated	Genotype_spt3_vs_wt
YGR058W	PEF1	246.592	0.184847	0.0755314	0	1	1	Upregulated	Genotype_spt3_vs_wt
YGR059W	SPR3	71.8472	0.708111	0.337158	0.61725	0.53707	1	Upregulated	Genotype_spt3_vs_wt
YGR060W	ERG25	5207.27	0.248018	0.0906558	0	1	1	Upregulated	Genotype_spt3_vs_wt
YGR062C	COX18	157.155	0.0958819	0.0968712	0	1	1	Upregulated	Genotype_spt3_vs_wt
YGR064W	YGR064W	11.6735	0.00936748	0.349155	0	1	1	Upregulated	Genotype_spt3_vs_wt
YGR065C	VHT1	503.771	0.498719	0.0869678	0	1	1	Upregulated	Genotype_spt3_vs_wt
YGR067C	YGR067C	106.523	0.0812536	0.160917	0	1	1	Upregulated	Genotype_spt3_vs_wt
YGR070W	ROM1	646.403	0.0192258	0.151181	0	1	1	Upregulated	Genotype_spt3_vs_wt
YGR071C	ENV11	463.92	0.032127	0.0932263	0	1	1	Upregulated	Genotype_spt3_vs_wt
YGR072W	UPF3	912.16	0.185863	0.0841616	0	1	1	Upregulated	Genotype_spt3_vs_wt
YGR075C	PRP38	94.1559	0.129746	0.107971	0	1	1	Upregulated	Genotype_spt3_vs_wt
YGR077C	PEX8	495.662	0.0986428	0.0786853	0	1	1	Upregulated	Genotype_spt3_vs_wt
YGR080W	TWF1	562.855	0.606206	0.093896	1.1311	0.258012	1	Upregulated	Genotype_spt3_vs_wt
YGR083C	GCD2	2400.18	0.119938	0.0662585	0	1	1	Upregulated	Genotype_spt3_vs_wt
YGR084C	MRP13	490.989	0.328413	0.0747547	0	1	1	Upregulated	Genotype_spt3_vs_wt
YGR087C	PDC6	78.4756	0.585023	0.288065	0.295152	0.767878	1	Upregulated	Genotype_spt3_vs_wt
YGR089W	NNF2	1199.22	0.212023	0.0542967	0	1	1	Upregulated	Genotype_spt3_vs_wt
YGR090W	UTP22	1850.4	0.073014	0.0903009	0	1	1	Upregulated	Genotype_spt3_vs_wt
YGR092W	DBF2	1020.45	0.48479	0.108703	0	1	1	Upregulated	Genotype_spt3_vs_wt
YGR094W	VAS1	7265.35	0.155806	0.0968587	0	1	1	Upregulated	Genotype_spt3_vs_wt
YGR095C	RRP46	564.344	0.0548127	0.090236	0	1	1	Upregulated	Genotype_spt3_vs_wt
YGR096W	TPC1	127.101	0.250612	0.101398	0	1	1	Upregulated	Genotype_spt3_vs_wt
YGR097W	ASK10	1643.68	0.182575	0.104453	0	1	1	Upregulated	Genotype_spt3_vs_wt
YGR098C	ESP1	673.18	0.185753	0.0695411	0	1	1	Upregulated	Genotype_spt3_vs_wt
YGR100W	MDR1	772.467	0.145777	0.0472197	0	1	1	Upregulated	Genotype_spt3_vs_wt
YGR101W	PCP1	337.341	0.253197	0.0744459	0	1	1	Upregulated	Genotype_spt3_vs_wt
YGR104C	SRB5	241.329	0.244989	0.0718312	0	1	1	Upregulated	Genotype_spt3_vs_wt
YGR106C	VOA1	3319.87	0.224342	0.0925017	0	1	1	Upregulated	Genotype_spt3_vs_wt
YGR109W-B	YGR109W-B	437.672	0.598908	0.190902	0.518107	0.604384	1	Upregulated	Genotype_spt3_vs_wt
YGR110W	CLD1	113.924	0.500899	0.215259	0.00417538	0.996669	1	Upregulated	Genotype_spt3_vs_wt
YGR111W	YGR111W	493.472	0.132182	0.0786225	0	1	1	Upregulated	Genotype_spt3_vs_wt
YGR112W	SHY1	247.25	0.177298	0.0833468	0	1	1	Upregulated	Genotype_spt3_vs_wt
YGR113W	DAM1	305.941	0.141108	0.0770437	0	1	1	Upregulated	Genotype_spt3_vs_wt
YGR117C	YGR117C	511.358	0.348702	0.0591953	0	1	1	Upregulated	Genotype_spt3_vs_wt
YGR119C	NUP57	1288.45	0.190721	0.0670566	0	1	1	Upregulated	Genotype_spt3_vs_wt
YGR120C	COG2	211.826	0.200893	0.0872965	0	1	1	Upregulated	Genotype_spt3_vs_wt
YGR121C	MEP1	183.031	0.614674	0.124648	0.919982	0.357582	1	Upregulated	Genotype_spt3_vs_wt
YGR122W	YGR122W	270.256	0.40181	0.0833031	0	1	1	Upregulated	Genotype_spt3_vs_wt
YGR124W	ASN2	6181.6	0.248489	0.103452	0	1	1	Upregulated	Genotype_spt3_vs_wt
YGR125W	YGR125W	977.742	0.205613	0.0553466	0	1	1	Upregulated	Genotype_spt3_vs_wt
YGR128C	UTP8	1500.94	0.140202	0.0915141	0	1	1	Upregulated	Genotype_spt3_vs_wt
YGR130C	YGR130C	1147.93	0.241624	0.117653	0	1	1	Upregulated	Genotype_spt3_vs_wt
YGR131W	FHN1	49.9216	0.594536	0.225034	0.420095	0.674416	1	Upregulated	Genotype_spt3_vs_wt
YGR132C	PHB1	1749.31	0.125466	0.0977082	0	1	1	Upregulated	Genotype_spt3_vs_wt
YGR133W	PEX4	145.493	0.136096	0.0977233	0	1	1	Upregulated	Genotype_spt3_vs_wt
YGR134W	CAF130	601.408	0.313228	0.0746902	0	1	1	Upregulated	Genotype_spt3_vs_wt
YGR136W	LSB1	1101.75	0.224213	0.0970187	0	1	1	Upregulated	Genotype_spt3_vs_wt
YGR137W	YGR137W	730.855	0.211988	0.109571	0	1	1	Upregulated	Genotype_spt3_vs_wt
YGR139W	YGR139W	5.17714	0.451809	0.461966	0	1	1	Upregulated	Genotype_spt3_vs_wt
YGR140W	CBF2	547.136	0.1786	0.0861387	0	1	1	Upregulated	Genotype_spt3_vs_wt
YGR141W	VPS62	545.298	0.0405028	0.0683094	0	1	1	Upregulated	Genotype_spt3_vs_wt
YGR146C	ECL1	1076.1	0.682976	0.184142	0.993669	0.320384	1	Upregulated	Genotype_spt3_vs_wt
YGR146C-A	YGR146C-A	10.1176	0.38321	0.364885	0	1	1	Upregulated	Genotype_spt3_vs_wt
YGR149W	GPC1	415.309	0.284967	0.117372	0	1	1	Upregulated	Genotype_spt3_vs_wt
YGR154C	GTO1	179.428	0.397882	0.128639	0	1	1	Upregulated	Genotype_spt3_vs_wt
YGR156W	PTI1	414.999	0.568089	0.107097	0.635769	0.524927	1	Upregulated	Genotype_spt3_vs_wt
YGR157W	CHO2	2940.07	0.467306	0.163571	0	1	1	Upregulated	Genotype_spt3_vs_wt
YGR158C	MTR3	530.274	0.0984049	0.0767628	0	1	1	Upregulated	Genotype_spt3_vs_wt
YGR161W-C	YGR161W-C	77.4226	0.271244	0.153057	0	1	1	Upregulated	Genotype_spt3_vs_wt
YGR163W	GTR2	469.343	0.0207173	0.0639346	0	1	1	Upregulated	Genotype_spt3_vs_wt
YGR164W	YGR164W	15.6167	0.0206134	0.254058	0	1	1	Upregulated	Genotype_spt3_vs_wt
YGR166W	TRS65	547.383	0.0878502	0.0831448	0	1	1	Upregulated	Genotype_spt3_vs_wt
YGR172C	YIP1	649.779	0.224268	0.0664774	0	1	1	Upregulated	Genotype_spt3_vs_wt
YGR173W	RBG2	1033.16	0.221255	0.0720545	0	1	1	Upregulated	Genotype_spt3_vs_wt
YGR178C	PBP1	2173.92	0.238101	0.0540033	0	1	1	Upregulated	Genotype_spt3_vs_wt
YGR179C	OKP1	247.191	0.115567	0.0846387	0	1	1	Upregulated	Genotype_spt3_vs_wt
YGR181W	TIM13	430.375	0.211639	0.0786568	0	1	1	Upregulated	Genotype_spt3_vs_wt
YGR182C	YGR182C	523.385	0.0310353	0.189184	0	1	1	Upregulated	Genotype_spt3_vs_wt
YGR183C	QCR9	492.148	0.115135	0.147941	0	1	1	Upregulated	Genotype_spt3_vs_wt
YGR184C	UBR1	1912.18	0.14744	0.0742447	0	1	1	Upregulated	Genotype_spt3_vs_wt
YGR185C	TYS1	3635.27	0.210398	0.0579933	0	1	1	Upregulated	Genotype_spt3_vs_wt
YGR186W	TFG1	2070.52	0.0456973	0.0640865	0	1	1	Upregulated	Genotype_spt3_vs_wt
YGR191W	HIP1	1972.31	0.00869803	0.0936277	0	1	1	Upregulated	Genotype_spt3_vs_wt
YGR193C	PDX1	1098.82	0.258126	0.0638883	0	1	1	Upregulated	Genotype_spt3_vs_wt
YGR194C	XKS1	332.721	0.103883	0.0962162	0	1	1	Upregulated	Genotype_spt3_vs_wt
YGR195W	SKI6	619.922	0.0673885	0.0761721	0	1	1	Upregulated	Genotype_spt3_vs_wt
YGR196C	FYV8	672.4	0.227697	0.0671228	0	1	1	Upregulated	Genotype_spt3_vs_wt
YGR197C	SNG1	296.63	0.46908	0.108226	0	1	1	Upregulated	Genotype_spt3_vs_wt
YGR198W	YPP1	880.736	0.189947	0.0705856	0	1	1	Upregulated	Genotype_spt3_vs_wt
YGR199W	PMT6	795.97	0.00243163	0.0701654	0	1	1	Upregulated	Genotype_spt3_vs_wt
YGR202C	PCT1	575.02	0.184981	0.0879221	0	1	1	Upregulated	Genotype_spt3_vs_wt
YGR204C-A	YGR204C-A	1.79405	0.0896015	0.863505	0	1	1	Upregulated	Genotype_spt3_vs_wt
YGR210C	YGR210C	1385.19	0.0606508	0.128204	0	1	1	Upregulated	Genotype_spt3_vs_wt
YGR211W	ZPR1	1775.38	0.480317	0.113217	0	1	1	Upregulated	Genotype_spt3_vs_wt
YGR212W	SLI1	152.794	0.423418	0.0941715	0	1	1	Upregulated	Genotype_spt3_vs_wt
YGR215W	RSM27	345.473	0.302945	0.132345	0	1	1	Upregulated	Genotype_spt3_vs_wt
YGR216C	GPI1	490.02	0.137379	0.0803981	0	1	1	Upregulated	Genotype_spt3_vs_wt
YGR217W	CCH1	856.406	0.147322	0.0921642	0	1	1	Upregulated	Genotype_spt3_vs_wt
YGR218W	CRM1	2796.63	0.280955	0.0779078	0	1	1	Upregulated	Genotype_spt3_vs_wt
YGR219W	YGR219W	2.21366	0.0523499	0.716643	0	1	1	Upregulated	Genotype_spt3_vs_wt
YGR223C	HSV2	518.556	0.243198	0.0768652	0	1	1	Upregulated	Genotype_spt3_vs_wt
YGR224W	AZR1	4.67035	0.0833499	0.500137	0	1	1	Upregulated	Genotype_spt3_vs_wt
YGR227W	DIE2	503.044	0.200112	0.10286	0	1	1	Upregulated	Genotype_spt3_vs_wt
YGR230W	BNS1	202.798	0.119429	0.166903	0	1	1	Upregulated	Genotype_spt3_vs_wt
YGR232W	NAS6	582.412	0.221357	0.102375	0	1	1	Upregulated	Genotype_spt3_vs_wt
YGR236C	SPG1	22.1776	0.231922	0.322911	0	1	1	Upregulated	Genotype_spt3_vs_wt
YGR237C	YGR237C	647.36	0.404723	0.0810793	0	1	1	Upregulated	Genotype_spt3_vs_wt
YGR246C	BRF1	766.55	0.11781	0.0594034	0	1	1	Upregulated	Genotype_spt3_vs_wt
YGR249W	MGA1	119.175	0.625394	0.496607	0.252502	0.800653	1	Upregulated	Genotype_spt3_vs_wt
YGR255C	COQ6	928.033	0.050182	0.087558	0	1	1	Upregulated	Genotype_spt3_vs_wt
YGR261C	APL6	1191.45	0.238179	0.0559725	0	1	1	Upregulated	Genotype_spt3_vs_wt
YGR262C	BUD32	348.714	0.0502095	0.0879237	0	1	1	Upregulated	Genotype_spt3_vs_wt
YGR263C	SAY1	288.997	0.0709104	0.08	0	1	1	Upregulated	Genotype_spt3_vs_wt
YGR264C	MES1	3683.57	0.0654435	0.102119	0	1	1	Upregulated	Genotype_spt3_vs_wt
YGR266W	YGR266W	648.143	0.0507571	0.090671	0	1	1	Upregulated	Genotype_spt3_vs_wt
YGR267C	FOL2	1256.99	0.108312	0.0889763	0	1	1	Upregulated	Genotype_spt3_vs_wt
YGR268C	HUA1	216.952	0.448547	0.100884	0	1	1	Upregulated	Genotype_spt3_vs_wt
YGR269W	YGR269W	5.09421	0.0271733	0.496005	0	1	1	Upregulated	Genotype_spt3_vs_wt
YGR270W	YTA7	1882.34	0.0436102	0.0620162	0	1	1	Upregulated	Genotype_spt3_vs_wt
YGR271W	SLH1	1020.54	0.137912	0.0779888	0	1	1	Upregulated	Genotype_spt3_vs_wt
YGR273C	YGR273C	8.42087	0.526682	0.443842	0.0601156	0.952064	1	Upregulated	Genotype_spt3_vs_wt
YGR274C	TAF1	801.572	0.0861959	0.0582763	0	1	1	Upregulated	Genotype_spt3_vs_wt
YGR276C	RNH70	740.37	0.160194	0.0588343	0	1	1	Upregulated	Genotype_spt3_vs_wt
YGR277C	CAB4	449.637	0.0435057	0.0776527	0	1	1	Upregulated	Genotype_spt3_vs_wt
YGR279C	SCW4	5066.72	0.181444	0.091335	0	1	1	Upregulated	Genotype_spt3_vs_wt
YGR282C	BGL2	12425.4	0.13933	0.0826028	0	1	1	Upregulated	Genotype_spt3_vs_wt
YGR284C	ERV29	1660.22	0.284414	0.105151	0	1	1	Upregulated	Genotype_spt3_vs_wt
YGR285C	ZUO1	6358.54	0.126676	0.0967514	0	1	1	Upregulated	Genotype_spt3_vs_wt
YGR288W	MAL13	143.549	0.479067	0.108527	0	1	1	Upregulated	Genotype_spt3_vs_wt
YGR293C	YGR293C	2.33648	0.192141	0.689619	0	1	1	Upregulated	Genotype_spt3_vs_wt
YGR295C	COS6	1623.68	0.228001	0.106924	0	1	1	Upregulated	Genotype_spt3_vs_wt
YLL067W-A	YLL067W-A	3.44482	0.416091	0.571495	0	1	1	Upregulated	Genotype_spt3_vs_wt
YLL066W-B	YLL066W-B	3.19759	0.1782	0.57099	0	1	1	Upregulated	Genotype_spt3_vs_wt
YLL066W-A	YLL066W-A	3.66456	0.0543228	0.48075	0	1	1	Upregulated	Genotype_spt3_vs_wt
YLL064C	PAU18	45.089	0.229285	0.208951	0	1	1	Upregulated	Genotype_spt3_vs_wt
YLL063C	AYT1	157.775	0.660219	0.117382	1.36494	0.172273	1	Upregulated	Genotype_spt3_vs_wt
YLL061W	MMP1	508.873	0.353778	0.145754	0	1	1	Upregulated	Genotype_spt3_vs_wt
YLL059C	YLL059C	18.9829	0.356262	0.305067	0	1	1	Upregulated	Genotype_spt3_vs_wt
YLL058W	YLL058W	356.921	0.187281	0.0968155	0	1	1	Upregulated	Genotype_spt3_vs_wt
YLL051C	FRE6	941.783	0.143898	0.0895717	0	1	1	Upregulated	Genotype_spt3_vs_wt
YLL050C	COF1	3853.63	0.0772725	0.0694575	0	1	1	Upregulated	Genotype_spt3_vs_wt
YLL048C	YBT1	3666.32	0.219324	0.0791947	0	1	1	Upregulated	Genotype_spt3_vs_wt
YLL045C	RPL8B	14564.6	0.00643463	0.120935	0	1	1	Upregulated	Genotype_spt3_vs_wt
YLL043W	FPS1	1790.28	0.215858	0.046608	0	1	1	Upregulated	Genotype_spt3_vs_wt
YLL042C	ATG10	28.4191	0.116985	0.209091	0	1	1	Upregulated	Genotype_spt3_vs_wt
YLL041C	SDH2	794.247	0.507832	0.186742	0.0419398	0.966547	1	Upregulated	Genotype_spt3_vs_wt
YLL040C	VPS13	1849.43	0.216172	0.111115	0	1	1	Upregulated	Genotype_spt3_vs_wt
YLL039C	UBI4	3202.73	0.346753	0.185611	0	1	1	Upregulated	Genotype_spt3_vs_wt
YLL037W	YLL037W	4.55195	0.528633	0.553319	0.0517473	0.95873	1	Upregulated	Genotype_spt3_vs_wt
YLL035W	GRC3	554.529	0.0393155	0.111176	0	1	1	Upregulated	Genotype_spt3_vs_wt
YLL033W	IRC19	79.056	0.439845	0.113136	0	1	1	Upregulated	Genotype_spt3_vs_wt
YLL032C	YLL032C	445.656	0.271575	0.07439	0	1	1	Upregulated	Genotype_spt3_vs_wt
YLL031C	GPI13	1111.68	0.111137	0.0695256	0	1	1	Upregulated	Genotype_spt3_vs_wt
YLL029W	FRA1	1784.12	0.168526	0.048399	0	1	1	Upregulated	Genotype_spt3_vs_wt
YLL027W	ISA1	818.523	0.173231	0.0982563	0	1	1	Upregulated	Genotype_spt3_vs_wt
YLL025W	PAU17	36.6034	0.189937	0.234535	0	1	1	Upregulated	Genotype_spt3_vs_wt
YLL023C	POM33	675.632	0.538481	0.0882585	0.436006	0.662832	1	Upregulated	Genotype_spt3_vs_wt
YLL020C	YLL020C	217.726	0.372822	0.171822	0	1	1	Upregulated	Genotype_spt3_vs_wt
YLL019C	KNS1	1164.52	0.396748	0.12779	0	1	1	Upregulated	Genotype_spt3_vs_wt
YLL018C	DPS1	5065.79	0.35904	0.0729757	0	1	1	Upregulated	Genotype_spt3_vs_wt
YLL015W	BPT1	1561.25	0.0328682	0.077811	0	1	1	Upregulated	Genotype_spt3_vs_wt
YLL007C	LMO1	201.695	0.253847	0.0838344	0	1	1	Upregulated	Genotype_spt3_vs_wt
YLL006W	MMM1	291.488	0.150179	0.0794524	0	1	1	Upregulated	Genotype_spt3_vs_wt
YLL005C	SPO75	59.3904	0.122355	0.274454	0	1	1	Upregulated	Genotype_spt3_vs_wt
YLL003W	SFI1	533.834	0.121249	0.0577691	0	1	1	Upregulated	Genotype_spt3_vs_wt
YLL001W	DNM1	692.147	0.212843	0.0641609	0	1	1	Upregulated	Genotype_spt3_vs_wt
YLR001C	YLR001C	577.122	0.335167	0.0862062	0	1	1	Upregulated	Genotype_spt3_vs_wt
YLR003C	CMS1	708.162	0.0852614	0.101543	0	1	1	Upregulated	Genotype_spt3_vs_wt
YLR004C	THI73	45.2529	0.372017	0.202895	0	1	1	Upregulated	Genotype_spt3_vs_wt
YLR005W	SSL1	607.842	0.10733	0.0525239	0	1	1	Upregulated	Genotype_spt3_vs_wt
YLR006C	SSK1	538.583	0.0714079	0.0800785	0	1	1	Upregulated	Genotype_spt3_vs_wt
YLR010C	TEN1	76.602	0.204835	0.126213	0	1	1	Upregulated	Genotype_spt3_vs_wt
YLR011W	LOT6	146.087	0.19576	0.10511	0	1	1	Upregulated	Genotype_spt3_vs_wt
YLR014C	PPR1	371.593	0.118454	0.108749	0	1	1	Upregulated	Genotype_spt3_vs_wt
YLR017W	MEU1	998.337	0.132994	0.083068	0	1	1	Upregulated	Genotype_spt3_vs_wt
YLR018C	POM34	671	0.124371	0.10034	0	1	1	Upregulated	Genotype_spt3_vs_wt
YLR019W	PSR2	666.623	0.0414452	0.0866333	0	1	1	Upregulated	Genotype_spt3_vs_wt
YLR020C	YEH2	1123.04	0.0619361	0.0453784	0	1	1	Upregulated	Genotype_spt3_vs_wt
YLR023C	IZH3	862.998	0.0504994	0.0796709	0	1	1	Upregulated	Genotype_spt3_vs_wt
YLR024C	UBR2	667.486	0.357856	0.106153	0	1	1	Upregulated	Genotype_spt3_vs_wt
YLR025W	SNF7	1272.97	0.175339	0.0813511	0	1	1	Upregulated	Genotype_spt3_vs_wt
YLR026C	SED5	544.903	0.145635	0.0773576	0	1	1	Upregulated	Genotype_spt3_vs_wt
YLR027C	AAT2	3466.25	0.339295	0.0783392	0	1	1	Upregulated	Genotype_spt3_vs_wt
YLR028C	ADE16	2551.78	0.0939011	0.0552954	0	1	1	Upregulated	Genotype_spt3_vs_wt
YLR032W	RAD5	563.625	0.0601773	0.059304	0	1	1	Upregulated	Genotype_spt3_vs_wt
YLR038C	COX12	369.199	0.012948	0.130596	0	1	1	Upregulated	Genotype_spt3_vs_wt
YLR039C	RIC1	670.83	0.022569	0.0550514	0	1	1	Upregulated	Genotype_spt3_vs_wt
YLR043C	TRX1	1664.46	0.133652	0.112657	0	1	1	Upregulated	Genotype_spt3_vs_wt
YLR045C	STU2	1000.4	0.0898343	0.0732861	0	1	1	Upregulated	Genotype_spt3_vs_wt
YLR046C	YLR046C	212.567	0.0940848	0.102263	0	1	1	Upregulated	Genotype_spt3_vs_wt
YLR047C	FRE8	286.392	0.337857	0.103618	0	1	1	Upregulated	Genotype_spt3_vs_wt
YLR050C	YLR050C	291.071	0.170114	0.0841068	0	1	1	Upregulated	Genotype_spt3_vs_wt
YLR054C	OSW2	78.462	0.302156	0.215067	0	1	1	Upregulated	Genotype_spt3_vs_wt
YLR055C	SPT8	654.347	0.0414531	0.0899968	0	1	1	Upregulated	Genotype_spt3_vs_wt
YLR056W	ERG3	6033.84	0.363511	0.115407	0	1	1	Upregulated	Genotype_spt3_vs_wt
YLR057W	MNL2	1106.49	0.39555	0.0636495	0	1	1	Upregulated	Genotype_spt3_vs_wt
YLR059C	REX2	433.345	0.374757	0.108592	0	1	1	Upregulated	Genotype_spt3_vs_wt
YLR060W	FRS1	4113.4	0.261808	0.0665861	0	1	1	Upregulated	Genotype_spt3_vs_wt
YLR064W	PER33	763.493	0.35147	0.119732	0	1	1	Upregulated	Genotype_spt3_vs_wt
YLR071C	RGR1	995.515	0.231585	0.0589986	0	1	1	Upregulated	Genotype_spt3_vs_wt
YLR075W	RPL10	25851.6	0.158428	0.109297	0	1	1	Upregulated	Genotype_spt3_vs_wt
YLR077W	FMP25	661.804	0.0442916	0.0523368	0	1	1	Upregulated	Genotype_spt3_vs_wt
YLR083C	EMP70	2272.02	0.0479281	0.0906522	0	1	1	Upregulated	Genotype_spt3_vs_wt
YLR084C	RAX2	1154.82	0.103515	0.135284	0	1	1	Upregulated	Genotype_spt3_vs_wt
YLR085C	ARP6	363.266	0.18196	0.0701701	0	1	1	Upregulated	Genotype_spt3_vs_wt
YLR086W	SMC4	1166.48	0.112592	0.0758038	0	1	1	Upregulated	Genotype_spt3_vs_wt
YLR087C	CSF1	898.05	0.0645855	0.0906461	0	1	1	Upregulated	Genotype_spt3_vs_wt
YLR088W	GAA1	890.63	0.15477	0.0646359	0	1	1	Upregulated	Genotype_spt3_vs_wt
YLR095C	IOC2	992.973	0.134636	0.0689712	0	1	1	Upregulated	Genotype_spt3_vs_wt
YLR096W	KIN2	1195.28	0.243766	0.0862564	0	1	1	Upregulated	Genotype_spt3_vs_wt
YLR098C	CHA4	339.11	0.166529	0.0784209	0	1	1	Upregulated	Genotype_spt3_vs_wt
YLR099C	ICT1	509.249	0.129882	0.126258	0	1	1	Upregulated	Genotype_spt3_vs_wt
YLR102C	APC9	214.705	0.183649	0.108583	0	1	1	Upregulated	Genotype_spt3_vs_wt
YLR103C	CDC45	465.374	0.0837107	0.0617617	0	1	1	Upregulated	Genotype_spt3_vs_wt
YLR104W	LCL2	329.704	0.0628983	0.0898405	0	1	1	Upregulated	Genotype_spt3_vs_wt
YLR105C	SEN2	384.603	0.0145366	0.0678399	0	1	1	Upregulated	Genotype_spt3_vs_wt
YLR106C	MDN1	5332.85	0.200134	0.104949	0	1	1	Upregulated	Genotype_spt3_vs_wt
YLR108C	YLR108C	204.982	0.376719	0.343118	0	1	1	Upregulated	Genotype_spt3_vs_wt
YLR110C	CCW12	24833.9	0.17004	0.136324	0	1	1	Upregulated	Genotype_spt3_vs_wt
YLR113W	HOG1	1634.14	0.416729	0.0961971	0	1	1	Upregulated	Genotype_spt3_vs_wt
YLR115W	CFT2	677.068	0.0368904	0.0697932	0	1	1	Upregulated	Genotype_spt3_vs_wt
YLR117C	CLF1	625.308	0.0174515	0.0779123	0	1	1	Upregulated	Genotype_spt3_vs_wt
YLR119W	SRN2	152.835	0.0214812	0.101394	0	1	1	Upregulated	Genotype_spt3_vs_wt
YLR120C	YPS1	1476.73	0.569884	0.180938	0.386232	0.699325	1	Upregulated	Genotype_spt3_vs_wt
YLR122C	YLR122C	36.9577	0.386443	0.191145	0	1	1	Upregulated	Genotype_spt3_vs_wt
YLR123C	YLR123C	36.1303	0.569324	0.200715	0.345385	0.729805	1	Upregulated	Genotype_spt3_vs_wt
YLR124W	YLR124W	2.5676	0.00159684	0.622116	0	1	1	Upregulated	Genotype_spt3_vs_wt
YLR127C	APC2	304.402	0.158674	0.0836169	0	1	1	Upregulated	Genotype_spt3_vs_wt
YLR128W	DCN1	127.942	0.251652	0.108313	0	1	1	Upregulated	Genotype_spt3_vs_wt
YLR131C	ACE2	867.053	0.24347	0.112662	0	1	1	Upregulated	Genotype_spt3_vs_wt
YLR132C	USB1	92.9911	0.392862	0.15178	0	1	1	Upregulated	Genotype_spt3_vs_wt
YLR133W	CKI1	399.721	0.275279	0.0852416	0	1	1	Upregulated	Genotype_spt3_vs_wt
YLR135W	SLX4	362.305	0.111435	0.0765731	0	1	1	Upregulated	Genotype_spt3_vs_wt
YLR136C	TIS11	254.134	0.869161	0.262684	1.40534	0.159919	1	Upregulated	Genotype_spt3_vs_wt
YLR137W	RKM5	216.515	0.246487	0.102651	0	1	1	Upregulated	Genotype_spt3_vs_wt
YLR139C	SLS1	257.202	0.114127	0.139455	0	1	1	Upregulated	Genotype_spt3_vs_wt
YLR144C	ACF2	525.138	0.142537	0.0654895	0	1	1	Upregulated	Genotype_spt3_vs_wt
YLR147C	SMD3	248.501	0.0714765	0.115274	0	1	1	Upregulated	Genotype_spt3_vs_wt
YLR148W	PEP3	579.266	0.0834952	0.0669215	0	1	1	Upregulated	Genotype_spt3_vs_wt
YLR149C	YLR149C	317.439	0.315346	0.23704	0	1	1	Upregulated	Genotype_spt3_vs_wt
YLR151C	PCD1	255.548	0.172737	0.127442	0	1	1	Upregulated	Genotype_spt3_vs_wt
YLR165C	PUS5	187.284	0.123491	0.122625	0	1	1	Upregulated	Genotype_spt3_vs_wt
YLR172C	DPH5	1533.21	0.139496	0.0541069	0	1	1	Upregulated	Genotype_spt3_vs_wt
YLR176C	RFX1	312.821	0.0490801	0.100219	0	1	1	Upregulated	Genotype_spt3_vs_wt
YLR179C	YLR179C	2726.63	0.430986	0.112667	0	1	1	Upregulated	Genotype_spt3_vs_wt
YLR181C	VTA1	730.176	0.112854	0.0824314	0	1	1	Upregulated	Genotype_spt3_vs_wt
YLR182W	SWI6	850.945	0.0523938	0.0919083	0	1	1	Upregulated	Genotype_spt3_vs_wt
YLR183C	TOS4	542.449	0.262479	0.091035	0	1	1	Upregulated	Genotype_spt3_vs_wt
YLR186W	EMG1	1144.82	0.236638	0.104942	0	1	1	Upregulated	Genotype_spt3_vs_wt
YLR187W	SKG3	564.06	0.344693	0.133457	0	1	1	Upregulated	Genotype_spt3_vs_wt
YLR188W	MDL1	1204.41	0.198589	0.0566826	0	1	1	Upregulated	Genotype_spt3_vs_wt
YLR189C	ATG26	1524.67	0.231508	0.0939602	0	1	1	Upregulated	Genotype_spt3_vs_wt
YLR190W	MMR1	2183.62	0.352855	0.0970863	0	1	1	Upregulated	Genotype_spt3_vs_wt
YLR194C	NCW2	2746.68	0.474101	0.299438	0	1	1	Upregulated	Genotype_spt3_vs_wt
YLR195C	NMT1	1150.97	0.0669126	0.0865172	0	1	1	Upregulated	Genotype_spt3_vs_wt
YLR199C	PBA1	600.533	0.521557	0.075306	0.286252	0.774685	1	Upregulated	Genotype_spt3_vs_wt
YLR201C	COQ9	535.242	0.309254	0.104247	0	1	1	Upregulated	Genotype_spt3_vs_wt
YLR203C	MSS51	1063.53	0.0250524	0.0661655	0	1	1	Upregulated	Genotype_spt3_vs_wt
YLR205C	HMX1	268.249	0.329194	0.191372	0	1	1	Upregulated	Genotype_spt3_vs_wt
YLR206W	ENT2	1460.21	0.205477	0.114361	0	1	1	Upregulated	Genotype_spt3_vs_wt
YLR207W	HRD3	799.031	0.0736307	0.064533	0	1	1	Upregulated	Genotype_spt3_vs_wt
YLR208W	SEC13	2088.51	0.203509	0.0658715	0	1	1	Upregulated	Genotype_spt3_vs_wt
YLR209C	PNP1	519.652	0.186144	0.0694175	0	1	1	Upregulated	Genotype_spt3_vs_wt
YLR211C	ATG38	177.005	0.0363177	0.10972	0	1	1	Upregulated	Genotype_spt3_vs_wt
YLR212C	TUB4	488.393	0.223497	0.064762	0	1	1	Upregulated	Genotype_spt3_vs_wt
YLR215C	CDC123	370.491	0.162497	0.0755234	0	1	1	Upregulated	Genotype_spt3_vs_wt
YLR216C	CPR6	3792.11	0.511057	0.178227	0.0620381	0.950532	1	Upregulated	Genotype_spt3_vs_wt
YLR219W	MSC3	931.36	0.158841	0.123982	0	1	1	Upregulated	Genotype_spt3_vs_wt
YLR228C	ECM22	512.895	0.00837929	0.137811	0	1	1	Upregulated	Genotype_spt3_vs_wt
YLR229C	CDC42	1632.48	0.22582	0.0678949	0	1	1	Upregulated	Genotype_spt3_vs_wt
YLR233C	EST1	211.678	0.171603	0.112897	0	1	1	Upregulated	Genotype_spt3_vs_wt
YLR240W	VPS34	639.312	0.25772	0.0852512	0	1	1	Upregulated	Genotype_spt3_vs_wt
YLR241W	CSC1	1316.77	0.475068	0.0771898	0	1	1	Upregulated	Genotype_spt3_vs_wt
YLR242C	ARV1	254.637	0.0874962	0.114251	0	1	1	Upregulated	Genotype_spt3_vs_wt
YLR243W	GPN3	598.825	0.315166	0.104181	0	1	1	Upregulated	Genotype_spt3_vs_wt
YLR246W	ERF2	268.029	0.159455	0.121999	0	1	1	Upregulated	Genotype_spt3_vs_wt
YLR247C	IRC20	1471.66	0.462821	0.117091	0	1	1	Upregulated	Genotype_spt3_vs_wt
YLR249W	YEF3	41787.7	0.0419667	0.105675	0	1	1	Upregulated	Genotype_spt3_vs_wt
YLR254C	NDL1	405.8	0.43567	0.115493	0	1	1	Upregulated	Genotype_spt3_vs_wt
YLR255C	YLR255C	26.0109	0.947826	0.281943	1.58835	0.112206	1	Upregulated	Genotype_spt3_vs_wt
YLR257W	YLR257W	2587.54	0.223673	0.12685	0	1	1	Upregulated	Genotype_spt3_vs_wt
YLR259C	HSP60	8606.32	0.402456	0.141525	0	1	1	Upregulated	Genotype_spt3_vs_wt
YLR260W	LCB5	713.853	0.646913	0.125744	1.16834	0.242669	1	Upregulated	Genotype_spt3_vs_wt
YLR261C	VPS63	502.745	0.107659	0.126397	0	1	1	Upregulated	Genotype_spt3_vs_wt
YLR265C	NEJ1	108.912	0.404841	0.160955	0	1	1	Upregulated	Genotype_spt3_vs_wt
YLR267W	BOP2	217.621	0.452305	0.253114	0	1	1	Upregulated	Genotype_spt3_vs_wt
YLR268W	SEC22	584.804	0.0700805	0.0908492	0	1	1	Upregulated	Genotype_spt3_vs_wt
YLR270W	DCS1	818.323	0.329046	0.141629	0	1	1	Upregulated	Genotype_spt3_vs_wt
YLR273C	PIG1	407.969	0.211082	0.130428	0	1	1	Upregulated	Genotype_spt3_vs_wt
YLR274W	MCM5	1117.04	0.13339	0.0607083	0	1	1	Upregulated	Genotype_spt3_vs_wt
YLR278C	YLR278C	1238.85	0.0620791	0.119491	0	1	1	Upregulated	Genotype_spt3_vs_wt
YLR279W	YLR279W	3.05054	0.0518657	0.686734	0	1	1	Upregulated	Genotype_spt3_vs_wt
YLR283W	YLR283W	294.811	0.146037	0.129138	0	1	1	Upregulated	Genotype_spt3_vs_wt
YLR286W-A	YLR286W-A	8.59312	0.117315	0.352726	0	1	1	Upregulated	Genotype_spt3_vs_wt
YLR287C	YLR287C	672.953	0.101072	0.100926	0	1	1	Upregulated	Genotype_spt3_vs_wt
YLR289W	GUF1	269.897	0.133747	0.130563	0	1	1	Upregulated	Genotype_spt3_vs_wt
YLR291C	GCD7	1297.94	0.184754	0.0643166	0	1	1	Upregulated	Genotype_spt3_vs_wt
YLR292C	SEC72	725.334	0.163392	0.107024	0	1	1	Upregulated	Genotype_spt3_vs_wt
YLR293C	GSP1	7139.81	0.335359	0.0896639	0	1	1	Upregulated	Genotype_spt3_vs_wt
YLR295C	ATP14	1014.39	0.307326	0.099795	0	1	1	Upregulated	Genotype_spt3_vs_wt
YLR298C	YHC1	418.181	0.317223	0.115314	0	1	1	Upregulated	Genotype_spt3_vs_wt
YLR299W	ECM38	674.58	0.162253	0.0943556	0	1	1	Upregulated	Genotype_spt3_vs_wt
YLR305C	STT4	1553.44	0.122349	0.0742113	0	1	1	Upregulated	Genotype_spt3_vs_wt
YLR307W	CDA1	142.165	0.237708	0.408288	0	1	1	Upregulated	Genotype_spt3_vs_wt
YLR308W	CDA2	14.3126	0.306187	0.307725	0	1	1	Upregulated	Genotype_spt3_vs_wt
YLR309C	IMH1	3593.34	0.0482291	0.0976889	0	1	1	Upregulated	Genotype_spt3_vs_wt
YLR310C	CDC25	2076.75	0.197304	0.0859154	0	1	1	Upregulated	Genotype_spt3_vs_wt
YLR311C	YLR311C	85.5572	0.0783819	0.348598	0	1	1	Upregulated	Genotype_spt3_vs_wt
YLR312C	YLR312C	381.933	0.51909	0.324878	0.0587608	0.953143	1	Upregulated	Genotype_spt3_vs_wt
YLR313C	SPH1	250.824	0.0857869	0.119618	0	1	1	Upregulated	Genotype_spt3_vs_wt
YLR314C	CDC3	2561.43	0.0687447	0.0592016	0	1	1	Upregulated	Genotype_spt3_vs_wt
YLR315W	NKP2	47.6735	0.0756045	0.158286	0	1	1	Upregulated	Genotype_spt3_vs_wt
YLR320W	MMS22	502.328	0.2015	0.0904112	0	1	1	Upregulated	Genotype_spt3_vs_wt
YLR321C	SFH1	493.058	0.163463	0.089143	0	1	1	Upregulated	Genotype_spt3_vs_wt
YLR323C	CWC24	273.678	0.0797207	0.128432	0	1	1	Upregulated	Genotype_spt3_vs_wt
YLR324W	PEX30	1108.96	0.175796	0.0850405	0	1	1	Upregulated	Genotype_spt3_vs_wt
YLR325C	RPL38	6416.7	0.00263389	0.185872	0	1	1	Upregulated	Genotype_spt3_vs_wt
YLR327C	TMA10	1116.28	0.580744	0.323013	0.249971	0.80261	1	Upregulated	Genotype_spt3_vs_wt
YLR330W	CHS5	2779.93	0.122613	0.0819674	0	1	1	Upregulated	Genotype_spt3_vs_wt
YLR332W	MID2	1437.58	0.539832	0.110338	0.360999	0.7181	1	Upregulated	Genotype_spt3_vs_wt
YLR336C	SGD1	1269.32	0.0839467	0.10425	0	1	1	Upregulated	Genotype_spt3_vs_wt
YLR337C	VRP1	1193.52	0.0960199	0.130637	0	1	1	Upregulated	Genotype_spt3_vs_wt
YLR340W	RPP0	24863.9	0.209553	0.107782	0	1	1	Upregulated	Genotype_spt3_vs_wt
YLR343W	GAS2	179.07	0.685744	0.224916	0.825835	0.408898	1	Upregulated	Genotype_spt3_vs_wt
YLR345W	YLR345W	593.166	0.332355	0.141655	0	1	1	Upregulated	Genotype_spt3_vs_wt
YLR347C	KAP95	1376.28	0.207415	0.0877158	0	1	1	Upregulated	Genotype_spt3_vs_wt
YLR347W-A	YLR347W-A	2.65741	0.12492	0.694548	0	1	1	Upregulated	Genotype_spt3_vs_wt
YLR350W	ORM2	990.277	0.639239	0.108167	1.28726	0.198004	1	Upregulated	Genotype_spt3_vs_wt
YLR351C	NIT3	1182.42	0.00197111	0.0752867	0	1	1	Upregulated	Genotype_spt3_vs_wt
YLR352W	YLR352W	405.185	0.336622	0.10311	0	1	1	Upregulated	Genotype_spt3_vs_wt
YLR356W	ATG33	461.338	0.766356	0.146717	1.81544	0.0694558	1	Upregulated	Genotype_spt3_vs_wt
YLR361C	DCR2	477.35	0.0730666	0.0879703	0	1	1	Upregulated	Genotype_spt3_vs_wt
YLR362W	STE11	606.777	0.327356	0.107151	0	1	1	Upregulated	Genotype_spt3_vs_wt
YLR364W	GRX8	92.4383	0.0869922	0.170202	0	1	1	Upregulated	Genotype_spt3_vs_wt
YLR365W	YLR365W	2.29105	0.0846617	0.650584	0	1	1	Upregulated	Genotype_spt3_vs_wt
YLR368W	MDM30	473.468	0.0165258	0.0917051	0	1	1	Upregulated	Genotype_spt3_vs_wt
YLR369W	SSQ1	607.638	0.248183	0.0740708	0	1	1	Upregulated	Genotype_spt3_vs_wt
YLR370C	ARC18	864.674	0.364962	0.0993076	0	1	1	Upregulated	Genotype_spt3_vs_wt
YLR371W	ROM2	1252.32	0.0452085	0.0766104	0	1	1	Upregulated	Genotype_spt3_vs_wt
YLR372W	YLR372W	3743.08	0.266694	0.11198	0	1	1	Upregulated	Genotype_spt3_vs_wt
YLR373C	VID22	732.196	0.304195	0.10854	0	1	1	Upregulated	Genotype_spt3_vs_wt
YLR374C	YLR374C	9.17036	0.3564	0.390363	0	1	1	Upregulated	Genotype_spt3_vs_wt
YLR378C	SEC61	4129.2	0.241606	0.0809508	0	1	1	Upregulated	Genotype_spt3_vs_wt
YLR380W	CSR1	849.335	0.277617	0.104701	0	1	1	Upregulated	Genotype_spt3_vs_wt
YLR383W	SMC6	975.67	0.0687202	0.0749233	0	1	1	Upregulated	Genotype_spt3_vs_wt
YLR384C	IKI3	2926.23	0.10642	0.0672755	0	1	1	Upregulated	Genotype_spt3_vs_wt
YLR385C	SWC7	38.9041	0.261798	0.215013	0	1	1	Upregulated	Genotype_spt3_vs_wt
YLR386W	VAC14	645.539	0.109619	0.080356	0	1	1	Upregulated	Genotype_spt3_vs_wt
YLR387C	REH1	1192.5	0.135307	0.0919562	0	1	1	Upregulated	Genotype_spt3_vs_wt
YLR389C	STE23	1559.59	0.336088	0.078118	0	1	1	Upregulated	Genotype_spt3_vs_wt
YLR390W	ECM19	175.037	0.0549817	0.100319	0	1	1	Upregulated	Genotype_spt3_vs_wt
YLR390W-A	CCW14	9352.3	0.563606	0.130117	0.488836	0.624958	1	Upregulated	Genotype_spt3_vs_wt
YLR393W	ATP10	149.119	0.13941	0.120297	0	1	1	Upregulated	Genotype_spt3_vs_wt
YLR394W	CST9	403.561	0.15651	0.0844716	0	1	1	Upregulated	Genotype_spt3_vs_wt
YLR395C	COX8	388.682	0.0193682	0.112064	0	1	1	Upregulated	Genotype_spt3_vs_wt
YLR396C	VPS33	512.496	0.382876	0.0896133	0	1	1	Upregulated	Genotype_spt3_vs_wt
YLR398C	SKI2	1600.34	0.345213	0.0810638	0	1	1	Upregulated	Genotype_spt3_vs_wt
YLR400W	YLR400W	4.1522	0.247394	0.553002	0	1	1	Upregulated	Genotype_spt3_vs_wt
YLR401C	DUS3	1294.94	0.0151961	0.0894237	0	1	1	Upregulated	Genotype_spt3_vs_wt
YLR402W	YLR402W	20.1818	0.485551	0.275679	0	1	1	Upregulated	Genotype_spt3_vs_wt
YLR403W	SFP1	989.815	0.160353	0.116614	0	1	1	Upregulated	Genotype_spt3_vs_wt
YLR404W	YLR404W	210.339	0.298159	0.0899706	0	1	1	Upregulated	Genotype_spt3_vs_wt
YLR410W	VIP1	2495.25	0.327233	0.0719858	0	1	1	Upregulated	Genotype_spt3_vs_wt
YLR412W	BER1	556.461	0.316972	0.0844683	0	1	1	Upregulated	Genotype_spt3_vs_wt
YLR415C	YLR415C	15.687	0.0399244	0.391293	0	1	1	Upregulated	Genotype_spt3_vs_wt
YLR417W	VPS36	508.281	0.389796	0.147049	0	1	1	Upregulated	Genotype_spt3_vs_wt
YLR418C	CDC73	569.972	0.119805	0.0773394	0	1	1	Upregulated	Genotype_spt3_vs_wt
YLR419W	YLR419W	976.408	0.237753	0.079485	0	1	1	Upregulated	Genotype_spt3_vs_wt
YLR422W	DCK1	1140.01	0.297725	0.0992046	0	1	1	Upregulated	Genotype_spt3_vs_wt
YLR425W	TUS1	596.018	0.183601	0.0990402	0	1	1	Upregulated	Genotype_spt3_vs_wt
YLR426W	TDA5	361.809	0.206365	0.0816552	0	1	1	Upregulated	Genotype_spt3_vs_wt
YLR427W	MAG2	761.148	0.0258124	0.0900136	0	1	1	Upregulated	Genotype_spt3_vs_wt
YLR430W	SEN1	3749.68	0.12238	0.084662	0	1	1	Upregulated	Genotype_spt3_vs_wt
YLR431C	ATG23	353.363	0.192831	0.0970334	0	1	1	Upregulated	Genotype_spt3_vs_wt
YLR432W	IMD3	3834.57	0.336987	0.101004	0	1	1	Upregulated	Genotype_spt3_vs_wt
YLR433C	CNA1	711.13	0.159633	0.0689082	0	1	1	Upregulated	Genotype_spt3_vs_wt
YLR434C	YLR434C	9.0419	0.301813	0.386543	0	1	1	Upregulated	Genotype_spt3_vs_wt
YLR436C	ECM30	1303.18	0.409748	0.113043	0	1	1	Upregulated	Genotype_spt3_vs_wt
YLR437C	DIF1	375.917	0.270119	0.121051	0	1	1	Upregulated	Genotype_spt3_vs_wt
YLR437C-A	YLR437C-A	10.1322	0.711804	0.345541	0.612964	0.5399	1	Upregulated	Genotype_spt3_vs_wt
YLR440C	SEC39	700.526	0.0180203	0.0602899	0	1	1	Upregulated	Genotype_spt3_vs_wt
YLR446W	YLR446W	128.143	0.317596	0.131058	0	1	1	Upregulated	Genotype_spt3_vs_wt
YLR450W	HMG2	1191.32	0.481603	0.0844938	0	1	1	Upregulated	Genotype_spt3_vs_wt
YLR451W	LEU3	812.153	0.233256	0.074262	0	1	1	Upregulated	Genotype_spt3_vs_wt
YLR452C	SST2	905.208	0.466809	0.236026	0	1	1	Upregulated	Genotype_spt3_vs_wt
YLR453C	RIF2	118.413	0.530571	0.139313	0.219438	0.826309	1	Upregulated	Genotype_spt3_vs_wt
YLR454W	FMP27	1838.94	0.251734	0.0942788	0	1	1	Upregulated	Genotype_spt3_vs_wt
YLR457C	NBP1	273.669	0.15253	0.116548	0	1	1	Upregulated	Genotype_spt3_vs_wt
YLR459W	GAB1	703.665	0.343695	0.105359	0	1	1	Upregulated	Genotype_spt3_vs_wt
YLR462W	YLR462W	42.4413	0.0752774	0.235284	0	1	1	Upregulated	Genotype_spt3_vs_wt
YLR463C	YLR463C	16.9046	0.147172	0.292231	0	1	1	Upregulated	Genotype_spt3_vs_wt
YLR465C	BSC3	7.74293	0.518016	0.353302	0.050993	0.959331	1	Upregulated	Genotype_spt3_vs_wt
YLR467C-A	YLR467C-A	4.73816	0.0887564	0.457561	0	1	1	Upregulated	Genotype_spt3_vs_wt
YPL283W-B	YPL283W-B	2.83506	0.643754	0.579933	0.247881	0.804227	1	Upregulated	Genotype_spt3_vs_wt
YPL282C	PAU22	7.71488	0.0130421	0.546693	0	1	1	Upregulated	Genotype_spt3_vs_wt
YPL277C	YPL277C	148.205	0.119383	0.152061	0	1	1	Upregulated	Genotype_spt3_vs_wt
YPL274W	SAM3	880.21	0.35581	0.143735	0	1	1	Upregulated	Genotype_spt3_vs_wt
YPL273W	SAM4	1880.08	0.154069	0.11424	0	1	1	Upregulated	Genotype_spt3_vs_wt
YPL272C	PBI1	249.291	0.367524	0.218571	0	1	1	Upregulated	Genotype_spt3_vs_wt
YPL271W	ATP15	813.835	0.234094	0.149882	0	1	1	Upregulated	Genotype_spt3_vs_wt
YPL270W	MDL2	1004.24	0.179235	0.0611136	0	1	1	Upregulated	Genotype_spt3_vs_wt
YPL266W	DIM1	1294.16	0.13706	0.0918555	0	1	1	Upregulated	Genotype_spt3_vs_wt
YPL265W	DIP5	1347.17	0.397174	0.159721	0	1	1	Upregulated	Genotype_spt3_vs_wt
YPL264C	YPL264C	104.107	0.0431022	0.125889	0	1	1	Upregulated	Genotype_spt3_vs_wt
YPL263C	KEL3	1801.36	0.136236	0.0628462	0	1	1	Upregulated	Genotype_spt3_vs_wt
YPL262W	FUM1	1957.04	0.243307	0.0929432	0	1	1	Upregulated	Genotype_spt3_vs_wt
YPL260W	CUB1	1263.1	0.229044	0.0615694	0	1	1	Upregulated	Genotype_spt3_vs_wt
YPL257W	YPL257W	51.5576	0.246136	0.155439	0	1	1	Upregulated	Genotype_spt3_vs_wt
YPL253C	VIK1	223.94	0.147748	0.0968543	0	1	1	Upregulated	Genotype_spt3_vs_wt
YPL250C	ATG41	287.536	0.639987	0.400045	0.349929	0.726392	1	Upregulated	Genotype_spt3_vs_wt
YPL249C	GYP5	636.188	0.142387	0.078677	0	1	1	Upregulated	Genotype_spt3_vs_wt
YPL247C	YPL247C	302.752	0.116661	0.136705	0	1	1	Upregulated	Genotype_spt3_vs_wt
YPL244C	HUT1	645.785	0.132533	0.0693285	0	1	1	Upregulated	Genotype_spt3_vs_wt
YPL243W	SRP68	1636.98	0.324662	0.0722737	0	1	1	Upregulated	Genotype_spt3_vs_wt
YPL242C	IQG1	2013.92	0.414002	0.113612	0	1	1	Upregulated	Genotype_spt3_vs_wt
YPL241C	CIN2	146.638	0.0191805	0.116367	0	1	1	Upregulated	Genotype_spt3_vs_wt
YPL239W	YAR1	1041.9	0.282577	0.103181	0	1	1	Upregulated	Genotype_spt3_vs_wt
YPL238C	YPL238C	5.69403	0.649843	0.493797	0.303452	0.761546	1	Upregulated	Genotype_spt3_vs_wt
YPL236C	ENV7	164.734	0.261663	0.094627	0	1	1	Upregulated	Genotype_spt3_vs_wt
YPL235W	RVB2	1500.17	0.00689817	0.0640312	0	1	1	Upregulated	Genotype_spt3_vs_wt
YPL232W	SSO1	1166.08	0.0285716	0.0780884	0	1	1	Upregulated	Genotype_spt3_vs_wt
YPL230W	USV1	352.225	0.0801706	0.219677	0	1	1	Upregulated	Genotype_spt3_vs_wt
YPL229W	YPL229W	195.081	0.372168	0.128051	0	1	1	Upregulated	Genotype_spt3_vs_wt
YPL228W	CET1	492.568	0.31372	0.0735046	0	1	1	Upregulated	Genotype_spt3_vs_wt
YPL224C	MMT2	440.091	0.120723	0.0731623	0	1	1	Upregulated	Genotype_spt3_vs_wt
YPL222W	FMP40	383.73	0.127348	0.11859	0	1	1	Upregulated	Genotype_spt3_vs_wt
YPL219W	PCL8	167.233	0.302187	0.0848496	0	1	1	Upregulated	Genotype_spt3_vs_wt
YPL218W	SAR1	2121.08	0.212142	0.0828057	0	1	1	Upregulated	Genotype_spt3_vs_wt
YPL217C	BMS1	2937.35	0.0945838	0.099711	0	1	1	Upregulated	Genotype_spt3_vs_wt
YPL216W	YPL216W	267.321	0.0873016	0.0809027	0	1	1	Upregulated	Genotype_spt3_vs_wt
YPL214C	THI6	505.262	0.172872	0.0758286	0	1	1	Upregulated	Genotype_spt3_vs_wt
YPL213W	LEA1	196.945	0.295056	0.120989	0	1	1	Upregulated	Genotype_spt3_vs_wt
YPL212C	PUS1	1456.56	0.216207	0.0779851	0	1	1	Upregulated	Genotype_spt3_vs_wt
YPL209C	IPL1	135.302	0.246249	0.119478	0	1	1	Upregulated	Genotype_spt3_vs_wt
YPL208W	RKM1	498.586	0.00506718	0.0556012	0	1	1	Upregulated	Genotype_spt3_vs_wt
YPL207W	TYW1	2327.46	0.228747	0.0879113	0	1	1	Upregulated	Genotype_spt3_vs_wt
YPL206C	PGC1	877.894	0.104797	0.0787749	0	1	1	Upregulated	Genotype_spt3_vs_wt
YPL203W	TPK2	487.403	0.11932	0.10116	0	1	1	Upregulated	Genotype_spt3_vs_wt
YPL198W	RPL7B	5084.67	0.00811713	0.0908777	0	1	1	Upregulated	Genotype_spt3_vs_wt
YPL194W	DDC1	201.915	0.10602	0.088803	0	1	1	Upregulated	Genotype_spt3_vs_wt
YPL191C	YPL191C	110.861	0.183067	0.105366	0	1	1	Upregulated	Genotype_spt3_vs_wt
YPL188W	POS5	417.481	0.445506	0.0754337	0	1	1	Upregulated	Genotype_spt3_vs_wt
YPL184C	MRN1	891.471	0.173577	0.0543202	0	1	1	Upregulated	Genotype_spt3_vs_wt
YPL180W	TCO89	530.424	0.187934	0.0552887	0	1	1	Upregulated	Genotype_spt3_vs_wt
YPL179W	PPQ1	1654.89	0.245864	0.0593303	0	1	1	Upregulated	Genotype_spt3_vs_wt
YPL174C	NIP100	394.107	0.0591922	0.0662647	0	1	1	Upregulated	Genotype_spt3_vs_wt
YPL172C	COX10	282.956	0.137196	0.102013	0	1	1	Upregulated	Genotype_spt3_vs_wt
YPL169C	MEX67	1084.52	0.286166	0.055163	0	1	1	Upregulated	Genotype_spt3_vs_wt
YPL168W	MRX4	315.468	0.0486852	0.093979	0	1	1	Upregulated	Genotype_spt3_vs_wt
YPL167C	REV3	342.976	0.151579	0.0830446	0	1	1	Upregulated	Genotype_spt3_vs_wt
YPL166W	ATG29	81.5734	0.117801	0.155202	0	1	1	Upregulated	Genotype_spt3_vs_wt
YPL164C	MLH3	356.955	0.360122	0.0905176	0	1	1	Upregulated	Genotype_spt3_vs_wt
YPL161C	BEM4	341.426	0.407883	0.0569603	0	1	1	Upregulated	Genotype_spt3_vs_wt
YPL160W	CDC60	5356.23	0.122767	0.0808928	0	1	1	Upregulated	Genotype_spt3_vs_wt
YPL159C	PET20	605.115	0.43573	0.0998372	0	1	1	Upregulated	Genotype_spt3_vs_wt
YPL156C	PRM4	333.161	0.510028	0.19112	0.0524687	0.958155	1	Upregulated	Genotype_spt3_vs_wt
YPL155C	KIP2	543.096	0.174939	0.0894501	0	1	1	Upregulated	Genotype_spt3_vs_wt
YPL154C	PEP4	7161.25	0.558939	0.139545	0.422363	0.67276	1	Upregulated	Genotype_spt3_vs_wt
YPL152W	RRD2	398.458	0.222846	0.0975324	0	1	1	Upregulated	Genotype_spt3_vs_wt
YPL150W	YPL150W	559.577	0.341767	0.0785518	0	1	1	Upregulated	Genotype_spt3_vs_wt
YPL149W	ATG5	334.65	0.203364	0.128945	0	1	1	Upregulated	Genotype_spt3_vs_wt
YPL148C	PPT2	94.6654	0.272571	0.109489	0	1	1	Upregulated	Genotype_spt3_vs_wt
YPL145C	KES1	1894.57	0.277312	0.072109	0	1	1	Upregulated	Genotype_spt3_vs_wt
YPL144W	POC4	157.151	0.0369506	0.105529	0	1	1	Upregulated	Genotype_spt3_vs_wt
YPL141C	FRK1	788.382	0.338398	0.167371	0	1	1	Upregulated	Genotype_spt3_vs_wt
YPL140C	MKK2	394.001	0.142906	0.0672045	0	1	1	Upregulated	Genotype_spt3_vs_wt
YPL137C	GIP3	1349.75	0.0201364	0.0819855	0	1	1	Upregulated	Genotype_spt3_vs_wt
YPL135W	ISU1	820.249	0.106927	0.107573	0	1	1	Upregulated	Genotype_spt3_vs_wt
YPL131W	RPL5	20643.9	0.138259	0.0915432	0	1	1	Upregulated	Genotype_spt3_vs_wt
YPL130W	SPO19	17.7388	0.352884	0.321065	0	1	1	Upregulated	Genotype_spt3_vs_wt
YPL129W	TAF14	919.641	0.0765428	0.0853736	0	1	1	Upregulated	Genotype_spt3_vs_wt
YPL126W	NAN1	2462.39	0.118119	0.0924707	0	1	1	Upregulated	Genotype_spt3_vs_wt
YPL125W	KAP120	1022.51	0.116359	0.0644076	0	1	1	Upregulated	Genotype_spt3_vs_wt
YPL124W	SPC29	123.202	0.216993	0.0922109	0	1	1	Upregulated	Genotype_spt3_vs_wt
YPL122C	TFB2	454.529	0.0766266	0.0630856	0	1	1	Upregulated	Genotype_spt3_vs_wt
YPL121C	MEI5	2.45996	0.188129	0.709316	0	1	1	Upregulated	Genotype_spt3_vs_wt
YPL120W	VPS30	251.902	0.292017	0.072846	0	1	1	Upregulated	Genotype_spt3_vs_wt
YPL119C-A	YPL119C-A	79.6059	0.21555	0.216737	0	1	1	Upregulated	Genotype_spt3_vs_wt
YPL119C	DBP1	209.654	0.137997	0.225025	0	1	1	Upregulated	Genotype_spt3_vs_wt
YPL115C	BEM3	746.73	0.260555	0.0718813	0	1	1	Upregulated	Genotype_spt3_vs_wt
YPL114W	YPL114W	19.5843	0.678925	0.22646	0.790098	0.429471	1	Upregulated	Genotype_spt3_vs_wt
YPL112C	PEX25	568.419	0.135137	0.0634663	0	1	1	Upregulated	Genotype_spt3_vs_wt
YPL109C	YPL109C	230.212	0.356689	0.119407	0	1	1	Upregulated	Genotype_spt3_vs_wt
YPL107W	YPL107W	340.232	0.0777729	0.0998085	0	1	1	Upregulated	Genotype_spt3_vs_wt
YPL106C	SSE1	12577	0.612735	0.115214	0.97849	0.327832	1	Upregulated	Genotype_spt3_vs_wt
YPL103C	FMP30	290.562	0.0845384	0.0670598	0	1	1	Upregulated	Genotype_spt3_vs_wt
YPL101W	ELP4	594.413	0.241326	0.0833239	0	1	1	Upregulated	Genotype_spt3_vs_wt
YPL100W	ATG21	364.905	0.31604	0.0635113	0	1	1	Upregulated	Genotype_spt3_vs_wt
YPL098C	MGR2	385.001	0.115988	0.070398	0	1	1	Upregulated	Genotype_spt3_vs_wt
YPL096C-A	ERI1	60.0873	0.527351	0.136151	0.200888	0.840786	1	Upregulated	Genotype_spt3_vs_wt
YPL094C	SEC62	1468.46	0.00782057	0.0626187	0	1	1	Upregulated	Genotype_spt3_vs_wt
YPL091W	GLR1	2114.26	0.265597	0.0969195	0	1	1	Upregulated	Genotype_spt3_vs_wt
YPL089C	RLM1	1012.53	0.19284	0.124397	0	1	1	Upregulated	Genotype_spt3_vs_wt
YPL087W	YDC1	629.137	0.0335924	0.137399	0	1	1	Upregulated	Genotype_spt3_vs_wt
YPL085W	SEC16	1771.14	0.0957023	0.0762721	0	1	1	Upregulated	Genotype_spt3_vs_wt
YPL084W	BRO1	748.492	0.138487	0.0636083	0	1	1	Upregulated	Genotype_spt3_vs_wt
YPL083C	SEN54	255.966	0.328926	0.0692994	0	1	1	Upregulated	Genotype_spt3_vs_wt
YPL081W	RPS9A	1445.28	0.150794	0.101439	0	1	1	Upregulated	Genotype_spt3_vs_wt
YPL077C	YPL077C	98.4818	0.247094	0.112931	0	1	1	Upregulated	Genotype_spt3_vs_wt
YPL076W	GPI2	177.381	0.396627	0.113197	0	1	1	Upregulated	Genotype_spt3_vs_wt
YPL075W	GCR1	1303.19	0.10868	0.114147	0	1	1	Upregulated	Genotype_spt3_vs_wt
YPL072W	UBP16	288.757	0.125788	0.10565	0	1	1	Upregulated	Genotype_spt3_vs_wt
YPL070W	MUK1	703.512	0.284895	0.0747081	0	1	1	Upregulated	Genotype_spt3_vs_wt
YPL069C	BTS1	215.751	0.292932	0.092967	0	1	1	Upregulated	Genotype_spt3_vs_wt
YPL065W	VPS28	240	0.216909	0.0951261	0	1	1	Upregulated	Genotype_spt3_vs_wt
YPL062W	YPL062W	3.89063	0.0136627	0.506677	0	1	1	Upregulated	Genotype_spt3_vs_wt
YPL060W	MFM1	164.894	0.447322	0.0998442	0	1	1	Upregulated	Genotype_spt3_vs_wt
YPL060C-A	YPL060C-A	249.985	0.114461	0.128154	0	1	1	Upregulated	Genotype_spt3_vs_wt
YPL059W	GRX5	659.336	0.40384	0.0907442	0	1	1	Upregulated	Genotype_spt3_vs_wt
YPL056C	LCL1	94.3229	0.729747	0.125572	1.8296	0.0673103	1	Upregulated	Genotype_spt3_vs_wt
YPL055C	LGE1	381.276	0.0356296	0.107319	0	1	1	Upregulated	Genotype_spt3_vs_wt
YPL054W	LEE1	85.6923	0.781519	0.232098	1.21294	0.225154	1	Upregulated	Genotype_spt3_vs_wt
YPL053C	KTR6	1471.21	0.211062	0.0726786	0	1	1	Upregulated	Genotype_spt3_vs_wt
YPL052W	OAZ1	337.398	0.0309645	0.107751	0	1	1	Upregulated	Genotype_spt3_vs_wt
YPL051W	ARL3	298.293	0.00873936	0.0986115	0	1	1	Upregulated	Genotype_spt3_vs_wt
YPL047W	SGF11	165.78	0.205928	0.104872	0	1	1	Upregulated	Genotype_spt3_vs_wt
YPL046C	ELC1	83.4751	0.117547	0.125114	0	1	1	Upregulated	Genotype_spt3_vs_wt
YPL045W	VPS16	580.716	0.15356	0.0668386	0	1	1	Upregulated	Genotype_spt3_vs_wt
YPL041C	MRX11	111.849	0.534771	0.0992606	0.350305	0.72611	1	Upregulated	Genotype_spt3_vs_wt
YPL040C	ISM1	425.539	0.00588969	0.069806	0	1	1	Upregulated	Genotype_spt3_vs_wt
YPL035C	YPL035C	1.54767	0.487817	0.830922	0	1	1	Upregulated	Genotype_spt3_vs_wt
YPL034W	YPL034W	205.361	0.227069	0.0958576	0	1	1	Upregulated	Genotype_spt3_vs_wt
YPL033C	SRL4	28.4824	0.362877	0.330621	0	1	1	Upregulated	Genotype_spt3_vs_wt
YPL032C	SVL3	1350.71	0.00835416	0.111458	0	1	1	Upregulated	Genotype_spt3_vs_wt
YPL031C	PHO85	520.304	0.476951	0.0785021	0	1	1	Upregulated	Genotype_spt3_vs_wt
YPL030W	TRM44	732.073	0.0611177	0.0984437	0	1	1	Upregulated	Genotype_spt3_vs_wt
YPL029W	SUV3	404.962	0.0517521	0.0652189	0	1	1	Upregulated	Genotype_spt3_vs_wt
YPL028W	ERG10	3660.55	0.233157	0.073874	0	1	1	Upregulated	Genotype_spt3_vs_wt
YPL027W	SMA1	10.3877	0.137314	0.375071	0	1	1	Upregulated	Genotype_spt3_vs_wt
YPL020C	ULP1	784.361	0.0516957	0.0801522	0	1	1	Upregulated	Genotype_spt3_vs_wt
YPL017C	IRC15	105.661	0.424865	0.310698	0	1	1	Upregulated	Genotype_spt3_vs_wt
YPL016W	SWI1	729.769	0.556749	0.109905	0.516349	0.60561	1	Upregulated	Genotype_spt3_vs_wt
YPL015C	HST2	866.755	0.0144558	0.119506	0	1	1	Upregulated	Genotype_spt3_vs_wt
YPL012W	RRP12	3188.34	0.0738511	0.100878	0	1	1	Upregulated	Genotype_spt3_vs_wt
YPL011C	TAF3	427.009	0.109118	0.0709616	0	1	1	Upregulated	Genotype_spt3_vs_wt
YPL009C	RQC2	3279.45	0.0306377	0.0589797	0	1	1	Upregulated	Genotype_spt3_vs_wt
YPL007C	TFC8	333.684	0.0761268	0.0621218	0	1	1	Upregulated	Genotype_spt3_vs_wt
YPL006W	NCR1	895.388	0.225885	0.0792685	0	1	1	Upregulated	Genotype_spt3_vs_wt
YPL005W	AEP3	186.798	0.072089	0.136558	0	1	1	Upregulated	Genotype_spt3_vs_wt
YPL002C	SNF8	268.498	0.0924663	0.104475	0	1	1	Upregulated	Genotype_spt3_vs_wt
YPR003C	YPR003C	348.699	0.043131	0.0809662	0	1	1	Upregulated	Genotype_spt3_vs_wt
YPR004C	AIM45	1116.4	0.0252061	0.0893035	0	1	1	Upregulated	Genotype_spt3_vs_wt
YPR008W	HAA1	1067.56	0.184707	0.072804	0	1	1	Upregulated	Genotype_spt3_vs_wt
YPR012W	YPR012W	8.01946	0.458482	0.367179	0	1	1	Upregulated	Genotype_spt3_vs_wt
YPR016C	TIF6	2225.1	0.322408	0.0865418	0	1	1	Upregulated	Genotype_spt3_vs_wt
YPR019W	MCM4	898.316	0.169637	0.0660731	0	1	1	Upregulated	Genotype_spt3_vs_wt
YPR020W	ATP20	359.706	0.00484863	0.118236	0	1	1	Upregulated	Genotype_spt3_vs_wt
YPR021C	AGC1	508.862	0.170908	0.0729584	0	1	1	Upregulated	Genotype_spt3_vs_wt
YPR024W	YME1	1506.23	0.0390639	0.0695462	0	1	1	Upregulated	Genotype_spt3_vs_wt
YPR025C	CCL1	401.861	0.35582	0.087091	0	1	1	Upregulated	Genotype_spt3_vs_wt
YPR029C	APL4	1086.92	0.0789803	0.0528983	0	1	1	Upregulated	Genotype_spt3_vs_wt
YPR032W	SRO7	605.333	0.32935	0.0699105	0	1	1	Upregulated	Genotype_spt3_vs_wt
YPR033C	HTS1	3439.65	0.426596	0.0765302	0	1	1	Upregulated	Genotype_spt3_vs_wt
YPR034W	ARP7	832.31	0.0933023	0.0645462	0	1	1	Upregulated	Genotype_spt3_vs_wt
YPR036W	VMA13	3796.19	0.22909	0.0551214	0	1	1	Upregulated	Genotype_spt3_vs_wt
YPR036W-A	SPO24	3460.8	0.824841	0.236732	1.37219	0.170004	1	Upregulated	Genotype_spt3_vs_wt
YPR038W	IRC16	2.24593	0.262343	0.689413	0	1	1	Upregulated	Genotype_spt3_vs_wt
YPR039W	YPR039W	5.67935	0.744683	0.43224	0.56608	0.571339	1	Upregulated	Genotype_spt3_vs_wt
YPR040W	TIP41	455.609	0.605059	0.0783985	1.34006	0.180225	1	Upregulated	Genotype_spt3_vs_wt
YPR041W	TIF5	3002.52	0.198122	0.0679135	0	1	1	Upregulated	Genotype_spt3_vs_wt
YPR042C	PUF2	483.021	0.247044	0.0936373	0	1	1	Upregulated	Genotype_spt3_vs_wt
YPR045C	THP3	513.397	0.28743	0.0963038	0	1	1	Upregulated	Genotype_spt3_vs_wt
YPR047W	MSF1	269.573	0.0473918	0.0845439	0	1	1	Upregulated	Genotype_spt3_vs_wt
YPR048W	TAH18	452.903	0.332722	0.0781216	0	1	1	Upregulated	Genotype_spt3_vs_wt
YPR049C	ATG11	687.184	0.607738	0.0896524	1.20173	0.22947	1	Upregulated	Genotype_spt3_vs_wt
YPR055W	SEC8	657.913	0.211971	0.0586105	0	1	1	Upregulated	Genotype_spt3_vs_wt
YPR057W	BRR1	365.916	0.0153031	0.0905426	0	1	1	Upregulated	Genotype_spt3_vs_wt
YPR058W	YMC1	491.684	0.159302	0.0574164	0	1	1	Upregulated	Genotype_spt3_vs_wt
YPR061C	JID1	122.857	0.513992	0.120823	0.115809	0.907804	1	Upregulated	Genotype_spt3_vs_wt
YPR063C	YPR063C	758.753	0.216361	0.0684473	0	1	1	Upregulated	Genotype_spt3_vs_wt
YPR066W	UBA3	75.51	0.229682	0.116852	0	1	1	Upregulated	Genotype_spt3_vs_wt
YPR067W	ISA2	227.46	0.12695	0.0678738	0	1	1	Upregulated	Genotype_spt3_vs_wt
YPR069C	SPE3	2316.91	0.131406	0.108172	0	1	1	Upregulated	Genotype_spt3_vs_wt
YPR070W	MED1	454.519	0.11165	0.0812558	0	1	1	Upregulated	Genotype_spt3_vs_wt
YPR072W	NOT5	1170.71	0.116377	0.0508033	0	1	1	Upregulated	Genotype_spt3_vs_wt
YPR074C	TKL1	8549.75	0.53223	0.0795523	0.405148	0.685369	1	Upregulated	Genotype_spt3_vs_wt
YPR075C	OPY2	1960.76	0.134964	0.0929744	0	1	1	Upregulated	Genotype_spt3_vs_wt
YPR079W	MRL1	387.768	0.267379	0.0896278	0	1	1	Upregulated	Genotype_spt3_vs_wt
YPR080W	TEF1	83446.8	0.491801	0.0829436	0	1	1	Upregulated	Genotype_spt3_vs_wt
YPR081C	GRS2	365.577	0.330586	0.0912339	0	1	1	Upregulated	Genotype_spt3_vs_wt
YPR083W	MDM36	209.944	0.000848912	0.10543	0	1	1	Upregulated	Genotype_spt3_vs_wt
YPR084W	YPR084W	333.512	0.10191	0.0726496	0	1	1	Upregulated	Genotype_spt3_vs_wt
YPR085C	ASA1	339.611	0.124206	0.062509	0	1	1	Upregulated	Genotype_spt3_vs_wt
YPR089W	YPR089W	988.512	0.246703	0.0571616	0	1	1	Upregulated	Genotype_spt3_vs_wt
YPR097W	YPR097W	1047.45	0.0178348	0.0616945	0	1	1	Upregulated	Genotype_spt3_vs_wt
YPR098C	YPR098C	449.777	0.529487	0.088785	0.332122	0.739797	1	Upregulated	Genotype_spt3_vs_wt
YPR101W	SNT309	288.331	0.259412	0.140824	0	1	1	Upregulated	Genotype_spt3_vs_wt
YPR105C	COG4	743.507	0.00452544	0.0763117	0	1	1	Upregulated	Genotype_spt3_vs_wt
YPR107C	YTH1	236.636	0.230963	0.0851631	0	1	1	Upregulated	Genotype_spt3_vs_wt
YPR108W	RPN7	2383.86	0.0229965	0.0861701	0	1	1	Upregulated	Genotype_spt3_vs_wt
YPR108W-A	YPR108W-A	1.58001	0.79768	0.797037	0.373483	0.708789	1	Upregulated	Genotype_spt3_vs_wt
YPR110C	RPC40	2572.26	0.0430233	0.077148	0	1	1	Upregulated	Genotype_spt3_vs_wt
YPR111W	DBF20	330.923	0.38965	0.0748907	0	1	1	Upregulated	Genotype_spt3_vs_wt
YPR114W	YPR114W	1246.68	0.249189	0.0718337	0	1	1	Upregulated	Genotype_spt3_vs_wt
YPR116W	RRG8	32.1833	0.126524	0.187705	0	1	1	Upregulated	Genotype_spt3_vs_wt
YPR117W	YPR117W	969.674	0.0774342	0.0916365	0	1	1	Upregulated	Genotype_spt3_vs_wt
YPR119W	CLB2	959.865	0.0779652	0.115347	0	1	1	Upregulated	Genotype_spt3_vs_wt
YPR121W	THI22	131.891	0.152104	0.128113	0	1	1	Upregulated	Genotype_spt3_vs_wt
YPR122W	AXL1	224.847	0.212644	0.211487	0	1	1	Upregulated	Genotype_spt3_vs_wt
YPR123C	YPR123C	5.382	1.04291	0.543224	0.999424	0.317589	1	Upregulated	Genotype_spt3_vs_wt
YPR128C	ANT1	441.97	0.0307128	0.0872394	0	1	1	Upregulated	Genotype_spt3_vs_wt
YPR129W	SCD6	947.019	0.0907239	0.0895905	0	1	1	Upregulated	Genotype_spt3_vs_wt
YPR131C	NAT3	252.207	0.028961	0.082938	0	1	1	Upregulated	Genotype_spt3_vs_wt
YPR133W-A	TOM5	338.894	0.1641	0.133221	0	1	1	Upregulated	Genotype_spt3_vs_wt
YPR134W	MSS18	198.998	0.0110802	0.0921903	0	1	1	Upregulated	Genotype_spt3_vs_wt
YPR135W	CTF4	547.873	0.0786919	0.0648694	0	1	1	Upregulated	Genotype_spt3_vs_wt
YPR139C	YPR139C	710.583	0.0346624	0.0682204	0	1	1	Upregulated	Genotype_spt3_vs_wt
YPR140W	TAZ1	510.479	0.0398603	0.0924307	0	1	1	Upregulated	Genotype_spt3_vs_wt
YPR144C	NOC4	1131.3	0.221552	0.103191	0	1	1	Upregulated	Genotype_spt3_vs_wt
YPR145C-A	YPR145C-A	39.3531	0.822665	0.301472	1.0703	0.284486	1	Upregulated	Genotype_spt3_vs_wt
YPR147C	YPR147C	453.785	0.200999	0.0793174	0	1	1	Upregulated	Genotype_spt3_vs_wt
YPR148C	YPR148C	1872.66	0.0649849	0.0891908	0	1	1	Upregulated	Genotype_spt3_vs_wt
YPR149W	NCE102	3090.4	0.272735	0.136421	0	1	1	Upregulated	Genotype_spt3_vs_wt
YPR150W	YPR150W	10.7782	0.155274	0.332167	0	1	1	Upregulated	Genotype_spt3_vs_wt
YPR152C	URN1	232.881	0.125335	0.137223	0	1	1	Upregulated	Genotype_spt3_vs_wt
YPR154W	PIN3	726.285	0.477397	0.131767	0	1	1	Upregulated	Genotype_spt3_vs_wt
YPR156C	TPO3	2459.55	0.0969745	0.197435	0	1	1	Upregulated	Genotype_spt3_vs_wt
YPR159W	KRE6	3946.01	0.182478	0.0940167	0	1	1	Upregulated	Genotype_spt3_vs_wt
YPR161C	SGV1	843.728	0.192838	0.0624778	0	1	1	Upregulated	Genotype_spt3_vs_wt
YPR162C	ORC4	325.486	0.161991	0.0640349	0	1	1	Upregulated	Genotype_spt3_vs_wt
YPR164W	MMS1	776.003	0.428401	0.0913496	0	1	1	Upregulated	Genotype_spt3_vs_wt
YPR167C	MET16	212.306	0.721111	0.152851	1.44658	0.148015	1	Upregulated	Genotype_spt3_vs_wt
YPR168W	NUT2	115.804	0.00442299	0.117144	0	1	1	Upregulated	Genotype_spt3_vs_wt
YPR169W	JIP5	1488.6	0.0544434	0.0657895	0	1	1	Upregulated	Genotype_spt3_vs_wt
YPR172W	YPR172W	310.105	0.129747	0.0866632	0	1	1	Upregulated	Genotype_spt3_vs_wt
YPR174C	YPR174C	225.267	0.158116	0.0949292	0	1	1	Upregulated	Genotype_spt3_vs_wt
YPR175W	DPB2	467.014	0.291542	0.0696607	0	1	1	Upregulated	Genotype_spt3_vs_wt
YPR178W	PRP4	289.134	0.161161	0.0679589	0	1	1	Upregulated	Genotype_spt3_vs_wt
YPR179C	HDA3	417.933	0.113086	0.0601098	0	1	1	Upregulated	Genotype_spt3_vs_wt
YPR180W	AOS1	474.232	0.175433	0.0769384	0	1	1	Upregulated	Genotype_spt3_vs_wt
YPR181C	SEC23	2734.48	0.312663	0.0847073	0	1	1	Upregulated	Genotype_spt3_vs_wt
YPR182W	SMX3	167.285	0.551984	0.138392	0.375631	0.707191	1	Upregulated	Genotype_spt3_vs_wt
YPR184W	GDB1	1090.59	0.127862	0.152431	0	1	1	Upregulated	Genotype_spt3_vs_wt
YPR185W	ATG13	691.426	0.257878	0.0799953	0	1	1	Upregulated	Genotype_spt3_vs_wt
YPR189W	SKI3	878.346	0.215946	0.0634252	0	1	1	Upregulated	Genotype_spt3_vs_wt
YPR191W	QCR2	2135.94	0.108295	0.162033	0	1	1	Upregulated	Genotype_spt3_vs_wt
YPR196W	YPR196W	147.841	0.0251282	0.0845715	0	1	1	Upregulated	Genotype_spt3_vs_wt
YPR197C	YPR197C	4.15136	0.20164	0.555746	0	1	1	Upregulated	Genotype_spt3_vs_wt
YPR198W	SGE1	923.903	0.120105	0.0952277	0	1	1	Upregulated	Genotype_spt3_vs_wt
YPR202W	YPR202W	73.1698	0.0763487	0.213404	0	1	1	Upregulated	Genotype_spt3_vs_wt
YPR203W	YPR203W	34.3672	0.021926	0.194716	0	1	1	Upregulated	Genotype_spt3_vs_wt
YPR204C-A	YPR204C-A	2.71976	0.274231	0.608194	0	1	1	Upregulated	Genotype_spt3_vs_wt
YML133W-B	YML133W-B	1.94717	1.03181	0.690952	0.769672	0.441494	1	Upregulated	Genotype_spt3_vs_wt
YML133W-A	YML133W-A	2.27669	0.108828	0.659751	0	1	1	Upregulated	Genotype_spt3_vs_wt
YML132W	COS3	983.796	0.179175	0.110162	0	1	1	Upregulated	Genotype_spt3_vs_wt
YML130C	ERO1	1935.11	0.435563	0.154462	0	1	1	Upregulated	Genotype_spt3_vs_wt
YML129C	COX14	153.261	0.193401	0.113998	0	1	1	Upregulated	Genotype_spt3_vs_wt
YML127W	RSC9	608.235	0.289701	0.0751744	0	1	1	Upregulated	Genotype_spt3_vs_wt
YML126C	ERG13	3599.19	0.507025	0.0770942	0.0911193	0.927398	1	Upregulated	Genotype_spt3_vs_wt
YML124C	TUB3	2162.41	0.142911	0.0601431	0	1	1	Upregulated	Genotype_spt3_vs_wt
YML122C	YML122C	9.51645	0.102381	0.351558	0	1	1	Upregulated	Genotype_spt3_vs_wt
YML120C	NDI1	803.914	0.26916	0.137752	0	1	1	Upregulated	Genotype_spt3_vs_wt
YML119W	YML119W	697.658	0.405599	0.113532	0	1	1	Upregulated	Genotype_spt3_vs_wt
YML118W	NGL3	91.9297	0.141609	0.164252	0	1	1	Upregulated	Genotype_spt3_vs_wt
YML117W	NAB6	2045.07	0.130656	0.0912534	0	1	1	Upregulated	Genotype_spt3_vs_wt
YML116W	ATR1	440.785	0.0926306	0.100498	0	1	1	Upregulated	Genotype_spt3_vs_wt
YML115C	VAN1	1211.63	0.0511307	0.0553662	0	1	1	Upregulated	Genotype_spt3_vs_wt
YML112W	CTK3	215.691	0.290356	0.101483	0	1	1	Upregulated	Genotype_spt3_vs_wt
YML111W	BUL2	914.93	0.061723	0.0701308	0	1	1	Upregulated	Genotype_spt3_vs_wt
YML110C	COQ5	1823.51	0.107028	0.0696059	0	1	1	Upregulated	Genotype_spt3_vs_wt
YML109W	ZDS2	625.211	0.0419534	0.0826208	0	1	1	Upregulated	Genotype_spt3_vs_wt
YML106W	URA5	2813.32	0.142241	0.0698334	0	1	1	Upregulated	Genotype_spt3_vs_wt
YML103C	NUP188	1906.06	0.228014	0.069077	0	1	1	Upregulated	Genotype_spt3_vs_wt
YML099W-A	YML099W-A	3.1708	0.144243	0.640818	0	1	1	Upregulated	Genotype_spt3_vs_wt
YML095C	RAD10	83.9262	0.246646	0.11272	0	1	1	Upregulated	Genotype_spt3_vs_wt
YML094W	GIM5	442.065	0.229825	0.0980737	0	1	1	Upregulated	Genotype_spt3_vs_wt
YML092C	PRE8	1568.28	0.33386	0.0740113	0	1	1	Upregulated	Genotype_spt3_vs_wt
YML087C	AIM33	47.349	0.332343	0.164842	0	1	1	Upregulated	Genotype_spt3_vs_wt
YML085C	TUB1	3357.32	0.084953	0.0568343	0	1	1	Upregulated	Genotype_spt3_vs_wt
YML084W	YML084W	2.82992	0.22063	0.599808	0	1	1	Upregulated	Genotype_spt3_vs_wt
YML083C	YML083C	9.998	0.457289	0.47397	0	1	1	Upregulated	Genotype_spt3_vs_wt
YML081C-A	ATP18	638.974	0.00555668	0.104989	0	1	1	Upregulated	Genotype_spt3_vs_wt
YML081W	TDA9	1209.76	0.118754	0.0589681	0	1	1	Upregulated	Genotype_spt3_vs_wt
YML077W	BET5	269.053	0.0878276	0.112566	0	1	1	Upregulated	Genotype_spt3_vs_wt
YML076C	WAR1	485.618	0.276308	0.0669753	0	1	1	Upregulated	Genotype_spt3_vs_wt
YML070W	DAK1	1562.75	0.276163	0.0777375	0	1	1	Upregulated	Genotype_spt3_vs_wt
YML069W	POB3	1858.02	0.123526	0.060666	0	1	1	Upregulated	Genotype_spt3_vs_wt
YML064C	TEM1	320.423	0.12906	0.0990265	0	1	1	Upregulated	Genotype_spt3_vs_wt
YML061C	PIF1	676.382	0.0877868	0.0576458	0	1	1	Upregulated	Genotype_spt3_vs_wt
YML060W	OGG1	348.216	0.203105	0.0865605	0	1	1	Upregulated	Genotype_spt3_vs_wt
YML059C	NTE1	1182.63	0.496177	0.0997335	0	1	1	Upregulated	Genotype_spt3_vs_wt
YML058W-A	HUG1	209.513	0.523146	0.343125	0.0674572	0.946218	1	Upregulated	Genotype_spt3_vs_wt
YML058W	SML1	1782.89	0.22341	0.097743	0	1	1	Upregulated	Genotype_spt3_vs_wt
YML056C	IMD4	4892.92	0.178147	0.104482	0	1	1	Upregulated	Genotype_spt3_vs_wt
YML055W	SPC2	546.996	0.0354739	0.115161	0	1	1	Upregulated	Genotype_spt3_vs_wt
YML053C	YML053C	391.204	0.274613	0.124493	0	1	1	Upregulated	Genotype_spt3_vs_wt
YML052W	SUR7	941.927	0.306897	0.0838856	0	1	1	Upregulated	Genotype_spt3_vs_wt
YML049C	RSE1	1244.04	0.126827	0.065182	0	1	1	Upregulated	Genotype_spt3_vs_wt
YML048W	GSF2	2100.09	0.220612	0.0605535	0	1	1	Upregulated	Genotype_spt3_vs_wt
YML047W-A	YML047W-A	16.9019	0.354539	0.332298	0	1	1	Upregulated	Genotype_spt3_vs_wt
YML046W	PRP39	490.311	0.0809454	0.0683706	0	1	1	Upregulated	Genotype_spt3_vs_wt
YML042W	CAT2	242.985	0.0897087	0.176751	0	1	1	Upregulated	Genotype_spt3_vs_wt
YML041C	VPS71	216.623	0.105747	0.10409	0	1	1	Upregulated	Genotype_spt3_vs_wt
YML038C	YMD8	901.414	0.249347	0.0885686	0	1	1	Upregulated	Genotype_spt3_vs_wt
YML037C	YML037C	87.2253	0.212544	0.152725	0	1	1	Upregulated	Genotype_spt3_vs_wt
YML036W	CGI121	184.044	0.100062	0.0982325	0	1	1	Upregulated	Genotype_spt3_vs_wt
YML034C-A	YML034C-A	1.66775	1.43254	0.756134	1.2333	0.217464	1	Upregulated	Genotype_spt3_vs_wt
YML034W	SRC1	1268.06	0.239954	0.0781137	0	1	1	Upregulated	Genotype_spt3_vs_wt
YML031W	NDC1	1296.29	0.385373	0.0568305	0	1	1	Upregulated	Genotype_spt3_vs_wt
YML029W	USA1	486.439	0.160654	0.0799245	0	1	1	Upregulated	Genotype_spt3_vs_wt
YML028W	TSA1	9928.78	0.024695	0.119699	0	1	1	Upregulated	Genotype_spt3_vs_wt
YML025C	YML6	531.683	0.146708	0.083601	0	1	1	Upregulated	Genotype_spt3_vs_wt
YML023C	NSE5	458.67	0.195819	0.0737953	0	1	1	Upregulated	Genotype_spt3_vs_wt
YML022W	APT1	1630.91	0.575689	0.110533	0.684765	0.493492	1	Upregulated	Genotype_spt3_vs_wt
YML021C	UNG1	327.46	0.200956	0.0657095	0	1	1	Upregulated	Genotype_spt3_vs_wt
YML020W	YML020W	441.251	0.357821	0.0670375	0	1	1	Upregulated	Genotype_spt3_vs_wt
YML019W	OST6	468.392	0.0233016	0.0731133	0	1	1	Upregulated	Genotype_spt3_vs_wt
YML018C	YML018C	1114.72	0.0324146	0.102481	0	1	1	Upregulated	Genotype_spt3_vs_wt
YML017W	PSP2	686.568	0.0520813	0.0776925	0	1	1	Upregulated	Genotype_spt3_vs_wt
YML016C	PPZ1	1293.28	0.581388	0.0572585	1.42141	0.155197	1	Upregulated	Genotype_spt3_vs_wt
YML015C	TAF11	431.701	0.220035	0.0616645	0	1	1	Upregulated	Genotype_spt3_vs_wt
YML014W	TRM9	466.584	0.0484786	0.0911314	0	1	1	Upregulated	Genotype_spt3_vs_wt
YML013W	UBX2	776.653	0.352064	0.0649514	0	1	1	Upregulated	Genotype_spt3_vs_wt
YML007C-A	YML007C-A	8.45651	0.440387	0.353331	0	1	1	Upregulated	Genotype_spt3_vs_wt
YML007W	YAP1	1770.73	0.167855	0.0688814	0	1	1	Upregulated	Genotype_spt3_vs_wt
YML005W	TRM12	308.241	0.0443312	0.0825834	0	1	1	Upregulated	Genotype_spt3_vs_wt
YML004C	GLO1	1460.64	0.234785	0.0809425	0	1	1	Upregulated	Genotype_spt3_vs_wt
YML003W	YML003W	65.5557	0.236074	0.182349	0	1	1	Upregulated	Genotype_spt3_vs_wt
YMR001C	CDC5	1279.39	0.349041	0.0871406	0	1	1	Upregulated	Genotype_spt3_vs_wt
YMR002W	MIX17	1949.67	0.594654	0.103319	0.916136	0.359595	1	Upregulated	Genotype_spt3_vs_wt
YMR004W	MVP1	645.739	0.351608	0.0720088	0	1	1	Upregulated	Genotype_spt3_vs_wt
YMR005W	TAF4	783.698	0.0757383	0.0768563	0	1	1	Upregulated	Genotype_spt3_vs_wt
YMR008C	PLB1	2127.28	0.268399	0.174998	0	1	1	Upregulated	Genotype_spt3_vs_wt
YMR009W	ADI1	412.409	0.121292	0.120622	0	1	1	Upregulated	Genotype_spt3_vs_wt
YMR010W	ANY1	1108.69	0.171466	0.089793	0	1	1	Upregulated	Genotype_spt3_vs_wt
YMR012W	CLU1	4181.86	0.0373142	0.0894341	0	1	1	Upregulated	Genotype_spt3_vs_wt
YMR013C	SEC59	343.551	0.0756977	0.0846796	0	1	1	Upregulated	Genotype_spt3_vs_wt
YMR016C	SOK2	716.156	0.426256	0.138583	0	1	1	Upregulated	Genotype_spt3_vs_wt
YMR019W	STB4	556.534	0.0883134	0.0692879	0	1	1	Upregulated	Genotype_spt3_vs_wt
YMR020W	FMS1	495.28	0.424323	0.106624	0	1	1	Upregulated	Genotype_spt3_vs_wt
YMR021C	MAC1	269.756	0.476359	0.110747	0	1	1	Upregulated	Genotype_spt3_vs_wt
YMR022W	UBC7	434.837	0.279657	0.0956718	0	1	1	Upregulated	Genotype_spt3_vs_wt
YMR023C	MSS1	160.359	0.0529707	0.0975976	0	1	1	Upregulated	Genotype_spt3_vs_wt
YMR024W	MRPL3	595.993	0.0884157	0.0557745	0	1	1	Upregulated	Genotype_spt3_vs_wt
YMR026C	PEX12	377.926	0.105117	0.0669981	0	1	1	Upregulated	Genotype_spt3_vs_wt
YMR027W	YMR027W	1475.51	0.146761	0.0572665	0	1	1	Upregulated	Genotype_spt3_vs_wt
YMR028W	TAP42	410.306	0.0232113	0.096291	0	1	1	Upregulated	Genotype_spt3_vs_wt
YMR029C	FAR8	531.738	0.154555	0.0708342	0	1	1	Upregulated	Genotype_spt3_vs_wt
YMR030W	RSF1	195.596	0.44616	0.118614	0	1	1	Upregulated	Genotype_spt3_vs_wt
YMR032W	HOF1	611.134	0.0178563	0.0748739	0	1	1	Upregulated	Genotype_spt3_vs_wt
YMR033W	ARP9	727.952	0.0384127	0.0773022	0	1	1	Upregulated	Genotype_spt3_vs_wt
YMR034C	RCH1	153.283	0.461606	0.138561	0	1	1	Upregulated	Genotype_spt3_vs_wt
YMR037C	MSN2	648.966	0.0835509	0.0833266	0	1	1	Upregulated	Genotype_spt3_vs_wt
YMR041C	ARA2	257.108	0.215147	0.0814599	0	1	1	Upregulated	Genotype_spt3_vs_wt
YMR047C	NUP116	1695.07	0.0297358	0.0537938	0	1	1	Upregulated	Genotype_spt3_vs_wt
YMR049C	ERB1	2477.76	0.0815407	0.105291	0	1	1	Upregulated	Genotype_spt3_vs_wt
YMR052W	FAR3	121.465	0.164087	0.123088	0	1	1	Upregulated	Genotype_spt3_vs_wt
YMR052C-A	YMR052C-A	40.5017	0.0554689	0.251343	0	1	1	Upregulated	Genotype_spt3_vs_wt
YMR053C	STB2	253.192	0.198813	0.15397	0	1	1	Upregulated	Genotype_spt3_vs_wt
YMR054W	STV1	1507.54	0.15351	0.0574665	0	1	1	Upregulated	Genotype_spt3_vs_wt
YMR055C	BUB2	110.421	0.254329	0.0958532	0	1	1	Upregulated	Genotype_spt3_vs_wt
YMR058W	FET3	2802.25	0.312638	0.189166	0	1	1	Upregulated	Genotype_spt3_vs_wt
YMR060C	SAM37	388.901	0.0602581	0.0631329	0	1	1	Upregulated	Genotype_spt3_vs_wt
YMR061W	RNA14	816.256	0.0894413	0.0790846	0	1	1	Upregulated	Genotype_spt3_vs_wt
YMR062C	ARG7	1456.75	0.43994	0.126063	0	1	1	Upregulated	Genotype_spt3_vs_wt
YMR063W	RIM9	97.1785	0.0871594	0.151733	0	1	1	Upregulated	Genotype_spt3_vs_wt
YMR067C	UBX4	529.289	0.226147	0.0753002	0	1	1	Upregulated	Genotype_spt3_vs_wt
YMR072W	ABF2	1429.64	0.196121	0.0726414	0	1	1	Upregulated	Genotype_spt3_vs_wt
YMR073C	IRC21	271.65	0.202462	0.0721881	0	1	1	Upregulated	Genotype_spt3_vs_wt
YMR075W	RCO1	557.44	0.217333	0.0570717	0	1	1	Upregulated	Genotype_spt3_vs_wt
YMR075C-A	YMR075C-A	32.855	0.0502483	0.181472	0	1	1	Upregulated	Genotype_spt3_vs_wt
YMR076C	PDS5	1042.31	0.178357	0.0730318	0	1	1	Upregulated	Genotype_spt3_vs_wt
YMR079W	SEC14	1307.23	0.137922	0.0609563	0	1	1	Upregulated	Genotype_spt3_vs_wt
YMR080C	NAM7	1542.83	0.0753661	0.0774097	0	1	1	Upregulated	Genotype_spt3_vs_wt
YMR083W	ADH3	4321.45	0.0916301	0.0655593	0	1	1	Upregulated	Genotype_spt3_vs_wt
YMR084W	YMR084W	47.0957	0.428817	0.210821	0	1	1	Upregulated	Genotype_spt3_vs_wt
YMR085W	YMR085W	140.073	0.241069	0.195863	0	1	1	Upregulated	Genotype_spt3_vs_wt
YMR087W	YMR087W	181.364	0.102538	0.108081	0	1	1	Upregulated	Genotype_spt3_vs_wt
YMR088C	VBA1	800.878	0.119951	0.0716314	0	1	1	Upregulated	Genotype_spt3_vs_wt
YMR092C	AIP1	1595.21	0.209417	0.083267	0	1	1	Upregulated	Genotype_spt3_vs_wt
YMR095C	SNO1	22.232	1.03987	0.319957	1.68732	0.0915416	1	Upregulated	Genotype_spt3_vs_wt
YMR097C	MTG1	352.21	0.00510655	0.0877352	0	1	1	Upregulated	Genotype_spt3_vs_wt
YMR098C	ATP25	437.144	0.144078	0.0510301	0	1	1	Upregulated	Genotype_spt3_vs_wt
YMR099C	YMR099C	1392.37	0.192609	0.0611073	0	1	1	Upregulated	Genotype_spt3_vs_wt
YMR100W	MUB1	582.719	0.0627699	0.0757562	0	1	1	Upregulated	Genotype_spt3_vs_wt
YMR107W	SPG4	44.3244	0.472795	0.297056	0	1	1	Upregulated	Genotype_spt3_vs_wt
YMR108W	ILV2	4161.28	0.286365	0.0701147	0	1	1	Upregulated	Genotype_spt3_vs_wt
YMR110C	HFD1	757.29	0.29919	0.0896234	0	1	1	Upregulated	Genotype_spt3_vs_wt
YMR111C	YMR111C	234.796	0.14226	0.0842843	0	1	1	Upregulated	Genotype_spt3_vs_wt
YMR113W	FOL3	345.612	0.0848522	0.0678994	0	1	1	Upregulated	Genotype_spt3_vs_wt
YMR114C	YMR114C	410.699	0.289901	0.113945	0	1	1	Upregulated	Genotype_spt3_vs_wt
YMR115W	MGR3	569.195	0.208797	0.067239	0	1	1	Upregulated	Genotype_spt3_vs_wt
YMR119W	ASI1	705.277	0.0956764	0.0745461	0	1	1	Upregulated	Genotype_spt3_vs_wt
YMR122C	YMR122C	9.27995	0.135598	0.293967	0	1	1	Upregulated	Genotype_spt3_vs_wt
YMR123W	PKR1	531.63	0.0311633	0.0755492	0	1	1	Upregulated	Genotype_spt3_vs_wt
YMR125W	STO1	1779.59	0.231804	0.0679821	0	1	1	Upregulated	Genotype_spt3_vs_wt
YMR128W	ECM16	3085.49	0.111262	0.0667187	0	1	1	Upregulated	Genotype_spt3_vs_wt
YMR129W	POM152	1416.71	0.135363	0.0702011	0	1	1	Upregulated	Genotype_spt3_vs_wt
YMR131C	RRB1	3148.15	0.0174552	0.0993146	0	1	1	Upregulated	Genotype_spt3_vs_wt
YMR133W	REC114	6.2092	0.349928	0.453988	0	1	1	Upregulated	Genotype_spt3_vs_wt
YMR135C	GID8	598.64	0.00566904	0.102997	0	1	1	Upregulated	Genotype_spt3_vs_wt
YMR136W	GAT2	533.119	0.00715974	0.178403	0	1	1	Upregulated	Genotype_spt3_vs_wt
YMR137C	PSO2	334.73	0.0562755	0.079155	0	1	1	Upregulated	Genotype_spt3_vs_wt
YMR139W	RIM11	524.863	0.269708	0.0801499	0	1	1	Upregulated	Genotype_spt3_vs_wt
YMR141C	YMR141C	6.08946	0.203599	0.42664	0	1	1	Upregulated	Genotype_spt3_vs_wt
YMR144W	FDO1	370.016	0.115605	0.0972781	0	1	1	Upregulated	Genotype_spt3_vs_wt
YMR145C	NDE1	4246.43	0.0352473	0.181616	0	1	1	Upregulated	Genotype_spt3_vs_wt
YMR146C	TIF34	3739.35	0.063044	0.0844884	0	1	1	Upregulated	Genotype_spt3_vs_wt
YMR147W	YMR147W	224.935	0.506767	0.117652	0.0575159	0.954134	1	Upregulated	Genotype_spt3_vs_wt
YMR148W	OSW5	341.736	0.660842	0.123523	1.30212	0.192875	1	Upregulated	Genotype_spt3_vs_wt
YMR149W	SWP1	1472.54	0.247025	0.0607213	0	1	1	Upregulated	Genotype_spt3_vs_wt
YMR151W	YIM2	6.23944	0.035456	0.375972	0	1	1	Upregulated	Genotype_spt3_vs_wt
YMR152W	YIM1	537.454	0.139978	0.0747885	0	1	1	Upregulated	Genotype_spt3_vs_wt
YMR153W	NUP53	617.525	0.0951398	0.0696441	0	1	1	Upregulated	Genotype_spt3_vs_wt
YMR153C-A	YMR153C-A	17.8328	0.394741	0.233089	0	1	1	Upregulated	Genotype_spt3_vs_wt
YMR154C	RIM13	130.712	0.263577	0.0966977	0	1	1	Upregulated	Genotype_spt3_vs_wt
YMR155W	YMR155W	307.231	0.0290824	0.0799728	0	1	1	Upregulated	Genotype_spt3_vs_wt
YMR159C	ATG16	44.6304	0.184459	0.160721	0	1	1	Upregulated	Genotype_spt3_vs_wt
YMR160W	YMR160W	302.609	0.363558	0.0901776	0	1	1	Upregulated	Genotype_spt3_vs_wt
YMR161W	HLJ1	429.609	0.288467	0.0932065	0	1	1	Upregulated	Genotype_spt3_vs_wt
YMR162C	DNF3	1034.1	0.316208	0.0865352	0	1	1	Upregulated	Genotype_spt3_vs_wt
YMR164C	MSS11	309.014	0.097398	0.0874519	0	1	1	Upregulated	Genotype_spt3_vs_wt
YMR166C	MME1	226.003	0.124993	0.0694517	0	1	1	Upregulated	Genotype_spt3_vs_wt
YMR167W	MLH1	281.183	0.0916787	0.0818945	0	1	1	Upregulated	Genotype_spt3_vs_wt
YMR168C	CEP3	204.82	0.0470526	0.0716638	0	1	1	Upregulated	Genotype_spt3_vs_wt
YMR172W	HOT1	508.458	0.11129	0.0715428	0	1	1	Upregulated	Genotype_spt3_vs_wt
[truncated: 4,645 more rows]

## Sheet: Genotype_rad52Δ_vs_wt
Gene_ID	Gene_name	baseMean	log2FoldChange	lfcSE	stat	pvalue	padj	Direction	Model_factor
YGL192W	IME4	271.472	-3.65595	0.14561	-21.674	3.61053e-104	2.30496e-100	Downregulated	Genotype_rad52_vs_wt
YOR212W	STE4	265.958	2.97573	0.116361	21.2762	1.8846e-100	6.01564e-97	Upregulated	Genotype_rad52_vs_wt
YJR004C	SAG1	2942.09	5.42477	0.233502	21.091	9.62987e-99	2.04924e-95	Upregulated	Genotype_rad52_vs_wt
YDR103W	STE5	227.043	2.39262	0.0960042	19.7139	1.63765e-86	2.61369e-83	Upregulated	Genotype_rad52_vs_wt
YCR040W	MATALPHA1	38.3291	5.42951	0.258152	19.0954	2.7588e-81	3.52243e-78	Upregulated	Genotype_rad52_vs_wt
YLR040C	AFB1	513.377	5.37881	0.259861	18.7747	1.217e-78	1.29489e-75	Upregulated	Genotype_rad52_vs_wt
YLR265C	NEJ1	108.912	3.19929	0.144215	18.7171	3.59262e-78	3.27647e-75	Upregulated	Genotype_rad52_vs_wt
YJL157C	FAR1	252.618	7.10986	0.35395	18.6745	7.97679e-78	6.36548e-75	Upregulated	Genotype_rad52_vs_wt
YBL016W	FUS3	168.793	5.62784	0.284404	18.0302	1.12961e-72	8.01272e-70	Upregulated	Genotype_rad52_vs_wt
YLR303W	MET17	1258.72	-10.2658	0.545479	-17.9031	1.11552e-71	7.12147e-69	Downregulated	Genotype_rad52_vs_wt
YPR122W	AXL1	224.847	3.97421	0.203777	17.0491	3.5495e-65	2.06e-62	Upregulated	Genotype_rad52_vs_wt
YBR157C	ICS2	60.2562	2.91324	0.144109	16.746	6.05918e-63	3.22348e-60	Upregulated	Genotype_rad52_vs_wt
YJR086W	STE18	42.5174	5.75864	0.321544	16.3544	4.04987e-60	1.9888e-57	Upregulated	Genotype_rad52_vs_wt
YPL187W	MF(ALPHA)1	2549.39	8.98075	0.519323	16.3304	5.9977e-60	2.73495e-57	Upregulated	Genotype_rad52_vs_wt
YCR041W	YCR041W	29.7239	4.09401	0.22087	16.2721	1.55758e-59	6.62908e-57	Upregulated	Genotype_rad52_vs_wt
YCR039C	MATALPHA2	307.679	1.89199	0.0916072	15.1952	3.80284e-52	1.51733e-49	Upregulated	Genotype_rad52_vs_wt
YCL066W	HMLALPHA1	35.57	5.29691	0.318116	15.0791	2.22163e-51	8.34289e-49	Upregulated	Genotype_rad52_vs_wt
YHR005C	GPA1	352.475	4.09231	0.238447	15.0654	2.73404e-51	9.69674e-49	Upregulated	Genotype_rad52_vs_wt
YGL089C	MF(ALPHA)2	1042.08	9.40538	0.594565	14.978	1.02295e-50	3.43711e-48	Upregulated	Genotype_rad52_vs_wt
YCR097W	HMRA1	151.639	-5.61382	0.346292	-14.7674	2.37823e-49	7.59132e-47	Downregulated	Genotype_rad52_vs_wt
YCL067C	HMLALPHA2	290.513	1.90587	0.0962418	14.6076	2.51054e-48	7.63203e-46	Upregulated	Genotype_rad52_vs_wt
YCL065W	YCL065W	24.7587	4.51802	0.276827	14.5146	9.79869e-48	2.8434e-45	Upregulated	Genotype_rad52_vs_wt
YKL178C	STE3	749.081	6.62567	0.433017	14.1465	1.96296e-45	5.4485e-43	Upregulated	Genotype_rad52_vs_wt
YGL193C	YGL193C	36.2767	4.53221	0.285706	14.1131	3.15261e-45	8.38593e-43	Upregulated	Genotype_rad52_vs_wt
YBR073W	RDH54	728.589	1.97408	0.107179	13.7535	4.85475e-43	1.23971e-40	Upregulated	Genotype_rad52_vs_wt
YML032C	RAD52	578.93	-11.9046	0.835792	-13.6453	2.15373e-42	5.28823e-40	Downregulated	Genotype_rad52_vs_wt
YGR044C	RME1	143.35	2.46907	0.145383	13.544	8.59665e-42	2.03263e-39	Upregulated	Genotype_rad52_vs_wt
YOL155C	HPF1	2419.49	-2.8758	0.183081	-12.9768	1.65735e-38	3.77875e-36	Downregulated	Genotype_rad52_vs_wt
YGL032C	AGA2	36.0764	3.39935	0.248252	11.679	1.63142e-31	3.59137e-29	Upregulated	Genotype_rad52_vs_wt
YCR096C	HMRA2	239.18	1.85344	0.121355	11.1528	6.9393e-29	1.47668e-26	Upregulated	Genotype_rad52_vs_wt
YJR087W	YJR087W	11.4753	4.98821	0.4213	10.6532	1.68384e-26	3.46763e-24	Upregulated	Genotype_rad52_vs_wt
YDR461W	MFA1	34.4732	3.2556	0.262154	10.5114	7.65686e-26	1.52754e-23	Upregulated	Genotype_rad52_vs_wt
YCR097W-A	YCR097W-A	8.46683	4.59731	0.426399	9.60911	7.3181e-22	1.41572e-19	Upregulated	Genotype_rad52_vs_wt
YGR109W-B	YGR109W-B	437.672	2.34323	0.192771	9.56177	1.15765e-21	2.17365e-19	Upregulated	Genotype_rad52_vs_wt
YBR293W	VBA2	196.642	1.44274	0.107445	8.77411	1.72253e-18	3.1419e-16	Upregulated	Genotype_rad52_vs_wt
YIL015W	BAR1	93.1	2.07524	0.182775	8.61843	6.7877e-18	1.20369e-15	Upregulated	Genotype_rad52_vs_wt
YDR210W-A	YDR210W-A	60.5126	1.90664	0.168732	8.33654	7.6498e-17	1.3199e-14	Upregulated	Genotype_rad52_vs_wt
YIL082W-A	YIL082W-A	493.245	2.36532	0.228075	8.17856	2.87246e-16	4.82573e-14	Upregulated	Genotype_rad52_vs_wt
YGL248W	PDE1	434.82	1.39843	0.110151	8.15636	3.45284e-16	5.65203e-14	Upregulated	Genotype_rad52_vs_wt
YPR121W	THI22	131.891	1.48294	0.122278	8.03858	9.08878e-16	1.45057e-13	Upregulated	Genotype_rad52_vs_wt
YLR452C	SST2	905.208	2.41417	0.24067	7.95352	1.81282e-15	2.82269e-13	Upregulated	Genotype_rad52_vs_wt
YLR030W	YLR030W	12.9259	2.78558	0.288002	7.936	2.08811e-15	3.17393e-13	Upregulated	Genotype_rad52_vs_wt
YOR192C-B	YOR192C-B	1326.53	1.74154	0.158115	7.85211	4.09098e-15	6.07367e-13	Upregulated	Genotype_rad52_vs_wt
YNL145W	MFA2	21.7011	2.72706	0.287262	7.7527	8.99618e-15	1.30526e-12	Upregulated	Genotype_rad52_vs_wt
YDR410C	STE14	162.14	1.34031	0.108686	7.73151	1.0628e-14	1.50775e-12	Upregulated	Genotype_rad52_vs_wt
YOR192C-A	YOR192C-A	79.4863	2.05845	0.201797	7.72288	1.13731e-14	1.57838e-12	Upregulated	Genotype_rad52_vs_wt
YDR261W-B	YDR261W-B	1271.11	1.70824	0.158527	7.62169	2.50384e-14	3.40096e-12	Upregulated	Genotype_rad52_vs_wt
YIL066C	RNR3	252.943	1.93361	0.190242	7.53573	4.85619e-14	6.45874e-12	Upregulated	Genotype_rad52_vs_wt
YFL026W	STE2	152.326	1.90177	0.188009	7.45588	8.92728e-14	1.1631e-11	Upregulated	Genotype_rad52_vs_wt
YJL170C	ASG7	12.6088	2.84496	0.326834	7.17476	7.24354e-13	9.24855e-11	Upregulated	Genotype_rad52_vs_wt
YDR210W-B	YDR210W-B	1443.07	1.68999	0.16645	7.14925	8.72545e-13	1.09222e-10	Upregulated	Genotype_rad52_vs_wt
YDR170W-A	YDR170W-A	125.878	1.57134	0.150075	7.13868	9.4234e-13	1.1569e-10	Upregulated	Genotype_rad52_vs_wt
YDR261W-A	YDR261W-A	77.0836	1.92775	0.202327	7.05665	1.70567e-12	2.05453e-10	Upregulated	Genotype_rad52_vs_wt
YJL078C	PRY3	936.127	-1.784	0.183874	-6.98304	2.8886e-12	3.41496e-10	Downregulated	Genotype_rad52_vs_wt
YBR020W	GAL1	72.6385	1.28941	0.113134	6.97766	3.00131e-12	3.4837e-10	Upregulated	Genotype_rad52_vs_wt
YBL100W-B	YBL100W-B	1216.79	1.66784	0.168725	6.92158	4.46635e-12	5.09163e-10	Upregulated	Genotype_rad52_vs_wt
YOR343W-B	YOR343W-B	1469.1	1.70008	0.173448	6.919	4.54845e-12	5.09426e-10	Upregulated	Genotype_rad52_vs_wt
YDR034C-C	YDR034C-C	85.2024	1.90481	0.203201	6.91338	4.73233e-12	5.20883e-10	Upregulated	Genotype_rad52_vs_wt
YCL021W-A	YCL021W-A	132.54	1.87033	0.198596	6.90006	5.19806e-12	5.62447e-10	Upregulated	Genotype_rad52_vs_wt
YDR034C-D	YDR034C-D	1455.2	1.73736	0.179878	6.87887	6.03298e-12	6.41909e-10	Upregulated	Genotype_rad52_vs_wt
YOR343W-A	YOR343W-A	67.7145	1.89839	0.203731	6.86393	6.69912e-12	7.01101e-10	Upregulated	Genotype_rad52_vs_wt
YCL019W	YCL019W	1500.76	1.72871	0.179852	6.83178	8.38666e-12	8.63556e-10	Upregulated	Genotype_rad52_vs_wt
YFL002W-A	YFL002W-A	1536.48	1.73103	0.181493	6.7828	1.17867e-11	1.19438e-09	Upregulated	Genotype_rad52_vs_wt
YBL005W-B	YBL005W-B	4123.07	1.48932	0.147121	6.72453	1.76159e-11	1.75719e-09	Upregulated	Genotype_rad52_vs_wt
YLR410W-A	YLR410W-A	91.9264	1.81293	0.196445	6.68347	2.33353e-11	2.29188e-09	Upregulated	Genotype_rad52_vs_wt
YGR161W-B	YGR161W-B	1531.62	1.72108	0.184445	6.62032	3.58412e-11	3.46682e-09	Upregulated	Genotype_rad52_vs_wt
YJR027W	YJR027W	17007.2	1.92681	0.215717	6.61427	3.73401e-11	3.50558e-09	Upregulated	Genotype_rad52_vs_wt
YHR084W	STE12	654.894	1.2395	0.111801	6.61443	3.72974e-11	3.50558e-09	Upregulated	Genotype_rad52_vs_wt
YJR029W	YJR029W	17664.3	1.91049	0.214002	6.59102	4.36821e-11	4.04154e-09	Upregulated	Genotype_rad52_vs_wt
YBR294W	SUL1	30.0692	2.87572	0.361884	6.56486	5.20819e-11	4.74987e-09	Upregulated	Genotype_rad52_vs_wt
YGR161W-A	YGR161W-A	90.4967	2.18315	0.256533	6.56115	5.33937e-11	4.80092e-09	Upregulated	Genotype_rad52_vs_wt
YCR038C	BUD5	213.187	1.13187	0.0963473	6.55827	5.44344e-11	4.82652e-09	Upregulated	Genotype_rad52_vs_wt
YLR410W-B	YLR410W-B	1486.4	1.60531	0.168656	6.55363	5.61561e-11	4.91097e-09	Upregulated	Genotype_rad52_vs_wt
YNL334C	SNO2	41.1026	1.81664	0.204227	6.44694	1.14134e-10	9.84633e-09	Upregulated	Genotype_rad52_vs_wt
YFL002W-B	YFL002W-B	92.438	2.08378	0.246561	6.42349	1.33188e-10	1.13369e-08	Upregulated	Genotype_rad52_vs_wt
YNL284C-B	YNL284C-B	4556.89	1.65722	0.180918	6.39641	1.59072e-10	1.33621e-08	Upregulated	Genotype_rad52_vs_wt
YCL020W	YCL020W	88.8938	1.95639	0.229323	6.35083	2.14153e-10	1.77552e-08	Upregulated	Genotype_rad52_vs_wt
YGR027W-B	YGR027W-B	5973.22	1.75329	0.197644	6.34113	2.28089e-10	1.86682e-08	Upregulated	Genotype_rad52_vs_wt
YDR261C-D	YDR261C-D	4416.41	1.7254	0.194939	6.28607	3.256e-10	2.63118e-08	Upregulated	Genotype_rad52_vs_wt
YDR098C-B	YDR098C-B	3625.55	1.65579	0.184803	6.25419	3.99575e-10	3.18861e-08	Upregulated	Genotype_rad52_vs_wt
YDR365W-B	YDR365W-B	5003.22	1.73942	0.198325	6.24947	4.11858e-10	3.24605e-08	Upregulated	Genotype_rad52_vs_wt
YPR137C-B	YPR137C-B	4600.12	1.70367	0.192976	6.23741	4.44882e-10	3.46357e-08	Upregulated	Genotype_rad52_vs_wt
YBL100W-A	YBL100W-A	62.791	1.91588	0.227246	6.2306	4.64657e-10	3.57394e-08	Upregulated	Genotype_rad52_vs_wt
YAR010C	YAR010C	502.537	1.80175	0.209025	6.22775	4.73187e-10	3.59622e-08	Upregulated	Genotype_rad52_vs_wt
YNL284C-A	YNL284C-A	215.867	1.64672	0.184814	6.20473	5.47898e-10	4.11504e-08	Upregulated	Genotype_rad52_vs_wt
YBR040W	FIG1	77.8444	3.60458	0.500795	6.19931	5.67116e-10	4.20985e-08	Upregulated	Genotype_rad52_vs_wt
YML039W	YML039W	5484.68	1.7533	0.202472	6.18996	6.01805e-10	4.41601e-08	Upregulated	Genotype_rad52_vs_wt
YLR227W-B	YLR227W-B	5064.63	1.83285	0.216659	6.15183	7.65944e-10	5.55657e-08	Upregulated	Genotype_rad52_vs_wt
YGR038C-B	YGR038C-B	4342.84	1.67154	0.190737	6.14215	8.14104e-10	5.83959e-08	Upregulated	Genotype_rad52_vs_wt
YMR050C	YMR050C	4417.73	1.58649	0.177134	6.13373	8.58409e-10	6.08898e-08	Upregulated	Genotype_rad52_vs_wt
YMR045C	YMR045C	4544.23	1.36198	0.140935	6.11616	9.58576e-10	6.72478e-08	Upregulated	Genotype_rad52_vs_wt
YFL059W	SNZ3	92.8213	1.94255	0.236597	6.09707	1.08028e-09	7.4962e-08	Upregulated	Genotype_rad52_vs_wt
YOR142W-B	YOR142W-B	4357.06	1.55673	0.173694	6.08385	1.17334e-09	8.0544e-08	Upregulated	Genotype_rad52_vs_wt
YFL060C	SNO3	39.0578	1.73549	0.203388	6.07456	1.24326e-09	8.4436e-08	Upregulated	Genotype_rad52_vs_wt
YML045W	YML045W	4792.21	1.66186	0.191333	6.07247	1.25955e-09	8.46419e-08	Upregulated	Genotype_rad52_vs_wt
YGR161C-C	YGR161C-C	448.159	1.77187	0.210063	6.05472	1.4066e-09	9.35386e-08	Upregulated	Genotype_rad52_vs_wt
YER137C-A	YER137C-A	559.202	1.86907	0.226341	6.04873	1.45992e-09	9.60837e-08	Upregulated	Genotype_rad52_vs_wt
YNL054W-B	YNL054W-B	3374.69	1.56774	0.177332	6.02115	1.73177e-09	1.12813e-07	Upregulated	Genotype_rad52_vs_wt
YGR161C-D	YGR161C-D	3969.48	1.49548	0.16554	6.01353	1.81525e-09	1.15024e-07	Upregulated	Genotype_rad52_vs_wt
YPR158C-D	YPR158C-D	5098.13	1.76809	0.210878	6.01339	1.81682e-09	1.15024e-07	Upregulated	Genotype_rad52_vs_wt
YBR012W-B	YBR012W-B	3739.99	1.47858	0.162741	6.01313	1.81978e-09	1.15024e-07	Upregulated	Genotype_rad52_vs_wt
YPL257W-B	YPL257W-B	5277.82	1.72119	0.203267	6.00782	1.88033e-09	1.17687e-07	Upregulated	Genotype_rad52_vs_wt
YDR210C-D	YDR210C-D	3571.75	1.63499	0.189007	6.00498	1.91354e-09	1.18603e-07	Upregulated	Genotype_rad52_vs_wt
YMR051C	YMR051C	439.528	1.678	0.196254	6.0024	1.94421e-09	1.19345e-07	Upregulated	Genotype_rad52_vs_wt
YAR009C	YAR009C	4065.99	1.69664	0.199465	5.99926	1.98223e-09	1.2052e-07	Upregulated	Genotype_rad52_vs_wt
YNL054W-A	YNL054W-A	391.762	1.71533	0.202726	5.99492	2.0359e-09	1.22615e-07	Upregulated	Genotype_rad52_vs_wt
YDR316W-B	YDR316W-B	4443.33	1.58948	0.182276	5.97712	2.27112e-09	1.35503e-07	Upregulated	Genotype_rad52_vs_wt
YOL103W-B	YOL103W-B	5365.36	1.72001	0.204265	5.97267	2.33399e-09	1.37459e-07	Upregulated	Genotype_rad52_vs_wt
YNL333W	SNZ2	100.289	1.9187	0.237567	5.97177	2.34697e-09	1.37459e-07	Upregulated	Genotype_rad52_vs_wt
YPR158W-B	YPR158W-B	4426.85	1.5806	0.181069	5.96789	2.40338e-09	1.39484e-07	Upregulated	Genotype_rad52_vs_wt
YKR042W	UTH1	10297.4	1.05544	0.0932299	5.95776	2.5572e-09	1.47074e-07	Upregulated	Genotype_rad52_vs_wt
YNR067C	DSE4	1839.38	-1.36039	0.144662	-5.94758	2.72138e-09	1.55119e-07	Downregulated	Genotype_rad52_vs_wt
YER138C	YER138C	5346.46	1.71308	0.204078	5.94421	2.77799e-09	1.56944e-07	Upregulated	Genotype_rad52_vs_wt
YDR365W-A	YDR365W-A	548.655	1.8846	0.232997	5.94257	2.80596e-09	1.57134e-07	Upregulated	Genotype_rad52_vs_wt
YGR027W-A	YGR027W-A	575.138	1.86088	0.230917	5.89338	3.78374e-09	2.10047e-07	Upregulated	Genotype_rad52_vs_wt
YLR256W-A	YLR256W-A	541.184	1.86031	0.23245	5.85206	4.85528e-09	2.67208e-07	Upregulated	Genotype_rad52_vs_wt
YLR227W-A	YLR227W-A	552.024	1.81068	0.224055	5.8498	4.92159e-09	2.68542e-07	Upregulated	Genotype_rad52_vs_wt
YGR144W	THI4	118.261	1.72691	0.209834	5.84704	5.004e-09	2.70725e-07	Upregulated	Genotype_rad52_vs_wt
YPR137C-A	YPR137C-A	494.612	1.85733	0.232349	5.84176	5.16516e-09	2.77096e-07	Upregulated	Genotype_rad52_vs_wt
YOR346W	REV1	823.386	0.884842	0.0661996	5.81335	6.12361e-09	3.25776e-07	Upregulated	Genotype_rad52_vs_wt
YPR158C-C	YPR158C-C	561.744	1.90157	0.24144	5.80506	6.4342e-09	3.3947e-07	Upregulated	Genotype_rad52_vs_wt
YGR038C-A	YGR038C-A	451.461	1.74481	0.214847	5.79394	6.8753e-09	3.5977e-07	Upregulated	Genotype_rad52_vs_wt
YOL103W-A	YOL103W-A	545.439	1.91118	0.247179	5.70914	1.13545e-08	5.89328e-07	Upregulated	Genotype_rad52_vs_wt
YBR012W-A	YBR012W-A	425.082	1.6941	0.209331	5.70434	1.16794e-08	6.01298e-07	Upregulated	Genotype_rad52_vs_wt
YPL223C	GRE1	77.4677	1.86544	0.240267	5.68302	1.32333e-08	6.75852e-07	Upregulated	Genotype_rad52_vs_wt
YDR098C-A	YDR098C-A	444.767	1.7671	0.223281	5.67492	1.38756e-08	7.03032e-07	Upregulated	Genotype_rad52_vs_wt
YDR210C-C	YDR210C-C	383.467	1.71034	0.213945	5.65723	1.53838e-08	7.73308e-07	Upregulated	Genotype_rad52_vs_wt
YLR035C-A	YLR035C-A	3010.04	1.43209	0.165998	5.61503	1.96528e-08	9.80184e-07	Upregulated	Genotype_rad52_vs_wt
YCL027W	FUS1	239.537	3.53666	0.540996	5.61309	1.98742e-08	9.83543e-07	Upregulated	Genotype_rad52_vs_wt
YGR109W-A	YGR109W-A	21.2633	4.32498	0.69305	5.51905	3.40836e-08	1.67377e-06	Upregulated	Genotype_rad52_vs_wt
YBL005W-A	YBL005W-A	346.136	1.43903	0.170206	5.51702	3.44802e-08	1.68032e-06	Upregulated	Genotype_rad52_vs_wt
YER159C-A	YER159C-A	434.839	1.71448	0.220858	5.4989	3.82166e-08	1.84829e-06	Upregulated	Genotype_rad52_vs_wt
YIL037C	PRM2	28.9124	2.73322	0.406654	5.49169	3.98114e-08	1.91095e-06	Upregulated	Genotype_rad52_vs_wt
YPR158W-A	YPR158W-A	427.262	1.61383	0.203897	5.46272	4.68905e-08	2.23395e-06	Upregulated	Genotype_rad52_vs_wt
YOR142W-A	YOR142W-A	431.835	1.67387	0.215092	5.45752	4.82834e-08	2.28327e-06	Upregulated	Genotype_rad52_vs_wt
YHR097C	YHR097C	483.844	1.29292	0.146368	5.41733	6.04956e-08	2.83974e-06	Upregulated	Genotype_rad52_vs_wt
YIL082W	YIL082W	32.8144	4.16712	0.67776	5.41065	6.27977e-08	2.92628e-06	Upregulated	Genotype_rad52_vs_wt
YPL257W-A	YPL257W-A	553.468	1.76649	0.234348	5.40431	6.50601e-08	3.00973e-06	Upregulated	Genotype_rad52_vs_wt
YML040W	YML040W	582.142	1.76638	0.234646	5.39699	6.77667e-08	3.11239e-06	Upregulated	Genotype_rad52_vs_wt
YER160C	YER160C	3850.46	1.38295	0.163673	5.3946	6.86759e-08	3.13162e-06	Upregulated	Genotype_rad52_vs_wt
YDR261C-C	YDR261C-C	465.259	1.76168	0.236547	5.33373	9.62139e-08	4.35624e-06	Upregulated	Genotype_rad52_vs_wt
YDR316W-A	YDR316W-A	445.552	1.70591	0.228408	5.27961	1.29457e-07	5.82009e-06	Upregulated	Genotype_rad52_vs_wt
YHR214C-C	YHR214C-C	493.538	1.66176	0.221262	5.2506	1.51606e-07	6.76818e-06	Upregulated	Genotype_rad52_vs_wt
YNR044W	AGA1	1454.15	2.7222	0.428251	5.18901	2.11411e-07	9.37256e-06	Upregulated	Genotype_rad52_vs_wt
YJR026W	YJR026W	2159.08	2.01341	0.291934	5.18408	2.17081e-07	9.55754e-06	Upregulated	Genotype_rad52_vs_wt
YOL052C-A	DDR2	129.995	2.86043	0.456586	5.16974	2.34414e-07	1.025e-05	Upregulated	Genotype_rad52_vs_wt
YIR002C	MPH1	671.046	0.892083	0.076067	5.15444	2.54396e-07	1.10481e-05	Upregulated	Genotype_rad52_vs_wt
YJR028W	YJR028W	2012.31	2.01835	0.295824	5.1326	2.85763e-07	1.23264e-05	Upregulated	Genotype_rad52_vs_wt
YHR214C-B	YHR214C-B	4159.38	1.32797	0.162376	5.09908	3.41309e-07	1.46236e-05	Upregulated	Genotype_rad52_vs_wt
YML045W-A	YML045W-A	460.725	1.60505	0.217562	5.07927	3.78893e-07	1.61257e-05	Upregulated	Genotype_rad52_vs_wt
YGR279C	SCW4	5066.72	0.970776	0.0934094	5.03992	4.65736e-07	1.96905e-05	Upregulated	Genotype_rad52_vs_wt
YIL055C	YIL055C	151.344	1.15582	0.130923	5.00917	5.46651e-07	2.29593e-05	Upregulated	Genotype_rad52_vs_wt
YPL054W	LEE1	85.6923	1.61107	0.222668	4.98983	6.04337e-07	2.52162e-05	Upregulated	Genotype_rad52_vs_wt
YNL194C	YNL194C	24.0144	2.15937	0.332743	4.98695	6.13397e-07	2.54281e-05	Upregulated	Genotype_rad52_vs_wt
YOL163W	YOL163W	40.4336	1.62034	0.225229	4.97424	6.55054e-07	2.66361e-05	Upregulated	Genotype_rad52_vs_wt
YOL143C	RIB4	2893.53	-0.859864	0.0723172	-4.97619	6.48465e-07	2.66361e-05	Downregulated	Genotype_rad52_vs_wt
YHR094C	HXT1	2471.63	-1.51388	0.20379	-4.97512	6.52087e-07	2.66361e-05	Downregulated	Genotype_rad52_vs_wt
YOR192C-C	YOR192C-C	20.9466	1.54068	0.209534	4.96664	6.81243e-07	2.75257e-05	Upregulated	Genotype_rad52_vs_wt
YKL216W	URA1	8069.16	-0.966959	0.0945928	-4.93652	7.95293e-07	3.19317e-05	Downregulated	Genotype_rad52_vs_wt
YNL196C	SLZ1	21.3232	1.95014	0.29398	4.93277	8.10705e-07	3.23471e-05	Upregulated	Genotype_rad52_vs_wt
YIL099W	SGA1	116.701	1.47979	0.199448	4.9125	8.9923e-07	3.56564e-05	Upregulated	Genotype_rad52_vs_wt
YOL162W	YOL162W	45.3738	1.46621	0.196882	4.90756	9.22151e-07	3.63396e-05	Upregulated	Genotype_rad52_vs_wt
YLR031W	YLR031W	21.3049	1.96667	0.299305	4.90025	9.57144e-07	3.74872e-05	Upregulated	Genotype_rad52_vs_wt
YNL042W-B	YNL042W-B	1.79401	4.05051	0.734377	4.83472	1.33331e-06	5.19015e-05	Upregulated	Genotype_rad52_vs_wt
YML058W-A	HUG1	209.513	2.16488	0.345674	4.81632	1.46229e-06	5.65772e-05	Upregulated	Genotype_rad52_vs_wt
YPL192C	PRM3	12.0988	1.80527	0.272105	4.79692	1.61127e-06	6.19658e-05	Upregulated	Genotype_rad52_vs_wt
YJR159W	SOR1	57.6368	1.18218	0.145709	4.68179	2.84384e-06	0.000108066	Upregulated	Genotype_rad52_vs_wt
YIL160C	POT1	39.9072	2.16437	0.355425	4.68275	2.83049e-06	0.000108066	Upregulated	Genotype_rad52_vs_wt
YNL279W	PRM1	160.706	2.82973	0.499451	4.66458	3.09245e-06	0.000116818	Upregulated	Genotype_rad52_vs_wt
YPL049C	DIG1	858.866	0.888537	0.0835692	4.64929	3.3308e-06	0.000125081	Upregulated	Genotype_rad52_vs_wt
YCR089W	FIG2	639.142	1.4156	0.198044	4.62318	3.77903e-06	0.000141084	Upregulated	Genotype_rad52_vs_wt
YLR205C	HMX1	268.249	1.36347	0.186965	4.61836	3.86791e-06	0.000143562	Upregulated	Genotype_rad52_vs_wt
YER150W	SPI1	305.91	2.28186	0.393234	4.5313	5.86222e-06	0.000216326	Upregulated	Genotype_rad52_vs_wt
YIL072W	HOP1	79.8757	1.23679	0.163468	4.50723	6.56795e-06	0.000240976	Upregulated	Genotype_rad52_vs_wt
YBR019C	GAL10	16.7857	2.0275	0.341726	4.46995	7.82372e-06	0.000285409	Upregulated	Genotype_rad52_vs_wt
YER124C	DSE1	1392.32	-1.22721	0.163366	-4.45138	8.532e-06	0.000309479	Downregulated	Genotype_rad52_vs_wt
YOL084W	PHM7	91.3141	1.28353	0.176572	4.43744	9.10352e-06	0.000328344	Upregulated	Genotype_rad52_vs_wt
YGR294W	PAU12	16.5089	1.49867	0.225493	4.42884	9.47408e-06	0.000339789	Upregulated	Genotype_rad52_vs_wt
YML047C	PRM6	38.8076	2.90224	0.544615	4.41089	1.02948e-05	0.000367161	Upregulated	Genotype_rad52_vs_wt
YFL011W	HXT10	12.1361	2.54162	0.464694	4.39348	1.11548e-05	0.000395625	Upregulated	Genotype_rad52_vs_wt
YBR083W	TEC1	692.34	1.47503	0.224398	4.3451	1.39209e-05	0.000491001	Upregulated	Genotype_rad52_vs_wt
YIL169C	YIL169C	576.372	-2.16209	0.383018	-4.33945	1.42842e-05	0.000501047	Downregulated	Genotype_rad52_vs_wt
YLR307C-A	YLR307C-A	108.327	1.85641	0.312755	4.33697	1.4446e-05	0.000503953	Upregulated	Genotype_rad52_vs_wt
YOR134W	BAG7	116.508	2.02852	0.352554	4.33555	1.45398e-05	0.000504467	Upregulated	Genotype_rad52_vs_wt
YLL057C	JLP1	88.5452	1.59587	0.253539	4.32228	1.54426e-05	0.000532894	Upregulated	Genotype_rad52_vs_wt
YHL028W	WSC4	225.885	1.67091	0.272692	4.2939	1.75562e-05	0.000602576	Upregulated	Genotype_rad52_vs_wt
YNL269W	BSC4	9.09568	1.98247	0.346766	4.27514	1.91015e-05	0.000652107	Upregulated	Genotype_rad52_vs_wt
YBR018C	GAL7	32.0156	1.34975	0.201063	4.2263	2.37569e-05	0.000806722	Upregulated	Genotype_rad52_vs_wt
YJL153C	INO1	164.009	1.29902	0.189261	4.2218	2.42357e-05	0.000818629	Upregulated	Genotype_rad52_vs_wt
YLR233C	EST1	211.678	0.959875	0.110601	4.15797	3.2109e-05	0.00107886	Upregulated	Genotype_rad52_vs_wt
YNL093W	YPT53	39.2994	1.4869	0.238072	4.14539	3.39239e-05	0.00113387	Upregulated	Genotype_rad52_vs_wt
YIL101C	XBP1	282.558	2.32144	0.441476	4.12579	3.69464e-05	0.00122847	Upregulated	Genotype_rad52_vs_wt
YEL069C	HXT13	9.39448	1.9406	0.353153	4.07924	4.51828e-05	0.00149454	Upregulated	Genotype_rad52_vs_wt
YBR284W	YBR284W	214.163	1.33025	0.203836	4.07314	4.63841e-05	0.00152637	Upregulated	Genotype_rad52_vs_wt
YDL160C-A	MHF2	54.1374	1.18012	0.168206	4.04337	5.2688e-05	0.00172492	Upregulated	Genotype_rad52_vs_wt
YDR102C	YDR102C	2.11751	3.59087	0.775821	3.984	6.77652e-05	0.00220721	Upregulated	Genotype_rad52_vs_wt
YDR360W	OPI7	2.92107	2.87877	0.597442	3.9816	6.84525e-05	0.00221828	Upregulated	Genotype_rad52_vs_wt
YMR323W	ERR3	43.1783	1.84205	0.339391	3.95427	7.67678e-05	0.00247518	Upregulated	Genotype_rad52_vs_wt
YNL160W	YGP1	3279.35	2.34845	0.468214	3.94788	7.88451e-05	0.00252938	Upregulated	Genotype_rad52_vs_wt
YCL055W	KAR4	366.303	1.02808	0.134212	3.93464	8.33209e-05	0.0026596	Upregulated	Genotype_rad52_vs_wt
YLR461W	PAU4	20.3923	1.78704	0.329768	3.90287	9.50588e-05	0.00301918	Upregulated	Genotype_rad52_vs_wt
YMR046C	YMR046C	403.111	1.25867	0.194515	3.90034	9.60585e-05	0.00303583	Upregulated	Genotype_rad52_vs_wt
YIL176C	PAU14	7.39136	1.82874	0.34109	3.89557	9.79679e-05	0.00308092	Upregulated	Genotype_rad52_vs_wt
YHL006W-A	YHL006W-A	7.24651	1.96057	0.376599	3.87832	0.000105181	0.00329153	Upregulated	Genotype_rad52_vs_wt
YLR267W	BOP2	217.621	1.48231	0.253458	3.87561	0.000106358	0.00331215	Upregulated	Genotype_rad52_vs_wt
YDR309C	GIC2	1087.05	1.25895	0.197321	3.84629	0.000119919	0.00371631	Upregulated	Genotype_rad52_vs_wt
YER137C	YER137C	148.475	1.84027	0.350088	3.82837	0.000128994	0.00397825	Upregulated	Genotype_rad52_vs_wt
YER096W	SHC1	95.9796	1.09705	0.15638	3.81795	0.000134566	0.00413013	Upregulated	Genotype_rad52_vs_wt
YBR158W	AMN1	1148.83	0.886974	0.101397	3.81642	0.0001354	0.00413585	Upregulated	Genotype_rad52_vs_wt
YOR348C	PUT4	71.1362	1.30457	0.214056	3.75866	0.000170824	0.00519305	Upregulated	Genotype_rad52_vs_wt
YOL104C	NDJ1	155.051	2.0343	0.408581	3.75518	0.000173216	0.0052408	Upregulated	Genotype_rad52_vs_wt
YDL246C	SOR2	56.678	1.26926	0.204952	3.75336	0.000174482	0.00525421	Upregulated	Genotype_rad52_vs_wt
YCL064C	CHA1	2978.91	-1.13402	0.169025	-3.75103	0.000176109	0.0052783	Downregulated	Genotype_rad52_vs_wt
YKR027W	BCH2	460.697	0.798313	0.081495	3.66051	0.000251715	0.00750911	Upregulated	Genotype_rad52_vs_wt
YBR072W	HSP26	2224.52	2.27589	0.487442	3.64329	0.000269172	0.00799255	Upregulated	Genotype_rad52_vs_wt
YBL065W	YBL065W	6.80978	1.99736	0.411321	3.64036	0.000272262	0.00804685	Upregulated	Genotype_rad52_vs_wt
YGL081W	YGL081W	72.7642	1.33051	0.228683	3.6317	0.000281557	0.00828322	Upregulated	Genotype_rad52_vs_wt
YKL209C	STE6	254.147	0.88643	0.106668	3.62274	0.000291501	0.00853643	Upregulated	Genotype_rad52_vs_wt
YOR394W	PAU21	8.12551	1.67448	0.327753	3.58343	0.000339112	0.00988534	Upregulated	Genotype_rad52_vs_wt
YGR087C	PDC6	78.4756	1.50351	0.280159	3.58193	0.000341067	0.00989715	Upregulated	Genotype_rad52_vs_wt
YPL156C	PRM4	333.161	1.18925	0.192832	3.57437	0.000351077	0.0101415	Upregulated	Genotype_rad52_vs_wt
YNR072W	HXT17	24.6434	1.32363	0.230752	3.56931	0.000357923	0.0102927	Upregulated	Genotype_rad52_vs_wt
YGR236C	SPG1	22.1776	1.50859	0.284234	3.54846	0.000387489	0.011093	Upregulated	Genotype_rad52_vs_wt
YMR068W	AVO2	201.904	0.854784	0.100097	3.54441	0.000393498	0.0112147	Upregulated	Genotype_rad52_vs_wt
YGL116W	CDC20	1708.67	0.821283	0.091191	3.52319	0.000426385	0.012098	Upregulated	Genotype_rad52_vs_wt
YLR428C	YLR428C	17.2116	1.64118	0.325855	3.50212	0.000461567	0.0130382	Upregulated	Genotype_rad52_vs_wt
YDR501W	PLM2	147.985	0.889299	0.111231	3.4999	0.000465425	0.0130893	Upregulated	Genotype_rad52_vs_wt
YNL192W	CHS1	2087.11	1.05072	0.158606	3.47226	0.000516094	0.0143875	Upregulated	Genotype_rad52_vs_wt
YOR049C	RSB1	125.888	-1.81118	0.377552	-3.47285	0.000514965	0.0143875	Downregulated	Genotype_rad52_vs_wt
YNL142W	MEP2	314.595	1.01351	0.148109	3.46713	0.000526051	0.0146013	Upregulated	Genotype_rad52_vs_wt
YDR274C	YDR274C	3.21187	2.54708	0.591117	3.46308	0.000534029	0.0147586	Upregulated	Genotype_rad52_vs_wt
YMR325W	PAU19	7.0996	2.04319	0.446505	3.45615	0.00054794	0.0150778	Upregulated	Genotype_rad52_vs_wt
YKR039W	GAP1	508.831	1.14184	0.18583	3.45391	0.000552528	0.0151388	Upregulated	Genotype_rad52_vs_wt
YLR177W	YLR177W	623.437	0.992626	0.143174	3.44076	0.000580078	0.0158257	Upregulated	Genotype_rad52_vs_wt
YLR322W	VPS65	3.74291	2.06738	0.456078	3.43665	0.000588956	0.0159995	Upregulated	Genotype_rad52_vs_wt
YIL100W	YIL100W	15.5671	1.3326	0.243527	3.41893	0.000628684	0.0170064	Upregulated	Genotype_rad52_vs_wt
YDL222C	FMP45	49.8755	0.967989	0.137449	3.40483	0.000662053	0.0178335	Upregulated	Genotype_rad52_vs_wt
YHR014W	SPO13	11.717	1.3951	0.264846	3.3797	0.000725652	0.0194645	Upregulated	Genotype_rad52_vs_wt
YCL007C	YCL007C	11.3889	1.44848	0.281064	3.37461	0.000739203	0.0197451	Upregulated	Genotype_rad52_vs_wt
YMR084W	YMR084W	47.0957	1.17277	0.199869	3.36606	0.000762488	0.0202224	Upregulated	Genotype_rad52_vs_wt
YJL089W	SIP4	73.7671	1.32721	0.245774	3.36573	0.000763409	0.0202224	Upregulated	Genotype_rad52_vs_wt
YDR008C	YDR008C	4.72398	1.82489	0.393954	3.36305	0.000770862	0.0203355	Upregulated	Genotype_rad52_vs_wt
YOR161W-B	YOR161W-B	15.7519	1.41404	0.272173	3.3583	0.000784225	0.0206028	Upregulated	Genotype_rad52_vs_wt
YFL021C-A	YFL021C-A	15.9461	1.367	0.258582	3.3529	0.000799709	0.0209235	Upregulated	Genotype_rad52_vs_wt
YOR333C	YOR333C	5.52064	2.04443	0.460896	3.35092	0.000805429	0.0209872	Upregulated	Genotype_rad52_vs_wt
YPR123C	YPR123C	5.382	2.17732	0.506647	3.31063	0.000930854	0.0241568	Upregulated	Genotype_rad52_vs_wt
YDL210W	UGA4	54.7796	1.15654	0.198572	3.30631	0.000945319	0.0244329	Upregulated	Genotype_rad52_vs_wt
YBR012C	YBR012C	155.261	1.36235	0.261718	3.29495	0.00098439	0.0253401	Upregulated	Genotype_rad52_vs_wt
YOR284W	HUA2	68.9849	0.935271	0.13312	3.26976	0.0010764	0.0275973	Upregulated	Genotype_rad52_vs_wt
YGR066C	YGR066C	25.554	1.36857	0.266194	3.26292	0.00110269	0.0281217	Upregulated	Genotype_rad52_vs_wt
YIL166C	YIL166C	50.1364	1.02548	0.161084	3.26216	0.00110566	0.0281217	Upregulated	Genotype_rad52_vs_wt
YJL079C	PRY1	2376.18	1.29417	0.245868	3.23007	0.00123759	0.0313523	Upregulated	Genotype_rad52_vs_wt
YFR015C	GSY1	506.794	1.25417	0.233732	3.22663	0.00125255	0.0314815	Upregulated	Genotype_rad52_vs_wt
YDR522C	SPS2	34.8668	-1.47838	0.303182	-3.22704	0.00125078	0.0314815	Downregulated	Genotype_rad52_vs_wt
YOR351C	MEK1	6.8401	1.98305	0.460833	3.2182	0.00128996	0.0322946	Upregulated	Genotype_rad52_vs_wt
YMR107W	SPG4	44.3244	1.37073	0.272471	3.19568	0.00139501	0.034788	Upregulated	Genotype_rad52_vs_wt
YIL141W	YIL141W	19.7129	1.29125	0.250517	3.15847	0.00158598	0.0393965	Upregulated	Genotype_rad52_vs_wt
YMR305C	SCW10	5020.54	0.892486	0.12477	3.14567	0.00165704	0.0410022	Upregulated	Genotype_rad52_vs_wt
YOR343C	YOR343C	27.1528	1.47366	0.313197	3.10878	0.00187862	0.0463054	Upregulated	Genotype_rad52_vs_wt
YMR317W	YMR317W	57.6298	1.29301	0.255446	3.1044	0.00190667	0.0466366	Upregulated	Genotype_rad52_vs_wt
YNR062C	YNR062C	7.69832	1.7567	0.404777	3.10468	0.00190488	0.0466366	Upregulated	Genotype_rad52_vs_wt
YMR081C	ISF1	155.111	1.61024	0.360089	3.08324	0.00204762	0.0497146	Upregulated	Genotype_rad52_vs_wt
YFR026C	ULI1	55.2779	0.938244	0.142141	3.08317	0.00204808	0.0497146	Upregulated	Genotype_rad52_vs_wt
YKL221W	MCH2	28.4991	1.20841	0.229862	3.08188	0.002057	0.049742	Upregulated	Genotype_rad52_vs_wt
YDR374C	PHO92	30.9922	1.30898	0.263441	3.07082	0.00213471	0.0514264	Upregulated	Genotype_rad52_vs_wt
YNR014W	YNR014W	106.936	1.11332	0.201077	3.0502	0.00228693	0.0548862	Upregulated	Genotype_rad52_vs_wt
YPL282C	PAU22	7.71488	1.87184	0.451398	3.0391	0.00237283	0.0567346	Upregulated	Genotype_rad52_vs_wt
YMR306W	FKS3	136.482	0.892741	0.12944	3.03416	0.00241204	0.0574569	Upregulated	Genotype_rad52_vs_wt
YGR052W	FMP48	101.396	1.38631	0.293326	3.02157	0.00251468	0.0596792	Upregulated	Genotype_rad52_vs_wt
YER138W-A	YER138W-A	49.5542	1.04929	0.182577	3.00854	0.00262504	0.0620677	Upregulated	Genotype_rad52_vs_wt
YLL046C	RNP1	64.3046	1.291	0.263093	3.00656	0.00264218	0.0622423	Upregulated	Genotype_rad52_vs_wt
YLR460C	YLR460C	91.4126	1.00732	0.168838	3.0048	0.00265754	0.062374	Upregulated	Genotype_rad52_vs_wt
YLR263W	RED1	419.099	0.937424	0.145849	2.99916	0.00270721	0.063307	Upregulated	Genotype_rad52_vs_wt
YBR067C	TIP1	3831.42	1.03508	0.178953	2.99005	0.00278928	0.0649883	Upregulated	Genotype_rad52_vs_wt
YMR250W	GAD1	731.889	1.16981	0.224237	2.98707	0.00281665	0.0653873	Upregulated	Genotype_rad52_vs_wt
YGR259C	YGR259C	14.7511	1.51477	0.340391	2.9812	0.00287117	0.0664115	Upregulated	Genotype_rad52_vs_wt
YER037W	PHM8	490.713	1.26815	0.258086	2.97635	0.002917	0.0672279	Upregulated	Genotype_rad52_vs_wt
YLR081W	GAL2	19.7504	1.41948	0.310476	2.96153	0.00306111	0.0702955	Upregulated	Genotype_rad52_vs_wt
YDR281C	PHM6	102.719	-1.6386	0.385141	-2.95632	0.00311334	0.0712387	Downregulated	Genotype_rad52_vs_wt
YOR128C	ADE2	533.53	1.26729	0.259999	2.95111	0.0031663	0.0721916	Upregulated	Genotype_rad52_vs_wt
YGR032W	GSC2	3176.9	1.04051	0.183733	2.94181	0.00326298	0.0741312	Upregulated	Genotype_rad52_vs_wt
YCR018C	SRD1	214.771	1.12588	0.213561	2.9307	0.00338198	0.0765623	Upregulated	Genotype_rad52_vs_wt
YLR415C	YLR415C	15.687	1.52153	0.349375	2.92387	0.00345706	0.0779853	Upregulated	Genotype_rad52_vs_wt
YMR133W	REC114	6.2092	1.66408	0.398937	2.91794	0.00352347	0.0792036	Upregulated	Genotype_rad52_vs_wt
YBL107W-A	YBL107W-A	19.9113	1.29637	0.273689	2.90977	0.00361694	0.0810194	Upregulated	Genotype_rad52_vs_wt
YBR301W	PAU24	25.3848	1.30134	0.276027	2.90313	0.00369453	0.0824681	Upregulated	Genotype_rad52_vs_wt
YGL182C	YGL182C	3.87295	1.83125	0.460403	2.89149	0.00383423	0.0848517	Upregulated	Genotype_rad52_vs_wt
YJR078W	BNA2	264.899	1.79986	0.449409	2.89237	0.00382346	0.0848517	Upregulated	Genotype_rad52_vs_wt
YER053C	PIC2	862.578	1.21802	0.24837	2.89092	0.00384119	0.0848517	Upregulated	Genotype_rad52_vs_wt
YDR542W	PAU10	10.5436	1.59634	0.379862	2.88616	0.00389972	0.0858477	Upregulated	Genotype_rad52_vs_wt
YBR056W-A	YBR056W-A	115.707	1.7082	0.418818	2.88479	0.00391673	0.0859259	Upregulated	Genotype_rad52_vs_wt
YBL043W	ECM13	101.204	1.23693	0.255655	2.88253	0.003945	0.0862496	Upregulated	Genotype_rad52_vs_wt
YOR378W	AMF1	33.5055	1.03859	0.188775	2.85307	0.00432985	0.0943047	Upregulated	Genotype_rad52_vs_wt
YAL019W-A	YAL019W-A	1.62159	2.59102	0.733147	2.85211	0.00434298	0.0943047	Upregulated	Genotype_rad52_vs_wt
YPR007C	REC8	74.464	1.2875	0.278308	2.82961	0.00466055	0.100857	Upregulated	Genotype_rad52_vs_wt
YLR194C	NCW2	2746.68	1.36691	0.306548	2.82798	0.00468434	0.10103	Upregulated	Genotype_rad52_vs_wt
YPL265W	DIP5	1347.17	-0.959016	0.164588	-2.78887	0.00528922	0.113692	Downregulated	Genotype_rad52_vs_wt
YMR232W	FUS2	122.148	1.03272	0.191428	2.78289	0.00538768	0.115419	Upregulated	Genotype_rad52_vs_wt
YLR041W	YLR041W	20.5198	-1.26884	0.276972	-2.77587	0.00550537	0.117546	Downregulated	Genotype_rad52_vs_wt
YAL067C	SEO1	72.0211	1.03524	0.192971	2.77368	0.00554267	0.117948	Upregulated	Genotype_rad52_vs_wt
YBR115C	LYS2	1149.85	0.724418	0.0813589	2.75837	0.00580898	0.122796	Upregulated	Genotype_rad52_vs_wt
YNL092W	YNL092W	92.3175	0.89785	0.144208	2.75886	0.00580041	0.122796	Upregulated	Genotype_rad52_vs_wt
YER066C-A	YER066C-A	3.91892	1.727	0.445346	2.75516	0.00586639	0.123601	Upregulated	Genotype_rad52_vs_wt
YHL043W	ECM34	2.31613	2.32433	0.66293	2.75192	0.00592468	0.124418	Upregulated	Genotype_rad52_vs_wt
YAL028W	FRT2	184.137	0.888494	0.141778	2.74016	0.00614087	0.128535	Upregulated	Genotype_rad52_vs_wt
YDL064W	UBC9	205.086	1.43108	0.340371	2.73549	0.00622877	0.129949	Upregulated	Genotype_rad52_vs_wt
YHL022C	SPO11	50.2523	1.19651	0.254735	2.73425	0.00625235	0.130016	Upregulated	Genotype_rad52_vs_wt
YCL042W	YCL042W	215.668	1.06313	0.206407	2.72825	0.0063671	0.131973	Upregulated	Genotype_rad52_vs_wt
YLR266C	PDR8	411.023	0.815181	0.11574	2.72319	0.00646549	0.133578	Upregulated	Genotype_rad52_vs_wt
YBR054W	YRO2	1480.08	1.60778	0.408848	2.70951	0.00673835	0.138767	Upregulated	Genotype_rad52_vs_wt
YEL011W	GLC3	517.429	1.10258	0.223055	2.70149	0.00690296	0.141699	Upregulated	Genotype_rad52_vs_wt
YDR043C	NRG1	236.309	1.33164	0.308261	2.69786	0.00697874	0.142686	Upregulated	Genotype_rad52_vs_wt
YLR334C	YLR334C	2.88425	1.87118	0.508499	2.69651	0.00700694	0.142686	Upregulated	Genotype_rad52_vs_wt
YBR186W	PCH2	27.5736	1.22881	0.270331	2.69598	0.00701808	0.142686	Upregulated	Genotype_rad52_vs_wt
YEL059W	HHY1	7.66011	1.56122	0.39549	2.68331	0.00728968	0.147738	Upregulated	Genotype_rad52_vs_wt
YEL040W	UTR2	3217.12	0.817444	0.118409	2.6809	0.00734246	0.148076	Upregulated	Genotype_rad52_vs_wt
YFL014W	HSP12	1995.93	2.13116	0.608781	2.67938	0.00737579	0.148076	Upregulated	Genotype_rad52_vs_wt
YBR093C	PHO5	1520.52	-1.07249	0.213667	-2.67938	0.00737597	0.148076	Downregulated	Genotype_rad52_vs_wt
YOR385W	YOR385W	403.395	1.21327	0.26647	2.67674	0.00743432	0.14878	Upregulated	Genotype_rad52_vs_wt
YLL025W	PAU17	36.6034	1.09732	0.223514	2.67242	0.00753054	0.150234	Upregulated	Genotype_rad52_vs_wt
YER068C-A	YER068C-A	3.0685	2.02363	0.571986	2.66375	0.00772743	0.153682	Upregulated	Genotype_rad52_vs_wt
YOR393W	ERR1	48.179	1.48125	0.368862	2.6602	0.0078095	0.154752	Upregulated	Genotype_rad52_vs_wt
YLR092W	SUL2	203.087	1.04545	0.205189	2.65829	0.00785394	0.154752	Upregulated	Genotype_rad52_vs_wt
YIL073C	SPO22	52.3375	0.997229	0.187044	2.65835	0.00785247	0.154752	Upregulated	Genotype_rad52_vs_wt
YHR136C	SPL2	360.113	-1.41337	0.34392	-2.65577	0.00791286	0.155433	Downregulated	Genotype_rad52_vs_wt
YGL261C	PAU11	12.8618	1.27452	0.292674	2.64637	0.00813609	0.159328	Upregulated	Genotype_rad52_vs_wt
YHR056W-A	YHR056W-A	7.91781	1.46018	0.363033	2.64489	0.00817172	0.159536	Upregulated	Genotype_rad52_vs_wt
YGR031C-A	NAG1	1.67005	2.6328	0.810086	2.6328	0.00846834	0.164823	Upregulated	Genotype_rad52_vs_wt
YOR381W-A	YOR381W-A	5.80131	1.41845	0.349226	2.62995	0.00853976	0.165708	Upregulated	Genotype_rad52_vs_wt
YGR053C	YGR053C	88.0149	0.857196	0.136241	2.6218	0.00874673	0.169209	Upregulated	Genotype_rad52_vs_wt
YOR055W	YOR055W	1.92347	2.39455	0.728778	2.59962	0.0093327	0.18	Upregulated	Genotype_rad52_vs_wt
YHL016C	DUR3	218.951	0.818481	0.122981	2.58968	0.00960644	0.184721	Upregulated	Genotype_rad52_vs_wt
YOR153W	PDR5	8715.85	-0.833516	0.129689	-2.57165	0.0101214	0.194039	Downregulated	Genotype_rad52_vs_wt
YER179W	DMC1	53.9759	0.921416	0.164111	2.56787	0.0102326	0.195584	Upregulated	Genotype_rad52_vs_wt
YPL256C	CLN2	997.553	0.825204	0.127554	2.54954	0.0107864	0.205554	Upregulated	Genotype_rad52_vs_wt
YPL014W	CIP1	477.157	1.40715	0.356527	2.54441	0.0109463	0.207979	Upregulated	Genotype_rad52_vs_wt
YLR414C	PUN1	2252.35	1.00645	0.199135	2.54324	0.0109829	0.208057	Upregulated	Genotype_rad52_vs_wt
YHR087W	RTC3	239.452	1.34314	0.332875	2.53291	0.0113121	0.213658	Upregulated	Genotype_rad52_vs_wt
YEL009C-A	YEL009C-A	6.95033	1.33421	0.329708	2.53014	0.0114018	0.214716	Upregulated	Genotype_rad52_vs_wt
YDL245C	HXT15	4.09129	1.83296	0.530619	2.51209	0.0120019	0.225354	Upregulated	Genotype_rad52_vs_wt
YLR338W	OPI9	34.1888	1.34283	0.335846	2.50956	0.012088	0.226305	Upregulated	Genotype_rad52_vs_wt
YNL270C	ALP1	55.1163	1.02555	0.210046	2.50205	0.0123476	0.229397	Upregulated	Genotype_rad52_vs_wt
YHL037C	YHL037C	4.26273	1.46703	0.386552	2.50167	0.012361	0.229397	Upregulated	Genotype_rad52_vs_wt
YFR017C	IGD1	250.467	0.965086	0.185848	2.5025	0.0123318	0.229397	Upregulated	Genotype_rad52_vs_wt
YLR417W	VPS36	508.281	0.870509	0.148728	2.49119	0.0127316	0.235589	Upregulated	Genotype_rad52_vs_wt
YDR426C	YDR426C	2.10157	2.19453	0.680615	2.48971	0.0127847	0.235889	Upregulated	Genotype_rad52_vs_wt
YLR134W	PDC5	272.548	0.927212	0.172276	2.47981	0.0131452	0.241841	Upregulated	Genotype_rad52_vs_wt
YLR434C	YLR434C	9.0419	1.37539	0.354413	2.46996	0.0135127	0.247177	Upregulated	Genotype_rad52_vs_wt
YKL070W	YKL070W	8.54307	1.45335	0.385843	2.47081	0.0134806	0.247177	Upregulated	Genotype_rad52_vs_wt
YLR350W	ORM2	990.277	0.770915	0.11001	2.46265	0.0137916	0.251559	Upregulated	Genotype_rad52_vs_wt
YOL151W	GRE2	323.016	-0.862373	0.147544	-2.45603	0.0140481	0.255507	Downregulated	Genotype_rad52_vs_wt
YLR416C	YLR416C	8.85013	1.54311	0.42604	2.44838	0.01435	0.260257	Upregulated	Genotype_rad52_vs_wt
YDL244W	THI13	47.6391	1.00557	0.207153	2.44056	0.0146647	0.265211	Upregulated	Genotype_rad52_vs_wt
YFL055W	AGP3	123.258	0.907265	0.166995	2.43879	0.0147364	0.265755	Upregulated	Genotype_rad52_vs_wt
YBR092C	PHO3	2640.11	0.920665	0.172595	2.4373	0.0147973	0.266102	Upregulated	Genotype_rad52_vs_wt
YLR054C	OSW2	78.462	1.00186	0.207681	2.41647	0.0156718	0.280248	Upregulated	Genotype_rad52_vs_wt
YPL141C	FRK1	788.382	0.912657	0.170729	2.41703	0.0156476	0.280248	Upregulated	Genotype_rad52_vs_wt
YPR115W	RGC1	1191.74	0.706478	0.0856095	2.41186	0.0158712	0.283021	Upregulated	Genotype_rad52_vs_wt
YBL096C	YBL096C	7.14476	1.73994	0.514348	2.41071	0.0159216	0.283129	Upregulated	Genotype_rad52_vs_wt
YLR232W	YLR232W	2.68034	1.96194	0.608774	2.40145	0.0163302	0.289589	Upregulated	Genotype_rad52_vs_wt
YLL059C	YLL059C	18.9829	1.18709	0.286945	2.39449	0.0166435	0.294327	Upregulated	Genotype_rad52_vs_wt
YIL020C-A	YIL020C-A	54.3513	-0.930239	0.180241	-2.38702	0.0169855	0.299546	Downregulated	Genotype_rad52_vs_wt
YML057C-A	YML057C-A	6.41778	1.60189	0.462953	2.38014	0.0173062	0.30436	Upregulated	Genotype_rad52_vs_wt
YGL183C	MND1	27.929	1.02614	0.221233	2.37823	0.0173962	0.305102	Upregulated	Genotype_rad52_vs_wt
YDR446W	ECM11	17.244	1.12106	0.261684	2.37331	0.0176293	0.308343	Upregulated	Genotype_rad52_vs_wt
YOR019W	YOR019W	151.772	0.86117	0.152438	2.36929	0.0178225	0.310871	Upregulated	Genotype_rad52_vs_wt
YOR220W	RCN2	538.284	0.999696	0.211032	2.36786	0.0178912	0.311219	Upregulated	Genotype_rad52_vs_wt
YLR377C	FBP1	57.9557	1.04421	0.230686	2.35911	0.0183187	0.316928	Upregulated	Genotype_rad52_vs_wt
YMR085W	YMR085W	140.073	0.956352	0.193393	2.35971	0.0182894	0.316928	Upregulated	Genotype_rad52_vs_wt
YDR014W-A	HED1	31.4262	1.08363	0.248166	2.35178	0.0186839	0.321758	Upregulated	Genotype_rad52_vs_wt
YBR066C	NRG2	188.888	0.938791	0.186602	2.35149	0.0186986	0.321758	Upregulated	Genotype_rad52_vs_wt
YLR252W	YLR252W	156.732	0.875347	0.160129	2.34403	0.0190766	0.32738	Upregulated	Genotype_rad52_vs_wt
YPR157W	TDA6	364.237	1.21719	0.307237	2.33431	0.0195793	0.335106	Upregulated	Genotype_rad52_vs_wt
YEL045C	YEL045C	8.80872	1.3387	0.359543	2.33269	0.0196645	0.335664	Upregulated	Genotype_rad52_vs_wt
YNR034W-A	EGO4	193.262	1.32484	0.353782	2.33149	0.0197278	0.335845	Upregulated	Genotype_rad52_vs_wt
YHR137C-A	YHR137C-A	2.64061	1.89282	0.600414	2.31977	0.0203533	0.345573	Upregulated	Genotype_rad52_vs_wt
YHL012W	YHL012W	18.5742	1.22226	0.311754	2.31675	0.0205172	0.347432	Upregulated	Genotype_rad52_vs_wt
YHR071W	PCL5	1765.14	0.791784	0.126279	2.31062	0.0208538	0.352197	Upregulated	Genotype_rad52_vs_wt
YJL135W	YJL135W	5.04923	1.54139	0.451913	2.3044	0.0212002	0.357103	Upregulated	Genotype_rad52_vs_wt
YJR079W	YJR079W	32.0173	1.35288	0.371966	2.29289	0.0218541	0.36715	Upregulated	Genotype_rad52_vs_wt
YLR251W	SYM1	213.583	0.84235	0.149409	2.29136	0.0219429	0.367621	Upregulated	Genotype_rad52_vs_wt
YJL144W	YJL144W	207.742	1.94694	0.631737	2.29041	0.0219974	0.367621	Upregulated	Genotype_rad52_vs_wt
YDL024C	DIA3	65.9481	0.930784	0.188513	2.28517	0.0223031	0.371757	Upregulated	Genotype_rad52_vs_wt
YDL247W-A	YDL247W-A	16.1643	1.06295	0.247005	2.2791	0.0226608	0.376736	Upregulated	Genotype_rad52_vs_wt
YLL037W	YLL037W	4.55195	1.58895	0.478036	2.27797	0.0227283	0.376877	Upregulated	Genotype_rad52_vs_wt
YDL221W	YDL221W	9.4383	1.18224	0.300423	2.27093	0.0231513	0.382896	Upregulated	Genotype_rad52_vs_wt
YLR381W	CTF3	474.843	0.838678	0.150068	2.25683	0.0240187	0.396215	Upregulated	Genotype_rad52_vs_wt
YLR327C	TMA10	1116.28	1.24064	0.328373	2.2555	0.0241022	0.396568	Upregulated	Genotype_rad52_vs_wt
YFR035C	YFR035C	1.83474	2.10349	0.714684	2.24363	0.0248562	0.407923	Upregulated	Genotype_rad52_vs_wt
YGR070W	ROM1	646.403	0.841976	0.152695	2.2396	0.0251171	0.411148	Upregulated	Genotype_rad52_vs_wt
YGR180C	RNR4	5847.31	0.692717	0.0861014	2.23825	0.0252045	0.411523	Upregulated	Genotype_rad52_vs_wt
YHR145C	YHR145C	6.73738	1.26441	0.342554	2.23151	0.0256477	0.417691	Upregulated	Genotype_rad52_vs_wt
YPR015C	YPR015C	59.9195	1.08792	0.264154	2.22566	0.0260368	0.422949	Upregulated	Genotype_rad52_vs_wt
YOR066W	MSA1	541.619	0.839864	0.15313	2.21945	0.0264559	0.426584	Upregulated	Genotype_rad52_vs_wt
YLR171W	YLR171W	2.66436	1.96061	0.658084	2.21949	0.0264536	0.426584	Upregulated	Genotype_rad52_vs_wt
YLR279W	YLR279W	3.05054	1.70813	0.544838	2.21742	0.0265947	0.426584	Upregulated	Genotype_rad52_vs_wt
YBL108C-A	PAU9	8.68704	1.18325	0.308111	2.21754	0.0265865	0.426584	Upregulated	Genotype_rad52_vs_wt
YKL037W	AIM26	3.69651	1.54497	0.471176	2.21779	0.026569	0.426584	Upregulated	Genotype_rad52_vs_wt
YJL107C	YJL107C	103.996	0.841452	0.15483	2.20533	0.0274309	0.438895	Upregulated	Genotype_rad52_vs_wt
YNL195C	YNL195C	59.4499	0.846006	0.157411	2.19811	0.0279416	0.445948	Upregulated	Genotype_rad52_vs_wt
YHR154W	RTT107	682.193	0.67165	0.0791381	2.16899	0.0300834	0.478933	Upregulated	Genotype_rad52_vs_wt
YIL045W	PIG2	246.441	0.719551	0.101745	2.15784	0.03094	0.491345	Upregulated	Genotype_rad52_vs_wt
YFR023W	PES4	102.439	1.56074	0.493878	2.14779	0.0317308	0.502653	Upregulated	Genotype_rad52_vs_wt
YEL067C	YEL067C	28.9664	0.995481	0.230958	2.14533	0.0319267	0.504506	Upregulated	Genotype_rad52_vs_wt
YLR297W	YLR297W	352.461	1.0369	0.251008	2.13899	0.0324368	0.510827	Upregulated	Genotype_rad52_vs_wt
YBR156C	SLI15	392.967	0.734522	0.109673	2.13837	0.0324868	0.510827	Upregulated	Genotype_rad52_vs_wt
YMR101C	SRT1	54.3069	1.02053	0.243802	2.13507	0.0327555	0.513786	Upregulated	Genotype_rad52_vs_wt
YNL042W	BOP3	255.87	0.74752	0.116398	2.12649	0.0334622	0.523585	Upregulated	Genotype_rad52_vs_wt
YDL071C	YDL071C	6.06505	1.36206	0.40719	2.11709	0.034252	0.534633	Upregulated	Genotype_rad52_vs_wt
YJL052W	TDH1	5243.98	0.974553	0.224365	2.11509	0.0344223	0.535981	Upregulated	Genotype_rad52_vs_wt
YDL114W	YDL114W	22.3073	1.03185	0.253264	2.09999	0.0357295	0.552483	Upregulated	Genotype_rad52_vs_wt
YGR146C-A	YGR146C-A	10.1176	1.22046	0.342848	2.1014	0.0356061	0.552483	Upregulated	Genotype_rad52_vs_wt
YGR248W	SOL4	229.021	1.26943	0.366422	2.09985	0.0357418	0.552483	Upregulated	Genotype_rad52_vs_wt
YJR023C	YJR023C	40.3666	-0.955462	0.217112	-2.09781	0.0359216	0.553921	Downregulated	Genotype_rad52_vs_wt
YOR020C	HSP10	2500.47	-0.808905	0.147729	-2.09103	0.0365254	0.561875	Downregulated	Genotype_rad52_vs_wt
YDR085C	AFR1	489.049	0.857398	0.172153	2.07604	0.0378899	0.581463	Upregulated	Genotype_rad52_vs_wt
YPL281C	ERR2	45.7264	1.18354	0.329843	2.07233	0.0382347	0.585348	Upregulated	Genotype_rad52_vs_wt
YPR145C-A	YPR145C-A	39.3531	1.11092	0.29612	2.06308	0.039105	0.595814	Upregulated	Genotype_rad52_vs_wt
YBR174C	YBR174C	1.99428	1.84721	0.652779	2.06381	0.0390358	0.595814	Upregulated	Genotype_rad52_vs_wt
YDL204W	RTN2	237.062	0.737673	0.115516	2.05749	0.0396386	0.602507	Upregulated	Genotype_rad52_vs_wt
YOR231C-A	YOR231C-A	2.26933	1.87153	0.667075	2.05604	0.0397787	0.6032	Upregulated	Genotype_rad52_vs_wt
YOR186W	YOR186W	12.3902	1.1025	0.29368	2.05154	0.040214	0.608357	Upregulated	Genotype_rad52_vs_wt
YAL068C	PAU8	3.34286	1.56992	0.522295	2.0485	0.0405114	0.611406	Upregulated	Genotype_rad52_vs_wt
YKR106W	GEX2	60.6791	0.870439	0.181188	2.0445	0.0409044	0.615881	Upregulated	Genotype_rad52_vs_wt
YCL048W	SPS22	40.5979	1.0231	0.256065	2.04285	0.0410672	0.616878	Upregulated	Genotype_rad52_vs_wt
YJL195C	YJL195C	3.08847	1.58439	0.532437	2.03665	0.0416846	0.624273	Upregulated	Genotype_rad52_vs_wt
YER078W-A	YER078W-A	3.81302	1.41794	0.450865	2.03595	0.0417551	0.624273	Upregulated	Genotype_rad52_vs_wt
YBR051W	YBR051W	3.73424	1.41405	0.44986	2.03186	0.0421681	0.628975	Upregulated	Genotype_rad52_vs_wt
YCR045C	RRT12	6.47652	1.27741	0.383018	2.02969	0.0423883	0.630785	Upregulated	Genotype_rad52_vs_wt
YJL093C	TOK1	650.044	0.652637	0.0753578	2.0255	0.042816	0.634193	Upregulated	Genotype_rad52_vs_wt
YAR050W	FLO1	135.72	0.74437	0.120617	2.026	0.0427651	0.634193	Upregulated	Genotype_rad52_vs_wt
YER158C	YER158C	578.234	0.932886	0.21479	2.01539	0.0438635	0.64741	Upregulated	Genotype_rad52_vs_wt
YIL054W	YIL054W	1.45686	2.11411	0.801073	2.01494	0.0439111	0.64741	Upregulated	Genotype_rad52_vs_wt
YFR022W	ROG3	344.764	0.74507	0.12239	2.00237	0.0452455	0.665546	Upregulated	Genotype_rad52_vs_wt
YJL223C	PAU1	7.90164	1.11876	0.309732	1.99771	0.0457477	0.671387	Upregulated	Genotype_rad52_vs_wt
YLR260W	LCB5	713.853	0.754919	0.127825	1.99428	0.0461218	0.675324	Upregulated	Genotype_rad52_vs_wt
YMR206W	YMR206W	22.5059	1.25878	0.381445	1.98923	0.0466757	0.681872	Upregulated	Genotype_rad52_vs_wt
YPR012W	YPR012W	8.01946	1.14245	0.32341	1.98648	0.0469802	0.684752	Upregulated	Genotype_rad52_vs_wt
YER054C	GIP2	240.602	0.814027	0.158441	1.98198	0.0474819	0.690489	Upregulated	Genotype_rad52_vs_wt
YPL121C	MEI5	2.45996	1.57995	0.549653	1.96479	0.0494385	0.717307	Upregulated	Genotype_rad52_vs_wt
YGL258W-A	YGL258W-A	24.1085	1.03606	0.273209	1.96211	0.0497502	0.720193	Upregulated	Genotype_rad52_vs_wt
YEL028W	YEL028W	35.0673	0.810399	0.159317	1.94831	0.0513784	0.74025	Upregulated	Genotype_rad52_vs_wt
YHR126C	ANS1	16.0422	1.21485	0.367074	1.94743	0.0514836	0.74025	Upregulated	Genotype_rad52_vs_wt
YIR028W	DAL4	58.3814	0.836652	0.172701	1.94933	0.0512564	0.74025	Upregulated	Genotype_rad52_vs_wt
YJL116C	NCA3	1350.18	1.50447	0.516081	1.94634	0.0516134	0.740449	Upregulated	Genotype_rad52_vs_wt
YIL140W	AXL2	511.494	0.747692	0.127472	1.94311	0.0520026	0.744359	Upregulated	Genotype_rad52_vs_wt
YGR250C	RIE1	1251.61	0.786639	0.147753	1.93999	0.0523803	0.74809	Upregulated	Genotype_rad52_vs_wt
YKL131W	YKL131W	2.59576	1.59668	0.567767	1.93157	0.0534124	0.761127	Upregulated	Genotype_rad52_vs_wt
YBR182C-A	YBR182C-A	2.62556	1.60719	0.573706	1.92989	0.053621	0.762398	Upregulated	Genotype_rad52_vs_wt
YNR064C	YNR064C	32.1668	0.992679	0.25649	1.92085	0.0547511	0.776736	Upregulated	Genotype_rad52_vs_wt
YLR264C-A	YLR264C-A	2.77333	-2.23749	0.906588	-1.91651	0.0553	0.782783	Downregulated	Genotype_rad52_vs_wt
YOR379C	YOR379C	9.87031	1.05094	0.287955	1.91327	0.0557134	0.78689	Upregulated	Genotype_rad52_vs_wt
YLR412C-A	YLR412C-A	9.70814	1.12033	0.324901	1.90929	0.0562243	0.792353	Upregulated	Genotype_rad52_vs_wt
YNL259C	ATX1	221.426	-0.841228	0.179004	-1.90626	0.0566165	0.796123	Downregulated	Genotype_rad52_vs_wt
YLR341W	SPO77	26.8288	1.01256	0.269599	1.90118	0.0572782	0.801895	Upregulated	Genotype_rad52_vs_wt
YHR139C	SPS100	55.7335	1.08996	0.310203	1.90185	0.0571903	0.801895	Upregulated	Genotype_rad52_vs_wt
YNL067W	RPL9B	3505.64	-0.719454	0.115498	-1.90006	0.0574248	0.802188	Downregulated	Genotype_rad52_vs_wt
YHL046C	PAU13	9.90875	1.04412	0.286592	1.8986	0.0576169	0.803115	Upregulated	Genotype_rad52_vs_wt
YIL113W	SDP1	33.4237	0.948567	0.236517	1.89655	0.0578868	0.805119	Upregulated	Genotype_rad52_vs_wt
YDR525W	API2	1.75716	1.79496	0.683355	1.895	0.0580926	0.806224	Upregulated	Genotype_rad52_vs_wt
YJL047C-A	YJL047C-A	24.532	1.05679	0.294017	1.89374	0.0582594	0.806785	Upregulated	Genotype_rad52_vs_wt
YOR178C	GAC1	295.845	1.29034	0.418942	1.8865	0.0592273	0.816645	Upregulated	Genotype_rad52_vs_wt
YJL103C	GSM1	208.83	0.805977	0.162141	1.88711	0.0591458	0.816645	Upregulated	Genotype_rad52_vs_wt
YPL044C	YPL044C	3.18555	1.44523	0.502622	1.88059	0.0600273	0.825893	Upregulated	Genotype_rad52_vs_wt
YIL152W	YIL152W	226.226	0.714969	0.114439	1.87846	0.0603185	0.828114	Upregulated	Genotype_rad52_vs_wt
YIL057C	RGI2	6.97169	1.32977	0.442471	1.87531	0.0607504	0.832254	Upregulated	Genotype_rad52_vs_wt
YLL053C	YLL053C	96.6508	0.809782	0.165548	1.87126	0.0613093	0.836384	Upregulated	Genotype_rad52_vs_wt
YCL024W	KCC4	390.225	0.674946	0.0934925	1.87123	0.0613138	0.836384	Upregulated	Genotype_rad52_vs_wt
YAL034C-B	YAL034C-B	2.16583	1.61804	0.598138	1.86921	0.0615939	0.838413	Upregulated	Genotype_rad52_vs_wt
YBR214W	SDS24	711.318	0.821921	0.17292	1.86167	0.062649	0.85096	Upregulated	Genotype_rad52_vs_wt
YLR366W	YLR366W	2.27827	1.65339	0.621628	1.85544	0.0635333	0.861139	Upregulated	Genotype_rad52_vs_wt
YLR313C	SPH1	250.824	0.718477	0.118211	1.84819	0.0645745	0.873397	Upregulated	Genotype_rad52_vs_wt
YNR042W	YNR042W	2.90108	1.57104	0.581688	1.84126	0.0655835	0.885169	Upregulated	Genotype_rad52_vs_wt
YPR160W	GPH1	1180.57	1.21995	0.39156	1.83866	0.065965	0.887812	Upregulated	Genotype_rad52_vs_wt
YBL094C	YBL094C	14.0207	1.11582	0.335044	1.83803	0.0660575	0.887812	Upregulated	Genotype_rad52_vs_wt
YGL069C	YGL069C	5.61716	1.20915	0.388751	1.82416	0.0681276	0.912237	Upregulated	Genotype_rad52_vs_wt
YKL224C	PAU16	6.17744	1.28278	0.42917	1.82394	0.0681606	0.912237	Upregulated	Genotype_rad52_vs_wt
[truncated: 6,167 more rows]

## Sheet: Genotype_sac3Δ_vs_wt
Gene_ID	Gene_name	baseMean	log2FoldChange	lfcSE	stat	pvalue	padj	Direction	Model_factor
[truncated: 6,644 more rows]

[truncated: 4 more sheets: Age_24h_vs_log, Age_48h_vs_log, TRP1_marker_1_vs_0, TOM70-GFP median]
