# Supplementary material for: Senescence in yeast is associated with amplified linear fragments of chromosome XII rather than ribosomal DNA circle accumulation
Source: PLoS Biol. 2023 Aug 29;21(8):e3002250. doi: 10.1371/journal.pbio.3002250 (PMC10464983; doi:10.1371/journal.pbio.3002250)
Supplement: S3 File — Description of the variables used, calculated Model Coefficients and Significance tables for each comparison. (XLSX) [file pbio.3002250.s016.xlsx]

## Sheet: Readme
Model coefficients and DESeq2 differential expression analyses as discussed in the latter part of Results section "A transcriptional signature of the SEP" and Figures X & SX
A DESeq2 model was used to estimate the effects on average gene expression of the following factors. Genotype, Sugar, Age, and TRP1 marker were categorical. TOM70-GFP median values were continuous and scaled linearly to the range 0 - 1
Factor	Levels
Genotype	WT, spt3Δ, rad52Δ, sac3Δ
Sugar	Glucose, Galactose
Age	log phase, 24h, 48h
TRP1 marker	1 (present), 0 (not present)
TOM70-GFP median	Continuous range 0 to 1
The sheet "Linear model coefficients" shows the log2 fold change coefficients assigned to each model factor.
Subsequent sheets show the DESeq2 results for each linear model factor/level. Results were calculated with significance threshold p < 0.05 and a log2 fold change cutoff of ±0.5

## Sheet: Linear model coefficients
Gene_ID	Gene_name	Intercept	Genotype_spt3_vs_wt	Genotype_rad52_vs_wt	Genotype_sac3_vs_wt	Sugar_Galactose_vs_Glucose	Age_24h_vs_log	Age_48h_vs_log	GFP_median	TRP1_marker_1_vs_0
YDL248W	COS7	8.33002	0.338357	0.22753	0.238388	-0.0468885	0.539695	0.63417	0.652776	-0.0145767
YDL247W-A	YDL247W-A	2.81456	0.875529	0.834413	0.755141	-0.0885607	0.349491	0.439532	1.15221	0.0419673
YDL247W	MPH2	4.41894	0.885471	0.611291	-0.226501	-0.139965	0.0651822	-0.0388226	1.45656	0.29561
YDL246C	SOR2	4.18011	-0.595067	1.34753	1.35368	1.25126	0.744858	0.550645	1.8147	-0.0851885
YDL245C	HXT15	0.185662	-0.19043	1.92602	0.371468	3.20452	-0.39657	-0.778032	4.06771	-0.262688
YDL244W	THI13	3.85116	0.211551	1.02815	-0.224363	0.783751	0.88669	0.62816	2.13832	-0.0122049
YDL243C	AAD4	6.92417	-0.5668	0.571262	0.620388	0.565521	0.104398	-0.146364	1.65931	-0.0634193
YDL242W	YDL242W	-1.17525	0.527597	1.93892	0.525625	1.75226	-1.08501	-0.956157	2.63132	0.504777
YDL241W	YDL241W	7.76844	-0.432573	0.145953	-0.181281	-1.10046	0.137549	-0.630763	-0.322219	-0.0719466
YDL240C-A	YDL240C-A	-2.8749	-0.326032	1.28191	-0.38454	-0.415694	-0.105064	-0.0172667	1.42896	0.645168
YDL240W	LRG1	8.66103	0.0619338	0.295352	0.593242	0.224596	-0.560616	-0.576941	0.192863	0.0859754
YDL239C	ADY3	7.44428	0.214983	0.345227	0.452491	0.496514	-0.0998318	-0.250467	1.11707	0.15564
YDL238C	GUD1	6.568	0.297546	0.195612	0.361016	0.670309	0.160052	0.162758	0.615126	0.220599
YDL237W	AIM6	9.94698	0.0379097	-0.217568	-0.18155	0.134045	-0.0163262	-0.0448695	-0.104817	0.015916
YDL236W	PHO13	10.6988	-0.354316	-0.377245	-0.551206	-0.0742992	-0.105331	-0.158855	-0.752966	0.0548108
YDL235C	YPD1	9.76279	-0.0200962	-0.174164	-0.0200519	-0.199699	0.0372359	-0.142204	-0.0650523	-0.13785
YDL234C	GYP7	8.74682	0.59736	0.645633	0.833998	0.619979	0.358924	0.22837	1.58842	0.110005
YDL233W	MFG1	7.54729	0.22439	0.341273	0.539935	0.477313	0.142343	0.061111	0.793146	0.0860632
YDL232W	OST4	7.66866	-0.127017	-0.558561	-0.504409	0.0821345	-0.22841	-0.335384	-0.141246	0.0904089
YDL231C	BRE4	9.86924	-0.208686	0.0884394	0.171582	-0.147319	-0.0805359	0.020262	0.153511	0.0111049
YDL230W	PTP1	7.77414	0.0128317	0.264179	0.371383	0.275271	0.490695	0.52223	0.668514	0.13975
YDL229W	SSB1	15.3163	-0.0891944	-0.231088	-1.31334	-0.337747	-0.391	-0.43089	-1.32557	0.140257
YDL228C	YDL228C	4.27042	-2.31345	-0.936478	-1.25368	-0.742828	0.155902	0.292912	-1.28232	-0.199071
YDL227C	HO	8.66655	-0.183286	-0.19664	0.490103	0.514525	-0.331376	-0.53201	0.513585	-0.0490325
YDL226C	GCS1	10.6464	0.0109	-0.277429	-0.637456	-0.103202	-0.236214	-0.2633	-0.838524	0.0452333
YDL225W	SHS1	10.4258	0.245398	-0.065974	-0.189643	-0.0589397	-0.103327	-0.160938	-0.461128	-0.101193
YDL224C	WHI4	9.4971	0.00368778	0.194297	0.459867	0.168958	-0.0471949	0.000143471	-0.0793964	0.0753967
YDL223C	HBT1	7.83176	-0.0454846	0.674773	0.446694	0.399637	0.737487	0.711589	1.37774	-0.019487
YDL222C	FMP45	4.86599	0.213209	1.08501	-0.31582	0.556125	0.0758691	0.495528	0.891724	0.0180191
YDL221W	YDL221W	1.54622	-0.594059	1.15292	0.392956	1.30636	0.698084	0.0604151	2.58984	0.0739953
YDL220C	CDC13	7.98876	-0.0159763	0.104348	-0.436011	0.0284103	0.0853235	0.154183	0.0128235	0.079092
YDL219W	DTD1	8.89564	-0.376975	-0.524553	-0.915045	-0.456059	-0.0643234	-0.10183	-0.83023	-0.0341929
YDL218W	YDL218W	4.56278	-0.512518	0.821234	0.771616	-0.04011	-0.0727459	0.303478	0.791661	-0.117101
YDL217C	TIM22	8.87135	0.0536381	-0.263421	0.130917	0.0217718	0.0404352	0.0787223	-0.352978	0.0404554
YDL216C	RRI1	7.00517	0.0288569	0.208052	0.60334	0.547381	0.0990722	0.1309	0.528297	0.0312176
YDL215C	GDH2	9.21217	0.351276	0.14711	0.80846	0.837331	0.135791	-0.080477	1.38031	0.173619
YDL214C	PRR2	5.40778	0.181734	0.439395	0.833454	0.80335	-0.118605	-0.163984	1.55283	0.110111
YDL213C	NOP6	11.203	-0.201421	0.0611808	-0.394783	-0.70588	0.198607	0.2509	-0.586366	-0.331419
YDL212W	SHR3	11.2833	-0.102328	-0.205754	-0.360729	-0.273588	0.027458	-0.0931636	-0.565157	-0.174892
YDL211C	YDL211C	6.97472	-0.182932	-0.0233748	0.864648	0.215768	-0.26485	-0.419509	0.411533	-0.0252315
YDL210W	UGA4	4.87955	-0.30198	1.11756	-0.0430181	0.109235	0.195446	0.389213	1.10976	0.12112
YDL209C	CWC2	8.0893	-0.241975	-0.0399963	0.89814	-0.0550568	0.0632845	0.176339	-0.0761225	0.029464
YDL208W	NHP2	12.1943	-0.404534	-0.143608	-0.397739	-0.794606	-0.113094	-0.0734305	-1.04074	-0.296508
YDL207W	GLE1	9.76596	0.0731883	0.122957	0.366268	-0.140769	0.0297709	0.156253	0.047611	-0.143117
YDL206W	YDL206W	7.8534	0.0932962	0.215933	0.601772	0.297972	-0.0111956	0.0172197	0.615597	0.0739851
YDL205C	HEM3	10.4775	-0.125909	-0.178667	-0.439928	0.349975	-0.388967	-0.31338	-0.539555	-0.200678
YDL204W	RTN2	6.83644	0.0233917	0.767074	0.615193	2.14275	-0.129765	0.167818	1.81597	0.0160548
YDL203C	ACK1	8.92579	-0.134366	0.0899318	0.0198742	-0.0344654	-0.249556	-0.226242	-0.259135	0.00692007
YDL202W	MRPL11	8.95304	-0.112295	-0.287685	0.319186	0.494387	-0.0568439	-0.081516	-0.0120702	0.0391151
YDL201W	TRM8	10.3441	-0.149602	-0.216893	-0.599905	-0.446784	-0.173458	-0.188992	-1.00064	-0.0633482
YDL200C	MGT1	7.61783	-0.360668	-0.171561	0.0255967	0.189971	0.0840223	-0.139484	0.499698	-0.236175
YDL199C	YDL199C	6.14189	0.639612	0.300045	0.860369	1.07003	0.418087	0.309748	1.79077	0.0374038
YDL198C	GGC1	10.4413	-0.136943	-0.404972	-1.1146	0.454585	-0.285486	-0.617696	-0.622052	-0.59507
YDL197C	ASF2	8.36484	-0.120025	0.450463	0.396146	0.265078	0.0179957	0.0965138	0.494099	0.0455043
YDL196W	YDL196W	0.978142	0.0172922	1.19294	-0.353651	-0.755171	0.144456	0.0649346	-0.0516611	0.0742891
YDL195W	SEC31	11.8218	0.22841	-0.178539	-0.287682	0.0482464	-0.239079	-0.209026	-0.587202	0.10973
YDL194W	SNF3	7.98291	0.149563	0.197858	0.653397	1.21081	0.180806	0.167488	0.850005	-0.0823605
YDL193W	NUS1	9.3083	0.0942805	-0.119029	-0.207081	-0.0415379	0.0842566	0.0253338	-0.129689	0.0553329
YDL192W	ARF1	13.0003	-0.373073	-0.386784	-0.654341	-0.35366	-0.176328	-0.247078	-0.910853	-0.0461951
YDL191W	RPL35A	13.7948	-0.485611	-0.552341	-1.17289	-0.593017	-0.368508	-0.424448	-1.3131	-0.185924
YDL190C	UFD2	10.3435	0.567648	-0.0629283	-0.112072	0.054692	-0.108851	-0.111482	-0.0882265	0.109464
YDL189W	RBS1	10.1246	-0.195049	-0.00991336	-0.120059	-0.43461	-0.106219	-0.114371	-0.476614	-0.0525577
YDL188C	PPH22	9.92123	0.148789	-0.182924	-0.129385	0.0044202	-0.0514089	0.00328614	-0.242661	0.128571
YDL187C	YDL187C	3.32281	0.610534	0.453467	-0.746153	-0.632576	0.559773	0.63114	0.468665	0.164873
YDL186W	YDL186W	0.271349	-0.480229	0.813405	-1.04748	-0.285286	1.236	2.49369	0.3673	0.208394
YDL185C-A	YDL185C-A	-1.42365	0.484435	2.00378	-0.711099	-0.945085	-0.054023	0.914065	0.514336	-0.0320899
YDL185W	VMA1	13.4086	0.147391	-0.245073	-0.882039	-0.268999	-0.0717989	0.0025384	-0.624469	0.106452
YDL184C	RPL41A	11.0325	-0.258058	-0.283631	-1.16026	-0.536737	-0.342122	-0.466692	-0.800845	-0.413639
YDL183C	YDL183C	6.83837	0.101712	0.190927	0.479285	0.361624	0.189425	0.0972647	0.770486	-0.291169
YDL182W	LYS20	12.565	-0.183094	-0.197746	-0.789679	-0.531721	-0.242149	-0.473783	-0.670736	-0.880767
YDL181W	INH1	7.00906	0.361743	0.77594	0.949744	3.27032	0.595423	0.31293	2.27804	-0.183559
YDL180W	YDL180W	8.68342	0.319943	0.130202	0.244806	0.488231	-0.0195565	-0.111004	0.374296	-0.0705234
YDL179W	PCL9	8.62589	-0.269808	-0.396711	0.222124	0.233808	-0.0409789	0.023725	-0.596221	0.0126743
YDL178W	DLD2	10.1203	0.0492129	-0.13697	0.0174295	0.310416	0.00216608	-0.0442567	-0.126596	-0.0480668
YDL177C	YDL177C	7.21594	-0.0138486	-0.0224838	0.474882	-0.346698	-0.0775188	-0.156879	0.282821	-0.124488
YDL176W	YDL176W	8.56851	0.121119	-0.0170235	0.337161	-0.132617	-0.0380023	0.167081	0.0185939	0.0440019
YDL175C	AIR2	7.92152	0.136879	-0.060065	-0.405732	-0.0740101	0.0654367	0.0659958	-0.00377411	0.106772
YDL174C	DLD1	9.5929	0.323743	0.103235	0.250975	1.29368	-0.343463	-0.581327	0.984607	0.012039
YDL173W	PAR32	10.1962	0.200037	0.178234	0.0176333	-0.0578175	0.0547828	-0.00278405	0.0588989	-0.0239788
YDL172C	YDL172C	3.58341	0.589171	-0.0442259	-0.547997	-0.707899	0.458099	0.824606	0.0451394	-0.00798123
YDL171C	GLT1	11.5535	0.331021	0.0267189	-0.242995	-0.467503	0.192076	0.354663	-0.267728	0.0305347
YDL170W	UGA3	9.01311	0.0988751	-0.028453	0.401479	-0.263195	0.410182	0.365913	0.39586	-0.516323
YDL169C	UGX2	4.18553	0.678076	0.981074	1.54658	1.87801	0.849642	0.669028	2.75761	0.0880711
YDL168W	SFA1	10.4491	-0.0632	-0.130527	-0.617413	-0.142114	0.120533	0.0942933	-0.310025	0.0625896
YDL167C	NRP1	10.7142	0.0347239	-0.134212	0.0997993	-0.69331	-0.155277	-0.119915	-1.03222	-0.0691828
YDL166C	FAP7	9.50722	-0.261104	-0.267383	-0.513994	-0.383043	-0.140956	-0.228215	-0.669704	-0.116431
YDL165W	CDC36	8.94492	-0.132841	-0.199914	-0.218461	-0.11223	-0.17552	-0.13821	-0.43893	-0.0334593
YDL164C	CDC9	9.59955	-0.0750978	0.141263	-0.183437	-0.104994	0.0109408	0.0461766	-0.30499	0.0452996
YDL163W	YDL163W	-0.556692	-1.4224	0.925497	-1.24215	-1.05407	0.887121	0.552434	-1.7696	-0.131075
YDL162C	YDL162C	0.347992	-0.711245	1.9942	-1.39599	-0.679323	0.0264624	1.63471	-3.41853	-0.382212
YDL161W	ENT1	10.0595	0.145836	0.193142	0.301257	-0.17982	0.0686127	0.0660409	-0.274214	-0.203952
YDL160C-A	MHF2	5.97897	-0.658641	1.25294	0.0148661	0.0556343	-0.041317	-0.223299	-0.167805	-0.225007
YDL160C	DHH1	10.0798	0.371974	-0.0645116	-0.302787	0.138919	-0.278692	-0.11722	-0.587693	0.00202664
YDL159W-A	YDL159W-A	-2.67592	0.0932187	1.39198	-0.216162	0.00115157	-0.739891	-0.310172	2.55866	0.387935
YDL159W	STE7	8.13895	0.135545	0.0568351	0.561207	0.138071	-0.0325645	-0.0419567	0.0865866	0.0897716
YDL159C-B	YDL159C-B	-1.63996	-0.990853	1.68859	1.49729	-0.385801	-0.128946	0.589995	0.980584	0.0204513
YDL158C	YDL158C	8.0545	-0.142718	-0.210627	-0.475097	-0.50795	0.11275	-0.0629571	-0.363047	-0.306195
YDL157C	YDL157C	9.90017	-0.186779	-0.304507	-0.596135	-0.450803	0.0106872	-0.178555	-0.470509	-0.277923
YDL156W	CMR1	7.60092	0.122349	0.232462	0.0658371	0.182599	-0.326598	-0.432764	0.102507	0.13156
YDL155W	CLB3	9.30395	-0.0883651	-0.00719343	0.159128	0.10402	-0.229096	-0.242687	-0.176322	0.0730119
YDL154W	MSH5	7.10191	0.133098	0.510761	0.161282	0.262184	-0.504992	-0.624896	0.538884	0.182461
YDL153C	SAS10	12.3743	-0.247383	-0.0923381	-0.447531	-0.924791	-0.0751949	0.0167467	-0.980731	-0.364442
YDL152W	YDL152W	2.79156	-0.875508	0.115355	-0.954246	-0.615901	0.201843	0.637597	-1.83048	0.0589332
YDL151C	BUD30	1.37574	-1.10627	0.624758	-0.624015	-0.432569	0.172669	0.0559532	-0.848385	0.275027
YDL150W	RPC53	10.6512	-0.189333	0.0250949	-0.394663	-0.658351	-0.0323693	0.0218242	-0.803176	-0.139439
YDL149W	ATG9	7.1935	0.576875	0.327407	0.851412	0.626729	0.102556	0.235425	1.01763	0.244479
YDL148C	NOP14	11.9448	0.198948	-0.00713407	-0.460113	-0.837099	-0.103157	-0.0556894	-1.14928	-0.180256
YDL147W	RPN5	11.9967	0.0786304	-0.383143	0.166452	-0.323613	0.00244152	0.0363786	-0.286418	-0.159461
YDL146W	LDB17	7.88442	0.247134	0.183194	-0.10024	0.174471	-0.0814073	-0.156526	0.063749	0.177047
YDL145C	COP1	12.4744	0.229279	-0.0865618	-0.515601	-0.0829203	-0.174842	-0.156775	-0.670578	0.0811866
YDL144C	YDL144C	9.06909	-0.164496	-0.110681	-0.29498	0.442329	-0.175522	-0.250896	-0.22723	0.0389533
YDL143W	CCT4	12.1794	-0.131664	-0.340274	-0.448329	-0.279567	-0.156433	-0.177382	-0.71887	0.0480168
YDL142C	CRD1	7.23843	0.421808	0.0214222	0.425399	0.378846	0.0811205	0.0305816	0.442072	-0.0548031
YDL141W	BPL1	9.46888	0.212865	-0.13719	-0.436534	-0.00549379	-0.332636	-0.356736	-0.510605	0.119494
YDL140C	RPO21	12.0943	0.17803	-0.161159	0.0784411	-0.188213	-0.0652691	0.00230378	-0.339628	0.0625025
YDL139C	SCM3	6.52111	0.0888652	0.35526	0.54568	0.000625151	0.286832	0.234282	0.868024	0.0194946
YDL138W	RGT2	8.34515	-0.131696	-0.0119837	0.10123	-0.222028	0.327512	0.193287	0.404882	0.109424
YDL137W	ARF2	11.6269	-0.0755074	-0.291165	-0.211766	0.346051	0.14686	0.0112709	0.0635743	-0.0347922
YDL136W	RPL35B	13.6702	-0.440133	-0.542907	-1.192	-0.638872	-0.379056	-0.441204	-1.38373	-0.211784
YDL135C	RDI1	10.0494	0.067601	-0.110438	-0.431574	-0.0693378	0.0603387	-0.022747	-0.220425	-0.185911
YDL134C	PPH21	10.2069	0.256081	0.00964666	0.0947115	0.127625	-0.0336908	0.0450707	0.00102841	0.0460243
YDL133C-A	RPL41B	10.6637	0.149795	-0.576698	-0.981244	-0.284093	-0.381933	-0.498372	-0.442296	-0.432406
YDL133W	SRF1	8.68681	-0.230272	0.256269	0.45323	0.067721	-0.0234646	0.0168141	0.411835	0.0316264
YDL132W	CDC53	10.7043	0.437679	-0.112129	-0.0620835	-0.0693332	-0.0475688	-0.0699569	-0.0237338	0.0610505
YDL131W	LYS21	11.7705	0.00610453	-0.274591	-0.780136	-0.355362	0.108449	0.000714831	-0.673207	-0.446642
YDL130W-A	STF1	7.61699	0.244196	0.449063	0.909024	1.84729	0.845919	0.431901	2.02271	-0.0767085
YDL130W	RPP1B	13.529	-0.476932	-0.407695	-0.957498	-0.415927	-0.270512	-0.347365	-0.963861	0.112003
YDL129W	YDL129W	7.75885	-0.221331	0.351334	0.197998	-0.552697	-0.0734981	0.144557	-1.01134	-0.133546
YDL128W	VCX1	10.0147	-0.0636271	-0.0619602	0.117526	0.180711	-0.118289	-0.119515	-0.246961	-0.0701056
YDL127W	PCL2	7.97107	0.333725	0.0740199	0.205575	-0.0811136	0.572208	0.857883	0.187139	-0.0100486
YDL126C	CDC48	13.2918	0.450367	-0.154713	-0.299773	-0.0333952	-0.0249975	-0.104148	-0.294819	0.0307358
YDL125C	HNT1	10.485	0.102983	-0.0447884	-0.477004	-0.0199988	0.150956	0.125249	-0.285314	0.117844
YDL124W	YDL124W	10.1492	-0.515197	0.440643	0.888193	1.43492	-0.000323649	-0.0888196	1.08009	0.188588
YDL123W	SNA4	7.27775	0.469211	0.252346	0.517713	-0.186878	0.335226	0.361421	0.4594	0.138649
YDL122W	UBP1	11.3542	0.053453	-0.123811	0.156857	-0.348	-0.0898817	-0.084304	-0.522588	-0.0813228
YDL121C	YDL121C	10.578	-0.149324	-0.438875	-0.779747	-0.618321	-0.00534444	-0.0373966	-0.847617	-0.447108
YDL120W	YFH1	9.45585	0.246322	-0.0474523	-0.392892	0.0267391	-0.0271226	-0.114612	-0.284738	0.0181541
YDL119C	HEM25	7.4383	0.0474913	0.251515	0.181762	0.169209	0.444702	0.239925	0.659392	0.0132532
YDL118W	YDL118W	-1.71358	-0.596792	0.144323	-0.187572	-0.257079	0.139092	1.04343	0.149685	0.570717
YDL117W	CYK3	9.77226	0.151397	-0.0577858	0.272292	-0.061202	-0.0324054	-0.0657761	-0.363776	0.103135
YDL116W	NUP84	10.1445	0.168084	-0.306301	0.0577001	-0.0268585	-0.197485	-0.15595	-0.525548	0.0030121
YDL115C	IWR1	8.90602	0.082195	-0.0373188	0.488525	0.0292566	0.0483364	0.171599	0.197443	-0.0219072
YDL114W-A	YDL114W-A	2.14282	-0.418869	0.720523	0.534549	0.413178	-0.0416527	-0.661734	0.543151	-0.494372
YDL114W	YDL114W	1.06249	-0.327765	1.32378	0.418068	-0.205409	2.58572	2.44333	2.18833	-0.0231685
YDL113C	ATG20	8.64456	0.167607	0.172534	0.55361	0.47622	0.00212727	-0.0380742	0.737146	-0.0559223
YDL112W	TRM3	11.0364	0.182199	-0.0464816	-0.344238	-0.546992	-0.0518059	0.0181451	-0.95227	0.0567327
YDL111C	RRP42	9.52185	-0.162774	-0.284536	-0.130709	-0.221816	0.000729055	0.0419645	-0.534521	0.0414642
YDL110C	TMA17	7.86241	0.253814	0.405251	1.10322	1.48582	0.517608	0.5372	1.75175	0.0731685
YDL109C	YDL109C	7.38971	-0.129334	0.300055	0.443936	0.133666	-0.148302	-0.124468	0.459352	0.0708615
YDL108W	KIN28	8.25415	0.154322	0.0967864	-0.0916765	-0.0832935	-0.050475	-0.0479731	-0.108949	0.00168028
YDL107W	MSS2	7.06337	-0.13714	0.126707	0.544515	0.440241	-0.285448	-0.408854	0.423413	0.0848372
YDL106C	PHO2	8.59032	0.341295	0.00874958	0.739435	0.166042	-0.19643	-0.113826	0.0381888	0.0861583
YDL105W	NSE4	7.64369	0.126777	0.0764205	0.159126	-0.0732879	-0.0474064	0.0796749	-0.0463498	-0.115033
YDL104C	QRI7	7.24577	-0.362419	-0.216159	0.35538	0.642302	-0.0970379	-0.0294578	0.187579	-0.264622
YDL103C	QRI1	9.64963	0.0431202	-0.176582	-0.235412	0.245599	-0.175586	-0.243401	-0.22488	0.192044
YDL102W	POL3	9.746	0.26101	-0.0741039	-0.150988	-0.182333	-0.0742359	-0.0519894	-0.417672	0.0675237
YDL101C	DUN1	8.21238	0.236454	0.197572	0.62318	0.147181	-0.104662	-0.0806286	0.506597	0.225442
YDL100C	GET3	11.8787	0.367718	-0.176078	-0.314515	-0.21752	-0.0275169	-0.148432	-0.308922	0.0189518
YDL099W	BUG1	10.6189	0.116612	0.0925665	0.31276	-0.213461	0.0580069	0.108375	0.0968738	-0.220236
YDL098C	SNU23	7.55461	-0.189453	-0.0236258	-0.00694653	-0.206071	0.256766	0.338229	-0.0614744	-0.219978
YDL097C	RPN6	11.5326	0.0423226	-0.32586	0.194939	-0.0855728	0.0153515	-0.00718981	-0.21189	0.0480783
YDL096C	OPI6	0.914933	-0.706962	0.989883	-0.336519	-0.495263	-0.0925633	0.411575	-0.144078	-0.168852
YDL095W	PMT1	12.4222	0.0318563	-0.231119	-0.597523	-0.194884	-0.0263819	-0.0656783	-0.528298	0.066662
YDL094C	YDL094C	1.2749	-0.470611	0.973396	-0.797581	0.409121	0.0233177	-0.00162608	1.17166	0.0295482
YDL093W	PMT5	9.58162	0.156186	-0.101933	-0.261084	-0.297391	-0.0641088	-0.00997261	-0.456373	0.113149
YDL092W	SRP14	9.97501	-0.0271827	-0.144536	-0.566408	-0.415033	-0.186661	-0.18465	-0.827281	-0.188445
YDL091C	UBX3	8.01747	0.532762	0.238921	0.593777	0.372735	0.0675148	0.134793	0.47542	0.0259235
YDL090C	RAM1	8.34483	0.0942416	0.153339	-0.0908958	0.0243493	0.0849818	0.136027	-0.103023	0.0264029
YDL089W	NUR1	8.52436	0.450826	0.531914	0.162206	0.00959109	0.0977032	0.105355	0.254417	-0.0746934
YDL088C	ASM4	9.53363	0.195094	0.0328258	0.464768	-0.024159	-0.110627	-0.0755492	-0.141624	0.0745207
YDL087C	LUC7	7.12908	0.134261	0.335004	0.36194	-0.219728	0.0325383	0.0997822	0.0654335	-0.02275
YDL086W	YDL086W	9.55676	0.63752	0.0288556	0.0300524	0.106005	0.240153	0.25053	0.0572153	0.108784
YDL086C-A	YDL086C-A	4.08968	-0.438275	0.197101	-0.811161	-0.873494	0.347305	0.538692	-0.58198	0.263766
YDL085C-A	YDL085C-A	9.18756	-0.262377	-0.0019654	-0.957225	-0.898097	0.208035	0.386435	-0.914837	-0.343117
YDL085W	NDE2	3.41318	0.460117	0.878379	1.61838	2.1797	1.50725	1.81343	2.82295	0.136128
YDL084W	SUB2	13.2029	0.0401652	-0.311152	-0.889947	-0.169305	-0.358416	-0.438338	-0.855508	0.0212779
YDL083C	RPS16B	13.8729	-0.838199	-0.482105	-1.32262	-0.458343	-0.410479	-0.524092	-1.3828	0.0294906
YDL082W	RPL13A	13.2671	0.158827	0.00942767	-0.824989	-0.500886	-0.460947	-0.534616	-1.23481	-0.25531
YDL081C	RPP1A	13.8734	-0.132148	-0.370825	-1.0466	-0.475985	-0.375486	-0.428734	-1.13541	-0.00271594
YDL080C	THI3	8.76114	0.0276395	0.266744	-0.356465	-0.10771	0.0991681	0.185817	-0.112155	0.0278913
YDL079C	MRK1	5.7825	0.456151	0.846222	1.58941	4.4605	0.0488037	-0.635372	3.05767	-0.118844
YDL078C	MDH3	10.8682	0.185818	-0.225933	-0.352707	0.433836	-0.234926	-0.220109	-0.250875	-0.0558327
YDL077C	VAM6	9.04343	0.141766	0.0545724	-0.0753993	0.130007	-0.244155	-0.318322	0.142279	0.117992
YDL076C	RXT3	8.61178	0.00344883	0.0629775	0.0863712	0.0476917	-0.404261	-0.422073	0.00499739	0.0402541
YDL075W	RPL31A	14.405	-0.84788	-0.513246	-1.23907	-0.618704	-0.307023	-0.393513	-1.28783	-0.198183
YDL074C	BRE1	10.7803	0.0147583	-0.285961	0.311014	-0.324182	-0.37173	-0.319676	-0.677832	-0.0563769
YDL073W	AHK1	10.1173	0.390453	-0.0491018	0.144792	-0.421826	-0.0753747	-0.080263	-0.243678	0.000919441
YDL072C	YET3	10.0953	0.620142	0.187808	0.499942	0.221517	0.397603	0.296671	0.586251	-0.0693311
YDL071C	YDL071C	0.951344	1.13257	1.05299	0.534753	0.309395	0.169788	0.424113	1.63213	0.278271
YDL070W	BDF2	11.3369	-1.39515	0.202131	-0.158039	-0.271009	-0.296266	-0.138521	0.206666	-0.0969963
YDL069C	CBS1	6.84446	0.313388	-0.0851598	0.497365	0.516675	-0.241144	-0.34232	0.556463	-0.0415851
YDL068W	YDL068W	1.01308	-0.0295487	0.770717	-0.402791	0.0979601	0.299135	0.163136	-0.048511	0.131582
YDL067C	COX9	8.35347	0.460547	0.0530285	0.0883872	1.7938	0.00165287	0.0242792	0.482627	-0.247973
YDL066W	IDP1	11.2198	0.615427	-0.00129432	-0.332454	0.545152	0.0507706	-0.179906	-0.00499077	-0.368525
YDL065C	PEX19	10.0786	0.528307	-0.186727	0.0686267	-0.117665	-0.0392915	-0.0816697	0.156245	-0.0861309
YDL064W	UBC9	9.13427	-0.579041	0.955555	-0.543053	0.157981	-0.8032	-0.847515	-2.28542	-0.208338
YDL063C	SYO1	10.8359	-0.00156244	-0.459858	-0.260453	-0.798199	0.0336782	0.124075	-1.14933	-0.0776063
YDL062W	YDL062W	0.0772703	-1.23247	1.0158	0.38354	-0.306288	0.108291	0.664056	2.0788	0.324225
YDL061C	RPS29B	12.3558	-0.48763	-0.356218	-1.06755	-0.340875	-0.339535	-0.413439	-0.99261	0.0548917
YDL060W	TSR1	11.5031	-0.176099	-0.151191	-0.458142	-0.718962	-0.0555714	0.0648485	-1.22195	-0.1175
YDL059C	RAD59	7.26155	0.164065	0.427599	-0.170453	-0.295772	0.101714	0.123319	0.536106	-0.142159
YDL058W	USO1	11.2319	0.261237	0.0471711	-0.244739	-0.36527	-0.212792	-0.212055	-0.32315	-0.141697
YDL057W	YDL057W	6.65077	0.0914713	0.0733708	0.108165	0.239076	0.465303	0.509915	0.869417	-0.0255835
YDL056W	MBP1	9.30064	0.296665	0.145099	0.558493	0.0604926	-0.161232	-0.0704772	0.0186665	0.0485801
YDL055C	PSA1	14.3704	-0.63337	-0.365998	-0.811718	0.0857107	-0.675213	-0.619842	-1.11197	0.132033
YDL054C	MCH1	8.57696	0.422439	0.215301	-0.0027287	0.0477715	0.565125	0.468476	0.208215	-0.136529
YDL053C	PBP4	9.38318	0.486886	0.0438354	0.207832	0.0346555	0.184126	0.0481254	0.331673	-0.0720106
YDL052C	SLC1	10.0942	0.215476	-0.186669	-0.0616579	-0.181272	-0.194073	-0.339843	-0.0894547	0.167566
YDL051W	LHP1	11.8086	-0.0519691	-0.145495	-0.572273	-0.775237	-0.116194	-0.219821	-1.05995	-0.179382
YDL050C	YDL050C	1.26927	-0.678492	-0.547291	0.0222977	-0.21954	0.86203	0.549881	-0.249851	-0.0284785
YDL049C	KNH1	5.98076	0.00922895	0.524849	0.398093	1.47976	-0.128801	-0.279272	0.986984	-0.36366
YDL048C	STP4	8.67055	-1.55335	1.34825	0.389344	0.667368	1.89064	2.61157	-1.0492	-0.301085
YDL047W	SIT4	10.1333	-0.0478968	-0.027276	-0.0766053	-0.0240436	-0.0255038	0.102343	-0.415196	0.0747747
YDL046W	NPC2	10.3901	0.248648	-0.279693	0.142835	0.343987	-0.0207338	-0.185606	0.177103	0.00337365
YDL045W-A	MRP10	8.43891	0.475866	-0.296241	0.16117	0.241427	-0.0829186	-0.129673	-0.152798	0.033366
YDL045C	FAD1	8.39971	0.24455	0.0926045	0.173262	0.127818	0.0886627	0.10413	0.135482	-0.00043363
YDL044C	MTF2	7.84663	0.292135	-0.121405	0.749552	0.208986	-0.159929	-0.246462	0.212007	-0.0122862
YDL043C	PRP11	8.78902	-0.32453	-0.26482	-0.341384	-0.337847	-0.150148	-0.130221	-0.671266	-0.116041
YDL042C	SIR2	9.29078	-0.280751	-0.0387825	-0.627093	-0.162065	-0.206022	-0.162511	-0.564024	-0.0682789
YDL041W	YDL041W	0.422487	-0.35743	-0.325735	-2.80045	-0.576395	0.364753	0.0381035	0.0711843	0.469156
YDL040C	NAT1	11.5939	0.141605	-0.100564	-0.571525	-0.0702589	-0.294132	-0.285521	-0.74089	0.0590908
YDL039C	PRM7	10.3253	-1.32986	0.536542	-0.375531	-2.54012	1.10331	1.34609	-2.45756	-0.15654
YDL037C	BSC1	9.25936	-1.75395	0.475372	-0.856269	-3.18225	1.2526	1.69243	-3.49962	-0.238156
YDL036C	PUS9	9.0267	0.0710297	0.0690439	-0.388467	-0.307271	0.0233176	0.162587	-0.644378	-0.0903294
YDL035C	GPR1	9.82774	0.526665	-0.0266909	0.390373	0.107657	0.112264	0.101092	0.463568	0.0430332
YDL034W	YDL034W	-1.5197	0.114048	1.11259	-0.0323034	0.186841	-0.534741	-0.746547	2.69129	0.0666542
YDL033C	SLM3	7.48582	0.0644593	0.25746	0.148236	0.0535602	0.000349975	0.0783771	0.0743272	0.156937
YDL032W	YDL032W	-0.534328	0.306179	1.57736	-1.2406	-0.819778	-0.00440819	0.00878477	1.49269	0.0713693
YDL031W	DBP10	11.8137	0.131595	0.153658	-0.480948	-0.805155	0.06766	0.151085	-0.876131	-0.12852
YDL030W	PRP9	8.67683	-0.109566	-0.0948397	-0.0592318	-0.278323	-0.230284	-0.228845	-0.459826	-0.046866
YDL029W	ARP2	11.1221	-0.0929969	-0.271894	-0.222052	0.286132	-0.0622969	-0.130461	-0.224832	0.187327
YDL028C	MPS1	9.00441	0.177332	-0.115887	0.638921	0.0888512	-0.00108834	0.125858	0.0742891	0.0984829
YDL027C	MRX9	8.35623	0.455633	0.266132	0.902651	0.860851	0.310945	0.181597	1.00254	-0.0128028
YDL026W	YDL026W	0.338751	-0.495401	0.692281	0.46617	-0.311527	0.208373	0.786385	1.64057	0.316309
YDL025C	RTK1	8.63794	0.336545	0.117898	0.213799	0.448069	0.198737	0.180918	0.4974	0.0240389
YDL025W-A	YDL025W-A	0.541497	-0.920326	-0.728991	-0.585613	-0.770587	-0.357291	-0.172177	-0.541964	-1.44584
YDL024C	DIA3	4.37406	-0.255813	1.11837	0.881652	0.319756	0.734398	1.08054	1.48344	-0.0654095
YDL022C-A	YDL022C-A	-2.19306	0.617074	1.95677	2.3277	0.802252	0.815047	1.24973	2.39683	-0.691929
YDL023C	YDL023C	1.21751	-1.69418	0.0762027	-0.531036	0.952171	0.646117	0.854636	-0.176611	1.23474
YDL022W	GPD1	10.2831	-0.819769	0.0226231	-0.40764	0.876066	0.588885	0.930162	-0.3498	0.322553
YDL021W	GPM2	5.59094	0.406045	1.02158	2.0244	1.71132	1.14561	0.816798	2.30791	0.252414
YDL020C	RPN4	9.42591	1.16611	0.386765	1.22438	0.245864	-0.205028	-0.198965	0.951907	0.209163
YDL019C	OSH2	10.3005	-0.000962123	-0.0795358	-0.00299168	0.359104	-0.446183	-0.420817	-0.245389	0.088644
YDL018C	ERP3	8.59937	0.036928	-0.165363	-0.303529	-0.0781599	0.200769	0.142875	-0.0567552	-0.2287
YDL017W	CDC7	8.03158	0.0682099	0.203714	0.256306	-0.113981	0.283342	0.331948	0.0119864	0.0915331
YDL016C	YDL016C	8.43416	-0.0713003	-0.209652	-0.137924	-0.171132	0.152931	0.164421	-0.224486	-0.00244672
YDL015C	TSC13	11.3664	0.0929919	-0.115307	-0.316914	-0.223951	0.0307082	-0.0240882	-0.476788	0.0306109
YDL014W	NOP1	13.2178	0.0167303	-0.139093	-0.774726	-0.409793	-0.258376	-0.258191	-1.21939	0.0949326
YDL013W	SLX5	8.96926	0.237768	0.123633	0.14683	-0.0740642	-0.0394406	-0.00065594	0.0470639	-0.0722852
YDL012C	YDL012C	8.51443	0.718413	0.301133	-0.165905	0.00815266	0.0350538	-1.85847e-05	0.0739357	0.0623656
YDL011C	YDL011C	-0.223711	-1.5577	-0.441438	-0.986551	0.40959	0.622692	0.720515	0.147049	0.662496
YDL010W	GRX6	8.95115	0.142393	0.219341	0.250402	-0.116717	0.208483	0.176585	0.588547	-0.146058
YDL009C	YDL009C	1.98711	-0.766812	-0.371278	0.308845	-0.436241	-0.0745748	0.0311116	0.577173	0.216988
YDL008W	APC11	8.03942	-0.106757	-0.319295	-0.378507	-0.191851	0.105789	0.185201	-0.287647	-0.163797
YDL007C-A	YDL007C-A	-2.2433	0.107573	-0.186993	-0.351383	-0.45892	2.50334	3.01964	1.14213	0.39388
YDL007W	RPT2	11.8423	0.0410019	-0.257696	0.111562	-0.319126	0.123484	0.113623	-0.411471	-0.061463
YDL006W	PTC1	9.01534	-0.249069	-0.133558	0.00366717	-0.147528	0.00511929	0.122603	-0.261001	-0.111001
YDL005C	MED2	9.56711	-0.186059	0.0798922	0.346349	-0.0503169	-0.145722	-0.132346	-0.223908	-0.120677
YDL004W	ATP16	10.3734	0.018099	-0.0397787	0.14241	1.7281	0.0622998	-0.035636	0.533819	-0.210821
YDL003W	MCD1	10.0954	-0.486907	-0.175432	0.0315864	0.135323	-0.449221	-0.442428	-0.604192	0.0736753
YDL002C	NHP10	9.04439	-0.269406	-0.133889	-0.00202112	-0.220313	-0.208926	-0.128752	-0.52901	-0.28174
YDL001W	RMD1	8.3765	-0.299848	-0.0864537	0.157831	-0.12392	-0.127988	-0.049333	-0.248839	0.0380439
YDR001C	NTH1	10.159	0.406941	0.318109	0.630549	0.811005	0.379517	0.299875	1.0889	0.0767785
YDR002W	YRB1	12.9476	-0.42277	-0.388455	-0.725012	-0.54126	-0.163961	-0.161094	-0.811608	-0.286213
YDR003W	RCR2	7.63037	0.14083	0.0689996	0.480492	0.492649	-0.00870938	-0.0486697	0.694868	0.132544
YDR003W-A	YDR003W-A	5.96676	0.00145818	0.0340413	0.569211	0.595222	0.129948	0.122166	0.973515	0.0377968
YDR004W	RAD57	8.43492	0.0123405	-0.0131	0.058676	0.0487895	-0.0961444	-0.0814844	0.107281	-0.0137315
YDR005C	MAF1	8.98769	0.00364645	-0.1555	0.213179	0.489168	-0.221199	-0.350102	0.0668207	-0.0319471
YDR006C	SOK1	10.0256	0.0934567	-0.0186528	0.520136	0.0405373	-0.0814441	-0.107762	-0.136392	0.00438618
YDR007W	TRP1	2.77886	-0.701887	-0.208191	-0.734117	0.229514	0.0660643	-0.00833613	0.00936877	6.58847
YDR008C	YDR008C	-2.19929	-0.0294612	1.53151	0.0137742	0.994884	-0.386229	-0.60093	0.618559	4.56692
YDR009W	GAL3	5.35269	0.258625	0.769607	0.165326	5.94637	0.118511	-0.681801	2.31038	0.0318345
YDR010C	YDR010C	1.14712	-0.171318	0.336436	0.605777	0.993727	1.01027	1.4655	1.02098	0.0188915
YDR011W	SNQ2	11.8215	-0.310709	-0.189717	-0.174398	-0.211612	0.0285951	-0.286052	0.0321934	-0.0841772
YDR012W	RPL4B	14.3034	-0.292226	-0.363451	-1.04176	-0.308944	-0.289895	-0.345292	-1.19798	0.0737192
YDR013W	PSF1	7.71045	-0.11975	-0.258682	-0.0260273	-0.130194	-0.152355	-0.107337	-0.100403	-0.000248208
YDR014W	RAD61	7.75993	0.2441	0.124264	0.277972	-0.0903094	-0.163741	-0.153495	0.10795	-0.116962
YDR014W-A	HED1	3.26636	0.00318958	1.25185	0.627149	-0.00962317	1.23047	1.05857	1.33007	-0.095199
YDR015C	YDR015C	-1.90169	-0.138042	0.481054	0.246605	-0.556367	-0.0308071	0.262364	-0.183232	-0.146987
YDR016C	DAD1	7.74989	-0.834793	-0.351123	-0.746225	-0.0335547	-0.269081	-0.270886	-0.391206	-0.127592
YDR017C	KCS1	10.3557	-0.212303	-0.119625	0.0643452	-0.0500213	-0.263609	-0.273057	-0.283885	0.0546765
YDR018C	YDR018C	3.91567	0.726199	1.07616	1.59367	2.4743	1.05602	0.285727	3.31298	-0.00752219
YDR019C	GCV1	9.32114	-0.277149	-0.139592	0.47115	-0.00353502	0.55714	0.354092	0.375776	-0.00737255
YDR020C	DAS2	8.49743	-0.134445	-0.353081	-0.257406	-0.61759	-0.110531	-0.0452213	-0.856286	-0.217765
YDR021W	FAL1	9.08227	-0.229177	-0.170177	-0.0402296	-0.867237	0.0735081	0.158508	-0.854833	-0.090905
YDR022C	YDR022C	6.80271	-0.567256	-0.118311	0.255901	0.319009	0.436585	0.596881	0.506558	0.00911804
YDR023W	SES1	13.5384	-0.0650592	-0.418637	-0.974542	-0.343565	-0.287083	-0.379012	-1.13267	-0.0711863
YDR024W	FYV1	7.35632	-0.0394361	-0.39788	-0.701158	-0.393484	0.00419844	0.08126	-0.961133	-0.169538
YDR025W	RPS11A	13.6626	-0.485884	-0.228709	-1.14282	-0.376515	-0.318195	-0.396171	-1.31321	0.039561
YDR026C	NSI1	9.53228	0.206729	0.153901	0.0534843	-0.320056	-0.135798	-0.118918	-0.0847045	-0.11143
YDR027C	VPS54	9.47821	0.0825384	-0.0976516	0.5819	0.155949	-0.297019	-0.252009	-0.0100816	0.10838
YDR028C	REG1	11.0494	0.320226	-0.0431995	-0.0753316	0.228994	-0.138042	-0.139905	0.262586	0.0518295
YDR029W	YDR029W	-2.21898	-1.42174	0.86645	-0.273312	0.138721	-1.17361	-1.68102	3.37737	1.08655
YDR030C	RAD28	7.41364	0.170394	0.234474	0.306023	-0.0627658	0.3677	0.549805	0.03773	-0.140694
YDR031W	MIX14	7.25568	-0.307597	-0.282433	0.325083	0.759453	0.00421102	0.0832895	0.539983	-0.38182
YDR032C	PST2	10.8536	0.0581516	-0.0169485	0.239352	0.860179	0.240272	0.0464517	0.451964	0.116538
YDR033W	MRH1	13.54	-0.441159	0.20149	0.0798894	-0.368463	0.557035	1.01159	-1.62505	-0.164357
YDR034C	LYS14	9.6843	0.176802	-0.0274068	0.0507296	-0.0500606	-0.0434846	0.012547	0.0110965	-0.165779
YDR034C-D	YDR034C-D	9.53646	-0.506588	1.85801	0.0102471	-0.115511	0.369744	0.175454	1.19739	-0.0750644
YDR034C-C	YDR034C-C	6.11759	-0.470205	1.78492	0.131659	0.293543	-0.236664	-0.386089	0.631353	-0.0397527
YDR034C-A	YDR034C-A	-1.85037	1.31425	2.75337	0.537621	1.5552	-0.911986	-1.18775	3.67639	-0.397325
YDR034W-B	YDR034W-B	2.39479	-0.990748	0.753462	0.514323	0.819203	2.73676	2.9184	1.62288	0.18153
YDR035W	ARO3	11.9808	-0.166152	0.0153939	-0.744826	-0.0820904	0.194438	0.124811	-0.624345	-0.617347
YDR036C	EHD3	9.68985	-0.0347848	-0.348865	-0.30125	0.183481	-0.160637	-0.209104	-0.482015	0.0720569
YDR037W	KRS1	13.8295	-0.0704711	-0.296193	-1.2466	-0.595195	-0.175469	-0.331536	-1.26174	-0.0984832
YDR038C	ENA5	10.4977	0.151938	0.0979654	0.0320235	0.0469065	-0.134009	-0.381667	0.208959	0.00469898
YDR039C	ENA2	10.5734	0.12184	0.0938184	0.107225	0.0997382	-0.134251	-0.398788	0.319037	0.0246151
YDR040C	ENA1	10.5376	0.19113	0.154592	0.204206	0.265094	-0.187709	-0.5068	0.505066	-0.0116494
YDR041W	RSM10	8.69968	-0.0305306	-0.208102	0.331162	0.577646	-0.0519562	-0.152553	0.137419	0.0759012
YDR042C	YDR042C	5.01986	-0.267509	0.52811	-0.357514	-1.49433	1.85087	2.01832	0.0777169	-0.0183972
YDR043C	NRG1	6.10265	0.798209	1.12212	1.11208	0.445668	0.659869	0.451609	1.82585	0.0292964
YDR044W	HEM13	9.56909	0.441554	0.457953	-0.0436506	-0.434336	-0.165022	-0.0314419	-0.693435	0.410111
YDR045C	RPC11	9.22377	-0.398748	-0.215101	-0.439391	-0.645208	-0.101075	-0.102861	-0.692582	-0.176616
YDR046C	BAP3	11.6197	-0.520066	-0.281683	-0.0467845	-0.13167	0.282652	0.316244	-0.344856	-0.360584
YDR047W	HEM12	10.3983	0.0827121	0.0965499	-0.211418	0.128474	-0.0808687	0.024152	-0.364469	0.029787
YDR048C	YDR048C	-0.708834	0.761694	1.30392	0.97849	0.537844	0.0859077	0.585713	2.67198	-0.0903983
YDR049W	VMS1	9.46716	0.171374	0.0383504	0.0521428	-0.167699	-0.0205269	0.000990472	-0.177583	-0.0816464
YDR050C	TPI1	15.4933	-0.741124	-0.406246	-1.36226	-0.624965	-0.234881	-0.157249	-1.69026	0.101724
YDR051C	DET1	9.4698	0.0843589	-0.205256	0.0454847	-0.0222251	-0.0286928	0.0749864	-0.338861	-0.161243
YDR052C	DBF4	9.94505	0.107747	0.058657	0.340088	-0.258634	-0.0974945	-0.101349	-0.0625478	0.0614749
YDR053W	YDR053W	-0.670027	0.122602	1.76869	-0.194221	0.00278569	0.39221	0.291702	1.87037	-0.885789
YDR054C	CDC34	10.0247	0.220206	0.0638288	0.329307	-0.14036	0.0709121	0.0732934	-0.188064	-0.0902015
YDR055W	PST1	10.5122	-0.657485	0.171475	1.24158	0.958903	1.16226	0.96601	0.773738	-0.0131655
YDR056C	EMC10	10.097	0.209118	-0.0109374	-0.300993	-0.0814378	-0.105655	-0.00775501	-0.270495	-0.137391
YDR057W	YOS9	8.86542	0.121272	0.138289	0.224921	-0.0259114	0.190475	0.195187	0.176388	-0.12368
YDR058C	TGL2	6.82745	0.392757	0.0637326	0.964256	0.856158	0.218053	0.130085	1.29176	-0.129559
YDR059C	UBC5	6.72727	0.773227	0.332122	0.724973	1.09531	1.06397	0.810024	1.58482	0.0767395
YDR060W	MAK21	12.4369	0.0514871	-0.139923	-0.569459	-0.730522	-0.174852	-0.0977164	-1.10421	-0.15206
YDR061W	YDR061W	8.88109	0.198422	-0.0111664	0.320297	0.422037	0.0900316	0.142029	0.439905	0.106474
YDR062W	LCB2	11.6975	0.0985393	-0.0205882	-0.276804	-0.263637	-0.050444	-0.0603485	-0.393934	0.0112975
YDR063W	AIM7	9.29058	-0.0822194	-0.377152	-0.306836	0.0960674	-0.099706	-0.0589359	-0.266872	-0.0262691
YDR064W	RPS13	14.3183	-0.236787	-0.548648	-1.22046	-0.412234	-0.360344	-0.462626	-1.2806	0.0315531
YDR065W	RRG1	7.8707	-0.161326	-0.0417859	0.260551	-0.0616494	-0.0883122	-0.108863	0.105572	-0.134249
YDR066C	RTR2	6.27318	-0.129817	-0.207694	-0.207367	0.228481	-0.130815	-0.224791	0.230004	-0.16978
YDR067C	OCA6	8.03006	0.0551909	-0.0785537	0.214313	-0.160893	0.136115	0.200024	-0.039756	-0.0720268
YDR068W	DOS2	10.0072	-0.0957025	-0.173876	-0.352158	-0.285819	-0.0186108	0.0526416	-0.112425	-0.309176
YDR069C	DOA4	8.17381	0.324722	0.322484	0.637321	0.328213	-0.062637	-0.00910642	0.270842	0.217967
YDR070C	FMP16	3.77439	0.361902	1.11984	1.83898	2.59484	1.71148	2.77627	2.52759	0.030733
YDR071C	PAA1	10.9953	0.0284658	-0.293288	-0.345119	-0.163215	-0.255725	-0.345448	-0.768366	-0.0637363
YDR072C	IPT1	9.84324	0.0410134	0.162272	0.354772	0.0905295	0.120875	-0.102005	0.0689791	0.0719369
YDR073W	SNF11	7.90505	-0.364824	0.0308349	0.00473055	0.240419	-0.0547781	-0.182021	0.306972	-0.022773
YDR074W	TPS2	9.96125	0.0201024	0.544064	0.90301	1.66745	-0.00271783	-0.100562	0.753662	0.0727121
YDR075W	PPH3	8.79703	-0.335579	-0.184163	0.395114	-0.409028	-0.417864	-0.387984	-0.707921	-0.105026
YDR076W	RAD55	6.93732	-0.193222	0.0379994	0.126286	0.0102018	0.312871	0.294048	-0.124484	-0.0504719
YDR077W	SED1	14.2815	0.552686	0.329035	0.659617	0.732624	1.0698	1.19882	0.95394	-0.099449
YDR078C	SHU2	6.56522	0.583832	-0.154674	0.255997	-0.448128	-0.264405	-0.278495	0.249484	0.214941
YDR079W	PET100	7.53317	0.0105079	-0.151055	0.231301	0.447399	0.0674542	0.0639819	0.439142	-0.0968926
YDR079C-A	TFB5	6.79782	0.0535707	-0.424385	-0.430635	-0.221056	-0.160355	-0.262577	-0.0286269	-0.157455
YDR080W	VPS41	9.39166	0.294546	-0.138293	0.108484	-0.109395	-0.0652737	-0.0565658	0.115897	0.0611659
YDR081C	PDC2	9.48429	0.270854	0.000975258	0.220236	-0.152213	-0.0202707	0.0674635	-0.28524	0.0812206
YDR082W	STN1	7.8779	0.0859769	0.133568	0.520498	-0.0479744	-0.0197119	0.126197	0.332542	-0.00807834
YDR083W	RRP8	11.2676	-0.175884	-0.138537	-0.334023	-0.845401	-0.100219	0.0335756	-1.17919	-0.28475
YDR084C	TVP23	8.95668	-0.0962792	-0.279154	-0.317274	-0.0506732	0.0742344	0.0380742	-0.453209	0.0724254
YDR085C	AFR1	7.31407	0.218823	1.02168	1.02315	1.44287	0.801021	0.33851	2.0723	-0.151676
YDR086C	SSS1	11.386	-0.19036	-0.221832	-0.567586	-0.47926	-0.00306588	-0.0953265	-0.429576	-0.27149
YDR087C	RRP1	10.4978	-0.251853	-0.318732	-0.318907	-0.831184	-0.0550084	-0.00917744	-1.02227	-0.0963212
YDR088C	SLU7	8.78614	-0.086481	0.335882	0.610028	0.00925969	0.217314	0.264338	0.154665	-0.289415
YDR089W	VTC5	9.2236	-0.219318	-0.225763	-0.277008	-0.090106	-0.131547	-0.115915	-0.289138	0.273502
YDR090C	YDR090C	8.36287	0.290401	-0.101981	0.00267607	-0.13359	0.0602391	0.0811442	0.0204079	0.00492184
YDR091C	RLI1	11.7017	0.192056	-0.276277	-0.47602	-0.447114	-0.297578	-0.258547	-1.21832	0.063754
YDR092W	UBC13	9.0845	0.428185	0.173457	0.179357	0.0102776	0.175969	0.0998009	0.220607	0.00762585
YDR093W	DNF2	11.0959	-0.144691	-0.236495	-0.542808	-0.0565107	-0.166626	-0.177206	-0.372711	0.0809853
YDR094W	YDR094W	7.72452	-0.129202	-0.0409323	-0.424855	-0.0961429	0.204268	0.192822	-0.0249827	0.0466698
YDR095C	YDR095C	-2.07972	-0.348712	1.15388	-0.245295	-0.468555	0.00218131	1.68832	-0.82821	-0.0145185
YDR096W	GIS1	8.03778	0.362729	0.4887	1.6174	1.23784	0.0265455	-0.136139	1.09213	0.0250336
YDR097C	MSH6	10.185	0.123619	-0.0692846	-0.145509	-0.269636	-0.142154	-0.00205008	-0.587465	-0.0163098
YDR098C	GRX3	10.5314	-0.101732	-0.199474	-0.603446	-0.310564	-0.0523015	-0.0994676	-0.565529	-0.0108691
YDR098C-B	YDR098C-B	10.828	-0.627588	1.78324	-0.0809638	-0.580171	0.740225	0.707545	0.586653	-0.0197396
YDR098C-A	YDR098C-A	8.0091	-0.994042	1.72546	-0.133195	-0.587267	0.732616	0.878605	0.103403	0.0519865
YDR099W	BMH2	11.9251	0.453647	-0.0971185	-0.0571961	0.134383	-0.033098	-0.133275	-0.156807	0.0778467
YDR100W	TVP15	8.78604	-0.138115	-0.192725	-0.0268692	0.248412	-0.120527	-0.17435	-0.181067	0.019524
YDR101C	ARX1	11.6638	-0.164926	-0.309885	-0.329581	-0.68875	-0.0886488	-0.0602894	-1.19556	-0.0473235
YDR102C	YDR102C	-2.45915	0.215962	3.36605	1.20512	-0.00336385	0.303777	0.985038	1.83252	1.02758
YDR103W	STE5	6.58908	0.177721	2.44146	1.2866	0.0724669	-0.354119	-0.264475	0.979092	0.187331
YDR104C	SPO71	8.18953	0.219789	0.272346	0.235156	0.152408	-0.0465958	0.0729067	0.526013	0.045316
YDR105C	TMS1	8.99778	0.182551	0.0544894	0.0347771	0.00687231	-0.145784	-0.111928	0.0165874	0.182678
YDR106W	ARP10	4.3634	0.0708754	0.159479	-0.473517	-0.011437	-0.289282	-0.371419	0.8831	0.129698
YDR107C	TMN2	8.77467	-0.0184803	-0.0610137	-0.463891	0.15826	0.00636646	-0.012322	-0.284249	-0.0509329
YDR108W	TRS85	8.72151	0.0508081	0.0514004	0.226492	-0.0186683	-0.179986	-0.191224	0.016658	0.00144283
YDR109C	YDR109C	8.60501	0.0793699	0.0883792	0.501126	0.0390927	0.0582051	0.0882284	0.25741	0.0176518
YDR110W	FOB1	9.63067	-0.0690158	-0.137929	0.177628	-0.516796	-0.194448	-0.159728	-0.821315	-0.173503
YDR111C	ALT2	9.02051	0.531332	0.407401	-0.227545	0.245512	-0.309882	-0.410623	-0.320962	-0.107494
YDR112W	IRC2	-1.18103	-0.671973	-0.608453	-1.49408	-1.90313	0.453969	1.02229	0.315431	0.655355
YDR113C	PDS1	8.32119	-0.242421	0.0308047	0.291425	0.0813782	-0.290119	-0.208561	-0.070449	0.0867455
YDR114C	YDR114C	-1.44381	-0.182768	0.99648	0.0609186	-0.230901	0.12366	1.36309	-0.111254	1.4235
YDR115W	MRX14	8.33392	-0.296037	-0.31345	0.00564983	0.276036	-0.0429245	-0.0619008	-0.0726619	0.0512379
YDR116C	MRPL1	8.78324	-0.1138	-0.274122	0.326223	0.622442	-0.180855	-0.211258	-0.170788	0.0146865
YDR117C	TMA64	9.72181	0.0488936	-0.0953546	-0.278409	-0.0375407	-0.202239	-0.222858	-0.32572	0.00736618
YDR118W	APC4	7.99888	0.0150858	-0.0116533	0.181581	0.0319538	-0.265357	-0.375489	0.253146	0.102827
YDR118W-A	YDR118W-A	4.9056	-0.222798	-0.0367454	0.00165189	-0.142146	-0.124965	-0.163952	0.526275	0.084759
YDR119W	VBA4	11.2256	0.0190778	-0.179755	-0.679304	-0.436811	-0.250082	-0.198741	-1.01967	0.0196664
YDR119W-A	COX26	2.14006	-0.586575	0.56762	2.39233	5.63748	0.359631	0.633688	3.62019	-0.140731
YDR120C	TRM1	11.3384	-0.074428	-0.149771	-0.522173	-0.640845	-0.246411	-0.235244	-1.15554	-0.0661917
YDR121W	DPB4	9.23275	0.0501121	-0.1657	-0.340951	-0.453626	0.116396	0.211385	-0.689254	-0.189853
YDR122W	KIN1	9.68743	0.134958	0.166656	0.5125	0.628804	-0.0623779	-0.154363	0.864465	0.106181
YDR123C	INO2	7.38723	-0.441122	0.170186	0.119603	-0.143814	-0.255277	-0.381077	0.131126	0.0968277
YDR124W	YDR124W	4.81822	0.0468368	0.862059	0.272282	-0.313372	0.329055	0.376532	0.810624	0.241207
YDR125C	ECM18	6.21435	-0.0212985	0.318138	0.247398	0.635924	0.0251226	0.0457043	0.660506	-0.0104569
YDR126W	SWF1	6.67676	0.582405	0.250881	0.137627	-0.167936	0.39066	0.254499	0.640207	0.168285
YDR127W	ARO1	11.9518	0.476766	-0.187803	-1.45005	-0.0361156	0.106762	-0.15471	-0.323228	-0.231837
YDR128W	MTC5	10.0117	-0.285312	0.287814	-0.234252	-0.124837	-0.00690495	0.065826	0.113627	0.0826209
YDR129C	SAC6	11.4672	0.0762219	0.0310049	-0.28826	0.46709	-0.42698	-0.485583	-0.305439	0.146775
YDR130C	FIN1	7.73169	0.198419	-0.163071	0.486846	0.181607	-0.14391	-0.156705	0.282177	0.0636941
YDR131C	YDR131C	7.61231	0.337528	0.183449	0.417398	0.308492	0.0450241	-0.0281994	0.616417	-0.00189222
YDR132C	YDR132C	7.54272	0.443632	-0.0600021	0.169564	0.246787	-0.0879311	-0.195348	0.112144	0.0358917
YDR133C	YDR133C	11.4979	-0.173891	0.202712	-0.00449419	0.889881	0.0522926	0.184851	-0.612936	-0.023355
YDR135C	YCF1	11.6365	0.656258	-0.188549	-0.688938	-0.182677	-0.0779494	-0.163183	-0.242741	0.0226198
YDR136C	VPS61	0.553596	-1.28071	1.56359	-0.104689	-1.16687	0.900426	0.939645	0.421434	-0.29581
YDR137W	RGP1	9.21441	0.148632	0.0209276	0.10924	0.0231583	-0.0477137	-0.0200527	-0.127759	-0.0905673
YDR138W	HPR1	9.45953	0.171704	-0.0450332	0.282205	-0.212555	-0.162636	-0.10345	-0.213254	0.018826
YDR139C	RUB1	9.25203	-0.524588	-0.374601	-0.456799	-0.462293	-0.157258	-0.104249	-0.608437	-0.204467
YDR140W	MTQ2	8.18587	0.176236	-0.0984122	-0.0535978	-0.230639	0.107545	0.157884	-0.0537185	0.108961
YDR141C	DOP1	10.1752	0.348133	-0.166736	-0.138545	0.011663	-0.0996959	-0.0133248	0.0337981	0.144625
YDR142C	PEX7	7.83299	0.245505	0.0733038	0.406033	0.382563	0.00764957	0.125198	0.136832	0.0321065
YDR143C	SAN1	9.55509	0.421244	0.217644	0.231863	-0.328399	-0.0890603	-0.0567858	-0.629192	0.0713338
YDR144C	MKC7	10.9503	0.233311	-0.260836	-0.494081	-0.682516	-0.22338	-0.550905	-0.65856	0.0782976
YDR145W	TAF12	10.1509	0.268952	0.156306	0.10627	-0.139603	-0.210937	-0.176963	-0.367946	0.0155375
YDR146C	SWI5	9.37847	0.290713	0.278463	0.81109	0.252676	-0.0816029	-0.144301	0.371061	0.197053
YDR147W	EKI1	8.50834	0.118034	0.0490505	0.19255	-0.242027	-0.203896	-0.235151	0.0777357	0.192325
YDR148C	KGD2	10.2152	0.0758983	-0.0302171	0.100301	2.04548	-0.125758	-0.090604	0.510136	0.00565808
YDR149C	YDR149C	-1.9119	0.484306	1.31735	0.717365	0.203297	-0.209968	0.708301	0.814187	-0.602432
YDR150W	NUM1	11.1366	0.328451	-0.0923919	-0.277433	0.188061	-0.0865558	-0.00105405	-0.00222393	-0.0178942
YDR151C	CTH1	8.73274	0.701566	0.119193	0.532675	0.00720923	-0.218414	-0.13291	0.273589	0.191314
YDR152W	GIR2	10.6492	0.021061	-0.233364	-0.070613	-0.406979	-0.153279	-0.0641927	-0.539925	-0.140552
YDR153C	ENT5	9.55749	0.299256	-0.0483458	0.522656	0.0268193	-0.110255	-0.166111	-0.154671	-0.0420547
YDR154C	YDR154C	13.4128	-0.0716493	-0.254906	-0.335646	-0.26849	0.129863	0.197679	-0.599896	0.101302
YDR155C	CPR1	13.7956	0.0106735	-0.193711	-0.404852	-0.233428	0.0722044	0.130544	-0.652223	0.143515
YDR156W	RPA14	9.22375	0.105775	0.130199	-0.117948	-0.485418	0.214734	0.256748	-0.671257	-0.101222
YDR157W	YDR157W	7.23982	0.0779274	0.0102933	-0.0936323	-0.398828	0.277804	0.29032	-0.497538	-0.0512265
YDR158W	HOM2	12.6044	-0.0739649	-0.387402	-1.43438	-0.187624	0.108563	-0.19279	-0.774986	-0.332761
YDR159W	SAC3	9.80969	0.258086	0.0571477	-10.4891	-0.00764858	-0.29695	-0.287259	-0.0788894	0.0518505
YDR160W	SSY1	8.90713	0.233942	0.0852105	0.745019	0.0140622	-0.161236	-0.0981154	0.024035	0.0284948
YDR161W	ACL4	10.8307	-0.159685	-0.144462	-0.460529	-0.802397	-0.107257	-0.0531024	-1.0827	-0.0637327
YDR162C	NBP2	8.60135	0.133448	-0.00287747	0.556812	-0.170421	0.0600209	0.0877852	0.0558236	-0.0502565
YDR163W	CWC15	8.46287	0.00497988	0.151054	0.35286	-0.209618	0.301753	0.376674	0.243811	-0.336452
YDR164C	SEC1	9.5977	-0.000571871	-0.0104838	-0.197789	0.0524967	-0.106713	-0.117245	-0.279934	0.0249817
YDR165W	TRM82	11.0472	-0.164209	-0.297319	-0.487064	-0.747543	-0.155952	-0.129717	-1.27057	-0.0918472
YDR166C	SEC5	9.58359	0.240002	-0.115998	0.300162	-0.0159186	-0.177016	-0.0402848	-0.257411	0.115028
YDR167W	TAF10	9.92941	-0.0511189	-0.235039	-0.043095	-0.187098	-0.0932373	-0.0767111	-0.349819	-0.366269
YDR168W	CDC37	11.2714	-0.00800686	-0.362998	-0.32458	-0.2658	-0.16502	-0.246292	-0.583574	-0.222253
YDR169C	STB3	9.03096	0.0210898	0.084087	0.430884	0.25538	0.114946	0.213961	0.235795	-0.0222649
YDR169C-A	YDR169C-A	0.533817	0.50679	-0.0474415	0.559223	0.55436	-0.156593	-0.029611	1.11378	0.763978
YDR170C	SEC7	11.9384	0.0369451	-0.0237705	-0.641006	-0.101012	-0.245315	-0.166605	-0.389229	-0.064923
YDR170W-A	YDR170W-A	7.23343	-1.21162	1.46378	-0.642966	-1.37557	-0.0720656	-0.122373	-0.584286	0.0795345
YDR171W	HSP42	8.32011	2.54544	0.905605	1.76833	1.24908	0.0540466	-0.0250799	2.62689	0.462179
YDR172W	SUP35	12.6801	-0.167532	-0.314681	-0.603252	-0.223307	-0.30109	-0.284051	-0.922171	0.00293504
YDR173C	ARG82	7.47691	-0.112102	-0.15025	0.548368	0.0489053	-0.0282475	0.141709	0.472983	0.163338
YDR174W	HMO1	11.129	0.111592	-0.197521	-0.557531	-0.0233172	-0.405635	-0.427745	-0.740387	0.0134343
YDR175C	RSM24	8.99004	-0.0471389	-0.347155	0.149951	0.421702	-0.12106	-0.171989	-0.0528845	0.11344
YDR176W	NGG1	9.89573	0.24001	-0.134069	0.315674	-0.109906	-0.183767	-0.179633	-0.0932362	-0.0468892
YDR177W	UBC1	10.3642	0.229155	-0.0730827	0.147018	0.173505	0.0931345	-0.0393237	0.271531	-0.0660295
YDR178W	SDH4	8.30383	0.768726	0.192665	0.976279	2.7116	0.285672	-0.0545632	1.90385	-0.0253905
YDR179C	CSN9	7.62595	-0.144976	-0.123749	0.0301927	-0.36413	-0.0440387	-0.0861821	0.535775	-0.319579
YDR179W-A	NVJ3	8.24785	-0.150099	-0.185752	0.0310743	-0.684568	-0.0317153	-0.0376853	-0.338462	-0.0676023
YDR180W	SCC2	9.26604	0.186992	-0.055243	0.339743	-0.345876	-0.0308835	0.071328	-0.277918	0.00300979
YDR181C	SAS4	8.66934	0.0418644	-0.111112	0.322659	0.0347992	-0.172784	-0.12925	-0.029398	-0.0641206
YDR182W	CDC1	9.93773	0.150911	-0.0306245	-0.0420436	-0.0512175	0.0338614	0.0719765	-0.208903	0.0587083
YDR182W-A	YDR182W-A	4.67733	0.271801	0.0855555	0.268637	-0.347808	0.332821	0.387729	0.0470943	0.0828733
YDR183W	PLP1	8.08379	-0.0793664	-0.219756	0.0485483	-0.116406	-0.124165	-0.126598	0.0676711	-0.199193
YDR183C-A	YDR183C-A	7.74758	-0.299656	-0.210411	0.180264	-1.05078	0.267057	0.408148	-0.891077	-0.246034
YDR184C	ATC1	9.65831	-0.337601	-0.192939	0.0200829	-0.901052	0.141599	0.163269	-0.933035	-0.216108
YDR185C	UPS3	5.96594	0.207413	0.539911	0.871974	0.057757	-0.0255207	0.1093	-0.0568604	-0.0445189
YDR186C	SND1	10.1771	0.407958	0.199808	0.679868	0.000918035	0.111682	0.155526	0.331105	0.00743511
YDR187C	YDR187C	-0.457778	-1.33735	0.314743	-0.109642	1.27748	-0.275303	-0.942311	1.72797	-0.165264
YDR188W	CCT6	12.1892	-0.217554	-0.240521	-0.321041	-0.247351	-0.111429	-0.0736505	-0.713099	0.0199927
YDR189W	SLY1	10.4507	0.130824	-0.067427	-0.345163	-0.144824	-0.162732	-0.141507	-0.543586	0.0898782
YDR190C	RVB1	11.57	0.00615824	-0.264925	-0.227907	-0.254309	-0.112844	-0.120114	-0.740953	-0.0811504
YDR191W	HST4	6.67483	0.0669915	-0.227832	0.94501	0.209689	0.2562	0.274764	0.415164	0.138609
YDR192C	NUP42	8.12962	0.203657	0.0500676	0.0525059	0.0497337	0.124244	0.141173	-0.20654	0.128179
YDR193W	YDR193W	-2.08263	-0.0616421	2.03539	0.0243308	0.40232	0.348652	1.0506	2.47004	-0.0578826
YDR194C	MSS116	11.5491	0.174763	-0.190776	0.315956	-0.0532124	-0.242524	-0.157338	-0.936844	-0.179273
YDR194W-A	YDR194W-A	-1.95229	-0.524332	0.893712	-0.42409	-0.235042	0.129727	0.748273	0.142576	-0.344587
YDR195W	REF2	8.44746	0.419545	0.148882	0.689276	-0.122724	-0.181993	-0.287829	0.0849704	0.0846843
YDR196C	CAB5	9.30858	-0.301183	-0.0362161	-0.11623	0.053941	0.00317898	0.087462	-0.0656146	-0.171191
YDR197W	CBS2	7.65348	0.157171	0.0963742	0.536375	0.496673	-0.130064	-0.117705	0.330741	0.182821
YDR198C	RKM2	8.69945	-0.0830187	-0.0012326	0.0703331	-0.391701	0.09709	0.0904037	-0.240987	-0.0780734
YDR199W	YDR199W	-1.29264	-1.33227	0.443248	-1.38235	0.00695542	-0.504118	-0.821352	1.55066	1.08151
YDR200C	VPS64	9.03173	0.0245556	0.450098	0.277187	0.0436448	-0.00868772	-0.0406985	0.618514	0.000165585
YDR201W	SPC19	7.9822	-0.341431	-0.359774	-0.178941	0.114872	-0.50787	-0.608002	-0.348379	-0.0776622
YDR202C	RAV2	8.24231	0.276275	0.163482	0.266121	0.21155	-0.117698	0.0146684	0.185831	0.014244
YDR203W	YDR203W	-1.12961	0.0682701	0.463766	0.91106	0.112914	-0.578289	-0.961803	2.65901	0.949743
YDR204W	COQ4	8.39571	0.23019	0.0778404	0.363017	0.625514	0.117002	0.095564	0.706782	-0.0116757
YDR205W	MSC2	8.64719	0.362594	0.0530809	0.152013	-0.0718484	0.134279	0.179493	-0.0124861	0.113603
YDR206W	EBS1	10.5465	0.198579	-0.0647868	-0.0935063	-0.276811	-0.224339	-0.183776	-0.268364	-0.00071631
YDR207C	UME6	9.17687	0.0701898	0.183452	0.152243	-0.0552052	-0.151254	-0.180103	0.108799	0.0594721
YDR208W	MSS4	9.99348	0.0555583	-0.243709	0.507774	0.12101	-0.133606	-0.0704917	-0.15049	0.0681187
YDR209C	YDR209C	1.54078	-2.8912	-1.26986	-0.942681	-1.09334	-0.624903	-0.362603	0.261907	0.696665
YDR210W	YDR210W	9.40707	-0.823774	-0.376692	-0.756751	-0.599596	-0.0951186	-0.0287827	-0.800113	-0.109125
YDR210W-B	YDR210W-B	9.55452	-0.560188	1.81185	0.0145481	-0.191679	0.385515	0.170752	1.15519	-0.0658127
YDR210W-A	YDR210W-A	5.56938	-0.291388	1.84881	-0.174467	0.0569614	-0.104116	-0.198248	0.34198	0.0232152
YDR210C-D	YDR210C-D	10.7955	-0.727469	1.76673	-0.0902007	-0.617112	0.742244	0.718597	0.590082	0.00396409
YDR210C-C	YDR210C-C	7.88393	-1.19627	1.68689	-0.159743	-0.650878	0.715175	0.864057	0.0558505	0.0177356
YDR211W	GCD6	11.598	-0.269886	-0.157162	-0.0472019	-0.414276	0.0279384	0.0766277	-0.489161	0.0332441
YDR212W	TCP1	11.9192	-0.315092	-0.328612	-0.532097	-0.317846	-0.118203	-0.135277	-0.765027	0.0334622
YDR213W	UPC2	8.80539	-0.0165746	0.338565	-0.108008	-0.412435	-0.268909	-0.251383	-0.153264	0.131724
YDR214W	AHA1	10.8219	-0.182542	-0.163857	-0.407533	0.0662086	-0.0749693	0.0426502	0.156101	0.214429
YDR215C	YDR215C	-1.66099	0.0211839	1.25336	0.27424	2.127	1.65267	1.50118	3.19147	-0.148704
YDR216W	ADR1	8.52603	0.588464	0.365174	1.56664	2.5345	0.162732	-0.43062	2.60882	-0.0139495
YDR217C	RAD9	9.77939	-0.237399	0.195812	-0.116704	-0.51492	-0.104109	-0.0641938	-0.403816	-0.000333802
YDR218C	SPR28	2.35745	-0.290155	0.0241678	0.674669	-0.411167	2.2345	2.64969	1.09421	0.204258
YDR219C	MFB1	8.43904	-0.0932041	0.00150917	0.663201	0.237023	0.051358	0.112291	0.133813	0.0317049
YDR220C	YDR220C	1.26434	-0.889434	0.0504207	1.1388	0.575376	-0.637431	-0.673696	1.72947	0.135985
YDR221W	GTB1	9.67299	-0.0734751	-0.0723183	-0.656748	-0.159853	0.0206212	0.0489026	-0.254976	-0.0837298
YDR222W	YDR222W	8.5495	-0.736143	0.0124045	-0.799794	-1.67493	0.497729	1.50998	-2.42279	-0.198355
YDR223W	CRF1	4.16762	-0.612049	0.898085	1.01461	0.498963	-0.121665	-0.043487	1.66359	-0.00242595
YDR224C	HTB1	12.996	-0.201046	-0.370834	-0.55764	-0.0256891	-0.43202	-0.36425	-1.00264	-0.162071
YDR225W	HTA1	12.8728	-0.635274	-0.724434	-0.871716	-0.13768	-0.453084	-0.260893	-1.12847	-0.130813
YDR226W	ADK1	12.7574	-0.702287	-0.356659	-0.928516	-0.100047	-0.205358	-0.223911	-1.04431	0.0615753
YDR227W	SIR4	9.98286	-0.164689	0.0970589	0.00172144	-0.137985	-0.134596	-0.0744622	-0.128176	-0.00705852
YDR228C	PCF11	9.03804	-0.0931383	0.148771	0.565939	-0.17548	-0.236089	-0.347471	-0.048283	0.129521
YDR229W	IVY1	8.61547	-0.183406	0.214533	0.51876	0.258627	-0.140345	-0.133582	-0.04866	0.0104338
YDR230W	YDR230W	-1.02189	-0.0493312	-0.507604	0.218831	-0.171014	0.764634	-0.393375	1.26648	-0.132853
YDR231C	COX20	7.43938	-0.289903	0.157527	0.704783	1.5603	0.205909	0.162856	1.42688	-0.117827
YDR232W	HEM1	10.7679	-0.119828	0.0400665	0.0772875	0.240583	-0.0467284	-0.0166952	-0.0861758	-0.126767
YDR233C	RTN1	12.2279	0.242961	0.0411057	-0.249574	-0.296746	0.0719338	0.132204	-0.70069	0.0510706
YDR234W	LYS4	11.2528	-0.290054	-0.00595173	-0.631144	-0.349864	0.0202206	0.0232555	-0.622655	-0.246871
YDR235W	PRP42	8.6972	-0.290924	0.0455803	0.129633	-0.0537542	-0.287095	-0.280293	-0.204047	0.00777112
YDR236C	FMN1	8.6453	-0.388065	-0.0765033	-0.297976	-0.127266	0.00579374	0.0731546	-0.310871	-0.138542
YDR237W	MRPL7	9.43856	-0.359554	-0.440556	0.0126604	0.347537	-0.0917629	-0.121547	-0.477481	-0.00758503
YDR238C	SEC26	12.2204	-0.172185	-0.222559	-0.60732	-0.0893758	-0.118107	-0.0827128	-0.710606	0.0727639
YDR239C	YDR239C	8.97064	-0.198058	0.0265296	-0.142616	-0.233941	-0.111824	-0.105568	-0.223193	0.118115
YDR240C	SNU56	8.2818	-0.339344	0.00360192	0.108849	-0.240005	-0.179559	-0.0766554	-0.344093	-0.036726
YDR241W	BUD26	4.16764	-0.516065	0.290719	-0.505738	-0.0234158	-0.156811	-0.158615	0.184943	-0.103198
YDR242W	AMD2	7.30154	-0.595425	0.12376	0.708347	0.247357	0.582925	0.70811	0.929171	-0.0895891
YDR243C	PRP28	8.59311	-0.550408	-0.140541	-0.179466	-0.331523	0.125718	0.324425	-0.675691	-0.0832919
YDR244W	PEX5	8.87357	-0.357864	-0.142769	0.0389195	0.127165	-0.0581568	-0.0909929	0.0359848	0.0991427
YDR245W	MNN10	10.9918	-0.439948	-0.224466	-0.228728	-0.362527	-0.143436	-0.155585	-0.687394	-0.0927136
YDR246W	TRS23	7.8398	-0.0453119	0.0200531	0.133772	0.115606	0.249868	0.227788	0.151478	0.090473
YDR246W-A	YDR246W-A	2.81109	-0.00524983	0.795686	0.260236	-0.354271	0.18382	0.470346	0.618755	0.0552459
YDR247W	VHS1	7.57942	-0.454373	0.859263	1.07409	0.807061	0.459743	0.750004	0.589213	-0.0382269
YDR248C	YDR248C	8.36619	-0.560968	-0.15831	-0.263691	0.114522	-0.0347824	-0.342438	0.514071	-0.111397
YDR249C	YDR249C	7.08048	0.0680958	0.600266	0.52008	-0.204628	0.202406	0.119329	0.507348	0.011764
YDR250C	YDR250C	-0.759372	0.727764	1.65111	0.098354	-0.222634	-0.0930637	0.772956	2.37837	-0.280155
YDR251W	PAM1	9.79686	-0.0511515	0.513086	0.392366	0.447169	-0.150164	-0.203693	0.278077	0.039923
YDR252W	BTT1	5.74468	-0.450553	-0.0808106	-0.277549	-0.180191	-0.020019	-0.0271495	-0.514365	0.166582
YDR253C	MET32	5.30701	0.615562	0.629487	1.05059	0.534084	-0.240218	-0.460975	2.55892	0.229714
YDR254W	CHL4	7.72077	-0.215987	-0.0483855	0.409786	0.0490552	-0.0855404	-0.0712839	0.341451	0.191397
YDR255C	RMD5	6.85603	-0.0812296	0.277264	0.939452	0.944652	0.179526	0.120431	1.24211	0.0240146
YDR256C	CTA1	5.74313	-0.246789	0.316906	0.787144	0.0340036	-0.43562	-0.252946	0.638456	0.0935022
YDR257C	RKM4	9.42312	-0.383663	-0.344435	0.165978	-0.173446	-0.216778	-0.271767	-0.257498	0.104751
YDR258C	HSP78	9.50414	0.589297	-0.0574433	1.50216	1.28863	-0.202636	-0.175427	1.41064	0.518457
YDR259C	YAP6	6.28367	0.167359	0.623389	0.79577	0.594028	0.438346	0.0384193	1.32203	0.0728407
YDR260C	SWM1	8.04038	-0.716537	-0.0680246	0.160678	-0.186036	0.340389	0.538501	-0.417685	-0.221684
YDR261C	EXG2	10.3921	-0.309358	0.157045	-0.157844	-0.559399	0.486281	0.467692	0.160799	0.0382899
YDR261W-B	YDR261W-B	9.41805	-0.545504	1.82496	-0.0144739	-0.197428	0.375125	0.1885	1.02368	-0.0571112
YDR261W-A	YDR261W-A	5.81853	-0.571191	1.93642	0.0153147	0.192361	-0.0339839	-0.0812514	0.502875	-0.0578592
YDR261C-D	YDR261C-D	11.004	-0.672483	1.88257	-0.17298	-0.527005	0.806927	0.815935	0.672749	-0.0366364
YDR261C-C	YDR261C-C	8.07956	-1.14115	1.75607	-0.182454	-0.506903	0.721651	0.900119	0.215562	-0.0121279
YDR262W	YDR262W	8.83801	0.394705	0.312181	0.623156	0.00596576	0.571401	0.904047	0.412766	-0.019443
YDR263C	DIN7	6.81129	0.266627	0.321903	0.69552	-0.0128666	-0.0422523	0.0500663	0.795702	0.23008
YDR264C	AKR1	10.8203	0.571929	-0.150836	-0.140913	-0.240514	-0.0588252	-0.188228	0.213804	0.115536
YDR265W	PEX10	7.5618	0.165085	0.0353806	0.476576	0.235852	-0.093127	-0.149012	0.54365	0.0784592
YDR266C	HEL2	10.3122	0.0622201	-0.189592	-0.34026	-0.250673	-0.19267	-0.141186	-0.736885	0.0483052
YDR267C	CIA1	9.20237	-0.138456	-0.0841007	-0.302009	-0.137754	-0.243095	-0.27508	-0.479121	0.0975785
YDR268W	MSW1	8.02979	0.222811	-0.0851038	-0.0831021	0.37813	0.102658	0.0131983	0.0145933	-0.0288245
YDR269C	YDR269C	-1.72266	-1.01741	0.559132	-1.46745	-0.359921	0.658872	1.11714	0.381297	1.27718
YDR270W	CCC2	8.24362	0.619928	-0.203456	0.905887	0.364389	-0.22497	-0.383296	1.29107	0.213709
YDR271C	YDR271C	-0.522081	-1.15285	-0.32266	-0.803183	0.456075	0.807334	1.23121	-0.384657	0.511668
YDR272W	GLO2	10.0499	0.0938388	-0.122651	0.0675864	0.243182	0.12782	0.156685	0.074933	-0.172105
YDR273W	DON1	6.60211	0.108578	0.418258	0.498312	0.0599222	0.117221	0.160556	1.2035	0.0102444
YDR274C	YDR274C	-1.63036	-0.0457426	2.75982	0.0581842	-1.18483	1.66735	2.34033	1.68398	-0.178651
YDR275W	BSC2	8.52557	-0.347532	0.00722566	0.171421	-0.622519	0.349482	0.754214	-0.275422	-0.270564
YDR276C	PMP3	10.3764	-0.317763	-0.103177	-0.437085	0.0263931	-0.0875686	0.0340038	-0.73574	0.161728
YDR277C	MTH1	7.63797	-0.0981098	0.390573	1.72955	3.33954	0.6493	0.0991571	1.9841	-0.255201
YDR278C	YDR278C	-2.50064	-0.337716	0.714222	0.172861	-0.591728	-0.360493	0.27139	0.622771	0.515052
YDR279W	RNH202	8.85192	0.0370086	-0.0793689	-0.195755	-0.145463	-0.0739583	-0.162713	-0.320414	-0.0689393
YDR280W	RRP45	10.1634	-0.293356	-0.462252	-0.165535	-0.328694	-0.290953	-0.207884	-1.06603	-0.115147
YDR281C	PHM6	8.38048	-3.39854	-1.43346	-1.27061	0.473639	-1.10412	-1.59187	-0.633336	-0.152891
YDR282C	MRX10	7.43477	-0.14718	0.204433	0.0147288	0.511502	-0.193371	-0.200528	0.214715	-0.00307311
YDR283C	GCN2	10.0537	0.216682	0.0975916	-0.189628	0.0437602	0.0317157	0.0609773	0.34547	0.0556359
YDR284C	DPP1	9.69765	0.014692	-0.156898	-0.17505	0.0289714	0.225832	0.198165	-0.0846202	-0.0508377
YDR285W	ZIP1	7.68997	0.230339	0.414857	0.919428	-0.179186	-0.0857864	0.0150922	0.343361	-0.0832115
YDR286C	YDR286C	6.82458	-0.799361	-0.575355	-0.253594	0.203773	-0.00031985	0.0817132	-0.0183703	0.122127
YDR287W	INM2	8.13348	-0.00451828	0.181799	0.107839	0.599116	0.0633923	0.00174127	0.611386	0.0440253
YDR288W	NSE3	8.48202	-0.313467	-0.107635	0.184962	-0.0789691	-0.145395	-0.0877921	-0.0909146	-0.111598
YDR289C	RTT103	9.18568	0.28626	-0.146424	0.547183	-0.0572702	-0.0458745	-0.0119681	0.0414595	-0.0834814
YDR290W	YDR290W	-1.37678	0.0500223	0.889872	0.535751	0.502058	-0.227014	0.18225	1.01445	-0.79229
YDR291W	HRQ1	9.29691	0.137279	0.0340747	0.0369543	-0.0864298	-0.193846	-0.122509	-0.0763448	0.0282521
YDR292C	SRP101	10.9155	-0.0854417	-0.167367	-0.519441	-0.405753	-0.226989	-0.152783	-1.03514	-0.0186694
YDR293C	SSD1	10.9873	0.328938	0.113055	0.312175	0.151815	0.10891	0.102746	0.371576	0.12226
YDR294C	DPL1	10.5451	0.333854	0.0551069	-0.0638485	0.0595946	0.163547	0.197612	0.00442812	-0.00187333
YDR295C	HDA2	8.93863	0.473979	0.160622	0.513474	-0.0172905	0.204613	0.102899	0.424249	-0.0576015
YDR296W	MHR1	9.16672	-0.159302	-0.272342	0.243553	0.546213	0.00974787	0.0213708	0.0493008	-0.00693467
YDR297W	SUR2	10.3982	-0.256695	0.328966	0.100337	-0.0802721	0.150499	0.190911	-0.43228	0.056152
YDR298C	ATP5	10.2226	0.141477	0.0728987	0.157697	1.88913	0.060086	-0.0519759	0.786507	-0.117142
YDR299W	BFR2	11.2551	0.0311617	-0.271577	0.0471247	-0.816422	-0.0345308	-0.0462027	-0.618183	-0.256124
YDR300C	PRO1	10.5651	-0.0112107	-0.0829133	-0.478144	-0.517154	-0.0645455	-0.115349	-1.02131	-0.0660831
YDR301W	CFT1	9.84365	0.125442	-0.0439046	0.220899	-0.0356105	-0.256022	-0.161282	-0.242527	0.091005
YDR302W	GPI11	9.16317	-0.308497	-0.17825	-0.10421	-0.229751	0.00792911	-0.0611531	-0.594097	-0.192495
YDR303C	RSC3	10.0383	-0.128515	-0.28272	-0.307879	-0.0463043	-0.499097	-0.481366	-0.709449	0.113751
YDR304C	CPR5	11.163	0.128668	0.179474	-0.140516	-0.129741	0.215673	0.203307	-0.183408	-0.105983
YDR305C	HNT2	8.03742	0.106172	0.108066	-0.128357	0.0623422	0.190187	0.170047	0.0489047	-0.0761984
YDR306C	YDR306C	8.43248	0.205335	0.168484	0.450594	0.184447	0.187817	0.224811	0.218168	-0.00981673
YDR307W	PMT7	9.21658	0.147794	-0.0853267	0.0974196	0.118809	0.151849	0.157924	-0.0395279	-0.0310481
YDR308C	SRB7	8.64908	-0.0853733	-0.208525	-0.132696	-0.129494	-0.11475	-0.0898676	-0.642089	-0.278121
YDR309C	GIC2	9.00081	0.0480448	1.16768	0.446142	0.149808	0.806122	0.868151	0.723835	-0.0639132
YDR310C	SUM1	10.757	0.016247	-0.114093	0.00726592	-0.0819875	-0.0717473	-0.0733253	-0.0837312	0.0249832
YDR311W	TFB1	9.37666	0.101762	-0.156372	0.375237	-0.10439	-0.155598	-0.159652	-0.280453	-0.114621
YDR312W	SSF2	9.90885	-0.0669999	-0.0368451	-0.145114	-0.465998	-0.0127592	-0.121494	-0.725705	-0.238073
YDR313C	PIB1	7.24859	0.34336	0.233149	0.983982	0.568897	0.100061	0.230333	0.812258	0.0475946
YDR314C	RAD34	7.02739	0.457896	0.00643426	0.894782	0.476141	-0.324298	-0.262588	0.590321	-0.0498129
YDR315C	IPK1	7.11063	0.0438808	0.129439	0.327646	0.166989	0.106454	-0.0192061	0.74519	-0.0184542
YDR316W	OMS1	8.96737	0.0105469	0.0870118	0.667589	0.452072	-0.0657667	-0.102056	0.24912	-0.1291
YDR316W-B	YDR316W-B	11.0805	-0.70082	1.74417	-0.104434	-0.631136	0.812638	0.787838	0.619849	-0.0330125
YDR316W-A	YDR316W-A	8.04733	-1.01195	1.72274	-0.187726	-0.671039	0.757581	0.959298	0.0222029	0.00684623
YDR317W	HIM1	5.7039	-0.495919	0.225025	0.305478	-0.1702	1.09792	1.1155	0.275113	-0.132772
YDR318W	MCM21	7.62895	-0.0558067	-0.0193685	0.641366	0.179023	-0.189587	-0.236022	0.380579	-0.0131133
YDR319C	YDR319C	7.91398	0.191505	0.203059	0.495707	0.346655	0.21611	0.15095	0.766326	0.0104194
YDR320C	SWA2	9.11054	-0.0715828	0.0464727	-0.103935	0.102586	-5.54147e-05	-0.0538374	-0.149782	0.0362433
YDR320C-A	DAD4	8.25954	-0.391718	-0.191748	-0.0799972	0.121303	0.0315338	-0.00376238	0.00822158	-0.377217
YDR320W-B	YDR320W-B	3.24137	-1.44911	0.572607	0.0373419	-0.00346747	-0.00644484	-0.316474	0.980497	0.0938925
YDR321W	ASP1	11.1608	-0.117713	0.0397282	-0.825866	-0.519985	-0.17378	-0.238523	-1.06853	0.0608093
YDR322W	MRPL35	8.9143	-0.117493	-0.314343	0.0268364	0.632201	-0.274997	-0.296133	-0.334352	0.172081
YDR322C-A	TIM11	9.75373	-0.0188732	-0.245879	0.302843	1.76701	0.0834786	0.12839	0.673552	-0.427433
YDR323C	PEP7	7.18384	0.221263	-0.0668303	0.798041	0.132094	-0.00497385	-0.0767663	0.646429	0.0919925
YDR324C	UTP4	11.3721	-0.193747	-0.376262	-0.182389	-0.650488	-0.0932451	-0.0151924	-1.21374	-0.0749134
YDR325W	YCG1	9.38738	-0.155029	-0.234152	0.115541	0.0246573	-0.312292	-0.33606	-0.0602295	0.0645637
YDR326C	YSP2	10.7826	0.25732	-0.220467	-0.0409879	-0.48449	-0.0883028	0.017581	-0.325548	-0.000162517
YDR327W	YDR327W	0.911115	-1.01195	-0.0973539	-2.73383	-0.864053	0.445163	0.735709	-0.641482	0.1099
YDR328C	SKP1	11.0034	-0.0984611	-0.313192	-0.571207	-0.240024	-0.0894043	-0.0503117	-0.59799	-0.215065
YDR329C	PEX3	9.36579	0.267303	-0.0211116	0.298225	0.0626487	0.0735523	0.224366	0.062847	-0.0770668
YDR330W	UBX5	8.65797	0.301683	0.227233	0.379446	0.317911	0.0309024	0.0315104	0.422724	0.111051
YDR331W	GPI8	9.5721	-0.188731	-0.245026	0.0279126	-0.313238	-0.0243617	-0.0185338	-0.620878	-0.0529837
YDR332W	IRC3	8.10818	-0.129193	0.369031	0.0700585	0.197675	-0.0080057	0.0380629	0.332086	0.0381078
YDR333C	RQC1	9.63842	0.27188	0.0242359	0.123108	-0.127763	-0.171118	-0.186112	-0.263294	0.148463
YDR334W	SWR1	10.2708	-0.0216155	-0.198061	0.272455	-0.0178305	-0.46132	-0.366103	-0.0262731	0.0736679
YDR335W	MSN5	10.7159	0.237519	-0.0652491	0.0631185	0.179952	-0.102018	-0.12718	0.240812	0.0720516
YDR336W	MRX8	7.88336	-0.716433	-0.123178	-0.0820905	0.0116455	-0.266399	-0.0771565	-0.212147	-0.0548547
YDR337W	MRPS28	9.13027	-0.0658151	-0.36418	0.180469	0.511526	-0.222174	-0.171653	-0.266357	-0.0193677
YDR338C	YDR338C	8.25728	0.314602	0.0350525	0.372298	0.0232568	-0.0098522	0.149415	0.0289132	0.0735933
YDR339C	FCF1	9.82717	0.0253005	-0.290662	-0.143359	-0.341897	-0.0669634	-0.0364267	-0.663482	-0.251141
YDR340W	YDR340W	1.21628	-2.11656	0.961574	-1.09019	-1.58243	0.948316	0.618958	0.84499	0.0217818
YDR341C	YDR341C	12.642	-0.0239197	-0.192391	-0.84746	-0.373162	-0.210973	-0.338738	-1.00703	-0.126248
YDR342C	HXT7	10.5495	0.01757	0.927373	1.52986	4.0582	0.589773	0.605695	1.71735	-0.353918
YDR343C	HXT6	10.4856	-0.0963501	0.868703	1.40741	3.92139	0.578295	0.604765	1.60311	-0.355816
YDR344C	YDR344C	4.38752	-0.736706	-0.121091	0.101421	-0.690308	0.627162	0.783136	-1.06523	0.116246
YDR345C	HXT3	14.0819	-1.07799	-0.232089	-0.382616	-3.52752	0.455333	0.137202	0.315733	-0.147294
YDR346C	SVF1	12.1521	-0.22784	-0.182269	-0.416468	-0.628777	-0.361093	-0.393396	-1.06275	-0.127376
YDR347W	MRP1	9.56746	-0.094804	-0.284336	0.0645294	0.446199	-0.156299	-0.175462	-0.177375	0.163814
YDR348C	PAL1	10.0076	0.0258925	0.0831645	0.0472946	-0.0897764	0.0292897	0.0592854	-0.10522	-0.023489
YDR349C	YPS7	10.3916	0.37804	0.139677	0.0175366	-0.20867	0.425391	0.310705	0.338033	0.0430915
YDR350C	ATP22	8.72988	0.408517	0.354519	0.630637	0.431774	0.251144	0.185672	0.834109	-0.0472162
YDR351W	SBE2	9.62634	0.179101	-0.090458	0.624343	-0.0284934	0.152874	0.112795	0.297297	0.0072698
YDR352W	YPQ2	9.22266	-0.154976	-0.183538	-0.707774	-0.626369	0.186001	0.317259	-0.885325	-0.126718
YDR353W	TRR1	12.5539	0.0781963	-0.226935	-0.686875	-0.030676	-0.185222	-0.385828	-0.699435	-0.0194978
YDR354W	TRP4	10.0806	-0.00913648	-0.246941	-0.583929	0.105779	-0.0528019	-0.380717	-0.345551	-0.283186
YDR354C-A	YDR354C-A	0.06023	-1.0544	0.739229	-1.85942	-0.943861	0.796351	1.65671	-0.654192	-1.00028
YDR355C	YDR355C	-1.69012	-0.508125	0.49427	-0.484276	-0.342616	0.152394	-0.152067	-0.464599	-0.146991
YDR356W	SPC110	9.86099	0.0982248	0.153818	0.706312	-0.12114	-0.37519	-0.232386	-0.234146	-0.0860013
YDR357C	CNL1	8.27431	-0.242207	-0.162911	0.310936	0.29589	0.565951	0.499046	0.250731	-0.262825
YDR358W	GGA1	7.88534	0.420113	0.249204	0.957733	0.982481	0.198609	0.130913	0.95994	0.157123
YDR359C	EAF1	9.41539	-0.122591	-0.120781	0.293268	0.220149	0.0836297	0.156567	0.0363011	0.0262274
YDR360W	OPI7	-0.160073	-0.27314	2.73513	-1.35774	-1.61895	0.639097	1.3855	0.499004	0.00841018
YDR361C	BCP1	10.7284	-0.298062	-0.385641	-0.712353	-0.89344	-0.112389	-0.144967	-1.26288	-0.216565
YDR362C	TFC6	8.83151	-0.0645957	-0.0702404	0.183836	-0.112373	-0.172727	-0.112024	-0.128128	0.146885
YDR363W	ESC2	8.29376	-0.154954	0.322119	0.124341	-0.0057818	0.0722896	0.293112	0.112093	-0.00720767
YDR363W-A	SEM1	10.4816	-0.161017	-0.209959	-0.260459	-0.371489	-0.0376406	-0.00508528	-0.338851	-0.217066
YDR364C	CDC40	8.97283	-0.171623	-0.0502503	-0.253118	-0.303028	-0.0932647	0.00490252	-0.53844	-0.0257566
YDR365C	ESF1	12.3186	-0.177964	0.213902	-0.133629	-0.798422	0.0911021	0.225112	-0.617727	-0.165145
YDR365W-A	YDR365W-A	8.22023	-1.06667	1.8983	-0.204124	-0.451815	0.801662	1.06199	0.191039	-0.0585719
YDR365W-B	YDR365W-B	11.1796	-0.687047	1.89272	-0.155576	-0.495577	0.81628	0.836693	0.705447	-0.0672485
YDR366C	YDR366C	5.23423	-0.879739	-0.114736	-0.169148	-0.384247	-0.0979717	-0.123958	0.18939	-0.176767
YDR367W	KEI1	9.56995	-0.303631	-0.481081	-0.38948	-0.325413	-0.194638	-0.248409	-0.697242	0.0351665
YDR368W	YPR1	10.0504	-0.115628	-0.158228	-0.617356	0.145697	-0.0657928	-0.0521325	-0.696699	0.141763
YDR369C	XRS2	7.94132	0.0476117	0.0537634	0.228032	0.147088	0.0101342	0.0158619	0.44498	0.00330765
YDR370C	DXO1	8.79128	-0.180433	-0.05991	0.196342	-0.275964	-0.183946	-0.175983	-0.156095	-0.0257056
YDR371W	CTS2	8.78729	0.0690084	0.0518856	0.130811	0.0288958	-0.155453	-0.212569	0.247548	-0.00164655
YDR371C-A	YDR371C-A	-1.40923	-0.161556	1.01371	0.226705	0.114527	0.543287	0.931789	0.8447	0.194144
YDR372C	VPS74	11.2105	-0.162308	-0.199016	-0.392789	-0.320158	-0.0455725	0.00990242	-0.519666	-0.127379
YDR373W	FRQ1	9.71712	-0.32114	-0.274773	-0.161429	-0.180957	0.0430869	0.0367331	-0.213271	-0.0930553
YDR374C	PHO92	1.38311	-0.394847	1.55391	0.125434	0.0601782	2.66145	2.83351	1.80315	0.0402548
YDR374W-A	WIP1	6.82216	-0.463802	-0.213758	0.0953268	0.212976	0.641764	0.614452	0.873999	-0.100659
YDR375C	BCS1	8.67753	0.111459	-0.0489091	0.257639	0.541599	-0.116071	-0.155427	0.0455112	0.124095
YDR376W	ARH1	9.00066	0.120902	0.137166	0.0811768	0.338311	0.00637302	-0.0808332	0.219702	-0.0328611
YDR377W	ATP17	9.58551	-0.204564	-0.306036	0.1679	1.66218	0.0671745	0.0338986	0.643208	-0.240053
YDR378C	LSM6	9.40363	-0.488876	-0.556729	-0.808493	-0.569029	-0.142494	-0.144269	-0.513683	-0.0162729
YDR379W	RGA2	9.10553	0.281837	0.190968	0.426312	0.106944	0.224403	0.25037	0.529635	-0.00357841
YDR379C-A	SDH6	5.58568	-0.269185	0.146442	0.944314	1.39319	0.546126	0.530791	1.38609	-0.230038
YDR380W	ARO10	7.47191	-1.17738	-0.0740069	-1.70178	0.329798	0.402493	0.722583	0.245022	0.0505478
YDR381W	YRA1	12.1078	-0.491683	-0.49727	0.911103	-0.112607	-0.283649	-0.279071	-0.43023	-0.105361
YDR381C-A	YDR381C-A	7.55446	0.366487	0.111504	0.440277	0.467451	0.311601	0.324788	0.741715	-0.261601
YDR382W	RPP2B	13.938	-0.346317	-0.22083	-0.944344	-0.34039	-0.439062	-0.537025	-0.82081	0.0966649
YDR383C	NKP1	7.40359	0.0465134	-0.0812394	0.333936	-0.00934452	0.166254	0.255779	0.422638	-0.243643
YDR384C	ATO3	10.3671	-0.608569	-0.315446	-0.354831	-1.32949	-0.92106	-1.10734	-0.81961	0.0958179
YDR385W	EFT2	15.0147	0.0884433	-0.246237	-0.926032	-0.296782	-0.279355	-0.313526	-1.03463	0.110338
YDR386W	MUS81	7.84149	0.0842316	0.229883	0.370965	-0.0180923	0.00477848	0.0356268	0.519277	0.0869501
YDR387C	CIN10	8.24585	0.243907	0.155337	0.365981	0.203999	0.045754	0.0786885	0.479035	0.169631
YDR388W	RVS167	11.164	0.0630726	-0.195916	-0.244819	0.158859	0.109967	0.170949	-0.387485	0.0638754
YDR389W	SAC7	9.21117	0.270683	0.309795	0.894954	0.110375	-0.237655	-0.370783	0.168722	-0.0184836
YDR390C	UBA2	10.029	0.142521	0.017813	0.0101819	-0.0523611	-0.0286329	0.0107823	-0.310498	0.00529285
YDR391C	YDR391C	7.43175	-0.64831	0.597962	0.515439	0.588948	0.213104	0.166801	0.983753	0.094314
YDR392W	SPT3	8.70974	-9.55014	0.124557	0.251546	-0.0252125	-0.00373783	-0.00747359	0.00941731	-0.105006
YDR393W	SHE9	8.50665	0.822251	-0.146369	0.438524	0.307825	-0.198117	-0.199766	-0.0591434	-0.0952564
YDR394W	RPT3	11.1363	0.160397	-0.194524	0.109853	-0.0632514	0.0158113	0.031814	-0.284697	0.0560819
YDR395W	SXM1	11.7093	0.0896869	-0.310817	-0.535688	-0.50039	-0.10258	-0.073426	-0.983376	0.0339985
YDR396W	YDR396W	4.22643	-0.172314	-0.0586065	-0.19074	-0.649453	0.126641	-0.0621355	-0.640565	-0.551638
YDR397C	NCB2	9.51035	-1.55373	-0.409931	-0.316368	-0.165456	-0.182344	-0.15831	-0.474584	-0.00163997
YDR398W	UTP5	11.2696	-0.293755	-0.251736	-0.296882	-0.756424	0.0569273	0.115432	-1.03305	-0.0169156
YDR399W	HPT1	12.3619	-0.648113	-0.404195	-0.669462	-0.871565	0.143065	0.338621	-1.62672	-0.250892
YDR400W	URH1	9.09895	-0.255982	-0.00459314	-0.251812	-0.0670377	0.0656412	0.0544697	-0.505405	0.0231324
YDR401W	YDR401W	4.33935	-0.153653	0.300822	0.1438	-0.0187492	0.494295	0.335568	0.292951	-0.0589008
YDR402C	DIT2	3.30045	-0.15321	0.997332	0.162269	-0.058253	0.869978	0.834923	1.42263	0.199976
YDR403W	DIT1	4.95337	-0.522245	0.836452	0.349264	0.0642983	1.32049	1.28674	1.6871	0.030245
YDR404C	RPB7	9.86625	-0.0230985	-0.19741	-0.293242	-0.0207921	-0.243586	-0.274571	-0.436947	4.15106e-05
YDR405W	MRP20	8.70952	0.049608	0.0621281	0.549466	0.559219	0.224861	0.196786	0.413756	-0.0551505
YDR406W	PDR15	8.59468	-0.0933629	-0.325394	0.396668	0.346951	0.310927	0.105455	1.20421	0.373904
YDR406W-A	YDR406W-A	3.64892	-0.668323	-0.453083	0.57805	0.167057	0.764802	0.348503	1.91164	0.312469
YDR407C	TRS120	10.0099	0.20807	-0.117803	0.0499248	0.0259082	-0.174746	-0.249916	0.154938	0.0785275
YDR408C	ADE8	10.1406	-0.490181	-0.241263	-0.738615	-0.473273	0.0121171	0.0789605	-0.724893	-0.0521008
YDR409W	SIZ1	8.51639	0.137885	0.149393	0.402484	0.0182443	0.0266342	0.0309427	-0.00889444	0.144191
YDR410C	STE14	7.38295	0.0955412	1.35087	0.0169667	-0.379279	0.00180691	-0.318642	-0.386123	-0.0524791
YDR411C	DFM1	8.64289	0.330942	0.240406	-0.174906	0.161666	0.21525	0.188178	0.225102	0.164794
YDR412W	RRP17	10.4744	-0.32372	-0.0374437	-0.260973	-0.609583	-0.0953495	-0.0137787	-1.04459	-0.280181
YDR413C	YDR413C	2.38263	-1.91605	-0.238273	-0.708466	-0.403643	0.294446	0.480869	-0.968349	0.796013
YDR414C	ERD1	8.77431	-0.028597	-0.189308	-0.645153	-0.580429	-0.136753	-0.238995	-0.637963	0.0525955
YDR415C	YDR415C	8.65863	0.143577	0.0865844	-0.0950922	0.0068463	-0.159337	-0.182551	-0.130495	-0.0924081
YDR416W	SYF1	9.01632	0.14314	0.0369378	0.0431309	-0.0762592	-0.225383	-0.130206	-0.289371	0.00424277
YDR417C	YDR417C	4.83622	-1.97378	-0.815496	-1.33701	-0.647675	-0.0260365	-0.103265	-0.92977	-0.627576
YDR418W	RPL12B	14.3508	-0.479585	-0.583246	-1.1441	-0.464512	-0.309892	-0.445348	-1.11187	-0.00698548
YDR419W	RAD30	8.38151	0.300862	0.0546891	-0.0600413	-0.182146	-0.129248	-0.157633	0.0259605	0.115802
YDR420W	HKR1	10.0763	0.330924	0.287683	0.269863	-0.10662	0.21349	0.184789	0.16468	-0.101683
YDR421W	ARO80	8.30379	0.0940271	0.1838	0.201747	0.35815	-0.20483	-0.2423	0.704568	0.0692798
YDR422C	SIP1	9.39183	0.180405	-0.0513446	0.0533271	-0.0952902	-0.0948881	-0.0916781	-0.142939	0.051599
YDR423C	CAD1	8.17713	0.40388	0.0835785	0.0264597	0.309057	-0.0876262	-0.0396207	0.308948	0.142793
YDR424C	DYN2	9.06163	0.0228815	-0.30816	-0.36725	-0.109905	-0.126753	-0.12612	-0.214965	-0.323538
YDR425W	SNX41	7.93227	0.535746	0.208429	0.741305	0.276357	0.00605004	0.071344	0.591648	0.0767899
YDR426C	YDR426C	0.499675	-1.81571	0.836959	-0.741685	-1.5948	1.34657	1.45456	-0.514442	0.356106
YDR427W	RPN9	11.0478	0.235316	-0.243938	0.0738503	-0.212886	0.00151244	-0.0417989	-0.347373	-0.090793
YDR428C	BNA7	8.58404	-0.318198	-0.110495	-1.30545	-0.112359	-0.0214537	-0.088735	-0.796795	-0.0638367
YDR429C	TIF35	12.7073	-0.303579	-0.23044	-0.745056	-0.530522	-0.26716	-0.259842	-1.24368	-0.192448
YDR430C	CYM1	9.80824	0.0437792	-0.162835	0.269867	0.428963	-0.269678	-0.391059	-0.0823759	0.171988
YDR431W	YDR431W	-0.210864	-1.69627	1.03894	0.0758123	-0.262811	0.446291	0.74153	0.658092	-0.524517
YDR432W	NPL3	11.9443	-0.383984	-0.2264	-0.277417	-0.145704	-0.247034	-0.1377	-0.899016	0.0151496
YDR433W	YDR433W	10.7198	-0.623202	-0.284439	-0.172138	-0.115391	-0.143731	-0.0110661	-0.67392	0.00415929
YDR434W	GPI17	10.3331	0.140558	-0.224259	-0.16136	-0.267936	0.274758	0.191277	-0.12038	-0.055855
YDR435C	PPM1	7.88206	-0.000450521	0.0264637	0.352463	0.722804	0.0334589	-0.0898095	0.34694	0.120533
YDR436W	PPZ2	8.2249	0.129437	0.184734	0.533212	0.716601	-0.0538994	-0.0912273	0.791951	0.0608773
YDR437W	GPI19	5.13445	0.465271	0.507891	0.237115	-0.176498	-0.0774088	0.029185	-0.183801	0.137352
YDR438W	THI74	7.34822	0.155659	0.356504	0.283999	0.014598	0.00347194	0.044084	0.497319	0.164374
YDR439W	LRS4	7.78553	-0.00312593	0.260493	0.0389957	-0.00923662	-0.0941224	-0.0643297	0.136267	0.0584505
YDR440W	DOT1	9.14665	-0.328877	-0.18022	-0.423161	-0.207773	-0.368489	-0.295875	-0.784273	0.0570083
YDR441C	APT2	8.51649	0.0116086	-0.0986558	0.0225802	-0.048934	0.186423	-0.00302186	0.144608	0.041434
YDR442W	YDR442W	-1.93156	-0.548561	0.858859	-0.621606	-1.05357	1.87017	1.50343	0.023892	0.944083
YDR443C	SSN2	8.7735	0.196987	0.269733	0.136953	0.286002	0.122494	0.0831349	0.389361	0.109734
YDR444W	YDR444W	8.98655	-0.154322	0.222003	0.0661791	0.151746	-0.187059	-0.0969542	0.0298765	0.00153217
YDR445C	YDR445C	-1.90317	0.134447	0.893254	0.010156	0.0987791	-0.367408	-0.958617	0.906113	0.0927341
YDR446W	ECM11	1.70657	0.42642	1.25237	0.162701	-0.629718	1.6972	1.90458	1.05959	0.113489
YDR447C	RPS17B	14.1232	-0.822585	-0.639418	-1.23744	-0.715051	-0.303585	-0.378133	-1.44213	-0.317766
YDR448W	ADA2	8.71678	-0.156631	0.28451	-0.297994	-0.0300268	-0.344514	-0.308122	-0.577841	-0.107772
YDR449C	UTP6	10.1295	-0.0869522	-0.259172	0.213365	-0.734371	-0.1663	-0.214009	-0.85783	0.0272322
YDR450W	RPS18A	14.1787	-0.585836	-0.377317	-1.318	-0.495828	-0.348458	-0.433207	-1.34587	-0.0497901
YDR451C	YHP1	8.38482	-0.0801881	-0.0875632	-0.22328	0.299146	-0.57313	-0.660359	-0.279816	0.0906709
YDR452W	PPN1	11.3959	0.572983	0.114009	-0.138735	0.097294	0.240547	0.249495	0.406268	-0.0807852
YDR453C	TSA2	6.31118	-0.215959	0.408503	-0.353609	0.727394	0.226041	0.142452	1.51632	0.0771052
YDR454C	GUK1	11.5792	0.117544	-0.0807047	-0.736006	-0.416569	-0.168669	-0.244315	-0.627787	-0.0118648
YDR455C	YDR455C	-1.55215	0.428474	1.82862	1.35971	0.555465	-0.171431	0.168945	2.4097	-0.66131
YDR456W	NHX1	10.0328	0.514487	-0.00944071	-0.311797	0.099589	0.0438101	0.0379251	0.0400173	0.0797809
YDR457W	TOM1	11.5555	0.411443	-0.105163	-0.560121	-0.181509	-0.0771191	0.00782189	-0.291682	0.0370387
YDR458C	HEH2	9.80569	0.0996568	0.00152609	0.346143	-0.00372918	-0.210285	-0.11906	-0.147001	-0.0785744
YDR459C	PFA5	8.01008	-0.134614	0.0785805	0.287138	0.143053	0.0178409	0.00635831	0.456133	0.0278531
YDR460W	TFB3	8.48846	0.000708066	0.0104853	0.455461	0.0649721	0.0196164	0.0705076	0.0765995	-0.122814
YDR461W	MFA1	1.53146	0.2976	3.30816	2.69593	0.712817	0.759826	0.581845	2.86741	-0.0154329
YDR461C-A	YDR461C-A	6.08316	-0.150183	-0.144562	0.436445	0.531578	0.476535	0.297397	0.815792	-0.167969
YDR462W	MRPL28	7.59606	-0.101091	-0.428473	0.242479	0.661252	-0.0521409	-0.10913	0.167976	0.182855
YDR463W	STP1	9.59679	0.431588	-0.104616	0.331173	0.0623332	0.014872	0.0343068	-0.00784624	-0.0156077
YDR464W	SPP41	11.0083	0.000384138	0.0816668	0.423963	-0.345384	0.0812932	0.181677	0.0847833	-0.137496
YDR464C-A	YDR464C-A	-1.87647	-0.230929	0.45736	-0.558721	-0.596618	-0.00952006	0.922711	-0.711347	-0.146993
YDR465C	RMT2	10.8066	-0.00404323	-0.0876506	-0.439228	-0.669937	-0.102065	-0.0822616	-0.971515	0.0272517
YDR466W	PKH3	9.37003	0.16991	0.0561947	0.369456	0.165308	-0.0265298	0.0102543	-0.0432717	0.0607793
YDR467C	YDR467C	4.96735	-0.166008	-0.0545906	-0.432518	-0.268419	-0.404317	-0.384062	-0.0409798	-0.198561
YDR468C	TLG1	9.52893	-0.438943	-0.211134	-0.241323	-0.199532	0.0839038	0.074406	-0.10873	-0.228694
YDR469W	SDC1	8.95608	-0.194782	-0.230598	-0.214072	-0.25	-0.0522403	-0.110231	-0.267351	-0.267993
YDR470C	UGO1	8.15199	-0.128843	-0.0689125	0.429073	0.48479	-0.137845	-0.0838692	-0.103923	0.207581
YDR471W	RPL27B	13.2743	-0.534908	-0.474885	-1.14378	-0.400399	-0.399352	-0.501343	-1.22231	-0.111642
YDR472W	TRS31	8.83674	-0.0456139	0.183882	-0.115858	-0.208915	0.120953	0.124755	-0.354188	-0.013162
YDR473C	PRP3	8.92752	0.135753	0.254193	0.652887	-0.109284	0.135454	0.232738	0.535809	-0.249226
YDR475C	JIP4	8.64853	-0.0229779	0.281357	-0.00590738	0.432644	0.0371514	0.291654	0.0796104	0.117158
YDR476C	YDR476C	8.18084	0.591727	0.0163788	-0.296752	0.102091	0.113565	-0.0674291	0.370826	0.202834
YDR477W	SNF1	9.96921	-0.00535766	-0.188472	-0.0160413	0.277752	-0.368318	-0.294619	-0.343445	0.142198
YDR478W	SNM1	7.52651	-0.436981	-0.0343881	-0.0250994	-0.260323	0.147904	0.200391	-0.375449	-0.251889
YDR479C	PEX29	8.27852	0.19087	0.11984	0.343003	0.614305	0.139064	0.138021	0.791022	0.0643504
YDR480W	DIG2	7.60015	0.0464604	0.137109	-0.0217747	0.157135	-0.139483	-0.193624	0.300304	0.0950051
YDR481C	PHO8	11.9335	-0.700491	-0.523002	-0.558932	-0.906195	0.172012	0.109736	-1.02483	-0.118623
YDR482C	CWC21	8.16024	-0.498139	0.124151	-0.0103076	-0.0172416	0.203859	0.24606	0.0128393	-0.294709
YDR483W	KRE2	11.8933	0.0783339	-0.00667317	-0.113993	-0.118689	0.0852595	-0.0207244	-0.141905	0.00675314
YDR484W	VPS52	8.27172	0.222939	-0.146238	0.443975	0.105796	-0.188134	-0.15277	-0.02258	0.124391
YDR485C	VPS72	9.63121	0.240254	0.382918	0.835186	0.00896694	0.0596553	0.232773	0.570167	-0.157733
YDR486C	VPS60	8.97462	0.086984	0.0858566	0.0887802	0.188428	0.297527	0.199268	0.198866	-0.147314
YDR487C	RIB3	10.9241	-0.290617	-0.0335856	-0.16346	-0.192876	-0.0158712	-0.157504	-0.0359128	-0.132064
YDR488C	PAC11	8.2177	-0.342028	0.618634	0.15812	-0.0842023	0.12037	0.0339436	0.531764	0.0788104
YDR489W	SLD5	7.34137	-0.0587163	-0.0671953	0.537142	0.0223482	-0.0391787	-0.170308	0.185542	0.118212
YDR490C	PKH1	8.46297	-0.012425	0.151453	0.416494	0.608215	0.0297161	-0.0357504	0.753386	0.174208
YDR491C	YDR491C	-0.292815	-0.653346	0.730774	-0.0788207	-2.06533	0.237253	1.48365	0.486212	0.110372
YDR492W	IZH1	10.3336	-0.300427	0.602828	-0.238317	-0.661638	0.432654	0.664671	-1.12319	-0.414089
YDR493W	MZM1	7.61706	-0.192954	-0.390961	0.188932	0.370658	0.000196818	-0.0643794	-0.10567	-0.034042
YDR494W	RSM28	9.32769	0.133617	-0.211018	0.33436	0.463224	-0.0749278	-0.0459365	-0.0940757	-0.118036
YDR495C	VPS3	8.89832	0.219531	-0.0794655	0.691404	0.0965203	-0.142765	-0.0467019	0.330017	0.0474317
YDR496C	PUF6	11.8847	-0.086646	-0.276373	-0.329983	-0.770667	-0.0486749	0.0657824	-1.21437	-0.169732
YDR497C	ITR1	11.931	0.337386	0.0360807	-0.050867	0.606316	-0.219204	-0.318535	0.284552	0.051992
YDR498C	SEC20	8.52346	0.0833113	-0.076577	-0.230344	0.0477682	0.00398662	0.0734743	-0.277117	0.15144
YDR499W	LCD1	8.40693	0.122919	0.282376	0.597851	0.108847	-0.188841	-0.28274	0.528959	0.00431935
YDR500C	RPL37B	13.4237	-0.405497	-0.484848	-1.03066	-0.612855	-0.210085	-0.254661	-1.04211	-0.0497352
YDR501W	PLM2	6.69999	-0.154716	0.811465	0.242627	-0.101245	0.0888536	0.143833	0.660693	0.116735
YDR502C	SAM2	11.1327	0.139251	-0.521391	-0.95976	0.361599	-1.04521	-1.40921	-0.222856	0.336054
YDR503C	LPP1	7.48884	0.202532	0.166981	0.097934	0.220062	0.201338	0.107784	0.59716	0.070391
YDR504C	SPG3	6.42684	-0.0807257	-0.045559	0.500498	0.44121	0.144191	0.204725	0.748177	-0.0819927
YDR505C	PSP1	9.51577	0.090852	0.00589497	0.377304	0.615306	-0.164813	-0.0239975	0.282542	-0.0194347
YDR506C	GMC1	7.47034	-0.205102	-0.0992404	0.606917	0.340794	0.035211	0.0937617	0.334654	-0.0465014
YDR507C	GIN4	10.4468	0.137094	0.0790983	-0.0628841	-0.0084114	-0.200074	-0.116686	-0.262338	0.0242153
YDR508C	GNP1	12.2666	-0.523075	-0.351289	0.283155	-0.160083	-0.15639	-0.358722	-0.273491	0.0311943
YDR509W	YDR509W	1.10713	-2.45735	-1.03912	-1.04935	-0.204164	0.0513794	-0.0451613	-0.527956	1.69993
YDR510W	SMT3	10.7281	0.0313442	-0.169914	-0.331408	-0.189916	-0.134888	-0.177804	-0.189723	0.077631
YDR510C-A	YDR510C-A	0.515519	-1.29979	0.0546193	-0.275384	-0.208909	0.0270553	-0.0529912	0.317746	0.435004
YDR511W	SDH7	7.52613	0.167503	-0.110313	0.0867468	0.558385	-0.215287	-0.340205	0.3262	0.0023284
YDR512C	EMI1	8.32589	-0.269602	-0.0839008	0.062219	0.324216	0.00510031	-0.0012247	0.0582358	-0.16105
YDR513W	GRX2	9.72537	0.724338	-0.183036	0.176753	0.824856	-0.179198	-0.28307	0.492836	-0.00365968
YDR514C	YDR514C	9.14115	0.0550478	-0.126067	-1.55367	-0.229591	-0.120386	-0.14424	-0.493505	-0.131031
YDR515W	SLF1	8.69356	0.153691	-0.296274	0.709397	0.037434	-0.221811	-0.354682	0.0256379	0.00653363
YDR516C	EMI2	9.692	0.249516	0.376174	0.408096	1.8505	-0.0283666	-0.406473	0.756697	0.207947
YDR517W	GRH1	9.83672	-0.263256	-0.0114189	-0.306083	0.457238	0.00784933	-0.158667	0.0378293	0.142767
YDR518W	EUG1	9.58287	0.297265	0.144906	-0.432511	-0.498066	0.152468	0.0403935	-0.27545	0.0596689
YDR519W	FPR2	9.41097	-0.0920976	-0.324998	-0.452639	-0.149696	0.0630833	-0.0736311	-0.194911	-0.0498318
YDR520C	URC2	8.23783	0.117072	-0.285816	0.479943	0.103867	0.00269931	-0.0218288	0.167969	0.134551
YDR521W	YDR521W	-0.953478	-0.120072	0.243551	-0.516501	-0.658596	0.408727	0.245624	0.536381	0.48036
YDR522C	SPS2	0.706894	0.41216	-1.0681	-0.204991	0.000556366	3.17428	3.75751	1.79802	0.697326
YDR523C	SPS1	5.34372	0.415027	0.450691	0.011084	-0.870764	0.319359	0.463922	0.698778	0.146578
YDR524C	AGE1	9.28815	0.419074	-0.159394	0.206347	-0.260354	0.0744321	0.0979265	-0.361193	0.0313503
YDR524W-C	YDR524W-C	4.02805	-2.39646	-1.14677	-0.857403	-0.108879	-0.0918424	0.227017	-0.443808	0.052949
YDR524C-B	YDR524C-B	13.9545	0.127234	-0.0955291	-0.355637	-0.000770921	-0.226397	-0.165756	-0.873208	-0.00192224
YDR524C-A	YDR524C-A	0.965511	1.36209	0.202169	0.862393	0.186593	0.0529225	-0.521261	1.38157	-0.0280521
YDR525W	API2	-1.49824	1.62259	1.99739	1.26725	0.388998	0.688291	1.35091	1.59938	-0.341597
YDR525W-A	SNA2	6.12929	0.762018	0.139177	0.981672	0.406585	0.930463	0.873787	0.849002	0.0305235
YDR526C	YDR526C	1.63828	-1.31284	0.422093	-1.31159	-1.30576	0.123388	0.995321	-1.15976	1.28709
YDR527W	RBA50	10.1657	0.169391	-0.122691	-0.0690407	-0.631903	0.119168	0.268982	-0.4995	-0.019439
YDR528W	HLR1	8.39703	0.10253	-0.043081	0.586546	-0.154356	-0.451662	-0.58485	-0.131137	0.20425
YDR529C	QCR7	9.75461	0.235567	0.228161	0.683399	2.10716	0.363863	0.273155	1.23685	-0.263715
YDR530C	APA2	7.89522	0.0294294	0.384478	0.235144	0.977069	-0.0250515	-0.100365	0.9004	-0.0480509
YDR531W	CAB1	10.0653	-0.17369	-0.161051	-0.202003	-0.334412	-0.160266	-0.356086	-0.524154	-0.135551
YDR532C	KRE28	8.04054	0.0965162	0.120026	1.09638	0.183298	-0.341618	-0.320596	0.35935	-0.085998
YDR533C	HSP31	7.9344	-0.815626	0.309667	-0.210173	0.496971	0.580513	1.27418	0.709818	-0.467703
YDR534C	FIT1	5.24666	2.06761	0.00674393	0.586778	0.605666	0.649957	-0.325485	2.33053	0.341221
YDR535C	YDR535C	1.64892	0.392469	0.183385	0.40906	1.32042	-0.132385	-0.397561	1.81959	0.86418
YDR536W	STL1	1.51977	-0.456415	0.592965	-0.112756	3.54916	1.17947	2.35667	2.41551	-0.154368
YDR537C	YDR537C	-0.724705	-1.55379	1.36923	-1.09245	-1.18319	0.541042	0.742124	0.464978	0.677894
YDR538W	PAD1	7.539	-0.271612	0.267384	-0.0763729	-0.283655	0.21344	0.374892	-0.177109	0.15168
YDR539W	FDC1	9.1247	-1.07957	0.112958	-0.167119	0.145437	-0.0118319	0.229608	-0.131544	0.136025
YDR540C	IRC4	6.08515	-1.1446	0.625863	-0.165982	-0.457313	0.725752	0.643516	0.754508	-0.225833
YDR541C	YDR541C	8.01063	-0.035362	0.339047	0.0957765	-0.169174	0.318624	0.324096	0.368569	0.118034
YDR542W	PAU10	1.46894	0.448229	1.58044	0.917516	0.0825516	0.894262	0.407699	2.05592	-0.0143226
YDR543C	YDR543C	-2.51046	1.57839	1.15267	0.0752569	0.426436	0.0394318	-0.408664	2.21995	-0.236186
YDR544C	YDR544C	0.882557	0.871678	0.115916	-0.257265	0.2474	-0.0233175	0.135843	1.87345	-0.484868
YDR545W	YRF1-1	10.0908	-0.241421	0.430862	-0.167237	0.0621895	0.259077	0.375016	0.3107	-0.0461511
YDR545C-A	YDR545C-A	0.310605	0.387971	0.687735	-0.635251	-0.843086	0.721889	0.945303	0.0947389	0.537306
YOL166W-A	YOL166W-A	-2.20866	0.659031	0.91018	0.355063	-0.460693	0.822887	0.119234	1.8321	-0.210183
YOL166C	YOL166C	-1.58118	0.366951	0.675807	-0.819727	-1.07996	1.22563	0.94956	2.35048	0.101359
YOL165C	AAD15	4.37601	-0.907698	0.459791	-0.413018	-0.497328	0.775895	0.824195	1.02275	0.0781839
YOL164W-A	YOL164W-A	-2.21208	0.440806	1.67962	-0.315519	1.03155	1.0175	0.954065	3.21311	0.333687
YOL164W	BDS1	7.52544	-0.363788	0.428617	0.04243	0.0387907	0.166163	0.0154298	0.900516	0.0988041
YOL163W	YOL163W	3.68468	-0.205814	1.65753	0.915564	0.28764	0.632309	0.201923	2.10307	-0.0685716
YOL162W	YOL162W	3.2293	0.157967	1.54328	1.14969	0.488173	0.691255	0.303852	2.74693	0.0891432
YOL161C	PAU20	1.60726	-0.208029	1.14525	0.155487	-0.234536	0.530692	0.579916	0.505511	0.00031511
YOL160W	YOL160W	3.08992	-1.38143	0.580027	-1.23672	-1.18007	1.79639	2.05831	0.373851	-0.233228
YOL159C-A	YOL159C-A	5.65856	-0.545912	-0.150932	-0.121147	-0.164063	-0.156879	-0.0617266	0.349502	0.111633
YOL159C	CSS3	7.2411	-0.256398	0.103144	0.299936	-0.0502741	0.648892	0.55908	0.90986	-0.00430574
YOL158C	ENB1	9.93459	0.216506	0.142099	0.110476	-0.911304	-0.410371	-0.98935	0.916206	0.142685
YOL157C	IMA2	6.49352	-0.309163	0.258905	-0.271923	0.168377	-0.0856727	-0.305659	0.824401	-0.0921924
YOL156W	HXT11	3.79933	-0.0676174	0.611675	0.173761	-0.318573	0.466184	0.432652	1.14139	-0.056368
YOL155W-A	YOL155W-A	1.4019	-0.466088	-0.354793	-1.64823	-1.26999	1.48578	1.94704	-1.25093	-0.194961
YOL155C	HPF1	12.1674	-1.38275	-2.89861	-0.884385	0.737102	-0.432048	-0.744736	0.131023	0.193274
YOL154W	ZPS1	6.09036	0.114669	0.770279	-0.360372	0.16052	-0.126408	-0.270922	1.35462	0.0371566
YOL152W	FRE7	7.53894	-1.04631	0.986581	1.73955	2.09654	-0.383501	-0.773525	1.67663	-0.50734
YOL151W	GRE2	8.94466	-0.677189	-0.939804	-0.79794	-0.116324	-0.288099	-0.136494	-0.225155	0.141162
YOL150C	YOL150C	2.656	-0.329768	0.877817	-0.506308	-0.6279	-0.235822	-0.395166	0.41828	0.310317
YOL149W	DCP1	9.59395	-0.327954	-0.305346	-0.219798	-0.296646	-0.286635	-0.238072	-0.602539	-0.124133
YOL148C	SPT20	8.89027	0.155165	0.0728988	0.124679	-0.00724434	-0.202487	-0.143229	-0.275505	-0.0132756
YOL147C	PEX11	7.71245	0.21747	-0.221192	-0.0977724	0.407945	0.0664573	-0.0618795	0.307617	0.09664
YOL146W	PSF3	7.56866	0.147081	-0.143157	-0.206198	-0.0845795	-0.0252315	-0.223051	0.296753	0.102395
YOL145C	CTR9	11.316	0.0252135	-0.147545	0.0704256	-0.0458363	-0.337004	-0.346191	-0.366875	-0.121044
YOL144W	NOP8	10.1427	-0.0922922	-0.0116522	0.0441141	-0.81266	0.165064	0.274847	-0.678456	-0.240441
YOL143C	RIB4	11.7874	-1.45054	-0.9129	-0.215603	0.439632	0.190469	0.226455	-0.178817	0.162548
YOL142W	RRP40	9.53484	0.131953	-0.226533	-0.149726	-0.385056	0.123972	0.208699	-0.482692	-0.0978923
YOL141W	PPM2	7.87947	-0.0336653	0.113669	-0.548728	-0.636906	-0.201214	-0.0582296	-0.978135	-0.0153133
YOL140W	ARG8	8.83788	-0.248863	0.0244116	-0.032007	-0.0218818	-0.0787631	-0.184357	-0.0970365	-0.243862
YOL139C	CDC33	12.6897	0.112245	-0.306962	-0.527857	-0.444557	-0.269437	-0.363247	-0.97908	-0.105983
YOL138C	RTC1	9.16749	0.0744123	0.251619	0.11623	0.0364819	0.00943459	0.00575779	0.409765	0.0402154
YOL137W	BSC6	9.11284	0.226883	0.0252664	0.142493	-0.216053	0.128276	0.116801	-0.0560749	0.000568589
YOL136C	PFK27	9.47711	-0.589282	0.132571	0.496502	-0.144618	0.190123	0.283892	-0.381654	0.0297932
YOL135C	MED7	7.58294	0.27217	0.146987	0.322914	0.00148181	0.0789518	0.113519	-0.226352	-0.0538029
YOL134C	YOL134C	-0.3209	-1.322	-0.101476	0.258785	0.274919	0.178202	-0.0838956	1.45976	0.775164
YOL133W	HRT1	8.36463	-0.00151463	-0.120607	-0.0503156	-0.234089	0.130875	0.14251	0.000830494	-0.0475926
YOL132W	GAS4	3.15482	0.418039	0.0351925	0.338773	0.418965	1.98551	1.71063	1.92751	0.0445921
YOL131W	YOL131W	-2.13644	1.29642	1.25599	1.47374	0.637757	1.69478	2.26128	3.46939	0.687054
YOL130W	ALR1	10.7545	-0.282592	-0.0984768	-0.150338	-0.268115	-0.266052	-0.32615	-0.536787	0.0478568
YOL129W	VPS68	10.1171	0.0134012	-0.0770602	0.0420663	0.0687154	0.17539	0.0986388	0.10719	-0.025389
YOL128C	YGK3	7.57282	-0.377348	0.194693	-0.333495	-0.623231	0.0529065	0.111002	-0.0327101	0.0356599
YOL127W	RPL25	14.6343	-0.536943	-0.551612	-1.16887	-0.519622	-0.390362	-0.53033	-1.20202	-0.129438
YOL126C	MDH2	10.5849	-0.923582	-0.801083	1.26262	0.803996	0.673597	0.563951	0.679921	0.154221
YOL125W	TRM13	9.64489	0.257473	-0.124406	-0.0812269	-0.565714	0.0980888	0.210191	-0.503274	-0.107184
YOL124C	TRM11	10.8203	-0.117834	-0.211621	-0.139749	-0.792224	-0.0302548	-0.10695	-0.901431	-0.119014
YOL123W	HRP1	11.7048	0.225059	-0.0285574	-0.1262	-0.30437	-0.507887	-0.65515	-0.660979	0.196501
YOL122C	SMF1	9.53605	0.249794	-0.127041	-0.754562	0.550915	0.751528	0.934712	-0.0127875	0.0761336
YOL121C	RPS19A	13.4391	-0.431636	-0.491292	-0.992985	-0.411571	-0.32121	-0.385243	-1.11415	-0.11693
YOL120C	RPL18A	14.2363	-0.352557	-0.37442	-1.27858	-0.329167	-0.359953	-0.456721	-1.34842	0.0877923
YOL119C	MCH4	9.25576	-0.132059	-0.144725	-0.0881937	-0.579639	0.785004	0.647448	0.406232	-0.213325
YOL118C	YOL118C	1.01841	0.498288	0.246582	0.53417	0.458937	0.518276	0.0158445	2.01394	0.117061
YOL117W	RRI2	7.36286	0.336259	0.0878728	0.590851	0.741009	-0.0676118	-0.233134	1.0981	0.0793836
YOL116W	MSN1	8.03127	0.166917	0.352345	0.139102	0.377303	-0.428593	-0.546463	0.318305	0.0875679
YOL115W	PAP2	9.7738	-0.101173	-0.116553	0.0904001	-0.366101	-0.296384	-0.177965	-0.598154	0.00261062
YOL114C	PTH4	5.19971	0.537239	0.171989	0.904825	0.126997	0.866395	0.80318	1.1637	-0.175458
YOL113W	SKM1	8.7349	0.145219	0.319147	1.13714	0.252713	0.518201	0.425844	1.02895	0.0407941
YOL112W	MSB4	9.2367	0.0800598	0.175394	0.190357	0.093922	0.339852	0.341346	0.600349	-0.0378768
YOL111C	MDY2	9.28494	0.0691596	0.0665533	-0.287574	-0.0784712	0.0634591	0.200493	-0.255739	0.129133
YOL110W	SHR5	7.28055	-0.88356	0.150974	-0.49172	0.376418	0.268963	0.31021	0.28896	-0.0128592
YOL109W	ZEO1	13.1552	-1.2625	0.325035	-0.149801	-0.309396	-0.157785	-0.125106	-0.926929	-0.271114
YOL108C	INO4	7.36405	-0.109413	0.1842	0.50899	0.0523312	0.0302282	0.0960035	0.440346	-0.235025
YOL107W	YOL107W	7.47385	-0.0753549	0.100963	-0.0612796	-0.0175152	-0.0128541	-0.0803421	0.105324	0.11213
YOL106W	YOL106W	4.19554	-0.30736	0.20203	-0.149451	0.211077	-0.0756709	-0.272938	0.914308	0.208907
YOL105C	WSC3	8.23857	-0.118038	0.644663	0.304923	0.0386735	0.166792	-0.0326698	0.758739	-0.00509094
YOL104C	NDJ1	4.04385	-0.31043	2.33646	1.38001	0.359235	2.2146	2.50732	1.36005	0.150876
YOL103W-B	YOL103W-B	11.179	-0.785814	1.9142	-0.187481	-0.442743	0.887999	0.946204	0.787283	-0.071952
YOL103W-A	YOL103W-A	8.15747	-1.08138	1.92403	-0.156499	-0.387627	0.760506	0.950902	0.325438	-0.00866895
YOL103W	ITR2	11.1054	-0.168995	-0.117739	-0.213027	-0.334411	-0.0471156	-0.0906891	-0.201138	-0.0930704
YOL102C	TPT1	8.86098	-0.25558	-0.311374	-0.353232	-0.18697	0.0515099	0.150528	-0.701838	-0.108556
YOL101C	IZH4	8.08659	0.623445	0.446474	0.362224	-0.35796	-0.265617	-0.101436	-0.310178	-0.186011
YOL100W	PKH2	9.00166	0.389314	0.21232	0.678784	0.463102	-0.076074	-0.107791	0.950063	0.135567
YOL099C	YOL099C	5.24369	0.0132692	-0.165262	0.0332649	-0.363504	0.0764309	0.227574	-0.0420051	0.0143078
YOL098C	SDD3	11.1472	0.123657	-0.207564	-0.339868	-0.239248	-0.230198	-0.232519	-0.608327	0.0806956
YOL097W-A	YOL097W-A	4.56729	-0.175487	-0.217633	-0.218932	-0.277363	0.00131855	0.00256477	-0.0589116	-0.110702
YOL097C	WRS1	12.0488	-0.0732944	-0.263167	-0.835073	-0.484303	-0.183143	-0.178529	-1.21642	-0.0511413
YOL096C	COQ3	8.02906	-0.0317136	-0.138306	0.340173	0.361792	0.0255659	0.17595	0.0877673	0.0212472
YOL095C	HMI1	7.6832	-0.195391	0.0527165	-0.138777	0.200489	-0.177385	-0.198713	0.086101	0.127913
YOL094C	RFC4	8.78548	0.0686692	-0.351539	-0.113187	-0.13338	-0.147691	-0.317398	-0.177077	0.061961
YOL093W	TRM10	9.58451	0.00444155	-0.138319	-0.222406	-0.437643	-0.160102	-0.177006	-0.609121	-0.137481
YOL092W	YPQ1	10.6933	0.133267	-0.0574914	-0.266189	-0.414011	0.0293285	0.0687105	-0.680134	-0.0325276
YOL091W	SPO21	5.73854	0.355718	0.46727	0.588509	0.0422049	0.311346	0.252327	1.28692	-0.105231
YOL090W	MSH2	10.2119	-0.0543629	-0.204596	-0.209242	-0.165515	-0.0953362	-0.200562	0.0762628	0.0795526
YOL089C	HAL9	8.66699	0.411791	0.0591166	0.48799	0.217993	-0.315726	-0.225652	0.0386251	0.127563
YOL088C	MPD2	9.25648	-0.204105	-0.0818971	0.0187702	-0.0732889	-0.137657	-0.144317	-0.127161	0.0407828
YOL087C	DUF1	9.56711	0.0983684	0.150013	0.458091	0.655604	-0.0512122	-0.0929283	0.738999	0.0809789
YOL086W-A	MHF1	7.22811	0.245924	-0.406585	0.109102	0.840971	-0.00379392	-0.199517	0.992954	-0.0747785
YOL086C	ADH1	16.6927	-0.906454	-0.234954	-1.24642	-0.841999	-0.306865	-0.24362	-1.96656	0.254864
YOL085W-A	YOL085W-A	1.54712	0.345876	0.869321	0.0771537	-0.32434	1.05956	1.16918	0.792536	0.327985
YOL085C	YOL085C	-2.39558	0.239569	2.1794	-0.656496	-0.329837	0.978528	1.1623	1.76752	-0.0652758
YOL084W	PHM7	4.5682	0.105437	1.3551	0.771425	1.22363	0.694508	0.908791	1.99611	-0.0162574
YOL083W	ATG34	6.07524	0.0372834	0.643898	1.10787	1.71233	0.666192	0.537807	2.10177	0.0234787
YOL083C-A	YOL083C-A	-0.667022	-0.887309	1.30628	-1.1143	-0.0666563	-0.263565	0.599304	0.307842	-0.177721
YOL082W	ATG19	8.82083	-0.0901884	0.0178617	0.30386	0.55078	0.032474	0.0851738	0.63867	0.162045
YOL081W	IRA2	10.5525	0.533825	0.145328	-0.247625	0.00517621	-0.00451709	0.103445	0.268083	-0.0264196
YOL080C	REX4	9.77607	-0.320495	-0.232759	-0.417018	-1.09002	0.0238817	0.0483636	-1.36092	-0.265348
YOL079W	YOL079W	-0.0886761	-1.67486	0.807523	-0.131276	-1.67455	0.244667	0.57304	0.0589718	0.88604
YOL078W	AVO1	8.88234	0.0226339	0.0207054	0.0472417	0.0210924	-0.0960903	0.0159643	0.0154699	0.0418069
YOL077W-A	ATP19	8.66821	-0.127987	0.0530353	0.190324	1.82573	0.119784	0.0396433	0.649573	-0.507295
YOL077C	BRX1	11.4734	0.0229273	-0.214472	-0.410195	-0.636567	-0.170353	-0.194026	-1.11969	-0.0712674
YOL076W	MDM20	10.3131	0.0162671	-0.284009	-0.218754	-0.46785	-0.165825	-0.195478	-0.848892	-0.0685457
YOL075C	YOL075C	8.76421	0.388517	0.198858	-0.285966	-0.00901381	0.05928	0.205711	-0.00898513	-0.0376645
YOL073C	DSC2	8.30675	0.322981	0.105638	0.135936	0.141818	0.0820128	0.252685	0.0909488	0.0311206
YOL072W	THP1	7.84741	0.320339	0.133622	0.407956	0.0588897	-0.0187417	0.0401631	0.0872313	0.134847
YOL071W	YOL071W	7.68632	0.300559	-0.0407574	0.704284	0.896375	-0.0980327	-0.0509976	0.95839	-0.0490782
YOL070C	NBA1	10.1108	0.333168	-0.0668365	0.0636377	-0.170363	0.0430496	0.0532416	-0.40452	-0.0014706
YOL069W	NUF2	8.1867	-0.150957	0.00864868	0.010415	0.197352	-0.142853	-0.13798	0.0465562	-0.0369681
YOL068C	HST1	10.2343	0.0505892	0.0237668	0.288588	-0.0757338	-0.219227	-0.133518	-0.0045137	0.0469159
YOL067C	RTG1	7.92338	-0.0358816	0.137936	0.354243	-0.172654	-0.125665	0.0146829	-0.343976	-0.0699137
YOL066C	RIB2	8.88022	0.0704779	0.13145	0.193034	0.0723625	-0.197493	-0.22938	0.162354	0.17078
YOL065C	INP54	8.0554	-0.0194034	0.182657	0.270853	0.261708	-0.167718	-0.118117	0.0996501	0.0646503
YOL064C	MET22	10.2631	0.0410944	-0.289262	-1.03184	-0.459204	-0.0697876	-0.131463	-0.750214	-0.248772
YOL063C	CRT10	8.93309	0.222268	0.126409	0.202467	0.184972	-0.134221	-0.0849109	0.211342	0.148909
YOL062C	APM4	9.86824	-0.178276	-0.148876	-0.0355392	0.158792	-0.0140523	-0.0771908	-0.166225	-0.015479
YOL061W	PRS5	11.2872	0.150413	-0.133055	-0.239448	-0.209589	-0.0617965	-0.02457	-0.688003	-0.033309
YOL060C	MAM3	9.88343	0.147096	0.0254994	0.315713	0.291092	0.16063	0.128064	0.567765	0.105512
YOL059W	GPD2	11.2397	-0.0713261	-0.180943	-0.28315	-0.593998	-0.282554	-0.13323	-0.925298	-0.0288037
YOL058W	ARG1	10.3732	0.742298	0.462493	-1.57317	-0.31017	1.08587	0.169189	0.430523	-1.95747
YOL057W	YOL057W	10.4254	-0.140088	-0.15195	-0.559015	-0.0549767	-0.142262	-0.143532	-0.597124	0.15186
YOL056W	GPM3	8.74922	-0.172707	-0.243637	-0.334874	-0.529286	-0.403139	-0.353563	-0.677156	0.0959538
YOL055C	THI20	7.9486	-0.150485	0.223613	-0.110925	0.206324	0.245614	0.225529	0.602585	0.104859
YOL054W	PSH1	8.93822	-0.397691	0.0801239	0.469993	-0.322058	0.271078	0.409097	0.183595	-0.113152
YOL053W	AIM39	7.52296	0.0503803	0.236554	0.615508	1.11086	-0.141671	-0.253353	0.929724	-0.1084
YOL052C-A	DDR2	1.85126	-0.104073	3.17747	2.84747	3.26699	1.79711	2.2897	4.29272	-0.179116
YOL052C	SPE2	9.46647	-0.123305	0.0450614	-0.328963	-0.127548	-0.0408262	0.00550292	-0.746362	0.0884826
YOL051W	GAL11	10.1873	0.164129	-0.0607068	0.295414	0.147028	-0.136616	-0.0819256	-0.153518	-0.0432679
YOL050C	YOL050C	-0.00307054	-2.06756	-0.675202	-1.12074	-0.177591	0.593657	0.460286	-0.294329	-0.0360542
YOL049W	GSH2	10.9344	-0.0294959	-0.207923	-0.459537	-0.0112993	-0.191899	-0.269919	-0.563209	0.0859621
YOL048C	RRT8	7.614	0.29013	0.185764	0.823444	1.06064	0.15655	-0.122328	1.43788	0.000212297
YOL047C	LDS2	2.65103	0.591037	1.07819	0.985187	-0.433209	2.10963	1.84049	2.09979	0.09909
YOL046C	YOL046C	-0.910368	-0.863433	1.04616	-0.736765	-1.74641	0.584156	1.95606	-0.223574	0.35958
YOL045W	PSK2	10.1228	-0.153179	0.0848861	0.214067	-0.917067	0.223477	0.443432	-0.275462	-0.0348767
YOL044W	PEX15	7.37001	0.11923	0.0537084	0.0102206	0.0996711	0.0258159	0.095386	-0.0727366	-0.0247572
YOL043C	NTG2	7.79192	0.132218	0.383689	0.456067	0.187776	0.0969361	0.0927614	0.836229	0.0573246
YOL042W	NGL1	8.32271	-0.0382179	-0.192437	0.0691582	0.321269	-0.198709	-0.133045	-0.0243305	-0.0219952
YOL041C	NOP12	11.4448	-0.18701	-0.171389	-0.375437	-0.68961	-0.133607	-0.112316	-0.984009	-0.0928297
YOL040C	RPS15	14.3846	-0.11634	-0.167475	-1.02676	-0.392296	-0.32319	-0.431698	-1.05721	0.079805
YOL039W	RPP2A	13.5081	-0.19945	-0.276472	-1.10573	-0.452314	-0.476413	-0.599791	-1.0708	0.0729678
YOL038C-A	YOL038C-A	4.18951	0.708587	0.320506	0.0947053	-0.0471403	-0.227223	-0.386638	0.653405	-0.180943
YOL038W	PRE6	11.082	0.257505	-0.157915	0.239805	-0.160186	-0.00252642	-0.00822156	-0.190945	-0.045422
YOL037C	YOL037C	-0.447724	-0.242911	1.51996	-0.700727	-0.620304	1.09095	0.788244	1.81589	0.0097815
YOL036W	YOL036W	9.97662	0.311857	0.163292	0.231269	-0.0884255	0.0436661	0.0841144	0.342673	0.00274334
YOL035C	YOL035C	0.413443	-0.144822	-0.261621	-1.18311	-1.76713	0.829257	1.65908	-1.08991	-0.72397
YOL034W	SMC5	9.13198	0.0173887	0.0373072	0.423117	-0.242751	0.0113436	0.0594967	0.0693667	0.0121947
YOL033W	MSE1	8.23254	-0.0873321	-0.187776	0.0163715	0.511317	-0.184843	-0.234354	0.0675745	0.0247457
YOL032W	OPI10	7.4418	1.09241	0.354029	0.683729	0.487612	0.0412358	0.0715644	0.832471	0.174952
YOL031C	SIL1	9.17561	0.145734	0.0767605	-0.224778	-0.123679	0.0328599	0.0600243	-0.245497	-0.0145015
YOL030W	GAS5	11.3303	0.434888	0.181482	-0.110545	0.122178	0.432756	0.609854	0.559148	0.0489959
YOL029C	YOL029C	8.64752	-0.183187	0.143018	0.0756875	-0.198743	-0.123496	-0.18042	0.034052	-0.0215682
YOL028C	YAP7	8.61136	-0.164798	0.0662772	-0.0426261	-0.22929	-0.205962	-0.220542	-0.467402	-0.104646
YOL027C	MDM38	10.8826	0.14508	0.0784286	0.229515	0.277768	0.063167	0.00865408	0.0631191	-0.0798187
YOL026C	MIM1	8.50847	0.093499	-0.154868	-0.369623	-0.144423	0.313144	0.353681	0.0308181	-0.0682028
YOL025W	LAG2	7.62661	0.0126164	0.112781	0.267116	0.15387	0.295262	0.393072	0.233393	0.078296
YOL024W	YOL024W	2.58732	0.297138	0.465073	-0.0548966	-0.357043	0.742407	0.508039	1.18949	0.495075
YOL023W	IFM1	7.9656	0.0535474	-0.146064	1.0575	0.674649	-0.226129	-0.247073	0.473812	0.129998
YOL022C	TSR4	10.2919	-0.127627	-0.0352491	-0.455123	-0.628231	-0.016819	-0.0701909	-0.790888	-0.0646856
YOL021C	DIS3	10.8296	-0.0214492	-0.165739	-0.306918	-0.399255	-0.00792997	0.0979957	-0.709057	0.0126397
YOL020W	TAT2	10.5728	-0.125532	-0.25517	0.0323491	0.180956	0.0931084	0.101845	-0.174481	-0.0979572
YOL019W-A	YOL019W-A	-2.0312	0.18624	1.41154	-0.0724722	-0.388113	-0.416092	0.0443514	-0.162281	0.173613
YOL019W	YOL019W	9.23972	-0.0146868	-0.0415812	0.0492652	0.293793	0.155342	0.0362515	0.204713	-0.112581
YOL018C	TLG2	9.07751	-0.00171531	0.0160512	0.454504	-0.0345119	-0.00487992	-0.00458292	0.117448	-0.0780627
YOL017W	ESC8	8.12252	0.147175	-0.261015	0.489494	0.164877	-0.0100783	-0.0744831	0.628561	0.0670856
YOL016C	CMK2	9.28595	1.17103	0.897932	0.453024	0.0142873	0.281548	0.0965476	0.940323	0.208106
YOL015W	IRC10	6.13772	0.447754	0.705932	0.63438	-0.0462627	0.177204	0.048493	1.0686	0.0461363
YOL014W	YOL014W	7.6492	1.06826	0.554525	-0.617638	-2.0902	-0.734644	-0.931574	-1.14699	0.191999
YOL013W-B	YOL013W-B	1.05838	1.77628	0.31556	0.160065	-1.46754	-1.01552	-1.39704	1.96969	0.0742983
YOL013W-A	YOL013W-A	4.99298	0.304559	-0.282312	-1.75592	-1.06528	-0.194608	-0.269825	-1.39807	-0.282826
YOL013C	HRD1	8.9039	0.367363	0.0549466	0.144267	0.10056	0.137539	0.130524	0.239928	0.120395
YOL012C	HTZ1	9.72052	-0.228523	-0.29202	-0.455019	0.155229	-0.311816	-0.400125	-0.551667	0.0424537
YOL011W	PLB3	9.42392	-0.00353475	0.645788	0.878959	0.254158	0.357686	0.418889	0.752695	0.104448
YOL010W	RCL1	10.2008	-0.124251	-0.287506	0.363528	-0.511706	0.0046702	0.0255677	-0.670929	-0.138913
YOL009C	MDM12	7.1283	0.345726	0.279717	0.342715	0.305417	-0.0643627	-0.0446856	0.618747	0.0798011
YOL008W	COQ10	7.58378	0.221826	0.0824022	0.126215	0.199226	-0.185472	-0.274854	0.229836	0.0686658
YOL007C	CSI2	9.56979	-0.190066	-0.415472	-0.495037	-0.238414	0.136634	0.263734	-0.858403	0.0464664
YOL006C	TOP1	10.778	-0.0243285	0.102817	0.350175	-0.386674	-0.0431478	0.0487443	-0.165995	-0.0533647
YOL005C	RPB11	9.12525	0.167968	-0.119014	-0.235921	-0.00333454	0.0455461	-0.0462637	0.065847	0.0335067
YOL004W	SIN3	11.184	0.136183	-0.0161469	-0.0708302	0.115342	-0.302275	-0.266984	0.0321563	0.0519195
YOL003C	PFA4	8.48467	-0.0700958	-0.179845	-0.31305	-0.0900355	-0.152923	-0.176004	-0.342739	0.11209
YOL002C	IZH2	10.1294	-0.355139	0.0383742	-0.765455	-0.667861	0.0163864	0.203077	-0.784878	-0.141519
YOL001W	PHO80	8.02764	0.0811797	0.111178	0.324509	0.0406718	-0.271864	-0.327642	0.282152	0.036432
YOR001W	RRP6	10.4873	-0.0328888	-0.0800256	-0.280723	-0.32125	-0.237366	-0.127556	-0.830036	0.000281435
YOR002W	ALG6	10.2222	0.406757	0.158253	-0.157923	-0.142166	-0.0536849	-0.101727	-0.229956	-0.0081902
YOR003W	YSP3	7.29498	-0.128658	0.254867	0.185436	0.253726	0.400846	0.502781	0.985279	-0.118276
YOR004W	UTP23	10.1457	-0.343103	-0.0804162	-0.350443	-0.972639	-0.0332475	0.0813499	-1.14772	-0.173388
YOR005C	DNL4	7.5884	0.224852	0.405295	0.540504	0.383896	-0.164712	-0.125275	1.03945	0.0746633
YOR006C	TSR3	9.83532	-0.535121	-0.28426	-0.195679	-0.415751	-0.160237	-0.18311	-0.840984	-0.226926
YOR007C	SGT2	12.5905	0.516083	-0.156498	-0.195445	-0.187295	-0.108818	-0.231619	-0.234961	0.0721473
YOR008C	SLG1	10.1532	0.138407	0.253748	-0.00449779	0.113805	-0.0939401	-0.0112447	-0.283585	-0.10906
YOR008C-A	YOR008C-A	-1.72357	0.152886	0.307891	2.02234	0.0167887	-0.547637	-0.602133	1.7228	-0.144126
YOR008W-B	YOR008W-B	3.9379	-0.399342	0.519772	-0.0888435	-0.653814	-0.0192646	-0.293611	0.0637756	0.0851889
YOR009W	TIR4	6.43244	1.70113	0.398698	-0.147319	-1.01691	0.488152	0.689079	0.581101	0.484881
YOR010C	TIR2	5.41758	1.02847	0.764081	1.01535	-0.402867	-0.312682	0.12583	1.06147	0.353103
YOR011W	AUS1	9.26899	0.219504	-0.143194	-0.8912	-1.05137	0.172105	0.258585	-0.486644	0.026516
YOR011W-A	YOR011W-A	-2.19867	-0.161359	0.376135	-0.35339	-0.46737	0.0574092	0.275142	0.367702	-0.026771
YOR012W	YOR012W	5.2345	-0.276395	0.101339	-0.358764	-0.699283	0.375279	0.585559	-0.25095	0.0478205
YOR013W	IRC11	5.76425	-0.394899	0.149926	-0.373624	-0.644071	0.449184	0.617865	-0.100165	0.0571247
YOR014W	RTS1	10.6744	0.10864	0.0549682	-0.0608263	0.064581	0.022685	0.0240492	-0.0483666	-0.0265631
YOR015W	YOR015W	8.7701	-0.250167	-0.061267	0.116738	-0.0157752	0.333768	0.358676	0.259698	-0.12165
YOR016C	ERP4	9.39987	0.0353265	-0.101941	-0.154396	-0.140093	0.11504	0.0662922	-0.068512	-0.061825
YOR017W	PET127	8.7724	-0.0403191	-0.0550184	0.46655	0.260865	-0.345675	-0.278252	-0.0492371	0.0846443
YOR018W	ROD1	8.14707	0.00780547	0.243932	0.514872	0.350755	-0.125529	-0.130646	0.503283	0.177793
YOR019W	YOR019W	6.26945	0.0369447	0.86299	0.507976	-0.101645	0.340739	0.443533	1.21917	-0.0515551
YOR020C	HSP10	11.7528	0.253305	-0.844317	-0.338824	-0.0782861	-0.222029	-0.349379	-0.46562	0.0580974
YOR020W-A	YOR020W-A	7.48939	0.270131	0.313685	0.384152	0.691569	0.453747	0.52904	1.0638	-0.173649
YOR021C	SFM1	11.2467	-0.308485	-0.410492	-0.646519	-0.643968	-0.143333	-0.147159	-0.961862	-0.238961
YOR022C	DDL1	7.75783	0.112024	0.31324	0.11432	0.433923	-0.049256	-0.0444568	0.545795	0.0456221
YOR023C	AHC1	9.07704	0.350557	0.361647	1.08678	0.184683	0.17649	0.205296	0.744141	0.0153077
YOR024W	YOR024W	-0.635208	0.471896	1.48698	-0.240029	-0.522369	1.37681	1.39701	0.594921	-0.149516
YOR025W	HST3	8.79667	0.0154775	-0.140892	0.572464	0.211036	0.0158963	-0.10211	0.511076	0.178161
YOR026W	BUB3	8.40556	0.154944	0.00441619	0.0728626	0.00573089	-0.147514	-0.198201	0.43004	0.147699
YOR027W	STI1	12.5622	-0.204479	-0.53728	-0.669058	-0.0445908	-0.326415	-0.309514	-0.522974	0.309634
YOR028C	CIN5	7.29256	-0.698493	0.078645	0.262686	0.744237	-0.286906	-0.36725	0.0295295	-0.0749239
YOR029W	YOR029W	-1.49919	-1.11892	1.05148	-0.578131	-0.792705	0.432418	1.03083	-1.21357	0.332074
YOR030W	DFG16	8.82041	0.207996	0.275193	0.349533	-0.0237274	0.0469852	0.133846	0.306494	0.03619
YOR032C	HMS1	3.17862	1.40025	0.624839	1.68227	0.0141544	1.11425	3.16272	0.547155	-0.0311914
YOR032W-A	YOR032W-A	2.59287	-1.7886	0.865888	-1.02335	0.217598	0.389076	-0.372461	1.5942	0.0668569
YOR033C	EXO1	9.07306	-0.0120008	0.0427906	0.181294	-0.204256	-0.0997828	-0.0337981	0.247497	0.0570657
YOR034C	AKR2	9.19501	0.0761103	0.0618743	-0.257795	-0.539629	0.0812154	0.201664	-0.178759	0.0585218
YOR034C-A	YOR034C-A	5.48626	0.357109	0.312754	0.596646	0.197063	0.36881	0.310365	0.861781	-0.148374
YOR035C	SHE4	8.73252	0.172275	0.0710499	0.338754	0.361763	0.144532	0.151259	0.592134	0.0655761
YOR036W	PEP12	8.08955	0.496325	0.556401	0.725556	0.613112	0.24247	0.256898	1.16908	-0.0962913
YOR037W	CYC2	7.71704	0.361153	0.181417	0.323357	0.432588	-0.193977	-0.274498	0.503781	0.0927099
YOR038C	HIR2	9.04294	-0.190914	-0.194897	-0.0471539	0.299638	-0.450451	-0.473553	-0.194392	0.0910561
YOR039W	CKB2	10.0698	-0.0119453	-0.212399	-0.350326	-0.0713706	-0.0979999	-0.101805	-0.475016	0.0496448
YOR040W	GLO4	7.39858	-0.496947	0.103686	-0.273243	0.504942	0.203594	0.270238	0.724685	-0.0635411
YOR041C	YOR041C	2.66777	-0.0775756	0.965947	-1.29205	-0.913907	1.49532	0.916866	0.634056	-0.084392
YOR042W	CUE5	10.2273	0.0375638	-0.107332	-0.156075	0.287218	0.0163094	0.0783233	-0.117419	0.0329454
YOR043W	WHI2	10.3048	-0.18461	-0.11525	0.233568	0.0794244	-0.258927	-0.116786	-0.294858	-0.0470558
YOR044W	IRC23	7.27563	0.406885	0.164109	0.595341	-0.523881	0.720112	0.99017	0.169881	-0.313425
YOR045W	TOM6	9.23461	-0.364803	-0.324105	-0.403318	-0.0369993	-0.158926	-0.243981	-0.754343	0.0209979
YOR046C	DBP5	11.4721	0.103355	-0.188945	-0.657013	-0.261012	-0.238075	-0.258084	-0.891427	0.0459822
YOR047C	STD1	9.23174	-0.218145	0.0508904	0.522333	-2.11461	0.252235	0.556571	-1.11345	0.0850504
YOR048C	RAT1	11.0732	0.193601	0.0236859	-0.526372	-0.469162	0.0295307	0.114175	-0.680434	-0.0463154
YOR049C	RSB1	4.29959	1.44756	-1.37357	0.352981	-0.832043	1.04807	-0.323405	3.08016	0.744474
YOR050C	YOR050C	2.29627	-0.050478	0.392504	0.883635	-1.21209	-0.18738	0.125572	-0.395384	-0.0633765
YOR051C	ETT1	11.5325	-0.17325	-0.0828976	-0.656581	-1.15975	0.123237	0.201602	-1.05112	-0.18174
YOR052C	YOR052C	8.65599	1.04294	0.836599	1.27147	0.179112	0.672135	0.680169	0.458645	-0.0942446
YOR053W	YOR053W	2.38903	-0.992682	0.230318	0.661901	0.217626	0.442649	0.72791	0.550697	0.492994
YOR054C	VHS3	8.33535	0.0829492	0.477004	0.779852	0.37167	-0.161815	-0.0607282	0.741282	0.0373244
YOR055W	YOR055W	-1.71895	0.149493	2.63072	0.0999666	0.483112	-0.117965	0.962843	1.94867	0.454952
YOR056C	NOB1	10.9893	-0.194234	0.0449405	-0.307119	-0.618386	0.131723	0.217168	-0.911443	-0.217599
YOR057W	SGT1	9.41369	0.184584	-0.0258478	0.0130944	-0.137956	0.0811582	0.0959711	0.00256224	0.0120105
YOR058C	ASE1	8.76749	0.299894	0.177283	1.37953	0.177929	-0.216803	-0.265259	0.616105	0.10449
YOR059C	YOR059C	8.63907	0.392915	0.306119	0.203263	0.0516596	0.191914	0.372684	0.556292	0.129611
YOR060C	SLD7	7.00628	-0.0772652	0.371312	0.108967	0.108526	0.0347982	0.00373382	0.0700964	-0.0477553
YOR061W	CKA2	10.8151	0.214679	-0.168681	-0.362758	-0.2517	-0.174142	-0.252975	-0.562755	-0.0473761
YOR062C	YOR062C	6.20029	-0.334975	0.337703	0.888558	-0.0631237	1.34636	1.24468	1.19592	-0.0521635
YOR063W	RPL3	15.8379	-0.405868	-0.311447	-1.24489	-0.308942	-0.444236	-0.549943	-1.25548	0.0588364
YOR064C	YNG1	7.17362	0.000573727	0.116425	0.445041	0.704371	-0.0569824	-0.0333969	0.872912	0.00670628
YOR065W	CYT1	8.80865	0.50254	0.478148	1.22605	2.79737	0.526824	0.301917	1.89719	-0.0991147
YOR066W	MSA1	8.60173	-0.298453	0.749544	0.788858	0.162639	0.488593	0.676095	-0.328961	0.0278409
YOR067C	ALG8	10.0042	0.0142635	-0.0523352	-0.205459	-0.226596	-0.0243749	-0.028764	-0.539994	0.00613857
YOR069W	VPS5	9.46047	-0.0752924	-0.0654513	0.0898759	0.214773	-0.267369	-0.323831	0.114311	0.0662888
YOR068C	VAM10	-0.186045	0.769972	0.940003	-0.135579	0.142258	0.237551	0.216419	0.854235	0.239405
YOR070C	GYP1	8.30367	0.120934	0.0599971	0.35035	0.444031	-0.13792	-0.141807	0.167005	0.0597885
YOR071C	NRT1	8.53861	-1.17324	0.12337	-1.18025	-0.277537	0.713836	0.701556	-0.237062	-0.0565317
YOR072W	YOR072W	2.30564	0.982021	1.00633	1.18261	0.393785	-0.389967	-0.337058	1.54273	0.211034
YOR072W-A	YOR072W-A	2.73431	0.657051	1.00162	1.08332	0.320921	-0.130743	-0.0112829	1.17099	-0.0683841
YOR072W-B	YOR072W-B	-2.41771	-0.133645	-0.686774	-0.216228	-0.102018	-0.629427	-0.590029	1.2376	0.419103
YOR073W	SGO1	8.80423	-0.201727	0.025688	0.130135	0.0800199	-0.263355	-0.353614	-0.00327097	0.0306364
YOR074C	CDC21	9.35063	-0.0508929	-0.0752936	-0.402896	-0.0138278	0.112358	0.142545	-0.346074	0.0661992
YOR073W-A	YOR073W-A	-1.64033	-0.783502	-0.530877	-0.251004	0.275708	-0.693833	-0.336831	0.820959	1.01094
YOR075W	UFE1	8.63729	0.0192256	-0.161548	0.321229	-0.00616466	-0.115869	-0.0616665	0.0217685	-0.235401
YOR076C	SKI7	8.76294	0.308807	0.0241106	0.240939	0.00777912	-0.229919	-0.246246	-0.0821325	-0.0138099
YOR077W	RTS2	6.6234	-0.00940114	0.166417	0.659219	0.0257645	0.0683767	0.0812321	0.0517373	0.139355
YOR078W	BUD21	10.437	-0.278202	-0.215739	0.21479	-0.602702	-0.0380022	-0.0927883	-0.431446	-0.181361
YOR079C	ATX2	8.50181	-0.0492701	-0.162903	0.478721	-0.164163	-0.0549042	-0.29313	0.157914	0.0304027
YOR080W	DIA2	8.54193	-0.073291	0.181565	0.490019	-0.113754	-0.00347203	-0.138601	0.627406	0.0955596
YOR081C	TGL5	8.96843	0.141743	0.375715	0.308447	0.209203	0.184087	0.289176	0.0352541	0.0356627
YOR082C	YOR082C	-0.127497	-0.200692	0.404171	-1.30381	-2.39463	0.99239	2.41465	-1.67182	0.246341
YOR083W	WHI5	7.47565	-0.149257	0.248543	0.100422	0.102841	-0.0213969	0.0437987	0.0628323	-0.0784297
YOR084W	LPX1	8.13191	-0.262365	0.179151	0.122858	0.52651	-0.0938311	-0.099178	0.506424	0.0551556
YOR085W	OST3	10.571	0.37076	0.0215901	-0.324621	-0.357303	0.0825067	0.0456487	-0.346879	0.000490978
YOR086C	TCB1	11.5133	0.0158403	-0.0860577	-0.390784	0.185922	-0.00770426	0.0666985	-0.0746307	-0.052188
YOR087W	YVC1	9.36121	-0.166555	-0.128819	0.0754371	0.159689	-0.208362	-0.211408	-0.181254	0.116177
YOR089C	VPS21	10.2112	-0.0126113	0.143987	0.063717	-0.215961	0.086413	0.216688	-0.0545323	-0.0787758
YOR090C	PTC5	9.75601	0.254194	-0.0229673	0.0568428	0.191336	0.000624773	0.00409562	-0.0388669	0.00357291
YOR091W	TMA46	10.949	-0.218083	-0.159244	-0.471873	-0.600865	-0.0986809	-0.112391	-0.975294	-0.105305
YOR092W	ECM3	9.05027	0.269739	0.32216	0.415161	0.0960624	-0.135423	0.0114762	-0.155032	0.00696622
YOR093C	CMR2	9.26751	0.223624	-0.162072	0.386056	0.138995	-0.30733	-0.321336	0.0400739	0.155881
YOR094W	ARF3	8.58993	0.0086729	-0.234827	-0.315343	-0.239299	-0.0481405	-0.0304338	-0.600703	-0.0351262
YOR095C	RKI1	11.083	-0.6649	-0.20764	-0.790352	-0.663898	-0.312512	-0.302627	-1.63858	-0.266632
YOR096W	RPS7A	14.216	-0.713631	-0.476545	-1.28876	-0.496999	-0.35116	-0.477354	-1.39838	-0.0459994
YOR097C	YOR097C	7.84936	0.107901	-0.0910075	0.272535	0.149742	0.299442	0.280131	0.45318	-0.168419
YOR098C	NUP1	11.1048	0.0212828	-0.0752295	-0.326923	-0.387712	-0.0160247	0.0482082	-0.709415	0.0340558
YOR099W	KTR1	11.3142	-0.0137974	0.085664	-0.128946	-0.0977745	-0.0147928	-0.052426	-0.323221	-0.0334653
YOR100C	CRC1	3.66228	0.0417995	0.684409	1.50195	1.77452	1.0519	0.738383	2.58374	-0.0389878
YOR101W	RAS1	10.4047	-0.389873	-0.257655	-0.365916	-0.0881136	-0.293623	-0.301503	-1.06941	-0.075201
YOR102W	YOR102W	3.9707	0.276243	-0.0744906	0.476851	-0.57488	-0.376257	-0.615805	-0.238842	-0.453476
YOR103C	OST2	9.53864	0.0072193	0.0188644	-0.128156	-0.335869	-0.0503544	-0.0214401	-0.443151	-0.209731
YOR104W	PIN2	8.41879	0.152794	0.269083	0.679448	0.122112	0.449585	0.327909	0.827273	-0.133362
YOR105W	YOR105W	7.46181	0.255097	0.34348	0.68505	0.0838626	0.472061	0.324345	0.869436	-0.18293
YOR106W	VAM3	8.71251	-0.034885	0.295582	0.106339	-0.355752	0.0239358	0.0938524	-0.588971	-0.28283
YOR107W	RGS2	7.41103	-1.91055	0.667773	-0.123319	-1.05408	1.47318	2.29161	-1.77484	-0.329344
YOR108W	LEU9	11.6485	0.0637116	-0.0196405	-1.1311	-0.625343	-0.00294058	-0.0787369	-1.44213	-0.252192
YOR108C-A	YOR108C-A	1.16581	-0.878766	-0.052583	-0.790073	-1.57025	0.887431	2.00844	-1.51022	-0.706025
YOR109W	INP53	10.3841	0.000569047	0.0541742	-0.152764	0.103672	-0.233496	-0.248534	-0.0555848	0.0610359
YOR110W	TFC7	8.906	-0.0688927	-0.0121731	0.152171	0.132601	-0.230406	-0.262318	-0.0223893	0.00919171
YOR111W	YOR111W	7.52547	-0.290465	0.0222942	-0.500855	0.194992	-0.357187	-0.349271	-0.194037	-0.0227577
YOR112W	CEX1	9.27058	0.146278	-0.0807529	0.0621159	0.00843402	-0.0926133	-0.104272	-0.0365993	0.0836925
YOR113W	AZF1	7.78838	0.551082	0.224596	1.35733	0.752966	-0.0969383	-0.183666	0.990965	0.0416775
YOR114W	YOR114W	6.36962	0.369942	0.332444	0.67641	0.518031	0.505163	0.429401	1.22968	-0.0525719
YOR115C	TRS33	9.59889	-0.195247	-0.23478	-0.496677	-0.332695	-0.1898	-0.182555	-0.485987	-0.269218
YOR116C	RPO31	11.2915	-0.11983	-0.174642	0.0217179	-0.574521	0.0129465	0.156702	-0.833143	0.0166317
YOR117W	RPT5	11.4399	0.212066	-0.243968	0.129056	-0.0898388	0.0518786	-0.0770593	-0.179848	-0.0158684
YOR118W	RTC5	9.58534	0.176113	-0.101464	-0.465694	-0.199375	-0.0284478	0.114297	-0.550876	-0.141861
YOR119C	RIO1	10.1414	-0.257686	0.0577389	-0.130702	0.210457	-0.198241	-0.121972	-0.209276	-0.205047
YOR120W	GCY1	7.10152	0.373895	0.563504	1.73905	5.6208	-0.252725	-0.644335	3.22497	0.0587316
YOR121C	YOR121C	7.3107	0.278691	-0.412649	-0.229542	-1.00619	0.245859	0.338273	-0.635148	-0.23909
YOR122C	PFY1	11.9325	0.131733	-0.38453	-0.513804	-0.41356	0.226687	0.325989	-0.505076	-0.0732921
YOR123C	LEO1	11.045	-0.0855974	-0.0176328	-0.0320421	-0.240224	-0.197912	-0.113822	-0.235852	-0.279751
YOR124C	UBP2	10.7741	0.175369	-0.125736	-0.140538	0.0983544	-0.0836768	-0.0803541	0.00428707	0.000994642
YOR125C	CAT5	7.75118	0.256494	-0.0350326	-0.0732308	0.252496	-0.0910792	-0.00260468	-0.288156	0.264778
YOR126C	IAH1	7.76294	-0.135279	0.0176506	-0.0828295	-0.00740077	0.325105	0.226557	0.321953	0.0654077
YOR127W	RGA1	9.97019	0.0414517	0.111679	0.301467	-0.0264002	0.194254	0.209096	0.186	0.0599886
YOR128C	ADE2	8.68283	-0.878904	1.05509	-0.36139	-0.0121181	0.513723	0.585959	0.0594574	0.0901152
YOR129C	AFI1	8.10467	0.10302	-0.0215193	0.226851	-0.0877473	-0.0117912	0.0440111	-0.08043	0.0875216
YOR130C	ORT1	9.25484	-0.363982	-0.124678	-0.503851	-0.23401	0.101978	-0.137413	-0.343868	-0.758405
YOR131C	YOR131C	8.58438	-0.104922	0.119697	0.0433313	0.202194	-0.164338	-0.179752	0.172173	-0.0264168
YOR132W	VPS17	9.42116	0.110058	-0.0154334	0.122504	0.292362	-0.0183486	0.0118657	0.13194	0.127335
YOR133W	EFT1	14.9324	0.0852086	-0.237023	-0.938092	-0.266772	-0.274553	-0.312325	-1.00837	0.123652
YOR134W	BAG7	2.55389	1.43051	2.47808	2.95083	1.62265	2.25396	1.32735	3.41425	-0.154852
YOR135C	IRC14	1.66725	-1.40434	0.202624	-0.417566	0.58538	0.0242074	-0.142582	0.449601	0.457813
YOR136W	IDH2	11.705	0.0740027	-0.176448	0.225737	0.828403	0.206811	-0.31508	0.231629	-0.050114
YOR137C	SIA1	7.91579	0.10787	0.517011	0.862386	0.0416502	0.462219	0.391842	0.79382	0.0991846
YOR138C	RUP1	9.26249	0.180387	-0.0487384	0.336768	0.895056	-0.148496	-0.331604	1.00908	0.0154494
YOR139C	YOR139C	-0.408165	1.20653	0.935179	0.278624	0.729542	-0.44373	-0.523076	2.67399	0.717567
YOR140W	SFL1	9.1924	-0.180519	-0.384007	0.299527	0.435684	-0.211998	-0.197716	-0.205017	-0.00973439
YOR141C	ARP8	9.7632	0.349685	-0.0411959	0.0362242	0.104405	-0.112108	-0.0809278	-0.202081	0.0983768
YOR142W	LSC1	10.6441	0.277968	-0.148715	-0.0839611	1.18777	-0.154599	-0.356503	0.494166	0.141
YOR142W-B	YOR142W-B	11.162	-0.703248	1.68257	-0.037565	-0.795867	0.774515	0.729952	0.459336	-0.0193318
YOR142W-A	YOR142W-A	7.97154	-1.029	1.68753	-0.0615336	-0.703886	0.738071	0.91105	0.063716	0.0390975
YOR143C	THI80	8.87813	-0.323444	-0.199094	-0.107453	-0.292366	-0.203118	-0.160546	-0.791322	-0.174229
YOR144C	ELG1	8.48668	0.200014	-0.0165218	0.213336	-0.125721	-0.128039	-0.158519	-0.0303712	0.0564379
YOR145C	PNO1	11.2502	-0.233543	-0.29388	-0.0971647	-0.708742	0.0675122	0.131198	-0.817853	-0.0975113
YOR146W	YOR146W	2.32449	-1.98854	-0.403469	-0.91119	-0.907885	0.495374	0.788883	-0.917952	0.979498
YOR147W	MDM32	8.97631	0.272558	-0.0882335	0.81082	0.604099	-0.00174633	0.077986	0.386126	-0.056012
YOR148C	SPP2	8.59524	-0.681022	0.0737285	-0.0683284	-0.219455	0.149294	0.156241	0.44428	-0.248602
YOR149C	SMP3	8.54447	0.413537	0.183315	-0.1492	-0.210642	0.063552	0.0414885	-0.00716078	0.0704421
YOR150W	MRPL23	8.77028	-0.271947	-0.392363	0.0870379	0.601089	-0.138846	-0.158271	0.128583	0.0666956
YOR151C	RPB2	12.2318	0.186986	-0.225445	-0.254142	-0.179343	-0.284084	-0.24813	-0.542319	0.0571339
YOR152C	ATG40	6.5613	1.21865	0.0556721	0.675049	0.20756	0.717591	0.496589	1.29865	0.27421
YOR153W	PDR5	13.2785	-0.729847	-0.685771	-1.44703	-1.0938	0.218951	-0.309377	0.0778949	0.408236
YOR154W	SLP1	9.38749	-0.0811877	0.0157227	-0.267111	-0.631512	0.149553	0.38062	-0.554535	-0.194108
YOR155C	ISN1	8.89426	-0.188096	0.0304941	0.0404733	0.465513	-0.0904112	-0.0702372	0.39616	0.166379
YOR156C	NFI1	7.50332	-0.0507561	0.513653	0.287732	0.231215	-0.318038	-0.28262	-0.11684	0.103221
YOR157C	PUP1	10.5316	-0.168872	-0.0896187	0.167227	-0.0385064	0.0302757	0.0226979	-0.0757373	0.232977
YOR158W	PET123	9.16249	0.0962491	-0.349575	0.42859	0.628773	-0.197482	-0.325204	0.0103783	0.00708739
YOR159C	SME1	9.07284	-0.408107	-0.218656	-0.0865844	-0.359204	-0.19776	-0.117195	-0.673304	-0.199903
YOR160W	MTR10	9.64076	0.206441	-0.123628	0.0114242	-0.129006	-0.142426	-0.131075	-0.363675	0.141175
YOR161C	PNS1	8.8839	-1.10926	-0.298954	-0.523419	-0.0267525	0.199787	0.671018	-0.651141	-0.0492159
YOR161W-A	YOR161W-A	0.862862	0.913712	1.26823	0.0736865	-1.07808	-0.235482	-0.911356	1.98512	0.827643
YOR161W-B	YOR161W-B	2.73699	0.976968	1.30378	0.511204	-0.443221	-0.197052	-1.13608	2.58248	0.194739
YOR161C-C	YOR161C-C	2.03881	0.144756	0.486678	-0.0357815	-0.041479	0.136597	-0.0915473	1.1012	0.0869883
YOR162C	YRR1	8.28365	0.334775	0.151603	0.367857	0.455426	-0.0777858	-0.180926	0.691226	0.0801953
YOR163W	DDP1	9.1717	-0.252104	-0.0094229	-0.204134	0.327389	-0.112564	-0.312465	0.18563	-0.00306385
YOR164C	GET4	10.3963	-0.0342171	-0.37399	-0.750371	-0.304358	-0.228514	-0.253408	-0.807668	0.0419127
YOR165W	SEY1	10.8204	-0.0940027	-0.333117	-0.51356	-0.165048	-0.34131	-0.341464	-0.712643	0.106891
YOR166C	SWT1	8.80038	0.106034	-0.135366	-0.0752498	-0.239313	-0.184467	-0.254953	-0.257233	0.0027506
YOR167C	RPS28A	12.9611	-0.395255	-0.519107	-1.13231	-0.497489	-0.359825	-0.44038	-1.00997	0.0159679
YOR168W	GLN4	12.8751	0.0974149	-0.31463	-0.855055	-0.485401	-0.258161	-0.299995	-1.225	-0.0296227
YOR169C	YOR169C	4.67501	-0.264564	-0.585772	-0.0132101	-0.268967	0.445069	0.701403	-0.326613	0.000330654
YOR170W	YOR170W	2.42602	0.681742	-0.40714	-0.256956	-0.30405	-0.384	-0.695196	0.305544	-0.797271
YOR171C	LCB4	9.80893	0.122694	-0.279419	0.0351573	0.0562738	-0.0355621	0.0188549	-0.226738	0.16063
YOR172W	YRM1	8.99225	0.0276684	-0.000765355	0.118478	-0.00120221	0.0269824	0.0863589	0.0369827	0.05225
YOR173W	DCS2	6.1475	0.359683	0.743576	1.89996	2.4523	0.247997	0.381204	3.02238	0.130699
YOR174W	MED4	8.44814	-0.136811	-0.0548321	-0.00789463	-0.148421	-0.152694	-0.14362	-0.16127	0.0613707
YOR175C	ALE1	11.0452	0.000612557	-0.153805	-0.460565	-0.363388	-0.288476	-0.226778	-0.600049	0.0139927
YOR176W	HEM15	10.1768	0.0379483	-0.11866	-0.573073	0.236789	-0.191857	-0.144093	-0.448571	0.103344
YOR177C	MPC54	5.26926	-0.267634	0.68605	0.0746474	0.0546311	0.924016	0.90664	1.19247	-0.160589
YOR178C	GAC1	3.06837	0.78758	1.75496	3.56425	5.45676	1.89473	1.14327	5.21104	-0.0556651
YOR179C	SYC1	8.20708	-0.630138	-0.36134	-0.736647	0.015938	0.0325099	0.0686425	-0.544309	-0.259277
YOR180C	DCI1	6.47405	-0.256416	0.420085	0.585898	0.289187	0.169293	0.0532465	0.935099	0.0692954
YOR181W	LAS17	9.13069	0.0342249	-0.0559545	0.152793	0.361631	-0.108565	-0.198076	-0.248043	0.106005
YOR182C	RPS30B	12.6555	-0.652305	-0.604701	-1.30895	-0.476841	-0.434575	-0.489007	-1.12481	-0.176259
YOR183W	FYV12	1.46849	-0.670077	0.411509	-1.5967	-0.302873	-0.118608	0.0784964	0.957835	-0.4336
YOR184W	SER1	11.8859	-0.505454	-0.291788	-1.17899	-0.787376	0.130359	0.0680637	-0.928977	0.00804209
YOR185C	GSP2	8.22161	-0.00713439	0.554451	1.07845	1.22375	0.689534	0.699598	1.64837	0.120387
YOR186W	YOR186W	1.83495	0.14437	1.06852	1.03303	0.770191	0.0793822	0.417387	2.22512	0.241602
YOR186C-A	YOR186C-A	-1.16621	-0.111775	2.15514	0.645626	1.08798	0.876431	1.42685	1.63416	-0.382478
YOR187W	TUF1	11.7202	-0.053183	-0.285753	0.0874778	0.995676	-0.0405364	-0.0800088	-0.115959	-0.0110878
YOR188W	MSB1	10.0449	-0.219283	0.112332	-0.299194	-0.241704	-0.0231867	0.0343013	-0.295561	-0.0390175
YOR189W	IES4	8.20561	-0.0498978	-0.0514252	-0.308507	0.027744	-0.0123186	-0.141151	-0.088546	-0.188578
YOR190W	SPR1	5.11003	0.0904112	0.0604481	0.0714533	-0.0999301	-0.0531792	0.162107	1.11165	0.129476
YOR191W	ULS1	10.2658	0.0483989	0.0966237	-0.104251	0.0863879	-0.165181	-0.0568385	-0.00538245	0.0647801
YOR192C	THI72	6.26377	-0.20839	0.465842	0.0182614	0.0667944	0.205952	0.209206	0.634456	-0.0438676
YOR192C-C	YOR192C-C	3.37041	-0.381142	2.04474	-0.422981	-0.39985	0.624378	0.0147973	1.34217	-0.335994
YOR192C-B	YOR192C-B	9.57943	-0.453455	1.87002	-0.0127074	-0.144127	0.237587	0.0155927	1.04332	-0.0888416
YOR192C-A	YOR192C-A	6.03283	-0.504791	1.98982	-0.0967043	0.101391	-0.173744	-0.208782	0.389934	-0.0981124
YOR193W	PEX27	7.27443	0.162582	0.617365	0.880149	0.242265	-0.0130926	-0.100064	0.791106	-0.164245
YOR194C	TOA1	10.3661	0.0237643	0.0715225	0.0988962	-0.182039	-0.117342	-0.0803558	-0.326319	-0.26758
YOR195W	SLK19	10.3224	0.269736	0.0520067	0.209713	-0.466946	-0.0876836	0.0110464	-0.0217809	-0.164821
YOR196C	LIP5	9.79704	0.110745	0.0278146	-0.0543741	0.090137	-0.0443064	0.0323315	-0.229409	-0.169454
YOR197W	MCA1	11.1607	-0.0396305	-0.0451564	-0.434343	-0.0487407	-0.0172492	-0.0870765	-0.310904	-0.00753223
YOR198C	BFR1	12.4965	0.207656	-0.284427	-0.567175	-0.263964	-0.0984721	-0.265143	-0.683107	-0.0513052
YOR199W	YOR199W	1.98121	-0.698009	0.616492	-0.239333	-0.805441	-0.124865	0.0785	0.389113	-0.0471023
YOR200W	YOR200W	1.31277	-1.30158	0.192784	0.0114652	-0.0652585	0.699757	0.972819	-0.0835783	0.0664147
YOR201C	MRM1	9.6923	-0.154957	-0.305982	-0.146709	0.276951	0.014159	0.013861	-0.0960655	-0.216078
YOR202W	HIS3	10.0316	0.0865888	-0.229238	-0.876205	-0.39325	0.507354	0.394094	-0.502761	-0.462559
YOR203W	YOR203W	8.39288	0.183217	-0.226545	-0.793251	-0.42491	0.556828	0.472148	-0.47501	-0.492381
YOR204W	DED1	11.3789	-0.295964	-0.120268	0.419014	-0.307947	-0.249762	0.000599181	-0.707626	-0.0456995
YOR205C	GEP3	8.63936	0.0991988	0.195797	0.196476	0.102626	0.090897	0.0846781	0.196663	0.0253951
YOR206W	NOC2	12.1671	0.0592593	-0.240947	-0.254458	-0.687561	-0.174025	-0.108866	-1.06421	-0.22989
YOR207C	RET1	11.4041	0.154295	-0.171781	-0.275697	-0.478588	0.0541071	0.0894208	-0.530781	0.00505428
YOR208W	PTP2	8.49668	0.462852	0.640556	1.0179	0.115661	0.763569	0.54362	1.31447	0.00843858
YOR209C	NPT1	11.1703	0.0825984	0.0619432	-0.373718	-0.130761	-0.0697893	-0.062162	-0.544882	0.15157
YOR210W	RPB10	10.0423	-0.303929	-0.446591	-0.459425	-0.576734	-0.154102	-0.098509	-0.765898	-0.179628
YOR211C	MGM1	9.2866	-0.059084	0.286335	0.521905	0.365066	-0.12007	-0.0832745	0.188669	0.0338709
YOR212W	STE4	6.98504	-0.59282	3.02504	0.440562	0.27103	-0.0236647	-0.0219629	0.482705	-0.0477501
YOR213C	SAS5	8.39359	0.0909329	-0.152836	0.14976	-0.138029	-0.00371415	-0.0351696	-0.0848618	-0.215027
YOR214C	SPR2	-0.0847718	0.766689	1.28338	-0.224314	0.0445734	1.54596	2.08712	1.83748	0.345598
YOR215C	AIM41	8.95843	0.163521	-0.00187477	0.0730531	0.745264	0.218151	0.316061	0.549225	-0.200648
YOR216C	RUD3	10.0993	0.0477781	-0.0548461	-0.362362	-0.291299	-0.233026	-0.346958	-0.470133	-0.0995364
YOR217W	RFC1	10.5819	-0.0003397	-0.0862691	-0.700423	-0.242037	-0.265884	-0.205367	-0.853265	0.0459559
YOR218C	YOR218C	1.18711	0.128916	0.519383	-0.710968	-0.245329	-0.0485094	0.248183	0.122558	-0.00210193
YOR219C	STE13	9.06306	0.606759	0.622121	0.394485	0.313285	-0.188958	-0.296068	0.548002	0.122431
YOR220W	RCN2	7.81476	0.719691	0.810171	0.64318	0.632577	0.436541	0.381871	1.18768	0.166583
YOR221C	MCT1	8.7405	0.195687	0.0697477	-0.0125671	-0.364074	0.263111	0.347696	0.0733235	0.131372
YOR222W	ODC2	9.96793	0.674583	0.0383133	-0.392367	0.262859	0.200728	-0.119093	-0.0536651	-0.594788
YOR223W	DSC3	7.36975	0.202826	0.143964	0.445263	0.399552	0.0775545	0.103323	0.664605	0.0297108
YOR224C	RPB8	10.945	0.0592273	-0.0705289	-0.591848	-0.338348	-0.285421	-0.32388	-0.882446	0.143406
YOR225W	YOR225W	-1.3223	-0.645476	2.20625	0.0670918	0.137515	-0.314117	0.0375039	0.304887	-0.197001
YOR226C	ISU2	8.2085	-0.405565	0.0534499	0.137376	-0.303566	0.337999	0.18618	0.431167	0.126511
YOR227W	HER1	9.7804	0.351081	0.121699	0.318386	0.641856	-0.171973	-0.19422	0.929363	0.185476
YOR228C	MCP1	7.07592	0.00383286	0.315508	0.512016	0.907999	0.0907906	0.186223	0.581211	0.0595621
YOR229W	WTM2	8.49114	0.331735	0.405936	-0.189002	-0.313356	0.100861	0.334969	-0.259973	-0.0468641
YOR230W	WTM1	11.8454	-0.726695	-0.276495	-0.209029	0.0401415	-0.0143717	0.296976	-0.519226	0.404277
YOR231W	MKK1	9.11311	-0.0703642	0.0494693	0.0417093	-0.219877	-0.00397878	0.0674653	0.00274364	0.105112
YOR231C-A	YOR231C-A	-2.91637	-0.213758	2.0993	-0.356607	-0.137056	0.474273	0.999958	3.83148	0.895945
YOR232W	MGE1	11.5745	-0.162299	-0.431743	-0.49295	-0.258933	-0.28675	-0.354605	-1.11664	-0.157931
YOR233W	KIN4	9.6009	-0.129143	0.272055	0.305276	-0.141286	-0.166802	-0.159319	-0.138291	0.028348
YOR234C	RPL33B	12.7397	-0.406133	-0.379767	-1.15283	-0.670552	-0.245229	-0.375496	-1.29214	-0.152404
YOR235W	IRC13	-2.30601	-0.329176	0.294176	-0.21352	-0.810036	0.374648	0.550976	1.96843	0.38892
YOR236W	DFR1	8.87486	-0.383309	-0.221031	-0.664372	-0.294429	0.136371	0.10886	-0.436383	-0.103351
YOR237W	HES1	5.21541	-0.130491	1.09795	1.11214	-1.3755	0.428549	0.510335	1.2518	0.00945296
YOR238W	YOR238W	8.26338	0.165324	0.133066	-0.335345	-0.206896	0.194906	0.147637	0.321686	-0.0734238
YOR239W	ABP140	11.6196	-0.11417	0.300809	-0.640719	-0.222531	-0.331942	-0.38847	-0.549433	0.0313924
YOR241W	MET7	10.4296	-0.012925	-0.240466	-0.329624	-0.313199	-0.0256974	-0.0596078	-0.528068	-0.0714632
YOR242C	SSP2	5.59972	0.786918	0.289485	0.377948	-0.320926	0.0928209	-0.116824	1.0832	-0.0246594
YOR243C	PUS7	11.4007	0.127894	-0.0761752	-0.658504	-0.586604	-0.206234	-0.198629	-1.00404	-0.0925449
YOR244W	ESA1	8.62886	0.227089	-0.112139	0.665542	0.302831	-0.0704493	-0.102592	0.364561	-0.0341738
YOR245C	DGA1	8.81204	0.205317	0.124778	0.151138	0.0563673	0.306621	0.407181	0.311221	-0.0945546
YOR246C	ENV9	10.5059	0.111558	-0.0265929	-0.387343	-0.268833	0.0211775	0.0131762	-0.0912479	-0.0539772
YOR247W	SRL1	12.3366	0.225405	0.54011	-0.677724	-0.0924861	-0.0135428	-0.0506696	-0.069826	-0.0735494
YOR248W	YOR248W	11.4426	0.154609	0.54115	-0.638801	-0.0769151	-0.0176853	-0.0385121	-0.0283896	-0.0874413
YOR249C	APC5	8.29634	0.00582241	-0.0664235	0.382552	0.0421825	-0.13166	-0.0691764	-0.00276717	0.0488437
YOR250C	CLP1	8.44063	0.0591431	-0.0471104	0.0780133	0.195273	-0.102724	-0.0357984	-0.0518009	0.0861747
YOR251C	TUM1	9.54627	-0.0890088	-0.0685592	-0.267424	0.0542443	-0.142285	-0.119845	-0.220201	0.0366388
YOR252W	TMA16	9.8694	-0.145135	-0.11456	-0.234662	-0.722122	-0.0268318	0.0627214	-0.922278	-0.318168
YOR253W	NAT5	9.98555	-0.501202	-0.419844	-0.902348	-0.604411	-0.0839654	-0.0256372	-1.03806	-0.191745
YOR254C	SEC63	11.8959	0.133797	-0.254238	-0.388844	-0.394195	-0.0944624	-0.128355	-0.765079	-0.00618329
YOR255W	OSW1	0.0623089	0.751983	0.647297	0.941802	0.275627	2.29141	2.24219	2.33921	0.0701139
YOR256C	TRE2	9.82079	0.216981	0.0207384	0.0945172	0.0807061	0.015724	0.0196235	0.185893	-0.00758322
YOR257W	CDC31	8.67788	0.238443	-0.00397785	0.540989	0.0639816	-0.224763	-0.13471	0.0369042	-0.194806
YOR258W	HNT3	6.71621	0.128082	0.0765603	-0.327339	-0.0838445	-0.0414507	0.0252137	-0.207539	-0.229729
YOR259C	RPT4	11.5156	0.0243286	-0.321632	0.109641	-0.119692	-0.0791132	-0.163429	-0.184949	-0.00958309
YOR260W	GCD1	11.314	0.148691	-0.147912	-0.249455	-0.472048	-0.0734203	-0.0940862	-0.624067	0.0226568
YOR261C	RPN8	11.8787	-0.157615	-0.304093	-0.0362122	-0.327252	-0.0179018	0.00519489	-0.490544	-0.313062
YOR262W	GPN2	9.39076	0.346894	0.122793	-0.138766	-0.529995	0.278741	0.312914	-0.212861	-0.148979
YOR263C	YOR263C	0.145689	-0.826213	0.534728	-0.262143	0.460854	-0.298271	-0.548478	1.04708	0.686998
YOR264W	DSE3	9.9571	-0.719884	-0.659382	0.0278856	0.180489	-0.0960774	-0.00577774	-1.02039	0.0987607
YOR265W	RBL2	8.98795	-0.271768	-0.190924	-0.614302	-0.411926	0.146075	0.0992494	-0.471622	-0.309262
YOR266W	PNT1	7.87366	0.0395645	0.0913911	0.332746	0.38956	-0.18678	-0.22948	-0.000991492	-0.0110202
YOR267C	HRK1	10.1433	0.0982713	0.328542	0.41703	0.0541516	0.304872	0.522876	-0.272237	-0.107337
YOR268C	YOR268C	-1.47614	-0.537133	0.721691	-0.535544	-0.649566	0.896822	0.882623	0.397976	1.1026
YOR269W	PAC1	7.89572	-0.264096	0.0799329	0.168222	-0.0883101	-0.0208522	0.0357254	-0.316318	-0.0498703
YOR270C	VPH1	12.8577	0.0386437	-0.249659	-0.461933	-0.381191	-0.11783	-0.0107554	-0.707479	0.0476179
YOR271C	FSF1	10.8067	-0.287012	0.117991	-0.618744	-0.55294	0.2031	0.15612	-0.813231	0.00882149
YOR272W	YTM1	11.0612	-0.0198753	-0.224121	-0.385086	-0.660532	-0.0856736	-0.0688785	-1.06449	-0.0725212
YOR273C	TPO4	8.35948	-0.419342	0.757363	0.0711185	1.29215	0.413243	0.182331	1.15856	-0.205354
YOR274W	MOD5	8.5735	-0.172548	0.202503	0.20604	-0.196731	0.0583746	0.0444827	-0.219663	-0.23752
YOR275C	RIM20	8.79201	0.231476	0.393552	0.214082	0.299907	-0.0525828	-0.101971	0.61508	0.144451
YOR276W	CAF20	11.4374	0.109511	-0.190864	-0.543414	-0.435892	-0.302993	-0.401749	-1.0499	-0.159821
YOR277C	YOR277C	2.30172	-1.19446	1.01498	-0.226469	-0.588399	0.252229	0.347162	0.351664	-0.320959
YOR278W	HEM4	7.98624	-0.0808814	0.103435	-0.182922	0.341458	-0.16349	-0.19042	0.226637	-0.0603225
YOR279C	RFM1	7.42615	-0.0901243	0.0573327	0.65086	0.0455956	0.0446802	0.0362379	0.357291	-0.144426
YOR280C	FSH3	8.2062	-0.143431	0.201612	-0.321593	0.241199	0.116653	0.0796513	-0.109712	-0.000791676
YOR281C	PLP2	10.3016	-0.245088	-0.131606	-0.116063	-0.298835	0.0253413	-0.00654428	-0.509258	-0.211781
YOR282W	YOR282W	-1.90823	-0.787325	0.294128	-1.34123	-1.18812	0.802769	0.929999	-0.545736	0.998549
YOR283W	YOR283W	10.0594	-0.391767	-0.223968	-0.127391	-0.557297	0.108866	0.173105	-0.508796	-0.168303
YOR284W	HUA2	6.02737	-0.0730281	0.917701	0.185312	0.109752	-0.124075	-0.376461	0.341137	0.008306
YOR285W	RDL1	10.2428	0.630643	-0.0976664	0.254301	1.00261	0.146658	-0.065644	1.16772	-0.00551327
YOR286W	RDL2	9.23243	0.211969	-0.275946	0.105005	0.446516	-0.224708	-0.301851	-0.015807	0.00616114
YOR287C	RRP36	9.59714	-0.232819	-0.215318	0.126322	-0.837916	-0.0600263	-0.0800757	-0.562194	-0.322746
YOR288C	MPD1	8.39955	0.0805051	0.271401	0.0565965	0.294819	-0.113702	-0.262379	0.196668	0.00653625
YOR289W	YOR289W	5.67619	0.826782	0.394881	1.55607	2.04251	-0.0689308	-0.27469	2.94663	-0.0283629
YOR290C	SNF2	11.0541	0.213874	-0.0678728	0.1655	-0.00496747	-0.0326037	0.0238301	0.131556	0.0433063
YOR291W	YPK9	9.85426	0.216549	-0.0448318	0.255595	0.1765	-0.237843	-0.204997	0.0716503	0.0824814
YOR292C	YOR292C	7.06412	0.225129	0.560418	0.00728578	0.136228	0.213978	0.388063	0.727955	0.181763
YOR293W	RPS10A	14.2953	-0.639811	-0.405764	-1.15472	-0.571469	-0.313195	-0.422193	-1.35091	-0.28292
YOR293C-A	YOR293C-A	-1.51152	-0.445089	0.0287817	-1.02164	-1.32062	0.493858	1.63711	-0.976751	1.00874
YOR294W	RRS1	10.8547	-0.0352639	-0.0873695	-0.429261	-0.86498	0.18673	0.246015	-0.967047	-0.17265
YOR295W	UAF30	7.51242	0.0503198	-0.0060256	-0.310041	-0.314423	-0.00255985	-0.0422865	-0.178059	-0.164416
YOR296W	YOR296W	8.68133	0.0305939	0.0727962	-0.0121516	0.190534	-0.193981	-0.186361	0.42869	-0.00646514
YOR297C	TIM18	7.68227	0.276135	-0.201277	0.0348373	0.117282	-0.095379	-0.0962097	-0.133033	0.101468
YOR298W	MUM3	5.63424	-0.085335	0.590979	0.294181	-0.561712	0.366665	0.406046	0.401309	-0.0830616
YOR298C-A	MBF1	12.1821	0.0144056	-0.164662	-0.798365	-0.343709	-0.484043	-0.322953	-0.514318	0.219717
YOR299W	BUD7	9.62177	0.0331203	0.0891508	0.101505	-0.116322	0.0591726	-0.0277674	0.409067	0.133431
YOR300W	YOR300W	5.89802	-0.170699	0.169592	0.196794	0.00272335	0.286994	0.190515	0.885683	0.115413
YOR301W	RAX1	8.69793	-0.142975	-0.261795	-0.486292	-0.0262432	-0.0612376	0.0496615	-0.574766	0.0437932
YOR302W	YOR302W	7.11367	-0.0261722	0.503461	-0.215852	-0.441324	0.461714	0.256663	0.217745	-0.938886
YOR303W	CPA1	11.4182	-0.0911488	0.139357	-0.222738	-0.560367	0.497578	0.40018	-0.119098	-0.654354
YOR304W	ISW2	10.295	0.0598239	0.0306375	0.0775604	-0.126439	-0.0708418	0.0892494	-0.285737	0.021604
YOR304C-A	BIL1	6.90883	-0.0997398	-0.0735544	-0.372102	-0.0308344	-0.367296	-0.283976	-0.00917912	-0.160567
YOR305W	RRG7	8.85675	0.0478402	0.169224	0.0483801	0.032614	-0.155628	-0.205793	0.280078	-0.0737168
YOR306C	MCH5	9.55605	-0.33538	-0.0732124	1.92151	-1.2557	0.895478	1.14166	0.364027	-0.00302279
YOR307C	SLY41	9.72413	0.311762	0.0121804	0.259338	-0.310561	0.109893	0.125732	0.0782768	-0.107255
YOR308C	SNU66	9.01856	0.291353	0.262694	0.389246	-0.205698	0.0650418	0.0894443	0.241542	-0.0921308
YOR309C	YOR309C	11.5421	-0.164625	-0.0721818	-0.167439	-0.609572	0.0453881	0.0948403	-0.426908	-0.248005
YOR310C	NOP58	12.9904	0.0214643	-0.0628199	-0.405814	-0.529965	-0.130856	-0.145263	-0.809608	-0.0487264
YOR311C	DGK1	9.5731	0.644977	-0.203453	0.0226805	-0.298843	0.16916	0.138524	-0.215769	0.0340811
YOR312C	RPL20B	14.4307	-0.541059	-0.420294	-1.09147	-0.5344	-0.284732	-0.405476	-1.24846	-0.197444
YOR313C	SPS4	5.93612	1.0449	0.0546083	0.271668	1.56691	-0.954847	-0.698817	0.585628	-0.019647
YOR314W	YOR314W	-1.23073	-0.799956	-0.753273	-0.128958	0.0699219	1.03195	2.01151	-0.231548	0.224452
YOR314W-A	YOR314W-A	-0.587232	-1.31464	-0.282809	-1.22633	-1.35692	2.1339	2.53063	-1.8424	0.0696874
YOR315W	SFG1	10.3115	-0.367622	0.138536	0.139528	-0.000496655	-0.588176	-0.618251	-0.522545	-0.0240351
YOR316C	COT1	9.39407	0.733625	-0.0520514	0.158599	-0.0831382	0.0542724	-0.135033	0.369812	0.0475482
YOR316C-A	YOR316C-A	4.09098	-1.8682	-0.410617	-0.174435	-0.211887	-0.762009	-0.679393	-0.306494	0.0190208
YOR317W	FAA1	11.1312	-0.392311	-0.344279	-0.506954	0.373012	0.145489	0.439459	-0.496303	0.0495939
YOR318C	YOR318C	4.6365	-0.292921	0.0488921	0.414915	-0.503057	0.430416	0.634016	0.291252	0.0270729
YOR319W	HSH49	8.11954	-0.148374	-0.22231	-0.00574856	-0.393442	0.207804	0.306632	-0.182664	-0.0902932
YOR320C	GNT1	10.243	0.142184	-0.230714	-0.324578	-0.267277	-0.028293	-0.171547	-0.249692	-0.0877234
YOR321W	PMT3	9.38857	0.0631881	-0.0433025	-0.451162	-0.130314	0.0250042	0.105275	-0.202315	0.211865
YOR322C	LDB19	9.98002	-0.0255527	-0.07609	0.0297613	-0.0113203	-0.0801677	-0.0317327	-0.0761965	0.0495531
YOR323C	PRO2	11.6547	-0.26138	-0.291537	-1.13133	-0.16507	-0.172868	-0.234556	-0.951202	-0.00708214
YOR324C	FRT1	8.56601	-0.225484	0.320028	0.295188	0.0412352	0.0161444	0.0959245	0.164775	-0.0239685
YOR325W	YOR325W	-1.75101	-0.439312	1.692	0.925256	-0.646984	-0.873991	-0.718738	1.98383	1.14431
YOR326W	MYO2	12.1863	0.110675	-0.0183246	-0.357875	-0.252027	-0.0893605	-0.0521117	-0.210084	0.0158726
YOR327C	SNC2	10.0074	-0.571371	-0.145161	-0.0531732	-0.13433	0.0623132	0.056917	-0.278265	-0.205104
YOR328W	PDR10	8.2408	-0.307285	0.702744	-0.000312898	-0.0700251	0.305354	0.417838	0.781239	0.0999154
YOR329C	SCD5	9.49608	0.115953	0.211108	0.319383	0.362573	-0.075325	-0.141624	0.455431	0.0454702
YOR329W-A	YOR329W-A	0.309622	0.362872	1.21416	0.325108	-1.27808	0.475974	1.07777	1.69987	-0.617055
YOR330C	MIP1	9.9479	-0.0884298	0.292239	0.320934	0.0123948	-0.129672	0.0256863	-0.148451	-0.0716152
YOR331C	YOR331C	2.8904	-1.38364	-0.354591	-1.10238	-0.55777	0.075995	0.515071	-0.829839	0.246853
YOR332W	VMA4	12.5355	-0.0240104	-0.285394	-0.59037	-0.303981	-0.0948115	-0.0317631	-0.607286	0.0519867
YOR333C	YOR333C	-0.254603	-0.91101	2.07807	-1.08263	-0.93174	1.52666	2.93508	0.62889	0.111921
YOR334W	MRS2	7.62254	0.266193	-0.0140625	0.467047	-0.0536638	-0.00406382	0.0779261	-0.0510072	0.138223
YOR335C	ALA1	13.0635	-0.269525	-0.301031	-0.904142	-0.442814	-0.295763	-0.358082	-1.12779	0.00172799
YOR335W-A	YOR335W-A	0.120714	-2.18924	-0.847095	-1.236	-0.483901	-0.134263	-0.558758	0.625102	0.601542
YOR336W	KRE5	10.0747	0.278523	-0.074631	-1.02248	-0.189897	0.0834694	0.131331	-0.254673	0.00306805
YOR337W	TEA1	9.84469	-0.197383	0.0525201	-0.0644689	-0.591151	0.366706	0.400645	-0.318468	-0.44057
YOR338W	YOR338W	7.03491	-0.480222	1.0197	1.87606	0.0688113	1.0139	1.00865	1.09449	-0.0889791
YOR339C	UBC11	5.02608	-0.588674	0.0997926	-0.285102	-0.564598	0.126101	0.00584214	-0.361635	-0.351717
YOR340C	RPA43	11.1049	-0.188877	-0.240604	-0.563064	-0.571702	-0.212113	-0.261231	-1.08327	-0.0290204
YOR341W	RPA190	12.8174	0.258533	-0.209526	-0.678633	-0.73265	-0.0867039	0.0320684	-1.2524	-0.0162166
YOR342C	YOR342C	9.95638	-0.0222458	-0.0134839	0.283363	0.166467	-0.146082	-0.139461	-0.260221	-0.0154985
YOR343C	YOR343C	2.98301	0.0719598	1.54882	0.81077	2.41968	0.829853	0.258296	2.40762	-0.197344
YOR343W-B	YOR343W-B	9.59823	-0.50691	1.81903	-0.0246469	-0.241988	0.392908	0.194752	1.08667	-0.0695336
YOR343W-A	YOR343W-A	5.75636	-0.348952	1.77928	-0.200445	-0.0258148	-0.141396	-0.234055	0.434997	0.0383215
YOR344C	TYE7	10.0838	0.271386	0.527242	0.130943	-0.574859	0.523879	1.06583	-0.959109	-0.13457
YOR345C	YOR345C	0.354884	-0.813482	0.723144	-1.07409	-0.928946	1.38234	2.05105	0.97531	-0.111972
YOR346W	REV1	9.79845	-0.169999	0.970677	-0.0692329	-0.686093	0.0733497	-0.0313301	-0.465066	-0.0484505
YOR347C	PYK2	7.98156	-0.364548	0.242193	0.381769	1.42445	0.153948	-0.190371	1.00101	-0.0322631
YOR348C	PUT4	3.954	-0.899177	1.34348	-0.413761	1.91088	1.14007	1.61509	2.14325	-0.146938
YOR349W	CIN1	7.63463	0.0901055	0.197353	0.295325	-0.224959	0.45985	0.465829	0.363613	0.0895199
YOR350C	MNE1	8.01294	0.32595	0.0872012	0.0998265	0.384886	0.207729	0.277745	0.387067	-0.00913029
YOR351C	MEK1	-0.481411	0.483718	1.91653	0.845705	1.27223	0.466414	1.14211	3.04191	0.371894
YOR352W	TFB6	7.52059	0.198031	0.14732	0.233104	0.562717	-0.25792	-0.326238	0.0946762	0.180788
YOR353C	SOG2	9.00503	0.234341	0.0633479	0.214121	0.0625194	0.0773275	-0.00475105	0.623746	0.0954667
YOR354C	MSC6	9.81935	0.154676	-0.233078	0.125531	0.575529	-0.243881	-0.286594	-0.145853	0.115483
YOR355W	GDS1	11.0017	0.714389	-0.105492	-0.0360962	-0.130421	-0.407128	-0.528983	-0.460637	-0.0133061
YOR356W	CIR2	10.3585	-0.547938	-0.0871235	-0.11943	0.878277	0.165873	0.0817036	0.28252	-0.0905334
YOR357C	SNX3	8.87897	0.0955349	-0.229329	0.067637	-0.171129	-0.29493	-0.192453	0.0421698	-0.0692306
YOR358W	HAP5	7.42718	-0.158755	0.0293046	0.237365	0.580229	-0.228158	-0.236994	0.735473	0.0506099
YOR359W	VTS1	9.59508	-0.0794588	-0.0713425	0.468791	-0.409921	-0.211305	-0.180021	-0.647958	0.0192245
YOR360C	PDE2	10.2975	-0.108208	-0.573142	0.694882	-0.441616	0.0593926	0.0905379	-0.366815	-0.0942689
YOR361C	PRT1	12.6483	0.0954393	-0.406629	-0.353492	-0.274972	-0.316416	-0.394008	-0.801049	0.0686794
YOR362C	PRE10	11.3685	0.0187463	-0.218377	0.017692	-0.196064	0.0624814	-0.0153255	-0.284468	-0.0180719
YOR363C	PIP2	8.55741	0.104863	0.131226	0.383442	0.196232	-0.0558811	-0.0369799	0.649902	0.0827755
YOR364W	YOR364W	2.84441	-0.152559	0.545892	-0.164559	-0.272528	-0.160235	-0.566971	1.03272	0.272469
YOR365C	YOR365C	1.91013	-0.180014	0.442217	0.569764	-0.135573	0.535042	0.709259	1.24317	0.153854
YOR366W	YOR366W	4.495	-0.319035	0.797487	-0.793701	-0.417609	0.5651	0.423512	0.783253	0.132822
YOR367W	SCP1	8.5977	-0.194063	-0.353315	-0.152853	0.248967	0.155151	0.106726	-0.0623357	-0.0313549
YOR368W	RAD17	7.34479	-0.0304576	0.159098	0.298742	0.374564	-0.204114	-0.242104	0.666001	-0.0188176
YOR369C	RPS12	15.1097	-0.201146	-0.479984	-1.15581	-0.496799	-0.436354	-0.542079	-1.22922	-0.0556631
YOR370C	MRS6	11.0981	-0.0507915	-0.158509	-0.0724304	0.0469634	-0.157318	-0.100917	-0.140824	0.00575133
YOR371C	GPB1	9.21724	0.145248	0.088293	0.177178	0.0252427	-0.00973519	0.0877316	0.198761	-0.015358
YOR372C	NDD1	8.94612	0.211091	0.231946	0.81928	0.0842291	0.119541	0.231316	0.223116	-0.000779986
YOR373W	NUD1	8.60781	-0.0841162	0.0906099	-0.285762	-0.058604	-0.364149	-0.371178	-0.479681	0.134573
YOR374W	ALD4	10.1868	-0.950981	-0.00384281	0.804735	2.70594	-0.130564	-0.538154	2.07572	0.0483344
YOR375C	GDH1	11.7465	0.243897	-0.3641	0.128053	1.09055	0.441298	0.0367256	0.95631	0.137889
YOR376W	YOR376W	-2.09113	-0.590447	0.999463	-0.453488	-0.401962	0.0210339	-0.106801	0.434416	0.0934603
YOR376W-A	YOR376W-A	3.90307	0.236339	0.446812	0.987128	0.781468	0.395132	0.428194	0.740997	0.248395
YOR377W	ATF1	9.02522	0.0963373	0.204088	0.108079	-0.589824	-0.305321	-0.101998	-0.138855	0.106646
YOR378W	AMF1	5.15993	-0.532794	0.939225	-1.19121	-1.03031	-0.285733	0.181309	-0.173933	0.246224
YOR379C	YOR379C	2.98859	0.0133571	0.83236	0.151141	0.156809	0.197514	0.287565	0.604095	-0.217366
YOR380W	RDR1	7.31883	-0.212321	0.369615	0.288175	0.227939	0.256261	0.298917	0.8176	0.0883154
YOR381W	FRE3	7.47263	0.29179	0.414063	0.269927	-0.290045	-0.207858	-0.267468	0.882506	0.0915294
YOR381W-A	YOR381W-A	1.56424	0.236033	1.46878	0.602513	-0.091791	0.367833	-0.321469	1.50712	-0.131326
YOR382W	FIT2	7.93825	0.263467	-0.510446	0.5353	-1.91564	0.57743	-0.0474428	1.93848	0.0659449
YOR383C	FIT3	9.24146	1.89083	-0.530807	0.914991	-0.859513	0.336621	-0.41208	3.32176	0.0653575
YOR384W	FRE5	5.83368	0.967516	-0.631084	0.0876792	-1.40175	-1.11038	-1.83011	2.55357	-0.0986366
YOR385W	YOR385W	7.64694	0.901243	1.12642	0.569658	-0.269945	0.190821	0.169123	0.865682	0.116078
YOR386W	PHR1	7.42983	0.288997	0.258339	0.498569	0.904575	0.122851	0.109121	0.83097	-0.0411762
YOR387C	YOR387C	1.34135	0.104769	1.11912	0.585816	-1.63595	0.216217	0.370181	0.919475	0.248003
YOR388C	FDH1	1.95977	-0.148834	0.978523	0.765354	2.08721	0.224945	-0.0584854	3.7817	-0.105154
YOR389W	YOR389W	6.80999	-0.163072	0.829923	0.0262238	0.00939616	0.345935	0.327425	1.36356	0.0328246
YOR390W	FEX1	8.13063	-0.478018	-0.137402	0.0673184	-0.449917	-0.133867	0.0105796	-0.91851	-0.0507663
YOR391C	HSP33	0.365338	-0.288121	1.24283	-0.0350013	0.614091	2.43359	2.93053	2.40803	-0.126122
YOR392W	YOR392W	-0.576302	-0.513171	1.39655	-0.460791	-0.665065	1.94275	2.23779	0.848141	-0.0496014
YOR393W	ERR1	2.54964	-0.547883	1.73525	-0.221342	0.776165	1.63774	2.06948	2.22936	0.104656
YOR394W	PAU21	-0.333154	-0.611954	1.89544	-1.15173	-0.319785	1.38598	2.12508	2.14931	0.524361
YOR394C-A	YOR394C-A	2.56649	1.41656	1.00286	-1.2084	0.0121027	-0.168405	-0.151238	1.24217	-0.401904
YOR396W	YRF1-8	10.0784	-0.254435	0.388668	-0.179211	0.0753211	0.261941	0.356134	0.338702	-0.0582022
YOR396C-A	YOR396C-A	0.659644	0.211375	0.162696	-1.15123	-0.654151	0.174364	0.355285	1.15954	0.271972
YGL263W	COS12	6.5353	0.156878	0.27533	-0.865772	-0.985262	1.09648	1.07284	0.13438	0.316903
YGL262W	YGL262W	1.79379	0.117966	0.951285	0.26575	-0.47827	2.09269	2.3113	1.37046	0.42679
YGL261C	PAU11	0.632817	-0.107791	1.41006	0.783899	0.105302	1.57288	1.69947	2.04509	0.375066
YGL260W	YGL260W	-2.03943	0.963992	1.07052	-0.26144	-0.338451	-0.0126714	0.531558	2.70638	-0.446446
YGL259W	YPS5	3.30901	-0.10357	0.738032	1.38827	1.23811	0.778497	0.639091	2.2459	0.212589
YGL258W-A	YGL258W-A	2.60054	-0.45069	0.929865	1.39452	1.33195	0.590649	0.398647	2.52248	0.152288
YGL258W	VEL1	3.51464	-0.315214	0.482723	0.508616	-1.32008	0.0529086	0.4022	0.600608	0.126733
YGL257C	MNT2	10.0039	0.115778	-0.0165415	-0.185094	-0.163527	-0.203584	-0.293877	-0.185453	-0.0242071
YGL256W	ADH4	9.14841	-0.0348978	0.29855	0.287847	-0.363127	0.0861829	0.182269	0.129849	0.120945
YGL255W	ZRT1	10.1246	-0.664366	-0.0957511	-0.691648	-1.10162	-0.151889	0.0285901	-1.10532	-0.222034
YGL254W	FZF1	7.41353	0.130817	0.0955144	0.198783	0.0608782	0.179906	0.183401	0.132092	0.0559556
YGL253W	HXK2	13.8748	-0.0490479	-0.458076	-0.356654	0.314585	-0.382488	-0.918263	-0.418832	0.175778
YGL252C	RTG2	10.299	0.117116	-0.12129	0.0800603	0.0893466	-0.0490382	0.000917189	-0.0996152	0.13682
YGL251C	HFM1	7.73543	-1.64308	0.55832	0.488185	0.434167	-0.233397	-0.322603	0.534561	0.00582177
YGL250W	RMR1	6.31833	0.145455	-0.0583788	0.675636	1.25868	0.0553345	-0.203763	1.24491	-0.0480862
YGL249W	ZIP2	4.23925	0.173866	0.511966	0.260463	0.964499	-0.128264	0.0463883	1.39359	-0.0511255
YGL248W	PDE1	7.49722	-0.20556	1.37772	0.845175	0.783209	0.380673	0.380412	1.37904	0.0133649
YGL247W	BRR6	7.52722	-0.175451	0.00286139	0.195228	-0.205561	0.0487733	0.0736952	0.154912	-0.109972
YGL246C	RAI1	9.7981	-0.262293	-0.187878	-0.0620721	-0.418528	-0.138389	-0.106569	-0.506538	-0.133608
YGL245W	GUS1	13.306	-0.0763896	-0.341389	-0.867157	-0.278516	-0.164967	-0.166085	-0.82502	0.0856025
YGL244W	RTF1	11.0794	0.0395674	-0.0621733	-0.254562	-0.191433	-0.296561	-0.333741	-0.602269	-0.0943514
YGL243W	TAD1	8.42735	-0.518482	0.161765	-0.00646788	-0.315672	-0.00156924	0.0777698	-0.117625	-0.0887137
YGL242C	YGL242C	9.55896	-0.257921	-0.266262	-0.0742138	-0.101997	0.220011	0.0874489	-0.214627	-0.112569
YGL241W	KAP114	9.45335	0.0564592	-0.0784029	-0.19268	-0.0838876	-0.214331	-0.307802	-0.142756	0.0246158
YGL240W	DOC1	5.95055	0.14453	0.21755	0.440033	-0.096781	-0.168951	0.0752432	0.114041	0.0577255
YGL239C	YGL239C	-1.04246	-0.423564	1.07514	-0.100753	0.373262	-0.385283	0.656863	-0.66732	-0.908399
YGL238W	CSE1	11.2328	0.0585018	-0.198431	-0.0932799	-0.304516	-0.110762	-0.133928	-0.396266	0.151785
YGL237C	HAP2	7.15359	0.19215	0.111371	0.295104	0.658056	-0.152732	-0.0523382	0.155876	0.0188372
YGL236C	MTO1	8.73208	-0.312861	-0.19536	-0.0250955	0.360197	0.0550743	-0.0356273	-0.314344	-0.0598004
YGL235W	YGL235W	0.801944	0.287402	1.34843	0.591307	0.232566	-0.618533	-1.03086	2.97788	-0.724209
YGL234W	ADE5,7	12.9598	-0.194353	-0.0555324	-1.29097	-0.745143	-0.027662	0.00455003	-1.20512	0.114091
YGL233W	SEC15	9.75019	-0.00319573	-0.189349	-0.0380306	0.0139205	-0.21412	-0.160937	-0.169233	0.0633973
YGL232W	TAN1	10.0891	-0.34912	-0.181314	-0.640656	-0.263608	-0.408469	-0.382691	-0.675671	-0.149948
YGL231C	EMC4	9.94203	0.245012	-0.170732	-0.126452	-0.171192	0.0788525	0.0226189	-0.326637	-0.114946
YGL230C	YGL230C	2.83533	-1.86538	0.230443	-0.281245	0.224354	0.602828	0.562695	1.31148	-0.0174073
YGL229C	SAP4	7.83165	0.0841587	-0.210539	0.101811	0.579576	-0.583594	-0.614541	0.309347	0.369171
YGL228W	SHE10	10.7287	0.141361	-0.0341256	-0.073901	-0.125253	0.10472	0.147774	-0.0535455	-0.0440174
YGL227W	VID30	8.48903	0.295626	-0.0148115	0.977917	0.917203	-0.0123159	0.0148168	1.08859	0.145109
YGL226C-A	OST5	9.30573	0.16859	-0.17361	-0.660547	-0.268516	0.119266	0.126342	-0.67873	0.0436047
YGL226W	MTC3	7.04502	0.152332	-0.109575	0.274214	0.504874	0.105091	-0.00675601	0.728684	-0.0569458
YGL225W	VRG4	11.7979	-0.024813	-0.0918162	-0.43933	-0.49566	-0.0376891	-0.0468268	-0.781445	0.0522079
YGL224C	SDT1	9.56921	-0.0738582	-0.0573015	0.0339956	-0.112433	0.168143	-0.234418	0.0589146	-0.507039
YGL223C	COG1	8.73972	0.236496	0.2441	0.108535	0.117323	-0.0747145	-0.130416	0.119276	0.00188221
YGL222C	EDC1	7.88931	0.0676628	0.200434	-1.12172	0.220845	0.0055733	0.280427	-0.333452	-0.14556
YGL221C	NIF3	10.1851	0.13737	-0.223223	-0.420279	-0.121927	-0.108955	-0.137863	-0.297814	0.0794126
YGL220W	YGL220W	9.7838	-0.583114	-0.204756	-0.551409	-0.393144	-0.0917919	-0.101711	-0.270016	-0.174807
YGL219C	MDM34	8.86704	0.36563	0.0272366	0.462884	0.559905	0.13542	0.173816	0.398825	-0.0103046
YGL218W	YGL218W	-0.645531	-0.846349	0.683214	-0.0923865	-0.307971	-1.00195	-0.752229	2.66728	0.780402
YGL217C	YGL217C	-1.98307	-0.341575	1.66821	0.269509	-0.214773	0.585184	0.799543	1.53866	0.699097
YGL216W	KIP3	8.84908	-0.02294	0.26159	0.16007	0.0106905	0.010318	0.109981	0.29783	0.0525023
YGL215W	CLG1	11.053	0.544777	0.267441	0.369626	-0.289116	0.186598	0.244996	0.218965	-0.175886
YGL214W	YGL214W	1.41898	-0.208064	0.321636	-1.0537	-0.53378	-0.206943	0.435428	-0.17719	0.727384
YGL213C	SKI8	9.64314	0.0161613	-0.142351	-0.326568	-0.0705422	-0.160172	-0.11847	-0.7653	0.193863
YGL212W	VAM7	7.04906	-0.0256899	0.0591063	0.393138	0.200469	-0.347146	-0.295102	0.124815	0.12733
YGL211W	NCS6	9.5416	0.0905119	-0.124738	0.150118	-0.261101	-0.0261311	-0.00609545	-0.193515	-0.104295
YGL210W	YPT32	8.90453	0.345108	0.0148784	0.0567094	-0.0972366	0.0889833	0.0373349	0.0940773	-0.050113
YGL209W	MIG2	8.93808	-1.75983	0.191861	0.611988	-3.37317	1.63588	1.53121	-1.11469	-0.198571
YGL208W	SIP2	7.30224	0.555243	0.174169	0.578029	0.92468	0.15696	0.115137	0.756835	0.125406
YGL207W	SPT16	11.8915	0.1373	-0.209349	-0.225674	-0.150367	-0.169917	-0.165547	-0.421439	0.074984
YGL206C	CHC1	11.398	0.169539	-0.210312	-0.297333	0.0926043	-0.190599	-0.132198	-0.337298	0.0951625
YGL205W	POX1	2.51173	0.691401	0.520628	2.01572	3.57007	-0.502185	-1.1043	5.14315	0.0545794
YGL204C	YGL204C	6.15738	0.0526125	-0.150365	-0.733952	-0.18387	0.0459503	-0.320968	0.0216721	0.150841
YGL203C	KEX1	10.6159	0.0139398	0.114212	-0.185221	-0.282836	0.0856267	0.122786	0.16876	-0.0485122
YGL202W	ARO8	12.4142	0.158593	-0.0200421	-0.789532	-0.056703	0.196637	0.0180179	-0.51455	-0.114168
YGL201C	MCM6	10.1574	-0.134719	-0.133668	0.128855	-0.0616105	-0.124733	-0.0505408	-0.519453	0.0643308
YGL200C	EMP24	11.5451	-0.218426	-0.235936	-0.614179	-0.136798	0.13956	0.127979	-0.338619	-0.0551077
YGL199C	YGL199C	1.43663	0.282138	1.02105	-0.428324	-0.356855	-0.424283	-0.336438	0.938786	0.711331
YGL198W	YIP4	9.22656	-0.17437	-0.11308	-0.169644	0.290753	0.0771166	0.127713	-0.0138617	0.144932
YGL197W	MDS3	10.0358	0.210703	0.148788	-0.138518	0.35674	-0.180385	-0.184721	0.441872	0.126917
YGL196W	DSD1	9.07761	-0.206392	0.193029	-0.2847	0.278231	-0.207956	-0.095658	0.00458235	-0.0764604
YGL195W	GCN1	12.4809	0.309539	-0.0966998	-0.983104	-0.33722	-0.112014	-0.00833191	-0.767803	0.0686477
YGL194C-A	YGL194C-A	6.04674	-0.937174	0.666543	-0.124618	0.0456578	0.00168353	-0.0391517	0.261159	-0.00374349
YGL194C	HOS2	8.33971	0.141924	0.105153	-0.799669	0.0634395	-0.199717	-0.136358	-0.24992	-0.0876173
YGL193C	YGL193C	2.05623	-0.350316	4.71512	1.25266	0.390936	0.295381	0.200114	1.94059	-0.215144
YGL192W	IME4	8.00995	0.29421	-3.67845	0.395502	0.164697	0.0894457	0.143569	0.200244	0.0451562
YGL191W	COX13	9.33146	0.132028	0.288531	0.0548372	1.69674	0.304342	0.298675	0.639165	-0.198062
YGL190C	CDC55	9.92783	0.0202966	-0.274705	0.733564	0.090972	-0.119888	-0.0325887	-0.171898	-0.000150618
YGL189C	RPS26A	14.1994	-0.200909	-0.357974	-1.09553	-0.398732	-0.344216	-0.426582	-0.966645	-0.0180448
YGL188C-A	YGL188C-A	5.41677	-0.537066	0.128702	-0.617373	-0.451788	-0.411381	-0.443654	0.00476725	-0.606442
YGL188C	YGL188C	6.98099	-0.0353244	-0.0958269	0.53769	2.34164	0.284654	0.213292	1.47827	-0.389173
YGL187C	COX4	8.99782	0.123369	0.0393326	0.456742	2.29049	0.223682	0.206613	1.09025	-0.192018
YGL186C	TPN1	10.148	-0.276506	-0.130307	-0.584441	-0.322981	0.0750764	0.0837034	-0.371926	-0.0684207
YGL185C	YGL185C	8.20749	0.0949156	-0.142841	-0.0801958	0.10246	0.220363	0.199856	0.265908	-0.0392921
YGL184C	STR3	6.22145	1.60807	0.862878	0.246689	0.771938	0.215045	-0.468087	2.06468	-0.740546
YGL183C	MND1	3.14753	0.0622892	1.01113	0.196487	-0.206642	0.814111	0.969774	1.50662	0.0985055
YGL182C	YGL182C	0.699957	0.136489	1.18124	-0.113449	-0.551219	0.647951	0.599545	0.541663	0.588475
YGL181W	GTS1	9.3684	0.159026	-0.0846401	-0.0514032	0.201467	-0.125933	-0.149072	0.127464	0.0796823
YGL180W	ATG1	7.52705	0.633308	0.250262	1.33141	0.282348	0.532551	0.5706	1.16043	-0.0993756
YGL179C	TOS3	7.30362	0.332209	0.721819	0.587213	-0.265532	0.582812	0.499886	0.268534	0.100909
YGL178W	MPT5	9.42688	0.810889	0.486647	1.16015	-0.235928	0.672531	0.786758	0.33055	-0.00336568
YGL177W	YGL177W	3.40119	0.641407	0.899012	0.475187	0.131632	0.877914	1.16941	0.89433	-0.0843274
YGL176C	YGL176C	8.45981	-0.102516	0.185572	0.30577	-0.0587348	-0.0726362	-0.0552924	0.242692	0.0391265
YGL175C	SAE2	6.22093	-0.208455	0.212402	0.37231	0.0975768	-0.184733	-0.286673	0.418565	0.200545
YGL174W	BUD13	7.37963	0.15045	0.0766521	-0.0274989	-0.0478863	-0.0999209	-0.11321	0.123522	0.00778355
YGL173C	XRN1	12.434	0.0852199	-0.201683	-0.48119	-0.185657	-0.169179	-0.120186	-0.591017	0.0333876
YGL172W	NUP49	9.90525	0.0981904	-0.0666443	-0.261779	-0.112683	-0.302824	-0.290437	-0.795073	0.0794647
YGL171W	ROK1	10.7636	-0.180196	-0.253892	-0.619712	-0.702715	-0.101617	-0.0221469	-1.16633	-0.141286
YGL170C	SPO74	2.32764	0.211966	0.535343	1.05632	0.0514039	3.17814	2.82169	1.6815	0.297043
YGL169W	SUA5	9.69614	-0.183165	-0.174671	-0.136286	-0.462358	0.0298206	0.0526	-0.431062	-0.0233824
YGL168W	HUR1	4.66178	-0.270008	-0.653261	0.279253	-0.418767	0.300216	0.261175	-0.40595	-0.0340642
YGL167C	PMR1	10.8123	0.27821	0.0831197	0.26863	-0.122452	0.0905827	0.00690393	0.206236	-0.000386652
YGL166W	CUP2	7.86503	0.432227	0.262035	0.404966	-0.0690178	0.521753	0.479605	0.484386	-0.0418602
YGL165C	YGL165C	5.41936	-0.352595	0.0714916	0.471592	-0.236413	-0.0507419	0.177137	0.497925	-0.123662
YGL164C	YRB30	9.20627	-0.17369	0.0894742	0.442375	0.00818947	-0.105291	-0.0437643	0.40503	-0.156228
YGL163C	RAD54	9.17691	0.0413356	0.329984	0.497185	-0.22556	0.337521	0.431086	0.458945	0.0791927
YGL162W	SUT1	7.74392	-0.282242	0.245784	0.409936	0.0762019	0.523146	0.638964	-0.437454	-0.161941
YGL161C	YIP5	9.74748	9.21823e-05	-0.0879346	-0.0261634	0.131141	0.0275873	-0.0170606	-0.0504134	-0.00971832
YGL160W	AIM14	9.12236	0.212892	0.00867907	-0.0340858	0.187279	-0.0266506	-0.118302	0.160578	0.0623406
YGL159W	YGL159W	8.66547	-0.296697	-0.240744	-0.333193	-0.119942	-0.0513412	-0.0317966	-0.366215	-0.0979842
YGL158W	RCK1	5.78926	-1.18829	0.100554	-0.562681	-1.32943	2.07864	2.39859	-0.981202	-0.368005
YGL157W	ARI1	9.62421	-0.691729	-0.145247	-0.731545	-2.60621	0.769047	0.7152	-0.47402	0.14185
YGL156W	AMS1	6.75109	0.69653	1.05597	1.59838	1.85505	1.45307	1.0988	2.8951	0.176175
YGL155W	CDC43	9.22857	-0.0501575	-0.0799724	-0.495982	-0.212249	-0.266321	-0.188079	-0.469439	0.0476556
YGL154C	LYS5	7.03697	0.113248	0.157272	-0.169571	-0.152508	0.256593	0.180896	0.615788	-0.0447882
YGL153W	PEX14	8.66307	0.0216416	-0.169236	0.0862125	0.178115	-0.298278	-0.323228	-0.00714169	-0.126811
YGL152C	YGL152C	1.06003	-1.02822	0.800068	-1.17738	-0.0594441	-0.304981	-0.805115	0.851297	0.349067
YGL151W	NUT1	10.0694	0.229063	-0.152604	-0.0208585	-0.0828617	-0.178485	-0.214716	-0.0821714	0.0592902
YGL150C	INO80	11.0614	0.0812905	-0.0234204	-0.00343978	-0.0693709	-0.150308	-0.100413	-0.242919	-0.0726628
YGL149W	YGL149W	-0.100196	-2.30874	0.503675	-0.970723	-0.911816	0.585526	1.56502	-1.63102	0.332576
YGL148W	ARO2	12.4872	-0.131665	-0.255949	-1.1117	-0.486141	-0.10052	-0.345438	-1.07355	-0.141628
YGL147C	RPL9A	14.4702	-0.857349	-0.53813	-1.55898	-0.641387	-0.467907	-0.56602	-1.77892	-0.122367
YGL146C	RRT6	4.54418	0.164707	0.454654	1.53885	2.58764	-0.18804	-0.669118	2.40762	0.224021
YGL145W	TIP20	9.6307	0.399197	-0.154272	0.0919986	-0.352694	0.113334	0.12794	-0.173831	0.021277
YGL144C	ROG1	8.33404	0.192534	0.112178	0.282968	-0.432952	0.0244487	0.129897	0.101445	0.00581116
YGL143C	MRF1	8.15501	-0.133943	-0.06222	-0.223895	0.515465	-0.101748	-0.0891519	-0.0520737	-0.00883539
YGL142C	GPI10	9.21564	0.266627	-0.0879678	0.0100953	-0.0797058	-0.0961745	-0.0844465	-0.254619	0.0626721
YGL141W	HUL5	8.94538	0.361689	0.00808429	0.357659	0.12778	0.0201564	0.0588143	0.554107	0.0747675
YGL140C	YGL140C	10.712	0.19505	-0.0379926	-0.433389	-0.19736	-0.0406199	0.0560561	-0.228374	-0.0418358
YGL139W	FLC3	10.195	0.115088	-0.0543047	-0.311949	-0.36469	-0.0619094	-0.00716374	-0.69641	-0.024668
YGL138C	YGL138C	0.785034	0.672578	-0.104738	1.32183	-0.217516	3.50808	3.46973	1.57013	0.305549
YGL137W	SEC27	12.1274	-0.0110825	-0.298313	-0.614372	0.0676377	-0.151829	-0.176613	-0.510136	0.157718
YGL136C	MRM2	7.80241	0.198359	0.0358076	0.0648579	0.102962	0.11767	0.138629	0.428587	-0.0389104
YGL135W	RPL1B	14.3785	-0.3699	-0.430106	-1.12469	-0.475063	-0.366495	-0.469126	-1.09553	0.0488361
YGL134W	PCL10	8.04603	0.060466	-0.0348157	0.342403	1.54143	-0.454902	-0.448826	0.698386	0.0810155
YGL133W	ITC1	9.69185	0.140749	0.145347	0.50131	0.00346452	-0.0195168	0.0185993	0.378991	0.0275475
YGL132W	YGL132W	1.94046	0.310935	-0.147081	-0.684187	-0.576304	0.741271	0.867247	-0.0926828	0.0958484
YGL131C	SNT2	8.70051	0.115078	0.0223441	0.312477	0.719188	-0.111812	-0.144185	0.799317	0.0656918
YGL130W	CEG1	9.35232	0.0263501	0.0232031	-0.157177	0.192585	-0.147097	-0.195687	0.0875325	0.114874
YGL129C	RSM23	9.15542	0.0109884	-0.250289	0.235524	0.542717	-0.251429	-0.267478	-0.17457	0.111859
YGL128C	CWC23	6.6547	0.0821231	0.362759	0.249386	0.0335259	0.163846	0.153945	0.413363	0.234534
YGL127C	SOH1	7.574	0.0360281	0.126256	0.152156	0.105501	0.140656	0.148169	0.176168	0.12217
YGL126W	SCS3	9.10039	-0.322573	-0.0354938	-0.444754	-0.0266436	0.339596	0.398528	-0.0466293	0.0337929
YGL125W	MET13	7.70596	0.577058	-0.114381	0.41825	0.0644837	0.334849	0.258654	0.617749	-0.195275
YGL124C	MON1	8.43242	0.183716	0.12789	0.22057	-0.0572247	0.0933316	0.0912986	0.557032	-0.00197894
YGL123W	RPS2	15.5903	-0.306628	-0.336663	-1.14583	-0.517715	-0.416474	-0.548361	-1.21441	-0.0249584
YGL123C-A	YGL123C-A	5.55607	-2.08063	-1.10508	-2.37468	-0.597775	0.244533	0.122274	-1.60833	0.338754
YGL122C	NAB2	10.6319	-0.302257	-0.238153	0.907262	0.00991978	-0.0024152	0.01908	-0.357175	-0.0186679
YGL121C	GPG1	4.26512	0.32265	1.18362	2.90568	2.83964	2.05159	1.79366	3.1837	-0.142326
YGL120C	PRP43	11.9421	0.00424123	0.0322495	-0.500343	-0.669276	-0.127447	-0.149582	-1.10665	0.029906
YGL119W	COQ8	9.10204	-0.0645393	0.0585908	0.024799	-0.0160841	0.119867	0.135588	-0.138885	-0.0806121
YGL118C	YGL118C	-0.471803	1.15589	0.983919	0.295096	0.261086	0.681631	0.643045	2.10426	0.0639559
YGL117W	YGL117W	9.11897	-0.701397	0.271022	-0.410034	0.607643	0.942558	0.583659	0.28095	-2.09138
YGL116W	CDC20	10.4096	-0.0198326	0.819076	0.17447	0.246968	-0.151681	-0.206391	0.40337	0.237058
YGL115W	SNF4	10.0416	-0.152965	-0.407961	-0.419407	-0.0865065	-0.326133	-0.304004	-0.639769	-0.0227822
YGL114W	YGL114W	9.88282	-0.0182601	-0.0348816	-0.086776	-0.0947247	0.140362	0.222567	-0.0644279	-0.092218
YGL113W	SLD3	8.39802	0.0533144	0.33387	0.209586	-0.23214	-0.0470566	-0.0297459	-0.193503	0.00870511
YGL112C	TAF6	10.04	-0.0632473	-0.199335	-0.274303	-0.123002	-0.253978	-0.160062	-0.551973	0.0648792
YGL111W	NSA1	10.7813	-0.0854464	-0.0926786	-0.271617	-0.621045	0.0211382	0.111543	-0.693659	0.00176935
YGL110C	CUE3	9.33201	0.181878	0.0879017	0.00579783	-0.115293	-0.0558922	-0.087351	0.165552	0.0147281
YGL109W	YGL109W	-0.526106	-1.67022	0.870462	-1.25635	-0.485771	1.14651	1.97571	-0.647439	0.791128
YGL108C	YGL108C	7.8981	0.268201	0.210472	0.230865	-0.037372	-0.017804	-0.0386412	0.0169814	-0.246047
YGL107C	RMD9	9.2174	0.00353138	-0.257932	0.433289	0.223848	-0.144062	-0.178481	-0.183469	0.041053
YGL106W	MLC1	10.2754	0.0204242	0.216401	-0.459833	-0.100001	-0.0336844	-0.0601621	-0.16909	-0.037143
YGL105W	ARC1	12.8473	-0.0250595	-0.238627	-0.78785	-0.290937	-0.206862	-0.245586	-0.888347	0.0730499
YGL104C	VPS73	6.5936	0.155985	0.79883	0.666122	1.05266	0.517505	0.421824	1.54554	0.104925
YGL103W	RPL28	15.0206	-0.486413	-0.650619	-0.943813	-0.516069	-0.173908	-0.237568	-1.12464	-0.165746
YGL102C	YGL102C	5.83382	-1.93278	-1.23302	-1.93405	-0.611042	0.426516	0.297294	-1.29895	-0.0181583
YGL101W	YGL101W	9.03706	-0.65337	-0.39566	-0.434606	-0.0166369	-0.659386	-0.45498	-1.16382	-0.140656
YGL100W	SEH1	9.90191	0.0203698	-0.162171	-0.27777	-0.0350692	-0.113323	-0.0913498	-0.35347	0.245112
YGL099W	LSG1	11.1103	-0.189437	-0.09352	-0.702899	-0.53003	-0.320647	-0.289677	-1.08592	-0.0534932
YGL098W	USE1	8.07589	-0.138477	0.0487671	0.528155	-0.0992866	0.00460457	0.195884	0.277504	-0.0127034
YGL097W	SRM1	11.083	-0.12673	-0.218653	-0.603004	-0.244065	-0.115262	-0.170601	-0.815738	0.0816992
YGL096W	TOS8	6.42179	-0.245509	0.460817	0.463357	0.512749	0.497093	0.699334	0.878081	0.090439
YGL095C	VPS45	9.51154	0.12309	-0.0263877	0.222216	-0.00947308	-0.0660943	0.0215659	-0.0821869	-0.00699139
YGL094C	PAN2	9.99938	0.153401	-0.0257669	0.217161	-0.154472	-0.230124	-0.176727	-0.169725	0.13169
YGL093W	SPC105	9.0892	0.0871615	0.030593	0.480842	0.136658	-0.235009	-0.239867	0.518131	0.0929895
YGL092W	NUP145	11.1771	-0.067217	-0.240715	-0.375973	-0.0738238	-0.369656	-0.327171	-0.73662	0.0407409
YGL091C	NBP35	8.53639	0.261913	-0.169079	0.125598	-0.016989	0.0585431	0.0304598	0.157382	0.0845219
YGL090W	LIF1	7.84984	0.0128283	-0.161907	0.412876	0.107657	-0.0283994	-0.00636249	0.531354	-0.00720308
YGL089C	MF(ALPHA)2	2.57077	-0.446308	9.72479	2.24286	-1.03189	1.85922	1.10064	0.96263	-0.287568
YGL088W	YGL088W	5.20266	-0.0507627	0.399103	-0.687669	-1.734	0.0208486	0.647601	1.01659	0.20249
YGL087C	MMS2	8.44373	0.418202	-0.25681	-0.43879	0.192094	0.493269	0.468565	0.388745	0.0737347
YGL086W	MAD1	10.1081	0.119134	0.00190463	0.264728	-0.239322	-0.0875102	-0.0720801	-0.0488842	-0.0756201
YGL085W	LCL3	8.01349	-0.196583	0.0426725	0.0865715	0.034959	0.0482439	0.0768726	0.128831	-0.12749
YGL084C	GUP1	9.6275	0.174696	-0.243139	-0.11512	0.134762	-0.0988424	-0.108009	-0.412555	0.194458
YGL083W	SCY1	8.91104	0.0403005	-0.0871979	-0.0912127	-0.183362	-0.373317	-0.240982	-0.643758	0.142008
YGL082W	YGL082W	9.32684	-0.000832497	0.174724	-0.192077	0.211763	-0.330316	-0.304328	-0.251846	-0.0930365
YGL081W	YGL081W	4.29565	-0.564816	1.45704	0.51848	1.7702	0.34851	0.00600769	2.96463	0.0722838
YGL080W	MPC1	8.4875	0.202476	0.0729806	-0.0609211	0.145156	-0.0473308	-0.0736015	-0.197471	-0.114398
YGL079W	KXD1	7.60742	0.134717	0.104608	-0.027647	0.112393	-0.106656	-0.252398	0.251785	0.100948
YGL078C	DBP3	12.1703	-0.212543	-0.0857362	-0.523896	-0.72044	0.0534026	0.175468	-1.03884	-0.166966
YGL077C	HNM1	10.7664	0.315417	-0.0374687	3.04236e-05	0.0625154	-0.24105	-0.317774	-0.161759	0.0945365
YGL076C	RPL7A	14.3417	-0.387481	-0.343944	-1.09533	-0.444426	-0.329044	-0.416294	-1.24614	0.0586577
YGL075C	MPS2	7.37944	-0.172437	-0.0467614	-0.129706	-0.0864099	-0.172535	-0.134369	-0.105939	0.00729918
YGL074C	YGL074C	-1.82021	-0.82231	0.475781	-1.16233	-0.929657	0.787492	1.56173	-1.1598	1.47844
YGL073W	HSF1	9.59965	0.240203	0.175517	0.733918	0.0407956	0.000444756	0.0546239	0.437376	0.0427191
YGL072C	YGL072C	4.91259	-0.444809	0.221134	-0.634699	0.29191	-0.488642	-0.891685	1.52581	0.082888
YGL071W	AFT1	9.44305	0.249813	-0.0761428	0.47555	-0.0798666	-0.148915	-0.233294	0.449118	0.0586385
YGL070C	RPB9	9.02783	-0.238885	-0.376803	-0.328518	-0.230469	-0.305482	-0.270637	-0.732405	-0.199898
YGL069C	YGL069C	1.83546	-0.0393929	0.960518	0.20938	-0.228015	0.00552929	-0.110501	0.935218	0.29014
YGL068W	MNP1	10.1545	-0.206377	-0.643697	-0.279894	0.38578	-0.207684	-0.218572	-0.697579	0.0450561
YGL067W	NPY1	9.28119	0.251586	-0.0405067	-0.173982	-0.0123108	-0.0823303	-0.119872	0.00789049	0.213002
YGL066W	SGF73	9.14414	0.185608	0.0551074	0.279815	0.0234058	0.0163181	0.0862677	-0.0499384	-0.0253201
YGL065C	ALG2	9.41744	0.118349	-0.186211	-0.18855	-0.0310668	-0.0480238	-0.0963128	-0.249808	0.0895136
YGL064C	MRH4	8.31885	0.0880572	-0.196561	0.464454	0.133285	0.0819432	0.00249383	-0.0999122	-0.0383619
YGL063W	PUS2	7.60997	-0.313924	0.276811	0.0406756	0.00268572	0.0852645	0.0468569	0.359939	0.0490609
YGL063C-A	YGL063C-A	-1.47615	-0.0339715	0.333029	-1.52241	-0.82693	0.314874	1.93175	-0.258413	0.18192
YGL062W	PYC1	10.5785	-0.0152789	-0.29023	0.407999	0.924798	-0.609189	-1.09594	1.5213	0.226007
YGL061C	DUO1	8.02951	-0.0329335	0.209373	-0.0781643	-0.120485	-0.0372915	-0.0929548	-0.069794	-0.00700472
YGL060W	YBP2	8.61644	0.209596	0.381727	-0.178158	-0.0637916	-0.144212	-0.200111	0.013905	0.128597
YGL059W	PKP2	8.0504	0.395916	-0.0497639	0.415988	0.510813	0.436371	0.449983	0.514976	-0.621269
YGL058W	RAD6	9.16395	0.224625	-0.0529654	-0.17715	-0.408262	0.034907	0.0494103	-0.33542	0.0250956
YGL057C	GEP7	6.89863	-0.0350927	0.048497	0.253892	0.658728	-0.0229477	-0.0691028	0.372326	0.0110743
YGL056C	SDS23	10.1771	0.0280091	0.00847273	0.312702	0.169455	0.0969635	0.116124	-0.078335	-0.212815
YGL055W	OLE1	12.7687	0.33917	0.892277	-0.668955	-0.135442	0.234609	0.543375	-1.5446	-0.268
YGL054C	ERV14	10.6251	0.0381667	-0.337166	-0.208354	-0.312024	-0.176742	-0.120633	-0.631639	-0.079419
YGL053W	PRM8	7.67085	0.19275	0.678496	0.47824	0.216491	0.267789	0.313087	0.725779	-0.0676615
YGL052W	YGL052W	3.37388	0.313241	1.04697	0.869093	0.194368	0.393155	0.510318	1.28125	-0.097475
YGL051W	MST27	5.8306	0.122126	0.507736	-0.295616	-0.103605	0.056608	0.0501359	0.263429	-0.0955303
YGL050W	TYW3	9.05727	-0.158942	-0.220251	-0.542837	-0.384503	-0.0894275	-0.0714056	-0.66258	-0.144979
YGL049C	TIF4632	10.5714	-0.0513009	0.0571233	-0.494352	-0.0392675	-0.209791	-0.144683	-0.215686	0.0942694
YGL048C	RPT6	11.3231	-0.0216526	-0.126176	-0.0354556	-0.0705532	-0.147157	-0.159473	-0.340482	0.0887644
YGL047W	ALG13	7.73763	0.037134	-0.267921	0.283372	0.334886	0.123097	0.00308929	0.623517	0.0837501
YGL045W	RIM8	7.154	0.355717	0.617097	0.50747	0.258785	0.225846	0.503577	0.981757	0.0187705
YGL044C	RNA15	9.04889	0.0676957	-0.0162965	0.219269	-0.192605	-0.0511833	-0.0727917	-0.0759046	-0.0439238
YGL043W	DST1	10.2671	-0.0968539	-0.385787	-0.364748	-0.322684	-0.079964	-0.0929007	-0.572909	-0.0390007
YGL042C	YGL042C	-0.477244	-0.490411	-0.28809	-0.344611	0.694279	0.121011	-0.0745961	1.07827	0.658332
YGL041C-B	YGL041C-B	1.36476	-1.44589	-0.142974	0.0241253	-0.564886	0.327258	0.661456	-0.0759766	-0.131989
YGL041W-A	YGL041W-A	8.40145	-0.145465	-0.0822391	0.0137023	0.184835	-0.195804	-0.114372	-0.355803	-0.154948
YGL041C	YGL041C	0.129569	-0.404567	0.2748	0.571668	-0.48548	0.102921	-0.336599	1.56927	0.457978
YGL040C	HEM2	10.2184	0.0734074	-0.356844	-0.391426	0.441941	-0.315751	-0.346829	-0.373294	0.266594
YGL039W	YGL039W	9.45271	1.25666	-0.175153	-0.575702	-0.566765	-0.602574	-0.849643	0.345131	0.166872
YGL038C	OCH1	9.28711	0.260035	0.229861	0.264554	0.512081	0.423403	0.862721	0.269681	0.0402081
YGL037C	PNC1	10.0689	0.452606	0.315784	1.03668	1.55339	0.312506	0.16058	1.20295	0.169814
YGL036W	YGL036W	9.41034	0.325242	0.256266	0.568127	0.108628	0.285098	0.15184	0.80495	0.212887
YGL035C	MIG1	9.5224	-0.0418072	-0.0609275	0.697605	0.387132	0.0751275	0.0284368	-0.084523	-0.112373
YGL034C	YGL034C	1.77757	-0.45577	0.231777	0.71461	0.0991799	0.35953	-0.00411135	1.0113	-0.291337
YGL033W	HOP2	1.3687	-0.0297581	1.25134	0.192007	0.508028	0.599064	0.781656	1.31895	0.0352888
YGL032C	AGA2	2.05926	0.760564	3.44827	2.05751	0.903072	1.15959	0.773866	1.91067	-0.242274
YGL031C	RPL24A	14.1897	-0.641937	-0.294194	-1.29563	-0.448701	-0.404244	-0.514347	-1.27537	-0.119281
YGL030W	RPL30	14.1391	-0.543369	-0.458219	-1.03775	-0.576055	-0.325129	-0.404499	-1.20634	-0.0375863
YGL029W	CGR1	10.4416	-0.7377	-0.0644148	-0.215802	-1.30408	0.130648	0.357184	-1.14433	-0.650247
YGL028C	SCW11	11.3009	0.0560324	-0.609197	-0.0893235	-0.198609	-0.347325	-0.0822803	-1.24888	0.074798
YGL027C	CWH41	11.0757	-0.188542	-0.176862	-0.890263	-0.159832	-0.0114384	-0.107618	-0.377042	-0.04088
YGL026C	TRP5	12.0741	0.299562	-0.269067	-0.778988	-0.185356	0.324375	0.163423	-0.282535	-0.0451855
YGL025C	PGD1	8.3221	0.200434	0.0551218	0.21255	0.233322	-0.116905	-0.015007	-0.0992168	-0.0580617
YGL024W	YGL024W	1.52508	-1.09685	0.949517	-0.785252	-0.949057	1.02344	0.962029	0.545714	-0.509813
YGL023C	PIB2	10.0031	-0.0233715	-0.139656	-0.0398029	0.0377921	-0.139064	-0.150835	-0.158703	0.0148642
YGL022W	STT3	12.3831	0.149637	-0.118697	-0.3933	-0.24142	0.0720988	0.00536308	-0.231138	-0.0075525
YGL021W	ALK1	9.65245	0.305397	-0.117111	0.677766	0.00664784	0.0685991	0.0790849	0.268232	0.141239
YGL020C	GET1	10.1304	0.0139776	-0.190267	-0.223573	-0.290588	-0.104248	-0.148858	-0.460778	-0.0828979
YGL019W	CKB1	10.3471	0.0533203	-0.245947	-0.332904	-0.00738666	-0.189684	-0.195376	-0.444537	-0.0597202
YGL018C	JAC1	7.13861	0.103316	0.0337552	-0.00350881	-0.0163497	0.196516	0.33368	-0.0371689	0.116545
YGL017W	ATE1	8.50164	0.00573194	-0.0651231	0.156074	-0.206505	0.110908	0.140126	-0.178365	-0.0140783
YGL016W	KAP122	10.0562	0.4046	-0.0518255	-0.786776	-0.501645	-0.1453	-0.229851	-0.704694	0.0964367
YGL015C	YGL015C	2.37104	0.313346	0.47102	0.228023	-0.37081	1.4576	1.52725	1.10436	0.112216
YGL014W	PUF4	11.0567	0.0541485	-0.0677017	-0.133457	-0.213198	-0.0827316	-0.0813879	-0.508152	-0.0635762
YGL014C-A	YGL014C-A	-1.5487	-0.39714	1.63843	-0.498221	0.0843839	-0.194035	0.29718	1.07739	-0.580539
YGL013C	PDR1	9.945	0.19276	-0.0610989	0.189259	-0.208514	-0.00909948	-0.069117	0.0166814	0.0792691
YGL012W	ERG4	12.5636	-0.0372855	-0.550521	-0.579996	-0.152152	0.0295187	-0.253421	-0.215621	-0.00899373
YGL011C	SCL1	11.233	0.0696763	-0.293317	0.113369	-0.167426	-0.0211797	-0.00868987	-0.205255	0.0178367
YGL010W	MPO1	6.77444	0.467116	0.115364	0.640828	0.315674	0.294493	0.323277	1.11613	0.120984
YGL009C	LEU1	10.8486	0.518191	-0.268794	-0.304019	-0.420671	0.25081	0.102258	-0.285784	0.250419
YGL008C	PMA1	16.1477	-0.500559	-0.164174	-0.284366	-0.43547	-0.165424	0.0411451	-1.34555	0.0345383
YGL007C-A	YGL007C-A	2.595	1.03029	0.157312	0.0605882	0.123242	0.367906	0.187774	0.513712	-0.212274
YGL007W	BRP1	1.81103	0.961006	0.842344	-0.486279	-0.451367	0.735018	0.549886	2.26652	-0.170142
YGL006W-A	YGL006W-A	-0.817005	-0.0955285	1.04697	-0.1216	0.520598	0.468305	-0.432421	1.2293	-0.148585
YGL006W	PMC1	9.87815	0.45493	0.350429	0.502841	0.963884	-0.0744884	-0.318751	1.13993	0.103541
YGL005C	COG7	8.89861	-0.180521	-0.317438	0.187182	-0.0280836	-0.221677	-0.0379918	-0.369548	-0.0810721
YGL004C	RPN14	8.04606	0.0780487	-0.0789999	-0.0889623	0.195497	-0.200947	-0.278749	-0.104915	0.140258
YGL003C	CDH1	8.40158	-0.0647727	0.189621	0.230151	0.221608	-0.00558624	0.0847436	0.299113	0.0728867
YGL002W	ERP6	8.69207	-0.302982	-0.168108	-0.307696	-0.179399	0.0199054	0.0953533	-0.307617	0.0201251
YGL001C	ERG26	10.252	-0.388019	-0.365323	-0.776155	-0.203311	-0.173139	-0.256698	-0.401047	0.0833575
YGR001C	EFM5	9.98545	-0.22164	-0.160517	-0.680798	-0.180599	-0.405126	-0.287029	-0.919721	0.0332666
YGR002C	SWC4	8.43382	0.196583	0.0384151	0.407001	0.0425762	-0.0302465	0.0113662	0.126631	0.0995025
YGR003W	CUL3	8.91493	0.312616	-0.109212	0.122827	-0.362927	0.0501318	0.141055	-0.128955	0.0160774
YGR004W	PEX31	8.17348	-0.162359	0.00722508	-0.282486	-0.246805	-0.327037	-0.325604	-0.295556	0.108335
YGR005C	TFG2	10.218	0.112144	-0.0390892	-0.176642	-0.175366	-0.203486	-0.110044	-0.357136	-0.127186
YGR006W	PRP18	6.60278	0.209748	0.127706	0.263918	0.18338	-0.343362	-0.437678	0.284605	0.123445
YGR007W	ECT1	9.84281	0.00662875	-0.0877832	-0.430827	-0.290454	-0.122001	-0.0036539	-0.334021	0.106895
YGR008C	STF2	8.38265	-0.0631354	0.458293	0.726572	2.07896	0.109444	0.146411	1.48069	-0.194065
YGR009C	SEC9	10.1585	0.0396733	-0.0429455	0.0174086	0.0852146	-0.182078	-0.163821	-0.111627	-0.0255638
YGR010W	NMA2	8.23189	0.119546	-0.0801018	0.0199999	0.407617	-0.268732	-0.372476	0.425845	0.108403
YGR011W	YGR011W	6.6399	0.163098	-0.0650341	0.235224	0.410117	-0.174215	-0.309812	0.644664	0.128483
YGR012W	MCY1	9.24401	-0.097054	-0.140104	-0.368144	0.00989567	-0.0741273	-0.0154913	-0.393192	-0.145777
YGR013W	SNU71	9.13262	0.168837	0.237015	0.174253	0.000609716	0.0900355	0.145842	0.359499	-0.139839
YGR014W	MSB2	10.2958	-0.0714359	0.545545	-0.0320726	0.543061	0.344597	0.458201	0.488322	-0.0203196
YGR015C	YGR015C	7.00411	0.138525	-0.0786925	0.159123	0.271955	-0.213419	-0.309805	0.521355	0.118011
YGR016W	YGR016W	5.62517	0.0507368	-0.0257969	0.319119	0.244009	-0.0658803	-0.0741743	0.304623	0.162227
YGR017W	YGR017W	10.1559	-0.0226513	-0.178025	-0.292167	-0.0339276	-0.237441	-0.281353	-0.492132	-0.105142
YGR018C	YGR018C	1.98471	-0.129494	0.396471	-0.0203591	-0.15021	0.210686	0.0267708	0.703643	0.104357
YGR019W	UGA1	8.6471	0.35358	0.1403	0.30483	0.720143	0.210878	0.180226	0.721449	0.230222
YGR020C	VMA7	11.2776	-0.172338	-0.168263	-0.554393	-0.313109	-0.170799	-0.0728282	-0.783051	-0.168256
YGR021W	YGR021W	7.98049	-0.396092	-0.00834941	0.291431	0.592429	0.0690412	0.0416747	-0.0733373	0.0536464
YGR022C	YGR022C	0.818102	-1.12387	1.19778	-0.28251	-0.597451	-0.0264971	1.50971	0.505559	0.396427
YGR023W	MTL1	7.46358	0.610987	0.349321	0.824629	0.334484	1.0915	1.03991	0.777853	-0.219288
YGR024C	THG1	9.68079	-0.264904	-0.324966	-0.0632097	-0.297412	-0.184263	-0.0630637	-0.216405	-0.180611
YGR025W	YGR025W	5.14688	0.621859	0.161949	-0.29011	-0.310827	0.0706564	0.0493701	-0.0451217	-0.0918713
YGR026W	YGR026W	10.8537	0.272131	-0.0180542	-0.155022	-0.139726	0.159188	0.223364	-0.0421187	-0.0410985
YGR027C	RPS25A	14.093	-0.342424	-0.693715	-1.07376	-0.441277	-0.26346	-0.329217	-1.01283	-0.0461719
YGR027W-A	YGR027W-A	8.33835	-1.1167	1.8624	-0.271569	-0.459171	0.719188	0.946409	0.254445	-0.020493
YGR027W-B	YGR027W-B	11.3541	-0.856782	1.9403	-0.19092	-0.537148	0.880415	0.899013	0.791792	-0.0794203
YGR028W	MSP1	8.6411	-0.341434	-0.309899	0.309487	0.566798	-0.0720589	-0.150682	0.320104	-0.0992882
YGR029W	ERV1	8.64794	-0.177352	-0.0813888	-0.151089	0.248587	-0.0815302	-0.15928	-0.15025	-0.0926759
YGR030C	POP6	7.78363	-0.39424	-0.358644	0.291304	0.0585669	0.0854798	0.147252	-0.25413	-0.224754
YGR031W	IMO32	8.7919	-0.373159	-0.305815	0.063384	0.618721	0.0428401	-0.0670457	0.177009	-0.155816
YGR031C-A	NAG1	-1.33545	-0.220312	2.11586	-0.0205177	-0.472698	0.498151	0.087953	1.72135	0.702086
YGR032W	GSC2	9.56248	0.491698	1.26289	1.14756	0.765438	0.889002	0.640644	2.11604	0.0156898
YGR033C	TIM21	9.55575	-0.0790615	-0.135367	-0.220782	-0.0430337	-0.227096	-0.163744	-0.285885	-0.0527535
YGR034W	RPL26B	14.2493	-0.676903	-0.592933	-1.22468	-0.561369	-0.374199	-0.479273	-1.33451	-0.145243
YGR035C	YGR035C	6.6665	0.314879	-0.815944	0.549119	-1.61036	0.0130946	-0.904529	0.732638	0.218981
YGR035W-A	YGR035W-A	-2.38943	0.838128	1.44302	-0.122437	0.254722	-0.0656017	-0.136775	0.469072	0.414066
YGR036C	CAX4	7.93171	0.367887	-0.138669	0.32566	-0.0748257	-0.0651873	-0.254558	-0.117599	-0.0104563
YGR037C	ACB1	10.9983	0.513019	-0.040584	-0.423822	0.0517565	0.00312025	-0.352315	-0.17177	0.0146185
YGR038W	ORM1	8.92167	0.479858	-0.174191	0.0668456	-0.263595	-0.136738	-0.204869	-0.521402	0.205235
YGR038C-B	YGR038C-B	11.0009	-0.728389	1.80612	-0.0939768	-0.592661	0.828946	0.816359	0.64073	-0.0267895
YGR038C-A	YGR038C-A	8.04527	-0.989051	1.77586	-0.0617457	-0.541709	0.683725	0.79649	0.180908	-0.00301405
YGR039W	YGR039W	3.3276	0.421852	0.718238	0.46906	0.363859	0.788248	0.226167	1.68	-0.127309
YGR040W	KSS1	8.02358	0.0464968	0.338175	0.104506	0.139654	0.395589	0.456704	0.718285	0.00779054
YGR041W	BUD9	9.56471	-1.06594	-0.800739	-0.0554919	-0.270292	-0.455775	-0.522689	-0.79254	0.0653318
YGR042W	MTE1	8.39032	0.0279266	0.0793208	0.335697	-0.188873	0.11874	0.14097	0.101297	-0.251939
YGR043C	NQM1	5.27548	-0.0533536	1.00094	1.55997	1.492	1.91334	2.50696	1.80974	-0.0945824
YGR044C	RME1	6.61789	-1.00405	2.44179	0.553714	0.570926	-0.0807678	0.199742	-0.149619	-0.0599385
YGR045C	YGR045C	2.3461	-0.816887	0.00200178	0.107478	0.484937	0.0191767	0.144737	1.06761	0.174179
YGR046W	TAM41	8.47456	0.248892	0.175231	0.807534	0.766257	0.0297601	0.0186172	0.698972	-0.051064
YGR047C	TFC4	9.28536	-0.0723807	0.0677548	0.328366	-0.0402105	-0.0175188	0.0753355	-0.0982324	0.0127365
YGR048W	UFD1	8.89619	0.110205	0.230186	0.872791	0.196101	0.0378928	-0.0466166	0.496726	-0.0125165
YGR049W	SCM4	7.86355	-0.170554	0.310485	-0.392429	-0.23322	0.459988	0.64537	-0.166064	0.116878
YGR050C	YGR050C	5.91967	-0.346226	-0.503263	-0.0973243	-0.372263	0.588431	0.558903	0.0146743	-0.166896
YGR051C	YGR051C	-2.2176	-0.542402	0.662261	-0.00501088	-0.468448	0.514622	1.41054	-0.0574292	-0.00707078
YGR052W	FMP48	5.46017	-1.76196	1.12102	-0.836188	-0.517504	2.83671	4.23615	-2.37252	-0.419752
YGR053C	YGR053C	5.35069	0.0199366	0.817229	1.16846	0.364589	0.446912	0.666901	0.616257	0.0980685
YGR054W	YGR054W	11.246	-0.0249822	-0.242387	-0.231221	-0.31486	-0.16005	-0.215504	-0.813929	0.24941
YGR055W	MUP1	11.0702	0.301262	-0.234771	0.600521	0.520769	-0.24044	-0.67629	0.90272	0.0278583
YGR056W	RSC1	9.45501	0.0793273	0.000554617	0.757112	-0.00798886	-0.118158	-0.054801	-0.0415639	0.0200617
YGR057C	LST7	8.36053	0.0518625	-0.0976214	0.452199	-0.208095	0.0290125	0.0241424	0.283408	-0.0730673
YGR058W	PEF1	7.79566	0.161927	0.09818	0.407823	0.0865672	0.0771222	0.0735406	-0.0246966	0.0560224
YGR059W	SPR3	3.12094	0.758653	0.82672	1.09662	1.05718	1.97069	1.44152	2.52562	0.0422145
YGR060W	ERG25	12.404	0.0870803	0.0929589	-0.099987	-0.643297	0.252885	0.192585	-0.510352	0.0633348
YGR061C	ADE6	12.8674	-0.202172	-0.226928	-0.941198	-0.559364	-0.104486	-0.0496856	-1.21372	0.0380801
YGR062C	COX18	7.13186	0.169422	0.1503	0.0858863	0.5919	-0.157902	-0.0657912	0.249991	0.185
YGR063C	SPT4	9.12097	-0.482645	-0.41094	-0.327927	-0.121137	-0.22037	-0.161764	-0.523701	-0.131941
YGR064W	YGR064W	3.37608	-0.0443864	0.62354	-0.599187	-0.176083	0.118683	0.293674	0.347545	-0.0458918
YGR065C	VHT1	9.11533	0.335971	-0.272511	0.338989	0.484991	-0.142038	-0.484603	0.385241	-0.11754
YGR066C	YGR066C	2.16159	-0.503577	1.57735	0.872523	0.104222	1.08287	1.66184	1.81092	0.0773617
YGR067C	YGR067C	5.57566	0.337219	0.601111	1.05951	2.17712	0.024317	-0.42056	2.46486	-0.0770492
YGR068C	ART5	8.4778	-0.138691	0.382903	0.099172	0.00499548	0.151445	0.153375	-0.169627	0.0605679
YGR068W-A	YGR068W-A	-2.52973	0.400415	1.75381	1.17125	3.28632	-0.493036	-0.985863	2.96601	-0.116203
YGR069W	YGR069W	0.486966	0.0568608	0.787577	0.615627	1.22548	0.288646	0.292409	1.29299	-0.53202
YGR070W	ROM1	7.71293	0.114205	0.759135	1.561	1.45345	0.30638	-0.047741	2.14769	0.173804
YGR071C	ENV11	9.09031	0.106197	-0.0359342	0.469788	-0.0761474	-0.423166	-0.259794	-0.286946	0.0357655
YGR072W	UPF3	9.7399	0.263449	0.212622	0.796125	-0.346279	0.0556238	0.191945	0.135885	-0.345323
YGR073C	YGR073C	5.36327	-0.0381675	-0.493739	0.383664	0.20284	-0.0558774	-0.028994	0.233062	0.210585
YGR074W	SMD1	8.19179	-0.166037	-0.418827	-0.300281	-0.269788	-0.323918	-0.434323	-0.715117	0.00602896
YGR075C	PRP38	6.63634	0.14078	-0.170525	0.340199	0.0735257	-0.182542	-0.172963	-0.0169069	0.0521414
YGR076C	MRPL25	8.19428	0.00471391	-0.179323	0.41264	0.497856	-0.265596	-0.396656	-0.136979	-0.0437608
YGR077C	PEX8	8.88115	0.100403	0.0622371	0.174333	0.213724	-0.0691804	-0.0538864	0.188796	0.0739579
YGR078C	PAC10	9.64025	-0.199508	-0.140818	-0.289313	-0.277908	0.034238	0.106257	-0.644333	-0.0546609
YGR079W	YGR079W	9.31254	-0.766199	-0.343593	0.9216	-0.524499	-0.141275	-0.0778261	-0.207508	0.0128154
YGR080W	TWF1	8.82144	0.464673	-0.0843012	0.109933	0.535506	0.149212	0.150275	0.241931	0.128586
YGR081C	SLX9	9.60908	-0.187015	-0.484049	-0.136854	-0.423085	-0.251672	-0.25636	-0.563658	-0.284693
YGR082W	TOM20	10.0819	-0.107287	-0.329503	-0.473325	0.0283868	-0.176713	-0.169545	-0.681785	0.0842897
YGR083C	GCD2	11.6138	0.117544	0.0379314	-0.230353	-0.557544	-0.0175706	0.0670952	-0.662867	-0.118226
YGR084C	MRP13	8.98475	0.294731	-0.228425	0.414879	0.402124	-0.0971599	-0.123082	-0.0969498	0.0158524
YGR085C	RPL11B	13.8786	-0.272137	-0.448535	-0.986197	-0.48445	-0.283441	-0.392901	-1.06295	-0.124195
YGR086C	PIL1	12.4208	-1.04844	-0.274229	-0.339985	0.398099	-0.0932138	-0.00507609	-0.849632	0.0581917
YGR087C	PDC6	2.90184	0.66108	1.85569	-0.142027	0.0749523	2.24099	2.23621	1.93685	0.212032
YGR088W	CTT1	6.77926	-0.0327993	0.481892	0.666179	1.72385	-0.0332722	0.394231	1.72835	0.182249
YGR089W	NNF2	10.213	0.290825	-0.148231	0.390508	-0.189631	-0.0407906	0.0162195	-0.0726536	-0.0350502
YGR090W	UTP22	11.4242	0.0114344	-0.258849	-0.257132	-0.31185	-0.367981	-0.44544	-0.623856	0.0530504
YGR091W	PRP31	8.06429	-0.150826	-0.0557257	-0.312984	-0.07134	-0.134372	-0.0746694	-0.168388	0.0469708
YGR092W	DBF2	9.04637	0.372108	0.264922	0.961566	0.304567	0.503427	0.454883	0.718856	0.0671578
YGR093W	DRN1	9.6867	-0.0588889	-0.157803	-0.176285	-0.459962	-0.0819637	0.0140213	-0.707636	-0.151902
YGR094W	VAS1	13.6506	0.0246153	-0.255139	-1.06074	-0.37091	-0.265561	-0.318148	-1.1091	0.00768253
YGR095C	RRP46	9.53222	-0.0273242	0.0848846	-0.18925	-0.40489	0.051008	0.132528	-0.636599	-0.165373
YGR096W	TPC1	6.689	0.226028	0.0142615	0.0962739	-0.00988022	0.299922	0.168784	0.339513	-0.00316978
YGR097W	ASK10	10.5554	0.198921	0.0743473	0.169108	-0.0722017	0.273715	0.233228	0.119993	-0.137575
YGR098C	ESP1	9.5038	0.202515	-0.14434	-0.129728	0.0893706	-0.29773	-0.297145	0.213542	0.122125
YGR099W	TEL2	8.61047	-0.128494	-0.249311	0.0595269	0.0140003	-0.21913	-0.139729	0.0682405	0.0939256
YGR100W	MDR1	9.6838	0.143516	-0.123316	-0.0798157	0.227566	-0.146458	-0.113028	0.131516	0.0504758
YGR101W	PCP1	8.28538	0.209993	-0.120713	0.476014	0.438736	-0.0144023	-0.0430866	0.127669	0.0380359
YGR102C	GTF1	8.25334	0.0066746	0.191835	0.214575	0.179586	0.36737	0.504857	0.555776	-0.0589449
YGR103W	NOP7	13.2048	-0.115268	-0.146762	-0.587451	-0.867596	-0.226647	-0.313027	-0.955995	-0.260288
YGR104C	SRB5	7.91308	0.0842134	0.0414267	0.113037	-0.0342246	-0.0776179	-0.117414	0.166091	0.086136
YGR105W	VMA21	9.94625	-0.252758	-0.248601	-0.677952	-0.403994	-0.154854	-0.0891551	-0.713817	-0.222111
YGR106C	VOA1	12.1634	0.250773	-0.272705	-0.565828	-0.480653	0.0133761	0.068623	-0.751538	-0.115461
YGR107W	YGR107W	2.39219	-0.540952	1.07349	-0.356868	-0.459606	0.754297	0.989919	-0.0450178	-0.231824
YGR108W	CLB1	10.3976	-1.42801	0.111632	0.0366129	0.127382	0.136913	0.526958	-1.17607	-0.132187
YGR109C	CLB6	6.9744	-0.857743	-0.275078	0.506212	0.0720877	-0.35073	-0.471027	-0.645487	0.411016
YGR109W-A	YGR109W-A	1.31328	-0.144517	4.51223	-1.76552	-2.55803	3.11228	3.96153	-0.529049	-0.515034
YGR109W-B	YGR109W-B	7.82975	0.449316	2.06296	-0.140758	-0.0190301	0.322882	0.217357	1.13929	-0.255063
YGR110W	CLD1	4.65776	0.991172	0.822284	1.49587	2.7719	0.857068	0.146835	3.27026	-0.390765
YGR111W	YGR111W	8.72672	0.0666277	0.00311655	0.00583288	0.491946	-0.138572	-0.07348	0.323876	0.323144
YGR112W	SHY1	7.53226	0.326527	0.392618	0.411822	0.810846	0.0746347	0.10904	0.56555	-0.0237123
YGR113W	DAM1	8.33476	0.0807441	0.0358515	0.0824156	0.0296904	-0.179193	-0.192023	0.130937	0.0795986
YGR114C	YGR114C	0.73639	-1.32834	0.601724	-0.736544	-0.0773032	-0.162555	-0.208125	-0.0018791	0.761645
YGR115C	YGR115C	1.96973	-1.50907	0.151988	-0.787191	-0.099313	0.103759	-0.0609403	0.150995	0.687431
YGR116W	SPT6	12.369	0.0571775	-0.153495	-0.419478	-0.304883	-0.330118	-0.248894	-0.68761	-0.0964971
YGR117C	YGR117C	9.16039	0.290558	0.136005	-0.196113	-0.203477	-0.10454	-0.0582048	-0.334402	0.0646834
YGR118W	RPS23A	14.4294	-0.91985	-0.579876	-1.23686	-0.622844	-0.280247	-0.329	-1.28593	-0.205005
YGR119C	NUP57	10.6747	0.147947	-0.1251	0.0504867	-0.132272	-0.219645	-0.264223	-0.354797	-0.0135763
YGR120C	COG2	7.94103	0.145403	-0.0900413	-0.0141731	0.101105	-0.229011	-0.244668	-0.00164287	-0.00310806
YGR121C	MEP1	6.42863	0.579224	0.4485	0.347199	0.584094	0.318089	0.664837	1.11488	0.0374
YGR121W-A	YGR121W-A	3.15257	-0.830347	0.568974	-0.364684	-0.644362	0.593766	0.627908	0.204251	-0.132198
YGR122W	YGR122W	7.98285	0.317437	0.140392	0.350322	0.246155	-0.142662	-0.220506	0.188396	0.108093
YGR122C-A	YGR122C-A	4.31163	-0.554841	0.911094	0.078312	0.135467	0.508003	0.44767	0.866743	-0.186461
YGR123C	PPT1	10.6464	-0.306042	-0.312469	-0.973639	-0.601244	-0.207086	-0.165218	-1.43409	-0.0512984
YGR124W	ASN2	13.2155	0.0397587	-0.250269	-0.566059	-0.0889049	-0.157087	-0.523154	-0.640137	0.0142179
YGR125W	YGR125W	9.92488	0.288292	-0.0405711	-0.0733388	-0.0608029	0.0509592	0.082475	0.0574597	-0.0467453
YGR126W	YGR126W	6.10776	-0.0864515	0.220111	0.269388	-0.0687922	0.167717	0.26784	-0.180733	-0.00498934
YGR127W	YGR127W	7.57584	0.0808522	0.266494	0.633675	0.564595	0.189461	0.210243	0.831954	0.0130444
YGR128C	UTP8	11.2442	0.0296073	-0.276655	-0.247483	-0.67386	-0.16534	-0.137161	-1.16722	-0.116753
YGR129W	SYF2	8.15109	-0.429798	-0.0909237	0.1324	-0.455254	0.162986	0.352113	-0.315442	-0.430658
YGR130C	YGR130C	10.0085	0.200507	0.10097	0.526736	1.00616	-0.244324	-0.337087	0.683295	0.0323007
YGR131W	FHN1	4.97475	0.251478	0.540862	0.485578	-0.380627	-0.0318041	-0.125169	1.09299	0.186398
YGR132C	PHB1	10.9115	0.158276	-0.451214	0.064431	0.14576	0.107438	0.0669978	-0.174897	-0.0746717
YGR133W	PEX4	6.741	0.0405809	0.156276	0.182899	-0.00481224	0.268158	0.214874	0.577004	0.0817034
YGR134W	CAF130	9.17955	0.347431	-0.118838	0.182145	-0.0837837	-0.0669586	-0.0742144	0.0806065	0.0503402
YGR135W	PRE9	11.6034	-0.0121228	-0.332308	-0.116801	-0.270437	-0.00340041	-0.0682466	-0.29033	-0.143779
YGR136W	LSB1	9.84416	0.15398	0.0418439	0.111695	0.00798251	0.198021	0.207022	0.0495052	0.169311
YGR137W	YGR137W	9.18339	0.137783	0.0998041	0.199659	0.0692234	0.242853	0.284257	0.143853	0.121902
YGR138C	TPO2	9.51254	-0.52625	1.43283	0.698992	-0.184357	2.48884	2.76907	-0.154391	-0.204186
YGR139W	YGR139W	2.28952	0.479379	1.09016	-0.699085	-0.73381	0.813825	0.62145	-0.0505235	-0.741153
YGR140W	CBF2	9.00548	0.159515	0.0581046	0.371867	-0.0490453	0.0467497	0.0371829	-0.0551457	0.05045
YGR141W	VPS62	8.83397	0.16401	-0.0902597	0.166362	0.204746	0.135733	0.0998114	0.460565	0.0084123
YGR142W	BTN2	8.57136	3.11914	1.11464	1.26111	-0.38719	-0.439093	-0.0843934	1.87011	0.592976
YGR143W	SKN1	9.25013	-0.151992	0.202851	0.881628	0.490213	0.309356	0.493197	0.496709	0.027712
YGR144W	THI4	4.0348	-0.598669	1.74162	-0.0422661	0.163145	1.3767	1.48681	2.41896	0.0532638
YGR145W	ENP2	11.649	-0.103721	-0.0465563	-0.595692	-0.894187	0.0357793	0.120212	-1.1979	-0.110661
YGR146C	ECL1	8.22974	0.713288	0.867638	0.997347	-0.403988	1.50805	1.48907	0.848875	-0.10681
YGR146C-A	YGR146C-A	2.33452	0.00465841	0.854158	0.81807	-0.535785	0.486668	1.08128	-0.0139281	0.245626
YGR147C	NAT2	9.62862	0.0630353	-0.359443	0.243808	0.0240122	-0.0107684	0.0195749	-0.265854	-0.135475
YGR148C	RPL24B	14.0484	-0.498311	-0.262701	-1.18036	-0.601277	-0.333701	-0.409537	-1.15579	-0.0919991
YGR149W	GPC1	7.76272	0.231637	0.350823	0.534484	0.34136	0.402003	0.421405	0.840373	0.189209
YGR150C	CCM1	9.6828	0.0885262	-0.232833	0.163829	0.154985	-0.248337	-0.326191	-0.202972	-0.0702583
YGR151C	YGR151C	8.71252	-0.196463	-0.078367	-0.0931564	-0.482069	0.226381	0.251103	-0.262901	-0.190638
YGR152C	RSR1	9.50895	-0.141839	-0.0647338	-0.18016	-0.403035	0.11569	0.125753	-0.278766	-0.107872
YGR153W	YGR153W	6.66883	0.0794943	0.0184728	0.0945896	-0.00489665	1.02774	0.884355	0.988507	-0.283677
YGR154C	GTO1	6.9288	0.293631	0.571259	0.74219	0.0595883	-0.076365	-0.196211	1.04635	0.0216927
YGR155W	CYS4	13.1804	-0.499377	-0.100984	-0.388849	-0.0827818	-0.40524	-0.481937	-0.861463	0.0385919
YGR156W	PTI1	8.42671	0.531453	-0.104442	0.0460272	-0.0481647	0.0659306	-0.107971	0.311984	0.160136
YGR157W	CHO2	11.7881	0.485768	0.182785	0.241803	0.304702	-0.686357	-0.912444	0.0545937	0.0855733
YGR158C	MTR3	9.45574	0.0625859	-0.091325	-0.176478	-0.442053	0.0112027	0.0703164	-0.686166	-0.112314
YGR159C	NSR1	13.5346	-0.342945	-0.304127	-0.614178	-0.750483	-0.0188829	-0.00811047	-1.29566	-0.149063
YGR160W	YGR160W	3.22871	-1.43392	-0.109795	-0.959683	-0.880123	0.165116	0.423288	-0.803291	0.331499
YGR161C	RTS3	7.62069	0.870736	0.601588	1.49383	0.687794	1.20931	1.05913	2.13782	-0.32848
YGR161W-C	YGR161W-C	6.03198	0.159222	-0.121354	0.220866	1.41702	0.111614	-0.363535	1.40005	-0.223017
YGR161W-A	YGR161W-A	6.1597	-0.596825	2.04304	0.182513	0.20542	-0.150559	-0.381142	0.43934	-0.0516706
YGR161W-B	YGR161W-B	9.62745	-0.572299	1.854	0.0288372	-0.161308	0.361246	0.160988	1.16591	-0.0613088
YGR161C-D	YGR161C-D	11.0781	-0.720154	1.6212	-0.0214519	-0.836609	0.734117	0.667557	0.451876	-0.00948985
YGR161C-C	YGR161C-C	8.04376	-1.02343	1.73325	-0.141675	-0.641895	0.705082	0.900652	0.113329	0.0162496
YGR162W	TIF4631	12.9147	-0.279676	-0.245235	-0.832119	-0.531877	-0.377202	-0.288862	-1.33324	0.00594987
YGR163W	GTR2	9.0321	0.055305	-0.107324	-0.0556551	0.116662	-0.0683864	-0.0230396	-0.0856903	-0.00369473
YGR164W	YGR164W	3.86542	-0.0146078	-0.0270893	-0.0490316	-0.0799496	0.238347	0.450674	0.215674	-0.192148
YGR165W	MRPS35	9.07411	-0.138604	-0.181617	0.221903	0.466646	-0.0950633	-0.0277653	-0.122291	-5.36091e-05
YGR166W	TRS65	8.85137	0.063029	0.111415	0.157198	-0.250978	0.135615	0.0250337	0.290905	0.121778
YGR167W	CLC1	11.0912	-0.170431	-0.293878	-0.360757	0.0875609	-0.174107	-0.198209	-0.263843	0.0698063
YGR168C	YGR168C	8.09493	0.0504645	-0.0241873	0.46827	-0.113193	0.174502	0.0248482	0.603533	-0.0591099
YGR169C	PUS6	7.73236	-0.207351	0.222448	0.144063	0.150558	-0.0332149	0.0448402	-0.239815	0.0408602
YGR169C-A	YGR169C-A	9.57063	-0.0168191	0.0183759	0.288374	-0.517691	0.0657411	0.159392	-0.327183	-0.387238
YGR170W	PSD2	9.82525	-0.052615	0.262437	-0.256782	0.114841	-0.0548492	-0.0377881	0.515258	0.123448
YGR171C	MSM1	8.17161	0.0365793	0.184099	0.219901	0.553077	-0.0773142	-0.0927507	0.0757437	0.0445292
YGR172C	YIP1	9.59477	0.0806584	-0.112154	-0.314006	-0.0184318	-0.0196511	-0.0644377	-0.270229	0.0406136
YGR173W	RBG2	10.4555	0.146756	-0.324557	-0.319586	-0.438815	-0.134014	-0.256992	-0.558854	0.0142351
YGR174C	CBP4	7.59848	-0.0762325	0.0671779	0.66591	1.42341	0.0916907	0.0806187	0.613473	-0.0141899
YGR174W-A	YGR174W-A	2.37208	0.220741	0.84532	1.52231	1.42251	0.742462	0.728475	2.36732	-0.0970518
YGR175C	ERG1	12.2116	-0.450363	-0.204555	-0.314034	-0.470718	0.134105	0.271859	-0.632129	0.115493
YGR176W	YGR176W	0.374745	-0.600894	0.860693	-0.772993	-0.0394347	0.810483	1.36544	0.0872075	-0.315641
YGR177C	ATF2	8.76947	-0.789859	0.188111	-0.595582	-0.564179	-0.572746	-0.72025	-1.15233	0.259502
YGR178C	PBP1	11.2326	0.237447	-0.175867	-0.225487	0.12727	-0.0843804	-0.0386899	-0.0723258	0.0320594
YGR179C	OKP1	7.99705	0.125138	-0.152415	0.577177	0.203773	-0.18885	-0.266163	0.369467	-0.109516
YGR180C	RNR4	12.0538	-0.103875	0.670485	-0.00178626	-0.00139229	0.247547	0.192875	0.27315	0.240713
YGR181W	TIM13	8.92367	0.055155	-0.071611	-0.198462	-0.0395941	-0.0546662	-0.146412	-0.287086	0.161142
YGR182C	YGR182C	8.01378	0.233915	0.0727724	0.906914	2.02391	0.623939	0.533081	1.45081	-0.320546
YGR183C	QCR9	8.02703	0.250978	0.08451	0.807879	1.99741	0.486849	0.348562	1.43183	-0.215404
YGR184C	UBR1	10.8109	0.242843	-0.017477	-0.000415777	-0.02685	-0.00466346	0.115426	0.0952368	0.0387878
YGR185C	TYS1	12.3825	0.0459891	-0.215911	-0.504536	-0.315028	-0.138993	-0.220067	-0.756691	0.0288751
YGR186W	TFG1	11.2968	0.131849	-0.00391586	-0.26343	-0.18805	-0.112552	-0.0505755	-0.195973	-0.0859062
YGR187C	HGH1	11.1191	-0.442592	-0.442422	-0.535355	-0.817998	-0.054699	-0.0336902	-1.24807	-0.309136
YGR188C	BUB1	8.03933	-0.0586184	0.258416	0.14955	-0.322957	-0.128596	-0.0358866	0.319527	0.0828754
YGR189C	CRH1	12.1773	-0.155885	-0.128354	0.0710392	0.0161357	0.713155	0.572764	0.23232	-0.0725863
YGR190C	YGR190C	-0.593315	-0.735732	0.490694	-0.137527	-0.762728	1.17818	1.46899	0.670932	0.940633
YGR191W	HIP1	11.3966	-0.0161937	-0.2033	-0.428545	-0.420959	0.122997	0.145233	-0.734183	-0.13246
YGR192C	TDH3	17.8527	-0.218675	-0.325508	-1.05171	-0.515647	-0.109741	-0.177138	-1.36816	0.139117
YGR193C	PDX1	10.3835	0.123578	-0.277479	-0.185665	0.144796	-0.0605833	-0.0749139	-0.303719	0.0260944
YGR194C	XKS1	7.59773	0.0837729	0.163203	0.816416	1.52784	-0.06606	-0.0329099	1.22725	0.231457
YGR195W	SKI6	9.5795	0.0455425	-0.115004	-0.136268	-0.224799	-0.135843	-0.0790083	-0.506945	0.0502924
YGR196C	FYV8	9.19871	0.271433	-0.0518227	0.426389	0.0511923	-0.0437335	0.00228175	0.448017	-0.0393673
YGR197C	SNG1	7.73869	0.474437	0.0853052	0.532813	0.301046	0.148625	0.0738753	0.629226	-0.0164803
YGR198W	YPP1	9.9795	0.150984	-0.034366	0.220892	-0.0145957	-0.322652	-0.443183	-0.118488	0.104802
YGR199W	PMT6	9.88444	-0.0300293	-0.0438586	-0.264961	-0.0260296	-0.0177196	-0.0790982	-0.253011	0.0424196
YGR200C	ELP2	11.2318	-0.305088	-0.242759	-0.442151	-0.406154	-0.12058	-0.0774489	-0.858884	0.118006
YGR201C	YGR201C	6.45926	-0.0770306	0.288397	-0.348061	0.672394	-0.144931	0.0470766	1.37663	0.260439
YGR202C	PCT1	9.4155	0.108209	-0.0293227	-0.151525	-0.0463963	-0.0786892	0.0830462	-0.250551	-0.0697929
YGR203W	YCH1	6.99948	-0.13905	-0.0255894	-0.243994	0.303671	0.393832	0.435953	0.186728	-0.00921536
YGR204W	ADE3	12.7912	-0.434974	-0.303053	-0.804819	-0.575642	-0.000981225	0.00824869	-0.773953	0.0307603
YGR204C-A	YGR204C-A	0.508605	-0.842687	0.0252443	-0.551101	1.61415	-0.427133	-0.131659	1.12905	0.715495
YGR205W	TDA10	8.1465	-0.0842711	0.103661	-0.55683	1.17706	-0.511359	-0.642683	-0.211994	-0.0126794
YGR206W	MVB12	7.12426	-0.439133	-0.134605	-0.462479	-0.157033	0.00522234	0.147493	-0.343564	-0.156693
YGR207C	CIR1	9.99478	-0.184594	-0.442115	-0.0438658	0.285392	0.0742099	-0.0701786	0.136374	-0.0844904
YGR208W	SER2	10.4073	-0.26786	-0.362321	-0.550464	-0.816296	-0.0316402	-0.0320282	-1.04961	-0.0441421
YGR209C	TRX2	11.6838	-0.139747	-0.52982	-0.500636	0.0234399	-0.15111	-0.272711	-0.421934	-0.0715302
YGR210C	YGR210C	10.9041	-0.0230786	-0.0447752	-0.586858	-0.366912	-0.231848	-0.0935547	-0.655931	0.0959787
YGR211W	ZPR1	11.1127	0.250642	-0.0577324	-0.468494	-0.482028	-0.256181	-0.145462	-0.806797	0.268374
YGR212W	SLI1	7.04753	0.383353	0.180442	0.313579	0.299777	-0.0697565	-0.0643516	0.16334	0.135379
YGR213C	RTA1	3.13763	-1.08109	0.937402	0.441934	-0.371668	1.61113	1.24984	2.22649	0.0804411
YGR214W	RPS0A	14.0351	-0.221856	-0.241301	-1.11523	-0.383897	-0.40751	-0.552353	-1.1498	0.0534346
YGR215W	RSM27	8.63766	0.359788	-0.229751	-0.0647429	0.417718	-0.111746	-0.128268	0.0142029	-0.131554
YGR216C	GPI1	9.14991	0.130775	-0.136614	0.0878656	-0.153021	-0.160033	-0.212468	-0.0711812	-0.0353263
YGR217W	CCH1	9.69488	0.25854	-0.12446	-0.231118	-0.385229	0.162064	0.229818	-0.0114395	-0.0308835
YGR218W	CRM1	11.7077	0.220489	-0.31792	-0.315978	-0.214881	-0.0594565	0.0659074	-0.465771	0.0620078
YGR219W	YGR219W	0.874435	-0.466295	0.0193098	-0.0210965	-0.831948	0.321681	0.961883	-1.08509	0.593196
YGR220C	MRPL9	9.35631	-0.0150835	-0.366929	0.190036	0.511787	-0.205118	-0.182804	-0.0701267	-0.116804
YGR221C	TOS2	7.77661	-0.0546847	0.382538	-0.126457	0.273501	-0.297899	-0.283287	0.264064	0.126304
YGR222W	PET54	8.29757	-0.0411316	0.022854	0.233507	0.258028	-0.0400024	0.027103	0.40059	0.0126748
YGR223C	HSV2	8.3223	0.294159	0.293837	0.569587	0.311616	0.137036	0.121295	0.876438	0.115433
YGR224W	AZR1	1.45574	-0.262197	1.00554	-0.500572	-0.0276684	0.201648	0.740415	0.595537	0.263642
YGR225W	AMA1	3.92283	0.192406	0.641379	0.994353	0.597497	1.65167	1.70961	1.91746	0.116516
YGR226C	YGR226C	-2.24974	0.397968	0.680182	0.113937	-0.191934	-0.033896	0.789487	1.08254	0.0180735
YGR227W	DIE2	8.99015	0.203779	0.180091	0.0836654	-0.148061	0.10819	0.0754751	-0.306514	0.0221503
YGR228W	YGR228W	1.54441	-2.3615	-0.763808	-0.978805	-0.0512939	0.786138	0.923388	-0.630128	0.595554
YGR229C	SMI1	11.6679	-0.0326879	-0.0744223	-0.0616922	-0.150194	0.0558856	0.0888449	-0.444684	-0.175642
YGR230W	BNS1	7.21323	0.182557	-0.0281646	0.446601	1.36477	0.427217	0.552943	0.598167	-0.260136
YGR231C	PHB2	10.6795	0.00168048	-0.362359	0.187697	0.188583	-0.000500029	-0.0685888	0.0669585	-0.00711349
YGR232W	NAS6	9.15739	0.210312	-0.355158	-0.0184713	0.167166	0.118895	0.0670405	0.0696357	0.0216114
YGR233C	PHO81	10.8907	-0.891721	-0.508015	-0.00184403	0.173776	-0.304042	-0.456813	-0.683028	0.0418582
YGR234W	YHB1	13.3315	-1.91956	0.0309585	-1.56695	0.488324	-0.919292	-1.02465	-2.20727	-0.207035
YGR235C	YGR235C	9.06843	0.0343963	-0.278551	0.432394	0.650558	0.123462	0.0626849	0.601099	-0.0846019
YGR236C	SPG1	1.86026	0.157405	1.43538	1.25428	0.832144	0.616024	1.56399	2.18332	0.0575264
YGR237C	YGR237C	8.79065	0.34174	0.2321	0.570921	0.43566	0.0119248	-0.0448215	0.749545	0.15103
YGR238C	KEL2	7.77984	-0.07498	0.476783	0.754333	0.291965	-0.221474	-0.0933174	0.517208	0.131365
YGR239C	PEX21	7.68508	-0.361988	0.185107	0.0715151	-0.0677399	0.327569	0.0689957	0.530298	-0.448904
YGR240C	PFK1	13.6097	-0.208507	-0.229201	-0.945989	-0.466256	-0.317558	-0.197106	-1.26848	0.146346
YGR240C-A	YGR240C-A	3.28359	-0.591572	0.209521	0.65885	-0.0149372	-0.0171349	-0.137367	1.01899	0.0525857
YGR241C	YAP1802	9.29182	-0.330573	0.188428	0.400416	0.330737	0.00326279	-0.0793877	0.196685	0.0901715
YGR242W	YGR242W	-1.06325	-0.86968	0.537775	-1.18715	-1.05641	0.670999	1.311	-0.544416	-0.389192
YGR243W	MPC3	4.62729	-0.790938	0.46601	1.22373	3.90472	0.847185	-0.123663	3.68501	-0.633634
YGR244C	LSC2	10.5345	-0.655888	0.190736	0.271031	1.69694	0.142904	-0.0841271	0.997616	-0.0313361
YGR245C	SDA1	12.155	-0.225927	0.0712199	-0.730447	-0.876071	0.0231143	0.122846	-1.20653	-0.156787
YGR246C	BRF1	9.6315	0.139312	0.165632	0.178602	-0.220964	0.123021	0.189759	-0.147313	-0.156926
YGR247W	CPD1	8.03768	-0.279881	-0.0674392	-0.290637	0.0566416	-0.0175386	0.0490921	-0.35952	-0.0340423
[truncated: 4,645 more rows]

## Sheet: Genotype_spt3Δ_vs_wt
Gene_ID	Gene_name	baseMean	log2FoldChange	lfcSE	stat	pvalue	padj	Direction	Model_factor
YER081W	SER3	2258.95	4.12602	0.16742	21.6582	5.08191e-104	3.37592e-100	Upregulated	Genotype_spt3_vs_wt
YHR136C	SPL2	491.706	-5.03666	0.215913	-21.0115	5.14401e-98	1.70858e-94	Downregulated	Genotype_spt3_vs_wt
YBR093C	PHO5	2890.22	-3.31756	0.160037	-17.6057	2.22902e-69	4.9358e-66	Downregulated	Genotype_spt3_vs_wt
YLR300W	EXG1	10755	-1.73313	0.082999	-14.8571	6.2543e-50	1.03868e-46	Downregulated	Genotype_spt3_vs_wt
YDR392W	SPT3	355.769	-9.55014	0.616023	-14.6912	7.33676e-49	9.74761e-46	Downregulated	Genotype_spt3_vs_wt
YOL143C	RIB4	3962.98	-1.45054	0.0705568	-13.472	2.28668e-41	2.53174e-38	Downregulated	Genotype_spt3_vs_wt
YPL019C	VTC3	5141.46	-1.71225	0.0928761	-13.0523	6.16413e-39	5.84976e-36	Downregulated	Genotype_spt3_vs_wt
YDR281C	PHM6	150.307	-3.39854	0.230301	-12.5858	2.52617e-36	2.09767e-33	Downregulated	Genotype_spt3_vs_wt
YDR397C	NCB2	519.322	-1.55373	0.0874697	-12.0468	2.01726e-33	1.48896e-30	Downregulated	Genotype_spt3_vs_wt
YHR215W	PHO12	1454.98	-2.68466	0.18356	-11.9016	1.16099e-32	7.71248e-30	Downregulated	Genotype_spt3_vs_wt
YBR158W	AMN1	1227.27	-1.42988	0.079632	-11.6772	1.66723e-31	1.00686e-28	Downregulated	Genotype_spt3_vs_wt
YGL251C	HFM1	230.764	-1.64308	0.100726	-11.3484	7.55563e-30	4.18267e-27	Downregulated	Genotype_spt3_vs_wt
YAR071W	PHO11	1256.2	-2.52554	0.189357	-10.6969	1.05219e-26	5.37667e-24	Downregulated	Genotype_spt3_vs_wt
YER001W	MNN1	1400.77	-1.21648	0.0688177	-10.4113	2.20107e-25	1.04441e-22	Downregulated	Genotype_spt3_vs_wt
YLL028W	TPO1	522.36	-2.13268	0.158006	-10.333	4.99778e-25	2.21335e-22	Downregulated	Genotype_spt3_vs_wt
YIL121W	QDR2	921.511	-1.707	0.117526	-10.2701	9.60886e-25	3.98948e-22	Downregulated	Genotype_spt3_vs_wt
YEL047C	YEL047C	1459.72	1.19036	0.0696232	9.91571	3.55721e-23	1.39003e-20	Upregulated	Genotype_spt3_vs_wt
YDL070W	BDF2	2058.35	-1.39515	0.0912218	-9.81289	9.90851e-23	3.65679e-20	Downregulated	Genotype_spt3_vs_wt
YJL012C	VTC4	4948.76	-1.28536	0.0811661	-9.67594	3.81553e-22	1.33403e-19	Downregulated	Genotype_spt3_vs_wt
YMR046C	YMR046C	371.686	-2.03796	0.159106	-9.66628	4.19341e-22	1.39205e-19	Downregulated	Genotype_spt3_vs_wt
YBL005W-A	YBL005W-A	317.884	-1.85649	0.140403	-9.66134	4.40058e-22	1.39205e-19	Downregulated	Genotype_spt3_vs_wt
YJR104C	SOD1	6411.95	-1.40543	0.0965382	-9.37893	6.6643e-21	2.01231e-18	Downregulated	Genotype_spt3_vs_wt
YGR234W	YHB1	4207.36	-1.91956	0.152817	-9.28927	1.55348e-20	4.48685e-18	Downregulated	Genotype_spt3_vs_wt
YNL015W	PBI2	843.286	-1.69801	0.141323	-8.47711	2.30852e-17	6.38979e-15	Downregulated	Genotype_spt3_vs_wt
YDR539W	FDC1	592.274	-1.07957	0.0687915	-8.42499	3.60794e-17	9.52339e-15	Downregulated	Genotype_spt3_vs_wt
YPL067C	YPL067C	329.979	-1.64691	0.136194	-8.42117	3.72736e-17	9.52339e-15	Downregulated	Genotype_spt3_vs_wt
YMR122W-A	YMR122W-A	4512.33	-1.46992	0.115685	-8.38413	5.11039e-17	1.25735e-14	Downregulated	Genotype_spt3_vs_wt
YGR108W	CLB1	1085.06	-1.42801	0.111947	-8.28978	1.13462e-16	2.6919e-14	Downregulated	Genotype_spt3_vs_wt
YMR307W	GAS1	15167	-1.05608	0.0702101	-7.92026	2.37007e-15	5.4291e-13	Downregulated	Genotype_spt3_vs_wt
YML123C	PHO84	17207.4	-2.54268	0.258744	-7.89458	2.91286e-15	6.45005e-13	Downregulated	Genotype_spt3_vs_wt
YBR092C	PHO3	2622.08	-1.55201	0.134569	-7.81762	5.38316e-15	1.15356e-12	Downregulated	Genotype_spt3_vs_wt
YER072W	VTC1	3994.76	-1.19445	0.0896049	-7.75015	9.17841e-15	1.90538e-12	Downregulated	Genotype_spt3_vs_wt
YPL082C	MOT1	1497.87	-1.03406	0.0699628	-7.63348	2.285e-14	4.59977e-12	Downregulated	Genotype_spt3_vs_wt
YCL030C	HIS4	3888.4	-1.26741	0.101061	-7.59359	3.11154e-14	6.0794e-12	Downregulated	Genotype_spt3_vs_wt
YIL073C	SPO22	49.8309	1.55964	0.141191	7.50503	6.14163e-14	1.16568e-11	Upregulated	Genotype_spt3_vs_wt
YMR195W	ICY1	355.354	-1.54162	0.140967	-7.38911	1.47815e-13	2.72759e-11	Downregulated	Genotype_spt3_vs_wt
YOR152C	ATG40	270.676	1.21865	0.097708	7.35505	1.90862e-13	3.42675e-11	Upregulated	Genotype_spt3_vs_wt
YNL046W	YNL046W	222.176	-1.25843	0.104455	-7.2608	3.84799e-13	6.7269e-11	Downregulated	Genotype_spt3_vs_wt
YNR067C	DSE4	2395.09	-1.33608	0.115902	-7.21367	5.44634e-13	9.27693e-11	Downregulated	Genotype_spt3_vs_wt
YLR111W	YLR111W	7.18252	3.05503	0.36379	7.02336	2.1659e-12	3.59701e-10	Upregulated	Genotype_spt3_vs_wt
YGR086C	PIL1	4585.75	-1.04844	0.078834	-6.95683	3.48011e-12	5.53687e-10	Downregulated	Genotype_spt3_vs_wt
YLR231C	BNA5	734.096	-1.27667	0.111654	-6.956	3.50066e-12	5.53687e-10	Downregulated	Genotype_spt3_vs_wt
YCR021C	HSP30	1440.99	3.76707	0.470272	6.94719	3.72638e-12	5.75682e-10	Upregulated	Genotype_spt3_vs_wt
YLR092W	SUL2	195.288	1.57163	0.154779	6.92358	4.40375e-12	6.64866e-10	Upregulated	Genotype_spt3_vs_wt
YBR244W	GPX2	710.096	-1.52332	0.148933	-6.87102	6.37451e-12	9.41019e-10	Downregulated	Genotype_spt3_vs_wt
YMR191W	SPG5	1104.02	1.02227	0.0763049	6.84453	7.67251e-12	1.10801e-09	Upregulated	Genotype_spt3_vs_wt
YNL300W	TOS6	720.203	-1.428	0.136435	-6.80177	1.03342e-11	1.46064e-09	Downregulated	Genotype_spt3_vs_wt
YGL039W	YGL039W	636.095	1.25666	0.11228	6.73901	1.59467e-11	2.20695e-09	Upregulated	Genotype_spt3_vs_wt
YGR259C	YGR259C	11.7472	2.20324	0.25336	6.72262	1.78482e-11	2.41971e-09	Upregulated	Genotype_spt3_vs_wt
YGR142W	BTN2	1579.52	3.11914	0.398868	6.56643	5.15349e-11	6.84693e-09	Upregulated	Genotype_spt3_vs_wt
YMR182C	RGM1	130.39	1.43955	0.1443	6.51104	7.46309e-11	9.72104e-09	Upregulated	Genotype_spt3_vs_wt
YPR132W	RPS23B	11464.2	-1.23413	0.113403	-6.47363	9.56761e-11	1.21186e-08	Downregulated	Genotype_spt3_vs_wt
YFR055W	IRC7	653.128	-1.39277	0.137943	-6.47204	9.66862e-11	1.21186e-08	Downregulated	Genotype_spt3_vs_wt
YOL155C	HPF1	4009.68	-1.38275	0.136537	-6.4653	1.01101e-10	1.24373e-08	Downregulated	Genotype_spt3_vs_wt
YFR030W	MET10	1194.32	1.19955	0.110635	6.32305	2.56454e-10	3.04218e-08	Upregulated	Genotype_spt3_vs_wt
YLR286C	CTS1	7629.57	-1.09207	0.0936211	-6.32415	2.54626e-10	3.04218e-08	Downregulated	Genotype_spt3_vs_wt
YGR233C	PHO81	1384.78	-0.891721	0.0622375	-6.29397	3.09452e-10	3.60648e-08	Downregulated	Genotype_spt3_vs_wt
YJR028W	YJR028W	1922.25	-1.75231	0.20014	-6.25721	3.91927e-10	4.48891e-08	Downregulated	Genotype_spt3_vs_wt
YHR094C	HXT1	2082.89	-2.48393	0.320422	-6.19161	5.95546e-10	6.70544e-08	Downregulated	Genotype_spt3_vs_wt
YGR041W	BUD9	469.969	-1.06594	0.0920152	-6.15049	7.72442e-10	8.55222e-08	Downregulated	Genotype_spt3_vs_wt
YIR030C	DCG1	60.8569	-1.37046	0.142448	-6.11074	9.91716e-10	1.07999e-07	Downregulated	Genotype_spt3_vs_wt
YOR107W	RGS2	188.306	-1.91055	0.232577	-6.06486	1.32067e-09	1.41504e-07	Downregulated	Genotype_spt3_vs_wt
YDR534C	FIT1	152.957	2.06761	0.259524	6.04031	1.53817e-09	1.62191e-07	Upregulated	Genotype_spt3_vs_wt
YLR399C	BDF1	1903.86	-1.05217	0.0918229	-6.01338	1.81691e-09	1.8859e-07	Downregulated	Genotype_spt3_vs_wt
YJL218W	YJL218W	80.1952	-1.35399	0.142775	-5.98136	2.21286e-09	2.26154e-07	Downregulated	Genotype_spt3_vs_wt
YGL184C	STR3	111.173	1.60807	0.185527	5.97252	2.33616e-09	2.35138e-07	Upregulated	Genotype_spt3_vs_wt
YNL040W	YNL040W	394.128	-0.908894	0.0700877	-5.83403	5.4104e-09	5.36437e-07	Downregulated	Genotype_spt3_vs_wt
YJR026W	YJR026W	2064.83	-1.64656	0.197382	-5.80883	6.29103e-09	6.14578e-07	Downregulated	Genotype_spt3_vs_wt
YCL064C	CHA1	3497.74	-1.2906	0.136833	-5.77787	7.56534e-09	7.28356e-07	Downregulated	Genotype_spt3_vs_wt
YPR195C	YPR195C	17.1524	-2.39411	0.328949	-5.75808	8.50781e-09	8.07391e-07	Downregulated	Genotype_spt3_vs_wt
YKR013W	PRY2	3130.41	-1.28584	0.137552	-5.71303	1.10984e-08	1.03841e-06	Downregulated	Genotype_spt3_vs_wt
YHR071W	PCL5	1548.46	-1.41643	0.163108	-5.61855	1.92565e-08	1.77668e-06	Downregulated	Genotype_spt3_vs_wt
YOL109W	ZEO1	5339.52	-1.2625	0.13591	-5.61033	2.01943e-08	1.83768e-06	Downregulated	Genotype_spt3_vs_wt
YPL092W	SSU1	621.661	-0.998569	0.089019	-5.6007	2.13486e-08	1.91647e-06	Downregulated	Genotype_spt3_vs_wt
YJR153W	PGU1	41.8522	-1.8013	0.233026	-5.58433	2.34598e-08	2.07792e-06	Downregulated	Genotype_spt3_vs_wt
YLR034C	SMF3	1213.3	0.923433	0.0766336	5.52542	3.2869e-08	2.87301e-06	Upregulated	Genotype_spt3_vs_wt
YKL185W	ASH1	1334.07	-0.878112	0.0685123	-5.5189	3.41132e-08	2.94304e-06	Downregulated	Genotype_spt3_vs_wt
YLR285C-A	YLR285C-A	321.455	-1.28578	0.144784	-5.42727	5.72235e-08	4.87354e-06	Downregulated	Genotype_spt3_vs_wt
YHR137W	ARO9	531.433	-1.4022	0.167141	-5.39787	6.74381e-08	5.67077e-06	Downregulated	Genotype_spt3_vs_wt
YBR191W-A	YBR191W-A	1944.34	-1.09005	0.110757	-5.32745	9.9599e-08	8.27046e-06	Downregulated	Genotype_spt3_vs_wt
YJL078C	PRY3	1341.45	-1.15554	0.123121	-5.32441	1.01282e-07	8.30638e-06	Downregulated	Genotype_spt3_vs_wt
YDR171W	HSP42	1737.83	2.54544	0.384769	5.316	1.06071e-07	8.4711e-06	Upregulated	Genotype_spt3_vs_wt
YOR071C	NRT1	397.316	-1.17324	0.126686	-5.31422	1.07116e-07	8.4711e-06	Downregulated	Genotype_spt3_vs_wt
YKR042W	UTH1	9722.96	-0.959555	0.0864606	-5.3152	1.06542e-07	8.4711e-06	Downregulated	Genotype_spt3_vs_wt
YHL047C	ARN2	1022.86	1.41859	0.173452	5.29593	1.18414e-07	9.25443e-06	Upregulated	Genotype_spt3_vs_wt
YLR304C	ACO1	8557.85	-1.17503	0.127601	-5.29015	1.22218e-07	9.44063e-06	Downregulated	Genotype_spt3_vs_wt
YER037W	PHM8	472.346	-1.52491	0.19534	-5.24682	1.54749e-07	1.18161e-05	Downregulated	Genotype_spt3_vs_wt
YNL284C-A	YNL284C-A	195.244	-1.27086	0.147526	-5.22524	1.73931e-07	1.31298e-05	Downregulated	Genotype_spt3_vs_wt
YJR010W	MET3	399.825	1.31553	0.157496	5.17813	2.24122e-07	1.67286e-05	Upregulated	Genotype_spt3_vs_wt
YDR540C	IRC4	93.7769	-1.1446	0.125064	-5.15415	2.54788e-07	1.88062e-05	Downregulated	Genotype_spt3_vs_wt
YDR170W-A	YDR170W-A	114.913	-1.21162	0.138406	-5.14158	2.72435e-07	1.98878e-05	Downregulated	Genotype_spt3_vs_wt
YPL165C	SET6	7.58125	-2.6315	0.415518	-5.12975	2.90131e-07	2.09493e-05	Downregulated	Genotype_spt3_vs_wt
YMR013W-A	YMR013W-A	6.54902	1.91842	0.277573	5.11006	3.22052e-07	2.30042e-05	Upregulated	Genotype_spt3_vs_wt
YIL051C	MMF1	3345.93	-0.883296	0.0750646	-5.10622	3.28664e-07	2.32268e-05	Downregulated	Genotype_spt3_vs_wt
YHL040C	ARN1	707.908	1.21481	0.141902	5.03732	4.72091e-07	3.30116e-05	Upregulated	Genotype_spt3_vs_wt
YDL020C	RPN4	1219.72	1.16611	0.133427	4.99231	5.96621e-07	4.12849e-05	Upregulated	Genotype_spt3_vs_wt
YJL133C-A	YJL133C-A	350.132	-1.37875	0.177122	-4.96126	7.00377e-07	4.7965e-05	Downregulated	Genotype_spt3_vs_wt
YCL026C-B	HBN1	162.135	1.13414	0.129042	4.91419	8.91505e-07	6.04313e-05	Upregulated	Genotype_spt3_vs_wt
YGL209W	MIG2	522.885	-1.75983	0.257108	-4.90002	9.58285e-07	6.43019e-05	Downregulated	Genotype_spt3_vs_wt
IGS1-2AS	IGS1-2AS	20538.6	-2.47001	0.403198	-4.88596	1.02927e-06	6.83741e-05	Downregulated	Genotype_spt3_vs_wt
YAR050W	FLO1	129.971	0.957739	0.0938907	4.87524	1.08679e-06	7.14806e-05	Upregulated	Genotype_spt3_vs_wt
YJR148W	BAT2	2351.29	-0.985483	0.0998329	-4.86296	1.15644e-06	7.53158e-05	Downregulated	Genotype_spt3_vs_wt
YMR045C	YMR045C	3990.65	-1.08987	0.121845	-4.84119	1.29067e-06	8.3242e-05	Downregulated	Genotype_spt3_vs_wt
YOR032C	HMS1	64.2292	1.40025	0.186205	4.83473	1.33327e-06	8.51627e-05	Upregulated	Genotype_spt3_vs_wt
YAR035W	YAT1	124.789	-1.04571	0.114519	-4.76527	1.88599e-06	0.00011932	Downregulated	Genotype_spt3_vs_wt
YMR319C	FET4	1226.68	1.30425	0.168975	4.7596	1.93981e-06	0.000121567	Upregulated	Genotype_spt3_vs_wt
YJL144W	YJL144W	172.763	2.34924	0.39043	4.73642	2.17523e-06	0.000135047	Upregulated	Genotype_spt3_vs_wt
YNL220W	ADE12	3211.03	-0.914922	0.087714	-4.7304	2.24081e-06	0.000137831	Downregulated	Genotype_spt3_vs_wt
YGR052W	FMP48	121.203	-1.76196	0.268182	-4.70561	2.53114e-06	0.00015426	Downregulated	Genotype_spt3_vs_wt
YBR099C	YBR099C	50.912	1.58956	0.232323	4.68983	2.73433e-06	0.000164819	Upregulated	Genotype_spt3_vs_wt
YAR010C	YAR010C	473.919	-1.24	0.157838	-4.68836	2.75402e-06	0.000164819	Downregulated	Genotype_spt3_vs_wt
YGL230C	YGL230C	13.0838	-1.86538	0.292968	-4.6605	3.1544e-06	0.000187095	Downregulated	Genotype_spt3_vs_wt
YHL028W	WSC4	235.275	-1.45562	0.206346	-4.63115	3.63647e-06	0.000213779	Downregulated	Genotype_spt3_vs_wt
YAL060W	BDH1	1553.66	-1.23333	0.162876	-4.50238	6.71976e-06	0.000391573	Downregulated	Genotype_spt3_vs_wt
YOR316C-A	YOR316C-A	10.165	-1.8682	0.305793	-4.47427	7.66732e-06	0.000442905	Downregulated	Genotype_spt3_vs_wt
YKL216W	URA1	10226.8	-0.859892	0.0805451	-4.46821	7.88763e-06	0.000451703	Downregulated	Genotype_spt3_vs_wt
YHR050W-A	YHR050W-A	50.4386	1.19844	0.156413	4.46537	7.99303e-06	0.000453826	Upregulated	Genotype_spt3_vs_wt
YMR304C-A	YMR304C-A	1559.25	-1.02167	0.117295	-4.44753	8.68636e-06	0.000489013	Downregulated	Genotype_spt3_vs_wt
YNL289W	PCL1	592.797	-1.03599	0.12099	-4.43003	9.4219e-06	0.000519421	Downregulated	Genotype_spt3_vs_wt
YEL040W	UTR2	3139.29	-0.890706	0.0881526	-4.43216	9.32936e-06	0.000519421	Downregulated	Genotype_spt3_vs_wt
YHR214C-C	YHR214C-C	468.995	-1.22895	0.164581	-4.42914	9.46108e-06	0.000519421	Downregulated	Genotype_spt3_vs_wt
YJR005C-A	LSO1	30.7856	2.00678	0.341992	4.40588	1.05355e-05	0.000573667	Upregulated	Genotype_spt3_vs_wt
YDR524W-C	YDR524W-C	12.369	-2.39646	0.431801	-4.39197	1.12327e-05	0.000606656	Downregulated	Genotype_spt3_vs_wt
YAR047C	YAR047C	9.25539	-2.2488	0.398814	-4.38499	1.1599e-05	0.000621389	Downregulated	Genotype_spt3_vs_wt
YPL158C	AIM44	1104.07	-0.784252	0.0651802	-4.36101	1.29462e-05	0.000688014	Downregulated	Genotype_spt3_vs_wt
YLR333C	RPS25B	4132.2	-0.982674	0.111314	-4.33616	1.44996e-05	0.000764453	Downregulated	Genotype_spt3_vs_wt
YBL005W-B	YBL005W-B	3609.2	-1.02757	0.121877	-4.32874	1.49968e-05	0.000784439	Downregulated	Genotype_spt3_vs_wt
YOR009W	TIR4	225.829	1.70113	0.279304	4.30045	1.70452e-05	0.00088462	Upregulated	Genotype_spt3_vs_wt
YML045W-A	YML045W-A	434.394	-1.20979	0.16521	-4.29628	1.73686e-05	0.000894414	Downregulated	Genotype_spt3_vs_wt
YKR046C	PET10	683.411	1.1295	0.147841	4.25795	2.06306e-05	0.00104618	Upregulated	Genotype_spt3_vs_wt
YDR210C-C	YDR210C-C	359.189	-1.19627	0.16347	-4.25933	2.05037e-05	0.00104618	Downregulated	Genotype_spt3_vs_wt
YOL110W	SHR5	188.208	-0.88356	0.0906361	-4.23186	2.31763e-05	0.0011576	Downregulated	Genotype_spt3_vs_wt
YGR044C	RME1	137.8	-1.00405	0.119094	-4.23238	2.31235e-05	0.0011576	Downregulated	Genotype_spt3_vs_wt
YPL177C	CUP9	661.485	-0.876583	0.0895026	-4.20751	2.58197e-05	0.00128	Downregulated	Genotype_spt3_vs_wt
YMR307C-A	YMR307C-A	28.0343	-2.68508	0.520797	-4.19565	2.72092e-05	0.0013389	Downregulated	Genotype_spt3_vs_wt
YNL150W	YNL150W	16.9011	-2.29207	0.428408	-4.1831	2.87557e-05	0.00140459	Downregulated	Genotype_spt3_vs_wt
YOR316C	COT1	798.747	0.733625	0.0559794	4.17341	3.00079e-05	0.00145505	Upregulated	Genotype_spt3_vs_wt
YOR161C	PNS1	428.143	-1.10926	0.146677	-4.15379	3.2701e-05	0.00157415	Downregulated	Genotype_spt3_vs_wt
YFL004W	VTC2	2659.68	-0.749953	0.0604018	-4.13817	3.50093e-05	0.00167314	Downregulated	Genotype_spt3_vs_wt
YER103W	SSA4	1382.88	1.28963	0.191708	4.11892	3.80658e-05	0.00180622	Upregulated	Genotype_spt3_vs_wt
YJL217W	REE1	1062.6	-1.10961	0.148358	-4.10904	3.97303e-05	0.00187183	Downregulated	Genotype_spt3_vs_wt
YNL305C	BXI1	614.978	0.960398	0.112236	4.10206	4.0948e-05	0.00191562	Upregulated	Genotype_spt3_vs_wt
YLR411W	CTR3	56.6939	-1.03634	0.131094	-4.09124	4.29081e-05	0.00199328	Downregulated	Genotype_spt3_vs_wt
YLR180W	SAM1	3910.71	-0.881788	0.0936346	-4.07742	4.55374e-05	0.00210073	Downregulated	Genotype_spt3_vs_wt
YPR044C	OPI11	17.9304	-2.68715	0.536678	-4.07535	4.59444e-05	0.00210489	Downregulated	Genotype_spt3_vs_wt
YLR121C	YPS3	1188.48	-1.17777	0.167069	-4.0568	4.97505e-05	0.00226365	Downregulated	Genotype_spt3_vs_wt
YJL149W	DAS1	499.186	0.809314	0.0766792	4.03388	5.48641e-05	0.00247933	Upregulated	Genotype_spt3_vs_wt
YNL077W	APJ1	356.792	1.33158	0.206881	4.01959	5.82996e-05	0.00261678	Upregulated	Genotype_spt3_vs_wt
YPR137C-A	YPR137C-A	467.374	-1.19556	0.174708	-3.9813	6.854e-05	0.00305578	Downregulated	Genotype_spt3_vs_wt
YMR173W	DDR48	1470.98	-1.07099	0.143688	-3.97385	7.07202e-05	0.00311122	Downregulated	Genotype_spt3_vs_wt
YER062C	YER062C	1718.2	-1.05154	0.138793	-3.97387	7.07131e-05	0.00311122	Downregulated	Genotype_spt3_vs_wt
YDR393W	SHE9	365.877	0.822251	0.0811329	3.97189	7.13049e-05	0.00311631	Upregulated	Genotype_spt3_vs_wt
YMR173W-A	YMR173W-A	1444.08	-1.06706	0.142827	-3.97023	7.18042e-05	0.00311762	Downregulated	Genotype_spt3_vs_wt
YPL250W-A	YPL250W-A	20.8147	-2.57012	0.524154	-3.94945	7.83307e-05	0.0033789	Downregulated	Genotype_spt3_vs_wt
YAL037C-B	YAL037C-B	53.9562	-2.48086	0.502047	-3.94556	7.96137e-05	0.00341209	Downregulated	Genotype_spt3_vs_wt
YFL052W	YFL052W	98.3857	1.47285	0.246787	3.94209	8.07755e-05	0.00343969	Upregulated	Genotype_spt3_vs_wt
YNL302C	RPS19B	9286.23	-0.890928	0.0995775	-3.92587	8.64185e-05	0.00365655	Downregulated	Genotype_spt3_vs_wt
YOR383C	FIT3	2195.21	1.89083	0.356308	3.90345	9.48306e-05	0.00398709	Upregulated	Genotype_spt3_vs_wt
YML040W	YML040W	550.633	-1.16507	0.170729	-3.89545	9.80154e-05	0.00409507	Downregulated	Genotype_spt3_vs_wt
YBR012C	YBR012C	114.31	1.19643	0.180649	3.85515	0.000115658	0.00480197	Upregulated	Genotype_spt3_vs_wt
YDR261C-C	YDR261C-C	439.029	-1.14115	0.167772	-3.82158	0.0001326	0.00543742	Downregulated	Genotype_spt3_vs_wt
YOR032W-A	YOR032W-A	9.42242	-1.7886	0.337139	-3.82216	0.000132287	0.00543742	Downregulated	Genotype_spt3_vs_wt
YGR118W	RPS23A	10077.3	-0.91985	0.11054	-3.79816	0.000145774	0.00590475	Downregulated	Genotype_spt3_vs_wt
YKL153W	YKL153W	46.3106	-2.2616	0.463794	-3.79825	0.000145724	0.00590475	Downregulated	Genotype_spt3_vs_wt
YGL194C-A	YGL194C-A	68.6529	-0.937174	0.11596	-3.77005	0.000163213	0.00657104	Downregulated	Genotype_spt3_vs_wt
YHR162W	MPC2	2496.98	-0.787017	0.076577	-3.74808	0.000178193	0.00713095	Downregulated	Genotype_spt3_vs_wt
YMR120C	ADE17	3730.14	-1.34774	0.229845	-3.68833	0.000225728	0.00897913	Downregulated	Genotype_spt3_vs_wt
YGR027W-A	YGR027W-A	543.608	-1.1167	0.167695	-3.67752	0.000235516	0.00931268	Downregulated	Genotype_spt3_vs_wt
YOL126C	MDH2	3343	-0.923582	0.115474	-3.66822	0.000244249	0.00960088	Downregulated	Genotype_spt3_vs_wt
YPL142C	YPL142C	13.5068	-2.43792	0.533545	-3.63215	0.00028107	0.0109832	Downregulated	Genotype_spt3_vs_wt
YLR230W	YLR230W	9.15274	-2.38811	0.52376	-3.60491	0.000312263	0.0121308	Downregulated	Genotype_spt3_vs_wt
YOR052C	YOR052C	821.004	1.04294	0.150968	3.59636	0.000322701	0.0124634	Upregulated	Genotype_spt3_vs_wt
YER180C-A	SLO1	60.5391	-0.920474	0.117016	-3.5933	0.000326519	0.0125379	Downregulated	Genotype_spt3_vs_wt
YBL107W-A	YBL107W-A	17.7864	-1.512	0.281754	-3.59179	0.000328414	0.0125382	Downregulated	Genotype_spt3_vs_wt
YBR033W	EDS1	190.641	1.33781	0.233681	3.58529	0.000336706	0.0127088	Upregulated	Genotype_spt3_vs_wt
YPL256C	CLN2	1132.44	-0.826272	0.0909686	-3.58664	0.000334965	0.0127088	Downregulated	Genotype_spt3_vs_wt
YDL048C	STP4	1086.36	-1.55335	0.294738	-3.57385	0.000351769	0.0132023	Downregulated	Genotype_spt3_vs_wt
YLL062C	MHT1	265.079	0.920209	0.118274	3.55286	0.000381071	0.0141422	Upregulated	Genotype_spt3_vs_wt
YDR345C	HXT3	13741.4	-1.07799	0.162663	-3.55333	0.000380388	0.0141422	Downregulated	Genotype_spt3_vs_wt
YOL160W	YOL160W	18.7442	-1.38143	0.250528	-3.5183	0.000434316	0.0160287	Downregulated	Genotype_spt3_vs_wt
IGS2-1S	IGS2-1S	61086.2	-2.02835	0.43995	-3.47392	0.000512909	0.0188246	Downregulated	Genotype_spt3_vs_wt
YJR018W	YJR018W	5.9075	-2.00244	0.432976	-3.47003	0.000520405	0.0189948	Downregulated	Genotype_spt3_vs_wt
YBR067C	TIP1	3292.46	1.02159	0.150727	3.46046	0.000539247	0.019575	Upregulated	Genotype_spt3_vs_wt
YKR052C	MRS4	267.344	0.841665	0.0988154	3.45761	0.000544982	0.0196756	Upregulated	Genotype_spt3_vs_wt
YOR394C-A	YOR394C-A	7.34825	1.41656	0.265291	3.45492	0.000550454	0.0197658	Upregulated	Genotype_spt3_vs_wt
YDL083C	RPS16B	7566.27	-0.838199	0.0982062	-3.44377	0.000573669	0.0204886	Downregulated	Genotype_spt3_vs_wt
YDR210W	YDR210W	412.644	-0.823774	0.0948797	-3.41247	0.000643765	0.0228692	Downregulated	Genotype_spt3_vs_wt
YKL083W	YKL083W	36.5102	-1.08075	0.17109	-3.39441	0.000687756	0.0243019	Downregulated	Genotype_spt3_vs_wt
YOL086C	ADH1	56260.2	-0.906454	0.119828	-3.39197	0.000693908	0.0243896	Downregulated	Genotype_spt3_vs_wt
YPL257W-A	YPL257W-A	519.748	-1.07219	0.169438	-3.37698	0.000732853	0.0256229	Downregulated	Genotype_spt3_vs_wt
YDR365W-A	YDR365W-A	513.598	-1.06667	0.16793	-3.37445	0.000739621	0.0257241	Downregulated	Genotype_spt3_vs_wt
YKR011C	YKR011C	623.917	0.91149	0.122042	3.37171	0.000747042	0.0257831	Upregulated	Genotype_spt3_vs_wt
YOR142W-A	YOR142W-A	398.05	-1.029	0.156929	-3.37096	0.000749079	0.0257831	Downregulated	Genotype_spt3_vs_wt
YOR146W	YOR146W	7.06175	-1.98854	0.442078	-3.36715	0.000759487	0.0260066	Downregulated	Genotype_spt3_vs_wt
YJR047C	ANB1	174.276	1.58172	0.321425	3.36539	0.000764342	0.0260386	Upregulated	Genotype_spt3_vs_wt
YJL188C	BUD19	4.07497	-3.39838	0.863646	-3.35598	0.000790833	0.0268036	Downregulated	Genotype_spt3_vs_wt
YGR161C-C	YGR161C-C	417.583	-1.02343	0.156603	-3.34243	0.00083048	0.0280045	Downregulated	Genotype_spt3_vs_wt
YBR296C	PHO89	1176.82	-1.63215	0.339392	-3.33581	0.000850511	0.0285351	Downregulated	Genotype_spt3_vs_wt
YEL048C	TCA17	106.261	-0.959582	0.138161	-3.32644	0.000879642	0.0293641	Downregulated	Genotype_spt3_vs_wt
YLR428C	YLR428C	14.848	-1.61045	0.334148	-3.32323	0.000889803	0.0295548	Downregulated	Genotype_spt3_vs_wt
YOL103W-A	YOL103W-A	512.786	-1.08138	0.175112	-3.32006	0.000899976	0.029744	Downregulated	Genotype_spt3_vs_wt
YLR058C	SHM2	4871.4	-0.986003	0.146971	-3.30679	0.000943705	0.0310348	Downregulated	Genotype_spt3_vs_wt
YOR313C	SPS4	77.0631	1.0449	0.164965	3.3031	0.00095621	0.0312911	Upregulated	Genotype_spt3_vs_wt
YJR048W	CYC1	861.118	-1.19811	0.211693	-3.29775	0.00097464	0.0317379	Downregulated	Genotype_spt3_vs_wt
YOR355W	GDS1	1594.24	0.714389	0.0650786	3.2943	0.000986658	0.0319725	Upregulated	Genotype_spt3_vs_wt
YDR320W-B	YDR320W-B	11.5183	-1.44911	0.288538	-3.28936	0.00100414	0.0323811	Downregulated	Genotype_spt3_vs_wt
YER147C-A	YER147C-A	10.2822	-1.7649	0.38485	-3.28675	0.00101351	0.0325255	Downregulated	Genotype_spt3_vs_wt
YLL044W	YLL044W	7.71168	-2.55097	0.624674	-3.28326	0.00102612	0.0327718	Downregulated	Genotype_spt3_vs_wt
YML016C	PPZ1	1258.07	0.659846	0.0487247	3.28059	0.00103589	0.0329254	Upregulated	Genotype_spt3_vs_wt
YPR158C-C	YPR158C-C	528.313	-1.06747	0.173098	-3.27833	0.00104424	0.0330328	Downregulated	Genotype_spt3_vs_wt
YAL063C	FLO9	71.7094	0.804064	0.0934171	3.25491	0.00113427	0.0357106	Upregulated	Genotype_spt3_vs_wt
YDR509W	YDR509W	4.27265	-2.45735	0.601727	-3.25288	0.00114242	0.0357975	Downregulated	Genotype_spt3_vs_wt
YIL169C	YIL169C	750.152	-1.33242	0.256587	-3.24422	0.00117774	0.0367313	Downregulated	Genotype_spt3_vs_wt
YLR339C	YLR339C	9.97524	-2.62787	0.657557	-3.23602	0.00121208	0.0376048	Downregulated	Genotype_spt3_vs_wt
YER137C-A	YER137C-A	524.948	-1.03199	0.164456	-3.23485	0.00121708	0.0376048	Downregulated	Genotype_spt3_vs_wt
YLR331C	JIP3	9.11508	-1.87292	0.425106	-3.22959	0.00123968	0.0381258	Downregulated	Genotype_spt3_vs_wt
YMR051C	YMR051C	407.472	-0.990727	0.152502	-3.21783	0.00129163	0.0395407	Downregulated	Genotype_spt3_vs_wt
YGL158W	RCK1	84.7792	-1.18829	0.214026	-3.21594	0.00130019	0.0396199	Downregulated	Genotype_spt3_vs_wt
YEL067C	YEL067C	27.6113	1.00781	0.158105	3.21185	0.00131883	0.0400045	Upregulated	Genotype_spt3_vs_wt
YDL228C	YDL228C	9.89805	-2.31345	0.565112	-3.20901	0.00133194	0.0402186	Downregulated	Genotype_spt3_vs_wt
YNL259C	ATX1	252.848	-0.887232	0.121319	-3.19186	0.00141362	0.0424916	Downregulated	Genotype_spt3_vs_wt
YLR227W-A	YLR227W-A	515.717	-1.03486	0.167732	-3.18876	0.00142884	0.0427559	Downregulated	Genotype_spt3_vs_wt
YFL010W-A	AUA1	4.57159	-2.08038	0.498777	-3.16852	0.00153218	0.0456425	Downregulated	Genotype_spt3_vs_wt
YPR158W	CUR1	360.57	1.47885	0.309479	3.16289	0.0015621	0.0463261	Upregulated	Genotype_spt3_vs_wt
YOR311C	DGK1	807.221	0.644977	0.0459324	3.15632	0.00159774	0.0469637	Upregulated	Genotype_spt3_vs_wt
YIL119C	RPI1	277.869	-1.18461	0.216887	-3.15653	0.00159659	0.0469637	Downregulated	Genotype_spt3_vs_wt
YBR187W	GDT1	1685	-0.742806	0.0771515	-3.14713	0.00164881	0.0482512	Downregulated	Genotype_spt3_vs_wt
YLL012W	YEH1	759.796	-0.857114	0.113847	-3.13679	0.00170806	0.049766	Downregulated	Genotype_spt3_vs_wt
YCL042W	YCL042W	356.787	-1.25792	0.243255	-3.11573	0.00183492	0.0532286	Downregulated	Genotype_spt3_vs_wt
YNL162W	RPL42A	6281.23	-0.858305	0.115205	-3.11016	0.00186986	0.0540066	Downregulated	Genotype_spt3_vs_wt
YER133W-A	YER133W-A	5.79394	-2.02778	0.491792	-3.10657	0.00189273	0.0544304	Downregulated	Genotype_spt3_vs_wt
YER159C-A	YER159C-A	403.378	-1.00255	0.161947	-3.10316	0.00191469	0.0548244	Downregulated	Genotype_spt3_vs_wt
YLR149C-A	YLR149C-A	3.45524	-2.85632	0.761706	-3.09348	0.00197826	0.0564017	Downregulated	Genotype_spt3_vs_wt
YDL075W	RPL31A	9866.62	-0.84788	0.112554	-3.09079	0.00199625	0.0566715	Downregulated	Genotype_spt3_vs_wt
YDR316W-A	YDR316W-A	413.761	-1.01195	0.165773	-3.08828	0.0020132	0.0569092	Downregulated	Genotype_spt3_vs_wt
YPL054W	LEE1	84.8678	1.14799	0.210143	3.08358	0.00204527	0.057087	Upregulated	Genotype_spt3_vs_wt
YLR355C	ILV5	10937.4	-0.826216	0.105778	-3.08395	0.00204269	0.057087	Downregulated	Genotype_spt3_vs_wt
YIR028W	DAL4	56.4547	-1.0194	0.168348	-3.08528	0.00203361	0.057087	Downregulated	Genotype_spt3_vs_wt
YGR228W	YGR228W	4.38347	-2.3615	0.605125	-3.07623	0.00209635	0.0582679	Downregulated	Genotype_spt3_vs_wt
YOL032W	OPI10	319.106	1.09241	0.192672	3.07472	0.00210702	0.0583205	Upregulated	Genotype_spt3_vs_wt
YPR158W-A	YPR158W-A	395.445	-0.977959	0.155526	-3.07318	0.00211793	0.0583792	Downregulated	Genotype_spt3_vs_wt
YPR142C	YPR142C	8.01998	-1.90523	0.460312	-3.05277	0.0022674	0.0622409	Downregulated	Genotype_spt3_vs_wt
YLR327C	TMA10	1574.04	1.55186	0.347034	3.031	0.00243745	0.0666337	Upregulated	Genotype_spt3_vs_wt
YDR413C	YDR413C	6.47782	-1.91605	0.469565	-3.01567	0.00256416	0.0698104	Downregulated	Genotype_spt3_vs_wt
YLR256W-A	YLR256W-A	511.708	-1.01661	0.17171	-3.00859	0.00262462	0.0711647	Downregulated	Genotype_spt3_vs_wt
YOR264W	DSE3	810.509	-0.719884	0.0732469	-3.00195	0.00268256	0.0721466	Downregulated	Genotype_spt3_vs_wt
YMR118C	SHH3	49.6216	-1.44054	0.313215	-3.00285	0.00267468	0.0721466	Downregulated	Genotype_spt3_vs_wt
YBR012W-A	YBR012W-A	392.272	-0.959908	0.153335	-2.99938	0.00270533	0.0724658	Downregulated	Genotype_spt3_vs_wt
YOL016C	CMK2	1233.36	1.17103	0.224028	2.99531	0.00274168	0.0728518	Upregulated	Genotype_spt3_vs_wt
YOR134W	BAG7	95.9196	1.43051	0.310585	2.99599	0.00273553	0.0728518	Upregulated	Genotype_spt3_vs_wt
YDR380W	ARO10	231.678	-1.17738	0.226736	-2.98752	0.0028125	0.0744361	Downregulated	Genotype_spt3_vs_wt
IGS2-1AS	IGS2-1AS	8854.28	-1.72387	0.411961	-2.97085	0.00296978	0.0782868	Downregulated	Genotype_spt3_vs_wt
YDR007W	TRP1	548.271	-0.701887	0.0679917	-2.96928	0.00298496	0.0783758	Downregulated	Genotype_spt3_vs_wt
YDR098C-A	YDR098C-A	418.381	-0.994042	0.167134	-2.95596	0.003117	0.0812009	Downregulated	Genotype_spt3_vs_wt
YAL004W	YAL004W	24.3508	-2.13128	0.551726	-2.95669	0.0031096	0.0812009	Downregulated	Genotype_spt3_vs_wt
YGR038C-A	YGR038C-A	417.613	-0.989051	0.165554	-2.95403	0.00313654	0.0813908	Downregulated	Genotype_spt3_vs_wt
YBL028C	YBL028C	662.6	-0.957941	0.156136	-2.93295	0.00335755	0.0867869	Downregulated	Genotype_spt3_vs_wt
YNL217W	YNL217W	790.517	-0.742041	0.0829256	-2.91877	0.00351413	0.090482	Downregulated	Genotype_spt3_vs_wt
YDR286C	YDR286C	116.315	-0.799361	0.102982	-2.90693	0.00364996	0.0936166	Downregulated	Genotype_spt3_vs_wt
YNL066W	SUN4	1456.8	-0.808365	0.106133	-2.90545	0.00366726	0.0936984	Downregulated	Genotype_spt3_vs_wt
YGL123C-A	YGL123C-A	30.3197	-2.08063	0.544994	-2.90028	0.00372833	0.0948939	Downregulated	Genotype_spt3_vs_wt
YGL178W	MPT5	1320.55	0.810889	0.107471	2.89278	0.00381849	0.0968176	Upregulated	Genotype_spt3_vs_wt
YDL012C	YDL012C	422.801	0.718413	0.0757453	2.88351	0.00393269	0.099334	Upregulated	Genotype_spt3_vs_wt
YCR013C	YCR013C	33.1833	-2.10265	0.556659	-2.87905	0.00398875	0.100368	Downregulated	Genotype_spt3_vs_wt
YLR062C	BUD28	5.89867	-2.23655	0.604125	-2.87448	0.00404692	0.101448	Downregulated	Genotype_spt3_vs_wt
YLR264W	RPS28B	1732.49	-0.800979	0.10494	-2.86811	0.00412931	0.103124	Downregulated	Genotype_spt3_vs_wt
YDR340W	YDR340W	3.55568	-2.11656	0.565187	-2.86022	0.00423347	0.105004	Downregulated	Genotype_spt3_vs_wt
YBR071W	YBR071W	592.582	-0.74353	0.0851849	-2.85883	0.00425201	0.105004	Downregulated	Genotype_spt3_vs_wt
YAL063C-A	YAL063C-A	10.6621	-1.2567	0.26466	-2.85914	0.00424785	0.105004	Downregulated	Genotype_spt3_vs_wt
YBR105C	VID24	1039.67	-1.02558	0.183969	-2.8569	0.00427802	0.105255	Downregulated	Genotype_spt3_vs_wt
YHR055C	CUP1-2	2032.29	0.999067	0.174806	2.85497	0.00430403	0.105504	Upregulated	Genotype_spt3_vs_wt
YAR069C	YAR069C	1.18128	-2.73876	0.787779	-2.84186	0.00448511	0.109539	Downregulated	Genotype_spt3_vs_wt
YOR049C	RSB1	104.491	1.44756	0.333604	2.84037	0.00450609	0.109648	Upregulated	Genotype_spt3_vs_wt
YGL147C	RPL9A	9249.69	-0.857349	0.125933	-2.83761	0.00454521	0.110197	Downregulated	Genotype_spt3_vs_wt
YBR101C	FES1	1200.61	0.944915	0.157425	2.82621	0.00471031	0.113784	Upregulated	Genotype_spt3_vs_wt
YPL163C	SVS1	2585.86	-0.95784	0.162104	-2.82436	0.00473751	0.114026	Downregulated	Genotype_spt3_vs_wt
YDR417C	YDR417C	11.3634	-1.97378	0.522502	-2.82061	0.00479319	0.11495	Downregulated	Genotype_spt3_vs_wt
YHR214W-A	YHR214W-A	33.2267	1.11273	0.218022	2.81039	0.0049482	0.118241	Upregulated	Genotype_spt3_vs_wt
YDR209C	YDR209C	2.50677	-2.8912	0.855415	-2.79537	0.00518406	0.123433	Downregulated	Genotype_spt3_vs_wt
YEL046C	GLY1	2882.25	-0.819299	0.114698	-2.78382	0.00537229	0.127458	Downregulated	Genotype_spt3_vs_wt
YDL037C	BSC1	283.437	-1.75395	0.45297	-2.76827	0.00563542	0.133101	Downregulated	Genotype_spt3_vs_wt
YKR080W	MTD1	1252.48	-0.860774	0.130409	-2.76647	0.00566661	0.133101	Downregulated	Genotype_spt3_vs_wt
YAR015W	ADE1	1974.35	-0.857114	0.129096	-2.76626	0.00567029	0.133101	Downregulated	Genotype_spt3_vs_wt
YCR102C	YCR102C	53.4724	-0.919742	0.151802	-2.76507	0.00569107	0.133119	Downregulated	Genotype_spt3_vs_wt
YER188W	YER188W	95.8056	-1.06371	0.204356	-2.75847	0.00580724	0.13536	Downregulated	Genotype_spt3_vs_wt
YDR336W	MRX8	190.506	-0.716433	0.0786337	-2.75243	0.00591556	0.137402	Downregulated	Genotype_spt3_vs_wt
YHR053C	CUP1-1	2031.12	0.978252	0.174153	2.74616	0.00602973	0.139566	Upregulated	Genotype_spt3_vs_wt
YHR145C	YHR145C	6.07786	-1.61405	0.408677	-2.72599	0.00641088	0.147873	Downregulated	Genotype_spt3_vs_wt
YKL051W	SFK1	311.471	0.930253	0.15879	2.70957	0.00673704	0.154406	Upregulated	Genotype_spt3_vs_wt
YER188C-A	YER188C-A	11.3972	1.17164	0.247942	2.70885	0.00675173	0.154406	Upregulated	Genotype_spt3_vs_wt
YMR303C	ADH2	2840.12	-0.823924	0.119606	-2.70825	0.00676383	0.154406	Downregulated	Genotype_spt3_vs_wt
YNL089C	YNL089C	2.37967	-2.47367	0.732967	-2.69271	0.00708738	0.161238	Downregulated	Genotype_spt3_vs_wt
YER074W	RPS24A	8880.99	-0.788926	0.107475	-2.68831	0.00718138	0.162819	Downregulated	Genotype_spt3_vs_wt
YDR016C	DAD1	142.787	-0.834793	0.124863	-2.68127	0.00733424	0.164945	Downregulated	Genotype_spt3_vs_wt
YDR481C	PHO8	2400.26	-0.700491	0.074794	-2.68057	0.00734967	0.164945	Downregulated	Genotype_spt3_vs_wt
YLR262C-A	TMA7	1661.85	-0.841847	0.127506	-2.68103	0.00733964	0.164945	Downregulated	Genotype_spt3_vs_wt
YNL174W	YNL174W	7.9066	-1.81207	0.491166	-2.67134	0.00755501	0.168983	Downregulated	Genotype_spt3_vs_wt
YBR072W	HSP26	1982.9	1.34129	0.316249	2.66021	0.00780928	0.174084	Upregulated	Genotype_spt3_vs_wt
YKL001C	MET14	400.759	0.85395	0.133135	2.65858	0.007847	0.17434	Upregulated	Genotype_spt3_vs_wt
YDL247W	MPH2	42.2289	0.885471	0.145947	2.64117	0.00826207	0.18295	Upregulated	Genotype_spt3_vs_wt
YLR356W	ATG33	481.388	0.774823	0.104159	2.63851	0.00832721	0.18378	Upregulated	Genotype_spt3_vs_wt
YOL013W-B	YOL013W-B	2.5344	1.77628	0.484909	2.632	0.00848848	0.186719	Upregulated	Genotype_spt3_vs_wt
YPL056C	LCL1	86.8973	0.721368	0.0843611	2.62405	0.00868905	0.190499	Upregulated	Genotype_spt3_vs_wt
YOR374W	ALD4	3401.38	-0.950981	0.172217	-2.61867	0.00882728	0.192893	Downregulated	Genotype_spt3_vs_wt
YJR029W	YJR029W	15942.3	-0.904014	0.154403	-2.61662	0.00888043	0.193402	Downregulated	Genotype_spt3_vs_wt
YKR057W	RPS21A	4238.57	-0.819002	0.121964	-2.61554	0.00890878	0.193402	Downregulated	Genotype_spt3_vs_wt
YNL054W-A	YNL054W-A	374.617	-0.90368	0.154784	-2.60802	0.00910667	0.197054	Downregulated	Genotype_spt3_vs_wt
YLR255C	YLR255C	21.527	1.1097	0.23501	2.59434	0.0094772	0.203087	Upregulated	Genotype_spt3_vs_wt
YPR076W	YPR076W	2.46956	-2.29712	0.69245	-2.5953	0.0094508	0.203087	Downregulated	Genotype_spt3_vs_wt
YER023C-A	YER023C-A	3.15989	-2.11428	0.62223	-2.59434	0.00947715	0.203087	Downregulated	Genotype_spt3_vs_wt
YCR102W-A	YCR102W-A	4.98251	-1.56814	0.413654	-2.58221	0.00981708	0.209694	Downregulated	Genotype_spt3_vs_wt
YMR279C	YMR279C	14.6174	-1.16793	0.25904	-2.57849	0.00992343	0.211286	Downregulated	Genotype_spt3_vs_wt
YNL065W	AQR1	1766.71	-1.32831	0.321538	-2.5761	0.00999217	0.21207	Downregulated	Genotype_spt3_vs_wt
YHR082C	KSP1	2536.56	0.71256	0.0825995	2.57338	0.010071	0.213062	Upregulated	Genotype_spt3_vs_wt
YOL165C	AAD15	39.3703	-0.907698	0.158543	-2.57153	0.0101251	0.213527	Downregulated	Genotype_spt3_vs_wt
YHL034W-A	YHL034W-A	6.33721	-1.96484	0.570811	-2.56624	0.0102807	0.216123	Downregulated	Genotype_spt3_vs_wt
YGR213C	RTA1	42.2241	-1.08109	0.226763	-2.56254	0.0103909	0.21775	Downregulated	Genotype_spt3_vs_wt
YER158W-A	YER158W-A	9.06323	-1.44556	0.370054	-2.55519	0.0106129	0.221704	Downregulated	Genotype_spt3_vs_wt
YEL034C-A	YEL034C-A	13.4759	-1.65229	0.451802	-2.55044	0.0107588	0.224047	Downregulated	Genotype_spt3_vs_wt
YPR040W	TIP41	451.336	0.647174	0.0578492	2.5441	0.0109559	0.227438	Upregulated	Genotype_spt3_vs_wt
YDR059C	UBC5	389.987	0.773227	0.108047	2.52878	0.0114459	0.23687	Upregulated	Genotype_spt3_vs_wt
YDR513W	GRX2	1067.68	0.724338	0.0887912	2.52658	0.011518	0.236885	Upregulated	Genotype_spt3_vs_wt
YDR447C	RPS17B	7288.1	-0.822585	0.127668	-2.52675	0.0115125	0.236885	Downregulated	Genotype_spt3_vs_wt
YBL029W	YBL029W	140.156	-0.907915	0.161795	-2.52119	0.011696	0.239804	Downregulated	Genotype_spt3_vs_wt
YOR010C	TIR2	85.6309	1.02847	0.209936	2.51726	0.011827	0.241744	Upregulated	Genotype_spt3_vs_wt
YDL086W	YDL086W	998.939	0.63752	0.0547769	2.51054	0.0120546	0.245641	Upregulated	Genotype_spt3_vs_wt
YMR140W	SIP5	609.226	0.714338	0.0854226	2.50915	0.0121021	0.245855	Upregulated	Genotype_spt3_vs_wt
YOL152W	FRE7	290.148	-1.04631	0.219775	-2.48577	0.0129272	0.261815	Downregulated	Genotype_spt3_vs_wt
YPR167C	MET16	216.735	0.783187	0.114167	2.48048	0.0131207	0.263326	Upregulated	Genotype_spt3_vs_wt
YLR198C	YLR198C	18.4178	-1.28097	0.314703	-2.48163	0.0130785	0.263326	Downregulated	Genotype_spt3_vs_wt
YPL222C-A	YPL222C-A	2.40969	-1.98362	0.597962	-2.48112	0.0130969	0.263326	Downregulated	Genotype_spt3_vs_wt
YHR214C-B	YHR214C-B	3734.15	-0.823901	0.130772	-2.47684	0.013255	0.26522	Downregulated	Genotype_spt3_vs_wt
YPL090C	RPS6A	14971.2	-0.754892	0.103096	-2.47238	0.0134218	0.26775	Downregulated	Genotype_spt3_vs_wt
YLR312C	YLR312C	389.511	1.15084	0.263483	2.47013	0.0135064	0.267829	Upregulated	Genotype_spt3_vs_wt
YJR160C	MPH3	45.6041	0.867014	0.148521	2.47113	0.0134687	0.267829	Upregulated	Genotype_spt3_vs_wt
YDR050C	TPI1	24769.4	-0.741124	0.0976679	-2.46881	0.0135562	0.268016	Downregulated	Genotype_spt3_vs_wt
YEL053W-A	YEL053W-A	9.12484	-1.77356	0.516375	-2.46635	0.0136498	0.269067	Downregulated	Genotype_spt3_vs_wt
YHR073C-B	YHR073C-B	1.89699	-2.29619	0.729364	-2.46268	0.0137905	0.271036	Downregulated	Genotype_spt3_vs_wt
YGL102C	YGL102C	34.5417	-1.93278	0.582123	-2.4613	0.0138436	0.271277	Downregulated	Genotype_spt3_vs_wt
YLR412C-A	YLR412C-A	8.01142	-1.49091	0.404024	-2.45259	0.0141832	0.277115	Downregulated	Genotype_spt3_vs_wt
YGR110W	CLD1	135.556	0.991172	0.201486	2.43775	0.0147789	0.287907	Upregulated	Genotype_spt3_vs_wt
YJR027W	YJR027W	15381.5	-0.875582	0.155513	-2.41512	0.01573	0.304648	Downregulated	Genotype_spt3_vs_wt
YKR034W	DAL80	34.7205	-1.18219	0.282405	-2.41564	0.0157076	0.304648	Downregulated	Genotype_spt3_vs_wt
YML009C-A	YML009C-A	4.81964	-1.87271	0.571796	-2.4007	0.0163637	0.316001	Downregulated	Genotype_spt3_vs_wt
YDR533C	HSP31	395.762	-0.815626	0.132197	-2.38754	0.0169616	0.323782	Downregulated	Genotype_spt3_vs_wt
YGR027W-B	YGR027W-B	5309.26	-0.856782	0.149399	-2.38812	0.016935	0.323782	Downregulated	Genotype_spt3_vs_wt
YMR230W	RPS10B	5273.05	-0.76384	0.11039	-2.39007	0.0168453	0.323782	Downregulated	Genotype_spt3_vs_wt
YNL043C	YNL043C	27.0482	-0.945147	0.186331	-2.38901	0.016894	0.323782	Downregulated	Genotype_spt3_vs_wt
YHR141C	RPL42B	7012.21	-0.789804	0.121472	-2.38577	0.0170434	0.324411	Downregulated	Genotype_spt3_vs_wt
YER107W-A	YER107W-A	1.23914	-2.52967	0.851213	-2.38445	0.0171046	0.324646	Downregulated	Genotype_spt3_vs_wt
YDR525W-A	SNA2	180.824	0.762018	0.1102	2.37766	0.0174228	0.329742	Upregulated	Genotype_spt3_vs_wt
YDR226W	ADK1	4577.7	-0.702287	0.0852915	-2.37171	0.0177061	0.333407	Downregulated	Genotype_spt3_vs_wt
YMR143W	RPS16A	8891.7	-0.774015	0.115546	-2.37148	0.0177168	0.333407	Downregulated	Genotype_spt3_vs_wt
YMR251W	GTO3	29.1419	1.03016	0.224672	2.35972	0.0182889	0.343202	Upregulated	Genotype_spt3_vs_wt
YDR135C	YCF1	2858.42	0.656258	0.066354	2.35492	0.0185268	0.346686	Upregulated	Genotype_spt3_vs_wt
YOR230W	WTM1	4180.36	-0.726695	0.0970191	-2.3366	0.0194601	0.363128	Downregulated	Genotype_spt3_vs_wt
YBL109W	YBL109W	5.52968	1.1208	0.266372	2.33059	0.0197752	0.367973	Upregulated	Genotype_spt3_vs_wt
YLR379W	YLR379W	2.27168	-2.26376	0.760428	-2.31944	0.0203714	0.376957	Downregulated	Genotype_spt3_vs_wt
YPR126C	YPR126C	2.38149	-2.12432	0.700186	-2.31984	0.0203494	0.376957	Downregulated	Genotype_spt3_vs_wt
YPR145C-A	YPR145C-A	33.3908	1.08286	0.25233	2.30991	0.0208934	0.382651	Upregulated	Genotype_spt3_vs_wt
YCL069W	VBA3	3.53942	1.41277	0.3951	2.31024	0.0208751	0.382651	Upregulated	Genotype_spt3_vs_wt
YBR009C	HHF1	4996.8	-0.794403	0.12735	-2.31176	0.0207909	0.382651	Downregulated	Genotype_spt3_vs_wt
YNL284C-B	YNL284C-B	4022.93	-0.824641	0.140561	-2.30961	0.0209096	0.382651	Downregulated	Genotype_spt3_vs_wt
YLR338W	OPI9	29.564	-1.28959	0.342243	-2.3071	0.021049	0.384144	Downregulated	Genotype_spt3_vs_wt
YNL327W	EGT2	3702.97	-0.742158	0.105215	-2.30156	0.0213599	0.38875	Downregulated	Genotype_spt3_vs_wt
YCL040W	GLK1	5169.88	-0.999848	0.21737	-2.29952	0.0214752	0.38978	Downregulated	Genotype_spt3_vs_wt
YKR039W	GAP1	488.324	0.783537	0.123905	2.28834	0.0221176	0.400347	Upregulated	Genotype_spt3_vs_wt
YBR169C	SSE2	1281.37	0.848447	0.152609	2.28327	0.0224144	0.404616	Upregulated	Genotype_spt3_vs_wt
YDR034W-B	YDR034W-B	62.2406	-0.990748	0.216591	-2.26578	0.0234649	0.422433	Downregulated	Genotype_spt3_vs_wt
YDR524C-A	YDR524C-A	3.15285	1.36209	0.381605	2.25912	0.0238757	0.428636	Upregulated	Genotype_spt3_vs_wt
YKR066C	CCP1	2331.35	0.652685	0.0676161	2.25811	0.0239386	0.428636	Upregulated	Genotype_spt3_vs_wt
YBL078C	ATG8	416.307	0.803042	0.134811	2.24789	0.0245831	0.438993	Upregulated	Genotype_spt3_vs_wt
YGR109C	CLB6	120.061	-0.857743	0.159672	-2.24049	0.0250592	0.446296	Downregulated	Genotype_spt3_vs_wt
YJL043W	YJL043W	13.0186	-0.999315	0.223736	-2.23172	0.0256335	0.455303	Downregulated	Genotype_spt3_vs_wt
YML073C	RPL6A	8499.61	-0.708851	0.0938561	-2.22522	0.0260662	0.461755	Downregulated	Genotype_spt3_vs_wt
YCR099C	YCR099C	146.037	-0.773376	0.12317	-2.2195	0.0264529	0.467358	Downregulated	Genotype_spt3_vs_wt
YBL077W	YBL077W	3.15327	-1.93658	0.651519	-2.20497	0.0274565	0.483802	Downregulated	Genotype_spt3_vs_wt
YOR072W	YOR072W	9.91667	0.982021	0.219268	2.19832	0.0279266	0.489736	Upregulated	Genotype_spt3_vs_wt
YOR161W-B	YOR161W-B	13.5899	0.976968	0.216989	2.19812	0.0279407	0.489736	Upregulated	Genotype_spt3_vs_wt
YLR343W	GAS2	163.317	0.868592	0.168073	2.19305	0.0283041	0.494801	Upregulated	Genotype_spt3_vs_wt
YOR385W	YOR385W	356.423	0.901243	0.183103	2.19135	0.0284263	0.495633	Upregulated	Genotype_spt3_vs_wt
YLR218C	COA4	171.36	-0.773402	0.124857	-2.18972	0.0285444	0.496389	Downregulated	Genotype_spt3_vs_wt
YLL023C	POM33	680.702	0.648415	0.0680431	2.18119	0.029169	0.505926	Upregulated	Genotype_spt3_vs_wt
YGR160W	YGR160W	8.04278	-1.43392	0.428878	-2.17758	0.0294374	0.509252	Downregulated	Genotype_spt3_vs_wt
YDR426C	YDR426C	2.38004	-1.81571	0.604608	-2.17614	0.0295448	0.509782	Downregulated	Genotype_spt3_vs_wt
YDL023C	YDL023C	7.90922	-1.69418	0.550654	-2.16865	0.0301089	0.51817	Downregulated	Genotype_spt3_vs_wt
YDR178W	SDH4	1149.1	0.768726	0.124847	2.15244	0.0313624	0.53558	Upregulated	Genotype_spt3_vs_wt
YLR035C-A	YLR035C-A	2646.95	-0.78688	0.133212	-2.15356	0.0312745	0.53558	Downregulated	Genotype_spt3_vs_wt
YLR264C-A	YLR264C-A	2.84632	-2.08402	0.735868	-2.15259	0.0313513	0.53558	Downregulated	Genotype_spt3_vs_wt
YDL039C	PRM7	793.457	-1.32986	0.38615	-2.14906	0.0316299	0.538763	Downregulated	Genotype_spt3_vs_wt
YDL071C	YDL071C	5.73784	1.13257	0.294744	2.14615	0.0318607	0.539427	Upregulated	Genotype_spt3_vs_wt
YGL007C-A	YGL007C-A	8.03012	1.03029	0.247165	2.1455	0.0319125	0.539427	Upregulated	Genotype_spt3_vs_wt
YAR053W	YAR053W	4.63609	-1.48593	0.459423	-2.14601	0.0318721	0.539427	Downregulated	Genotype_spt3_vs_wt
YKL096W	CWP1	1781.5	-0.887277	0.181784	-2.13043	0.0331363	0.558691	Downregulated	Genotype_spt3_vs_wt
YER160C	YER160C	3426.1	-0.775344	0.129318	-2.1292	0.0332377	0.558983	Downregulated	Genotype_spt3_vs_wt
YCR038W-A	YCR038W-A	2.31722	-1.97039	0.693599	-2.11994	0.034011	0.570544	Downregulated	Genotype_spt3_vs_wt
YOL014W	YOL014W	129.363	1.06826	0.269307	2.1101	0.0348498	0.583141	Upregulated	Genotype_spt3_vs_wt
YCR105W	ADH7	23.9428	-0.880979	0.181731	-2.09638	0.0360481	0.601677	Downregulated	Genotype_spt3_vs_wt
YCL049C	YCL049C	760.301	0.784188	0.136647	2.07972	0.0375515	0.623637	Upregulated	Genotype_spt3_vs_wt
YGL149W	YGL149W	0.981432	-2.30874	0.869561	-2.08006	0.0375205	0.623637	Downregulated	Genotype_spt3_vs_wt
YOR348C	PUT4	91.5363	-0.899177	0.192319	-2.07559	0.0379317	0.62838	Downregulated	Genotype_spt3_vs_wt
YML039W	YML039W	4932	-0.812324	0.150603	-2.07382	0.0380961	0.629533	Downregulated	Genotype_spt3_vs_wt
YOL131W	YOL131W	6.09984	1.29642	0.384817	2.0696	0.03849	0.634463	Upregulated	Genotype_spt3_vs_wt
YFL063W	YFL063W	1.13541	1.83027	0.646079	2.05899	0.0394956	0.647825	Upregulated	Genotype_spt3_vs_wt
YIR023C-A	YIR023C-A	5.59321	-1.26394	0.37098	-2.05925	0.0394699	0.647825	Downregulated	Genotype_spt3_vs_wt
YHR216W	IMD2	926.287	0.844727	0.168316	2.0481	0.0405506	0.663127	Upregulated	Genotype_spt3_vs_wt
YAR073W	IMD1	127.553	0.829819	0.161099	2.04731	0.0406281	0.663127	Upregulated	Genotype_spt3_vs_wt
YOR153W	PDR5	9180.67	-0.729847	0.112632	-2.0407	0.0412811	0.672133	Downregulated	Genotype_spt3_vs_wt
YGR115C	YGR115C	5.4041	-1.50907	0.498023	-2.02615	0.0427495	0.694339	Downregulated	Genotype_spt3_vs_wt
YOR096W	RPS7A	9360.5	-0.713631	0.105657	-2.02193	0.0431838	0.699683	Downregulated	Genotype_spt3_vs_wt
YIR042C	YIR042C	142.716	-0.760339	0.12903	-2.01767	0.0436259	0.705127	Downregulated	Genotype_spt3_vs_wt
YLR012C	YLR012C	6.93994	-1.26473	0.379743	-2.0138	0.0440301	0.709933	Downregulated	Genotype_spt3_vs_wt
YOR222W	ODC2	775.018	0.674583	0.0871256	2.00381	0.0450907	0.725273	Upregulated	Genotype_spt3_vs_wt
YPR049C	ATG11	662.862	0.627365	0.0638179	1.99576	0.0459599	0.737468	Upregulated	Genotype_spt3_vs_wt
YDL066W	IDP1	2126.22	0.615427	0.057885	1.99407	0.0461445	0.738237	Upregulated	Genotype_spt3_vs_wt
YNL208W	YNL208W	3829.55	-0.686051	0.0933386	-1.99329	0.0462301	0.738237	Downregulated	Genotype_spt3_vs_wt
YLR136C	TIS11	220.921	0.896145	0.199682	1.98388	0.0472698	0.751227	Upregulated	Genotype_spt3_vs_wt
YFL013W-A	YFL013W-A	3.22708	-1.79756	0.653913	-1.98429	0.047223	0.751227	Downregulated	Genotype_spt3_vs_wt
YDL022W	GPD1	2303.98	-0.819769	0.161315	-1.98226	0.0474502	0.752295	Downregulated	Genotype_spt3_vs_wt
YGR161C	RTS3	794.813	0.870736	0.187359	1.97874	0.0478449	0.756747	Upregulated	Genotype_spt3_vs_wt
YDR151C	CTH1	534.956	0.701566	0.102274	1.97084	0.0487422	0.768375	Upregulated	Genotype_spt3_vs_wt
YFR035C	YFR035C	1.74397	-2.0478	0.785593	-1.97024	0.0488114	0.768375	Downregulated	Genotype_spt3_vs_wt
YOR128C	ADE2	576.035	-0.878904	0.19306	-1.96262	0.0496899	0.780354	Downregulated	Genotype_spt3_vs_wt
YPL018W	CTF19	196.406	-0.715191	0.111291	-1.93359	0.0531638	0.832941	Downregulated	Genotype_spt3_vs_wt
YPL182C	YPL182C	1.80175	-1.8978	0.724741	-1.92869	0.0537689	0.84044	Downregulated	Genotype_spt3_vs_wt
YIL100W	YIL100W	14.0242	-0.977855	0.247996	-1.92686	0.0539967	0.842019	Downregulated	Genotype_spt3_vs_wt
YMR251W-A	HOR7	3135.94	-0.836114	0.174951	-1.92119	0.0547081	0.851114	Downregulated	Genotype_spt3_vs_wt
YDR526C	YDR526C	4.98515	-1.31284	0.423633	-1.91875	0.0550166	0.853914	Downregulated	Genotype_spt3_vs_wt
YDR366C	YDR366C	29.3296	-0.879739	0.198207	-1.91587	0.0553812	0.857569	Downregulated	Genotype_spt3_vs_wt
YOR053W	YOR053W	11.6498	-0.992682	0.257375	-1.91426	0.0555871	0.858756	Downregulated	Genotype_spt3_vs_wt
YLR076C	YLR076C	12.7597	-1.61471	0.584001	-1.90875	0.0562946	0.867669	Downregulated	Genotype_spt3_vs_wt
YML027W	YOX1	336.066	-0.713258	0.111848	-1.90667	0.0565627	0.869783	Downregulated	Genotype_spt3_vs_wt
YMR193C-A	YMR193C-A	1.14086	-2.13345	0.857702	-1.90445	0.0568517	0.872207	Downregulated	Genotype_spt3_vs_wt
YPR061C	JID1	129.013	0.694319	0.102186	1.90162	0.0572202	0.875838	Upregulated	Genotype_spt3_vs_wt
YPL060W	MFM1	167.095	0.671257	0.0905742	1.8908	0.0586516	0.89363	Upregulated	Genotype_spt3_vs_wt
YEL035C	UTR5	2.58602	1.39408	0.472768	1.89117	0.0586017	0.89363	Upregulated	Genotype_spt3_vs_wt
YDR525W	API2	1.39633	1.62259	0.595903	1.88384	0.0595863	0.904673	Upregulated	Genotype_spt3_vs_wt
YDR260C	SWM1	240.564	-0.716537	0.114973	-1.88338	0.0596488	0.904673	Downregulated	Genotype_spt3_vs_wt
YJR150C	DAN1	38.3498	1.91088	0.749545	1.88231	0.0597936	0.904804	Upregulated	Genotype_spt3_vs_wt
YOL103W-B	YOL103W-B	4822.75	-0.785814	0.152902	-1.86926	0.0615861	0.929811	Downregulated	Genotype_spt3_vs_wt
YJR135W-A	TIM8	364.02	-0.702987	0.108773	-1.86615	0.0620199	0.934237	Downregulated	Genotype_spt3_vs_wt
YOR242C	SSP2	68.4737	0.786918	0.153948	1.86373	0.062359	0.93722	Upregulated	Genotype_spt3_vs_wt
YDL247W-A	YDL247W-A	14.7761	0.875529	0.202256	1.8567	0.063354	0.950024	Upregulated	Genotype_spt3_vs_wt
YML024W	RPS17A	7626.6	-0.713366	0.115281	-1.85083	0.0641938	0.960448	Downregulated	Genotype_spt3_vs_wt
YBR048W	RPS11B	7346.52	-0.675244	0.0947623	-1.8493	0.0644138	0.961575	Downregulated	Genotype_spt3_vs_wt
YGL109W	YGL109W	1.81409	-1.67022	0.634803	-1.84344	0.0652642	0.972085	Downregulated	Genotype_spt3_vs_wt
YAL018C	LDS1	20.8374	1.20411	0.383621	1.83543	0.0664419	0.987412	Upregulated	Genotype_spt3_vs_wt
YMR315W-A	YMR315W-A	9.92038	-1.01866	0.283173	-1.83158	0.0670139	0.993393	Downregulated	Genotype_spt3_vs_wt
YER187W	YER187W	42.7601	-0.832344	0.181538	-1.83071	0.0671434	0.993393	Downregulated	Genotype_spt3_vs_wt
YDL248W	COS7	538.841	0.338357	0.0913563	0	1	1	Upregulated	Genotype_spt3_vs_wt
YDL244W	THI13	49.2307	0.211551	0.152305	0	1	1	Upregulated	Genotype_spt3_vs_wt
YDL242W	YDL242W	1.32759	0.527597	0.670358	0.0411679	0.967162	1	Upregulated	Genotype_spt3_vs_wt
YDL240W	LRG1	389.899	0.0619338	0.0864091	0	1	1	Upregulated	Genotype_spt3_vs_wt
YDL239C	ADY3	270.661	0.214983	0.106677	0	1	1	Upregulated	Genotype_spt3_vs_wt
YDL238C	GUD1	163.898	0.297546	0.125743	0	1	1	Upregulated	Genotype_spt3_vs_wt
YDL237W	AIM6	961.17	0.0379097	0.0503203	0	1	1	Upregulated	Genotype_spt3_vs_wt
YDL234C	GYP7	1056.46	0.59736	0.0897231	1.08511	0.277872	1	Upregulated	Genotype_spt3_vs_wt
YDL233W	MFG1	296.172	0.22439	0.0642559	0	1	1	Upregulated	Genotype_spt3_vs_wt
YDL230W	PTP1	399.86	0.0128317	0.0683134	0	1	1	Upregulated	Genotype_spt3_vs_wt
YDL226C	GCS1	1156.33	0.0109	0.0480576	0	1	1	Upregulated	Genotype_spt3_vs_wt
YDL225W	SHS1	1098.7	0.245398	0.0348698	0	1	1	Upregulated	Genotype_spt3_vs_wt
YDL224C	WHI4	799.865	0.00368778	0.0677418	0	1	1	Upregulated	Genotype_spt3_vs_wt
YDL222C	FMP45	51.9277	0.213209	0.131265	0	1	1	Upregulated	Genotype_spt3_vs_wt
YDL217C	TIM22	459.265	0.0536381	0.0676388	0	1	1	Upregulated	Genotype_spt3_vs_wt
YDL216C	RRI1	184.687	0.0288569	0.0998765	0	1	1	Upregulated	Genotype_spt3_vs_wt
YDL215C	GDH2	1210.64	0.351276	0.0852772	0	1	1	Upregulated	Genotype_spt3_vs_wt
YDL214C	PRR2	80.7943	0.181734	0.133947	0	1	1	Upregulated	Genotype_spt3_vs_wt
YDL207W	GLE1	865.312	0.0731883	0.0579031	0	1	1	Upregulated	Genotype_spt3_vs_wt
YDL206W	YDL206W	318.087	0.0932962	0.0911751	0	1	1	Upregulated	Genotype_spt3_vs_wt
YDL204W	RTN2	330.291	0.0233917	0.153293	0	1	1	Upregulated	Genotype_spt3_vs_wt
YDL199C	YDL199C	193.406	0.639612	0.148997	0.937009	0.348754	1	Upregulated	Genotype_spt3_vs_wt
YDL196W	YDL196W	2.1456	0.0172922	0.480471	0	1	1	Upregulated	Genotype_spt3_vs_wt
YDL195W	SEC31	3105.35	0.22841	0.0737004	0	1	1	Upregulated	Genotype_spt3_vs_wt
YDL194W	SNF3	439.416	0.149563	0.119707	0	1	1	Upregulated	Genotype_spt3_vs_wt
YDL193W	NUS1	638.769	0.0942805	0.0441355	0	1	1	Upregulated	Genotype_spt3_vs_wt
YDL190C	UFD2	1368.15	0.567648	0.0460719	1.4683	0.142022	1	Upregulated	Genotype_spt3_vs_wt
YDL188C	PPH22	977.852	0.148789	0.0470083	0	1	1	Upregulated	Genotype_spt3_vs_wt
YDL187C	YDL187C	16.487	0.610534	0.181166	0.610124	0.54178	1	Upregulated	Genotype_spt3_vs_wt
YDL185C-A	YDL185C-A	0.597007	0.484435	1.03029	0	1	1	Upregulated	Genotype_spt3_vs_wt
YDL185W	VMA1	8995.78	0.147391	0.057152	0	1	1	Upregulated	Genotype_spt3_vs_wt
YDL183C	YDL183C	139.719	0.101712	0.0932213	0	1	1	Upregulated	Genotype_spt3_vs_wt
YDL181W	INH1	667.42	0.361743	0.190466	0	1	1	Upregulated	Genotype_spt3_vs_wt
YDL180W	YDL180W	478.865	0.319943	0.0654079	0	1	1	Upregulated	Genotype_spt3_vs_wt
YDL178W	DLD2	1099.7	0.0492129	0.0547355	0	1	1	Upregulated	Genotype_spt3_vs_wt
YDL176W	YDL176W	412.193	0.121119	0.0590783	0	1	1	Upregulated	Genotype_spt3_vs_wt
YDL175C	AIR2	257.338	0.136879	0.0451418	0	1	1	Upregulated	Genotype_spt3_vs_wt
YDL174C	DLD1	1080.21	0.323743	0.0989642	0	1	1	Upregulated	Genotype_spt3_vs_wt
YDL173W	PAR32	1210.24	0.200037	0.0915505	0	1	1	Upregulated	Genotype_spt3_vs_wt
YDL172C	YDL172C	15.4345	0.589171	0.244754	0.364329	0.715612	1	Upregulated	Genotype_spt3_vs_wt
YDL171C	GLT1	3093.24	0.331021	0.0834626	0	1	1	Upregulated	Genotype_spt3_vs_wt
YDL170W	UGA3	509.124	0.0988751	0.0840755	0	1	1	Upregulated	Genotype_spt3_vs_wt
YDL169C	UGX2	110.892	0.678076	0.195335	0.911643	0.361957	1	Upregulated	Genotype_spt3_vs_wt
YDL167C	NRP1	1115.85	0.0347239	0.104121	0	1	1	Upregulated	Genotype_spt3_vs_wt
YDL161W	ENT1	936.133	0.145836	0.0551065	0	1	1	Upregulated	Genotype_spt3_vs_wt
YDL160C	DHH1	909.429	0.371974	0.0711184	0	1	1	Upregulated	Genotype_spt3_vs_wt
YDL159W-A	YDL159W-A	0.286698	0.0932187	2.28945	0	1	1	Upregulated	Genotype_spt3_vs_wt
YDL159W	STE7	326.725	0.135545	0.0601427	0	1	1	Upregulated	Genotype_spt3_vs_wt
YDL156W	CMR1	193.038	0.122349	0.0856055	0	1	1	Upregulated	Genotype_spt3_vs_wt
YDL154W	MSH5	149.308	0.133098	0.100421	0	1	1	Upregulated	Genotype_spt3_vs_wt
YDL149W	ATG9	308.331	0.576875	0.110797	0.693839	0.487783	1	Upregulated	Genotype_spt3_vs_wt
YDL148C	NOP14	2342.55	0.198948	0.109758	0	1	1	Upregulated	Genotype_spt3_vs_wt
YDL147W	RPN5	3351.63	0.0786304	0.0597208	0	1	1	Upregulated	Genotype_spt3_vs_wt
YDL146W	LDB17	267.366	0.247134	0.0805263	0	1	1	Upregulated	Genotype_spt3_vs_wt
YDL145C	COP1	4669.63	0.229279	0.0463483	0	1	1	Upregulated	Genotype_spt3_vs_wt
YDL142C	CRD1	190.885	0.421808	0.0690082	0	1	1	Upregulated	Genotype_spt3_vs_wt
YDL141W	BPL1	579.084	0.212865	0.0577808	0	1	1	Upregulated	Genotype_spt3_vs_wt
YDL140C	RPO21	4091.86	0.17803	0.0654266	0	1	1	Upregulated	Genotype_spt3_vs_wt
YDL139C	SCM3	142.483	0.0888652	0.0970606	0	1	1	Upregulated	Genotype_spt3_vs_wt
YDL135C	RDI1	871.406	0.067601	0.0614874	0	1	1	Upregulated	Genotype_spt3_vs_wt
YDL134C	PPH21	1285.73	0.256081	0.0325394	0	1	1	Upregulated	Genotype_spt3_vs_wt
YDL133C-A	RPL41B	841.428	0.149795	0.193651	0	1	1	Upregulated	Genotype_spt3_vs_wt
YDL132W	CDC53	1711.24	0.437679	0.0513557	0	1	1	Upregulated	Genotype_spt3_vs_wt
YDL131W	LYS21	2096.29	0.00610453	0.0704845	0	1	1	Upregulated	Genotype_spt3_vs_wt
YDL130W-A	STF1	705.241	0.244196	0.185579	0	1	1	Upregulated	Genotype_spt3_vs_wt
YDL127W	PCL2	391.211	0.333725	0.102947	0	1	1	Upregulated	Genotype_spt3_vs_wt
YDL126C	CDC48	9389.76	0.450367	0.0574515	0	1	1	Upregulated	Genotype_spt3_vs_wt
YDL125C	HNT1	1493	0.102983	0.0570952	0	1	1	Upregulated	Genotype_spt3_vs_wt
YDL123W	SNA4	243.357	0.469211	0.072392	0	1	1	Upregulated	Genotype_spt3_vs_wt
YDL122W	UBP1	2054.88	0.053453	0.05856	0	1	1	Upregulated	Genotype_spt3_vs_wt
YDL120W	YFH1	643.93	0.246322	0.0596778	0	1	1	Upregulated	Genotype_spt3_vs_wt
YDL119C	HEM25	258.945	0.0474913	0.0769895	0	1	1	Upregulated	Genotype_spt3_vs_wt
YDL117W	CYK3	864.973	0.151397	0.0463157	0	1	1	Upregulated	Genotype_spt3_vs_wt
YDL116W	NUP84	939.925	0.168084	0.0456144	0	1	1	Upregulated	Genotype_spt3_vs_wt
YDL115C	IWR1	552.514	0.082195	0.0638206	0	1	1	Upregulated	Genotype_spt3_vs_wt
YDL113C	ATG20	532.445	0.167607	0.0862958	0	1	1	Upregulated	Genotype_spt3_vs_wt
YDL112W	TRM3	1600.69	0.182199	0.0817885	0	1	1	Upregulated	Genotype_spt3_vs_wt
YDL110C	TMA17	766.066	0.253814	0.154198	0	1	1	Upregulated	Genotype_spt3_vs_wt
YDL108W	KIN28	290.85	0.154322	0.0525018	0	1	1	Upregulated	Genotype_spt3_vs_wt
YDL106C	PHO2	435.952	0.341295	0.0711218	0	1	1	Upregulated	Genotype_spt3_vs_wt
YDL105W	NSE4	189.002	0.126777	0.0666581	0	1	1	Upregulated	Genotype_spt3_vs_wt
YDL103C	QRI1	802.665	0.0431202	0.0562235	0	1	1	Upregulated	Genotype_spt3_vs_wt
YDL102W	POL3	777.358	0.26101	0.0523872	0	1	1	Upregulated	Genotype_spt3_vs_wt
YDL101C	DUN1	411.879	0.236454	0.0767727	0	1	1	Upregulated	Genotype_spt3_vs_wt
YDL100C	GET3	3316.02	0.367718	0.0512862	0	1	1	Upregulated	Genotype_spt3_vs_wt
YDL099W	BUG1	1481.05	0.116612	0.0999941	0	1	1	Upregulated	Genotype_spt3_vs_wt
YDL097C	RPN6	2891.6	0.0423226	0.0440612	0	1	1	Upregulated	Genotype_spt3_vs_wt
YDL095W	PMT1	4588.21	0.0318563	0.0489555	0	1	1	Upregulated	Genotype_spt3_vs_wt
YDL093W	PMT5	687.929	0.156186	0.0716923	0	1	1	Upregulated	Genotype_spt3_vs_wt
YDL091C	UBX3	369.655	0.532762	0.0609114	0.537868	0.590668	1	Upregulated	Genotype_spt3_vs_wt
YDL090C	RAM1	344.093	0.0942416	0.0494843	0	1	1	Upregulated	Genotype_spt3_vs_wt
YDL089W	NUR1	429.099	0.450826	0.0568709	0	1	1	Upregulated	Genotype_spt3_vs_wt
YDL088C	ASM4	765.724	0.195094	0.0425743	0	1	1	Upregulated	Genotype_spt3_vs_wt
YDL087C	LUC7	149.221	0.134261	0.07904	0	1	1	Upregulated	Genotype_spt3_vs_wt
YDL085W	NDE2	129.074	0.460117	0.257527	0	1	1	Upregulated	Genotype_spt3_vs_wt
YDL084W	SUB2	6163.96	0.0401652	0.0639452	0	1	1	Upregulated	Genotype_spt3_vs_wt
YDL082W	RPL13A	4838.04	0.158827	0.10024	0	1	1	Upregulated	Genotype_spt3_vs_wt
YDL080C	THI3	448.059	0.0276395	0.0527181	0	1	1	Upregulated	Genotype_spt3_vs_wt
YDL079C	MRK1	414.337	0.456151	0.207505	0	1	1	Upregulated	Genotype_spt3_vs_wt
YDL078C	MDH3	1649.3	0.185818	0.0513272	0	1	1	Upregulated	Genotype_spt3_vs_wt
YDL077C	VAM6	532.088	0.141766	0.0569153	0	1	1	Upregulated	Genotype_spt3_vs_wt
YDL076C	RXT3	341.036	0.00344883	0.0857011	0	1	1	Upregulated	Genotype_spt3_vs_wt
YDL074C	BRE1	1233.43	0.0147583	0.0631443	0	1	1	Upregulated	Genotype_spt3_vs_wt
YDL073W	AHK1	1002.49	0.390453	0.0479421	0	1	1	Upregulated	Genotype_spt3_vs_wt
YDL072C	YET3	1662.77	0.620142	0.0855245	1.40477	0.16009	1	Upregulated	Genotype_spt3_vs_wt
YDL069C	CBS1	129.46	0.313388	0.0753207	0	1	1	Upregulated	Genotype_spt3_vs_wt
YDL067C	COX9	505.359	0.460547	0.0949312	0	1	1	Upregulated	Genotype_spt3_vs_wt
YDL065C	PEX19	1065.36	0.528307	0.0650716	0.43502	0.663548	1	Upregulated	Genotype_spt3_vs_wt
YDL059C	RAD59	167.92	0.164065	0.0898961	0	1	1	Upregulated	Genotype_spt3_vs_wt
YDL058W	USO1	1783.69	0.261237	0.0758429	0	1	1	Upregulated	Genotype_spt3_vs_wt
YDL057W	YDL057W	168.334	0.0914713	0.0796472	0	1	1	Upregulated	Genotype_spt3_vs_wt
YDL056W	MBP1	682.48	0.296665	0.0503488	0	1	1	Upregulated	Genotype_spt3_vs_wt
YDL054C	MCH1	506.282	0.422439	0.0654855	0	1	1	Upregulated	Genotype_spt3_vs_wt
YDL053C	PBP4	784.511	0.486886	0.0688557	0	1	1	Upregulated	Genotype_spt3_vs_wt
YDL052C	SLC1	1030.08	0.215476	0.0602575	0	1	1	Upregulated	Genotype_spt3_vs_wt
YDL049C	KNH1	83.7792	0.00922895	0.181884	0	1	1	Upregulated	Genotype_spt3_vs_wt
YDL046W	NPC2	1447.11	0.248648	0.0646468	0	1	1	Upregulated	Genotype_spt3_vs_wt
YDL045W-A	MRP10	356.437	0.475866	0.0731545	0	1	1	Upregulated	Genotype_spt3_vs_wt
YDL045C	FAD1	388.002	0.24455	0.0486522	0	1	1	Upregulated	Genotype_spt3_vs_wt
YDL044C	MTF2	248.377	0.292135	0.0544043	0	1	1	Upregulated	Genotype_spt3_vs_wt
YDL040C	NAT1	2324.77	0.141605	0.044352	0	1	1	Upregulated	Genotype_spt3_vs_wt
YDL036C	PUS9	416.869	0.0710297	0.0816208	0	1	1	Upregulated	Genotype_spt3_vs_wt
YDL035C	GPR1	1211.83	0.526665	0.0522165	0.510657	0.609591	1	Upregulated	Genotype_spt3_vs_wt
YDL034W	YDL034W	0.656475	0.114048	0.837314	0	1	1	Upregulated	Genotype_spt3_vs_wt
YDL033C	SLM3	213.474	0.0644593	0.0706394	0	1	1	Upregulated	Genotype_spt3_vs_wt
YDL032W	YDL032W	1.1273	0.306179	0.65062	0	1	1	Upregulated	Genotype_spt3_vs_wt
YDL031W	DBP10	2526.46	0.131595	0.109661	0	1	1	Upregulated	Genotype_spt3_vs_wt
YDL028C	MPS1	623.206	0.177332	0.0504673	0	1	1	Upregulated	Genotype_spt3_vs_wt
YDL027C	MRX9	624.087	0.455633	0.0802206	0	1	1	Upregulated	Genotype_spt3_vs_wt
YDL025C	RTK1	567.878	0.336545	0.0804852	0	1	1	Upregulated	Genotype_spt3_vs_wt
YDL022C-A	YDL022C-A	0.942095	0.617074	0.842548	0.138952	0.889488	1	Upregulated	Genotype_spt3_vs_wt
YDL021W	GPM2	320.746	0.406045	0.244285	0	1	1	Upregulated	Genotype_spt3_vs_wt
YDL018C	ERP3	346.795	0.036928	0.0824054	0	1	1	Upregulated	Genotype_spt3_vs_wt
YDL017W	CDC7	329.074	0.0682099	0.0699507	0	1	1	Upregulated	Genotype_spt3_vs_wt
YDL015C	TSC13	2289.49	0.0929919	0.0620851	0	1	1	Upregulated	Genotype_spt3_vs_wt
YDL014W	NOP1	6253.52	0.0167303	0.0975959	0	1	1	Upregulated	Genotype_spt3_vs_wt
YDL013W	SLX5	494.199	0.237768	0.068401	0	1	1	Upregulated	Genotype_spt3_vs_wt
YDL010W	GRX6	592.918	0.142393	0.0808008	0	1	1	Upregulated	Genotype_spt3_vs_wt
YDL007C-A	YDL007C-A	1.77794	0.107573	0.548707	0	1	1	Upregulated	Genotype_spt3_vs_wt
YDL007W	RPT2	3244.21	0.0410019	0.0655334	0	1	1	Upregulated	Genotype_spt3_vs_wt
YDL004W	ATP16	2014.67	0.018099	0.0772394	0	1	1	Upregulated	Genotype_spt3_vs_wt
YDR001C	NTH1	2385.3	0.406941	0.107745	0	1	1	Upregulated	Genotype_spt3_vs_wt
YDR003W	RCR2	287.798	0.14083	0.0774157	0	1	1	Upregulated	Genotype_spt3_vs_wt
YDR003W-A	YDR003W-A	100.934	0.00145818	0.116328	0	1	1	Upregulated	Genotype_spt3_vs_wt
YDR004W	RAD57	342.3	0.0123405	0.0557507	0	1	1	Upregulated	Genotype_spt3_vs_wt
YDR005C	MAF1	492.295	0.00364645	0.0581812	0	1	1	Upregulated	Genotype_spt3_vs_wt
YDR006C	SOK1	1036.92	0.0934567	0.0982519	0	1	1	Upregulated	Genotype_spt3_vs_wt
YDR009W	GAL3	710.769	0.258625	0.174254	0	1	1	Upregulated	Genotype_spt3_vs_wt
YDR014W	RAD61	200.337	0.2441	0.0679291	0	1	1	Upregulated	Genotype_spt3_vs_wt
YDR014W-A	HED1	28.5952	0.00318958	0.193604	0	1	1	Upregulated	Genotype_spt3_vs_wt
YDR018C	YDR018C	105.913	0.726199	0.244173	0.926388	0.354244	1	Upregulated	Genotype_spt3_vs_wt
YDR026C	NSI1	631.029	0.206729	0.0559351	0	1	1	Upregulated	Genotype_spt3_vs_wt
YDR027C	VPS54	732.501	0.0825384	0.071284	0	1	1	Upregulated	Genotype_spt3_vs_wt
YDR028C	REG1	2312.99	0.320226	0.0553691	0	1	1	Upregulated	Genotype_spt3_vs_wt
YDR030C	RAD28	207.206	0.170394	0.0890005	0	1	1	Upregulated	Genotype_spt3_vs_wt
YDR032C	PST2	2861.42	0.0581516	0.091147	0	1	1	Upregulated	Genotype_spt3_vs_wt
YDR034C	LYS14	748.418	0.176802	0.0441344	0	1	1	Upregulated	Genotype_spt3_vs_wt
YDR034C-A	YDR034C-A	0.792971	1.31425	0.918595	0.886406	0.375399	1	Upregulated	Genotype_spt3_vs_wt
YDR038C	ENA5	1393.4	0.151938	0.0571384	0	1	1	Upregulated	Genotype_spt3_vs_wt
YDR039C	ENA2	1535.34	0.12184	0.0556827	0	1	1	Upregulated	Genotype_spt3_vs_wt
YDR040C	ENA1	1541.06	0.19113	0.0618568	0	1	1	Upregulated	Genotype_spt3_vs_wt
YDR043C	NRG1	213.752	0.798209	0.212602	1.40266	0.160717	1	Upregulated	Genotype_spt3_vs_wt
YDR044W	HEM13	810.712	0.441554	0.154372	0	1	1	Upregulated	Genotype_spt3_vs_wt
YDR047W	HEM12	1277.74	0.0827121	0.0614912	0	1	1	Upregulated	Genotype_spt3_vs_wt
YDR048C	YDR048C	2.28673	0.761694	0.536817	0.487492	0.62591	1	Upregulated	Genotype_spt3_vs_wt
YDR049W	VMS1	641.394	0.171374	0.0499049	0	1	1	Upregulated	Genotype_spt3_vs_wt
YDR051C	DET1	601.224	0.0843589	0.0644695	0	1	1	Upregulated	Genotype_spt3_vs_wt
YDR052C	DBF4	969.458	0.107747	0.0411003	0	1	1	Upregulated	Genotype_spt3_vs_wt
YDR053W	YDR053W	0.926259	0.122602	0.790343	0	1	1	Upregulated	Genotype_spt3_vs_wt
YDR054C	CDC34	1008.41	0.220206	0.0415106	0	1	1	Upregulated	Genotype_spt3_vs_wt
YDR056C	EMC10	907.746	0.209118	0.0640671	0	1	1	Upregulated	Genotype_spt3_vs_wt
YDR057W	YOS9	511.42	0.121272	0.0484413	0	1	1	Upregulated	Genotype_spt3_vs_wt
YDR058C	TGL2	206.835	0.392757	0.0917091	0	1	1	Upregulated	Genotype_spt3_vs_wt
YDR060W	MAK21	3245.91	0.0514871	0.103828	0	1	1	Upregulated	Genotype_spt3_vs_wt
YDR061W	YDR061W	663.466	0.198422	0.067804	0	1	1	Upregulated	Genotype_spt3_vs_wt
YDR062W	LCB2	2827.47	0.0985393	0.0515483	0	1	1	Upregulated	Genotype_spt3_vs_wt
YDR067C	OCA6	266.695	0.0551909	0.0653777	0	1	1	Upregulated	Genotype_spt3_vs_wt
YDR069C	DOA4	406.832	0.324722	0.0930416	0	1	1	Upregulated	Genotype_spt3_vs_wt
YDR070C	FMP16	260.732	0.361902	0.255157	0	1	1	Upregulated	Genotype_spt3_vs_wt
YDR071C	PAA1	1383.95	0.0284658	0.0676233	0	1	1	Upregulated	Genotype_spt3_vs_wt
YDR072C	IPT1	1041.91	0.0410134	0.080035	0	1	1	Upregulated	Genotype_spt3_vs_wt
YDR074W	TPS2	1954.02	0.0201024	0.185322	0	1	1	Upregulated	Genotype_spt3_vs_wt
YDR077W	SED1	56576.4	0.552686	0.144537	0.364518	0.715471	1	Upregulated	Genotype_spt3_vs_wt
YDR078C	SHU2	102.208	0.583832	0.0895515	0.936129	0.349207	1	Upregulated	Genotype_spt3_vs_wt
YDR079W	PET100	218.713	0.0105079	0.0842562	0	1	1	Upregulated	Genotype_spt3_vs_wt
YDR079C-A	TFB5	84.2162	0.0535707	0.140281	0	1	1	Upregulated	Genotype_spt3_vs_wt
YDR080W	VPS41	704.397	0.294546	0.0548623	0	1	1	Upregulated	Genotype_spt3_vs_wt
YDR081C	PDC2	729.236	0.270854	0.0549758	0	1	1	Upregulated	Genotype_spt3_vs_wt
YDR082W	STN1	275.051	0.0859769	0.0614325	0	1	1	Upregulated	Genotype_spt3_vs_wt
YDR085C	AFR1	514.667	0.218823	0.143104	0	1	1	Upregulated	Genotype_spt3_vs_wt
YDR090C	YDR090C	342.662	0.290401	0.0584636	0	1	1	Upregulated	Genotype_spt3_vs_wt
YDR091C	RLI1	2184.03	0.192056	0.0839712	0	1	1	Upregulated	Genotype_spt3_vs_wt
YDR092W	UBC13	655.562	0.428185	0.0616935	0	1	1	Upregulated	Genotype_spt3_vs_wt
YDR096W	GIS1	531.77	0.362729	0.132933	0	1	1	Upregulated	Genotype_spt3_vs_wt
YDR097C	MSH6	937.098	0.123619	0.0551298	0	1	1	Upregulated	Genotype_spt3_vs_wt
YDR099W	BMH2	4021.5	0.453647	0.0517445	0	1	1	Upregulated	Genotype_spt3_vs_wt
YDR102C	YDR102C	1.65906	0.215962	0.69397	0	1	1	Upregulated	Genotype_spt3_vs_wt
YDR103W	STE5	187.066	0.177721	0.0764577	0	1	1	Upregulated	Genotype_spt3_vs_wt
YDR104C	SPO71	371.408	0.219789	0.0644485	0	1	1	Upregulated	Genotype_spt3_vs_wt
YDR105C	TMS1	553.822	0.182551	0.0687276	0	1	1	Upregulated	Genotype_spt3_vs_wt
YDR106W	ARP10	23.1306	0.0708754	0.174496	0	1	1	Upregulated	Genotype_spt3_vs_wt
YDR108W	TRS85	398.713	0.0508081	0.0494146	0	1	1	Upregulated	Genotype_spt3_vs_wt
YDR109C	YDR109C	461.766	0.0793699	0.0502284	0	1	1	Upregulated	Genotype_spt3_vs_wt
YDR111C	ALT2	432.11	0.531332	0.0895891	0.349735	0.726538	1	Upregulated	Genotype_spt3_vs_wt
YDR117C	TMA64	698.91	0.0488936	0.0393801	0	1	1	Upregulated	Genotype_spt3_vs_wt
YDR118W	APC4	254.571	0.0150858	0.0696049	0	1	1	Upregulated	Genotype_spt3_vs_wt
YDR119W	VBA4	1572.49	0.0190778	0.0710575	0	1	1	Upregulated	Genotype_spt3_vs_wt
YDR121W	DPB4	447.335	0.0501121	0.0772991	0	1	1	Upregulated	Genotype_spt3_vs_wt
YDR122W	KIN1	1221.08	0.134958	0.0852228	0	1	1	Upregulated	Genotype_spt3_vs_wt
YDR124W	YDR124W	50.943	0.0468368	0.122827	0	1	1	Upregulated	Genotype_spt3_vs_wt
YDR126W	SWF1	166.046	0.582405	0.0775683	1.06235	0.288076	1	Upregulated	Genotype_spt3_vs_wt
YDR127W	ARO1	3044.54	0.476766	0.0643463	0	1	1	Upregulated	Genotype_spt3_vs_wt
YDR129C	SAC6	2592.18	0.0762219	0.0751935	0	1	1	Upregulated	Genotype_spt3_vs_wt
YDR130C	FIN1	238.767	0.198419	0.0796563	0	1	1	Upregulated	Genotype_spt3_vs_wt
YDR131C	YDR131C	258.001	0.337528	0.0528351	0	1	1	Upregulated	Genotype_spt3_vs_wt
YDR132C	YDR132C	201.864	0.443632	0.0696774	0	1	1	Upregulated	Genotype_spt3_vs_wt
YDR137W	RGP1	552.804	0.148632	0.0436437	0	1	1	Upregulated	Genotype_spt3_vs_wt
YDR138W	HPR1	643.19	0.171704	0.0521509	0	1	1	Upregulated	Genotype_spt3_vs_wt
YDR140W	MTQ2	317.286	0.176236	0.0574524	0	1	1	Upregulated	Genotype_spt3_vs_wt
YDR141C	DOP1	1259.78	0.348133	0.0596643	0	1	1	Upregulated	Genotype_spt3_vs_wt
YDR142C	PEX7	281.066	0.245505	0.0556088	0	1	1	Upregulated	Genotype_spt3_vs_wt
YDR143C	SAN1	682	0.421244	0.0620084	0	1	1	Upregulated	Genotype_spt3_vs_wt
YDR144C	MKC7	1361.52	0.233311	0.0795729	0	1	1	Upregulated	Genotype_spt3_vs_wt
YDR145W	TAF12	992.76	0.268952	0.0512652	0	1	1	Upregulated	Genotype_spt3_vs_wt
YDR146C	SWI5	913.979	0.290713	0.0937936	0	1	1	Upregulated	Genotype_spt3_vs_wt
YDR147W	EKI1	374.466	0.118034	0.0624688	0	1	1	Upregulated	Genotype_spt3_vs_wt
YDR148C	KGD2	2182.9	0.0758983	0.0858987	0	1	1	Upregulated	Genotype_spt3_vs_wt
YDR149C	YDR149C	0.252432	0.484306	2.13508	0	1	1	Upregulated	Genotype_spt3_vs_wt
YDR150W	NUM1	2265.57	0.328451	0.0617531	0	1	1	Upregulated	Genotype_spt3_vs_wt
YDR152W	GIR2	1154.9	0.021061	0.0867036	0	1	1	Upregulated	Genotype_spt3_vs_wt
YDR153C	ENT5	722.559	0.299256	0.0538062	0	1	1	Upregulated	Genotype_spt3_vs_wt
YDR155C	CPR1	13022.7	0.0106735	0.0852555	0	1	1	Upregulated	Genotype_spt3_vs_wt
YDR156W	RPA14	504.738	0.105775	0.100081	0	1	1	Upregulated	Genotype_spt3_vs_wt
YDR157W	YDR157W	140.775	0.0779274	0.107413	0	1	1	Upregulated	Genotype_spt3_vs_wt
YDR159W	SAC3	723.047	0.258086	0.0465109	0	1	1	Upregulated	Genotype_spt3_vs_wt
YDR160W	SSY1	513.968	0.233942	0.0481713	0	1	1	Upregulated	Genotype_spt3_vs_wt
YDR162C	NBP2	411.09	0.133448	0.0477685	0	1	1	Upregulated	Genotype_spt3_vs_wt
YDR163W	CWC15	364.628	0.00497988	0.107321	0	1	1	Upregulated	Genotype_spt3_vs_wt
YDR166C	SEC5	771.697	0.240002	0.044569	0	1	1	Upregulated	Genotype_spt3_vs_wt
YDR169C	STB3	645.083	0.0210898	0.0667602	0	1	1	Upregulated	Genotype_spt3_vs_wt
YDR169C-A	YDR169C-A	3.47377	0.50679	0.374251	0.0181431	0.985525	1	Upregulated	Genotype_spt3_vs_wt
YDR170C	SEC7	2982.33	0.0369451	0.057284	0	1	1	Upregulated	Genotype_spt3_vs_wt
YDR174W	HMO1	1563.78	0.111592	0.0868764	0	1	1	Upregulated	Genotype_spt3_vs_wt
YDR176W	NGG1	856.953	0.24001	0.0606232	0	1	1	Upregulated	Genotype_spt3_vs_wt
YDR177W	UBC1	1445.91	0.229155	0.0608151	0	1	1	Upregulated	Genotype_spt3_vs_wt
YDR180W	SCC2	582.024	0.186992	0.0692146	0	1	1	Upregulated	Genotype_spt3_vs_wt
YDR181C	SAS4	374.845	0.0418644	0.0601208	0	1	1	Upregulated	Genotype_spt3_vs_wt
YDR182W	CDC1	993.438	0.150911	0.0350572	0	1	1	Upregulated	Genotype_spt3_vs_wt
YDR182W-A	YDR182W-A	32.471	0.271801	0.131078	0	1	1	Upregulated	Genotype_spt3_vs_wt
YDR185C	UPS3	71.4951	0.207413	0.114206	0	1	1	Upregulated	Genotype_spt3_vs_wt
YDR186C	SND1	1504.16	0.407958	0.0707309	0	1	1	Upregulated	Genotype_spt3_vs_wt
YDR189W	SLY1	1180.52	0.130824	0.0471313	0	1	1	Upregulated	Genotype_spt3_vs_wt
YDR190C	RVB1	2188.77	0.00615824	0.0544652	0	1	1	Upregulated	Genotype_spt3_vs_wt
YDR191W	HST4	158.376	0.0669915	0.0972359	0	1	1	Upregulated	Genotype_spt3_vs_wt
YDR192C	NUP42	318.308	0.203657	0.0561568	0	1	1	Upregulated	Genotype_spt3_vs_wt
YDR194C	MSS116	2098.43	0.174763	0.0707106	0	1	1	Upregulated	Genotype_spt3_vs_wt
YDR195W	REF2	371.842	0.419545	0.0669823	0	1	1	Upregulated	Genotype_spt3_vs_wt
YDR197W	CBS2	267.824	0.157171	0.0609803	0	1	1	Upregulated	Genotype_spt3_vs_wt
YDR200C	VPS64	638.852	0.0245556	0.0564428	0	1	1	Upregulated	Genotype_spt3_vs_wt
YDR202C	RAV2	341.367	0.276275	0.0712926	0	1	1	Upregulated	Genotype_spt3_vs_wt
YDR203W	YDR203W	1.32573	0.0682701	0.714299	0	1	1	Upregulated	Genotype_spt3_vs_wt
YDR204W	COQ4	490.735	0.23019	0.0854222	0	1	1	Upregulated	Genotype_spt3_vs_wt
YDR205W	MSC2	479.3	0.362594	0.0557142	0	1	1	Upregulated	Genotype_spt3_vs_wt
YDR206W	EBS1	1242.47	0.198579	0.0565665	0	1	1	Upregulated	Genotype_spt3_vs_wt
YDR207C	UME6	582.324	0.0701898	0.054043	0	1	1	Upregulated	Genotype_spt3_vs_wt
YDR208W	MSS4	1046.18	0.0555583	0.0404232	0	1	1	Upregulated	Genotype_spt3_vs_wt
YDR215C	YDR215C	3.16459	0.0211839	0.486382	0	1	1	Upregulated	Genotype_spt3_vs_wt
YDR216W	ADR1	1357.34	0.588464	0.144763	0.611097	0.541135	1	Upregulated	Genotype_spt3_vs_wt
YDR233C	RTN1	4264.71	0.242961	0.0985695	0	1	1	Upregulated	Genotype_spt3_vs_wt
YDR249C	YDR249C	178.373	0.0680958	0.0945751	0	1	1	Upregulated	Genotype_spt3_vs_wt
YDR250C	YDR250C	1.76711	0.727764	0.582023	0.391332	0.695552	1	Upregulated	Genotype_spt3_vs_wt
YDR253C	MET32	100.396	0.615562	0.167508	0.68989	0.490263	1	Upregulated	Genotype_spt3_vs_wt
YDR258C	HSP78	2005.62	0.589297	0.264847	0.337163	0.735994	1	Upregulated	Genotype_spt3_vs_wt
YDR259C	YAP6	159.86	0.167359	0.1277	0	1	1	Upregulated	Genotype_spt3_vs_wt
YDR262W	YDR262W	825.684	0.394705	0.0796869	0	1	1	Upregulated	Genotype_spt3_vs_wt
YDR263C	DIN7	176.148	0.266627	0.0860128	0	1	1	Upregulated	Genotype_spt3_vs_wt
YDR264C	AKR1	1931.66	0.571929	0.0571236	1.25918	0.207964	1	Upregulated	Genotype_spt3_vs_wt
YDR265W	PEX10	233.946	0.165085	0.0652877	0	1	1	Upregulated	Genotype_spt3_vs_wt
YDR266C	HEL2	970.488	0.0622201	0.0435544	0	1	1	Upregulated	Genotype_spt3_vs_wt
YDR268W	MSW1	286.071	0.222811	0.0539242	0	1	1	Upregulated	Genotype_spt3_vs_wt
YDR270W	CCC2	494.357	0.619928	0.0980242	1.22345	0.22116	1	Upregulated	Genotype_spt3_vs_wt
YDR272W	GLO2	1091.14	0.0938388	0.0715516	0	1	1	Upregulated	Genotype_spt3_vs_wt
YDR273W	DON1	157.263	0.108578	0.0922565	0	1	1	Upregulated	Genotype_spt3_vs_wt
YDR279W	RNH202	376.11	0.0370086	0.0497801	0	1	1	Upregulated	Genotype_spt3_vs_wt
YDR283C	GCN2	1242.21	0.216682	0.0488351	0	1	1	Upregulated	Genotype_spt3_vs_wt
YDR284C	DPP1	858.501	0.014692	0.0522668	0	1	1	Upregulated	Genotype_spt3_vs_wt
YDR285W	ZIP1	235.512	0.230339	0.0885261	0	1	1	Upregulated	Genotype_spt3_vs_wt
YDR289C	RTT103	586.278	0.28626	0.0578468	0	1	1	Upregulated	Genotype_spt3_vs_wt
YDR290W	YDR290W	0.313043	0.0500223	1.23323	0	1	1	Upregulated	Genotype_spt3_vs_wt
YDR291W	HRQ1	587.317	0.137279	0.0478065	0	1	1	Upregulated	Genotype_spt3_vs_wt
YDR293C	SSD1	2742.39	0.328938	0.0722511	0	1	1	Upregulated	Genotype_spt3_vs_wt
YDR294C	DPL1	1690.26	0.333854	0.0364667	0	1	1	Upregulated	Genotype_spt3_vs_wt
YDR295C	HDA2	622.213	0.473979	0.0547092	0	1	1	Upregulated	Genotype_spt3_vs_wt
YDR298C	ATP5	2148.65	0.141477	0.0734838	0	1	1	Upregulated	Genotype_spt3_vs_wt
YDR299W	BFR2	1594.51	0.0311617	0.118223	0	1	1	Upregulated	Genotype_spt3_vs_wt
YDR301W	CFT1	859.029	0.125442	0.0639186	0	1	1	Upregulated	Genotype_spt3_vs_wt
YDR304C	CPR5	2250.52	0.128668	0.0580837	0	1	1	Upregulated	Genotype_spt3_vs_wt
YDR305C	HNT2	280.814	0.106172	0.0671442	0	1	1	Upregulated	Genotype_spt3_vs_wt
YDR306C	YDR306C	440.187	0.205335	0.0599728	0	1	1	Upregulated	Genotype_spt3_vs_wt
YDR307W	PMT7	645.751	0.147794	0.0639764	0	1	1	Upregulated	Genotype_spt3_vs_wt
YDR309C	GIC2	1068.21	0.0480448	0.133168	0	1	1	Upregulated	Genotype_spt3_vs_wt
YDR310C	SUM1	1639.49	0.016247	0.0458664	0	1	1	Upregulated	Genotype_spt3_vs_wt
YDR311W	TFB1	555.341	0.101762	0.0476717	0	1	1	Upregulated	Genotype_spt3_vs_wt
YDR313C	PIB1	262.016	0.34336	0.0692627	0	1	1	Upregulated	Genotype_spt3_vs_wt
YDR314C	RAD34	155.466	0.457896	0.106275	0	1	1	Upregulated	Genotype_spt3_vs_wt
YDR315C	IPK1	178.686	0.0438808	0.0770857	0	1	1	Upregulated	Genotype_spt3_vs_wt
YDR316W	OMS1	545.861	0.0105469	0.0763937	0	1	1	Upregulated	Genotype_spt3_vs_wt
YDR319C	YDR319C	363.955	0.191505	0.0607491	0	1	1	Upregulated	Genotype_spt3_vs_wt
YDR323C	PEP7	197.269	0.221263	0.0831699	0	1	1	Upregulated	Genotype_spt3_vs_wt
YDR326C	YSP2	1512.24	0.25732	0.0555534	0	1	1	Upregulated	Genotype_spt3_vs_wt
YDR329C	PEX3	727.134	0.267303	0.0520148	0	1	1	Upregulated	Genotype_spt3_vs_wt
YDR330W	UBX5	549.236	0.301683	0.0658445	0	1	1	Upregulated	Genotype_spt3_vs_wt
YDR333C	RQC1	774.025	0.27188	0.0494235	0	1	1	Upregulated	Genotype_spt3_vs_wt
YDR335W	MSN5	1856.86	0.237519	0.050859	0	1	1	Upregulated	Genotype_spt3_vs_wt
YDR338C	YDR338C	356.34	0.314602	0.0602213	0	1	1	Upregulated	Genotype_spt3_vs_wt
YDR339C	FCF1	611.973	0.0253005	0.0898794	0	1	1	Upregulated	Genotype_spt3_vs_wt
YDR342C	HXT7	9846.41	0.01757	0.220868	0	1	1	Upregulated	Genotype_spt3_vs_wt
YDR348C	PAL1	1007.32	0.0258925	0.0506966	0	1	1	Upregulated	Genotype_spt3_vs_wt
YDR349C	YPS7	1818.32	0.37804	0.0596014	0	1	1	Upregulated	Genotype_spt3_vs_wt
YDR350C	ATP22	676.909	0.408517	0.0585681	0	1	1	Upregulated	Genotype_spt3_vs_wt
YDR351W	SBE2	970.424	0.179101	0.0531189	0	1	1	Upregulated	Genotype_spt3_vs_wt
YDR353W	TRR1	4316.5	0.0781963	0.0627713	0	1	1	Upregulated	Genotype_spt3_vs_wt
YDR356W	SPC110	787.135	0.0982248	0.0947998	0	1	1	Upregulated	Genotype_spt3_vs_wt
YDR358W	GGA1	488.058	0.420113	0.120057	0	1	1	Upregulated	Genotype_spt3_vs_wt
YDR369C	XRS2	289.204	0.0476117	0.0719018	0	1	1	Upregulated	Genotype_spt3_vs_wt
YDR371W	CTS2	439.625	0.0690084	0.0659574	0	1	1	Upregulated	Genotype_spt3_vs_wt
YDR375C	BCS1	477.746	0.111459	0.0521703	0	1	1	Upregulated	Genotype_spt3_vs_wt
YDR376W	ARH1	563.997	0.120902	0.0484478	0	1	1	Upregulated	Genotype_spt3_vs_wt
YDR379W	RGA2	768.739	0.281837	0.0703592	0	1	1	Upregulated	Genotype_spt3_vs_wt
YDR381C-A	YDR381C-A	262.813	0.366487	0.10147	0	1	1	Upregulated	Genotype_spt3_vs_wt
YDR383C	NKP1	184.676	0.0465134	0.0748445	0	1	1	Upregulated	Genotype_spt3_vs_wt
YDR385W	EFT2	22636.8	0.0884433	0.072556	0	1	1	Upregulated	Genotype_spt3_vs_wt
YDR386W	MUS81	290.689	0.0842316	0.0678047	0	1	1	Upregulated	Genotype_spt3_vs_wt
YDR387C	CIN10	427.98	0.243907	0.0713285	0	1	1	Upregulated	Genotype_spt3_vs_wt
YDR388W	RVS167	2350.27	0.0630726	0.0518626	0	1	1	Upregulated	Genotype_spt3_vs_wt
YDR389W	SAC7	617.183	0.270683	0.070598	0	1	1	Upregulated	Genotype_spt3_vs_wt
YDR390C	UBA2	980.445	0.142521	0.0396688	0	1	1	Upregulated	Genotype_spt3_vs_wt
YDR394W	RPT3	2219.17	0.160397	0.046053	0	1	1	Upregulated	Genotype_spt3_vs_wt
YDR395W	SXM1	2358.54	0.0896869	0.0676645	0	1	1	Upregulated	Genotype_spt3_vs_wt
YDR405W	MRP20	577.055	0.049608	0.088061	0	1	1	Upregulated	Genotype_spt3_vs_wt
YDR407C	TRS120	1038.61	0.20807	0.0586075	0	1	1	Upregulated	Genotype_spt3_vs_wt
YDR409W	SIZ1	430.089	0.137885	0.0748086	0	1	1	Upregulated	Genotype_spt3_vs_wt
YDR410C	STE14	149.451	0.0955412	0.0913634	0	1	1	Upregulated	Genotype_spt3_vs_wt
YDR411C	DFM1	543.921	0.330942	0.0691271	0	1	1	Upregulated	Genotype_spt3_vs_wt
YDR415C	YDR415C	347.175	0.143577	0.0556684	0	1	1	Upregulated	Genotype_spt3_vs_wt
YDR416W	SYF1	452.652	0.14314	0.051108	0	1	1	Upregulated	Genotype_spt3_vs_wt
YDR419W	RAD30	336.275	0.300862	0.04902	0	1	1	Upregulated	Genotype_spt3_vs_wt
YDR420W	HKR1	1225.04	0.330924	0.0957476	0	1	1	Upregulated	Genotype_spt3_vs_wt
YDR421W	ARO80	385.046	0.0940271	0.0658961	0	1	1	Upregulated	Genotype_spt3_vs_wt
YDR422C	SIP1	645.078	0.180405	0.0442869	0	1	1	Upregulated	Genotype_spt3_vs_wt
YDR423C	CAD1	362.591	0.40388	0.0634021	0	1	1	Upregulated	Genotype_spt3_vs_wt
YDR424C	DYN2	373.823	0.0228815	0.120616	0	1	1	Upregulated	Genotype_spt3_vs_wt
YDR425W	SNX41	358.147	0.535746	0.078415	0.455851	0.648497	1	Upregulated	Genotype_spt3_vs_wt
YDR427W	RPN9	1807.52	0.235316	0.0558566	0	1	1	Upregulated	Genotype_spt3_vs_wt
YDR430C	CYM1	935.761	0.0437792	0.0632254	0	1	1	Upregulated	Genotype_spt3_vs_wt
YDR434W	GPI17	1282.7	0.140558	0.0585914	0	1	1	Upregulated	Genotype_spt3_vs_wt
YDR436W	PPZ2	439.13	0.129437	0.0725608	0	1	1	Upregulated	Genotype_spt3_vs_wt
YDR437W	GPI19	38.9611	0.465271	0.119605	0	1	1	Upregulated	Genotype_spt3_vs_wt
YDR438W	THI74	218.789	0.155659	0.0721944	0	1	1	Upregulated	Genotype_spt3_vs_wt
YDR441C	APT2	401.861	0.0116086	0.0725609	0	1	1	Upregulated	Genotype_spt3_vs_wt
YDR443C	SSN2	590.77	0.196987	0.0720768	0	1	1	Upregulated	Genotype_spt3_vs_wt
YDR445C	YDR445C	0.183593	0.134447	1.8468	0	1	1	Upregulated	Genotype_spt3_vs_wt
YDR446W	ECM11	14.6881	0.42642	0.223631	0	1	1	Upregulated	Genotype_spt3_vs_wt
YDR452W	PPN1	3409.61	0.572983	0.057307	1.27354	0.202826	1	Upregulated	Genotype_spt3_vs_wt
YDR454C	GUK1	2175.53	0.117544	0.0740755	0	1	1	Upregulated	Genotype_spt3_vs_wt
YDR455C	YDR455C	0.717258	0.428474	0.961484	0	1	1	Upregulated	Genotype_spt3_vs_wt
YDR456W	NHX1	1182.51	0.514487	0.0534165	0.271214	0.786227	1	Upregulated	Genotype_spt3_vs_wt
YDR457W	TOM1	2744.02	0.411443	0.0637051	0	1	1	Upregulated	Genotype_spt3_vs_wt
YDR458C	HEH2	798.205	0.0996568	0.0554061	0	1	1	Upregulated	Genotype_spt3_vs_wt
YDR460W	TFB3	365.187	0.000708066	0.0627777	0	1	1	Upregulated	Genotype_spt3_vs_wt
YDR461W	MFA1	25.0935	0.2976	0.289688	0	1	1	Upregulated	Genotype_spt3_vs_wt
YDR463W	STP1	834.239	0.431588	0.0577455	0	1	1	Upregulated	Genotype_spt3_vs_wt
YDR464W	SPP41	2047.6	0.000384138	0.0663108	0	1	1	Upregulated	Genotype_spt3_vs_wt
YDR466W	PKH3	733.349	0.16991	0.0634215	0	1	1	Upregulated	Genotype_spt3_vs_wt
YDR473C	PRP3	563.308	0.135753	0.0739133	0	1	1	Upregulated	Genotype_spt3_vs_wt
YDR476C	YDR476C	383.007	0.591727	0.0640518	1.43208	0.152122	1	Upregulated	Genotype_spt3_vs_wt
YDR479C	PEX29	490.39	0.19087	0.0839036	0	1	1	Upregulated	Genotype_spt3_vs_wt
YDR480W	DIG2	211.092	0.0464604	0.0652953	0	1	1	Upregulated	Genotype_spt3_vs_wt
YDR483W	KRE2	3675.87	0.0783339	0.0498244	0	1	1	Upregulated	Genotype_spt3_vs_wt
YDR484W	VPS52	329.772	0.222939	0.0570903	0	1	1	Upregulated	Genotype_spt3_vs_wt
YDR485C	VPS72	1014.47	0.240254	0.0640705	0	1	1	Upregulated	Genotype_spt3_vs_wt
YDR486C	VPS60	571.581	0.086984	0.0719519	0	1	1	Upregulated	Genotype_spt3_vs_wt
YDR494W	RSM28	639.506	0.133617	0.0492077	0	1	1	Upregulated	Genotype_spt3_vs_wt
YDR495C	VPS3	560.341	0.219531	0.0622555	0	1	1	Upregulated	Genotype_spt3_vs_wt
YDR497C	ITR1	4379.13	0.337386	0.0713368	0	1	1	Upregulated	Genotype_spt3_vs_wt
YDR498C	SEC20	383.348	0.0833113	0.0589301	0	1	1	Upregulated	Genotype_spt3_vs_wt
YDR499W	LCD1	380.746	0.122919	0.0554978	0	1	1	Upregulated	Genotype_spt3_vs_wt
YDR502C	SAM2	1665.73	0.139251	0.10229	0	1	1	Upregulated	Genotype_spt3_vs_wt
YDR503C	LPP1	250.392	0.202532	0.0835659	0	1	1	Upregulated	Genotype_spt3_vs_wt
YDR505C	PSP1	862.209	0.090852	0.0816539	0	1	1	Upregulated	Genotype_spt3_vs_wt
YDR507C	GIN4	1259.39	0.137094	0.0619392	0	1	1	Upregulated	Genotype_spt3_vs_wt
YDR510W	SMT3	1493.12	0.0313442	0.0611982	0	1	1	Upregulated	Genotype_spt3_vs_wt
YDR511W	SDH7	196.777	0.167503	0.0876774	0	1	1	Upregulated	Genotype_spt3_vs_wt
YDR514C	YDR514C	389.454	0.0550478	0.0781155	0	1	1	Upregulated	Genotype_spt3_vs_wt
YDR515W	SLF1	397.113	0.153691	0.0717347	0	1	1	Upregulated	Genotype_spt3_vs_wt
YDR516C	EMI2	1677.8	0.249516	0.155294	0	1	1	Upregulated	Genotype_spt3_vs_wt
YDR518W	EUG1	728.988	0.297265	0.0776615	0	1	1	Upregulated	Genotype_spt3_vs_wt
YDR520C	URC2	359.136	0.117072	0.0643799	0	1	1	Upregulated	Genotype_spt3_vs_wt
YDR522C	SPS2	38.1957	0.41216	0.411454	0	1	1	Upregulated	Genotype_spt3_vs_wt
YDR523C	SPS1	63.3099	0.415027	0.163532	0	1	1	Upregulated	Genotype_spt3_vs_wt
YDR524C	AGE1	619.32	0.419074	0.0521506	0	1	1	Upregulated	Genotype_spt3_vs_wt
YDR524C-B	YDR524C-B	11949.2	0.127234	0.108253	0	1	1	Upregulated	Genotype_spt3_vs_wt
YDR527W	RBA50	1012.82	0.169391	0.0958322	0	1	1	Upregulated	Genotype_spt3_vs_wt
YDR528W	HLR1	310.637	0.10253	0.139517	0	1	1	Upregulated	Genotype_spt3_vs_wt
YDR529C	QCR7	2038.71	0.235567	0.116183	0	1	1	Upregulated	Genotype_spt3_vs_wt
YDR530C	APA2	348.959	0.0294294	0.0772452	0	1	1	Upregulated	Genotype_spt3_vs_wt
YDR532C	KRE28	274.44	0.0965162	0.0753066	0	1	1	Upregulated	Genotype_spt3_vs_wt
YDR535C	YDR535C	10.2949	0.392469	0.245245	0	1	1	Upregulated	Genotype_spt3_vs_wt
YDR542W	PAU10	9.28452	0.448229	0.291446	0	1	1	Upregulated	Genotype_spt3_vs_wt
YDR543C	YDR543C	0.260411	1.57839	1.53315	0.703384	0.481817	1	Upregulated	Genotype_spt3_vs_wt
YDR544C	YDR544C	2.86793	0.871678	0.404073	0.919829	0.357662	1	Upregulated	Genotype_spt3_vs_wt
YDR545C-A	YDR545C-A	2.49634	0.387971	0.396815	0	1	1	Upregulated	Genotype_spt3_vs_wt
YOL166W-A	YOL166W-A	0.389039	0.659031	1.05791	0.150326	0.880507	1	Upregulated	Genotype_spt3_vs_wt
YOL166C	YOL166C	1.34542	0.366951	0.641055	0	1	1	Upregulated	Genotype_spt3_vs_wt
YOL164W-A	YOL164W-A	1.86141	0.440806	0.646598	0	1	1	Upregulated	Genotype_spt3_vs_wt
YOL162W	YOL162W	40.5461	0.157967	0.171992	0	1	1	Upregulated	Genotype_spt3_vs_wt
YOL158C	ENB1	906.904	0.216506	0.116767	0	1	1	Upregulated	Genotype_spt3_vs_wt
YOL154W	ZPS1	96.4552	0.114669	0.102607	0	1	1	Upregulated	Genotype_spt3_vs_wt
YOL148C	SPT20	421.579	0.155165	0.0604682	0	1	1	Upregulated	Genotype_spt3_vs_wt
YOL147C	PEX11	256.764	0.21747	0.0659082	0	1	1	Upregulated	Genotype_spt3_vs_wt
YOL146W	PSF3	199.906	0.147081	0.0718564	0	1	1	Upregulated	Genotype_spt3_vs_wt
YOL145C	CTR9	1877.75	0.0252135	0.0496934	0	1	1	Upregulated	Genotype_spt3_vs_wt
YOL142W	RRP40	629.548	0.131953	0.0883862	0	1	1	Upregulated	Genotype_spt3_vs_wt
YOL139C	CDC33	3974.11	0.112245	0.0835086	0	1	1	Upregulated	Genotype_spt3_vs_wt
YOL138C	RTC1	676.587	0.0744123	0.0512712	0	1	1	Upregulated	Genotype_spt3_vs_wt
YOL137W	BSC6	579.375	0.226883	0.0527051	0	1	1	Upregulated	Genotype_spt3_vs_wt
YOL135C	MED7	196.341	0.27217	0.080349	0	1	1	Upregulated	Genotype_spt3_vs_wt
YOL132W	GAS4	53.2974	0.418039	0.254414	0	1	1	Upregulated	Genotype_spt3_vs_wt
YOL129W	VPS68	1210.36	0.0134012	0.0799761	0	1	1	Upregulated	Genotype_spt3_vs_wt
YOL125W	TRM13	668.284	0.257473	0.104644	0	1	1	Upregulated	Genotype_spt3_vs_wt
YOL123W	HRP1	2506.79	0.225059	0.0860904	0	1	1	Upregulated	Genotype_spt3_vs_wt
YOL122C	SMF1	1279.98	0.249794	0.0843735	0	1	1	Upregulated	Genotype_spt3_vs_wt
YOL118C	YOL118C	5.20151	0.498288	0.300148	0	1	1	Upregulated	Genotype_spt3_vs_wt
YOL117W	RRI2	258.291	0.336259	0.102673	0	1	1	Upregulated	Genotype_spt3_vs_wt
YOL116W	MSN1	266.61	0.166917	0.083618	0	1	1	Upregulated	Genotype_spt3_vs_wt
YOL114C	PTH4	82.4912	0.537239	0.137376	0.271076	0.786332	1	Upregulated	Genotype_spt3_vs_wt
YOL113W	SKM1	871.653	0.145219	0.0881022	0	1	1	Upregulated	Genotype_spt3_vs_wt
YOL112W	MSB4	849.859	0.0800598	0.0753666	0	1	1	Upregulated	Genotype_spt3_vs_wt
YOL111C	MDY2	660.672	0.0691596	0.0582903	0	1	1	Upregulated	Genotype_spt3_vs_wt
YOL101C	IZH4	224.194	0.623445	0.279501	0.441664	0.658733	1	Upregulated	Genotype_spt3_vs_wt
YOL100W	PKH2	805.498	0.389314	0.0746221	0	1	1	Upregulated	Genotype_spt3_vs_wt
YOL099C	YOL099C	38.4043	0.0132692	0.14098	0	1	1	Upregulated	Genotype_spt3_vs_wt
YOL098C	SDD3	1777.15	0.123657	0.0499588	0	1	1	Upregulated	Genotype_spt3_vs_wt
YOL094C	RFC4	381.289	0.0686692	0.0570365	0	1	1	Upregulated	Genotype_spt3_vs_wt
YOL093W	TRM10	525.06	0.00444155	0.0758169	0	1	1	Upregulated	Genotype_spt3_vs_wt
YOL092W	YPQ1	1324.46	0.133267	0.0775194	0	1	1	Upregulated	Genotype_spt3_vs_wt
YOL091W	SPO21	91.639	0.355718	0.148314	0	1	1	Upregulated	Genotype_spt3_vs_wt
YOL089C	HAL9	444.118	0.411791	0.0733502	0	1	1	Upregulated	Genotype_spt3_vs_wt
YOL087C	DUF1	1089.18	0.0983684	0.0687371	0	1	1	Upregulated	Genotype_spt3_vs_wt
YOL086W-A	MHF1	203.645	0.245924	0.110087	0	1	1	Upregulated	Genotype_spt3_vs_wt
YOL085W-A	YOL085W-A	8.59472	0.345876	0.276919	0	1	1	Upregulated	Genotype_spt3_vs_wt
YOL085C	YOL085C	0.67678	0.239569	0.940526	0	1	1	Upregulated	Genotype_spt3_vs_wt
YOL084W	PHM7	94.053	0.105437	0.134781	0	1	1	Upregulated	Genotype_spt3_vs_wt
YOL083W	ATG34	257.735	0.0372834	0.162228	0	1	1	Upregulated	Genotype_spt3_vs_wt
YOL081W	IRA2	1685.53	0.533825	0.073461	0.460452	0.645192	1	Upregulated	Genotype_spt3_vs_wt
YOL078W	AVO1	481.983	0.0226339	0.0557696	0	1	1	Upregulated	Genotype_spt3_vs_wt
YOL077C	BRX1	1747.06	0.0229273	0.109962	0	1	1	Upregulated	Genotype_spt3_vs_wt
YOL076W	MDM20	852.758	0.0162671	0.052715	0	1	1	Upregulated	Genotype_spt3_vs_wt
YOL075C	YOL075C	463.215	0.388517	0.0664372	0	1	1	Upregulated	Genotype_spt3_vs_wt
YOL073C	DSC2	383	0.322981	0.0700765	0	1	1	Upregulated	Genotype_spt3_vs_wt
YOL072W	THP1	278.721	0.320339	0.0541681	0	1	1	Upregulated	Genotype_spt3_vs_wt
YOL071W	YOL071W	310.832	0.300559	0.09271	0	1	1	Upregulated	Genotype_spt3_vs_wt
YOL070C	NBA1	1039.33	0.333168	0.0528128	0	1	1	Upregulated	Genotype_spt3_vs_wt
YOL068C	HST1	1166.99	0.0505892	0.0393301	0	1	1	Upregulated	Genotype_spt3_vs_wt
YOL066C	RIB2	513.646	0.0704779	0.0455567	0	1	1	Upregulated	Genotype_spt3_vs_wt
YOL064C	MET22	741.793	0.0410944	0.0674321	0	1	1	Upregulated	Genotype_spt3_vs_wt
YOL063C	CRT10	575.701	0.222268	0.0441009	0	1	1	Upregulated	Genotype_spt3_vs_wt
YOL061W	PRS5	1980.24	0.150413	0.0593978	0	1	1	Upregulated	Genotype_spt3_vs_wt
YOL060C	MAM3	1353.04	0.147096	0.0785904	0	1	1	Upregulated	Genotype_spt3_vs_wt
YOL058W	ARG1	704.323	0.742298	0.21631	1.12014	0.262652	1	Upregulated	Genotype_spt3_vs_wt
YOL053W	AIM39	258.348	0.0503803	0.0903095	0	1	1	Upregulated	Genotype_spt3_vs_wt
YOL051W	GAL11	1112.8	0.164129	0.0595407	0	1	1	Upregulated	Genotype_spt3_vs_wt
YOL048C	RRT8	376.98	0.29013	0.11018	0	1	1	Upregulated	Genotype_spt3_vs_wt
YOL047C	LDS2	47.6885	0.591037	0.275083	0.330945	0.740686	1	Upregulated	Genotype_spt3_vs_wt
YOL044W	PEX15	169.722	0.11923	0.0672815	0	1	1	Upregulated	Genotype_spt3_vs_wt
YOL043C	NTG2	328.779	0.132218	0.0619742	0	1	1	Upregulated	Genotype_spt3_vs_wt
YOL038C-A	YOL038C-A	18.1893	0.708587	0.204082	1.02207	0.306747	1	Upregulated	Genotype_spt3_vs_wt
YOL038W	PRE6	2039.33	0.257505	0.0568121	0	1	1	Upregulated	Genotype_spt3_vs_wt
YOL036W	YOL036W	1180.29	0.311857	0.0496502	0	1	1	Upregulated	Genotype_spt3_vs_wt
YOL034W	SMC5	588.074	0.0173887	0.0541814	0	1	1	Upregulated	Genotype_spt3_vs_wt
YOL031C	SIL1	542.689	0.145734	0.0537754	0	1	1	Upregulated	Genotype_spt3_vs_wt
YOL030W	GAS5	4240.74	0.434888	0.0633956	0	1	1	Upregulated	Genotype_spt3_vs_wt
YOL027C	MDM38	2018.17	0.14508	0.0540754	0	1	1	Upregulated	Genotype_spt3_vs_wt
YOL026C	MIM1	392.244	0.093499	0.0797751	0	1	1	Upregulated	Genotype_spt3_vs_wt
YOL025W	LAG2	274.402	0.0126164	0.0600898	0	1	1	Upregulated	Genotype_spt3_vs_wt
YOL024W	YOL024W	15.8868	0.297138	0.188627	0	1	1	Upregulated	Genotype_spt3_vs_wt
YOL023W	IFM1	339.631	0.0535474	0.0780851	0	1	1	Upregulated	Genotype_spt3_vs_wt
YOL019W-A	YOL019W-A	0.145241	0.18624	2.63565	0	1	1	Upregulated	Genotype_spt3_vs_wt
YOL017W	ESC8	354.33	0.147175	0.0848919	0	1	1	Upregulated	Genotype_spt3_vs_wt
YOL015W	IRC10	115.879	0.447754	0.120312	0	1	1	Upregulated	Genotype_spt3_vs_wt
YOL013W-A	YOL013W-A	14.7675	0.304559	0.258858	0	1	1	Upregulated	Genotype_spt3_vs_wt
YOL013C	HRD1	619.972	0.367363	0.0490441	0	1	1	Upregulated	Genotype_spt3_vs_wt
YOL009C	MDM12	188.334	0.345726	0.0610919	0	1	1	Upregulated	Genotype_spt3_vs_wt
YOL008W	COQ10	202.884	0.221826	0.0630965	0	1	1	Upregulated	Genotype_spt3_vs_wt
YOL005C	RPB11	573.102	0.167968	0.0842956	0	1	1	Upregulated	Genotype_spt3_vs_wt
YOL004W	SIN3	2184.2	0.136183	0.0510971	0	1	1	Upregulated	Genotype_spt3_vs_wt
YOL001W	PHO80	260.831	0.0811797	0.050601	0	1	1	Upregulated	Genotype_spt3_vs_wt
YOR002W	ALG6	1105.36	0.406757	0.0547767	0	1	1	Upregulated	Genotype_spt3_vs_wt
YOR005C	DNL4	283.12	0.224852	0.0675546	0	1	1	Upregulated	Genotype_spt3_vs_wt
YOR007C	SGT2	5677.81	0.516083	0.062194	0.258588	0.795953	1	Upregulated	Genotype_spt3_vs_wt
YOR008C	SLG1	1023.32	0.138407	0.044344	0	1	1	Upregulated	Genotype_spt3_vs_wt
YOR008C-A	YOR008C-A	0.367469	0.152886	1.3075	0	1	1	Upregulated	Genotype_spt3_vs_wt
YOR011W	AUS1	510.471	0.219504	0.106182	0	1	1	Upregulated	Genotype_spt3_vs_wt
YOR014W	RTS1	1637.99	0.10864	0.0395889	0	1	1	Upregulated	Genotype_spt3_vs_wt
YOR016C	ERP4	643.947	0.0353265	0.0614577	0	1	1	Upregulated	Genotype_spt3_vs_wt
YOR018W	ROD1	378.018	0.00780547	0.103348	0	1	1	Upregulated	Genotype_spt3_vs_wt
YOR019W	YOR019W	141.277	0.0369447	0.108436	0	1	1	Upregulated	Genotype_spt3_vs_wt
YOR020C	HSP10	2727.94	0.253305	0.110389	0	1	1	Upregulated	Genotype_spt3_vs_wt
YOR020W-A	YOR020W-A	330.55	0.270131	0.108671	0	1	1	Upregulated	Genotype_spt3_vs_wt
YOR022C	DDL1	276.702	0.112024	0.076315	0	1	1	Upregulated	Genotype_spt3_vs_wt
YOR023C	AHC1	872.516	0.350557	0.0742135	0	1	1	Upregulated	Genotype_spt3_vs_wt
YOR024W	YOR024W	1.68382	0.471896	0.555889	0	1	1	Upregulated	Genotype_spt3_vs_wt
YOR025W	HST3	594.303	0.0154775	0.102295	0	1	1	Upregulated	Genotype_spt3_vs_wt
YOR026W	BUB3	386.728	0.154944	0.0522323	0	1	1	Upregulated	Genotype_spt3_vs_wt
YOR030W	DFG16	552.944	0.207996	0.0541195	0	1	1	Upregulated	Genotype_spt3_vs_wt
YOR034C	AKR2	569.315	0.0761103	0.052819	0	1	1	Upregulated	Genotype_spt3_vs_wt
YOR034C-A	YOR034C-A	69.0623	0.357109	0.107869	0	1	1	Upregulated	Genotype_spt3_vs_wt
YOR035C	SHE4	610.75	0.172275	0.0717977	0	1	1	Upregulated	Genotype_spt3_vs_wt
YOR036W	PEP12	499.126	0.496325	0.100558	0	1	1	Upregulated	Genotype_spt3_vs_wt
YOR037W	CYC2	258.824	0.361153	0.0636605	0	1	1	Upregulated	Genotype_spt3_vs_wt
YOR042W	CUE5	1264.44	0.0375638	0.0599555	0	1	1	Upregulated	Genotype_spt3_vs_wt
YOR044W	IRC23	215.13	0.406885	0.117557	0	1	1	Upregulated	Genotype_spt3_vs_wt
YOR046C	DBP5	1999.68	0.103355	0.0514927	0	1	1	Upregulated	Genotype_spt3_vs_wt
YOR048C	RAT1	1696.53	0.193601	0.07188	0	1	1	Upregulated	Genotype_spt3_vs_wt
YOR054C	VHS3	445.046	0.0829492	0.109699	0	1	1	Upregulated	Genotype_spt3_vs_wt
YOR055W	YOR055W	1.53559	0.149493	0.773774	0	1	1	Upregulated	Genotype_spt3_vs_wt
YOR057W	SGT1	712.564	0.184584	0.0405837	0	1	1	Upregulated	Genotype_spt3_vs_wt
YOR058C	ASE1	599.276	0.299894	0.0890231	0	1	1	Upregulated	Genotype_spt3_vs_wt
YOR059C	YOR059C	618.233	0.392915	0.052894	0	1	1	Upregulated	Genotype_spt3_vs_wt
YOR061W	CKA2	1337.79	0.214679	0.0504596	0	1	1	Upregulated	Genotype_spt3_vs_wt
YOR064C	YNG1	207.329	0.000573727	0.0873793	0	1	1	Upregulated	Genotype_spt3_vs_wt
YOR065W	CYT1	1888.87	0.50254	0.173914	0.0146039	0.988348	1	Upregulated	Genotype_spt3_vs_wt
YOR067C	ALG8	857.604	0.0142635	0.055365	0	1	1	Upregulated	Genotype_spt3_vs_wt
YOR068C	VAM10	1.72779	0.769972	0.509547	0.529828	0.596232	1	Upregulated	Genotype_spt3_vs_wt
YOR070C	GYP1	360.718	0.120934	0.0719068	0	1	1	Upregulated	Genotype_spt3_vs_wt
YOR072W-A	YOR072W-A	11.1641	0.657051	0.223771	0.701836	0.482781	1	Upregulated	Genotype_spt3_vs_wt
YOR075W	UFE1	340.521	0.0192256	0.083303	0	1	1	Upregulated	Genotype_spt3_vs_wt
YOR076C	SKI7	400.147	0.308807	0.0636336	0	1	1	Upregulated	Genotype_spt3_vs_wt
YOR081C	TGL5	636.896	0.141743	0.0694506	0	1	1	Upregulated	Genotype_spt3_vs_wt
YOR085W	OST3	1389.47	0.37076	0.0559423	0	1	1	Upregulated	Genotype_spt3_vs_wt
YOR086C	TCB1	2826.49	0.0158403	0.061887	0	1	1	Upregulated	Genotype_spt3_vs_wt
YOR090C	PTC5	912.235	0.254194	0.046632	0	1	1	Upregulated	Genotype_spt3_vs_wt
YOR092W	ECM3	551.341	0.269739	0.0663142	0	1	1	Upregulated	Genotype_spt3_vs_wt
YOR093C	CMR2	638.151	0.223624	0.0683132	0	1	1	Upregulated	Genotype_spt3_vs_wt
YOR094W	ARF3	301.887	0.0086729	0.0682614	0	1	1	Upregulated	Genotype_spt3_vs_wt
YOR097C	YOR097C	282.091	0.107901	0.0779659	0	1	1	Upregulated	Genotype_spt3_vs_wt
YOR098C	NUP1	1774.49	0.0212828	0.0651529	0	1	1	Upregulated	Genotype_spt3_vs_wt
YOR100C	CRC1	67.0839	0.0417995	0.172349	0	1	1	Upregulated	Genotype_spt3_vs_wt
YOR102W	YOR102W	9.18316	0.276243	0.27314	0	1	1	Upregulated	Genotype_spt3_vs_wt
YOR103C	OST2	550.275	0.0072193	0.0914766	0	1	1	Upregulated	Genotype_spt3_vs_wt
YOR104W	PIN2	527.346	0.152794	0.0603734	0	1	1	Upregulated	Genotype_spt3_vs_wt
YOR105W	YOR105W	270.647	0.255097	0.0730448	0	1	1	Upregulated	Genotype_spt3_vs_wt
YOR108W	LEU9	1717.62	0.0637116	0.0992867	0	1	1	Upregulated	Genotype_spt3_vs_wt
YOR109W	INP53	1241.86	0.000569047	0.0520931	0	1	1	Upregulated	Genotype_spt3_vs_wt
YOR112W	CEX1	625.523	0.146278	0.0460135	0	1	1	Upregulated	Genotype_spt3_vs_wt
YOR113W	AZF1	372.592	0.551082	0.102579	0.497974	0.618502	1	Upregulated	Genotype_spt3_vs_wt
YOR114W	YOR114W	169.451	0.369942	0.10159	0	1	1	Upregulated	Genotype_spt3_vs_wt
YOR117W	RPT5	2641.1	0.212066	0.055328	0	1	1	Upregulated	Genotype_spt3_vs_wt
YOR118W	RTC5	601.661	0.176113	0.0489438	0	1	1	Upregulated	Genotype_spt3_vs_wt
YOR120W	GCY1	2092.72	0.373895	0.190717	0	1	1	Upregulated	Genotype_spt3_vs_wt
YOR121C	YOR121C	117.279	0.278691	0.151886	0	1	1	Upregulated	Genotype_spt3_vs_wt
YOR122C	PFY1	3388.61	0.131733	0.0727219	0	1	1	Upregulated	Genotype_spt3_vs_wt
YOR124C	UBP2	1714.16	0.175369	0.0568597	0	1	1	Upregulated	Genotype_spt3_vs_wt
YOR125C	CAT5	248.067	0.256494	0.0932614	0	1	1	Upregulated	Genotype_spt3_vs_wt
YOR127W	RGA1	1237.49	0.0414517	0.052235	0	1	1	Upregulated	Genotype_spt3_vs_wt
YOR129C	AFI1	291.346	0.10302	0.0821858	0	1	1	Upregulated	Genotype_spt3_vs_wt
YOR132W	VPS17	817.729	0.110058	0.056343	0	1	1	Upregulated	Genotype_spt3_vs_wt
YOR133W	EFT1	21782	0.0852086	0.07249	0	1	1	Upregulated	Genotype_spt3_vs_wt
YOR136W	IDH2	4002.39	0.0740027	0.12901	0	1	1	Upregulated	Genotype_spt3_vs_wt
YOR137C	SIA1	443.719	0.10787	0.109711	0	1	1	Upregulated	Genotype_spt3_vs_wt
YOR138C	RUP1	860.47	0.180387	0.0526878	0	1	1	Upregulated	Genotype_spt3_vs_wt
YOR139C	YOR139C	2.71324	1.20653	0.437288	1.6157	0.106159	1	Upregulated	Genotype_spt3_vs_wt
YOR141C	ARP8	889.555	0.349685	0.0518074	0	1	1	Upregulated	Genotype_spt3_vs_wt
YOR142W	LSC1	2259.24	0.277968	0.0705893	0	1	1	Upregulated	Genotype_spt3_vs_wt
YOR144C	ELG1	351.144	0.200014	0.0639111	0	1	1	Upregulated	Genotype_spt3_vs_wt
YOR147W	MDM32	664.668	0.272558	0.0674872	0	1	1	Upregulated	Genotype_spt3_vs_wt
YOR149C	SMP3	401.216	0.413537	0.0525284	0	1	1	Upregulated	Genotype_spt3_vs_wt
YOR151C	RPB2	3788.54	0.186986	0.0503658	0	1	1	Upregulated	Genotype_spt3_vs_wt
YOR158W	PET123	596.819	0.0962491	0.0634451	0	1	1	Upregulated	Genotype_spt3_vs_wt
YOR160W	MTR10	751.325	0.206441	0.0504258	0	1	1	Upregulated	Genotype_spt3_vs_wt
YOR161W-A	YOR161W-A	4.43374	0.913712	0.298161	1.38754	0.165276	1	Upregulated	Genotype_spt3_vs_wt
YOR161C-C	YOR161C-C	6.05526	0.144756	0.287804	0	1	1	Upregulated	Genotype_spt3_vs_wt
YOR162C	YRR1	418.735	0.334775	0.0633502	0	1	1	Upregulated	Genotype_spt3_vs_wt
YOR166C	SWT1	367.691	0.106034	0.0579658	0	1	1	Upregulated	Genotype_spt3_vs_wt
YOR168W	GLN4	4462.07	0.0974149	0.0645071	0	1	1	Upregulated	Genotype_spt3_vs_wt
YOR170W	YOR170W	2.77996	0.681742	0.364148	0.499089	0.617717	1	Upregulated	Genotype_spt3_vs_wt
YOR171C	LCB4	947.295	0.122694	0.0393932	0	1	1	Upregulated	Genotype_spt3_vs_wt
YOR172W	YRM1	550.867	0.0276684	0.0460378	0	1	1	Upregulated	Genotype_spt3_vs_wt
YOR173W	DCS2	429.898	0.359683	0.213484	0	1	1	Upregulated	Genotype_spt3_vs_wt
YOR175C	ALE1	1514.3	0.000612557	0.0567511	0	1	1	Upregulated	Genotype_spt3_vs_wt
YOR176W	HEM15	1043.33	0.0379483	0.0652017	0	1	1	Upregulated	Genotype_spt3_vs_wt
YOR178C	GAC1	429.032	0.78758	0.39736	0.723725	0.469235	1	Upregulated	Genotype_spt3_vs_wt
YOR181W	LAS17	575.04	0.0342249	0.088319	0	1	1	Upregulated	Genotype_spt3_vs_wt
YOR186W	YOR186W	12.3332	0.14437	0.246559	0	1	1	Upregulated	Genotype_spt3_vs_wt
YOR190W	SPR1	52.078	0.0904112	0.154904	0	1	1	Upregulated	Genotype_spt3_vs_wt
YOR191W	ULS1	1236.17	0.0483989	0.0542911	0	1	1	Upregulated	Genotype_spt3_vs_wt
YOR193W	PEX27	196.701	0.162582	0.0781232	0	1	1	Upregulated	Genotype_spt3_vs_wt
YOR194C	TOA1	985.019	0.0237643	0.0703703	0	1	1	Upregulated	Genotype_spt3_vs_wt
YOR195W	SLK19	1110.71	0.269736	0.0865631	0	1	1	Upregulated	Genotype_spt3_vs_wt
YOR196C	LIP5	777.674	0.110745	0.0570455	0	1	1	Upregulated	Genotype_spt3_vs_wt
YOR198C	BFR1	4155.98	0.207656	0.0711607	0	1	1	Upregulated	Genotype_spt3_vs_wt
YOR202W	HIS3	774.811	0.0865888	0.0835523	0	1	1	Upregulated	Genotype_spt3_vs_wt
YOR203W	YOR203W	255.882	0.183217	0.0981251	0	1	1	Upregulated	Genotype_spt3_vs_wt
YOR205C	GEP3	466.195	0.0991988	0.0573019	0	1	1	Upregulated	Genotype_spt3_vs_wt
YOR206W	NOC2	2654.04	0.0592593	0.110418	0	1	1	Upregulated	Genotype_spt3_vs_wt
YOR207C	RET1	2279.52	0.154295	0.079293	0	1	1	Upregulated	Genotype_spt3_vs_wt
YOR208W	PTP2	882.973	0.462852	0.0859933	0	1	1	Upregulated	Genotype_spt3_vs_wt
YOR209C	NPT1	2100.6	0.0825984	0.0510741	0	1	1	Upregulated	Genotype_spt3_vs_wt
YOR213C	SAS5	284.964	0.0909329	0.0768902	0	1	1	Upregulated	Genotype_spt3_vs_wt
YOR214C	SPR2	7.35242	0.766689	0.309723	0.861056	0.389207	1	Upregulated	Genotype_spt3_vs_wt
YOR215C	AIM41	671.045	0.163521	0.0951643	0	1	1	Upregulated	Genotype_spt3_vs_wt
YOR216C	RUD3	766.61	0.0477781	0.054501	0	1	1	Upregulated	Genotype_spt3_vs_wt
YOR218C	YOR218C	2.42132	0.128916	0.537993	0	1	1	Upregulated	Genotype_spt3_vs_wt
YOR219C	STE13	701.44	0.606759	0.0834917	1.27867	0.201012	1	Upregulated	Genotype_spt3_vs_wt
YOR220W	RCN2	548.069	0.719691	0.145073	1.51435	0.129936	1	Upregulated	Genotype_spt3_vs_wt
YOR221C	MCT1	527.97	0.195687	0.0618775	0	1	1	Upregulated	Genotype_spt3_vs_wt
YOR223W	DSC3	234.946	0.202826	0.0904189	0	1	1	Upregulated	Genotype_spt3_vs_wt
YOR224C	RPB8	1433.79	0.0592273	0.0788783	0	1	1	Upregulated	Genotype_spt3_vs_wt
YOR227W	HER1	1344.35	0.351081	0.101777	0	1	1	Upregulated	Genotype_spt3_vs_wt
YOR228C	MCP1	217.079	0.00383286	0.0918539	0	1	1	Upregulated	Genotype_spt3_vs_wt
YOR229W	WTM2	362.808	0.331735	0.0752581	0	1	1	Upregulated	Genotype_spt3_vs_wt
YOR238W	YOR238W	333.929	0.165324	0.061629	0	1	1	Upregulated	Genotype_spt3_vs_wt
YOR243C	PUS7	1672.69	0.127894	0.0903632	0	1	1	Upregulated	Genotype_spt3_vs_wt
YOR244W	ESA1	459.443	0.227089	0.0568325	0	1	1	Upregulated	Genotype_spt3_vs_wt
YOR245C	DGA1	571.347	0.205317	0.0547078	0	1	1	Upregulated	Genotype_spt3_vs_wt
YOR246C	ENV9	1304.94	0.111558	0.0665777	0	1	1	Upregulated	Genotype_spt3_vs_wt
YOR247W	SRL1	4779.72	0.225405	0.131626	0	1	1	Upregulated	Genotype_spt3_vs_wt
YOR248W	YOR248W	2574.46	0.154609	0.125397	0	1	1	Upregulated	Genotype_spt3_vs_wt
YOR249C	APC5	321.48	0.00582241	0.0632344	0	1	1	Upregulated	Genotype_spt3_vs_wt
YOR250C	CLP1	366.557	0.0591431	0.0531055	0	1	1	Upregulated	Genotype_spt3_vs_wt
YOR254C	SEC63	2803.4	0.133797	0.0569641	0	1	1	Upregulated	Genotype_spt3_vs_wt
YOR255W	OSW1	11.0056	0.751983	0.310768	0.810839	0.417458	1	Upregulated	Genotype_spt3_vs_wt
YOR256C	TRE2	987.297	0.216981	0.0437798	0	1	1	Upregulated	Genotype_spt3_vs_wt
YOR257W	CDC31	367.088	0.238443	0.0895623	0	1	1	Upregulated	Genotype_spt3_vs_wt
YOR258W	HNT3	85.2561	0.128082	0.0939978	0	1	1	Upregulated	Genotype_spt3_vs_wt
YOR259C	RPT4	2585.14	0.0243286	0.0535474	0	1	1	Upregulated	Genotype_spt3_vs_wt
YOR260W	GCD1	1994.38	0.148691	0.0562717	0	1	1	Upregulated	Genotype_spt3_vs_wt
YOR262W	GPN2	639.607	0.346894	0.079577	0	1	1	Upregulated	Genotype_spt3_vs_wt
YOR266W	PNT1	236.247	0.0395645	0.0600934	0	1	1	Upregulated	Genotype_spt3_vs_wt
YOR267C	HRK1	1309.55	0.0982713	0.107144	0	1	1	Upregulated	Genotype_spt3_vs_wt
YOR270C	VPH1	5731.91	0.0386437	0.0696946	0	1	1	Upregulated	Genotype_spt3_vs_wt
YOR275C	RIM20	603.718	0.231476	0.0607818	0	1	1	Upregulated	Genotype_spt3_vs_wt
YOR276W	CAF20	1584.12	0.109511	0.0967456	0	1	1	Upregulated	Genotype_spt3_vs_wt
YOR285W	RDL1	2108.99	0.630643	0.0918526	1.42231	0.154937	1	Upregulated	Genotype_spt3_vs_wt
YOR286W	RDL2	588.812	0.211969	0.0627623	0	1	1	Upregulated	Genotype_spt3_vs_wt
YOR288C	MPD1	352.107	0.0805051	0.067862	0	1	1	Upregulated	Genotype_spt3_vs_wt
YOR289W	YOR289W	183.022	0.826782	0.179399	1.82154	0.0685251	1	Upregulated	Genotype_spt3_vs_wt
YOR290C	SNF2	2311.83	0.213874	0.0554658	0	1	1	Upregulated	Genotype_spt3_vs_wt
YOR291W	YPK9	958.932	0.216549	0.0669443	0	1	1	Upregulated	Genotype_spt3_vs_wt
YOR292C	YOR292C	227.1	0.225129	0.0953084	0	1	1	Upregulated	Genotype_spt3_vs_wt
YOR295W	UAF30	146.854	0.0503198	0.0954849	0	1	1	Upregulated	Genotype_spt3_vs_wt
YOR296W	YOR296W	429.679	0.0305939	0.0655868	0	1	1	Upregulated	Genotype_spt3_vs_wt
YOR297C	TIM18	210.965	0.276135	0.0573392	0	1	1	Upregulated	Genotype_spt3_vs_wt
YOR298C-A	MBF1	3572.73	0.0144056	0.163234	0	1	1	Upregulated	Genotype_spt3_vs_wt
YOR299W	BUD7	947.445	0.0331203	0.0574653	0	1	1	Upregulated	Genotype_spt3_vs_wt
YOR304W	ISW2	1191.38	0.0598239	0.047776	0	1	1	Upregulated	Genotype_spt3_vs_wt
YOR305W	RRG7	445.39	0.0478402	0.0602817	0	1	1	Upregulated	Genotype_spt3_vs_wt
YOR307C	SLY41	859.157	0.311762	0.0450746	0	1	1	Upregulated	Genotype_spt3_vs_wt
YOR308C	SNU66	564.74	0.291353	0.0646595	0	1	1	Upregulated	Genotype_spt3_vs_wt
YOR310C	NOP58	5591.04	0.0214643	0.0937405	0	1	1	Upregulated	Genotype_spt3_vs_wt
YOR320C	GNT1	973.593	0.142184	0.0576366	0	1	1	Upregulated	Genotype_spt3_vs_wt
YOR321W	PMT3	713.346	0.0631881	0.0583504	0	1	1	Upregulated	Genotype_spt3_vs_wt
YOR326W	MYO2	4099.01	0.110675	0.052158	0	1	1	Upregulated	Genotype_spt3_vs_wt
YOR329C	SCD5	876.047	0.115953	0.0888484	0	1	1	Upregulated	Genotype_spt3_vs_wt
YOR329W-A	YOR329W-A	2.46693	0.362872	0.496899	0	1	1	Upregulated	Genotype_spt3_vs_wt
YOR334W	MRS2	229.248	0.266193	0.0624003	0	1	1	Upregulated	Genotype_spt3_vs_wt
YOR336W	KRE5	996.137	0.278523	0.0548106	0	1	1	Upregulated	Genotype_spt3_vs_wt
YOR341W	RPA190	4702.38	0.258533	0.105858	0	1	1	Upregulated	Genotype_spt3_vs_wt
YOR343C	YOR343C	34.0584	0.0719598	0.247167	0	1	1	Upregulated	Genotype_spt3_vs_wt
YOR344C	TYE7	1151.17	0.271386	0.197017	0	1	1	Upregulated	Genotype_spt3_vs_wt
YOR349W	CIN1	292.818	0.0901055	0.0746513	0	1	1	Upregulated	Genotype_spt3_vs_wt
YOR350C	MNE1	353.17	0.32595	0.0615588	0	1	1	Upregulated	Genotype_spt3_vs_wt
YOR351C	MEK1	6.57718	0.483718	0.368606	0	1	1	Upregulated	Genotype_spt3_vs_wt
YOR352W	TFB6	213.55	0.198031	0.0862672	0	1	1	Upregulated	Genotype_spt3_vs_wt
YOR353C	SOG2	678.325	0.234341	0.0541109	0	1	1	Upregulated	Genotype_spt3_vs_wt
YOR354C	MSC6	947.069	0.154676	0.0424639	0	1	1	Upregulated	Genotype_spt3_vs_wt
YOR357C	SNX3	398.429	0.0955349	0.0709111	0	1	1	Upregulated	Genotype_spt3_vs_wt
YOR361C	PRT1	4510.95	0.0954393	0.0643453	0	1	1	Upregulated	Genotype_spt3_vs_wt
YOR362C	PRE10	2386.61	0.0187463	0.0576132	0	1	1	Upregulated	Genotype_spt3_vs_wt
YOR363C	PIP2	491.552	0.104863	0.0752194	0	1	1	Upregulated	Genotype_spt3_vs_wt
YOR371C	GPB1	653.233	0.145248	0.0688346	0	1	1	Upregulated	Genotype_spt3_vs_wt
YOR372C	NDD1	642.963	0.211091	0.0763934	0	1	1	Upregulated	Genotype_spt3_vs_wt
YOR375C	GDH1	6645.17	0.243897	0.0852498	0	1	1	Upregulated	Genotype_spt3_vs_wt
YOR376W-A	YOR376W-A	33.9322	0.236339	0.182357	0	1	1	Upregulated	Genotype_spt3_vs_wt
YOR377W	ATF1	467.119	0.0963373	0.0985432	0	1	1	Upregulated	Genotype_spt3_vs_wt
YOR379C	YOR379C	10.0681	0.0133571	0.221599	0	1	1	Upregulated	Genotype_spt3_vs_wt
YOR381W	FRE3	216.783	0.29179	0.0840288	0	1	1	Upregulated	Genotype_spt3_vs_wt
YOR381W-A	YOR381W-A	5.07909	0.236033	0.308247	0	1	1	Upregulated	Genotype_spt3_vs_wt
YOR382W	FIT2	461.825	0.263467	0.354747	0	1	1	Upregulated	Genotype_spt3_vs_wt
YOR384W	FRE5	50.6485	0.967516	0.401681	1.1639	0.244465	1	Upregulated	Genotype_spt3_vs_wt
YOR386W	PHR1	277.528	0.288997	0.12893	0	1	1	Upregulated	Genotype_spt3_vs_wt
YOR387C	YOR387C	4.4443	0.104769	0.344559	0	1	1	Upregulated	Genotype_spt3_vs_wt
YOR396C-A	YOR396C-A	2.66383	0.211375	0.417663	0	1	1	Upregulated	Genotype_spt3_vs_wt
YGL263W	COS12	174.155	0.156878	0.203559	0	1	1	Upregulated	Genotype_spt3_vs_wt
YGL262W	YGL262W	25.9378	0.117966	0.276651	0	1	1	Upregulated	Genotype_spt3_vs_wt
YGL260W	YGL260W	0.549242	0.963992	1.14863	0.403953	0.686248	1	Upregulated	Genotype_spt3_vs_wt
YGL257C	MNT2	843.97	0.115778	0.0617736	0	1	1	Upregulated	Genotype_spt3_vs_wt
YGL254W	FZF1	206.98	0.130817	0.0760591	0	1	1	Upregulated	Genotype_spt3_vs_wt
YGL252C	RTG2	1360.03	0.117116	0.0381409	0	1	1	Upregulated	Genotype_spt3_vs_wt
YGL250W	RMR1	136.408	0.145455	0.119623	0	1	1	Upregulated	Genotype_spt3_vs_wt
YGL249W	ZIP2	32.7385	0.173866	0.159909	0	1	1	Upregulated	Genotype_spt3_vs_wt
YGL244W	RTF1	1495.52	0.0395674	0.0470255	0	1	1	Upregulated	Genotype_spt3_vs_wt
YGL241W	KAP114	598.204	0.0564592	0.0427633	0	1	1	Upregulated	Genotype_spt3_vs_wt
YGL240W	DOC1	68.0273	0.14453	0.100745	0	1	1	Upregulated	Genotype_spt3_vs_wt
YGL238W	CSE1	2158.62	0.0585018	0.0548922	0	1	1	Upregulated	Genotype_spt3_vs_wt
YGL237C	HAP2	168.601	0.19215	0.0844284	0	1	1	Upregulated	Genotype_spt3_vs_wt
YGL235W	YGL235W	2.18647	0.287402	0.523892	0	1	1	Upregulated	Genotype_spt3_vs_wt
YGL231C	EMC4	852.785	0.245012	0.0943343	0	1	1	Upregulated	Genotype_spt3_vs_wt
YGL229C	SAP4	265.194	0.0841587	0.142501	0	1	1	Upregulated	Genotype_spt3_vs_wt
YGL228W	SHE10	1704.2	0.141361	0.0367277	0	1	1	Upregulated	Genotype_spt3_vs_wt
YGL227W	VID30	677.822	0.295626	0.119661	0	1	1	Upregulated	Genotype_spt3_vs_wt
YGL226C-A	OST5	544.248	0.16859	0.0971927	0	1	1	Upregulated	Genotype_spt3_vs_wt
YGL226W	MTC3	174.721	0.152332	0.101197	0	1	1	Upregulated	Genotype_spt3_vs_wt
YGL223C	COG1	447.006	0.236496	0.0539355	0	1	1	Upregulated	Genotype_spt3_vs_wt
YGL222C	EDC1	213.591	0.0676628	0.142794	0	1	1	Upregulated	Genotype_spt3_vs_wt
YGL221C	NIF3	1028.74	0.13737	0.0403587	0	1	1	Upregulated	Genotype_spt3_vs_wt
YGL219C	MDM34	651.828	0.36563	0.059255	0	1	1	Upregulated	Genotype_spt3_vs_wt
YGL215W	CLG1	2371.33	0.544777	0.106286	0.421284	0.673548	1	Upregulated	Genotype_spt3_vs_wt
YGL213C	SKI8	692.381	0.0161613	0.0609632	0	1	1	Upregulated	Genotype_spt3_vs_wt
YGL211W	NCS6	647.661	0.0905119	0.0653015	0	1	1	Upregulated	Genotype_spt3_vs_wt
YGL210W	YPT32	500.608	0.345108	0.0566149	0	1	1	Upregulated	Genotype_spt3_vs_wt
YGL208W	SIP2	287.714	0.555243	0.0835876	0.660898	0.508678	1	Upregulated	Genotype_spt3_vs_wt
YGL207W	SPT16	3237.13	0.1373	0.0492753	0	1	1	Upregulated	Genotype_spt3_vs_wt
YGL206C	CHC1	2472.94	0.169539	0.0557767	0	1	1	Upregulated	Genotype_spt3_vs_wt
YGL205W	POX1	43.3633	0.691401	0.303551	0.630539	0.528342	1	Upregulated	Genotype_spt3_vs_wt
YGL204C	YGL204C	68.4511	0.0526125	0.101007	0	1	1	Upregulated	Genotype_spt3_vs_wt
YGL203C	KEX1	1586.07	0.0139398	0.0428746	0	1	1	Upregulated	Genotype_spt3_vs_wt
YGL202W	ARO8	4564.15	0.158593	0.0640718	0	1	1	Upregulated	Genotype_spt3_vs_wt
YGL199C	YGL199C	4.63645	0.282138	0.373543	0	1	1	Upregulated	Genotype_spt3_vs_wt
YGL197W	MDS3	1249.68	0.210703	0.0971015	0	1	1	Upregulated	Genotype_spt3_vs_wt
YGL195W	GCN1	4482.61	0.309539	0.0635855	0	1	1	Upregulated	Genotype_spt3_vs_wt
YGL194C	HOS2	263.449	0.141924	0.0657429	0	1	1	Upregulated	Genotype_spt3_vs_wt
YGL192W	IME4	298.565	0.29421	0.052502	0	1	1	Upregulated	Genotype_spt3_vs_wt
YGL191W	COX13	1167.37	0.132028	0.105083	0	1	1	Upregulated	Genotype_spt3_vs_wt
YGL190C	CDC55	982.539	0.0202966	0.0540052	0	1	1	Upregulated	Genotype_spt3_vs_wt
YGL187C	COX4	1203.78	0.123369	0.129902	0	1	1	Upregulated	Genotype_spt3_vs_wt
YGL185C	YGL185C	343.653	0.0949156	0.0588593	0	1	1	Upregulated	Genotype_spt3_vs_wt
YGL183C	MND1	25.8759	0.0622892	0.175535	0	1	1	Upregulated	Genotype_spt3_vs_wt
YGL182C	YGL182C	3.84784	0.136489	0.369393	0	1	1	Upregulated	Genotype_spt3_vs_wt
YGL181W	GTS1	697.798	0.159026	0.048477	0	1	1	Upregulated	Genotype_spt3_vs_wt
YGL180W	ATG1	403.125	0.633308	0.0823336	1.61912	0.105421	1	Upregulated	Genotype_spt3_vs_wt
YGL179C	TOS3	258.79	0.332209	0.106583	0	1	1	Upregulated	Genotype_spt3_vs_wt
YGL177W	YGL177W	27.101	0.641407	0.15879	0.890525	0.373184	1	Upregulated	Genotype_spt3_vs_wt
YGL174W	BUD13	165.212	0.15045	0.0769263	0	1	1	Upregulated	Genotype_spt3_vs_wt
YGL173C	XRN1	4356.26	0.0852199	0.0583741	0	1	1	Upregulated	Genotype_spt3_vs_wt
YGL172W	NUP49	729.138	0.0981904	0.0607487	0	1	1	Upregulated	Genotype_spt3_vs_wt
YGL170C	SPO74	67.185	0.211966	0.352353	0	1	1	Upregulated	Genotype_spt3_vs_wt
YGL167C	PMR1	1998.69	0.27821	0.0582835	0	1	1	Upregulated	Genotype_spt3_vs_wt
YGL166W	CUP2	356.698	0.432227	0.0916303	0	1	1	Upregulated	Genotype_spt3_vs_wt
YGL163C	RAD54	856.655	0.0413356	0.0501159	0	1	1	Upregulated	Genotype_spt3_vs_wt
YGL161C	YIP5	860.439	9.21823e-05	0.0417434	0	1	1	Upregulated	Genotype_spt3_vs_wt
YGL160W	AIM14	609.563	0.212892	0.0619055	0	1	1	Upregulated	Genotype_spt3_vs_wt
YGL156W	AMS1	971.982	0.69653	0.223403	0.879708	0.379018	1	Upregulated	Genotype_spt3_vs_wt
YGL154C	LYS5	163.584	0.113248	0.077257	0	1	1	Upregulated	Genotype_spt3_vs_wt
YGL153W	PEX14	336.411	0.0216416	0.0684685	0	1	1	Upregulated	Genotype_spt3_vs_wt
YGL151W	NUT1	999.333	0.229063	0.0419869	0	1	1	Upregulated	Genotype_spt3_vs_wt
YGL150C	INO80	1821.23	0.0812905	0.0499377	0	1	1	Upregulated	Genotype_spt3_vs_wt
YGL146C	RRT6	82.8646	0.164707	0.164981	0	1	1	Upregulated	Genotype_spt3_vs_wt
YGL145W	TIP20	804.753	0.399197	0.0510237	0	1	1	Upregulated	Genotype_spt3_vs_wt
YGL144C	ROG1	340.464	0.192534	0.0669526	0	1	1	Upregulated	Genotype_spt3_vs_wt
YGL142C	GPI10	565.719	0.266627	0.0597953	0	1	1	Upregulated	Genotype_spt3_vs_wt
YGL141W	HUL5	653.831	0.361689	0.0547518	0	1	1	Upregulated	Genotype_spt3_vs_wt
YGL140C	YGL140C	1484.79	0.19505	0.0477828	0	1	1	Upregulated	Genotype_spt3_vs_wt
YGL139W	FLC3	908.019	0.115088	0.0574402	0	1	1	Upregulated	Genotype_spt3_vs_wt
YGL138C	YGL138C	31.2464	0.672578	0.431643	0.399817	0.689292	1	Upregulated	Genotype_spt3_vs_wt
YGL136C	MRM2	267.782	0.198359	0.057083	0	1	1	Upregulated	Genotype_spt3_vs_wt
YGL134W	PCL10	386.554	0.060466	0.0910666	0	1	1	Upregulated	Genotype_spt3_vs_wt
YGL133W	ITC1	983.77	0.140749	0.0617947	0	1	1	Upregulated	Genotype_spt3_vs_wt
YGL132W	YGL132W	5.47897	0.310935	0.273576	0	1	1	Upregulated	Genotype_spt3_vs_wt
YGL131C	SNT2	581.166	0.115078	0.094734	0	1	1	Upregulated	Genotype_spt3_vs_wt
YGL130W	CEG1	677.722	0.0263501	0.0502565	0	1	1	Upregulated	Genotype_spt3_vs_wt
YGL129C	RSM23	588.379	0.0109884	0.0519037	0	1	1	Upregulated	Genotype_spt3_vs_wt
YGL128C	CWC23	146.784	0.0821231	0.103679	0	1	1	Upregulated	Genotype_spt3_vs_wt
YGL127C	SOH1	238.661	0.0360281	0.0671896	0	1	1	Upregulated	Genotype_spt3_vs_wt
YGL125W	MET13	274.694	0.577058	0.107199	0.718833	0.472244	1	Upregulated	Genotype_spt3_vs_wt
YGL124C	MON1	427.932	0.183716	0.0638624	0	1	1	Upregulated	Genotype_spt3_vs_wt
YGL121C	GPG1	320.486	0.32265	0.299566	0	1	1	Upregulated	Genotype_spt3_vs_wt
YGL120C	PRP43	2620.03	0.00424123	0.109926	0	1	1	Upregulated	Genotype_spt3_vs_wt
YGL118C	YGL118C	2.53787	1.15589	0.449542	1.45903	0.144557	1	Upregulated	Genotype_spt3_vs_wt
YGL113W	SLD3	322.039	0.0533144	0.0640023	0	1	1	Upregulated	Genotype_spt3_vs_wt
YGL110C	CUE3	655.979	0.181878	0.0394626	0	1	1	Upregulated	Genotype_spt3_vs_wt
YGL108C	YGL108C	213.881	0.268201	0.107123	0	1	1	Upregulated	Genotype_spt3_vs_wt
YGL107C	RMD9	584.592	0.00353138	0.0579892	0	1	1	Upregulated	Genotype_spt3_vs_wt
YGL106W	MLC1	1102.54	0.0204242	0.0505428	0	1	1	Upregulated	Genotype_spt3_vs_wt
YGL104C	VPS73	264.601	0.155985	0.146573	0	1	1	Upregulated	Genotype_spt3_vs_wt
YGL100W	SEH1	950.409	0.0203698	0.0359959	0	1	1	Upregulated	Genotype_spt3_vs_wt
YGL095C	VPS45	726.262	0.12309	0.03894	0	1	1	Upregulated	Genotype_spt3_vs_wt
YGL094C	PAN2	983.549	0.153401	0.0501883	0	1	1	Upregulated	Genotype_spt3_vs_wt
YGL093W	SPC105	627.586	0.0871615	0.0688855	0	1	1	Upregulated	Genotype_spt3_vs_wt
YGL091C	NBP35	423.005	0.261913	0.0479391	0	1	1	Upregulated	Genotype_spt3_vs_wt
YGL090W	LIF1	270.759	0.0128283	0.0655263	0	1	1	Upregulated	Genotype_spt3_vs_wt
YGL087C	MMS2	523.105	0.418202	0.0693215	0	1	1	Upregulated	Genotype_spt3_vs_wt
YGL086W	MAD1	1003.49	0.119134	0.0543006	0	1	1	Upregulated	Genotype_spt3_vs_wt
YGL084C	GUP1	794.919	0.174696	0.0652562	0	1	1	Upregulated	Genotype_spt3_vs_wt
YGL083W	SCY1	386.772	0.0403005	0.0700502	0	1	1	Upregulated	Genotype_spt3_vs_wt
YGL080W	MPC1	325.324	0.202476	0.0696643	0	1	1	Upregulated	Genotype_spt3_vs_wt
YGL079W	KXD1	209.376	0.134717	0.0527246	0	1	1	Upregulated	Genotype_spt3_vs_wt
YGL077C	HNM1	1636.82	0.315417	0.0693011	0	1	1	Upregulated	Genotype_spt3_vs_wt
YGL073W	HSF1	999.425	0.240203	0.0616461	0	1	1	Upregulated	Genotype_spt3_vs_wt
YGL071W	AFT1	770.389	0.249813	0.0825149	0	1	1	Upregulated	Genotype_spt3_vs_wt
YGL067W	NPY1	681.927	0.251586	0.0459875	0	1	1	Upregulated	Genotype_spt3_vs_wt
YGL066W	SGF73	591.671	0.185608	0.0669167	0	1	1	Upregulated	Genotype_spt3_vs_wt
YGL065C	ALG2	649.234	0.118349	0.054404	0	1	1	Upregulated	Genotype_spt3_vs_wt
YGL064C	MRH4	331.755	0.0880572	0.0895384	0	1	1	Upregulated	Genotype_spt3_vs_wt
YGL060W	YBP2	400.953	0.209596	0.0541296	0	1	1	Upregulated	Genotype_spt3_vs_wt
YGL059W	PKP2	300.43	0.395916	0.0966894	0	1	1	Upregulated	Genotype_spt3_vs_wt
YGL058W	RAD6	519.608	0.224625	0.0596868	0	1	1	Upregulated	Genotype_spt3_vs_wt
YGL056C	SDS23	1115.2	0.0280091	0.0870456	0	1	1	Upregulated	Genotype_spt3_vs_wt
YGL055W	OLE1	5203.28	0.33917	0.223496	0	1	1	Upregulated	Genotype_spt3_vs_wt
YGL054C	ERV14	1137.04	0.0381667	0.0718593	0	1	1	Upregulated	Genotype_spt3_vs_wt
YGL053W	PRM8	310.659	0.19275	0.0810367	0	1	1	Upregulated	Genotype_spt3_vs_wt
YGL052W	YGL052W	21.5537	0.313241	0.21582	0	1	1	Upregulated	Genotype_spt3_vs_wt
YGL051W	MST27	58.8633	0.122126	0.0983085	0	1	1	Upregulated	Genotype_spt3_vs_wt
YGL047W	ALG13	287.868	0.037134	0.0743921	0	1	1	Upregulated	Genotype_spt3_vs_wt
YGL045W	RIM8	263.645	0.355717	0.0844954	0	1	1	Upregulated	Genotype_spt3_vs_wt
YGL044C	RNA15	489.242	0.0676957	0.0534664	0	1	1	Upregulated	Genotype_spt3_vs_wt
YGL040C	HEM2	1182.62	0.0734074	0.0612421	0	1	1	Upregulated	Genotype_spt3_vs_wt
YGL038C	OCH1	1106.72	0.260035	0.093258	0	1	1	Upregulated	Genotype_spt3_vs_wt
YGL037C	PNC1	2824.74	0.452606	0.172081	0	1	1	Upregulated	Genotype_spt3_vs_wt
YGL036W	YGL036W	1178.42	0.325242	0.0880683	0	1	1	Upregulated	Genotype_spt3_vs_wt
YGL032C	AGA2	26.7505	0.760564	0.266145	0.979028	0.327566	1	Upregulated	Genotype_spt3_vs_wt
YGL028C	SCW11	1763.05	0.0560324	0.11205	0	1	1	Upregulated	Genotype_spt3_vs_wt
YGL026C	TRP5	4127.84	0.299562	0.0710981	0	1	1	Upregulated	Genotype_spt3_vs_wt
YGL025C	PGD1	317.149	0.200434	0.0706179	0	1	1	Upregulated	Genotype_spt3_vs_wt
YGL022W	STT3	4834.37	0.149637	0.0481422	0	1	1	Upregulated	Genotype_spt3_vs_wt
YGL021W	ALK1	1058.5	0.305397	0.0729394	0	1	1	Upregulated	Genotype_spt3_vs_wt
YGL020C	GET1	847.817	0.0139776	0.0581193	0	1	1	Upregulated	Genotype_spt3_vs_wt
YGL019W	CKB1	1014.45	0.0533203	0.0550944	0	1	1	Upregulated	Genotype_spt3_vs_wt
YGL018C	JAC1	171.311	0.103316	0.0782307	0	1	1	Upregulated	Genotype_spt3_vs_wt
YGL017W	ATE1	357.62	0.00573194	0.0598105	0	1	1	Upregulated	Genotype_spt3_vs_wt
YGL016W	KAP122	818.257	0.4046	0.0601259	0	1	1	Upregulated	Genotype_spt3_vs_wt
YGL015C	YGL015C	17.9942	0.313346	0.230342	0	1	1	Upregulated	Genotype_spt3_vs_wt
YGL014W	PUF4	1694.01	0.0541485	0.0690802	0	1	1	Upregulated	Genotype_spt3_vs_wt
YGL013C	PDR1	1018.93	0.19276	0.0560204	0	1	1	Upregulated	Genotype_spt3_vs_wt
YGL011C	SCL1	2250.55	0.0696763	0.0427878	0	1	1	Upregulated	Genotype_spt3_vs_wt
YGL010W	MPO1	213.736	0.467116	0.107385	0	1	1	Upregulated	Genotype_spt3_vs_wt
YGL009C	LEU1	2088.65	0.518191	0.0714141	0.254727	0.798934	1	Upregulated	Genotype_spt3_vs_wt
YGL007W	BRP1	10.0859	0.961006	0.253419	1.81915	0.0688887	1	Upregulated	Genotype_spt3_vs_wt
YGL006W	PMC1	1573.94	0.45493	0.0926347	0	1	1	Upregulated	Genotype_spt3_vs_wt
YGL004C	RPN14	260.661	0.0780487	0.0796309	0	1	1	Upregulated	Genotype_spt3_vs_wt
YGR002C	SWC4	401.359	0.196583	0.0469501	0	1	1	Upregulated	Genotype_spt3_vs_wt
YGR003W	CUL3	484.982	0.312616	0.0647019	0	1	1	Upregulated	Genotype_spt3_vs_wt
YGR005C	TFG2	918.176	0.112144	0.0601012	0	1	1	Upregulated	Genotype_spt3_vs_wt
YGR006W	PRP18	101.146	0.209748	0.0796655	0	1	1	Upregulated	Genotype_spt3_vs_wt
YGR007W	ECT1	813.632	0.00662875	0.0344925	0	1	1	Upregulated	Genotype_spt3_vs_wt
YGR009C	SEC9	1032.46	0.0396733	0.0531475	0	1	1	Upregulated	Genotype_spt3_vs_wt
YGR010W	NMA2	330.36	0.119546	0.0477126	0	1	1	Upregulated	Genotype_spt3_vs_wt
YGR011W	YGR011W	123.67	0.163098	0.0842268	0	1	1	Upregulated	Genotype_spt3_vs_wt
YGR013W	SNU71	621.202	0.168837	0.0478305	0	1	1	Upregulated	Genotype_spt3_vs_wt
YGR015C	YGR015C	147.169	0.138525	0.0742723	0	1	1	Upregulated	Genotype_spt3_vs_wt
YGR016W	YGR016W	60.3437	0.0507368	0.102141	0	1	1	Upregulated	Genotype_spt3_vs_wt
YGR019W	UGA1	733.246	0.35358	0.0807379	0	1	1	Upregulated	Genotype_spt3_vs_wt
YGR023W	MTL1	406.753	0.610987	0.121955	0.910064	0.362789	1	Upregulated	Genotype_spt3_vs_wt
YGR025W	YGR025W	34.402	0.621859	0.158044	0.771048	0.440679	1	Upregulated	Genotype_spt3_vs_wt
YGR026W	YGR026W	1935.37	0.272131	0.0567985	0	1	1	Upregulated	Genotype_spt3_vs_wt
YGR032W	GSC2	2947.98	0.491698	0.130628	0	1	1	Upregulated	Genotype_spt3_vs_wt
YGR035C	YGR035C	102.354	0.314879	0.23704	0	1	1	Upregulated	Genotype_spt3_vs_wt
YGR035W-A	YGR035W-A	0.239724	0.838128	1.72134	0.196434	0.844271	1	Upregulated	Genotype_spt3_vs_wt
YGR036C	CAX4	230.636	0.367887	0.0840057	0	1	1	Upregulated	Genotype_spt3_vs_wt
YGR037C	ACB1	1900.83	0.513019	0.0741358	0.175605	0.860605	1	Upregulated	Genotype_spt3_vs_wt
YGR038W	ORM1	458.848	0.479858	0.0644712	0	1	1	Upregulated	Genotype_spt3_vs_wt
YGR039W	YGR039W	22.7693	0.421852	0.199751	0	1	1	Upregulated	Genotype_spt3_vs_wt
YGR040W	KSS1	411.372	0.0464968	0.0849021	0	1	1	Upregulated	Genotype_spt3_vs_wt
YGR042W	MTE1	316.663	0.0279266	0.0765567	0	1	1	Upregulated	Genotype_spt3_vs_wt
YGR046W	TAM41	523.277	0.248892	0.0784901	0	1	1	Upregulated	Genotype_spt3_vs_wt
YGR048W	UFD1	610.769	0.110205	0.0607947	0	1	1	Upregulated	Genotype_spt3_vs_wt
YGR053C	YGR053C	85.3842	0.0199366	0.132985	0	1	1	Upregulated	Genotype_spt3_vs_wt
YGR055W	MUP1	2547.99	0.301262	0.124969	0	1	1	Upregulated	Genotype_spt3_vs_wt
YGR056W	RSC1	737.206	0.0793273	0.0573342	0	1	1	Upregulated	Genotype_spt3_vs_wt
YGR057C	LST7	344.473	0.0518625	0.0782191	0	1	1	Upregulated	Genotype_spt3_vs_wt
YGR058W	PEF1	255.036	0.161927	0.0556894	0	1	1	Upregulated	Genotype_spt3_vs_wt
YGR059W	SPR3	71.1298	0.758653	0.272245	0.950077	0.342073	1	Upregulated	Genotype_spt3_vs_wt
YGR060W	ERG25	5090.01	0.0870803	0.0868859	0	1	1	Upregulated	Genotype_spt3_vs_wt
YGR062C	COX18	182.006	0.169422	0.0715318	0	1	1	Upregulated	Genotype_spt3_vs_wt
YGR065C	VHT1	556.752	0.335971	0.0724552	0	1	1	Upregulated	Genotype_spt3_vs_wt
YGR067C	YGR067C	137.351	0.337219	0.155496	0	1	1	Upregulated	Genotype_spt3_vs_wt
YGR068W-A	YGR068W-A	0.596695	0.400415	1.02397	0	1	1	Upregulated	Genotype_spt3_vs_wt
YGR069W	YGR069W	2.35426	0.0568608	0.52729	0	1	1	Upregulated	Genotype_spt3_vs_wt
YGR070W	ROM1	688.422	0.114205	0.161827	0	1	1	Upregulated	Genotype_spt3_vs_wt
YGR071C	ENV11	470.324	0.106197	0.0667189	0	1	1	Upregulated	Genotype_spt3_vs_wt
YGR072W	UPF3	815.699	0.263449	0.0903465	0	1	1	Upregulated	Genotype_spt3_vs_wt
YGR075C	PRP38	98.6252	0.14078	0.0767519	0	1	1	Upregulated	Genotype_spt3_vs_wt
YGR076C	MRPL25	271.16	0.00471391	0.085255	0	1	1	Upregulated	Genotype_spt3_vs_wt
YGR077C	PEX8	533.14	0.100403	0.0561277	0	1	1	Upregulated	Genotype_spt3_vs_wt
YGR080W	TWF1	642.514	0.464673	0.0674972	0	1	1	Upregulated	Genotype_spt3_vs_wt
YGR083C	GCD2	2330.53	0.117544	0.0675834	0	1	1	Upregulated	Genotype_spt3_vs_wt
YGR084C	MRP13	539.853	0.294731	0.0609522	0	1	1	Upregulated	Genotype_spt3_vs_wt
YGR087C	PDC6	72.4444	0.66108	0.252588	0.637719	0.523657	1	Upregulated	Genotype_spt3_vs_wt
YGR089W	NNF2	1167.93	0.290825	0.044725	0	1	1	Upregulated	Genotype_spt3_vs_wt
YGR090W	UTP22	1934.66	0.0114344	0.074213	0	1	1	Upregulated	Genotype_spt3_vs_wt
YGR092W	DBF2	1014.04	0.372108	0.074543	0	1	1	Upregulated	Genotype_spt3_vs_wt
YGR094W	VAS1	7954.99	0.0246153	0.0698382	0	1	1	Upregulated	Genotype_spt3_vs_wt
YGR096W	TPC1	128.779	0.226028	0.0761636	0	1	1	Upregulated	Genotype_spt3_vs_wt
YGR097W	ASK10	1647.88	0.198921	0.0745347	0	1	1	Upregulated	Genotype_spt3_vs_wt
YGR098C	ESP1	728.568	0.202515	0.064669	0	1	1	Upregulated	Genotype_spt3_vs_wt
YGR100W	MDR1	855.692	0.143516	0.0503391	0	1	1	Upregulated	Genotype_spt3_vs_wt
YGR101W	PCP1	370.452	0.209993	0.054943	0	1	1	Upregulated	Genotype_spt3_vs_wt
YGR102C	GTF1	446.296	0.0066746	0.07147	0	1	1	Upregulated	Genotype_spt3_vs_wt
YGR104C	SRB5	255.283	0.0842134	0.0612927	0	1	1	Upregulated	Genotype_spt3_vs_wt
YGR106C	VOA1	3324.01	0.250773	0.0771314	0	1	1	Upregulated	Genotype_spt3_vs_wt
YGR109W-B	YGR109W-B	388.307	0.449316	0.145317	0	1	1	Upregulated	Genotype_spt3_vs_wt
YGR111W	YGR111W	584.501	0.0666277	0.0670414	0	1	1	Upregulated	Genotype_spt3_vs_wt
YGR112W	SHY1	274.955	0.326527	0.0797592	0	1	1	Upregulated	Genotype_spt3_vs_wt
YGR113W	DAM1	326.981	0.0807441	0.0755421	0	1	1	Upregulated	Genotype_spt3_vs_wt
YGR116W	SPT6	3505.7	0.0571775	0.0577145	0	1	1	Upregulated	Genotype_spt3_vs_wt
YGR117C	YGR117C	526.223	0.290558	0.0441189	0	1	1	Upregulated	Genotype_spt3_vs_wt
YGR119C	NUP57	1337.12	0.147947	0.0479368	0	1	1	Upregulated	Genotype_spt3_vs_wt
YGR120C	COG2	226.138	0.145403	0.0647535	0	1	1	Upregulated	Genotype_spt3_vs_wt
YGR121C	MEP1	188.625	0.579224	0.105427	0.751459	0.452376	1	Upregulated	Genotype_spt3_vs_wt
YGR122W	YGR122W	288.801	0.317437	0.0694005	0	1	1	Upregulated	Genotype_spt3_vs_wt
YGR124W	ASN2	6877.43	0.0397587	0.08395	0	1	1	Upregulated	Genotype_spt3_vs_wt
YGR125W	YGR125W	996.247	0.288292	0.045419	0	1	1	Upregulated	Genotype_spt3_vs_wt
YGR127W	YGR127W	309.914	0.0808522	0.0983967	0	1	1	Upregulated	Genotype_spt3_vs_wt
YGR128C	UTP8	1462.44	0.0296073	0.110481	0	1	1	Upregulated	Genotype_spt3_vs_wt
YGR130C	YGR130C	1394.09	0.200507	0.126708	0	1	1	Upregulated	Genotype_spt3_vs_wt
YGR131W	FHN1	47.2336	0.251478	0.174135	0	1	1	Upregulated	Genotype_spt3_vs_wt
YGR132C	PHB1	1888.06	0.158276	0.0711586	0	1	1	Upregulated	Genotype_spt3_vs_wt
YGR133W	PEX4	149.749	0.0405809	0.0691813	0	1	1	Upregulated	Genotype_spt3_vs_wt
YGR134W	CAF130	606.618	0.347431	0.0499205	0	1	1	Upregulated	Genotype_spt3_vs_wt
YGR136W	LSB1	1166.14	0.15398	0.0695306	0	1	1	Upregulated	Genotype_spt3_vs_wt
YGR137W	YGR137W	770.203	0.137783	0.0732593	0	1	1	Upregulated	Genotype_spt3_vs_wt
YGR139W	YGR139W	4.47023	0.479379	0.357421	0	1	1	Upregulated	Genotype_spt3_vs_wt
YGR140W	CBF2	557.651	0.159515	0.0610837	0	1	1	Upregulated	Genotype_spt3_vs_wt
YGR141W	VPS62	572.531	0.16401	0.0660876	0	1	1	Upregulated	Genotype_spt3_vs_wt
YGR146C	ECL1	945.365	0.713288	0.164363	1.29766	0.194403	1	Upregulated	Genotype_spt3_vs_wt
YGR146C-A	YGR146C-A	9.5241	0.00465841	0.254174	0	1	1	Upregulated	Genotype_spt3_vs_wt
YGR147C	NAT2	698.886	0.0630353	0.0618899	0	1	1	Upregulated	Genotype_spt3_vs_wt
YGR149W	GPC1	427.996	0.231637	0.105741	0	1	1	Upregulated	Genotype_spt3_vs_wt
YGR150C	CCM1	689.805	0.0885262	0.0584558	0	1	1	Upregulated	Genotype_spt3_vs_wt
YGR153W	YGR153W	189.258	0.0794943	0.118073	0	1	1	Upregulated	Genotype_spt3_vs_wt
YGR154C	GTO1	172.711	0.293631	0.0918874	0	1	1	Upregulated	Genotype_spt3_vs_wt
YGR156W	PTI1	422.278	0.531453	0.0741785	0.424019	0.671552	1	Upregulated	Genotype_spt3_vs_wt
YGR157W	CHO2	3079.6	0.485768	0.115026	0	1	1	Upregulated	Genotype_spt3_vs_wt
YGR158C	MTR3	529.613	0.0625859	0.0754124	0	1	1	Upregulated	Genotype_spt3_vs_wt
YGR161W-C	YGR161W-C	101.958	0.159222	0.14173	0	1	1	Upregulated	Genotype_spt3_vs_wt
YGR163W	GTR2	509.077	0.055305	0.0462566	0	1	1	Upregulated	Genotype_spt3_vs_wt
YGR166W	TRS65	547.682	0.063029	0.0623928	0	1	1	Upregulated	Genotype_spt3_vs_wt
YGR168C	YGR168C	330.743	0.0504645	0.0661641	0	1	1	Upregulated	Genotype_spt3_vs_wt
YGR171C	MSM1	331.732	0.0365793	0.0589906	0	1	1	Upregulated	Genotype_spt3_vs_wt
YGR172C	YIP1	714.325	0.0806584	0.0656203	0	1	1	Upregulated	Genotype_spt3_vs_wt
YGR173W	RBG2	1049.52	0.146756	0.0665299	0	1	1	Upregulated	Genotype_spt3_vs_wt
YGR174W-A	YGR174W-A	22.1688	0.220741	0.255706	0	1	1	Upregulated	Genotype_spt3_vs_wt
YGR178C	PBP1	2387.9	0.237447	0.0422117	0	1	1	Upregulated	Genotype_spt3_vs_wt
YGR179C	OKP1	255.859	0.125138	0.0708835	0	1	1	Upregulated	Genotype_spt3_vs_wt
YGR181W	TIM13	471.482	0.055155	0.0665897	0	1	1	Upregulated	Genotype_spt3_vs_wt
YGR182C	YGR182C	699.269	0.233915	0.153203	0	1	1	Upregulated	Genotype_spt3_vs_wt
YGR183C	QCR9	676.93	0.250978	0.123067	0	1	1	Upregulated	Genotype_spt3_vs_wt
YGR184C	UBR1	1963.72	0.242843	0.0533707	0	1	1	Upregulated	Genotype_spt3_vs_wt
YGR185C	TYS1	3900.09	0.0459891	0.0543429	0	1	1	Upregulated	Genotype_spt3_vs_wt
YGR186W	TFG1	2117.23	0.131849	0.0494554	0	1	1	Upregulated	Genotype_spt3_vs_wt
YGR193C	PDX1	1242.99	0.123578	0.0465497	0	1	1	Upregulated	Genotype_spt3_vs_wt
YGR194C	XKS1	437.855	0.0837729	0.145742	0	1	1	Upregulated	Genotype_spt3_vs_wt
YGR195W	SKI6	641.423	0.0455425	0.0715683	0	1	1	Upregulated	Genotype_spt3_vs_wt
YGR196C	FYV8	675.357	0.271433	0.0503365	0	1	1	Upregulated	Genotype_spt3_vs_wt
YGR197C	SNG1	299.351	0.474437	0.0742287	0	1	1	Upregulated	Genotype_spt3_vs_wt
YGR198W	YPP1	914.582	0.150984	0.0521363	0	1	1	Upregulated	Genotype_spt3_vs_wt
YGR202C	PCT1	612.081	0.108209	0.0652115	0	1	1	Upregulated	Genotype_spt3_vs_wt
YGR211W	ZPR1	1849.74	0.250642	0.0931481	0	1	1	Upregulated	Genotype_spt3_vs_wt
YGR212W	SLI1	163.049	0.383353	0.0657351	0	1	1	Upregulated	Genotype_spt3_vs_wt
YGR215W	RSM27	382.672	0.359788	0.0908441	0	1	1	Upregulated	Genotype_spt3_vs_wt
YGR216C	GPI1	497.52	0.130775	0.0625709	0	1	1	Upregulated	Genotype_spt3_vs_wt
YGR217W	CCH1	839.779	0.25854	0.068522	0	1	1	Upregulated	Genotype_spt3_vs_wt
YGR218W	CRM1	2971.29	0.220489	0.0532808	0	1	1	Upregulated	Genotype_spt3_vs_wt
YGR223C	HSV2	524.578	0.294159	0.0623996	0	1	1	Upregulated	Genotype_spt3_vs_wt
YGR225W	AMA1	94.0657	0.192406	0.179538	0	1	1	Upregulated	Genotype_spt3_vs_wt
YGR226C	YGR226C	0.314762	0.397968	1.72783	0	1	1	Upregulated	Genotype_spt3_vs_wt
YGR227W	DIE2	508.547	0.203779	0.0665139	0	1	1	Upregulated	Genotype_spt3_vs_wt
YGR230W	BNS1	261.879	0.182557	0.113259	0	1	1	Upregulated	Genotype_spt3_vs_wt
YGR231C	PHB2	1683.81	0.00168048	0.0516053	0	1	1	Upregulated	Genotype_spt3_vs_wt
YGR232W	NAS6	631.854	0.210312	0.0693677	0	1	1	Upregulated	Genotype_spt3_vs_wt
YGR235C	YGR235C	709.445	0.0343963	0.0685469	0	1	1	Upregulated	Genotype_spt3_vs_wt
YGR236C	SPG1	21.3191	0.157405	0.23143	0	1	1	Upregulated	Genotype_spt3_vs_wt
YGR237C	YGR237C	680.541	0.34174	0.0859574	0	1	1	Upregulated	Genotype_spt3_vs_wt
YGR246C	BRF1	752.641	0.139312	0.0472927	0	1	1	Upregulated	Genotype_spt3_vs_wt
YGR249W	MGA1	111.583	1.18815	0.398759	1.72574	0.0843947	1	Upregulated	Genotype_spt3_vs_wt
YGR250C	RIE1	1329.82	0.019261	0.120423	0	1	1	Upregulated	Genotype_spt3_vs_wt
YGR255C	COQ6	981.424	0.0908549	0.0581047	0	1	1	Upregulated	Genotype_spt3_vs_wt
YGR261C	APL6	1264.52	0.191423	0.0389344	0	1	1	Upregulated	Genotype_spt3_vs_wt
YGR263C	SAY1	295.314	0.141567	0.063654	0	1	1	Upregulated	Genotype_spt3_vs_wt
YGR267C	FOL2	1289.96	0.0500431	0.0617289	0	1	1	Upregulated	Genotype_spt3_vs_wt
YGR268C	HUA1	228.291	0.404344	0.0764084	0	1	1	Upregulated	Genotype_spt3_vs_wt
YGR270W	YTA7	1941.07	0.132236	0.0504465	0	1	1	Upregulated	Genotype_spt3_vs_wt
YGR271W	SLH1	1060.74	0.243206	0.0623478	0	1	1	Upregulated	Genotype_spt3_vs_wt
YGR273C	YGR273C	8.78995	0.131623	0.462395	0	1	1	Upregulated	Genotype_spt3_vs_wt
YGR274C	TAF1	804.331	0.112396	0.0431423	0	1	1	Upregulated	Genotype_spt3_vs_wt
YGR276C	RNH70	731.538	0.10223	0.0537344	0	1	1	Upregulated	Genotype_spt3_vs_wt
YGR277C	CAB4	472.354	0.027331	0.0546369	0	1	1	Upregulated	Genotype_spt3_vs_wt
YGR279C	SCW4	5431.93	0.210708	0.0719982	0	1	1	Upregulated	Genotype_spt3_vs_wt
YGR282C	BGL2	13259.9	0.128842	0.0670857	0	1	1	Upregulated	Genotype_spt3_vs_wt
YGR284C	ERV29	1744.73	0.200799	0.0855604	0	1	1	Upregulated	Genotype_spt3_vs_wt
YGR285C	ZUO1	6553.08	0.0550262	0.0807139	0	1	1	Upregulated	Genotype_spt3_vs_wt
YGR288W	MAL13	156.098	0.387145	0.0871465	0	1	1	Upregulated	Genotype_spt3_vs_wt
YGR290W	YGR290W	1.11048	0.212489	0.741164	0	1	1	Upregulated	Genotype_spt3_vs_wt
YGR291C	YGR291C	0.216778	0.463439	2.09733	0	1	1	Upregulated	Genotype_spt3_vs_wt
YGR292W	MAL12	141.348	0.492534	0.234317	0	1	1	Upregulated	Genotype_spt3_vs_wt
YGR293C	YGR293C	2.10337	0.121551	0.532521	0	1	1	Upregulated	Genotype_spt3_vs_wt
YGR295C	COS6	1563.58	0.301979	0.0727689	0	1	1	Upregulated	Genotype_spt3_vs_wt
YGR296C-B	YGR296C-B	2.56133	1.18673	0.43901	1.56426	0.117755	1	Upregulated	Genotype_spt3_vs_wt
YLL067W-A	YLL067W-A	3.64693	0.252811	0.386094	0	1	1	Upregulated	Genotype_spt3_vs_wt
YLL066W-B	YLL066W-B	2.801	0.0821328	0.441961	0	1	1	Upregulated	Genotype_spt3_vs_wt
YLL066W-A	YLL066W-A	3.52319	0.205907	0.352708	0	1	1	Upregulated	Genotype_spt3_vs_wt
YLL065W	YLL065W	0.34692	0.66388	1.55144	0.105631	0.915875	1	Upregulated	Genotype_spt3_vs_wt
YLL064C	PAU18	40.7505	0.478029	0.164796	0	1	1	Upregulated	Genotype_spt3_vs_wt
YLL063C	AYT1	156.515	0.531109	0.0780573	0.398538	0.690233	1	Upregulated	Genotype_spt3_vs_wt
YLL061W	MMP1	640.337	0.367325	0.104566	0	1	1	Upregulated	Genotype_spt3_vs_wt
YLL058W	YLL058W	381.076	0.0396265	0.0731203	0	1	1	Upregulated	Genotype_spt3_vs_wt
YLL054C	YLL054C	291.929	0.0146285	0.0607204	0	1	1	Upregulated	Genotype_spt3_vs_wt
YLL051C	FRE6	910.647	0.168873	0.067093	0	1	1	Upregulated	Genotype_spt3_vs_wt
YLL048C	YBT1	3725.63	0.285152	0.0576062	0	1	1	Upregulated	Genotype_spt3_vs_wt
YLL043W	FPS1	1832.25	0.208807	0.0334887	0	1	1	Upregulated	Genotype_spt3_vs_wt
YLL042C	ATG10	30.1006	0.0263821	0.157293	0	1	1	Upregulated	Genotype_spt3_vs_wt
YLL041C	SDH2	1411.04	0.704572	0.161892	1.26363	0.206363	1	Upregulated	Genotype_spt3_vs_wt
YLL040C	VPS13	2060.2	0.328465	0.0865169	0	1	1	Upregulated	Genotype_spt3_vs_wt
YLL039C	UBI4	3461.04	0.319409	0.12846	0	1	1	Upregulated	Genotype_spt3_vs_wt
YLL033W	IRC19	82.896	0.282205	0.0861604	0	1	1	Upregulated	Genotype_spt3_vs_wt
YLL032C	YLL032C	462.442	0.222361	0.0579453	0	1	1	Upregulated	Genotype_spt3_vs_wt
YLL031C	GPI13	1192.6	0.038984	0.0546573	0	1	1	Upregulated	Genotype_spt3_vs_wt
YLL030C	RRT7	0.707978	0.363229	0.871939	0	1	1	Upregulated	Genotype_spt3_vs_wt
YLL029W	FRA1	1856.6	0.236658	0.0450109	0	1	1	Upregulated	Genotype_spt3_vs_wt
YLL027W	ISA1	803.88	0.16945	0.0712466	0	1	1	Upregulated	Genotype_spt3_vs_wt
YLL026W	HSP104	6780.72	0.797622	0.252035	1.18087	0.237653	1	Upregulated	Genotype_spt3_vs_wt
YLL025W	PAU17	35.2986	0.152752	0.157294	0	1	1	Upregulated	Genotype_spt3_vs_wt
YLL021W	SPA2	1874.19	0.0258435	0.052011	0	1	1	Upregulated	Genotype_spt3_vs_wt
YLL020C	YLL020C	213.398	0.609738	0.119895	0.915282	0.360044	1	Upregulated	Genotype_spt3_vs_wt
YLL019C	KNS1	1142.92	0.691265	0.105078	1.82022	0.0687252	1	Upregulated	Genotype_spt3_vs_wt
YLL019W-A	YLL019W-A	0.386684	0.192237	1.16818	0	1	1	Upregulated	Genotype_spt3_vs_wt
YLL018C	DPS1	5521.25	0.280452	0.053133	0	1	1	Upregulated	Genotype_spt3_vs_wt
YLL015W	BPT1	1607.24	0.117107	0.0547322	0	1	1	Upregulated	Genotype_spt3_vs_wt
YLL007C	LMO1	220.772	0.2405	0.0656444	0	1	1	Upregulated	Genotype_spt3_vs_wt
YLL006W-A	YLL006W-A	0.262761	0.415217	1.48539	0	1	1	Upregulated	Genotype_spt3_vs_wt
YLL006W	MMM1	320.233	0.0893294	0.0652393	0	1	1	Upregulated	Genotype_spt3_vs_wt
YLL005C	SPO75	56.6689	0.216203	0.248239	0	1	1	Upregulated	Genotype_spt3_vs_wt
YLL003W	SFI1	541.794	0.168382	0.0503467	0	1	1	Upregulated	Genotype_spt3_vs_wt
YLL001W	DNM1	860.317	0.196728	0.0662731	0	1	1	Upregulated	Genotype_spt3_vs_wt
YLR001C	YLR001C	606.59	0.402854	0.0709752	0	1	1	Upregulated	Genotype_spt3_vs_wt
YLR003C	CMS1	676.611	0.0803731	0.112484	0	1	1	Upregulated	Genotype_spt3_vs_wt
YLR004C	THI73	43.9418	0.298824	0.135569	0	1	1	Upregulated	Genotype_spt3_vs_wt
YLR005W	SSL1	646.01	0.0241283	0.0396071	0	1	1	Upregulated	Genotype_spt3_vs_wt
YLR006C	SSK1	554.133	0.158039	0.0808981	0	1	1	Upregulated	Genotype_spt3_vs_wt
YLR010C	TEN1	78.1518	0.131789	0.0910337	0	1	1	Upregulated	Genotype_spt3_vs_wt
YLR011W	LOT6	150.842	0.117907	0.073935	0	1	1	Upregulated	Genotype_spt3_vs_wt
YLR014C	PPR1	356.769	0.0899008	0.105963	0	1	1	Upregulated	Genotype_spt3_vs_wt
YLR017W	MEU1	1034.19	0.0182018	0.0792629	0	1	1	Upregulated	Genotype_spt3_vs_wt
YLR018C	POM34	671.545	0.0967775	0.0773923	0	1	1	Upregulated	Genotype_spt3_vs_wt
YLR019W	PSR2	736.028	0.0221804	0.0753572	0	1	1	Upregulated	Genotype_spt3_vs_wt
YLR020C	YEH2	1091.33	0.0752068	0.0460762	0	1	1	Upregulated	Genotype_spt3_vs_wt
YLR023C	IZH3	1094.4	0.269014	0.0729414	0	1	1	Upregulated	Genotype_spt3_vs_wt
YLR024C	UBR2	672.425	0.426869	0.0763952	0	1	1	Upregulated	Genotype_spt3_vs_wt
YLR025W	SNF7	1277.24	0.188908	0.0686626	0	1	1	Upregulated	Genotype_spt3_vs_wt
YLR026C	SED5	568.634	0.141028	0.059741	0	1	1	Upregulated	Genotype_spt3_vs_wt
YLR027C	AAT2	3786.53	0.241649	0.0645305	0	1	1	Upregulated	Genotype_spt3_vs_wt
YLR028C	ADE16	2914.53	0.0551701	0.0406186	0	1	1	Upregulated	Genotype_spt3_vs_wt
YLR032W	RAD5	577.985	0.0362734	0.0475662	0	1	1	Upregulated	Genotype_spt3_vs_wt
YLR038C	COX12	625.016	0.203755	0.111747	0	1	1	Upregulated	Genotype_spt3_vs_wt
YLR039C	RIC1	732.272	0.0461881	0.0421549	0	1	1	Upregulated	Genotype_spt3_vs_wt
YLR041W	YLR041W	20.6246	0.0928462	0.173414	0	1	1	Upregulated	Genotype_spt3_vs_wt
YLR043C	TRX1	1871.8	0.0108304	0.0879666	0	1	1	Upregulated	Genotype_spt3_vs_wt
YLR045C	STU2	1058.86	0.142883	0.0640645	0	1	1	Upregulated	Genotype_spt3_vs_wt
YLR046C	YLR046C	217.029	0.0687705	0.0815593	0	1	1	Upregulated	Genotype_spt3_vs_wt
YLR047C	FRE8	295.529	0.297376	0.0802098	0	1	1	Upregulated	Genotype_spt3_vs_wt
YLR050C	YLR050C	307.18	0.131873	0.069354	0	1	1	Upregulated	Genotype_spt3_vs_wt
YLR054C	OSW2	73.6097	0.274803	0.174312	0	1	1	Upregulated	Genotype_spt3_vs_wt
YLR055C	SPT8	692.026	0.0481923	0.0649877	0	1	1	Upregulated	Genotype_spt3_vs_wt
YLR056W	ERG3	6207.73	0.291309	0.0880782	0	1	1	Upregulated	Genotype_spt3_vs_wt
YLR057W	MNL2	1057.23	0.414348	0.0500886	0	1	1	Upregulated	Genotype_spt3_vs_wt
YLR059C	REX2	472.299	0.39233	0.0739401	0	1	1	Upregulated	Genotype_spt3_vs_wt
YLR060W	FRS1	4480.8	0.109575	0.0547019	0	1	1	Upregulated	Genotype_spt3_vs_wt
YLR064W	PER33	771.133	0.260755	0.0791817	0	1	1	Upregulated	Genotype_spt3_vs_wt
YLR069C	MEF1	1196.44	0.0212367	0.061846	0	1	1	Upregulated	Genotype_spt3_vs_wt
YLR071C	RGR1	1029.01	0.226286	0.04183	0	1	1	Upregulated	Genotype_spt3_vs_wt
YLR075W	RPL10	27288.9	0.0595649	0.0850426	0	1	1	Upregulated	Genotype_spt3_vs_wt
YLR077W	FMP25	725.786	0.0672606	0.03817	0	1	1	Upregulated	Genotype_spt3_vs_wt
YLR082C	SRL2	217.044	0.052068	0.0724778	0	1	1	Upregulated	Genotype_spt3_vs_wt
YLR084C	RAX2	1120.95	0.104291	0.0929985	0	1	1	Upregulated	Genotype_spt3_vs_wt
YLR085C	ARP6	392.541	0.141994	0.0558604	0	1	1	Upregulated	Genotype_spt3_vs_wt
YLR086W	SMC4	1220.69	0.185267	0.0586505	0	1	1	Upregulated	Genotype_spt3_vs_wt
YLR087C	CSF1	927.048	0.213343	0.069497	0	1	1	Upregulated	Genotype_spt3_vs_wt
YLR088W	GAA1	955.444	0.12501	0.0537401	0	1	1	Upregulated	Genotype_spt3_vs_wt
YLR093C	NYV1	852.111	0.0190507	0.0523827	0	1	1	Upregulated	Genotype_spt3_vs_wt
YLR094C	GIS3	535.41	0.0311207	0.0967939	0	1	1	Upregulated	Genotype_spt3_vs_wt
YLR095C	IOC2	1010.91	0.162668	0.0549683	0	1	1	Upregulated	Genotype_spt3_vs_wt
YLR096W	KIN2	1188.16	0.221422	0.0616048	0	1	1	Upregulated	Genotype_spt3_vs_wt
YLR098C	CHA4	356.49	0.131953	0.056492	0	1	1	Upregulated	Genotype_spt3_vs_wt
YLR099C	ICT1	508.208	0.153552	0.084541	0	1	1	Upregulated	Genotype_spt3_vs_wt
YLR102C	APC9	228.031	0.144758	0.0792592	0	1	1	Upregulated	Genotype_spt3_vs_wt
YLR103C	CDC45	461.715	0.0433262	0.059622	0	1	1	Upregulated	Genotype_spt3_vs_wt
YLR104W	LCL2	337.341	0.0663419	0.0693597	0	1	1	Upregulated	Genotype_spt3_vs_wt
YLR106C	MDN1	5083.62	0.411125	0.0902542	0	1	1	Upregulated	Genotype_spt3_vs_wt
YLR107W	REX3	581.739	0.00760364	0.0855958	0	1	1	Upregulated	Genotype_spt3_vs_wt
YLR110C	CCW12	27666.6	0.0558118	0.0952103	0	1	1	Upregulated	Genotype_spt3_vs_wt
YLR113W	HOG1	1753.19	0.31641	0.0634233	0	1	1	Upregulated	Genotype_spt3_vs_wt
YLR114C	AVL9	1493.26	0.0128018	0.0401934	0	1	1	Upregulated	Genotype_spt3_vs_wt
YLR115W	CFT2	700.293	0.0301629	0.0485787	0	1	1	Upregulated	Genotype_spt3_vs_wt
YLR116W	MSL5	547.593	0.0479478	0.0802425	0	1	1	Upregulated	Genotype_spt3_vs_wt
YLR117C	CLF1	644.523	0.113915	0.0552608	0	1	1	Upregulated	Genotype_spt3_vs_wt
YLR120C	YPS1	1383.53	0.636771	0.118737	1.15188	0.249369	1	Upregulated	Genotype_spt3_vs_wt
YLR122C	YLR122C	34.7679	0.485043	0.132179	0	1	1	Upregulated	Genotype_spt3_vs_wt
YLR123C	YLR123C	34.2848	0.571507	0.134525	0.531549	0.595039	1	Upregulated	Genotype_spt3_vs_wt
YLR127C	APC2	315.311	0.19909	0.059606	0	1	1	Upregulated	Genotype_spt3_vs_wt
YLR128W	DCN1	135.084	0.239473	0.0771943	0	1	1	Upregulated	Genotype_spt3_vs_wt
YLR131C	ACE2	893.087	0.223823	0.0971264	0	1	1	Upregulated	Genotype_spt3_vs_wt
YLR132C	USB1	104.828	0.103169	0.138039	0	1	1	Upregulated	Genotype_spt3_vs_wt
YLR133W	CKI1	448.861	0.285288	0.086131	0	1	1	Upregulated	Genotype_spt3_vs_wt
YLR135W	SLX4	358.815	0.187435	0.063905	0	1	1	Upregulated	Genotype_spt3_vs_wt
YLR137W	RKM5	220.508	0.0629822	0.0782863	0	1	1	Upregulated	Genotype_spt3_vs_wt
YLR139C	SLS1	272.989	0.168746	0.0945772	0	1	1	Upregulated	Genotype_spt3_vs_wt
YLR142W	PUT1	1125.6	0.219147	0.269319	0	1	1	Upregulated	Genotype_spt3_vs_wt
YLR144C	ACF2	569.6	0.122154	0.0541641	0	1	1	Upregulated	Genotype_spt3_vs_wt
YLR147C	SMD3	254.016	0.0182279	0.0837286	0	1	1	Upregulated	Genotype_spt3_vs_wt
YLR148W	PEP3	623.075	0.127085	0.0521496	0	1	1	Upregulated	Genotype_spt3_vs_wt
YLR149C	YLR149C	346.504	0.730898	0.24839	0.92958	0.352589	1	Upregulated	Genotype_spt3_vs_wt
YLR151C	PCD1	277.615	0.348425	0.10972	0	1	1	Upregulated	Genotype_spt3_vs_wt
YLR152C	YLR152C	352.648	0.0237408	0.127605	0	1	1	Upregulated	Genotype_spt3_vs_wt
YLR165C	PUS5	179.251	0.178084	0.0903818	0	1	1	Upregulated	Genotype_spt3_vs_wt
YLR168C	UPS2	702.083	0.0949331	0.121379	0	1	1	Upregulated	Genotype_spt3_vs_wt
YLR172C	DPH5	1604.44	0.0369067	0.0570047	0	1	1	Upregulated	Genotype_spt3_vs_wt
YLR176C	RFX1	314.044	0.160562	0.0880064	0	1	1	Upregulated	Genotype_spt3_vs_wt
YLR179C	YLR179C	2632.73	0.352505	0.0783459	0	1	1	Upregulated	Genotype_spt3_vs_wt
YLR181C	VTA1	744.633	0.091317	0.0549661	0	1	1	Upregulated	Genotype_spt3_vs_wt
YLR182W	SWI6	880.847	0.115807	0.0715671	0	1	1	Upregulated	Genotype_spt3_vs_wt
YLR183C	TOS4	580.365	0.133796	0.0677264	0	1	1	Upregulated	Genotype_spt3_vs_wt
YLR186W	EMG1	1168.03	0.0644146	0.0937457	0	1	1	Upregulated	Genotype_spt3_vs_wt
YLR187W	SKG3	558.81	0.439259	0.099639	0	1	1	Upregulated	Genotype_spt3_vs_wt
YLR188W	MDL1	1244.32	0.179407	0.0402885	0	1	1	Upregulated	Genotype_spt3_vs_wt
YLR189C	ATG26	1653.62	0.10977	0.140801	0	1	1	Upregulated	Genotype_spt3_vs_wt
YLR190W	MMR1	2193.46	0.291265	0.0692115	0	1	1	Upregulated	Genotype_spt3_vs_wt
YLR194C	NCW2	2505.62	0.434026	0.193539	0	1	1	Upregulated	Genotype_spt3_vs_wt
YLR195C	NMT1	1191.61	0.0332129	0.0632431	0	1	1	Upregulated	Genotype_spt3_vs_wt
YLR199C	PBA1	599.137	0.416649	0.0600058	0	1	1	Upregulated	Genotype_spt3_vs_wt
YLR201C	COQ9	556.038	0.30819	0.0741533	0	1	1	Upregulated	Genotype_spt3_vs_wt
YLR203C	MSS51	1230.76	0.00212748	0.0602594	0	1	1	Upregulated	Genotype_spt3_vs_wt
YLR205C	HMX1	246.333	0.406773	0.140289	0	1	1	Upregulated	Genotype_spt3_vs_wt
YLR206W	ENT2	1532.91	0.191522	0.0907899	0	1	1	Upregulated	Genotype_spt3_vs_wt
YLR207W	HRD3	841.704	0.0782914	0.0472699	0	1	1	Upregulated	Genotype_spt3_vs_wt
YLR208W	SEC13	2229.68	0.087989	0.0528236	0	1	1	Upregulated	Genotype_spt3_vs_wt
YLR209C	PNP1	554.621	0.0980564	0.0494812	0	1	1	Upregulated	Genotype_spt3_vs_wt
YLR212C	TUB4	537.255	0.0585875	0.0589503	0	1	1	Upregulated	Genotype_spt3_vs_wt
YLR215C	CDC123	368.581	0.125341	0.0681847	0	1	1	Upregulated	Genotype_spt3_vs_wt
YLR216C	CPR6	3884.57	0.339767	0.125084	0	1	1	Upregulated	Genotype_spt3_vs_wt
YLR219W	MSC3	936.758	0.244029	0.0899537	0	1	1	Upregulated	Genotype_spt3_vs_wt
YLR223C	IFH1	5319.27	0.0661366	0.12826	0	1	1	Upregulated	Genotype_spt3_vs_wt
YLR229C	CDC42	1723.75	0.10926	0.0600472	0	1	1	Upregulated	Genotype_spt3_vs_wt
YLR233C	EST1	215.278	0.100097	0.0803824	0	1	1	Upregulated	Genotype_spt3_vs_wt
YLR238W	FAR10	425.29	0.00801715	0.0718625	0	1	1	Upregulated	Genotype_spt3_vs_wt
YLR240W	VPS34	663.831	0.278259	0.0690223	0	1	1	Upregulated	Genotype_spt3_vs_wt
YLR241W	CSC1	1330.34	0.446066	0.0559603	0	1	1	Upregulated	Genotype_spt3_vs_wt
YLR242C	ARV1	250.963	0.0635199	0.0947764	0	1	1	Upregulated	Genotype_spt3_vs_wt
YLR243W	GPN3	571.781	0.233498	0.104194	0	1	1	Upregulated	Genotype_spt3_vs_wt
YLR246W	ERF2	270.215	0.232725	0.0951335	0	1	1	Upregulated	Genotype_spt3_vs_wt
YLR247C	IRC20	1410.52	0.488327	0.0770477	0	1	1	Upregulated	Genotype_spt3_vs_wt
YLR250W	SSP120	1597.24	0.00300113	0.0816009	0	1	1	Upregulated	Genotype_spt3_vs_wt
YLR251W	SYM1	222.03	0.111672	0.132668	0	1	1	Upregulated	Genotype_spt3_vs_wt
YLR252W	YLR252W	160.831	0.0981325	0.151966	0	1	1	Upregulated	Genotype_spt3_vs_wt
YLR254C	NDL1	362.535	0.551434	0.0840109	0.612236	0.540382	1	Upregulated	Genotype_spt3_vs_wt
YLR257W	YLR257W	2620.49	0.339483	0.0973636	0	1	1	Upregulated	Genotype_spt3_vs_wt
YLR259C	HSP60	10403.2	0.255878	0.108663	0	1	1	Upregulated	Genotype_spt3_vs_wt
YLR260W	LCB5	693.783	0.536458	0.086986	0.419126	0.675124	1	Upregulated	Genotype_spt3_vs_wt
YLR261C	VPS63	501.252	0.165915	0.0879113	0	1	1	Upregulated	Genotype_spt3_vs_wt
YLR262C	YPT6	737.683	0.00566841	0.082272	0	1	1	Upregulated	Genotype_spt3_vs_wt
YLR265C	NEJ1	81.6295	0.389383	0.146557	0	1	1	Upregulated	Genotype_spt3_vs_wt
YLR267W	BOP2	202.67	0.280838	0.173577	0	1	1	Upregulated	Genotype_spt3_vs_wt
YLR270W	DCS1	911.278	0.29929	0.114899	0	1	1	Upregulated	Genotype_spt3_vs_wt
YLR271W	CMG1	250.221	0.0132334	0.114129	0	1	1	Upregulated	Genotype_spt3_vs_wt
YLR273C	PIG1	414.394	0.217963	0.0889422	0	1	1	Upregulated	Genotype_spt3_vs_wt
YLR274W	MCM5	1125.31	0.0800071	0.0486825	0	1	1	Upregulated	Genotype_spt3_vs_wt
YLR278C	YLR278C	1283.15	0.132464	0.0796512	0	1	1	Upregulated	Genotype_spt3_vs_wt
YLR279W	YLR279W	2.46941	0.295722	0.532119	0	1	1	Upregulated	Genotype_spt3_vs_wt
YLR282C	YLR282C	0.516041	0.416102	1.10552	0	1	1	Upregulated	Genotype_spt3_vs_wt
YLR283W	YLR283W	307.081	0.119262	0.0846032	0	1	1	Upregulated	Genotype_spt3_vs_wt
YLR286W-A	YLR286W-A	8.46687	0.0097248	0.256937	0	1	1	Upregulated	Genotype_spt3_vs_wt
YLR288C	MEC3	315.099	0.0157903	0.0777749	0	1	1	Upregulated	Genotype_spt3_vs_wt
YLR289W	GUF1	277.042	0.179496	0.0939389	0	1	1	Upregulated	Genotype_spt3_vs_wt
YLR290C	COQ11	377.197	0.0188028	0.0698774	0	1	1	Upregulated	Genotype_spt3_vs_wt
YLR291C	GCD7	1351.85	0.0393199	0.0602338	0	1	1	Upregulated	Genotype_spt3_vs_wt
YLR292C	SEC72	714.718	0.159735	0.080883	0	1	1	Upregulated	Genotype_spt3_vs_wt
YLR293C	GSP1	7528.31	0.138058	0.0847115	0	1	1	Upregulated	Genotype_spt3_vs_wt
YLR294C	YLR294C	1077.79	0.146723	0.0846818	0	1	1	Upregulated	Genotype_spt3_vs_wt
YLR295C	ATP14	1356.24	0.382004	0.087253	0	1	1	Upregulated	Genotype_spt3_vs_wt
YLR298C	YHC1	376.641	0.418797	0.0929157	0	1	1	Upregulated	Genotype_spt3_vs_wt
YLR299W	ECM38	689.673	0.290022	0.0847584	0	1	1	Upregulated	Genotype_spt3_vs_wt
YLR303W	MET17	1638.85	0.749329	0.137612	1.81182	0.070014	1	Upregulated	Genotype_spt3_vs_wt
YLR305C	STT4	1654.2	0.107947	0.0542853	0	1	1	Upregulated	Genotype_spt3_vs_wt
YLR307W	CDA1	136.942	0.0803459	0.312863	0	1	1	Upregulated	Genotype_spt3_vs_wt
YLR309C	IMH1	3219.15	0.242105	0.0873836	0	1	1	Upregulated	Genotype_spt3_vs_wt
YLR310C	CDC25	2186.98	0.243767	0.0634937	0	1	1	Upregulated	Genotype_spt3_vs_wt
YLR311C	YLR311C	85.909	0.674526	0.273004	0.63928	0.52264	1	Upregulated	Genotype_spt3_vs_wt
YLR313C	SPH1	255.012	0.0676974	0.090772	0	1	1	Upregulated	Genotype_spt3_vs_wt
YLR314C	CDC3	2735.13	0.0172596	0.0436193	0	1	1	Upregulated	Genotype_spt3_vs_wt
YLR320W	MMS22	492.468	0.204576	0.0695958	0	1	1	Upregulated	Genotype_spt3_vs_wt
YLR321C	SFH1	514.359	0.133783	0.0596945	0	1	1	Upregulated	Genotype_spt3_vs_wt
YLR323C	CWC24	253.266	0.0810458	0.100536	0	1	1	Upregulated	Genotype_spt3_vs_wt
YLR324W	PEX30	1102.64	0.215578	0.0620083	0	1	1	Upregulated	Genotype_spt3_vs_wt
YLR330W	CHS5	2889.01	0.144112	0.0546442	0	1	1	Upregulated	Genotype_spt3_vs_wt
YLR332W	MID2	1320.96	0.64617	0.0847694	1.72433	0.0846489	1	Upregulated	Genotype_spt3_vs_wt
YLR336C	SGD1	1186.29	0.115594	0.117907	0	1	1	Upregulated	Genotype_spt3_vs_wt
YLR337C	VRP1	1289.28	0.0776295	0.0970341	0	1	1	Upregulated	Genotype_spt3_vs_wt
YLR340W	RPP0	27400.7	0.00584554	0.0862896	0	1	1	Upregulated	Genotype_spt3_vs_wt
YLR342W	FKS1	16334.7	0.0714912	0.0831017	0	1	1	Upregulated	Genotype_spt3_vs_wt
YLR345W	YLR345W	650.89	0.439329	0.132846	0	1	1	Upregulated	Genotype_spt3_vs_wt
YLR346C	CIS1	69.7393	0.0431823	0.163893	0	1	1	Upregulated	Genotype_spt3_vs_wt
YLR347C	KAP95	1460.48	0.0813557	0.0735318	0	1	1	Upregulated	Genotype_spt3_vs_wt
YLR347W-A	YLR347W-A	2.30884	0.153002	0.50195	0	1	1	Upregulated	Genotype_spt3_vs_wt
YLR350W	ORM2	961.282	0.560757	0.0797579	0.761771	0.446197	1	Upregulated	Genotype_spt3_vs_wt
YLR352W	YLR352W	426.997	0.262159	0.0859174	0	1	1	Upregulated	Genotype_spt3_vs_wt
YLR361C	DCR2	494.592	0.108417	0.0647329	0	1	1	Upregulated	Genotype_spt3_vs_wt
YLR362W	STE11	582.648	0.331546	0.0729373	0	1	1	Upregulated	Genotype_spt3_vs_wt
YLR364C-A	YLR364C-A	0.814571	0.258555	0.853913	0	1	1	Upregulated	Genotype_spt3_vs_wt
YLR368W	MDM30	476.67	0.0458679	0.0618445	0	1	1	Upregulated	Genotype_spt3_vs_wt
YLR369W	SSQ1	626.695	0.179228	0.0527169	0	1	1	Upregulated	Genotype_spt3_vs_wt
YLR370C	ARC18	913.604	0.282967	0.0690314	0	1	1	Upregulated	Genotype_spt3_vs_wt
YLR371W	ROM2	1254.27	0.132819	0.0598076	0	1	1	Upregulated	Genotype_spt3_vs_wt
YLR372W	YLR372W	3739	0.135326	0.0934709	0	1	1	Upregulated	Genotype_spt3_vs_wt
YLR373C	VID22	737.462	0.245599	0.0775456	0	1	1	Upregulated	Genotype_spt3_vs_wt
YLR374C	YLR374C	7.93969	0.833846	0.312944	1.06679	0.286066	1	Upregulated	Genotype_spt3_vs_wt
YLR376C	PSY3	226.356	0.101029	0.0941764	0	1	1	Upregulated	Genotype_spt3_vs_wt
YLR378C	SEC61	4239.56	0.240285	0.0599875	0	1	1	Upregulated	Genotype_spt3_vs_wt
YLR380W	CSR1	872.64	0.11195	0.084151	0	1	1	Upregulated	Genotype_spt3_vs_wt
YLR383W	SMC6	964.701	0.157428	0.0582423	0	1	1	Upregulated	Genotype_spt3_vs_wt
YLR384C	IKI3	2945.14	0.110026	0.0708181	0	1	1	Upregulated	Genotype_spt3_vs_wt
YLR385C	SWC7	38.8598	0.248914	0.155697	0	1	1	Upregulated	Genotype_spt3_vs_wt
YLR386W	VAC14	691.151	0.0835678	0.0578759	0	1	1	Upregulated	Genotype_spt3_vs_wt
YLR387C	REH1	1160.73	0.095247	0.0631213	0	1	1	Upregulated	Genotype_spt3_vs_wt
YLR389C	STE23	1604.54	0.286003	0.0526421	0	1	1	Upregulated	Genotype_spt3_vs_wt
YLR390W	ECM19	182.993	0.0711427	0.0782541	0	1	1	Upregulated	Genotype_spt3_vs_wt
YLR390W-A	CCW14	9142.95	0.547125	0.0958185	0.491812	0.622852	1	Upregulated	Genotype_spt3_vs_wt
YLR393W	ATP10	170.238	0.182904	0.0949313	0	1	1	Upregulated	Genotype_spt3_vs_wt
YLR394W	CST9	440.194	0.189986	0.0764972	0	1	1	Upregulated	Genotype_spt3_vs_wt
YLR395C	COX8	590.85	0.110889	0.0946584	0	1	1	Upregulated	Genotype_spt3_vs_wt
YLR396C	VPS33	524.836	0.299313	0.0667809	0	1	1	Upregulated	Genotype_spt3_vs_wt
YLR398C	SKI2	1651.58	0.284144	0.058973	0	1	1	Upregulated	Genotype_spt3_vs_wt
YLR399W-A	YLR399W-A	0.488481	0.152673	1.04393	0	1	1	Upregulated	Genotype_spt3_vs_wt
YLR400W	YLR400W	4.50218	0.00488691	0.405008	0	1	1	Upregulated	Genotype_spt3_vs_wt
YLR401C	DUS3	1305.63	0.0209503	0.0931109	0	1	1	Upregulated	Genotype_spt3_vs_wt
YLR402W	YLR402W	22.3636	0.226912	0.217801	0	1	1	Upregulated	Genotype_spt3_vs_wt
YLR403W	SFP1	979.911	0.186031	0.0808781	0	1	1	Upregulated	Genotype_spt3_vs_wt
YLR404W	YLR404W	210.832	0.304795	0.0628337	0	1	1	Upregulated	Genotype_spt3_vs_wt
YLR410W	VIP1	2595.53	0.264595	0.0558082	0	1	1	Upregulated	Genotype_spt3_vs_wt
YLR412W	BER1	542.918	0.193675	0.0723822	0	1	1	Upregulated	Genotype_spt3_vs_wt
YLR415C	YLR415C	14.6752	0.106238	0.281316	0	1	1	Upregulated	Genotype_spt3_vs_wt
YLR416C	YLR416C	8.08564	0.17355	0.354259	0	1	1	Upregulated	Genotype_spt3_vs_wt
YLR417W	VPS36	484.44	0.344606	0.0959219	0	1	1	Upregulated	Genotype_spt3_vs_wt
YLR418C	CDC73	614.378	0.0110318	0.0532096	0	1	1	Upregulated	Genotype_spt3_vs_wt
YLR419W	YLR419W	977.132	0.233382	0.0687423	0	1	1	Upregulated	Genotype_spt3_vs_wt
YLR422W	DCK1	1164.88	0.31854	0.0719227	0	1	1	Upregulated	Genotype_spt3_vs_wt
YLR425W	TUS1	599.086	0.234589	0.0815272	0	1	1	Upregulated	Genotype_spt3_vs_wt
YLR426W	TDA5	365.99	0.123977	0.0623086	0	1	1	Upregulated	Genotype_spt3_vs_wt
YLR430W	SEN1	3510.84	0.24062	0.0703873	0	1	1	Upregulated	Genotype_spt3_vs_wt
YLR431C	ATG23	333.408	0.214687	0.0693	0	1	1	Upregulated	Genotype_spt3_vs_wt
YLR432W	IMD3	4207.06	0.154769	0.0811865	0	1	1	Upregulated	Genotype_spt3_vs_wt
YLR433C	CNA1	701.613	0.132376	0.0493773	0	1	1	Upregulated	Genotype_spt3_vs_wt
YLR434C	YLR434C	8.45888	0.135854	0.262626	0	1	1	Upregulated	Genotype_spt3_vs_wt
YLR436C	ECM30	1342.65	0.441903	0.0998995	0	1	1	Upregulated	Genotype_spt3_vs_wt
YLR437C	DIF1	361.268	0.147566	0.0890397	0	1	1	Upregulated	Genotype_spt3_vs_wt
YLR437C-A	YLR437C-A	9.42891	0.872941	0.258864	1.44068	0.149674	1	Upregulated	Genotype_spt3_vs_wt
YLR439W	MRPL4	527.688	0.0221225	0.0738381	0	1	1	Upregulated	Genotype_spt3_vs_wt
YLR440C	SEC39	739.159	0.0320385	0.0511926	0	1	1	Upregulated	Genotype_spt3_vs_wt
YLR443W	ECM7	806.24	0.034654	0.0692798	0	1	1	Upregulated	Genotype_spt3_vs_wt
YLR446W	YLR446W	130.133	0.333603	0.106914	0	1	1	Upregulated	Genotype_spt3_vs_wt
YLR450W	HMG2	1204.1	0.46564	0.066141	0	1	1	Upregulated	Genotype_spt3_vs_wt
YLR451W	LEU3	782.215	0.237067	0.0554419	0	1	1	Upregulated	Genotype_spt3_vs_wt
YLR452C	SST2	730.054	0.587171	0.159764	0.545623	0.585325	1	Upregulated	Genotype_spt3_vs_wt
YLR453C	RIF2	119.487	0.471298	0.101036	0	1	1	Upregulated	Genotype_spt3_vs_wt
YLR454W	FMP27	1903.2	0.432214	0.0826418	0	1	1	Upregulated	Genotype_spt3_vs_wt
YLR456W	YLR456W	124.24	0.0595353	0.0977841	0	1	1	Upregulated	Genotype_spt3_vs_wt
YLR457C	NBP1	256.421	0.0897084	0.092462	0	1	1	Upregulated	Genotype_spt3_vs_wt
YLR459W	GAB1	690.371	0.320165	0.0730239	0	1	1	Upregulated	Genotype_spt3_vs_wt
YLR463C	YLR463C	17.2421	0.0752138	0.199383	0	1	1	Upregulated	Genotype_spt3_vs_wt
YLR465C	BSC3	8.42811	0.116079	0.236968	0	1	1	Upregulated	Genotype_spt3_vs_wt
YLR467C-A	YLR467C-A	4.58831	0.467501	0.330388	0	1	1	Upregulated	Genotype_spt3_vs_wt
YPL283W-B	YPL283W-B	2.53482	0.695661	0.406009	0.481914	0.629867	1	Upregulated	Genotype_spt3_vs_wt
YPL278C	YPL278C	50.7691	0.28341	0.119859	0	1	1	Upregulated	Genotype_spt3_vs_wt
YPL277C	YPL277C	145.388	0.313084	0.110785	0	1	1	Upregulated	Genotype_spt3_vs_wt
YPL274W	SAM3	973.835	0.0806054	0.10688	0	1	1	Upregulated	Genotype_spt3_vs_wt
YPL273W	SAM4	1909.22	0.00108883	0.0985595	0	1	1	Upregulated	Genotype_spt3_vs_wt
YPL272C	PBI1	243.526	0.417708	0.149457	0	1	1	Upregulated	Genotype_spt3_vs_wt
YPL271W	ATP15	1175.37	0.225298	0.109703	0	1	1	Upregulated	Genotype_spt3_vs_wt
YPL270W	MDL2	1090.2	0.212218	0.0507418	0	1	1	Upregulated	Genotype_spt3_vs_wt
YPL266W	DIM1	1262.8	0.078857	0.101827	0	1	1	Upregulated	Genotype_spt3_vs_wt
YPL264C	YPL264C	99.7508	0.143632	0.110085	0	1	1	Upregulated	Genotype_spt3_vs_wt
YPL263C	KEL3	1821.89	0.083256	0.0616416	0	1	1	Upregulated	Genotype_spt3_vs_wt
YPL262W	FUM1	2811.37	0.161701	0.0656653	0	1	1	Upregulated	Genotype_spt3_vs_wt
YPL260W	CUB1	1369.8	0.240249	0.0465235	0	1	1	Upregulated	Genotype_spt3_vs_wt
YPL257W	YPL257W	52.4005	0.367402	0.117549	0	1	1	Upregulated	Genotype_spt3_vs_wt
YPL253C	VIK1	231.273	0.0946547	0.0807547	0	1	1	Upregulated	Genotype_spt3_vs_wt
YPL250C	ATG41	246.121	0.733342	0.263275	0.886307	0.375452	1	Upregulated	Genotype_spt3_vs_wt
YPL249C	GYP5	698.718	0.197757	0.0638328	0	1	1	Upregulated	Genotype_spt3_vs_wt
YPL248C	GAL4	145.293	0.251055	0.1498	0	1	1	Upregulated	Genotype_spt3_vs_wt
YPL247C	YPL247C	352.295	0.133607	0.146802	0	1	1	Upregulated	Genotype_spt3_vs_wt
YPL244C	HUT1	649.869	0.145786	0.0551533	0	1	1	Upregulated	Genotype_spt3_vs_wt
YPL243W	SRP68	1691.23	0.27478	0.0523808	0	1	1	Upregulated	Genotype_spt3_vs_wt
YPL242C	IQG1	1990.03	0.410002	0.0772602	0	1	1	Upregulated	Genotype_spt3_vs_wt
YPL240C	HSP82	7051.01	0.891592	0.230186	1.7012	0.0889059	1	Upregulated	Genotype_spt3_vs_wt
YPL239W	YAR1	992.179	0.248184	0.103212	0	1	1	Upregulated	Genotype_spt3_vs_wt
YPL236C	ENV7	184.766	0.24766	0.0837788	0	1	1	Upregulated	Genotype_spt3_vs_wt
YPL233W	NSL1	208.027	0.00141445	0.0740585	0	1	1	Upregulated	Genotype_spt3_vs_wt
YPL232W	SSO1	1271.33	0.00476759	0.0503769	0	1	1	Upregulated	Genotype_spt3_vs_wt
YPL230W	USV1	458.645	0.600398	0.236558	0.424413	0.671265	1	Upregulated	Genotype_spt3_vs_wt
YPL229W	YPL229W	197.547	0.365235	0.0936787	0	1	1	Upregulated	Genotype_spt3_vs_wt
YPL228W	CET1	539.749	0.215971	0.0632893	0	1	1	Upregulated	Genotype_spt3_vs_wt
YPL224C	MMT2	473.296	0.132176	0.0576403	0	1	1	Upregulated	Genotype_spt3_vs_wt
YPL222W	FMP40	421.202	0.312658	0.112718	0	1	1	Upregulated	Genotype_spt3_vs_wt
YPL219W	PCL8	175.811	0.330393	0.0856287	0	1	1	Upregulated	Genotype_spt3_vs_wt
YPL218W	SAR1	2449.03	0.0962116	0.0676432	0	1	1	Upregulated	Genotype_spt3_vs_wt
YPL217C	BMS1	2809.06	0.164186	0.108189	0	1	1	Upregulated	Genotype_spt3_vs_wt
YPL216W	YPL216W	265.426	0.1323	0.0736969	0	1	1	Upregulated	Genotype_spt3_vs_wt
YPL214C	THI6	523.6	0.160987	0.0525706	0	1	1	Upregulated	Genotype_spt3_vs_wt
YPL213W	LEA1	194.142	0.278121	0.0850292	0	1	1	Upregulated	Genotype_spt3_vs_wt
YPL212C	PUS1	1440.3	0.110944	0.088979	0	1	1	Upregulated	Genotype_spt3_vs_wt
YPL209C	IPL1	132.771	0.262317	0.0846176	0	1	1	Upregulated	Genotype_spt3_vs_wt
YPL207W	TYW1	2419.5	0.285266	0.0738635	0	1	1	Upregulated	Genotype_spt3_vs_wt
YPL206C	PGC1	986.036	0.0286616	0.0604816	0	1	1	Upregulated	Genotype_spt3_vs_wt
YPL201C	YIG1	33.8937	0.258536	0.221424	0	1	1	Upregulated	Genotype_spt3_vs_wt
YPL200W	CSM4	5.67753	0.61383	0.431134	0.264025	0.791761	1	Upregulated	Genotype_spt3_vs_wt
YPL194W	DDC1	212.153	0.124468	0.0594079	0	1	1	Upregulated	Genotype_spt3_vs_wt
YPL191C	YPL191C	125.136	0.126987	0.0984737	0	1	1	Upregulated	Genotype_spt3_vs_wt
YPL188W	POS5	448.691	0.357884	0.0600966	0	1	1	Upregulated	Genotype_spt3_vs_wt
YPL187W	MF(ALPHA)1	1542.2	0.13054	0.38804	0	1	1	Upregulated	Genotype_spt3_vs_wt
YPL186C	UIP4	191.944	0.108549	0.204501	0	1	1	Upregulated	Genotype_spt3_vs_wt
YPL184C	MRN1	897.097	0.165636	0.0462235	0	1	1	Upregulated	Genotype_spt3_vs_wt
YPL180W	TCO89	567.511	0.173068	0.0474105	0	1	1	Upregulated	Genotype_spt3_vs_wt
YPL179W	PPQ1	1671.88	0.279173	0.0543509	0	1	1	Upregulated	Genotype_spt3_vs_wt
YPL176C	TRE1	1126.64	0.0121309	0.0570275	0	1	1	Upregulated	Genotype_spt3_vs_wt
YPL174C	NIP100	393.889	0.133607	0.0513764	0	1	1	Upregulated	Genotype_spt3_vs_wt
YPL173W	MRPL40	498.609	0.00748798	0.055575	0	1	1	Upregulated	Genotype_spt3_vs_wt
YPL172C	COX10	327.225	0.11349	0.0733782	0	1	1	Upregulated	Genotype_spt3_vs_wt
YPL169C	MEX67	1129.33	0.1535	0.0473826	0	1	1	Upregulated	Genotype_spt3_vs_wt
YPL168W	MRX4	323.435	0.0543882	0.0748108	0	1	1	Upregulated	Genotype_spt3_vs_wt
YPL167C	REV3	353.966	0.227503	0.0637938	0	1	1	Upregulated	Genotype_spt3_vs_wt
YPL166W	ATG29	89.7563	0.122948	0.142332	0	1	1	Upregulated	Genotype_spt3_vs_wt
YPL164C	MLH3	369.133	0.278383	0.0628785	0	1	1	Upregulated	Genotype_spt3_vs_wt
YPL161C	BEM4	357.615	0.330723	0.0488036	0	1	1	Upregulated	Genotype_spt3_vs_wt
YPL160W	CDC60	5724.2	0.039259	0.063476	0	1	1	Upregulated	Genotype_spt3_vs_wt
YPL159C	PET20	597.978	0.507824	0.0692013	0.113068	0.909977	1	Upregulated	Genotype_spt3_vs_wt
YPL156C	PRM4	311.304	0.705876	0.147242	1.39822	0.162048	1	Upregulated	Genotype_spt3_vs_wt
YPL155C	KIP2	579.984	0.0735651	0.064286	0	1	1	Upregulated	Genotype_spt3_vs_wt
YPL154C	PEP4	7539.42	0.573156	0.0956534	0.764802	0.444389	1	Upregulated	Genotype_spt3_vs_wt
YPL152W	RRD2	409.312	0.18904	0.0709551	0	1	1	Upregulated	Genotype_spt3_vs_wt
YPL150W	YPL150W	579.983	0.375916	0.0568605	0	1	1	Upregulated	Genotype_spt3_vs_wt
YPL149W	ATG5	330.004	0.166199	0.107655	0	1	1	Upregulated	Genotype_spt3_vs_wt
YPL148C	PPT2	100.373	0.348149	0.0784108	0	1	1	Upregulated	Genotype_spt3_vs_wt
YPL147W	PXA1	206.089	0.126088	0.125137	0	1	1	Upregulated	Genotype_spt3_vs_wt
YPL145C	KES1	2098.23	0.142351	0.0515182	0	1	1	Upregulated	Genotype_spt3_vs_wt
YPL141C	FRK1	770.787	0.241539	0.115464	0	1	1	Upregulated	Genotype_spt3_vs_wt
YPL140C	MKK2	403.373	0.18835	0.0536673	0	1	1	Upregulated	Genotype_spt3_vs_wt
YPL135W	ISU1	834.971	0.0951572	0.0993273	0	1	1	Upregulated	Genotype_spt3_vs_wt
YPL134C	ODC1	680.072	0.0186144	0.106242	0	1	1	Upregulated	Genotype_spt3_vs_wt
YPL130W	SPO19	17.4522	0.169185	0.319489	0	1	1	Upregulated	Genotype_spt3_vs_wt
YPL129W	TAF14	996.176	0.0490351	0.061484	0	1	1	Upregulated	Genotype_spt3_vs_wt
YPL125W	KAP120	1062.99	0.081334	0.0519951	0	1	1	Upregulated	Genotype_spt3_vs_wt
YPL124W	SPC29	127.295	0.198507	0.0738918	0	1	1	Upregulated	Genotype_spt3_vs_wt
YPL123C	RNY1	368.601	0.0427028	0.143971	0	1	1	Upregulated	Genotype_spt3_vs_wt
YPL122C	TFB2	462.192	0.0271959	0.0466531	0	1	1	Upregulated	Genotype_spt3_vs_wt
YPL121C	MEI5	2.05421	0.368898	0.580667	0	1	1	Upregulated	Genotype_spt3_vs_wt
YPL120W	VPS30	277.246	0.153999	0.0673221	0	1	1	Upregulated	Genotype_spt3_vs_wt
YPL119C-A	YPL119C-A	74.7431	0.651899	0.1611	0.942889	0.345738	1	Upregulated	Genotype_spt3_vs_wt
YPL119C	DBP1	200.876	0.549463	0.165459	0.298944	0.764983	1	Upregulated	Genotype_spt3_vs_wt
YPL118W	MRP51	1164.75	0.0318719	0.0389547	0	1	1	Upregulated	Genotype_spt3_vs_wt
YPL115C	BEM3	788.007	0.219733	0.059595	0	1	1	Upregulated	Genotype_spt3_vs_wt
YPL114W	YPL114W	17.6277	0.646596	0.162135	0.904158	0.365912	1	Upregulated	Genotype_spt3_vs_wt
YPL113C	YPL113C	115.171	0.00600438	0.154205	0	1	1	Upregulated	Genotype_spt3_vs_wt
YPL112C	PEX25	602.732	0.0309679	0.0447687	0	1	1	Upregulated	Genotype_spt3_vs_wt
YPL109C	YPL109C	264.962	0.516427	0.108966	0.150755	0.880169	1	Upregulated	Genotype_spt3_vs_wt
YPL107W	YPL107W	346.512	0.299099	0.0906133	0	1	1	Upregulated	Genotype_spt3_vs_wt
YPL106C	SSE1	12751.9	0.450982	0.0924584	0	1	1	Upregulated	Genotype_spt3_vs_wt
YPL104W	MSD1	442.743	0.0178711	0.0638653	0	1	1	Upregulated	Genotype_spt3_vs_wt
YPL103C	FMP30	337.48	0.0698838	0.0535644	0	1	1	Upregulated	Genotype_spt3_vs_wt
YPL101W	ELP4	624.475	0.156652	0.0708474	0	1	1	Upregulated	Genotype_spt3_vs_wt
YPL100W	ATG21	389.495	0.238015	0.0604728	0	1	1	Upregulated	Genotype_spt3_vs_wt
YPL096C-A	ERI1	65.435	0.160079	0.101924	0	1	1	Upregulated	Genotype_spt3_vs_wt
YPL094C	SEC62	1544.37	0.0113753	0.0554955	0	1	1	Upregulated	Genotype_spt3_vs_wt
YPL091W	GLR1	2440.79	0.139104	0.066141	0	1	1	Upregulated	Genotype_spt3_vs_wt
YPL089C	RLM1	952.345	0.353543	0.100901	0	1	1	Upregulated	Genotype_spt3_vs_wt
YPL087W	YDC1	728.856	0.110039	0.106264	0	1	1	Upregulated	Genotype_spt3_vs_wt
YPL085W	SEC16	1850.54	0.185351	0.0597926	0	1	1	Upregulated	Genotype_spt3_vs_wt
YPL084W	BRO1	822.707	0.0725958	0.0523016	0	1	1	Upregulated	Genotype_spt3_vs_wt
YPL083C	SEN54	287.861	0.190731	0.0576858	0	1	1	Upregulated	Genotype_spt3_vs_wt
YPL078C	ATP4	3186.69	0.00125219	0.0800734	0	1	1	Upregulated	Genotype_spt3_vs_wt
YPL077C	YPL077C	102.868	0.21574	0.0913662	0	1	1	Upregulated	Genotype_spt3_vs_wt
YPL076W	GPI2	174.805	0.369022	0.080317	0	1	1	Upregulated	Genotype_spt3_vs_wt
YPL075W	GCR1	1276.21	0.040964	0.0795415	0	1	1	Upregulated	Genotype_spt3_vs_wt
YPL072W	UBP16	313.864	0.215718	0.0817181	0	1	1	Upregulated	Genotype_spt3_vs_wt
YPL071C	YPL071C	238.095	0.0444209	0.0908153	0	1	1	Upregulated	Genotype_spt3_vs_wt
YPL070W	MUK1	700.874	0.328732	0.0614729	0	1	1	Upregulated	Genotype_spt3_vs_wt
YPL069C	BTS1	216.911	0.199875	0.0616277	0	1	1	Upregulated	Genotype_spt3_vs_wt
YPL065W	VPS28	242.587	0.156797	0.0696891	0	1	1	Upregulated	Genotype_spt3_vs_wt
YPL062W	YPL062W	3.73972	0.260912	0.361776	0	1	1	Upregulated	Genotype_spt3_vs_wt
YPL060C-A	YPL060C-A	235.236	0.287377	0.0969268	0	1	1	Upregulated	Genotype_spt3_vs_wt
YPL059W	GRX5	725.454	0.345809	0.0591363	0	1	1	Upregulated	Genotype_spt3_vs_wt
YPL055C	LGE1	393.727	0.0658807	0.086877	0	1	1	Upregulated	Genotype_spt3_vs_wt
YPL053C	KTR6	1423.87	0.319731	0.05862	0	1	1	Upregulated	Genotype_spt3_vs_wt
YPL052W	OAZ1	305.617	0.0655895	0.118922	0	1	1	Upregulated	Genotype_spt3_vs_wt
YPL051W	ARL3	280.876	0.0747552	0.0789167	0	1	1	Upregulated	Genotype_spt3_vs_wt
YPL050C	MNN9	2040.69	0.0137294	0.0556903	0	1	1	Upregulated	Genotype_spt3_vs_wt
YPL047W	SGF11	169.208	0.0419178	0.0835415	0	1	1	Upregulated	Genotype_spt3_vs_wt
YPL046C	ELC1	89.252	0.184752	0.0914011	0	1	1	Upregulated	Genotype_spt3_vs_wt
YPL045W	VPS16	604.889	0.131932	0.0454931	0	1	1	Upregulated	Genotype_spt3_vs_wt
YPL041C	MRX11	106.735	0.436267	0.0764861	0	1	1	Upregulated	Genotype_spt3_vs_wt
YPL040C	ISM1	480.954	0.12553	0.0567642	0	1	1	Upregulated	Genotype_spt3_vs_wt
YPL034W	YPL034W	202.658	0.216563	0.082496	0	1	1	Upregulated	Genotype_spt3_vs_wt
YPL033C	SRL4	26.332	0.205567	0.31196	0	1	1	Upregulated	Genotype_spt3_vs_wt
YPL032C	SVL3	1418.76	0.0146905	0.0746963	0	1	1	Upregulated	Genotype_spt3_vs_wt
YPL031C	PHO85	604.975	0.388181	0.0633315	0	1	1	Upregulated	Genotype_spt3_vs_wt
YPL029W	SUV3	442.805	0.0601505	0.0495604	0	1	1	Upregulated	Genotype_spt3_vs_wt
YPL028W	ERG10	4090.82	0.0895389	0.0578886	0	1	1	Upregulated	Genotype_spt3_vs_wt
YPL027W	SMA1	9.56284	0.368321	0.281757	0	1	1	Upregulated	Genotype_spt3_vs_wt
YPL020C	ULP1	742.292	0.178346	0.066524	0	1	1	Upregulated	Genotype_spt3_vs_wt
YPL017C	IRC15	101.681	0.34414	0.238183	0	1	1	Upregulated	Genotype_spt3_vs_wt
YPL016W	SWI1	735.593	0.56633	0.0812179	0.816697	0.414101	1	Upregulated	Genotype_spt3_vs_wt
YPL012W	RRP12	3029.23	0.021007	0.14064	0	1	1	Upregulated	Genotype_spt3_vs_wt
YPL011C	TAF3	433.491	0.0438655	0.0520939	0	1	1	Upregulated	Genotype_spt3_vs_wt
YPL009C	RQC2	3177.43	0.0866975	0.0610178	0	1	1	Upregulated	Genotype_spt3_vs_wt
YPL006W	NCR1	976.592	0.346742	0.0766654	0	1	1	Upregulated	Genotype_spt3_vs_wt
YPL005W	AEP3	190.01	0.167803	0.0938411	0	1	1	Upregulated	Genotype_spt3_vs_wt
YPL002C	SNF8	282.115	0.0723055	0.0737892	0	1	1	Upregulated	Genotype_spt3_vs_wt
YPR003C	YPR003C	369.535	0.0799471	0.064919	0	1	1	Upregulated	Genotype_spt3_vs_wt
YPR004C	AIM45	1336.11	0.00704203	0.0672344	0	1	1	Upregulated	Genotype_spt3_vs_wt
YPR007C	REC8	70.6976	0.0572789	0.207126	0	1	1	Upregulated	Genotype_spt3_vs_wt
YPR008W	HAA1	1070.41	0.302613	0.0606504	0	1	1	Upregulated	Genotype_spt3_vs_wt
YPR012W	YPR012W	8.77884	0.262574	0.265806	0	1	1	Upregulated	Genotype_spt3_vs_wt
YPR014C	YPR014C	0.105451	0.469639	3.78785	0	1	1	Upregulated	Genotype_spt3_vs_wt
YPR016C	TIF6	2255.7	0.233415	0.080618	0	1	1	Upregulated	Genotype_spt3_vs_wt
YPR019W	MCM4	990.742	0.123818	0.0507817	0	1	1	Upregulated	Genotype_spt3_vs_wt
YPR020W	ATP20	631.663	0.0867647	0.09869	0	1	1	Upregulated	Genotype_spt3_vs_wt
YPR021C	AGC1	582.601	0.172542	0.061698	0	1	1	Upregulated	Genotype_spt3_vs_wt
YPR025C	CCL1	389.9	0.318255	0.0587191	0	1	1	Upregulated	Genotype_spt3_vs_wt
YPR026W	ATH1	664.617	0.168836	0.143792	0	1	1	Upregulated	Genotype_spt3_vs_wt
YPR029C	APL4	1196.19	0.0325134	0.0426711	0	1	1	Upregulated	Genotype_spt3_vs_wt
YPR030W	CSR2	585.928	0.557651	0.201249	0.286463	0.774523	1	Upregulated	Genotype_spt3_vs_wt
YPR032W	SRO7	638.07	0.276697	0.0504368	0	1	1	Upregulated	Genotype_spt3_vs_wt
YPR033C	HTS1	3613.48	0.31175	0.0626308	0	1	1	Upregulated	Genotype_spt3_vs_wt
YPR034W	ARP7	881.908	0.00595948	0.049347	0	1	1	Upregulated	Genotype_spt3_vs_wt
YPR036W	VMA13	4212.96	0.163958	0.040544	0	1	1	Upregulated	Genotype_spt3_vs_wt
YPR036W-A	SPO24	3311.11	0.204182	0.195466	0	1	1	Upregulated	Genotype_spt3_vs_wt
YPR037C	ERV2	771.557	0.0149885	0.0676262	0	1	1	Upregulated	Genotype_spt3_vs_wt
YPR039W	YPR039W	6.10644	0.384676	0.336836	0	1	1	Upregulated	Genotype_spt3_vs_wt
YPR041W	TIF5	3209.54	0.0416646	0.0648878	0	1	1	Upregulated	Genotype_spt3_vs_wt
YPR042C	PUF2	455.18	0.351546	0.0728689	0	1	1	Upregulated	Genotype_spt3_vs_wt
YPR045C	THP3	542.414	0.382714	0.0649006	0	1	1	Upregulated	Genotype_spt3_vs_wt
YPR047W	MSF1	304.552	0.196778	0.0701136	0	1	1	Upregulated	Genotype_spt3_vs_wt
YPR048W	TAH18	452.089	0.172445	0.0793676	0	1	1	Upregulated	Genotype_spt3_vs_wt
YPR055W	SEC8	694.032	0.179033	0.0551552	0	1	1	Upregulated	Genotype_spt3_vs_wt
YPR057W	BRR1	381.872	0.00758835	0.0600918	0	1	1	Upregulated	Genotype_spt3_vs_wt
YPR063C	YPR063C	868.539	0.0506021	0.0543381	0	1	1	Upregulated	Genotype_spt3_vs_wt
YPR065W	ROX1	920.822	0.0322299	0.148885	0	1	1	Upregulated	Genotype_spt3_vs_wt
YPR066W	UBA3	83.7308	0.284387	0.0940506	0	1	1	Upregulated	Genotype_spt3_vs_wt
YPR067W	ISA2	261.59	0.0350841	0.0652066	0	1	1	Upregulated	Genotype_spt3_vs_wt
YPR069C	SPE3	2474.38	0.0161312	0.0814178	0	1	1	Upregulated	Genotype_spt3_vs_wt
YPR070W	MED1	468.491	0.0672942	0.0567198	0	1	1	Upregulated	Genotype_spt3_vs_wt
YPR071W	YPR071W	216.19	0.0434705	0.0837876	0	1	1	Upregulated	Genotype_spt3_vs_wt
YPR072W	NOT5	1283.72	0.0472605	0.0343535	0	1	1	Upregulated	Genotype_spt3_vs_wt
YPR074C	TKL1	9464.91	0.367052	0.0657718	0	1	1	Upregulated	Genotype_spt3_vs_wt
YPR075C	OPY2	1945.23	0.175974	0.0669369	0	1	1	Upregulated	Genotype_spt3_vs_wt
YPR079W	MRL1	370.505	0.339505	0.0832856	0	1	1	Upregulated	Genotype_spt3_vs_wt
YPR080W	TEF1	91827.2	0.321047	0.0712948	0	1	1	Upregulated	Genotype_spt3_vs_wt
YPR081C	GRS2	387.663	0.421608	0.0726322	0	1	1	Upregulated	Genotype_spt3_vs_wt
YPR083W	MDM36	254.142	0.04696	0.0821767	0	1	1	Upregulated	Genotype_spt3_vs_wt
YPR084W	YPR084W	349.925	0.161097	0.0519442	0	1	1	Upregulated	Genotype_spt3_vs_wt
YPR085C	ASA1	336.479	0.107579	0.0577904	0	1	1	Upregulated	Genotype_spt3_vs_wt
YPR086W	SUA7	1216.65	0.132372	0.0854882	0	1	1	Upregulated	Genotype_spt3_vs_wt
YPR087W	VPS69	23.9377	0.0169084	0.21617	0	1	1	Upregulated	Genotype_spt3_vs_wt
YPR089W	YPR089W	1026.5	0.217596	0.0402524	0	1	1	Upregulated	Genotype_spt3_vs_wt
YPR093C	ASR1	170.267	0.0215132	0.0732381	0	1	1	Upregulated	Genotype_spt3_vs_wt
YPR097W	YPR097W	1089.17	0.0162184	0.0497466	0	1	1	Upregulated	Genotype_spt3_vs_wt
YPR098C	YPR098C	504.823	0.532426	0.0736523	0.440256	0.659751	1	Upregulated	Genotype_spt3_vs_wt
YPR101W	SNT309	269.366	0.377173	0.098642	0	1	1	Upregulated	Genotype_spt3_vs_wt
YPR104C	FHL1	719.287	0.0431398	0.0531333	0	1	1	Upregulated	Genotype_spt3_vs_wt
YPR107C	YTH1	243.85	0.155966	0.0591457	0	1	1	Upregulated	Genotype_spt3_vs_wt
YPR108W	RPN7	2471.96	0.00932395	0.0615566	0	1	1	Upregulated	Genotype_spt3_vs_wt
YPR108W-A	YPR108W-A	1.61859	0.161279	0.584289	0	1	1	Upregulated	Genotype_spt3_vs_wt
YPR111W	DBF20	346.654	0.333917	0.0704278	0	1	1	Upregulated	Genotype_spt3_vs_wt
YPR112C	MRD1	2186.55	0.0183774	0.143863	0	1	1	Upregulated	Genotype_spt3_vs_wt
YPR114W	YPR114W	1288.94	0.242428	0.0545929	0	1	1	Upregulated	Genotype_spt3_vs_wt
YPR115W	RGC1	1241.85	0.0211917	0.0753705	0	1	1	Upregulated	Genotype_spt3_vs_wt
YPR116W	RRG8	36.241	0.0115332	0.143928	0	1	1	Upregulated	Genotype_spt3_vs_wt
YPR117W	YPR117W	1041.57	0.242611	0.0735507	0	1	1	Upregulated	Genotype_spt3_vs_wt
YPR119W	CLB2	978.884	0.0767099	0.0745491	0	1	1	Upregulated	Genotype_spt3_vs_wt
YPR121W	THI22	124.182	0.14769	0.0898622	0	1	1	Upregulated	Genotype_spt3_vs_wt
YPR122W	AXL1	175.811	0.366027	0.147296	0	1	1	Upregulated	Genotype_spt3_vs_wt
YPR129W	SCD6	1036.25	0.0543547	0.0664887	0	1	1	Upregulated	Genotype_spt3_vs_wt
YPR131C	NAT3	267.761	0.0194949	0.0548198	0	1	1	Upregulated	Genotype_spt3_vs_wt
YPR133W-A	TOM5	381.268	0.0445038	0.0967477	0	1	1	Upregulated	Genotype_spt3_vs_wt
YPR134W	MSS18	216.867	0.1535	0.0673043	0	1	1	Upregulated	Genotype_spt3_vs_wt
YPR135W	CTF4	600.77	0.0666009	0.0511963	0	1	1	Upregulated	Genotype_spt3_vs_wt
YPR136C	YPR136C	1.2838	0.0797777	0.663154	0	1	1	Upregulated	Genotype_spt3_vs_wt
YPR139C	YPR139C	711.416	0.0930931	0.0552074	0	1	1	Upregulated	Genotype_spt3_vs_wt
YPR140W	TAZ1	547.587	0.0922034	0.0590539	0	1	1	Upregulated	Genotype_spt3_vs_wt
YPR141C	KAR3	506.477	0.0341779	0.0702373	0	1	1	Upregulated	Genotype_spt3_vs_wt
YPR144C	NOC4	1108.44	0.179237	0.110097	0	1	1	Upregulated	Genotype_spt3_vs_wt
YPR147C	YPR147C	466.478	0.215951	0.0624303	0	1	1	Upregulated	Genotype_spt3_vs_wt
YPR148C	YPR148C	2009.85	0.0761442	0.0612947	0	1	1	Upregulated	Genotype_spt3_vs_wt
YPR149W	NCE102	3359.11	0.157439	0.110058	0	1	1	Upregulated	Genotype_spt3_vs_wt
YPR150W	YPR150W	10.703	0.20812	0.251294	0	1	1	Upregulated	Genotype_spt3_vs_wt
YPR151C	SUE1	60.4335	0.373859	0.200117	0	1	1	Upregulated	Genotype_spt3_vs_wt
YPR152C	URN1	230.057	0.171311	0.0888912	0	1	1	Upregulated	Genotype_spt3_vs_wt
YPR154W	PIN3	718.329	0.550366	0.0951443	0.529361	0.596555	1	Upregulated	Genotype_spt3_vs_wt
YPR155C	NCA2	429.057	0.0653753	0.0797158	0	1	1	Upregulated	Genotype_spt3_vs_wt
YPR156C	TPO3	2470.39	0.154863	0.136426	0	1	1	Upregulated	Genotype_spt3_vs_wt
YPR157W	TDA6	334.58	0.0309225	0.245432	0	1	1	Upregulated	Genotype_spt3_vs_wt
YPR159W	KRE6	4079.78	0.165793	0.0639667	0	1	1	Upregulated	Genotype_spt3_vs_wt
YPR159C-A	YPR159C-A	0.489002	0.230676	1.16827	0	1	1	Upregulated	Genotype_spt3_vs_wt
YPR161C	SGV1	891.487	0.14564	0.0449754	0	1	1	Upregulated	Genotype_spt3_vs_wt
YPR162C	ORC4	349.837	0.0776318	0.0497993	0	1	1	Upregulated	Genotype_spt3_vs_wt
YPR164W	MMS1	804.805	0.399059	0.0647297	0	1	1	Upregulated	Genotype_spt3_vs_wt
YPR168W	NUT2	119.257	0.0148915	0.091382	0	1	1	Upregulated	Genotype_spt3_vs_wt
YPR169W	JIP5	1479.44	0.0602296	0.0672868	0	1	1	Upregulated	Genotype_spt3_vs_wt
YPR172W	YPR172W	352.943	0.125196	0.0639468	0	1	1	Upregulated	Genotype_spt3_vs_wt
YPR174C	YPR174C	232.308	0.0162601	0.0730336	0	1	1	Upregulated	Genotype_spt3_vs_wt
YPR175W	DPB2	463.741	0.219855	0.0539501	0	1	1	Upregulated	Genotype_spt3_vs_wt
YPR177C	YPR177C	2.06351	0.215377	0.581113	0	1	1	Upregulated	Genotype_spt3_vs_wt
YPR178W	PRP4	310.822	0.0679597	0.0547296	0	1	1	Upregulated	Genotype_spt3_vs_wt
YPR179C	HDA3	419.891	0.167244	0.0482023	0	1	1	Upregulated	Genotype_spt3_vs_wt
YPR180W	AOS1	491.797	0.183912	0.0541202	0	1	1	Upregulated	Genotype_spt3_vs_wt
YPR181C	SEC23	3044.02	0.189365	0.0598785	0	1	1	Upregulated	Genotype_spt3_vs_wt
YPR182W	SMX3	171.974	0.612099	0.105219	1.06539	0.286701	1	Upregulated	Genotype_spt3_vs_wt
YPR184W	GDB1	1425.84	0.533783	0.186762	0.180887	0.856457	1	Upregulated	Genotype_spt3_vs_wt
YPR185W	ATG13	695.945	0.294358	0.0735939	0	1	1	Upregulated	Genotype_spt3_vs_wt
YPR189W	SKI3	950.155	0.224088	0.0516783	0	1	1	Upregulated	Genotype_spt3_vs_wt
YPR191W	QCR2	3484.24	0.342629	0.12965	0	1	1	Upregulated	Genotype_spt3_vs_wt
YPR196W	YPR196W	149.534	0.0296165	0.0688573	0	1	1	Upregulated	Genotype_spt3_vs_wt
YPR198W	SGE1	909.09	0.095454	0.0698168	0	1	1	Upregulated	Genotype_spt3_vs_wt
YPR202W	YPR202W	76.0223	0.0448318	0.134048	0	1	1	Upregulated	Genotype_spt3_vs_wt
YPR203W	YPR203W	36.588	0.00494917	0.141296	0	1	1	Upregulated	Genotype_spt3_vs_wt
YPR204C-A	YPR204C-A	2.62089	0.344061	0.406356	0	1	1	Upregulated	Genotype_spt3_vs_wt
YML133W-B	YML133W-B	1.92289	0.744841	0.469515	0.521475	0.602036	1	Upregulated	Genotype_spt3_vs_wt
YML132W	COS3	969.344	0.26688	0.0782502	0	1	1	Upregulated	Genotype_spt3_vs_wt
YML130C	ERO1	1887.52	0.411196	0.108656	0	1	1	Upregulated	Genotype_spt3_vs_wt
YML129C	COX14	189.905	0.167782	0.0906698	0	1	1	Upregulated	Genotype_spt3_vs_wt
YML128C	MSC1	1232.47	0.0586134	0.17373	0	1	1	Upregulated	Genotype_spt3_vs_wt
YML127W	RSC9	680.958	0.0949922	0.0625317	0	1	1	Upregulated	Genotype_spt3_vs_wt
YML126C	ERG13	3881.04	0.350139	0.063551	0	1	1	Upregulated	Genotype_spt3_vs_wt
YML124C	TUB3	2336.95	0.0390204	0.0491368	0	1	1	Upregulated	Genotype_spt3_vs_wt
YML122C	YML122C	9.65746	0.0873865	0.249636	0	1	1	Upregulated	Genotype_spt3_vs_wt
YML120C	NDI1	1470.59	0.330092	0.162507	0	1	1	Upregulated	Genotype_spt3_vs_wt
YML119W	YML119W	686.072	0.375258	0.0856498	0	1	1	Upregulated	Genotype_spt3_vs_wt
YML118W	NGL3	95.1233	0.278113	0.131951	0	1	1	Upregulated	Genotype_spt3_vs_wt
YML117W	NAB6	2101.27	0.179758	0.0696206	0	1	1	Upregulated	Genotype_spt3_vs_wt
YML116W-A	YML116W-A	408.925	0.0481761	0.0850297	0	1	1	Upregulated	Genotype_spt3_vs_wt
YML115C	VAN1	1257.82	0.0360005	0.0381381	0	1	1	Upregulated	Genotype_spt3_vs_wt
YML112W	CTK3	213.713	0.267003	0.0702006	0	1	1	Upregulated	Genotype_spt3_vs_wt
YML111W	BUL2	953.637	0.0618154	0.0494133	0	1	1	Upregulated	Genotype_spt3_vs_wt
YML110C	COQ5	1951.2	0.143255	0.055873	0	1	1	Upregulated	Genotype_spt3_vs_wt
YML109W	ZDS2	648.409	0.106548	0.0627008	0	1	1	Upregulated	Genotype_spt3_vs_wt
YML106W	URA5	3009.32	0.0339687	0.0621827	0	1	1	Upregulated	Genotype_spt3_vs_wt
YML103C	NUP188	1950.31	0.250628	0.0501146	0	1	1	Upregulated	Genotype_spt3_vs_wt
YML099W-A	YML099W-A	3.00696	0.272567	0.476919	0	1	1	Upregulated	Genotype_spt3_vs_wt
YML097C	VPS9	464.022	0.00327863	0.0650594	0	1	1	Upregulated	Genotype_spt3_vs_wt
YML095C	RAD10	86.745	0.204614	0.0967039	0	1	1	Upregulated	Genotype_spt3_vs_wt
YML094W	GIM5	447.641	0.206624	0.0812599	0	1	1	Upregulated	Genotype_spt3_vs_wt
YML092C	PRE8	1640.07	0.181698	0.0633434	0	1	1	Upregulated	Genotype_spt3_vs_wt
YML091C	RPM2	1692.81	0.341667	0.148076	0	1	1	Upregulated	Genotype_spt3_vs_wt
[truncated: 4,645 more rows]

## Sheet: Genotype_rad52Δ_vs_wt
Gene_ID	Gene_name	baseMean	log2FoldChange	lfcSE	stat	pvalue	padj	Direction	Model_factor
YOR212W	STE4	222.602	3.02504	0.0881582	28.6421	2.01048e-180	1.33556e-176	Upregulated	Genotype_rad52_vs_wt
YJR004C	SAG1	1915.34	5.49185	0.179547	27.8024	4.05371e-170	1.34644e-166	Upregulated	Genotype_rad52_vs_wt
YDR103W	STE5	187.066	2.44146	0.0709452	27.3656	7.04218e-165	1.55937e-161	Upregulated	Genotype_rad52_vs_wt
YGL192W	IME4	298.565	-3.67845	0.125314	-25.3638	6.32821e-142	1.05096e-138	Downregulated	Genotype_rad52_vs_wt
YCR040W	MATALPHA1	24.8387	5.54859	0.20112	25.1024	4.68108e-139	6.21928e-136	Upregulated	Genotype_rad52_vs_wt
YLR040C	AFB1	339.127	5.59784	0.205498	24.8073	7.4832e-136	8.28515e-133	Upregulated	Genotype_rad52_vs_wt
YBL016W	FUS3	108.671	5.8838	0.234266	22.9815	7.12996e-117	6.76634e-114	Upregulated	Genotype_rad52_vs_wt
YPR122W	AXL1	175.811	3.89289	0.149695	22.6653	9.84773e-114	8.17731e-111	Upregulated	Genotype_rad52_vs_wt
YCL065W	YCL065W	17.7821	4.42213	0.179015	21.9095	2.10731e-106	1.55543e-103	Upregulated	Genotype_rad52_vs_wt
YHR005C	GPA1	252.219	4.31435	0.181311	21.0376	2.97238e-98	1.97455e-95	Upregulated	Genotype_rad52_vs_wt
YJR086W	STE18	27.159	5.94687	0.263177	20.6966	3.71734e-95	2.24494e-92	Upregulated	Genotype_rad52_vs_wt
YKL178C	STE3	477.054	7.10878	0.320255	20.636	1.30394e-94	7.21838e-92	Upregulated	Genotype_rad52_vs_wt
YPL187W	MF(ALPHA)1	1542.2	8.93484	0.418119	20.1733	1.67998e-90	8.5847e-88	Upregulated	Genotype_rad52_vs_wt
YBR157C	ICS2	49.8714	2.94497	0.121349	20.1483	2.78593e-90	1.32192e-87	Upregulated	Genotype_rad52_vs_wt
YCL066W	HMLALPHA1	22.7645	5.64519	0.258152	19.9308	2.19879e-88	9.73772e-86	Upregulated	Genotype_rad52_vs_wt
YLR265C	NEJ1	81.6295	3.25224	0.140488	19.5905	1.86214e-85	7.73136e-83	Upregulated	Genotype_rad52_vs_wt
YCR041W	YCR041W	21.3225	4.35015	0.199799	19.2701	9.57489e-83	3.74153e-80	Upregulated	Genotype_rad52_vs_wt
YGL193C	YGL193C	24.5041	4.71512	0.226555	18.6053	2.91012e-77	1.074e-74	Upregulated	Genotype_rad52_vs_wt
YLR303W	MET17	1638.85	-10.3724	0.531929	-18.5597	6.8138e-77	2.38232e-74	Downregulated	Genotype_rad52_vs_wt
YBR073W	RDH54	614.489	2.03073	0.0826355	18.5239	1.32474e-76	4.40011e-74	Upregulated	Genotype_rad52_vs_wt
YGL089C	MF(ALPHA)2	622.683	9.72479	0.51008	18.085	4.18342e-73	1.32335e-70	Upregulated	Genotype_rad52_vs_wt
YGR044C	RME1	137.8	2.44179	0.107761	18.0194	1.37182e-72	4.14226e-70	Upregulated	Genotype_rad52_vs_wt
YOL155C	HPF1	4009.68	-2.89861	0.152732	-15.7047	1.40377e-55	4.05447e-53	Downregulated	Genotype_rad52_vs_wt
YCL067C	HMLALPHA2	256.632	1.94519	0.0933664	15.4787	4.82914e-54	1.33667e-51	Upregulated	Genotype_rad52_vs_wt
YCR039C	MATALPHA2	272.374	1.9354	0.0929333	15.4455	8.09196e-54	2.1502e-51	Upregulated	Genotype_rad52_vs_wt
YCR097W	HMRA1	168.113	-5.55332	0.32869	-15.3741	2.44213e-53	6.23965e-51	Downregulated	Genotype_rad52_vs_wt
YCR097W-A	YCR097W-A	5.95075	4.80916	0.295086	14.6031	2.68469e-48	6.60534e-46	Upregulated	Genotype_rad52_vs_wt
YML032C	RAD52	634.634	-11.9407	0.834683	-13.7067	9.26219e-43	2.19745e-40	Downregulated	Genotype_rad52_vs_wt
YJR087W	YJR087W	7.85035	4.76921	0.313246	13.6289	2.69463e-42	6.17255e-40	Upregulated	Genotype_rad52_vs_wt
YCR096C	HMRA2	213.742	1.84865	0.106794	12.6285	1.47027e-36	3.25566e-34	Upregulated	Genotype_rad52_vs_wt
YGL032C	AGA2	26.7505	3.44827	0.249214	11.8303	2.72277e-32	5.83462e-30	Upregulated	Genotype_rad52_vs_wt
YLR452C	SST2	730.054	2.54908	0.17554	11.673	1.7505e-31	3.63394e-29	Upregulated	Genotype_rad52_vs_wt
YPR121W	THI22	124.182	1.49053	0.0887362	11.1627	6.21064e-29	1.25022e-26	Upregulated	Genotype_rad52_vs_wt
YDR210W-A	YDR210W-A	57.8203	1.84881	0.121505	11.1009	1.24222e-28	2.42708e-26	Upregulated	Genotype_rad52_vs_wt
YBR293W	VBA2	183.697	1.45429	0.086073	11.087	1.45115e-28	2.75428e-26	Upregulated	Genotype_rad52_vs_wt
YDR461W	MFA1	25.0935	3.30816	0.258516	10.8626	1.73682e-27	3.20492e-25	Upregulated	Genotype_rad52_vs_wt
YIL015W	BAR1	75.8873	2.23677	0.161187	10.7749	4.52435e-27	8.12304e-25	Upregulated	Genotype_rad52_vs_wt
YIL082W-A	YIL082W-A	408.236	2.41435	0.180036	10.6331	2.09014e-26	3.65389e-24	Upregulated	Genotype_rad52_vs_wt
YOR192C-B	YOR192C-B	1184.13	1.87002	0.131019	10.4566	1.36618e-25	2.32706e-23	Upregulated	Genotype_rad52_vs_wt
YOR192C-A	YOR192C-A	75.2352	1.98982	0.146305	10.183	2.36194e-24	3.9226e-22	Upregulated	Genotype_rad52_vs_wt
YLR030W	YLR030W	9.90309	2.97502	0.245877	10.0661	7.80408e-24	1.26445e-21	Upregulated	Genotype_rad52_vs_wt
YDR261W-B	YDR261W-B	1142	1.82496	0.134059	9.88342	4.91268e-23	7.77022e-21	Upregulated	Genotype_rad52_vs_wt
YGR109W-B	YGR109W-B	388.307	2.06296	0.15839	9.86779	5.74143e-23	8.86985e-21	Upregulated	Genotype_rad52_vs_wt
YJL078C	PRY3	1341.45	-1.85987	0.138341	-9.82988	8.37179e-23	1.26395e-20	Downregulated	Genotype_rad52_vs_wt
YJL170C	ASG7	9.57573	2.89574	0.246047	9.73689	2.09886e-22	3.09839e-20	Upregulated	Genotype_rad52_vs_wt
YDR210W-B	YDR210W-B	1295.83	1.81185	0.138258	9.48843	2.3454e-21	3.38706e-19	Upregulated	Genotype_rad52_vs_wt
YBR040W	FIG1	60.9087	3.81932	0.350744	9.46365	2.97374e-21	4.2031e-19	Upregulated	Genotype_rad52_vs_wt
YIL066C	RNR3	227.214	1.94931	0.153609	9.43503	3.90864e-21	5.40939e-19	Upregulated	Genotype_rad52_vs_wt
YDR261W-A	YDR261W-A	73.4826	1.93642	0.153177	9.37748	6.75655e-21	9.15995e-19	Upregulated	Genotype_rad52_vs_wt
YFL002W-A	YFL002W-A	1376.66	1.85659	0.145012	9.355	8.3596e-21	1.11066e-18	Upregulated	Genotype_rad52_vs_wt
YDR034C-D	YDR034C-D	1309.17	1.85801	0.145546	9.33046	1.05417e-20	1.37311e-18	Upregulated	Genotype_rad52_vs_wt
YOR343W-B	YOR343W-B	1312.26	1.81903	0.142493	9.25683	2.10586e-20	2.69023e-18	Upregulated	Genotype_rad52_vs_wt
YNL334C	SNO2	40.9809	1.99968	0.162583	9.22412	2.85908e-20	3.58356e-18	Upregulated	Genotype_rad52_vs_wt
YCL019W	YCL019W	1341.94	1.86581	0.148562	9.19353	3.80153e-20	4.67658e-18	Upregulated	Genotype_rad52_vs_wt
YCL021W-A	YCL021W-A	115.594	2.10966	0.175371	9.1786	4.36722e-20	5.27481e-18	Upregulated	Genotype_rad52_vs_wt
YBL100W-B	YBL100W-B	1096.98	1.77721	0.139796	9.13627	6.46451e-20	7.66853e-18	Upregulated	Genotype_rad52_vs_wt
YGR161W-B	YGR161W-B	1373.82	1.854	0.149536	9.05469	1.36961e-19	1.59619e-17	Upregulated	Genotype_rad52_vs_wt
YHR084W	STE12	614.535	1.25371	0.0833061	9.04749	1.46299e-19	1.67562e-17	Upregulated	Genotype_rad52_vs_wt
YCL027W	FUS1	187.861	4.04503	0.393281	9.014	1.98671e-19	2.2369e-17	Upregulated	Genotype_rad52_vs_wt
YDR410C	STE14	149.451	1.35087	0.0947456	8.98056	2.69403e-19	2.98274e-17	Upregulated	Genotype_rad52_vs_wt
YLR410W-B	YLR410W-B	1352.04	1.74052	0.138803	8.93724	3.99024e-19	4.34544e-17	Upregulated	Genotype_rad52_vs_wt
YFL060C	SNO3	40.1555	1.88057	0.15662	8.81478	1.19924e-18	1.28493e-16	Upregulated	Genotype_rad52_vs_wt
YJR029W	YJR029W	15942.3	2.00577	0.171029	8.80419	1.31799e-18	1.38975e-16	Upregulated	Genotype_rad52_vs_wt
YGL248W	PDE1	431.529	1.37772	0.0998367	8.79157	1.47481e-18	1.53081e-16	Upregulated	Genotype_rad52_vs_wt
YJR027W	YJR027W	15381.5	2.01152	0.172258	8.77475	1.71281e-18	1.75049e-16	Upregulated	Genotype_rad52_vs_wt
YGR027W-B	YGR027W-B	5309.26	1.9403	0.165177	8.71972	2.78881e-18	2.80698e-16	Upregulated	Genotype_rad52_vs_wt
YFL059W	SNZ3	104.784	2.15148	0.189655	8.70778	3.09887e-18	3.07251e-16	Upregulated	Genotype_rad52_vs_wt
YDR261C-D	YDR261C-D	3942.4	1.88257	0.160341	8.62269	6.54011e-18	6.38911e-16	Upregulated	Genotype_rad52_vs_wt
YNL284C-B	YNL284C-B	4022.93	1.83827	0.155245	8.62041	6.6715e-18	6.42301e-16	Upregulated	Genotype_rad52_vs_wt
YDR365W-B	YDR365W-B	4472.75	1.89272	0.161793	8.60802	7.43301e-18	7.05393e-16	Upregulated	Genotype_rad52_vs_wt
YML039W	YML039W	4932	1.92695	0.166491	8.57072	1.02839e-17	9.62198e-16	Upregulated	Genotype_rad52_vs_wt
YGR109W-A	YGR109W-A	15.7184	4.51223	0.474133	8.46224	2.62293e-17	2.42002e-15	Upregulated	Genotype_rad52_vs_wt
YDR034C-C	YDR034C-C	83.9536	1.78492	0.151969	8.45518	2.78665e-17	2.53585e-15	Upregulated	Genotype_rad52_vs_wt
YDR098C-B	YDR098C-B	3232.5	1.78324	0.151924	8.44658	2.99967e-17	2.69281e-15	Upregulated	Genotype_rad52_vs_wt
YPL257W-B	YPL257W-B	4744.43	1.90471	0.166535	8.43493	3.31391e-17	2.93524e-15	Upregulated	Genotype_rad52_vs_wt
YCL020W	YCL020W	83.5802	1.9273	0.169746	8.40845	4.15461e-17	3.63146e-15	Upregulated	Genotype_rad52_vs_wt
YNR044W	AGA1	1086.18	3.07257	0.306359	8.39722	4.57187e-17	3.94427e-15	Upregulated	Genotype_rad52_vs_wt
YGR144W	THI4	104.706	1.74162	0.147927	8.39345	4.72068e-17	4.02045e-15	Upregulated	Genotype_rad52_vs_wt
YOL103W-B	YOL103W-B	4822.75	1.9142	0.169044	8.36584	5.96862e-17	4.895e-15	Upregulated	Genotype_rad52_vs_wt
YBL005W-B	YBL005W-B	3609.2	1.62506	0.134461	8.36721	5.90001e-17	4.895e-15	Upregulated	Genotype_rad52_vs_wt
YIL082W	YIL082W	23.6186	4.80415	0.514464	8.36628	5.94646e-17	4.895e-15	Upregulated	Genotype_rad52_vs_wt
YPR137C-B	YPR137C-B	4115.32	1.84705	0.161381	8.347	7.00162e-17	5.67217e-15	Upregulated	Genotype_rad52_vs_wt
YBR294W	SUL1	24.4247	2.88565	0.285894	8.34452	7.15066e-17	5.72311e-15	Upregulated	Genotype_rad52_vs_wt
YPR158C-D	YPR158C-D	4552.92	1.92293	0.170773	8.33229	7.92922e-17	6.27069e-15	Upregulated	Genotype_rad52_vs_wt
YAR009C	YAR009C	3626.06	1.89047	0.167026	8.32484	8.44414e-17	6.59934e-15	Upregulated	Genotype_rad52_vs_wt
YNL333W	SNZ2	111.467	2.10011	0.192452	8.31434	9.2267e-17	7.04517e-15	Upregulated	Genotype_rad52_vs_wt
YER138C	YER138C	4814.86	1.9104	0.169609	8.31558	9.13021e-17	7.04517e-15	Upregulated	Genotype_rad52_vs_wt
YLR227W-B	YLR227W-B	4520.27	1.96403	0.176267	8.30573	9.92102e-17	7.48924e-15	Upregulated	Genotype_rad52_vs_wt
YFL002W-B	YFL002W-B	88.1354	1.97085	0.177494	8.28674	1.16394e-16	8.68772e-15	Upregulated	Genotype_rad52_vs_wt
YGR161W-A	YGR161W-A	86.1244	2.04304	0.187284	8.23903	1.73611e-16	1.27421e-14	Upregulated	Genotype_rad52_vs_wt
YNL054W-B	YNL054W-B	3069.09	1.70252	0.145965	8.23839	1.74549e-16	1.27421e-14	Upregulated	Genotype_rad52_vs_wt
YDR210C-D	YDR210C-D	3187.02	1.76673	0.153846	8.23372	1.81483e-16	1.31043e-14	Upregulated	Genotype_rad52_vs_wt
YML045W	YML045W	4285.54	1.79053	0.157136	8.21282	2.16051e-16	1.54326e-14	Upregulated	Genotype_rad52_vs_wt
YGR038C-B	YGR038C-B	3882.63	1.80612	0.159216	8.20341	2.33668e-16	1.65134e-14	Upregulated	Genotype_rad52_vs_wt
YOR142W-B	YOR142W-B	3840.39	1.68257	0.144669	8.17435	2.9746e-16	2.08003e-14	Upregulated	Genotype_rad52_vs_wt
YDR316W-B	YDR316W-B	3960.62	1.74417	0.153534	8.10355	5.33762e-16	3.68978e-14	Upregulated	Genotype_rad52_vs_wt
YMR050C	YMR050C	3922.18	1.72835	0.151603	8.10242	5.38775e-16	3.68978e-14	Upregulated	Genotype_rad52_vs_wt
YBL100W-A	YBL100W-A	60.111	1.8641	0.16873	8.08454	6.24007e-16	4.22987e-14	Upregulated	Genotype_rad52_vs_wt
YPR158W-B	YPR158W-B	3946.62	1.72986	0.152537	8.06269	7.46341e-16	5.00802e-14	Upregulated	Genotype_rad52_vs_wt
YIL037C	PRM2	23.9993	3.03029	0.315549	8.01871	1.06863e-15	7.09888e-14	Upregulated	Genotype_rad52_vs_wt
YGR161C-D	YGR161C-D	3497	1.6212	0.140487	7.98081	1.45372e-15	9.56148e-14	Upregulated	Genotype_rad52_vs_wt
YOR343W-A	YOR343W-A	65.0013	1.77928	0.160633	7.96401	1.66558e-15	1.08475e-13	Upregulated	Genotype_rad52_vs_wt
YBR012W-B	YBR012W-B	3277.75	1.6175	0.141161	7.91645	2.4439e-15	1.5762e-13	Upregulated	Genotype_rad52_vs_wt
YOL052C-A	DDR2	131.659	3.17747	0.339347	7.89007	3.02019e-15	1.92915e-13	Upregulated	Genotype_rad52_vs_wt
YPL223C	GRE1	76.6525	1.85619	0.172427	7.86534	3.68092e-15	2.3288e-13	Upregulated	Genotype_rad52_vs_wt
YNR067C	DSE4	2395.09	-1.51286	0.128958	-7.85423	4.02226e-15	2.52074e-13	Downregulated	Genotype_rad52_vs_wt
YPL192C	PRM3	9.28794	2.28293	0.227575	7.83447	4.70806e-15	2.92296e-13	Upregulated	Genotype_rad52_vs_wt
YLR410W-A	YLR410W-A	93.1545	1.70067	0.153323	7.83101	4.83959e-15	2.9768e-13	Upregulated	Genotype_rad52_vs_wt
YER137C-A	YER137C-A	524.948	1.88069	0.178334	7.74218	9.77248e-15	5.95583e-13	Upregulated	Genotype_rad52_vs_wt
YDR365W-A	YDR365W-A	513.598	1.8983	0.182018	7.68221	1.56365e-14	9.44305e-13	Upregulated	Genotype_rad52_vs_wt
YAR010C	YAR010C	473.919	1.80484	0.169979	7.67646	1.63541e-14	9.78741e-13	Upregulated	Genotype_rad52_vs_wt
YOL103W-A	YOL103W-A	512.786	1.92403	0.190048	7.49299	6.73204e-14	3.99294e-12	Upregulated	Genotype_rad52_vs_wt
YGR027W-A	YGR027W-A	543.608	1.8624	0.181981	7.48651	7.07292e-14	4.158e-12	Upregulated	Genotype_rad52_vs_wt
YPR158C-C	YPR158C-C	528.313	1.90001	0.188027	7.44582	9.63414e-14	5.614e-12	Upregulated	Genotype_rad52_vs_wt
YLR227W-A	YLR227W-A	515.717	1.84604	0.182054	7.39363	1.42877e-13	8.25332e-12	Upregulated	Genotype_rad52_vs_wt
YNL284C-A	YNL284C-A	195.244	1.629	0.153041	7.37707	1.61811e-13	9.26647e-12	Upregulated	Genotype_rad52_vs_wt
YFL026W	STE2	125.675	1.91933	0.192435	7.37562	1.63581e-13	9.28776e-12	Upregulated	Genotype_rad52_vs_wt
YNL279W	PRM1	132.292	3.15496	0.360386	7.367	1.74517e-13	9.82471e-12	Upregulated	Genotype_rad52_vs_wt
YLR035C-A	YLR035C-A	2646.95	1.58189	0.146904	7.36465	1.77614e-13	9.91505e-12	Upregulated	Genotype_rad52_vs_wt
YMR051C	YMR051C	407.472	1.70359	0.164224	7.32896	2.31941e-13	1.28399e-11	Upregulated	Genotype_rad52_vs_wt
YGR161C-C	YGR161C-C	417.583	1.73325	0.168875	7.30275	2.81951e-13	1.54794e-11	Upregulated	Genotype_rad52_vs_wt
YMR045C	YMR045C	3990.65	1.47867	0.13451	7.2758	3.44367e-13	1.87511e-11	Upregulated	Genotype_rad52_vs_wt
YML058W-A	HUG1	168.118	2.38862	0.260606	7.247	4.26093e-13	2.30125e-11	Upregulated	Genotype_rad52_vs_wt
YOR192C-C	YOR192C-C	16.9321	2.04474	0.213352	7.24035	4.47531e-13	2.39754e-11	Upregulated	Genotype_rad52_vs_wt
YBR012W-A	YBR012W-A	392.272	1.69436	0.165073	7.23535	4.64329e-13	2.46763e-11	Upregulated	Genotype_rad52_vs_wt
YML047C	PRM6	30.0175	3.22979	0.377707	7.22728	4.92751e-13	2.59789e-11	Upregulated	Genotype_rad52_vs_wt
YNL054W-A	YNL054W-A	374.617	1.70019	0.16677	7.19668	6.16981e-13	3.22725e-11	Upregulated	Genotype_rad52_vs_wt
YPR137C-A	YPR137C-A	467.374	1.85666	0.189123	7.17342	7.3148e-13	3.79627e-11	Upregulated	Genotype_rad52_vs_wt
YKR042W	UTH1	9722.96	1.18309	0.0955552	7.14865	8.76366e-13	4.51295e-11	Upregulated	Genotype_rad52_vs_wt
YLR256W-A	YLR256W-A	511.708	1.83171	0.186593	7.13697	9.54131e-13	4.87561e-11	Upregulated	Genotype_rad52_vs_wt
YGR038C-A	YGR038C-A	417.613	1.77586	0.179059	7.12536	1.03813e-12	5.26433e-11	Upregulated	Genotype_rad52_vs_wt
YIR002C	MPH1	610.906	0.938844	0.0616433	7.11909	1.08642e-12	5.46751e-11	Upregulated	Genotype_rad52_vs_wt
YPL257W-A	YPL257W-A	519.748	1.80265	0.183959	7.08117	1.42944e-12	7.13968e-11	Upregulated	Genotype_rad52_vs_wt
YER160C	YER160C	3426.1	1.50437	0.142798	7.03352	2.01394e-12	9.98403e-11	Upregulated	Genotype_rad52_vs_wt
YFL011W	HXT10	9.62578	2.78886	0.325645	7.02871	2.08456e-12	1.02576e-10	Upregulated	Genotype_rad52_vs_wt
YOR142W-A	YOR142W-A	398.05	1.68753	0.169093	7.02296	2.17223e-12	1.06104e-10	Upregulated	Genotype_rad52_vs_wt
YLR031W	YLR031W	17.9126	2.04375	0.219902	7.02016	2.21609e-12	1.07456e-10	Upregulated	Genotype_rad52_vs_wt
YER159C-A	YER159C-A	403.378	1.72708	0.174907	7.01558	2.29002e-12	1.10236e-10	Upregulated	Genotype_rad52_vs_wt
YGR279C	SCW4	5431.93	1.05535	0.0796204	6.97494	3.05993e-12	1.46238e-10	Upregulated	Genotype_rad52_vs_wt
YDR170W-A	YDR170W-A	114.913	1.46378	0.138354	6.96604	3.25997e-12	1.54685e-10	Upregulated	Genotype_rad52_vs_wt
YDR261C-C	YDR261C-C	439.029	1.75607	0.18127	6.92927	4.23014e-12	1.99297e-10	Upregulated	Genotype_rad52_vs_wt
YJR159W	SOR1	58.6008	1.31569	0.118165	6.90296	5.0931e-12	2.38264e-10	Upregulated	Genotype_rad52_vs_wt
YDR316W-A	YDR316W-A	413.761	1.72274	0.179336	6.81815	9.22187e-12	4.28398e-10	Upregulated	Genotype_rad52_vs_wt
YML040W	YML040W	550.633	1.76442	0.185585	6.81315	9.54837e-12	4.40485e-10	Upregulated	Genotype_rad52_vs_wt
YDR098C-A	YDR098C-A	418.381	1.72546	0.180948	6.77244	1.2663e-11	5.80141e-10	Upregulated	Genotype_rad52_vs_wt
YDR210C-C	YDR210C-C	359.189	1.68689	0.175495	6.76313	1.35043e-11	6.10264e-10	Upregulated	Genotype_rad52_vs_wt
YNL269W	BSC4	7.34861	2.35171	0.273775	6.76363	1.3458e-11	6.10264e-10	Upregulated	Genotype_rad52_vs_wt
YJR026W	YJR026W	2064.83	1.9619	0.217478	6.72207	1.79161e-11	8.04167e-10	Upregulated	Genotype_rad52_vs_wt
YPR158W-A	YPR158W-A	395.445	1.62435	0.16773	6.70335	2.03701e-11	9.08179e-10	Upregulated	Genotype_rad52_vs_wt
YJR028W	YJR028W	1922.25	1.96596	0.220362	6.65251	2.88145e-11	1.26765e-09	Upregulated	Genotype_rad52_vs_wt
YHR214C-B	YHR214C-B	3734.15	1.46108	0.144453	6.65321	2.86777e-11	1.26765e-09	Upregulated	Genotype_rad52_vs_wt
YIL055C	YIL055C	150.358	1.24957	0.112761	6.64742	2.98277e-11	1.30359e-09	Upregulated	Genotype_rad52_vs_wt
YLR205C	HMX1	246.333	1.47481	0.14679	6.64087	3.11831e-11	1.35392e-09	Upregulated	Genotype_rad52_vs_wt
YIL072W	HOP1	79.804	1.30075	0.121064	6.6143	3.73323e-11	1.61038e-09	Upregulated	Genotype_rad52_vs_wt
YIL099W	SGA1	114.393	1.63624	0.171965	6.60737	3.91208e-11	1.67664e-09	Upregulated	Genotype_rad52_vs_wt
YCR038C	BUD5	209.625	1.0682	0.0870113	6.53017	6.56933e-11	2.79744e-09	Upregulated	Genotype_rad52_vs_wt
YBR083W	TEC1	644.81	1.62517	0.17318	6.49712	8.18701e-11	3.4641e-09	Upregulated	Genotype_rad52_vs_wt
YOL163W	YOL163W	36.3921	1.65753	0.178963	6.46799	9.93141e-11	4.17559e-09	Upregulated	Genotype_rad52_vs_wt
YOL162W	YOL162W	40.5461	1.54328	0.161875	6.44501	1.15595e-10	4.82956e-09	Upregulated	Genotype_rad52_vs_wt
YOL084W	PHM7	94.053	1.3551	0.133539	6.40341	1.51942e-10	6.30844e-09	Upregulated	Genotype_rad52_vs_wt
YOR346W	REV1	757.615	0.970677	0.0736015	6.39494	1.60614e-10	6.62708e-09	Upregulated	Genotype_rad52_vs_wt
YGR294W	PAU12	14.4196	1.65641	0.18117	6.383	1.73655e-10	7.12094e-09	Upregulated	Genotype_rad52_vs_wt
YPL049C	DIG1	857.087	0.890478	0.0615488	6.34419	2.23593e-10	9.11244e-09	Upregulated	Genotype_rad52_vs_wt
YKL216W	URA1	10226.8	-1.06495	0.0893838	-6.32054	2.60656e-10	1.05582e-08	Downregulated	Genotype_rad52_vs_wt
YHR214C-C	YHR214C-C	468.995	1.61986	0.178155	6.28586	3.26053e-10	1.31271e-08	Upregulated	Genotype_rad52_vs_wt
YOL104C	NDJ1	145.738	2.33646	0.295474	6.21529	5.12289e-10	2.05008e-08	Upregulated	Genotype_rad52_vs_wt
YDL160C-A	MHF2	53.8585	1.25294	0.121518	6.19609	5.78841e-10	2.30254e-08	Upregulated	Genotype_rad52_vs_wt
YER137C	YER137C	124.605	1.99634	0.242353	6.17423	6.64864e-10	2.62898e-08	Upregulated	Genotype_rad52_vs_wt
YBL065W	YBL065W	5.17874	2.50335	0.325571	6.15334	7.58665e-10	2.98214e-08	Upregulated	Genotype_rad52_vs_wt
YLL057C	JLP1	80.4431	1.63773	0.188479	6.03634	1.57648e-09	6.16031e-08	Upregulated	Genotype_rad52_vs_wt
YOR134W	BAG7	95.9196	2.47808	0.330017	5.99389	2.04885e-09	7.95936e-08	Upregulated	Genotype_rad52_vs_wt
YER150W	SPI1	270.219	2.30038	0.301522	5.97098	2.35829e-09	9.10822e-08	Upregulated	Genotype_rad52_vs_wt
YNL160W	YGP1	3182.34	2.44444	0.326995	5.94639	2.74123e-09	1.0526e-07	Upregulated	Genotype_rad52_vs_wt
YML045W-A	YML045W-A	434.394	1.56235	0.178702	5.94481	2.76786e-09	1.05672e-07	Upregulated	Genotype_rad52_vs_wt
YIL160C	POT1	41.1371	2.23013	0.291708	5.93105	3.01012e-09	1.14264e-07	Upregulated	Genotype_rad52_vs_wt
YBR072W	HSP26	1982.9	2.56909	0.348917	5.93004	3.02869e-09	1.14316e-07	Upregulated	Genotype_rad52_vs_wt
YCL055W	KAR4	341.667	1.09485	0.100949	5.89262	3.80125e-09	1.42665e-07	Upregulated	Genotype_rad52_vs_wt
YNL194C	YNL194C	21.3456	2.33113	0.310843	5.89087	3.84174e-09	1.43375e-07	Upregulated	Genotype_rad52_vs_wt
YLR461W	PAU4	17.0263	1.85607	0.232058	5.84366	5.10655e-09	1.89513e-07	Upregulated	Genotype_rad52_vs_wt
YFL021C-A	YFL021C-A	13.684	1.66837	0.200672	5.82226	5.80581e-09	2.14267e-07	Upregulated	Genotype_rad52_vs_wt
YIL169C	YIL169C	750.152	-2.16345	0.286073	-5.81478	6.07135e-09	2.22829e-07	Downregulated	Genotype_rad52_vs_wt
YBR284W	YBR284W	191.801	1.36045	0.148959	5.77637	7.6328e-09	2.78597e-07	Upregulated	Genotype_rad52_vs_wt
YER096W	SHC1	89.9653	1.21662	0.124222	5.76888	7.97997e-09	2.89677e-07	Upregulated	Genotype_rad52_vs_wt
YNL196C	SLZ1	18.1011	1.95186	0.252328	5.75387	8.7222e-09	3.149e-07	Upregulated	Genotype_rad52_vs_wt
YER124C	DSE1	1721.39	-1.23	0.127618	-5.7202	1.064e-08	3.82064e-07	Downregulated	Genotype_rad52_vs_wt
YHR097C	YHR097C	484.746	1.28258	0.138314	5.65798	1.53163e-08	5.47024e-07	Upregulated	Genotype_rad52_vs_wt
YBL005W-A	YBL005W-A	317.884	1.33135	0.14801	5.6168	1.94526e-08	6.91037e-07	Upregulated	Genotype_rad52_vs_wt
YGL081W	YGL081W	80.2618	1.45704	0.171167	5.59129	2.25393e-08	7.96429e-07	Upregulated	Genotype_rad52_vs_wt
YJL089W	SIP4	67.9677	1.57142	0.192175	5.57521	2.47229e-08	8.68963e-07	Upregulated	Genotype_rad52_vs_wt
YDR102C	YDR102C	1.65906	3.36605	0.520255	5.50894	3.61006e-08	1.26219e-06	Upregulated	Genotype_rad52_vs_wt
YMR323W	ERR3	42.5164	1.92856	0.259809	5.49849	3.83064e-08	1.3323e-06	Upregulated	Genotype_rad52_vs_wt
YDR360W	OPI7	2.23291	2.73513	0.406827	5.49405	3.92821e-08	1.35912e-06	Upregulated	Genotype_rad52_vs_wt
YJL079C	PRY1	2663.02	1.46335	0.175582	5.48664	4.09655e-08	1.41002e-06	Upregulated	Genotype_rad52_vs_wt
YCR089W	FIG2	597.318	1.34888	0.155046	5.475	4.37502e-08	1.4981e-06	Upregulated	Genotype_rad52_vs_wt
YPL054W	LEE1	84.8678	1.7168	0.222383	5.47163	4.45915e-08	1.51908e-06	Upregulated	Genotype_rad52_vs_wt
YEL069C	HXT13	9.16652	2.28631	0.331121	5.39474	6.86245e-08	2.32588e-06	Upregulated	Genotype_rad52_vs_wt
YDL246C	SOR2	59.2637	1.34753	0.158307	5.35369	8.61775e-08	2.90598e-06	Upregulated	Genotype_rad52_vs_wt
YNL042W-B	YNL042W-B	1.28409	3.58843	0.580627	5.31913	1.04266e-07	3.49817e-06	Upregulated	Genotype_rad52_vs_wt
YOL143C	RIB4	3962.98	-0.9129	0.077888	-5.3012	1.15043e-07	3.84034e-06	Downregulated	Genotype_rad52_vs_wt
YDR274C	YDR274C	2.42051	2.75982	0.426889	5.2937	1.19869e-07	3.98143e-06	Upregulated	Genotype_rad52_vs_wt
YGR032W	GSC2	2947.98	1.26289	0.144365	5.28448	1.26064e-07	4.16639e-06	Upregulated	Genotype_rad52_vs_wt
YJR078W	BNA2	264.375	2.14787	0.312661	5.27047	1.36078e-07	4.47509e-06	Upregulated	Genotype_rad52_vs_wt
YIL100W	YIL100W	14.0242	1.44155	0.18139	5.19072	2.09479e-07	6.85502e-06	Upregulated	Genotype_rad52_vs_wt
YOR394W	PAU21	7.4322	1.89544	0.269406	5.1797	2.22242e-07	7.23704e-06	Upregulated	Genotype_rad52_vs_wt
YGL116W	CDC20	1782.5	0.819076	0.0620146	5.14517	2.67273e-07	8.66095e-06	Upregulated	Genotype_rad52_vs_wt
YNL093W	YPT53	41.4386	1.47784	0.190087	5.14414	2.68745e-07	8.66636e-06	Upregulated	Genotype_rad52_vs_wt
YPL156C	PRM4	311.304	1.32362	0.160289	5.13838	2.7712e-07	8.89327e-06	Upregulated	Genotype_rad52_vs_wt
YGR087C	PDC6	72.4444	1.85569	0.264114	5.13297	2.85201e-07	9.1086e-06	Upregulated	Genotype_rad52_vs_wt
YJL153C	INO1	150.776	1.30235	0.156742	5.11893	3.07268e-07	9.76643e-06	Upregulated	Genotype_rad52_vs_wt
YLR263W	RED1	379.435	1.06533	0.111874	5.05323	4.34399e-07	1.37415e-05	Upregulated	Genotype_rad52_vs_wt
YMR325W	PAU19	6.32224	2.14888	0.327018	5.04218	4.60261e-07	1.44906e-05	Upregulated	Genotype_rad52_vs_wt
YNL145W	MFA2	17.361	2.58301	0.418442	4.97803	6.42357e-07	2.01282e-05	Upregulated	Genotype_rad52_vs_wt
YLR428C	YLR428C	14.848	1.76275	0.254786	4.95612	7.19152e-07	2.24288e-05	Upregulated	Genotype_rad52_vs_wt
YNR072W	HXT17	22.1214	1.46397	0.195105	4.94079	7.78082e-07	2.41533e-05	Upregulated	Genotype_rad52_vs_wt
YPL265W	DIP5	1403.12	-1.29959	0.16294	-4.90725	9.23636e-07	2.85382e-05	Downregulated	Genotype_rad52_vs_wt
YGR066C	YGR066C	22.619	1.57735	0.21993	4.89862	9.65127e-07	2.96821e-05	Upregulated	Genotype_rad52_vs_wt
YCL064C	CHA1	3497.74	-1.24271	0.15184	-4.89139	1.00126e-06	3.06515e-05	Downregulated	Genotype_rad52_vs_wt
YGR259C	YGR259C	11.7472	1.73069	0.25352	4.85441	1.20744e-06	3.67935e-05	Upregulated	Genotype_rad52_vs_wt
YFL014W	HSP12	2881.77	2.77695	0.470361	4.84087	1.29275e-06	3.92134e-05	Upregulated	Genotype_rad52_vs_wt
YPR007C	REC8	70.6976	1.51933	0.211552	4.81836	1.44741e-06	4.35735e-05	Upregulated	Genotype_rad52_vs_wt
YNL192W	CHS1	1987.78	1.02063	0.108058	4.81806	1.44961e-06	4.35735e-05	Upregulated	Genotype_rad52_vs_wt
YLR233C	EST1	215.278	0.902656	0.0836691	4.81248	1.49068e-06	4.46064e-05	Upregulated	Genotype_rad52_vs_wt
YIL101C	XBP1	290.114	2.14977	0.343117	4.8082	1.52296e-06	4.53679e-05	Upregulated	Genotype_rad52_vs_wt
YOR333C	YOR333C	4.70818	2.07807	0.329076	4.79547	1.62297e-06	4.81313e-05	Upregulated	Genotype_rad52_vs_wt
YBR012C	YBR012C	114.31	1.43701	0.196579	4.76658	1.87381e-06	5.53231e-05	Upregulated	Genotype_rad52_vs_wt
YBR158W	AMN1	1227.27	0.906814	0.0853707	4.76526	1.88607e-06	5.54389e-05	Upregulated	Genotype_rad52_vs_wt
YMR317W	YMR317W	46.5791	1.52683	0.218068	4.70878	2.49207e-06	7.29288e-05	Upregulated	Genotype_rad52_vs_wt
YIL073C	SPO22	49.8309	1.20723	0.150332	4.70445	2.54548e-06	7.4165e-05	Upregulated	Genotype_rad52_vs_wt
YOR351C	MEK1	6.57718	1.91653	0.304165	4.6571	3.20694e-06	9.30292e-05	Upregulated	Genotype_rad52_vs_wt
YOR393W	ERR1	46.8229	1.73525	0.266154	4.64111	3.46541e-06	9.98569e-05	Upregulated	Genotype_rad52_vs_wt
YHL006W-A	YHL006W-A	6.42276	1.66735	0.251545	4.6407	3.47237e-06	9.98569e-05	Upregulated	Genotype_rad52_vs_wt
YLL046C	RNP1	56.5342	1.45703	0.207475	4.61275	3.97383e-06	0.000113785	Upregulated	Genotype_rad52_vs_wt
YOR348C	PUT4	91.5363	1.34348	0.18349	4.59689	4.28839e-06	0.000122265	Upregulated	Genotype_rad52_vs_wt
YLR267W	BOP2	202.67	1.3545	0.186136	4.59073	4.41708e-06	0.000125396	Upregulated	Genotype_rad52_vs_wt
YDR309C	GIC2	1068.21	1.16768	0.146562	4.55564	5.22261e-06	0.000147633	Upregulated	Genotype_rad52_vs_wt
YCL007C	YCL007C	9.87071	1.46625	0.214063	4.51384	6.36634e-06	0.000179202	Upregulated	Genotype_rad52_vs_wt
YHL028W	WSC4	235.275	1.49668	0.221788	4.49381	6.99587e-06	0.000196091	Upregulated	Genotype_rad52_vs_wt
YDL222C	FMP45	51.9277	1.08501	0.130255	4.49122	7.08164e-06	0.000197661	Upregulated	Genotype_rad52_vs_wt
YGR236C	SPG1	21.3191	1.43538	0.208873	4.47824	7.52626e-06	0.000209192	Upregulated	Genotype_rad52_vs_wt
YDR374C	PHO92	28.6331	1.55391	0.235746	4.47053	7.80265e-06	0.000215971	Upregulated	Genotype_rad52_vs_wt
YHR014W	SPO13	10.0622	1.43327	0.209302	4.45899	8.23469e-06	0.000226984	Upregulated	Genotype_rad52_vs_wt
YCR018C	SRD1	191.448	1.31179	0.182301	4.45302	8.46702e-06	0.000232423	Upregulated	Genotype_rad52_vs_wt
YGL261C	PAU11	11.6951	1.41006	0.204745	4.44486	8.79501e-06	0.000240433	Upregulated	Genotype_rad52_vs_wt
YHR136C	SPL2	491.706	-1.40205	0.203289	-4.43728	9.11012e-06	0.000248027	Downregulated	Genotype_rad52_vs_wt
YDL210W	UGA4	54.4942	1.11756	0.139999	4.41115	1.02824e-05	0.0002788	Upregulated	Genotype_rad52_vs_wt
YER138W-A	YER138W-A	43.8992	1.32383	0.187243	4.39978	1.08363e-05	0.000292624	Upregulated	Genotype_rad52_vs_wt
YLR307C-A	YLR307C-A	112.709	2.37196	0.425943	4.39486	1.10844e-05	0.000298111	Upregulated	Genotype_rad52_vs_wt
YJR079W	YJR079W	29.8292	1.70492	0.277729	4.33847	1.4348e-05	0.000384329	Upregulated	Genotype_rad52_vs_wt
YBR054W	YRO2	1517.17	1.96144	0.337138	4.33483	1.45874e-05	0.000389174	Upregulated	Genotype_rad52_vs_wt
YOR343C	YOR343C	34.0584	1.54882	0.243479	4.30764	1.65004e-05	0.000438448	Upregulated	Genotype_rad52_vs_wt
[truncated: 6,394 more rows]

## Sheet: Genotype_sac3Δ_vs_wt
Gene_ID	Gene_name	baseMean	log2FoldChange	lfcSE	stat	pvalue	padj	Direction	Model_factor
[truncated: 6,644 more rows]

[truncated: 5 more sheets: Sugar_Galactose_vs_Glucose, Age_24h_vs_log, Age_48h_vs_log, TOM70-GFP median, TRP1_marker_1_vs_0]
