# Supplementary material for: Senescence in yeast is associated with amplified linear fragments of chromosome XII rather than ribosomal DNA circle accumulation
Source: PLoS Biol. 2023 Aug 29;21(8):e3002250. doi: 10.1371/journal.pbio.3002250 (PMC10464983; doi:10.1371/journal.pbio.3002250)
Supplement: S5 File — Description of the variables used, calculated Model Coefficients and Significance tables for each comparison. (XLSX) [file pbio.3002250.s018.xlsx]

## Sheet: Readme
Model coefficients and DESeq2 differential expression analyses as discussed in Results section "ChrXIIr is associated with the SEP across different mutants and environments" and Figure S8A
A DESeq2 model was used to estimate the effects on average gene expression of the following factors. Genotype, Age, and TRP1 marker were categorical. TOM70-GFP median values were continuous and scaled linearly to the range 0 - 1
Factor	Levels
Genotype	WT, spt3Δ, sac3Δ
Age	log phase, 24h, 48h
TRP1 marker	1 (present), 0 (not present)
TOM70-GFP median	Continuous range 0 to 1
The sheet "Linear model coefficients" shows the log2 fold change coefficients assigned to each model factor.
Subsequent sheets show the DESeq2 results for each linear model factor/level. Results were calculated with significance threshold p < 0.05 and a log2 fold change cutoff of ±0.5

## Sheet: Linear model coefficients
Gene_ID	Gene_name	Intercept	Genotype_spt3_vs_wt	Genotype_sac3_vs_wt	Age_24h_vs_log	Age_48h_vs_log	TRP1_marker_1_vs_0	GFP_median
YDL248W	COS7	8.18661	0.24677	0.0936114	0.78208	1.02337	0.00666774	0.275947
YDL247W-A	YDL247W-A	2.83842	0.758206	0.38019	1.07176	1.79749	-0.214175	-0.54012
YDL247W	MPH2	4.39756	0.724851	-0.542282	0.381843	0.706353	0.284879	0.546702
YDL246C	SOR2	4.13273	-0.630815	1.30141	0.665465	0.4253	-0.0418866	1.85117
YDL245C	HXT15	0.0138332	-0.725958	-0.320343	0.816458	1.23904	-0.320399	1.95184
YDL244W	THI13	3.70983	0.335885	-0.0215612	0.629654	0.00849564	-0.00309299	2.83113
YDL243C	AAD4	6.85964	-0.608976	0.571189	-0.0173405	-0.288079	0.00105652	1.75265
YDL242W	YDL242W	-1.27734	-0.129613	-0.437174	0.0699524	1.38919	0.578904	0.209043
YDL241W	YDL241W	7.7606	-0.291671	0.0223118	-0.320755	-1.40311	-0.114615	0.319397
YDL240C-A	YDL240C-A	-2.28509	-0.211944	-0.4158	-0.577511	-0.108702	0.344071	0.357821
YDL240W	LRG1	8.57999	-0.0328373	0.384347	-0.21341	0.139906	0.0314161	-0.609878
YDL239C	ADY3	7.31163	0.00488941	0.078722	0.489293	0.780448	0.161373	0.0240868
YDL238C	GUD1	6.33487	0.272634	0.213436	0.733411	1.14747	0.0805945	-0.242721
YDL237W	AIM6	9.77183	0.0349361	-0.180163	0.0297666	-0.0470212	0.038099	-0.00299529
YDL236W	PHO13	10.615	-0.209185	-0.363011	-0.304922	-0.586933	-0.0289106	-0.371193
YDL235C	YPD1	9.68177	0.0132085	0.0334305	-0.0886086	-0.443352	-0.130445	0.170744
YDL234C	GYP7	8.67304	0.477736	0.642093	0.549675	0.555719	0.156706	1.14828
YDL233W	MFG1	7.45877	0.133665	0.40137	0.313112	0.373434	0.0988584	0.41343
YDL232W	OST4	7.5324	0.0519924	-0.286081	-0.377643	-0.717865	-0.0142223	0.284675
YDL231C	BRE4	9.84932	-0.28237	0.0400204	-0.0404126	0.214636	0.0264883	-0.201564
YDL230W	PTP1	7.60497	0.0219324	0.367976	0.59671	0.654432	0.122388	0.613597
YDL229W	SSB1	15.2608	0.119854	-0.993407	-0.849615	-1.19982	0.0394301	-0.587332
YDL228C	YDL228C	4.17802	-1.94187	-0.75126	-0.361804	-0.511122	-0.440049	-0.368004
YDL227C	HO	8.47909	-0.218766	0.439309	-0.184969	-0.376388	-0.024177	0.463299
YDL226C	GCS1	10.5383	0.143746	-0.496581	-0.306253	-0.415892	-0.0602462	-0.687933
YDL225W	SHS1	10.3093	0.309556	-0.116475	-0.160101	-0.311047	-0.136837	-0.303667
YDL224C	WHI4	9.401	0.050112	0.482559	-0.0405919	0.13186	0.00585272	-0.20665
YDL223C	HBT1	7.62794	-0.181092	0.289173	1.00933	1.06726	0.0623504	1.12573
YDL222C	FMP45	4.8449	-0.0376327	-0.669334	0.367074	0.989157	0.110674	0.199856
YDL221W	YDL221W	1.13863	-1.15153	-0.491985	2.28798	2.62792	0.0134254	0.122815
YDL220C	CDC13	7.89116	0.0243291	-0.459251	0.205695	0.504024	-0.022077	-0.342246
YDL219W	DTD1	8.84983	-0.290388	-0.78971	-0.351258	-0.703919	-0.0362942	-0.351822
YDL218W	YDL218W	4.71055	-0.70106	0.506751	-0.19117	0.227447	0.0079736	0.446482
YDL217C	TIM22	8.78382	0.100957	0.162459	0.016163	0.125355	-0.0186618	-0.416186
YDL216C	RRI1	6.9111	-0.0313249	0.433582	0.529007	0.863739	-0.0702285	-0.32912
YDL215C	GDH2	9.03161	0.293646	0.685553	0.52142	0.492338	0.126957	0.852235
YDL214C	PRR2	5.29397	0.190904	0.879017	-0.160009	-0.559904	0.150315	1.87546
YDL213C	NOP6	11.0821	-0.286322	-0.381158	-0.236025	-0.687598	-0.0803056	0.389525
YDL212W	SHR3	11.2121	-0.0945578	-0.297852	-0.223798	-0.647241	-0.105862	-0.0869689
YDL211C	YDL211C	6.82821	-0.141225	0.872415	-0.0596895	-0.0286967	-0.142039	0.0727517
YDL210W	UGA4	4.8224	-0.188342	0.0823036	-0.00785251	0.00735706	0.0751501	1.42113
YDL209C	CWC2	7.92562	-0.208471	0.952729	0.0609268	0.145963	0.00663081	0.0589004
YDL208W	NHP2	12.128	-0.41021	-0.315826	-0.591328	-1.01506	-0.138502	-0.150318
YDL207W	GLE1	9.60999	-0.00784649	0.30955	-0.0518556	-0.0273576	-0.0110793	0.327461
YDL206W	YDL206W	7.74403	0.0522307	0.49707	0.210429	0.312072	0.0584074	0.245376
YDL205C	HEM3	10.4468	-0.367551	-0.744509	-0.300744	-0.0782489	-0.0239881	-0.935463
YDL204W	RTN2	6.67741	-0.182449	0.271789	0.46959	1.12707	0.0276151	0.824785
YDL203C	ACK1	8.85147	-0.0883633	0.0408513	-0.276711	-0.156252	-0.0543766	-0.367966
YDL202W	MRPL11	8.78928	-0.134063	0.304248	-0.0480471	-0.0729842	0.0755611	0.0868693
YDL201W	TRM8	10.2501	-0.056504	-0.419298	-0.658204	-1.0713	0.00426235	-0.0869907
YDL200C	MGT1	7.48004	-0.370408	0.0212828	0.0991468	-0.239207	-0.207544	0.618364
YDL199C	YDL199C	5.85129	0.505191	0.594676	1.20601	1.47453	-0.0295513	0.753191
YDL198C	GGC1	10.4197	0.0560631	-0.938057	-0.446068	-0.659511	-0.795319	-0.674627
YDL197C	ASF2	8.30242	-0.161901	0.214655	0.373321	0.789143	-0.0579542	-0.330839
YDL196W	YDL196W	1.05689	-0.31653	-0.993838	0.972548	1.45245	0.095743	-2.13118
YDL195W	SEC31	11.7494	0.264484	-0.317588	-0.154314	0.0762091	0.0199632	-0.92239
YDL194W	SNF3	7.96129	-0.283326	0.109779	0.701616	1.19596	0.0812129	-0.419415
YDL193W	NUS1	9.16455	0.0886874	-0.228247	0.163603	0.142181	0.0479167	-0.199679
YDL192W	ARF1	12.981	-0.330296	-0.563895	-0.461341	-0.780017	-0.0344499	-0.532665
YDL191W	RPL35A	13.7745	-0.408475	-1.02268	-0.707433	-1.09855	-0.191308	-0.798229
YDL190C	UFD2	10.2032	0.629588	-0.0802847	-0.0245678	0.0609598	0.030692	-0.205792
YDL189W	RBS1	10.0951	-0.22201	-0.166434	-0.20549	-0.210768	-0.0248037	-0.5148
YDL188C	PPH22	9.813	0.114199	-0.214504	0.0807673	0.263832	0.116091	-0.520275
YDL187C	YDL187C	3.3218	0.408028	-0.96432	0.396719	0.478779	0.377	0.483291
YDL186W	YDL186W	0.796403	-0.452979	-1.10576	0.479856	1.96903	0.165749	0.193781
YDL185C-A	YDL185C-A	-2.01765	0.721235	-0.289375	-0.216068	0.910541	-0.0962657	1.43845
YDL185W	VMA1	13.3133	0.184606	-0.838507	-0.159758	-0.120495	0.0898743	-0.507999
YDL184C	RPL41A	11.0271	-0.248848	-1.06884	-0.637717	-1.07312	-0.380548	-0.399362
YDL183C	YDL183C	6.7583	-0.0672501	0.250593	0.376831	0.392216	-0.19438	0.364579
YDL182W	LYS20	12.4567	-0.000323132	-0.501499	-0.713883	-1.35281	-0.905849	0.258451
YDL181W	INH1	6.48156	0.187177	0.696945	1.41333	1.30585	-0.0647496	1.76083
YDL180W	YDL180W	8.56384	0.293934	0.165269	0.16493	0.188892	-0.0990396	0.0537246
YDL179W	PCL9	8.47737	-0.143139	0.338717	0.0348648	0.0714059	-0.116009	-0.601063
YDL178W	DLD2	9.96818	-0.00065901	-0.0478416	0.135156	0.0515822	-0.0135648	-0.202303
YDL177C	YDL177C	7.15068	0.0319981	0.524143	-0.244584	-0.394805	-0.13079	0.473062
YDL176W	YDL176W	8.46794	0.0837796	0.273487	-0.0017058	0.371813	0.0423534	-0.169251
YDL175C	AIR2	7.79076	0.191955	-0.342882	0.0320709	-0.0111048	0.0722405	0.114212
YDL174C	DLD1	9.418	0.131199	-0.122374	0.294064	0.367133	0.0394016	0.00284225
YDL173W	PAR32	10.0959	0.257683	0.0810566	0.0249097	-0.164485	-0.0621877	0.171693
YDL172C	YDL172C	3.51615	0.53927	-0.71773	0.762986	1.315	-0.0698809	-0.598002
YDL171C	GLT1	11.5636	0.220606	-0.425249	0.262121	0.600579	0.0568087	-0.735176
YDL170W	UGA3	9.01948	0.0901246	0.363007	0.236526	0.235938	-0.495673	0.334826
YDL169C	UGX2	3.93438	0.195101	0.969325	1.71973	2.10245	0.256451	1.36916
YDL168W	SFA1	10.2934	0.108802	-0.380536	-0.138402	-0.39136	-0.00198777	0.306572
YDL167C	NRP1	10.6225	0.132621	0.269471	-0.62916	-0.904862	-0.00968655	-0.207543
YDL166C	FAP7	9.41733	-0.178585	-0.378972	-0.446646	-0.850564	-0.0925212	-0.0663651
YDL165W	CDC36	8.86179	-0.0886487	-0.184398	-0.207299	-0.202221	-0.0734828	-0.430881
YDL164C	CDC9	9.46088	-0.0391613	-0.142481	-0.0362947	0.00697223	0.0315134	-0.184747
YDL163W	YDL163W	-0.676315	-1.04638	-0.771956	0.699221	-0.458976	-0.34793	-0.93704
YDL162C	YDL162C	-0.0331418	-0.7273	-1.32778	-0.0710135	1.50966	-0.249753	-2.66561
YDL161W	ENT1	9.96408	0.116671	0.265766	0.0382692	0.00896821	-0.16819	-0.243657
YDL160C-A	MHF2	5.99779	-0.697186	-0.0123779	-0.296533	-0.7021	-0.136801	0.0568401
YDL160C	DHH1	10.0308	0.32143	-0.42886	-0.141482	0.205338	-0.0231501	-1.03413
YDL159W-A	YDL159W-A	-2.7636	-0.385486	-0.584431	-0.871317	-1.15555	0.970609	3.01002
YDL159W	STE7	8.0338	0.132415	0.525683	0.0669152	0.133295	0.0553874	-0.11831
YDL159C-B	YDL159C-B	-1.16283	-0.27053	2.32813	-1.49267	-1.06555	-0.559	1.89186
YDL158C	YDL158C	8.05375	-0.199536	-0.488017	-0.32373	-0.835848	-0.135063	0.226252
YDL157C	YDL157C	9.91965	-0.195306	-0.597607	-0.270806	-0.674596	-0.214453	-0.223935
YDL156W	CMR1	7.43565	0.045054	-0.0682495	-0.0865343	0.0585289	0.132636	-0.292062
YDL155W	CLB3	9.18625	-0.0522911	0.169104	-0.164935	-0.0666678	0.00829726	-0.328466
YDL154W	MSH5	6.99417	0.202675	0.172445	-0.370995	-0.414464	0.0833674	0.291924
YDL153C	SAS10	12.3034	-0.375371	-0.502625	-0.500586	-0.846496	-0.0950978	-0.16758
YDL152W	YDL152W	2.7942	-1.16181	-1.24321	-0.0370177	0.662976	0.33593	-1.92898
YDL151C	BUD30	1.61906	-1.04711	-0.990689	1.28718	1.8017	-0.163624	-3.93724
YDL150W	RPC53	10.5641	-0.157532	-0.312067	-0.385045	-0.570961	-0.0545581	-0.203395
YDL149W	ATG9	7.02953	0.462968	0.604456	0.692383	1.26411	0.154385	-0.0122136
YDL148C	NOP14	11.8837	0.196988	-0.390509	-0.536359	-0.853114	-0.0452211	-0.403295
YDL147W	RPN5	11.9421	0.0038981	0.0955566	-0.102708	-0.168591	-0.0680726	-0.187579
YDL146W	LDB17	7.85975	0.152455	-0.314509	0.235221	0.449525	0.123693	-0.76575
YDL145C	COP1	12.3885	0.291259	-0.468959	-0.21398	-0.148309	0.0162507	-0.699833
YDL144C	YDL144C	8.93981	-0.0718171	-0.218323	-0.1263	-0.19439	-0.0576543	-0.261274
YDL143W	CCT4	12.0674	0.00611377	-0.247493	-0.45527	-0.685205	0.00635083	-0.152435
YDL142C	CRD1	7.0982	0.422008	0.390454	0.21204	0.26332	-0.0903177	0.247191
YDL141W	BPL1	9.38388	0.303322	-0.384087	-0.284867	-0.190684	-0.00407199	-0.712813
YDL140C	RPO21	12.0523	0.105293	-0.0260394	-0.121819	0.0571111	0.113005	-0.480758
YDL139C	SCM3	6.35823	0.104867	0.576105	0.267831	0.103932	0.0463545	1.07208
YDL138W	RGT2	8.13626	0.00385503	0.265337	0.343884	0.0751922	0.0211478	0.674149
YDL137W	ARF2	11.5333	-0.0849199	-0.221943	0.108297	-0.113726	-0.0100317	0.141267
YDL136W	RPL35B	13.6494	-0.354108	-1.04198	-0.699179	-1.0949	-0.226905	-0.896638
YDL135C	RDI1	9.95972	0.0665714	-0.417754	-0.0522609	-0.322558	-0.139961	0.0235166
YDL134C	PPH21	10.1504	0.221225	0.0198448	4.86463e-05	0.184218	0.0408397	-0.23134
YDL133C-A	RPL41B	10.6264	0.329	-0.74882	-0.580261	-0.97162	-0.570568	-0.144754
YDL133W	SRF1	8.5741	-0.252742	0.367068	0.254797	0.46279	-0.0419837	-0.0912749
YDL132W	CDC53	10.6095	0.467905	-0.0705208	0.0358324	0.0694215	0.00172979	-0.211934
YDL131W	LYS21	11.6743	0.178823	-0.546575	-0.188242	-0.531007	-0.52693	-0.127728
YDL130W-A	STF1	7.1926	0.0902955	0.740779	1.57812	1.2855	-0.0146184	1.48326
YDL130W	RPP1B	13.4507	-0.375025	-0.764506	-0.637641	-1.0126	0.107025	-0.306189
YDL129W	YDL129W	7.78653	-0.30889	0.0768474	-0.321562	-0.1049	-0.00360279	-0.985424
YDL128W	VCX1	9.84382	-0.0729439	0.135437	-0.15566	-0.302373	-0.0113064	0.0303847
YDL127W	PCL2	7.72909	0.455451	0.38885	0.36477	0.468265	-0.0016084	0.860163
YDL126C	CDC48	13.1679	0.494305	-0.239173	-0.0993435	-0.255149	0.0192951	-0.109282
YDL125C	HNT1	10.406	0.191998	-0.364838	0.0130547	-0.153506	0.0653474	-0.0598041
YDL124W	YDL124W	9.88847	-0.399033	0.96614	0.261139	0.145865	0.101465	1.00598
YDL123W	SNA4	7.09894	0.451259	0.532703	0.264922	0.128713	0.221777	0.807183
YDL122W	UBP1	11.2533	0.00620334	0.137171	-0.264809	-0.398503	0.0248488	-0.202426
YDL121C	YDL121C	10.5521	-0.206034	-0.775417	-0.44235	-0.855377	-0.262517	-0.180068
YDL120W	YFH1	9.35856	0.373316	-0.249724	-0.13606	-0.335979	-0.0740137	-0.0802363
YDL119C	HEM25	7.2795	-0.0755308	0.0278238	0.60058	0.474198	0.105921	0.475489
YDL118W	YDL118W	-1.67488	-1.06122	-0.881157	0.697955	2.42843	0.69839	-1.51288
YDL117W	CYK3	9.66407	0.207662	0.33339	-0.127872	-0.154775	0.0710897	-0.239985
YDL116W	NUP84	10.0424	0.252935	0.14573	-0.272805	-0.270113	-0.0598094	-0.40986
YDL115C	IWR1	8.81104	0.000712455	0.357198	0.209773	0.377055	0.0109952	-0.0943953
YDL114W-A	YDL114W-A	1.92937	-0.548518	0.322022	0.58818	-0.0644486	-0.488131	-0.168009
YDL114W	YDL114W	0.675373	-0.0221839	0.856027	2.22655	1.0597	0.0854183	3.8874
YDL113C	ATG20	8.54682	0.100744	0.380429	0.3545	0.561878	-0.110245	0.0389765
YDL112W	TRM3	10.9607	0.232871	-0.239052	-0.41339	-0.543279	0.108712	-0.386748
YDL111C	RRP42	9.38507	0.0109048	0.0975361	-0.332021	-0.57506	0.00373648	0.181304
YDL110C	TMA17	7.54748	0.0604985	0.800842	1.37266	1.75718	0.0463099	0.692738
YDL109C	YDL109C	7.2632	-0.0586005	0.468183	-0.00573668	0.271019	-0.0690865	0.114223
YDL108W	KIN28	8.16247	0.154081	-0.0972745	-0.106442	-0.118188	0.012941	-0.0582237
YDL107W	MSS2	6.93845	-0.281427	0.351805	-0.0677113	-0.0541688	0.157622	0.0530743
YDL106C	PHO2	8.49376	0.318098	0.637604	0.055506	0.416128	-0.000194423	-0.534223
YDL105W	NSE4	7.49865	0.0647762	0.0874964	0.0323996	0.185418	-0.0702981	-0.104697
YDL104C	QRI7	7.072	-0.48443	0.239934	0.000842832	0.0291505	-0.1519	0.213444
YDL103C	QRI1	9.48784	0.246094	-0.00267226	-0.295236	-0.434379	0.0474854	0.10042
YDL102W	POL3	9.64097	0.325878	-0.0672923	-0.235184	-0.277385	0.0500711	-0.157817
YDL101C	DUN1	8.07361	0.22304	0.508287	0.253848	0.600199	0.113746	-0.159064
YDL100C	GET3	11.7735	0.458757	-0.173275	-0.29745	-0.653614	0.0189757	0.223325
YDL099W	BUG1	10.4921	0.0532935	0.271806	-0.0311248	-0.158232	-0.105609	0.378762
YDL098C	SNU23	7.48227	-0.225329	-0.0394348	0.136839	0.115565	-0.150748	0.101025
YDL097C	RPN6	11.4069	0.157274	0.34776	-0.159813	-0.325662	-0.00135271	0.16556
YDL096C	OPI6	0.874912	-1.14998	-1.18966	1.31585	3.32398	-0.518743	-3.33288
YDL095W	PMT1	12.2893	0.057933	-0.562553	-0.0866208	-0.154611	0.0692132	-0.377888
YDL094C	YDL094C	0.697603	-0.0856388	-0.403457	0.665705	0.633183	-0.373417	1.10026
YDL093W	PMT5	9.49682	0.245042	-0.173543	-0.168531	-0.132809	0.043824	-0.347575
YDL092W	SRP14	9.9295	0.0123319	-0.498237	-0.418205	-0.66235	-0.163996	-0.477806
YDL091C	UBX3	7.87294	0.4798	0.511846	0.214002	0.282685	0.0569522	0.336094
YDL090C	RAM1	8.20295	0.132417	-0.0693018	0.169861	0.219121	-0.021187	-0.156836
YDL089W	NUR1	8.42907	0.358755	0.0373393	0.172359	0.25983	-0.0167089	0.0625884
YDL088C	ASM4	9.46134	0.246914	0.502113	-0.184385	-0.0916275	0.0225118	-0.158264
YDL087C	LUC7	7.01882	0.0826132	0.251871	0.235748	0.526974	-0.0608788	-0.372592
YDL086W	YDL086W	9.4043	0.673831	0.0496409	0.32963	0.3376	0.0683054	0.0194358
YDL086C-A	YDL086C-A	3.9987	-0.301471	-0.616048	0.114003	-0.13044	0.243676	0.00947391
YDL085C-A	YDL085C-A	9.17332	-0.386299	-1.08671	0.132229	0.186427	-0.220766	-0.94075
YDL085W	NDE2	2.7072	0.159628	1.54452	2.30089	2.76671	0.334991	2.56802
YDL084W	SUB2	13.1485	0.151511	-0.7362	-0.583933	-0.826099	-0.0467339	-0.54112
YDL083C	RPS16B	13.8421	-0.626554	-1.01352	-0.820626	-1.28208	-0.0947624	-0.73094
YDL082W	RPL13A	13.2014	0.0356137	-0.84646	-0.863101	-1.275	-0.0309966	-0.5292
YDL081C	RPP1A	13.8461	-0.0407082	-0.872105	-0.748228	-1.05135	-0.0238738	-0.615487
YDL080C	THI3	8.73256	0.039648	-0.399013	0.142529	0.35517	-0.0379388	-0.428866
YDL079C	MRK1	5.86604	-0.266942	0.485861	1.2884	1.70724	0.0173144	0.104604
YDL078C	MDH3	10.7533	0.170465	-0.409239	-0.0887851	-0.0571847	-0.0736441	-0.458802
YDL077C	VAM6	8.95736	0.180208	-0.0842837	-0.16088	-0.0582086	0.0280544	-0.146665
YDL076C	RXT3	8.56289	-0.0118246	-0.0194088	-0.191864	-0.0172833	-0.0392365	-0.556096
YDL075W	RPL31A	14.3831	-0.801308	-1.10789	-0.678226	-1.12181	-0.166084	-0.706759
YDL074C	BRE1	10.7213	-0.0217176	0.240218	-0.354697	-0.236552	-0.0470379	-0.858899
YDL073W	AHK1	10.0623	0.359734	0.102129	-0.15832	-0.165982	0.035785	-0.245159
YDL072C	YET3	9.96207	0.628068	0.521148	0.367362	0.132096	-0.0418072	0.767055
YDL071C	YDL071C	0.94208	1.4217	0.779343	0.144667	0.439067	-0.0393801	1.47264
YDL070W	BDF2	11.2556	-1.60599	-0.4153	-0.216378	0.0731139	0.0697774	-0.0581395
YDL069C	CBS1	6.66445	0.220438	0.423261	-0.199975	-0.419504	0.0764529	0.72206
YDL068W	YDL068W	1.64619	0.271956	-0.430416	0.520102	0.827572	-0.461726	-2.37091
YDL067C	COX9	8.24634	0.514976	0.0755997	0.237048	0.342288	-0.367636	0.0841276
YDL066W	IDP1	11.0484	0.547687	-0.39773	0.0864542	-0.201888	-0.2753	0.108694
YDL065C	PEX19	9.97576	0.433841	-0.0470973	0.004147	-0.0263608	-0.00491447	0.0702975
YDL064W	UBC9	9.00081	0.0903425	0.274437	-1.44128	-2.38017	-0.638691	-0.718235
YDL063C	SYO1	10.7453	0.110708	-0.0821854	-0.643855	-0.997606	0.0539858	0.0390659
YDL062W	YDL062W	0.198842	-1.56055	-0.0446162	0.117087	1.22988	0.443547	1.24195
YDL061C	RPS29B	12.3498	-0.261056	-0.780464	-0.68393	-0.977263	-0.115622	-0.577092
YDL060W	TSR1	11.4381	-0.083946	-0.29981	-0.58347	-0.785701	-0.0424955	-0.375439
YDL059C	RAD59	7.23743	0.0930023	-0.276192	0.0783511	0.11365	-0.0928563	0.377287
YDL058W	USO1	11.1199	0.0717361	-0.47576	-0.0679066	-0.0406794	0.0136189	-0.54452
YDL057W	YDL057W	6.53111	0.0614588	0.059342	0.54831	0.583796	-0.014009	0.775907
YDL056W	MBP1	9.24053	0.263455	0.455444	-0.014255	0.29325	-0.00101928	-0.440695
YDL055C	PSA1	14.3193	-0.496136	-0.659509	-0.82356	-0.831297	0.0110069	-0.980741
YDL054C	MCH1	8.41432	0.460606	0.0558507	0.516692	0.329527	-0.131234	0.444545
YDL053C	PBP4	9.24614	0.491159	0.234707	0.110214	-0.22493	-0.0210742	0.628394
YDL052C	SLC1	10.0321	0.188944	-0.117632	-0.218099	-0.24561	0.169323	-0.239504
YDL051W	LHP1	11.7686	-0.0205169	-0.420467	-0.710413	-1.3157	-0.0505929	-0.0367333
YDL050C	YDL050C	1.38896	-0.566074	0.105141	0.278352	-0.2703	-0.00162077	0.30114
YDL049C	KNH1	6.04793	-0.694644	-0.587672	0.757154	1.48258	-0.10851	-1.22167
YDL048C	STP4	8.55859	-1.95638	0.00196978	1.6444	2.23642	0.189673	-0.608773
YDL047W	SIT4	10.0613	-0.0509842	-0.0675561	-0.194386	-0.111331	0.113285	-0.22922
YDL046W	NPC2	10.1961	0.356289	0.292445	-0.0732646	-0.458326	-0.0323618	0.573478
YDL045W-A	MRP10	8.29702	0.465594	0.155974	-0.0762383	-0.210936	0.0648484	-0.0356483
YDL045C	FAD1	8.35132	0.189573	0.0848547	0.117332	0.164897	0.0222576	-0.0543687
YDL044C	MTF2	7.77157	0.207542	0.627104	-0.0626834	-0.134739	0.0358538	-0.0119965
YDL043C	PRP11	8.70939	-0.29618	-0.289799	-0.302419	-0.536739	-0.0855156	-0.351979
YDL042C	SIR2	9.2345	-0.186196	-0.503257	-0.508112	-0.655581	-0.0791473	-0.128226
YDL041W	YDL041W	0.38278	-0.189017	-2.47001	-0.435407	-1.35911	0.539248	1.50269
YDL040C	NAT1	11.4786	0.238076	-0.439282	-0.490433	-0.574125	0.024015	-0.393057
YDL039C	PRM7	10.2406	-1.20922	-0.152927	-0.584218	-1.76425	0.349767	0.727392
YDL037C	BSC1	9.23246	-1.543	-0.449966	-0.690943	-1.72348	0.199304	-0.123925
YDL036C	PUS9	8.8959	0.00708762	-0.399148	-0.196714	-0.304373	0.066168	-0.123061
YDL035C	GPR1	9.69119	0.437399	0.265567	0.261438	0.322034	0.0963253	0.257853
YDL034W	YDL034W	-1.8484	0.185312	0.325306	-1.10246	-3.02531	0.42515	5.09277
YDL033C	SLM3	7.39273	0.0023744	0.0581839	0.0220737	0.217612	0.192343	-0.0734482
YDL032W	YDL032W	-0.888225	0.448543	-0.997545	-0.106427	0.402203	-0.0416759	1.62102
YDL031W	DBP10	11.7279	0.10498	-0.424694	-0.366199	-0.685899	0.0448886	-0.0519661
YDL030W	PRP9	8.61778	-0.107751	-0.060855	-0.347113	-0.418773	-0.0239719	-0.358236
YDL029W	ARP2	10.9958	0.0156911	-0.122892	-0.0506585	-0.115067	0.083584	-0.210952
YDL028C	MPS1	8.90589	0.141733	0.546106	0.18323	0.495639	0.0553333	-0.336276
YDL027C	MRX9	8.14543	0.382375	0.786935	0.627539	0.581452	0.00628077	0.697816
YDL026W	YDL026W	0.55131	-0.87933	-0.102393	0.406099	1.62047	0.345968	0.401601
YDL025C	RTK1	8.47591	0.268099	0.0525264	0.606134	0.872074	-0.0319789	-0.172384
YDL025W-A	YDL025W-A	-0.770237	-0.16635	0.532939	-0.532186	-1.24537	-1.48152	2.43982
YDL024C	DIA3	4.17012	-0.536492	0.622017	0.982674	1.48589	0.106442	1.20207
YDL022C-A	YDL022C-A	-2.68009	0.45032	2.25527	0.62599	1.3322	-0.328238	2.94813
YDL023C	YDL023C	0.634397	-0.930379	0.282073	1.03173	1.60532	0.437774	-0.130398
YDL022W	GPD1	9.90643	-0.547548	-0.249358	1.1343	1.65938	0.0451441	-0.768374
YDL021W	GPM2	5.12654	0.0792036	1.6809	2.15892	2.23483	0.3425	1.22868
YDL020C	RPN4	9.38794	1.21574	1.21206	-0.127055	0.0427882	0.0917468	0.585177
YDL019C	OSH2	10.1892	-0.0342677	-0.210988	0.0488407	0.40615	-0.0248029	-1.17418
YDL018C	ERP3	8.47176	-0.0774099	-0.454313	0.352411	0.31597	-0.145855	-0.252467
YDL017W	CDC7	7.90425	0.100428	0.302901	0.204358	0.140314	0.102004	0.2368
YDL016C	YDL016C	8.31526	-0.0308981	-0.0186291	-0.207932	-0.551517	0.089672	0.5476
YDL015C	TSC13	11.2639	0.15855	-0.196039	-0.208775	-0.530801	0.0479846	0.029334
YDL014W	NOP1	13.139	0.1745	-0.51595	-0.73641	-1.09756	0.0774551	-0.374154
YDL013W	SLX5	8.89746	0.182146	0.0287683	0.101401	0.402467	-0.103335	-0.413341
YDL012C	YDL012C	8.42054	0.801117	-0.0569337	-0.100335	-0.281335	0.0228285	0.330994
YDL011C	YDL011C	-0.77071	-1.07778	-0.887373	2.33386	3.08895	-0.141628	-2.18713
YDL010W	GRX6	8.79888	0.11249	0.212991	0.270909	0.117765	-0.0913942	0.66524
YDL009C	YDL009C	2.42832	-0.575939	0.277802	-0.148685	0.816014	-0.282235	-1.09396
YDL008W	APC11	7.95094	-0.248821	-0.546089	0.194442	0.256673	-0.0541649	-0.44531
YDL007C-A	YDL007C-A	-2.3197	0.527242	0.167555	2.42947	1.62553	0.183255	2.19007
YDL007W	RPT2	11.7552	0.0595224	0.162705	-0.0174508	-0.215037	-0.0367572	-0.132154
YDL006W	PTC1	8.9566	-0.282351	-0.0537706	0.0108651	0.0990593	-0.0914194	-0.356959
YDL005C	MED2	9.4474	-0.228205	0.268164	-0.0046071	0.0827575	-0.120895	-0.451347
YDL004W	ATP16	10.2178	-0.0443516	0.0329668	0.261981	0.204454	-0.178166	0.313871
YDL003W	MCD1	10.0009	-0.448039	0.0212525	-0.408392	-0.194961	-0.00265441	-0.835874
YDL002C	NHP10	9.00055	-0.434909	-0.202212	-0.181786	-0.10209	-0.141987	-0.717411
YDL001W	RMD1	8.28602	-0.331562	0.113556	-0.144026	-0.054341	0.0654384	-0.273716
YDR001C	NTH1	9.92258	0.289583	0.393052	0.872759	1.02285	0.111072	0.475817
YDR002W	YRB1	12.9327	-0.483272	-0.750498	-0.449646	-0.699835	-0.162467	-0.447522
YDR003W	RCR2	7.4509	0.150564	0.440495	0.274078	0.316038	0.0655867	0.376736
YDR003W-A	YDR003W-A	5.77274	-0.168833	0.355717	0.352822	0.527827	0.152783	0.692709
YDR004W	RAD57	8.37817	0.00111994	0.0210165	-0.0950056	-0.0816319	-0.0193135	-0.00522313
YDR005C	MAF1	8.93294	-0.0738891	0.0663451	-0.0313907	-0.0596647	-0.0309137	-0.390913
YDR006C	SOK1	9.96411	0.0302372	0.455645	-0.261825	-0.337942	0.112332	0.0392
YDR007W	TRP1	2.71278	-0.630452	-0.677268	0.0474287	-0.077838	6.5131	-0.020179
YDR008C	YDR008C	-2.19396	0.315746	0.371324	-0.53033	-1.21197	4.27578	0.903634
YDR009W	GAL3	5.15364	-0.268571	-0.661111	1.36611	1.29852	0.136151	0.191505
YDR010C	YDR010C	0.715016	-0.307188	0.412226	1.66175	2.29104	0.00853382	0.504307
YDR011W	SNQ2	11.6745	-0.323785	-0.211793	0.140506	-0.145112	-0.0877708	-0.0645045
YDR012W	RPL4B	14.2238	-0.104886	-0.789699	-0.590387	-0.824268	-0.0378006	-0.720875
YDR013W	PSF1	7.64534	-0.0375963	0.0534352	-0.27261	-0.285849	-0.0576963	0.0158936
YDR014W	RAD61	7.73617	0.257205	0.254563	-0.173759	-0.156855	-0.154229	-0.0675952
YDR014W-A	HED1	2.97814	-0.0793567	0.618862	1.294	0.910355	0.0527513	1.69728
YDR015C	YDR015C	-1.83924	0.0574085	0.458101	-0.251987	-0.392383	-0.297102	0.0665717
YDR016C	DAD1	7.70059	-0.924674	-0.921574	-0.0719692	0.155835	-0.133141	-0.963573
YDR017C	KCS1	10.2928	-0.258089	-0.0199624	-0.246993	-0.121704	0.064923	-0.502391
YDR018C	YDR018C	3.57329	0.248781	0.990335	2.19589	1.91266	0.152346	1.74984
YDR019C	GCV1	8.76463	-0.29687	0.632422	1.20209	0.995161	-0.111681	0.3546
YDR020C	DAS2	8.44908	-0.0644562	-0.167499	-0.515709	-0.782785	-0.147099	-0.200722
YDR021W	FAL1	9.02742	-0.108033	0.114218	-0.606977	-0.954983	0.0265019	0.262094
YDR022C	YDR022C	6.49641	-0.561586	0.299684	0.615476	0.735888	0.0189963	0.656563
YDR023W	SES1	13.5051	-0.0252826	-0.888229	-0.543406	-0.876758	-0.0587571	-0.76658
YDR024W	FYV1	7.3373	0.0431816	-0.543721	-0.476188	-0.82671	-0.127471	-0.187804
YDR025W	RPS11A	13.6142	-0.28145	-0.833047	-0.738421	-1.15144	-0.0694524	-0.62187
YDR026C	NSI1	9.42978	0.117269	-0.0391045	-0.159928	-0.198426	-0.0108019	-0.029032
YDR027C	VPS54	9.42723	-0.00986462	0.376805	0.00711456	0.334993	0.0682104	-0.757817
YDR028C	REG1	10.9794	0.227499	-0.263372	0.110747	0.39437	0.0314179	-0.365587
YDR029W	YDR029W	-1.89114	-1.65441	-0.603475	-1.2182	-1.94066	1.21905	2.59948
YDR030C	RAD28	7.38719	0.147701	0.269574	0.192928	0.337286	-0.082234	0.124978
YDR031W	MIX14	7.25616	-0.552087	-0.0291515	0.270941	0.611371	-0.278257	-0.254461
YDR032C	PST2	10.6709	0.114001	0.294722	0.316185	0.109916	0.0706134	0.50399
YDR033W	MRH1	13.4119	-0.275668	0.315365	0.115224	0.143507	-0.160818	-0.669356
YDR034C	LYS14	9.62627	0.169791	-0.0131564	0.0478587	0.267174	-0.219496	-0.339627
YDR034C-D	YDR034C-D	9.44422	-0.579227	-0.064256	0.354557	-0.00606777	0.0203506	1.29556
YDR034C-C	YDR034C-C	6.12787	-0.530086	-0.0801084	0.110149	0.435576	-0.176005	-0.426217
YDR034C-A	YDR034C-A	-1.5972	1.01565	0.265244	-2.07401	-2.62268	0.179732	4.64181
YDR034W-B	YDR034W-B	2.2587	-0.852899	0.707957	2.49834	2.26177	0.229359	2.29151
YDR035W	ARO3	11.9302	-0.144227	-0.688989	-0.0666887	-0.213575	-0.593041	-0.332557
YDR036C	EHD3	9.56251	0.116997	-0.120518	-0.278657	-0.463017	-0.0286353	-0.186746
YDR037W	KRS1	13.7355	0.13572	-0.913216	-0.676907	-1.21754	-0.162943	-0.331513
YDR038C	ENA5	10.3906	0.0939541	-0.0366251	-0.135493	-0.380321	0.0622913	0.202753
YDR039C	ENA2	10.4724	0.0425494	0.000820245	-0.0621789	-0.294523	0.0789664	0.176229
YDR040C	ENA1	10.4221	0.0836545	0.0676776	-0.0731528	-0.358997	0.0638597	0.332834
YDR041W	RSM10	8.5894	-0.0498868	0.282234	0.0861805	-0.0420338	0.0639341	-0.0410165
YDR042C	YDR042C	4.88839	0.117383	0.33147	0.778312	-0.425136	-0.0962266	2.63316
YDR043C	NRG1	5.72355	1.11819	1.30896	1.08529	0.753182	-0.158119	1.75571
YDR044W	HEM13	9.498	0.783292	0.282725	-0.699985	-0.831264	0.241616	0.174438
YDR045C	RPC11	9.23903	-0.399478	-0.414404	-0.441305	-0.632436	-0.105933	-0.384652
YDR046C	BAP3	11.5195	-0.542939	-0.0387672	0.107459	0.0344081	-0.28865	-0.0438166
YDR047W	HEM12	10.2769	0.15632	-0.099851	-0.211567	-0.274756	0.00955752	-0.0410806
YDR048C	YDR048C	-0.425114	0.647566	0.780652	-0.191089	0.723959	-0.183746	2.20711
YDR049W	VMS1	9.32393	0.202886	0.10591	-0.132802	-0.169657	-0.0646918	0.0890104
YDR050C	TPI1	15.4735	-0.558801	-1.10566	-0.575638	-0.706029	-0.0305853	-1.25008
YDR051C	DET1	9.4024	-0.0554328	-0.146555	0.0975745	0.259707	-0.073318	-0.647944
YDR052C	DBF4	9.82567	0.138954	0.3756	-0.168886	-0.206342	0.059342	0.077564
YDR053W	YDR053W	-0.744562	-0.100026	-0.509174	0.511452	0.911223	-0.791164	1.26272
YDR054C	CDC34	9.92069	0.141579	0.238008	0.0854602	0.0669811	-0.0138261	-0.207106
YDR055W	PST1	10.3228	-0.664105	1.21399	1.32303	1.2286	-0.0231707	0.625317
YDR056C	EMC10	9.98476	0.134675	-0.379109	-0.123921	-0.0804329	-0.049181	-0.203147
YDR057W	YOS9	8.75048	0.0330613	0.134573	0.191225	0.118655	-0.0235504	0.238996
YDR058C	TGL2	6.63193	0.261652	0.82304	0.532161	0.579146	-0.100454	0.931015
YDR059C	UBC5	6.44777	0.789339	0.757834	1.21681	0.842933	0.109646	1.77164
YDR060W	MAK21	12.3492	0.0625235	-0.470718	-0.636854	-0.893511	-0.0175526	-0.28505
YDR061W	YDR061W	8.70443	0.102849	0.141541	0.458779	0.803062	0.0888021	-0.149934
YDR062W	LCB2	11.5817	0.0774993	-0.266065	-0.209106	-0.343108	0.0879325	-0.073702
YDR063W	AIM7	9.20314	-0.104772	-0.355238	-0.0536389	-0.0176468	-0.0193098	-0.380062
YDR064W	RPS13	14.256	-0.0216798	-0.928535	-0.72149	-1.11692	-0.0894785	-0.671104
YDR065W	RRG1	7.66959	-0.18061	0.292918	-0.180139	-0.413235	-0.0359093	0.567411
YDR066C	RTR2	6.24187	-0.220977	-0.341433	-0.114446	-0.137891	-0.115168	-0.0116572
YDR067C	OCA6	7.94142	0.0410527	0.195263	0.116773	0.0525069	-0.0410328	0.0278008
YDR068W	DOS2	9.95821	-0.293235	-0.589365	0.0363342	0.132754	-0.147563	-0.340649
YDR069C	DOA4	8.06675	0.342086	0.545952	0.300595	0.626472	0.0737402	-0.429056
YDR070C	FMP16	3.34219	0.358043	1.89013	2.21579	3.42789	-0.0221937	2.27057
YDR071C	PAA1	10.9504	0.113325	-0.238858	-0.422023	-0.713919	-0.110996	-0.534991
YDR072C	IPT1	9.75001	-0.0576449	0.258671	0.0806086	-0.280236	0.191512	0.186885
YDR073W	SNF11	7.84285	-0.376841	-0.0601423	0.0581912	0.0393054	-0.0689347	-0.0245707
YDR074W	TPS2	9.79789	0.000508481	0.617415	0.802592	1.00741	-0.0561909	-0.553748
YDR075W	PPH3	8.76759	-0.41447	0.301969	-0.629621	-0.679143	0.0258863	-0.53971
YDR076W	RAD55	6.80717	-0.105446	0.193001	0.415261	0.424835	-0.163465	-0.247956
YDR077W	SED1	14.0044	0.576648	0.746454	0.984116	0.8682	0.00136463	1.56955
YDR078C	SHU2	6.49672	0.509411	0.115637	-0.106869	0.0880927	0.205549	-0.198099
YDR079W	PET100	7.33381	-0.0206883	0.197782	0.216483	0.16807	-0.0686285	0.437292
YDR079C-A	TFB5	6.77677	0.0469221	-0.454985	-0.29887	-0.384424	-0.140889	-0.0536312
YDR080W	VPS41	9.25072	0.279655	0.100201	-0.101676	-0.117641	0.100043	0.248801
YDR081C	PDC2	9.39797	0.305744	0.244383	-0.0696461	0.032244	0.0505605	-0.277689
YDR082W	STN1	7.82972	0.0892335	0.495471	-0.0253684	0.152563	-0.0367312	0.191724
YDR083W	RRP8	11.1842	-0.191722	-0.257005	-0.616607	-1.04624	-0.0868059	-0.128006
YDR084C	TVP23	8.8213	-0.00719803	-0.206001	0.000196614	-0.190419	0.0303537	-0.190825
YDR085C	AFR1	7.13723	-0.0906686	0.586128	1.41933	1.27125	-0.00648727	1.08267
YDR086C	SSS1	11.3149	-0.270099	-0.590821	-0.268111	-0.690334	-0.110203	0.0885603
YDR087C	RRP1	10.4062	-0.210759	-0.17293	-0.678049	-1.17026	0.0776974	0.167427
YDR088C	SLU7	8.65477	-0.222819	0.461932	0.305125	0.29549	-0.162611	0.116041
YDR089W	VTC5	8.94379	-0.0112571	-0.067478	0.124084	0.183609	0.0539479	-0.345327
YDR090C	YDR090C	8.22955	0.279657	0.0150495	-0.0214178	-0.155636	0.0626989	0.290856
YDR091C	RLI1	11.6388	0.386691	-0.209138	-0.718237	-0.926437	-0.0187466	-0.564575
YDR092W	UBC13	8.95733	0.464803	0.248742	0.0193206	-0.213095	0.0358328	0.584948
YDR093W	DNF2	11.0142	-0.220668	-0.679107	-0.0695236	0.101658	0.104742	-0.693017
YDR094W	YDR094W	7.60886	-0.188842	-0.481231	0.136836	0.10783	0.130956	0.090648
YDR095C	YDR095C	-2.02997	-0.351274	-0.199706	-0.298878	1.17693	0.0234805	-0.596104
YDR096W	GIS1	7.96514	0.142312	1.21198	0.741826	0.986771	-0.00787307	-0.28151
YDR097C	MSH6	10.1266	0.152186	-0.129325	-0.214405	-0.0528804	-0.0482336	-0.609734
YDR098C	GRX3	10.4413	0.0772805	-0.376917	-0.29473	-0.589843	-0.110937	-0.0972212
YDR098C-B	YDR098C-B	10.6978	-0.656937	-0.0958342	0.671333	0.395528	0.0721913	0.891821
YDR098C-A	YDR098C-A	7.95179	-0.92093	-0.0950253	0.808561	0.886538	-0.0479545	-0.0557627
YDR099W	BMH2	11.8128	0.564676	0.0646177	-0.0853403	-0.288914	-0.00725054	-0.00746367
YDR100W	TVP15	8.69678	-0.119649	-0.0668641	0.101172	0.0334599	-0.0536164	-0.533458
YDR101C	ARX1	11.5775	0.0202605	-0.0436606	-0.780942	-1.31329	0.00516863	0.0908627
YDR102C	YDR102C	-2.75349	0.483338	1.73672	0.283069	0.630091	0.755899	2.47879
YDR103W	STE5	6.47147	0.165354	1.26795	-0.383805	-0.361842	0.230093	1.07952
YDR104C	SPO71	8.04232	0.138211	0.118613	0.138518	0.396268	0.0684125	0.245668
YDR105C	TMS1	8.86071	0.181195	-0.0105785	0.00949807	0.181742	0.138246	-0.241814
YDR106W	ARP10	4.2925	-0.080265	-0.760954	0.325552	0.601274	0.0369579	-0.296557
YDR107C	TMN2	8.66518	-0.0337669	-0.530886	0.188534	0.291798	-0.0972327	-0.62684
YDR108W	TRS85	8.63832	0.0410829	0.198115	-0.234948	-0.134022	0.00234029	-0.0395679
YDR109C	YDR109C	8.47747	0.0649421	0.487323	0.0197789	0.0792219	0.0432258	0.326398
YDR110W	FOB1	9.57419	-0.110223	0.155106	-0.433382	-0.578272	-0.0619959	-0.483207
YDR111C	ALT2	8.98916	0.547897	-0.203857	-0.41769	-0.608744	-0.120627	-0.275111
YDR112W	IRC2	-1.27942	-0.654063	-1.45041	0.160592	0.58887	0.762413	0.740468
YDR113C	PDS1	8.2556	-0.133501	0.326345	-0.102615	0.274461	-0.128819	-0.630748
YDR114C	YDR114C	-1.54881	-0.115944	0.213415	-0.113829	0.999162	1.42855	0.289149
YDR115W	MRX14	8.27959	-0.296194	-0.0446923	0.0508686	0.141677	-0.00448931	-0.398746
YDR116C	MRPL1	8.67137	-0.0692428	0.365271	-0.181028	-0.239796	-0.0267748	-0.147514
YDR117C	TMA64	9.59235	0.130098	-0.189288	-0.274734	-0.319705	-0.0446341	-0.16534
YDR118W	APC4	7.87809	0.0205871	0.153407	-0.146661	-0.180996	0.0625216	0.0555341
YDR118W-A	YDR118W-A	4.81251	-0.35465	-0.174815	0.0425951	0.0585773	0.155766	0.223242
YDR119W	VBA4	11.1328	0.0510157	-0.608898	-0.411031	-0.589523	0.0440687	-0.672206
YDR119W-A	COX26	1.33256	-1.39625	0.940702	3.65471	5.72615	-0.491778	-1.37683
YDR120C	TRM1	11.2647	0.0203845	-0.36017	-0.676613	-0.982031	-0.0249907	-0.422444
YDR121W	DPB4	9.09914	0.0620925	-0.281738	-0.0950793	-0.222635	-0.112027	-0.189457
YDR122W	KIN1	9.52823	0.0801917	0.34837	0.369084	0.578471	0.0330002	0.148519
YDR123C	INO2	7.27982	-0.245169	0.315833	-0.341945	-0.442435	-0.0821113	0.230602
YDR124W	YDR124W	4.7304	-0.00819805	0.197343	0.381533	0.283012	0.304163	0.796713
YDR125C	ECM18	6.08855	-0.0947386	0.0847261	0.425571	0.749443	-0.0940974	-0.0809203
YDR126W	SWF1	6.56185	0.610926	0.199258	0.179645	-0.146752	0.226959	1.07745
YDR127W	ARO1	11.8721	0.471923	-1.48852	0.12531	-0.0419327	-0.251172	-0.478104
YDR128W	MTC5	9.96025	-0.336339	-0.317822	-0.0296526	0.159412	0.104732	-0.0585183
YDR129C	SAC6	11.3812	0.143411	-0.284031	-0.304513	-0.226761	0.0303494	-0.62177
YDR130C	FIN1	7.59459	0.180944	0.390767	0.180211	0.402986	-0.0276859	-0.280788
YDR131C	YDR131C	7.52428	0.324205	0.379886	0.0921434	-0.00155775	-0.0034006	0.519774
YDR132C	YDR132C	7.4663	0.506051	0.207971	-0.0751065	-0.205631	-0.0329798	0.0365748
YDR133C	YDR133C	11.4091	-0.0479152	0.0744775	0.171374	0.445813	-0.203745	-0.924974
YDR135C	YCF1	11.535	0.667283	-0.6528	-0.20194	-0.381545	0.0471861	-0.0213221
YDR136C	VPS61	0.76496	-1.30238	-0.154959	0.418042	0.447594	-0.226428	0.510513
YDR137W	RGP1	9.1315	0.0836285	0.0139426	-0.0175829	0.0891057	-0.0523367	-0.280944
YDR138W	HPR1	9.37284	0.216252	0.306712	-0.168461	-0.0628056	-0.0369401	-0.287536
YDR139C	RUB1	9.202	-0.499381	-0.415936	-0.375659	-0.498166	-0.169556	-0.317721
YDR140W	MTQ2	8.03357	0.278114	0.0893347	-0.0708764	-0.181714	0.0892246	0.396181
YDR141C	DOP1	10.0312	0.361577	-0.179083	0.0889982	0.338329	0.0778541	-0.273553
YDR142C	PEX7	7.70705	0.215686	0.354515	0.139585	0.313718	0.0153694	-0.0511881
YDR143C	SAN1	9.52493	0.415058	0.214332	-0.246903	-0.217281	0.0946986	-0.580859
YDR144C	MKC7	10.8398	0.373847	-0.284699	-0.463959	-1.04645	0.0174402	-0.145776
YDR145W	TAF12	10.0482	0.316741	0.162033	-0.29089	-0.341038	-0.00370056	-0.213355
YDR146C	SWI5	9.18517	0.345737	0.787294	0.325237	0.50679	0.0346808	-0.201136
YDR147W	EKI1	8.34484	0.258734	0.326416	-0.109289	-0.165801	0.047833	0.0738332
YDR148C	KGD2	9.99495	0.0331712	-0.0264921	0.229196	0.446947	-0.00929933	0.101068
YDR149C	YDR149C	-1.0509	-0.0376997	-0.322009	0.246451	3.3538	-0.897793	-3.28619
YDR150W	NUM1	11.0353	0.162216	-0.514038	0.10877	0.391993	0.0731973	-0.42921
YDR151C	CTH1	8.66654	0.938622	0.774117	-0.315751	-0.230366	-0.0449019	0.322552
YDR152W	GIR2	10.5598	-0.0361382	-0.0789236	-0.413732	-0.577598	0.00425474	-0.0475243
YDR153C	ENT5	9.44622	0.343389	0.601164	-0.29847	-0.507344	-0.0202678	0.21787
YDR154C	YDR154C	13.295	0.0821055	-0.0811314	-0.224484	-0.454215	0.0553542	0.120663
YDR155C	CPR1	13.6809	0.204115	-0.124615	-0.231547	-0.427141	0.0414951	-0.0389365
YDR156W	RPA14	9.15814	0.155702	0.0200856	-0.238758	-0.554005	-0.0184503	0.106598
YDR157W	YDR157W	7.12155	0.139396	0.0691812	-0.178795	-0.574318	0.051879	0.433064
YDR158W	HOM2	12.5429	0.0958455	-1.18409	-0.228121	-0.713152	-0.436744	-0.276963
YDR159W	SAC3	9.69617	0.237061	-10.5188	-0.30786	-0.288544	0.0770003	-0.0642291
YDR160W	SSY1	8.87978	0.168063	0.628475	-0.148673	0.0860418	0.0412723	-0.285486
YDR161W	ACL4	10.7614	-0.0335829	-0.262748	-0.568445	-0.869591	-0.0464057	-0.284309
YDR162C	NBP2	8.50543	0.129668	0.52862	0.102419	0.13576	-0.0608469	-0.0360801
YDR163W	CWC15	8.36154	-0.0686508	0.277725	0.274776	0.220403	-0.239477	0.351712
YDR164C	SEC1	9.51682	0.014916	-0.195375	-0.172331	-0.135896	0.0131638	-0.284464
YDR165W	TRM82	10.9667	0.00432136	-0.232899	-0.730353	-1.14755	-0.070945	-0.232909
YDR166C	SEC5	9.50616	0.260392	0.27726	-0.11098	0.162258	0.0500185	-0.512957
YDR167W	TAF10	9.92621	-0.129359	-0.148962	-0.172606	-0.229845	-0.288788	-0.427711
YDR168W	CDC37	11.2446	-0.117586	-0.450146	-0.243129	-0.401278	-0.110665	-0.604544
YDR169C	STB3	8.9216	-0.0212203	0.337766	0.310995	0.499147	-0.0426922	-0.0996424
YDR169C-A	YDR169C-A	-0.303289	0.510378	0.571459	0.683354	1.13571	0.726727	0.922174
YDR170C	SEC7	11.8352	-0.0679357	-0.751601	-0.279112	-0.199059	0.047035	-0.357426
YDR170W-A	YDR170W-A	7.1636	-1.04196	-0.458071	-0.296431	-0.443446	-0.0320005	-0.290182
YDR171W	HSP42	7.53808	3.37086	2.12496	0.90203	0.664256	0.178472	2.57064
YDR172W	SUP35	12.5944	-0.0793895	-0.486327	-0.496267	-0.591645	-0.0318965	-0.625447
YDR173C	ARG82	7.37127	-0.181196	0.435904	0.0901716	0.414847	0.177561	0.189866
YDR174W	HMO1	11.0701	0.180449	-0.446737	-0.64125	-0.795505	-0.0101454	-0.425133
YDR175C	RSM24	8.88736	-0.0302816	0.149782	-0.0890403	-0.12352	0.0834516	-0.129069
YDR176W	NGG1	9.74224	0.178916	0.224516	-0.00751153	0.024097	-0.0194985	-0.266403
YDR177W	UBC1	10.2522	0.224027	0.160379	0.00624693	-0.292307	-0.0175252	0.511644
YDR178W	SDH4	8.02797	0.56997	0.671888	0.908728	0.838777	0.0484715	1.1467
YDR179C	CSN9	7.56951	-0.259186	-0.092461	-0.225655	-0.368375	-0.152308	0.740564
YDR179W-A	NVJ3	8.20844	-0.109342	0.0765555	-0.240166	-0.350779	-0.0632962	-0.123554
YDR180W	SCC2	9.17329	0.178541	0.346551	-0.201546	-0.138789	0.0544031	-0.048571
YDR181C	SAS4	8.56649	-0.0476477	0.187269	-0.00351522	0.161355	-0.038328	-0.368183
YDR182W	CDC1	9.85253	0.131124	-0.0866514	0.0574936	0.129748	0.0611887	-0.318707
YDR182W-A	YDR182W-A	4.79996	0.156814	0.0649483	0.257836	0.523651	0.114284	-0.461591
YDR183W	PLP1	8.00153	-0.119793	0.0205473	-0.265521	-0.389913	-0.118606	0.295664
YDR183C-A	YDR183C-A	7.70298	-0.17021	0.380258	-0.539906	-1.11915	-0.0895409	0.575126
YDR184C	ATC1	9.59326	-0.252683	0.172945	-0.562511	-1.04626	-0.0601382	0.286439
YDR185C	UPS3	6.01175	0.00843917	0.571936	0.158104	0.464896	0.0327958	-0.760388
YDR186C	SND1	10.0313	0.365319	0.645753	0.0775198	0.107885	0.0714732	0.461343
YDR187C	YDR187C	-1.05075	-1.33588	-0.0511999	-0.699711	-0.551156	0.159623	2.31487
YDR188W	CCT6	12.098	-0.161451	-0.233776	-0.318175	-0.367032	0.0193957	-0.407722
YDR189W	SLY1	10.3653	0.254378	-0.21715	-0.286163	-0.262118	-0.0113887	-0.425047
YDR190C	RVB1	11.4664	0.0691773	-0.118658	-0.331978	-0.532368	-0.0718002	-0.314842
YDR191W	HST4	6.48755	0.149239	1.03834	0.441306	0.511069	0.00222055	0.279277
YDR192C	NUP42	8.01309	0.323698	0.173814	0.0526751	0.113302	0.0223616	-0.121598
YDR193W	YDR193W	-1.76423	0.0985058	0.288273	-1.09406	-0.636569	0.111742	3.70137
YDR194C	MSS116	11.4802	0.0349026	0.169237	-0.290597	-0.277925	-0.0319612	-0.907661
YDR194W-A	YDR194W-A	-1.68403	-0.166392	-0.0170586	-0.412727	-0.524556	-0.6177	0.616875
YDR195W	REF2	8.36191	0.463927	0.748877	-0.349465	-0.541289	0.0852294	0.329471
YDR196C	CAB5	9.25003	-0.384576	-0.243761	0.0801837	0.231459	-0.13155	-0.33089
YDR197W	CBS2	7.51003	0.117426	0.463097	0.0369952	0.149167	0.17532	0.0950886
YDR198C	RKM2	8.66498	-0.030489	0.136694	-0.17444	-0.338508	-0.0619877	0.0862623
YDR199W	YDR199W	-1.61745	-1.52031	-1.63404	0.204046	-0.33063	1.20994	1.14856
YDR200C	VPS64	8.95089	-0.0340494	0.171192	0.119397	0.150821	0.00906589	0.33613
YDR201W	SPC19	7.95774	-0.448725	-0.369044	-0.322587	-0.231672	-0.0663879	-0.932039
YDR202C	RAV2	8.17092	0.184594	0.0937626	0.133866	0.447275	0.00454326	-0.374391
YDR203W	YDR203W	-1.31582	0.944008	1.50843	-0.461485	-0.0641699	0.0869789	2.00042
YDR204W	COQ4	8.16512	0.147271	0.207595	0.545028	0.69244	-0.0161318	0.228299
YDR205W	MSC2	8.52274	0.376029	0.151945	0.163079	0.293956	0.0840828	-0.0843848
YDR206W	EBS1	10.4956	0.250719	-0.00270402	-0.516972	-0.613482	0.0104353	0.107859
YDR207C	UME6	9.05145	0.0342912	0.09764	-0.0712521	-0.107869	0.0821162	0.034351
YDR208W	MSS4	9.88077	0.0601225	0.487588	-0.0937669	0.0713254	0.0417949	-0.271693
YDR209C	YDR209C	1.59515	-2.67066	-0.99294	0.0548635	0.844245	0.204051	-1.45153
YDR210W	YDR210W	9.28555	-0.619212	-0.485636	-0.359355	-0.545548	-0.220593	-0.230005
YDR210W-B	YDR210W-B	9.46071	-0.617777	-0.0347174	0.312112	-0.109881	0.0338496	1.36715
YDR210W-A	YDR210W-A	5.46954	-0.319304	-0.270226	0.0576493	0.279569	-0.0421202	-0.123201
YDR210C-D	YDR210C-D	10.673	-0.762481	-0.11072	0.655235	0.395715	0.101302	0.901109
YDR210C-C	YDR210C-C	7.80834	-1.15164	-0.146791	0.803307	0.920049	-0.0556578	-0.110759
YDR211W	GCD6	11.5612	-0.268048	-0.0200999	-0.192702	-0.252797	0.0680203	-0.260535
YDR212W	TCP1	11.7883	-0.198736	-0.335675	-0.440091	-0.723023	0.0298612	-0.0863115
YDR213W	UPC2	8.70885	0.0421943	-0.0564242	-0.337586	-0.297892	0.0854758	-0.103478
YDR214W	AHA1	10.7191	-0.0745272	-0.444863	0.159714	0.657463	0.0241289	-0.453902
YDR215C	YDR215C	-1.90643	-0.237598	-0.213388	2.72607	2.87102	-0.284832	1.73322
YDR216W	ADR1	8.33509	0.382041	1.22269	0.751518	0.36193	0.0745461	1.77642
YDR217C	RAD9	9.7216	-0.300037	-0.187605	-0.237411	-0.188111	0.0823651	-0.340609
YDR218C	SPR28	2.35757	-0.304302	0.712445	1.60852	1.04648	0.515732	2.48695
YDR219C	MFB1	8.30742	-0.118978	0.56633	0.358261	0.585357	-0.0355815	-0.372918
YDR220C	YDR220C	1.32174	-0.629667	1.25951	-0.228199	-0.000113077	-0.338486	0.675262
YDR221W	GTB1	9.52755	-0.118534	-0.727239	0.118554	0.170754	-0.0492981	-0.334034
YDR222W	YDR222W	8.20867	-0.34922	0.0288894	-0.508255	-0.73285	-0.223079	0.299012
YDR223W	CRF1	4.07546	-0.7664	0.84292	-0.053495	0.322113	0.0535809	1.31432
YDR224C	HTB1	12.9897	-0.172379	-0.528406	-0.547261	-0.597199	-0.190429	-0.98119
YDR225W	HTA1	12.87	-0.673165	-0.944837	-0.482872	-0.247122	-0.127606	-1.35421
YDR226W	ADK1	12.6616	-0.574192	-0.73656	-0.479563	-0.735976	0.0168669	-0.525612
YDR227W	SIR4	9.90962	-0.207293	-0.0645148	-0.16251	-0.0444998	0.0254256	-0.207156
YDR228C	PCF11	8.97293	-0.0592939	0.551712	-0.150092	-0.178837	0.052144	-0.324495
YDR229W	IVY1	8.50305	-0.190548	0.450306	0.0626239	0.199286	-0.0456302	-0.419204
YDR230W	YDR230W	-0.893807	0.086751	0.00769197	1.57891	1.46401	-0.717254	-1.04151
YDR231C	COX20	7.15704	-0.440133	0.425045	0.939983	1.24972	-0.147788	0.477173
YDR232W	HEM1	10.6545	-0.261267	-0.0541825	-0.140571	-0.198676	0.0528235	0.112544
YDR233C	RTN1	12.1577	0.316195	-0.118612	-0.220316	-0.389636	0.0547646	-0.217014
YDR234W	LYS4	11.1934	-0.217597	-0.536719	-0.161422	-0.273696	-0.280038	-0.397393
YDR235W	PRP42	8.60765	-0.325268	0.0927957	-0.351917	-0.408343	0.0620016	-0.113048
YDR236C	FMN1	8.64376	-0.433627	-0.370708	-0.0991271	0.0277417	-0.11024	-0.443763
YDR237W	MRPL7	9.33528	-0.343085	0.0240593	-0.0904449	-0.210083	-0.013896	-0.435688
YDR238C	SEC26	12.1074	-0.0708178	-0.484572	-0.240385	-0.278087	0.0107174	-0.482584
YDR239C	YDR239C	8.91412	-0.161933	-0.148615	-0.101892	0.0902736	0.0387836	-0.482259
YDR240C	SNU56	8.22758	-0.332798	0.101912	-0.31567	-0.210335	-0.0211228	-0.280186
YDR241W	BUD26	4.21186	-0.459768	-0.552022	-0.0165347	0.150846	-0.248771	-0.471944
YDR242W	AMD2	7.15333	-0.687141	0.572465	0.89221	1.15254	-0.0961319	0.480409
YDR243C	PRP28	8.57138	-0.547387	-0.201906	0.0130512	0.251777	-0.0864285	-0.737196
YDR244W	PEX5	8.72423	-0.287427	0.0521429	0.196532	0.305142	-0.0403961	-0.338278
YDR245W	MNN10	10.8765	-0.391414	-0.139675	-0.302496	-0.565733	-0.0714585	-0.279854
YDR246W	TRS23	7.68976	0.0678501	0.248238	0.251418	0.163643	0.00520158	0.277766
YDR246W-A	YDR246W-A	2.74221	-0.191061	0.0911286	-0.0716052	0.0485218	0.340508	1.00129
YDR247W	VHS1	7.40558	-0.651567	0.817428	0.749533	1.12868	0.105181	0.242348
YDR248C	YDR248C	8.18796	-0.78027	-0.507225	0.318394	0.0234665	0.0167227	0.156509
YDR249C	YDR249C	7.04538	0.0258932	0.479043	-0.00151381	-0.143172	0.0907247	0.678798
YDR250C	YDR250C	-0.642223	0.245049	-0.464402	-0.63838	0.535931	0.348187	2.28719
YDR251W	PAM1	9.67378	-0.0117834	0.336945	0.119402	0.246333	-0.0698441	-0.201037
YDR252W	BTT1	5.52627	-0.343016	-0.172001	0.0858391	0.133552	0.0589355	-0.472494
YDR253C	MET32	5.22755	0.494753	0.846712	0.0434196	-0.0397476	0.256681	1.99551
YDR254W	CHL4	7.57888	-0.203452	0.349285	0.234972	0.476354	0.073417	-0.198829
YDR255C	RMD5	6.67267	-0.232423	0.686992	0.766345	1.10308	-0.0266784	0.282877
YDR256C	CTA1	5.82943	-0.351818	0.576657	-0.283323	0.0125668	0.0808326	-0.0646662
YDR257C	RKM4	9.26635	-0.273046	0.320155	-0.402028	-0.593994	0.0761129	0.194147
YDR258C	HSP78	9.09837	1.03903	1.54564	0.628263	1.08345	0.109407	0.433728
YDR259C	YAP6	6.00481	0.252887	0.880026	0.598263	0.014757	0.0611065	1.54044
YDR260C	SWM1	7.88114	-0.697632	0.209293	0.257053	0.337486	-0.193966	-0.110161
YDR261C	EXG2	10.2956	-0.301316	-0.13275	0.357667	0.241979	0.0684366	0.380818
YDR261W-B	YDR261W-B	9.3452	-0.632607	-0.112007	0.352789	0.0539049	0.0387632	1.05511
YDR261W-A	YDR261W-A	5.81745	-0.713428	-0.23767	0.239272	0.499913	-0.0682353	-0.315085
YDR261C-D	YDR261C-D	10.8475	-0.696513	-0.165002	0.688526	0.406175	0.0782268	1.13303
YDR261C-C	YDR261C-C	7.93988	-1.06134	-0.105561	0.748684	0.822948	-0.0680692	0.30908
YDR262W	YDR262W	8.72938	0.24531	0.45633	0.632339	1.03669	0.0996442	0.275354
YDR263C	DIN7	6.8031	0.148458	0.497893	0.0298864	0.392572	0.255827	0.305073
YDR264C	AKR1	10.6556	0.647855	-0.0322918	-0.157742	-0.472237	0.107205	0.597177
YDR265W	PEX10	7.4377	0.152771	0.439749	0.0344204	0.0170998	0.0537421	0.366848
YDR266C	HEL2	10.2223	0.142836	-0.253491	-0.32505	-0.289169	-0.00229536	-0.585024
YDR267C	CIA1	9.13827	-0.12704	-0.285218	-0.399164	-0.481953	0.118123	-0.326336
YDR268W	MSW1	7.84035	0.232774	-0.0529702	0.108011	-0.057215	-0.00380534	0.221037
YDR269C	YDR269C	-1.7692	-1.43954	-2.05511	1.10677	1.50913	1.60437	-0.356225
YDR270W	CCC2	8.04877	0.595597	0.853852	0.0725974	-0.0556105	0.177835	1.03405
YDR271C	YDR271C	-0.73843	-1.82878	-1.87695	1.49871	3.39718	0.696174	-2.19615
YDR272W	GLO2	9.91622	-0.0356862	-0.118778	0.364123	0.470826	-0.100525	-0.263986
YDR273W	DON1	6.47615	-0.0258398	0.338551	0.194739	0.318149	0.118282	1.06867
YDR274C	YDR274C	-1.49906	-0.324978	-0.353431	1.91459	2.57773	-0.0789826	1.05691
YDR275W	BSC2	8.51177	-0.518601	-0.0230088	0.0692421	0.392889	-0.0342444	-0.0337706
YDR276C	PMP3	10.2679	-0.152514	-0.287701	-0.0296599	0.0291787	-0.0084356	-0.78134
YDR277C	MTH1	7.72953	-0.941463	0.631297	1.69212	2.02545	0.0752031	-0.544653
YDR278C	YDR278C	-2.08039	-0.670826	-0.426483	0.140825	2.08524	0.34407	-2.10145
YDR279W	RNH202	8.75587	0.13266	-0.0911019	-0.191256	-0.360769	-0.127237	-0.129786
YDR280W	RRP45	10.1081	-0.314826	-0.189554	-0.467048	-0.416742	-0.0538747	-0.923138
YDR281C	PHM6	8.24014	-3.77783	-1.73474	-0.519072	-0.580645	0.0168203	-1.68284
YDR282C	MRX10	7.32425	-0.247845	-0.134709	0.00990975	0.131564	0.0256297	-0.163541
YDR283C	GCN2	9.91563	0.131938	-0.317017	0.184998	0.330571	0.0997619	0.105139
YDR284C	DPP1	9.54462	0.0207944	-0.168099	0.264503	0.171246	-0.0417742	-0.00657992
YDR285W	ZIP1	7.63251	0.0991594	0.724772	0.0806345	0.26635	-0.0164773	-0.0651643
YDR286C	YDR286C	6.76955	-0.802123	-0.312215	0.154346	0.335415	0.0485742	-0.415928
YDR287W	INM2	7.93918	-0.124206	-0.0620173	0.367643	0.465466	0.0904489	0.239315
YDR288W	NSE3	8.47289	-0.40369	0.050196	-0.141975	-0.034	-0.0620516	-0.343613
YDR289C	RTT103	9.12177	0.129596	0.336559	0.0874942	0.230538	0.0100889	-0.320589
YDR290W	YDR290W	-1.12828	-1.11945	-0.949062	0.370989	1.66503	-0.00103607	-1.24523
YDR291W	HRQ1	9.21041	0.116444	-0.00920207	-0.197542	-0.0265463	0.0300363	-0.190911
YDR292C	SRP101	10.8402	-0.0354501	-0.455403	-0.390484	-0.381273	-0.0317911	-0.837018
YDR293C	SSD1	10.9152	0.30161	0.18496	0.386598	0.634658	0.0376434	-0.273299
YDR294C	DPL1	10.4136	0.299053	-0.134005	0.280676	0.403001	0.00205204	-0.178477
YDR295C	HDA2	8.8138	0.461959	0.508099	0.16483	-0.0149529	-0.0187517	0.563657
YDR296W	MHR1	9.02985	-0.225144	0.153757	0.130376	0.156557	0.0350118	-0.071529
YDR297W	SUR2	10.297	-0.228016	0.152952	-0.0590784	-0.238383	0.109843	-0.0042639
YDR298C	ATP5	10.0253	0.0824111	0.0585239	0.282571	0.191752	-0.0742849	0.630111
YDR299W	BFR2	11.1312	0.0323863	0.113428	-0.506625	-0.926296	-0.0698355	0.342776
YDR300C	PRO1	10.5143	0.0452502	-0.372671	-0.384902	-0.676325	-0.0389557	-0.534513
YDR301W	CFT1	9.79507	0.0612602	0.0449165	-0.00611822	0.415994	0.0318639	-0.948841
YDR302W	GPI11	9.08782	-0.343074	-0.135678	-0.110505	-0.29834	-0.122584	-0.418694
YDR303C	RSC3	9.98616	-0.0233914	-0.224682	-0.557804	-0.477313	-0.00472355	-0.79524
YDR304C	CPR5	11.0033	0.140242	-0.090089	0.102948	-0.118125	-0.0450276	0.221419
YDR305C	HNT2	7.99189	-0.00655192	-0.279707	0.24444	0.213736	0.00362268	-0.152505
YDR306C	YDR306C	8.3522	0.224926	0.428437	0.334675	0.349669	-0.0738175	-0.036509
YDR307W	PMT7	9.0896	0.107694	0.0284854	0.265078	0.2944	-0.0131972	-0.182836
YDR308C	SRB7	8.63182	-0.163051	-0.222875	-0.238226	-0.299111	-0.182315	-0.629803
YDR309C	GIC2	8.63304	0.376143	0.892829	0.529719	0.0562774	-0.141245	1.98473
YDR310C	SUM1	10.6224	0.0189478	0.0147318	-0.10819	-0.143254	0.0467719	0.0401821
YDR311W	TFB1	9.34875	0.0141068	0.252897	-0.174455	-0.141746	-0.0521114	-0.457483
YDR312W	SSF2	9.78498	-0.052179	-0.0447243	-0.500081	-1.07237	-0.0673967	0.30252
YDR313C	PIB1	7.1109	0.229473	0.829782	0.274907	0.550152	0.102313	0.518015
YDR314C	RAD34	6.82217	0.335974	0.673207	0.17054	0.516604	-0.0670183	-0.100635
YDR315C	IPK1	7.02538	0.131529	0.393285	0.147831	-0.0229931	-0.118466	0.674558
YDR316W	OMS1	8.84385	-0.242087	0.358523	0.162128	0.223341	0.0580329	-0.110594
YDR316W-B	YDR316W-B	10.9565	-0.741441	-0.122933	0.694216	0.390152	0.0828792	1.00828
YDR316W-A	YDR316W-A	7.96666	-0.983993	-0.182048	0.808792	0.930646	-0.0319214	-0.0488483
YDR317W	HIM1	5.4379	-0.489924	0.373101	0.974024	0.651096	0.00162293	1.0025
YDR318W	MCM21	7.52138	-0.198285	0.434904	0.0872289	0.254177	0.0202281	-0.161169
YDR319C	YDR319C	7.74751	0.160566	0.455604	0.335191	0.239874	0.0325722	0.730693
YDR320C	SWA2	9.01061	-0.00528875	-0.0298505	-0.128617	-0.188321	0.00192014	0.0103497
YDR320C-A	DAD4	8.28792	-0.377594	-0.0878528	-0.140971	-0.167339	-0.395193	-0.0533292
YDR320W-B	YDR320W-B	3.03179	-1.73159	-0.283539	0.346727	0.0246172	0.296972	0.693088
YDR321W	ASP1	11.1095	0.0849257	-0.519578	-0.643406	-1.04812	-0.0290484	-0.300887
YDR322W	MRPL35	8.75482	-0.0249822	0.137407	-0.275495	-0.429447	0.111568	-0.139399
YDR322C-A	TIM11	9.63046	-0.29492	-0.0582525	0.373006	0.606639	-0.241876	0.164831
YDR323C	PEP7	7.06942	0.16794	0.708333	0.162925	0.219176	0.0799813	0.32949
YDR324C	UTP4	11.2755	-0.0941768	0.00437339	-0.623132	-0.967686	0.00829187	-0.219677
YDR325W	YCG1	9.32086	-0.216358	-0.0201723	-0.137826	0.0878369	0.0346935	-0.569338
YDR326C	YSP2	10.731	0.164996	-0.172881	-0.0581578	0.135249	0.0549544	-0.553056
YDR327W	YDR327W	1.32639	-0.41332	-2.32727	0.396809	1.43951	-0.763376	-2.18469
YDR328C	SKP1	10.9296	-0.186079	-0.671492	-0.122289	-0.103489	-0.127775	-0.61951
YDR329C	PEX3	9.28282	0.257565	0.24181	0.215427	0.417789	-0.118854	-0.227591
YDR330W	UBX5	8.58041	0.293188	0.303504	0.201206	0.380483	0.0426822	-0.00555181
YDR331W	GPI8	9.47363	-0.199558	0.036304	-0.188229	-0.317024	0.0143747	-0.323425
YDR332W	IRC3	8.03301	-0.20387	-0.0512696	0.10317	0.253046	0.0574291	0.0335658
YDR333C	RQC1	9.54659	0.347528	0.19488	-0.25392	-0.248809	0.0865689	-0.200712
YDR334W	SWR1	10.1992	-0.170215	0.0330395	-0.246135	0.119108	0.123277	-0.595496
YDR335W	MSN5	10.5775	0.249977	0.0373529	0.0122049	0.0679555	0.0384569	0.0794398
YDR336W	MRX8	7.84006	-0.764424	-0.145087	-0.3625	-0.137523	-0.0103637	-0.242581
YDR337W	MRPS28	8.98858	-0.156392	0.0749152	-0.119448	-0.0703336	0.0534246	-0.341848
YDR338C	YDR338C	8.19545	0.247902	0.241947	0.118674	0.487203	0.0619445	-0.396299
YDR339C	FCF1	9.7939	0.044246	-0.102801	-0.383813	-0.589516	-0.17923	-0.231154
YDR340W	YDR340W	1.29503	-2.02585	-1.13226	0.826223	0.077742	0.0235317	1.0031
YDR341C	YDR341C	12.5634	0.109262	-0.638752	-0.578035	-1.00935	-0.153951	-0.349731
YDR342C	HXT7	10.4481	-0.504877	0.798739	1.35969	2.06604	-0.116373	0.0817866
YDR343C	HXT6	10.4515	-0.674581	0.619522	1.36383	2.1754	-0.129005	-0.245693
YDR344C	YDR344C	4.27872	-0.604811	0.294875	0.567043	0.250098	0.0445479	-0.679613
YDR345C	HXT3	14.0017	-1.33121	-0.650009	0.334707	-0.237282	0.174514	0.596859
YDR346C	SVF1	12.1102	-0.2396	-0.39229	-0.632914	-0.859829	-0.0514325	-0.694929
YDR347W	MRP1	9.46499	-0.069128	0.0726454	-0.117605	-0.105765	0.119579	-0.269137
YDR348C	PAL1	9.91596	0.0692982	0.0876657	-0.0502499	-0.00528088	-0.0544883	-0.0434057
YDR349C	YPS7	10.3146	0.319277	-0.0286743	0.283337	0.0809627	0.134825	0.530135
YDR350C	ATP22	8.6406	0.252762	0.411478	0.453889	0.525145	0.0322396	0.410353
YDR351W	SBE2	9.59718	0.0341655	0.416332	0.222541	0.384348	0.0804732	-0.107994
YDR352W	YPQ2	9.12188	-0.0671001	-0.580807	-0.0441627	-0.102148	-0.135412	-0.451302
YDR353W	TRR1	12.4453	0.192131	-0.512639	-0.441363	-0.847626	-0.0529996	-0.201144
YDR354W	TRP4	9.9895	0.232889	-0.306746	-0.312849	-0.775758	-0.453235	0.0745352
YDR354C-A	YDR354C-A	0.798097	-1.93481	-3.07478	0.991346	2.9293	-0.657359	-3.47669
YDR355C	YDR355C	-1.79758	-0.310485	-0.264229	-0.173425	-0.210265	-0.297111	-0.202387
YDR356W	SPC110	9.80352	-0.166518	0.257242	0.136557	0.650459	-0.00664351	-1.32163
YDR357C	CNL1	8.24606	-0.35294	0.170786	0.565078	0.46071	-0.17474	0.104084
YDR358W	GGA1	7.65	0.453402	0.842416	0.824758	1.06264	-0.00798254	0.0904441
YDR359C	EAF1	9.27348	-0.316892	0.0155596	0.379824	0.688753	0.126316	-0.47402
YDR360W	OPI7	0.350204	-0.625983	-1.84626	-0.0685008	2.17526	-0.140144	-0.654422
YDR361C	BCP1	10.6597	-0.220755	-0.53546	-0.677157	-1.23493	-0.112301	-0.203668
YDR362C	TFC6	8.76258	-0.0523894	0.157709	-0.140393	0.0560523	0.0962386	-0.355642
YDR363W	ESC2	8.24119	-0.282589	-0.0405617	0.115785	0.393475	0.0816679	-0.106615
YDR363W-A	SEM1	10.4204	-0.211028	-0.308192	-0.153419	-0.24203	-0.13769	-0.202014
YDR364C	CDC40	8.90919	-0.170842	-0.256751	-0.25525	-0.148075	0.00306054	-0.421581
YDR365C	ESF1	12.2811	-0.270511	-0.174793	-0.199403	-0.245398	-0.0118046	-0.248225
YDR365W-A	YDR365W-A	8.07854	-1.0221	-0.173054	0.89992	1.07529	-0.099167	0.1758
YDR365W-B	YDR365W-B	11.0023	-0.692362	-0.124398	0.702286	0.389888	0.0440147	1.22844
YDR366C	YDR366C	5.26393	-1.19687	-0.562975	0.0137214	0.00830078	0.0704226	-0.285218
YDR367W	KEI1	9.51845	-0.231004	-0.281174	-0.454594	-0.710032	0.027473	-0.320667
YDR368W	YPR1	9.94913	0.036424	-0.451673	-0.165895	-0.259386	0.0239598	-0.499849
YDR369C	XRS2	7.72857	-0.00970445	0.128452	0.283019	0.420994	0.00770475	0.175337
YDR370C	DXO1	8.72668	-0.170414	0.202656	-0.284624	-0.367992	-0.0117833	-0.0476489
YDR371W	CTS2	8.71837	0.00412171	0.00287472	0.0341507	0.0605718	-0.0078825	-0.163333
YDR371C-A	YDR371C-A	-1.36684	-0.699111	-0.583252	1.01421	2.33347	0.351855	-0.743578
YDR372C	VPS74	11.1755	-0.177987	-0.389241	-0.229892	-0.326465	-0.0791602	-0.315311
YDR373W	FRQ1	9.65173	-0.402245	-0.251105	-0.0217271	-0.0673827	-0.00484371	-0.192813
YDR374C	PHO92	1.31441	-0.389599	0.175924	2.34038	2.03219	0.232821	2.53977
YDR374W-A	WIP1	6.74934	-0.443937	0.0739419	0.799776	0.810387	-0.186143	0.555325
YDR375C	BCS1	8.60901	0.101991	0.201504	0.0105398	0.0462163	0.0772229	-0.274983
YDR376W	ARH1	8.84145	0.0594475	-0.00936468	0.139186	0.136812	0.00310994	0.0731863
YDR377W	ATP17	9.48247	-0.323535	-0.0251012	0.311476	0.415024	-0.199509	0.18986
YDR378C	LSM6	9.38372	-0.488765	-0.803504	-0.299954	-0.402773	0.00103758	-0.418847
YDR379W	RGA2	9.03861	0.19096	0.25712	0.472016	0.676277	-0.0143714	-0.030407
YDR379C-A	SDH6	5.38271	-0.465655	0.66874	1.09555	1.33817	-0.196738	0.601655
YDR380W	ARO10	7.05394	-1.30135	-1.85244	1.29181	1.88626	-0.0881816	-0.545763
YDR381W	YRA1	11.9877	-0.465272	0.961547	-0.377474	-0.563929	-0.0812509	-0.146753
YDR381C-A	YDR381C-A	7.47813	0.0573849	0.0205407	0.668476	0.926863	-0.0861701	-0.00789724
YDR382W	RPP2B	13.8732	-0.217263	-0.71143	-0.821793	-1.22425	0.0575305	-0.16656
YDR383C	NKP1	7.30199	-0.0588439	0.215412	0.198236	0.236173	-0.143625	0.399189
YDR384C	ATO3	10.234	-0.374397	0.0589094	-1.48641	-2.49436	0.0701333	0.582063
YDR385W	EFT2	14.9539	0.236009	-0.71498	-0.569204	-0.788585	0.0255554	-0.604623
YDR386W	MUS81	7.69707	0.102165	0.349329	0.180611	0.334247	0.0177354	0.256972
YDR387C	CIN10	8.10334	0.288894	0.379518	0.133132	0.233845	0.115668	0.369444
YDR388W	RVS167	11.0509	0.112065	-0.210522	0.102417	0.22865	0.0112525	-0.416625
YDR389W	SAC7	9.14024	0.211624	0.763425	-0.0407025	0.0244649	-0.0482945	-0.325887
YDR390C	UBA2	9.94976	0.235511	0.11469	-0.192372	-0.21153	-0.0486335	-0.104682
YDR391C	YDR391C	7.25225	-0.756415	0.359177	0.592838	0.834352	0.0687191	0.379094
YDR392W	SPT3	8.66259	-9.6988	0.0314409	0.162729	0.307424	-0.0371357	-0.465182
YDR393W	SHE9	8.36376	0.69605	0.248855	0.120605	0.323118	-0.0729969	-0.579638
YDR394W	RPT3	11.0236	0.286982	0.262714	-0.146352	-0.219084	-0.0187425	0.00875821
YDR395W	SXM1	11.6187	0.21685	-0.33913	-0.479144	-0.679753	0.0154169	-0.340747
YDR396W	YDR396W	4.17666	-0.213448	-0.165769	-0.322769	-0.873002	-0.367275	0.101381
YDR397C	NCB2	9.40295	-1.61158	-0.339772	-0.324836	-0.518893	0.114886	-0.130386
YDR398W	UTP5	11.1596	-0.184773	-0.0902164	-0.566966	-0.983144	0.0968814	0.146665
YDR399W	HPT1	12.3155	-0.599684	-0.581626	-0.305457	-0.567037	-0.142299	-0.821792
YDR400W	URH1	9.00303	-0.228741	-0.205787	-0.0884071	-0.213446	0.0446638	-0.238361
YDR401W	YDR401W	4.40163	-0.338169	-0.101084	0.367947	0.451874	0.0741378	-0.0458106
YDR402C	DIT2	2.9596	-0.288674	0.0760754	1.04676	0.80684	0.397963	1.69959
YDR403W	DIT1	4.74962	-0.606911	0.318383	1.28471	1.00093	0.184798	2.09288
YDR404C	RPB7	9.79525	0.0889052	-0.185652	-0.320807	-0.389812	-0.0996893	-0.388842
YDR405W	MRP20	8.59378	-0.0316362	0.456417	0.258344	0.245729	0.0154993	0.369126
YDR406W	PDR15	8.28231	-0.283966	0.163568	0.817953	0.7718	0.477298	0.784771
YDR406W-A	YDR406W-A	3.25754	-1.01916	0.205559	1.22068	1.01816	0.593512	1.63037
YDR407C	TRS120	9.89762	0.234807	0.0291525	-0.0592514	-0.00896509	0.0130411	-0.0906926
YDR408C	ADE8	9.99955	-0.37297	-0.619209	0.0517186	-0.0307504	-0.149184	-0.613122
YDR409W	SIZ1	8.39045	0.141756	0.344913	0.244723	0.444832	0.0661446	-0.420976
YDR410C	STE14	7.33244	0.15825	0.123518	-0.27114	-0.944648	-0.0330306	0.109498
YDR411C	DFM1	8.4811	0.368751	-0.178506	0.407905	0.498191	0.0835187	-0.0245453
YDR412W	RRP17	10.3944	-0.328495	-0.200195	-0.524987	-0.807313	-0.130127	-0.263148
YDR413C	YDR413C	2.79971	-1.5508	-0.558677	0.406164	1.04537	0.187141	-2.69016
YDR414C	ERD1	8.64664	0.0488245	-0.509291	-0.398886	-0.724856	0.070343	-0.0751788
YDR415C	YDR415C	8.56109	0.137034	-0.154018	0.0354609	0.0748929	-0.145997	-0.479459
YDR416W	SYF1	8.9229	0.117329	0.000945417	-0.206102	-0.099885	0.0170332	-0.360755
YDR417C	YDR417C	4.91476	-1.74928	-1.26664	0.361001	0.595199	-1.0459	-2.13074
YDR418W	RPL12B	14.2942	-0.352936	-0.904207	-0.742068	-1.27407	-0.0277564	-0.341001
YDR419W	RAD30	8.28689	0.292604	-0.0864366	-0.125827	-0.106507	0.111269	-0.0452389
YDR420W	HKR1	9.99197	0.172513	0.0762338	0.273149	0.340021	0.0207249	-0.03804
YDR421W	ARO80	8.11073	0.088823	0.162103	0.00108749	0.071982	0.0394232	0.505751
YDR422C	SIP1	9.31957	0.120935	-0.0552018	0.0106981	0.149005	0.0542803	-0.46658
YDR423C	CAD1	8.04875	0.429244	0.000881098	0.102329	0.27944	0.0588296	-0.00806625
YDR424C	DYN2	9.07143	0.0111652	-0.408536	-0.205625	-0.282941	-0.315115	-0.332122
YDR425W	SNX41	7.82382	0.530123	0.674389	0.216342	0.454443	0.00675754	0.171235
YDR426C	YDR426C	0.905085	-0.370876	0.646449	0.728965	-0.149069	-0.900461	-0.0871752
YDR427W	RPN9	10.9602	0.236789	0.107695	-0.164474	-0.405189	-0.0383459	-0.0260073
YDR428C	BNA7	8.53171	-0.231304	-1.2269	-0.07994	-0.230583	-0.145581	-0.783254
YDR429C	TIF35	12.6588	-0.281684	-0.669673	-0.55975	-0.850809	-0.135778	-0.758615
YDR430C	CYM1	9.68971	0.0757812	0.250335	-0.128927	-0.0834986	0.0892573	-0.378178
YDR431W	YDR431W	-0.180949	-1.09635	0.795349	-0.816068	-1.66524	-0.721326	2.88903
YDR432W	NPL3	11.8889	-0.348521	-0.243117	-0.359343	-0.239522	-0.0142421	-0.865191
YDR433W	YDR433W	10.6248	-0.604048	-0.13193	-0.305165	-0.209531	0.0248145	-0.455491
YDR434W	GPI17	10.2534	0.0910765	-0.212101	0.219096	0.0355571	0.00994184	-0.0363762
YDR435C	PPM1	7.76372	-0.0425933	0.258047	0.262933	0.249045	0.0900133	-0.0383622
YDR436W	PPZ2	8.12153	0.0037298	0.308199	0.316696	0.581855	0.042728	0.0490001
YDR437W	GPI19	5.03805	0.436038	0.159225	0.034762	0.375601	0.0968654	-0.531644
YDR438W	THI74	7.27794	0.0789994	0.192268	-0.0291883	0.107733	0.217379	0.396229
YDR439W	LRS4	7.71439	-0.0288743	-0.0161732	-0.0875905	0.0223142	0.0595673	-0.00897913
YDR440W	DOT1	9.0754	-0.375005	-0.495783	-0.40196	-0.219857	0.0889895	-0.900683
YDR441C	APT2	8.43725	0.0434844	0.0912408	-0.136526	-0.471635	0.105706	0.626189
YDR442W	YDR442W	-1.09614	-0.861295	-1.25262	1.67904	0.888628	1.16978	-1.52798
YDR443C	SSN2	8.62176	0.105943	-0.0193148	0.385054	0.583225	0.114624	-0.0571591
YDR444W	YDR444W	8.90027	-0.300208	-0.126261	-0.097038	0.188644	0.0895386	-0.282227
YDR445C	YDR445C	-2.17562	-0.0632322	-0.160709	-0.584033	-0.681216	0.344086	1.20334
YDR446W	ECM11	1.36496	0.409523	0.227954	1.75478	1.61858	0.25199	1.59648
YDR447C	RPS17B	14.1466	-0.792121	-1.12397	-0.77014	-1.20998	-0.25524	-0.842303
YDR448W	ADA2	8.63829	-0.15542	-0.337564	-0.272379	-0.133776	-0.148772	-0.820516
YDR449C	UTP6	10.0316	0.0402221	0.41295	-0.727013	-1.1914	0.102639	0.171557
YDR450W	RPS18A	14.1825	-0.444913	-1.10151	-0.718157	-1.11055	-0.129692	-0.853143
YDR451C	YHP1	8.28315	0.0333455	-0.208374	-0.327138	-0.0410999	-0.132643	-0.902595
YDR452W	PPN1	11.2122	0.509168	-0.197384	0.283741	0.208129	0.016393	0.552662
YDR453C	TSA2	6.17511	-0.379194	-0.522325	0.30715	0.303078	0.207496	1.40192
YDR454C	GUK1	11.5114	0.190215	-0.586393	-0.482291	-0.882599	0.000164225	-0.0526834
YDR455C	YDR455C	-0.841299	-0.985506	-0.318879	-0.365067	1.11875	0.235429	0.390696
YDR456W	NHX1	9.88807	0.509712	-0.310421	0.0246514	-0.0280153	0.109209	0.170804
YDR457W	TOM1	11.499	0.31138	-0.71569	-0.0039819	0.230293	0.0833596	-0.607771
YDR458C	HEH2	9.74031	-0.0368784	0.152254	-0.0570333	0.0917756	-0.0017862	-0.496682
YDR459C	PFA5	7.87769	-0.105667	0.313141	0.0835178	0.111535	-0.0256346	0.382582
YDR460W	TFB3	8.36092	0.0127369	0.461468	0.0231407	0.0825776	-0.130334	0.102557
YDR461W	MFA1	1.32099	0.117243	2.50251	1.06875	0.926559	0.0900716	2.56375
YDR461C-A	YDR461C-A	5.84873	-0.0436603	0.536114	0.718041	0.513524	-0.29245	0.734852
YDR462W	MRPL28	7.45889	-0.0684573	0.239784	0.125238	0.205566	0.0896481	-0.119044
YDR463W	STP1	9.46857	0.518126	0.416354	0.0119909	-0.00375186	-0.0902227	0.058886
YDR464W	SPP41	10.8679	-0.148432	0.287759	0.0366853	0.0458136	0.0456292	0.274286
YDR464C-A	YDR464C-A	-2.001	-0.261508	-0.500817	-0.254756	0.082098	0.0234789	0.0760389
YDR465C	RMT2	10.7354	0.103734	-0.233432	-0.698407	-1.13857	0.108274	0.0861853
YDR466W	PKH3	9.28087	0.115636	0.241832	0.189276	0.466973	0.0191542	-0.554036
YDR467C	YDR467C	4.93919	-0.186743	-0.424185	-0.665762	-0.828973	-0.121658	0.283045
YDR468C	TLG1	9.47039	-0.555778	-0.37701	0.050507	0.0435876	-0.121052	-0.174278
YDR469W	SDC1	8.92558	-0.203754	-0.242681	-0.124698	-0.258626	-0.253745	-0.287902
YDR470C	UGO1	8.05407	-0.107908	0.366587	0.121401	0.479879	0.0723205	-0.698772
YDR471W	RPL27B	13.2199	-0.461779	-0.963257	-0.814718	-1.3407	-0.0767224	-0.463201
YDR472W	TRS31	8.74744	0.0263194	-0.0215155	-0.0627159	-0.211314	-0.0246913	-0.0350801
YDR473C	PRP3	8.82734	-0.0424312	0.469006	0.110106	0.145293	-0.0561891	0.589954
YDR475C	JIP4	8.56166	-0.0994701	-0.247515	0.466007	1.15758	0.0294266	-0.876396
YDR476C	YDR476C	8.07181	0.612281	-0.290806	0.113919	0.00598851	0.171508	0.317546
YDR477W	SNF1	9.91089	-0.0255366	-0.106067	-0.23882	0.0752949	0.0823148	-0.801353
YDR478W	SNM1	7.38104	-0.419843	0.0512056	-0.145569	-0.364317	-0.14277	0.295798
YDR479C	PEX29	8.16244	0.0382006	0.0472933	0.631561	0.970922	0.0475357	-0.128874
YDR480W	DIG2	7.5406	0.0485315	-0.0860649	0.00346243	0.1803	0.00679461	-0.166533
YDR481C	PHO8	11.7914	-0.639143	-0.482105	0.0897454	-0.00793274	-0.143763	-0.817075
YDR482C	CWC21	8.06129	-0.60011	-0.112866	0.185505	0.0867786	-0.17163	0.10897
YDR483W	KRE2	11.7615	0.137728	0.00194479	-0.136558	-0.511465	0.0401605	0.400507
YDR484W	VPS52	8.14401	0.269262	0.45733	-0.0682619	0.0599938	0.0414185	-0.217757
YDR485C	VPS72	9.49702	0.110549	0.682512	0.179067	0.343213	-0.0483703	0.460674
YDR486C	VPS60	8.85473	0.0842326	0.0874737	0.284974	0.084367	-0.123738	0.308914
YDR487C	RIB3	10.853	-0.246946	-0.0819485	-0.249349	-0.569155	-0.113721	0.330657
YDR488C	PAC11	8.16896	-0.483994	-0.0437472	0.219075	0.303474	0.152273	0.148537
YDR489W	SLD5	7.19455	0.0858738	0.720334	-0.233971	-0.517885	0.0571955	0.641753
YDR490C	PKH1	8.24775	-0.062521	0.265679	0.55643	0.846878	0.0658349	-0.0208762
YDR491C	YDR491C	-0.0163249	-1.03398	-0.490696	-0.0248872	1.83439	0.234002	-0.304731
YDR492W	IZH1	10.3925	-0.283355	-0.280778	-0.0333039	0.0113964	-0.29492	-0.740986
YDR493W	MZM1	7.45497	-0.161184	0.238977	-0.00678365	-0.162819	-0.0386876	0.0807842
YDR494W	RSM28	9.23416	0.0800878	0.247032	0.03574	0.0822564	-0.101715	-0.294824
YDR495C	VPS3	8.77976	0.160481	0.581886	0.0315274	0.255717	0.0498759	0.0132087
YDR496C	PUF6	11.8073	-0.0377988	-0.191793	-0.675761	-1.05819	-0.00398519	-0.0804143
YDR497C	ITR1	11.8206	0.314381	-0.159539	0.0437674	0.140736	-0.00942906	-0.221516
YDR498C	SEC20	8.37997	0.156487	-0.172654	0.0800592	0.202605	0.0629161	-0.353063
YDR499W	LCD1	8.29377	0.0680526	0.490417	0.00227922	0.0654187	-0.0111322	0.15876
YDR500C	RPL37B	13.3963	-0.258467	-0.819215	-0.551944	-0.824923	-0.131129	-0.578068
YDR501W	PLM2	6.57383	-0.251213	0.000402812	0.584542	1.13997	0.0152436	-0.356899
YDR502C	SAM2	11.0988	0.359919	-0.747776	-1.18506	-1.41617	0.0973992	-0.273531
YDR503C	LPP1	7.2839	0.244432	0.130944	0.346782	0.308376	0.0170184	0.542183
YDR504C	SPG3	6.28773	-0.275638	0.23585	0.465461	0.672172	0.0161064	0.249866
YDR505C	PSP1	9.40248	0.07558	0.251224	0.212361	0.631394	-0.131711	-0.43202
YDR506C	GMC1	7.22875	-0.250926	0.557835	0.344595	0.494094	-0.0708036	0.106748
YDR507C	GIN4	10.2909	0.187121	-0.0133933	-0.209178	-0.143317	0.00279761	-0.146507
YDR508C	GNP1	12.0679	-0.375416	0.49167	-0.282482	-0.713092	-0.0276729	0.244711
YDR509W	YDR509W	0.903669	-1.01721	0.367078	0.3365	0.154269	0.228879	-0.715311
YDR510W	SMT3	10.6237	0.0662718	-0.25847	-0.3196	-0.508883	0.100452	0.158997
YDR510C-A	YDR510C-A	0.147261	-0.0404656	1.16172	-1.32945	-1.80301	-0.32509	3.06768
YDR511W	SDH7	7.38691	0.0445111	-0.113753	0.077684	0.088178	0.0503389	-0.126243
YDR512C	EMI1	8.27956	-0.368731	-0.10596	0.17522	0.246119	-0.133818	-0.369421
YDR513W	GRX2	9.59581	0.663112	0.0262207	0.0766492	0.105485	0.00255449	0.0713706
YDR514C	YDR514C	9.04565	0.00972712	-1.56257	-0.40612	-0.609437	0.00935221	-0.004182
YDR515W	SLF1	8.64169	0.0844151	0.611291	-0.214252	-0.307601	0.0475902	-0.134777
YDR516C	EMI2	9.58972	0.246547	0.184579	0.633087	0.654674	0.0224707	-0.496966
YDR517W	GRH1	9.73473	-0.261055	-0.36731	0.180481	0.176549	0.0775268	-0.332298
YDR518W	EUG1	9.49031	0.386004	-0.335618	0.0129533	-0.249294	0.0224438	-0.0118763
YDR519W	FPR2	9.32518	-0.00238278	-0.332725	-0.123345	-0.417784	-0.0849767	0.126792
YDR520C	URC2	8.12195	0.162715	0.49519	0.0667187	0.208288	0.0512278	-0.0242794
YDR521W	YDR521W	-1.10807	0.0874878	-0.418179	1.52343	1.08732	0.0211554	-0.974955
YDR522C	SPS2	0.718602	0.521049	0.227219	1.44572	-0.139947	1.07398	5.70066
YDR523C	SPS1	5.37583	0.18987	-0.0686278	-0.136245	-0.556272	0.436236	1.46714
YDR524C	AGE1	9.19863	0.425502	0.223896	-0.0290171	-0.089022	0.0542182	-0.201996
YDR524W-C	YDR524W-C	3.98425	-1.75375	-0.219235	-0.0678907	0.0547128	-0.599609	-0.480498
YDR524C-B	YDR524C-B	13.9446	0.37373	-0.0784223	-0.440396	-0.580997	-0.221529	-0.638159
YDR524C-A	YDR524C-A	1.10936	1.69629	1.15408	-0.425106	-0.517941	-0.374529	1.19094
YDR525W	API2	-1.62612	1.12525	0.472722	1.92237	2.67063	-0.298481	-0.00524599
YDR525W-A	SNA2	5.96061	0.558534	0.754476	1.08485	1.07836	0.202467	0.718312
YDR526C	YDR526C	1.53201	-0.957685	-1.00725	0.402427	1.25902	0.866939	-1.58386
YDR527W	RBA50	10.071	0.201588	0.0361182	-0.301592	-0.459685	0.0875504	0.260987
YDR528W	HLR1	8.22048	0.27992	0.759428	-0.367532	-0.351149	0.000994771	-0.216127
YDR529C	QCR7	9.50649	0.112574	0.466322	0.858876	0.877496	-0.211167	0.727076
YDR530C	APA2	7.80659	-0.0702254	0.0346189	0.327621	0.560906	-0.0950899	0.146383
YDR531W	CAB1	10.0069	-0.127176	-0.126682	-0.394739	-0.836414	-0.113353	-0.137743
YDR532C	KRE28	7.97259	-0.0357641	0.877157	-0.0825861	0.13489	-0.0594071	-0.229739
YDR533C	HSP31	7.66742	-0.864948	-0.182454	0.500825	0.923708	-0.305707	1.31622
YDR534C	FIT1	4.98987	1.64952	0.311571	1.06954	-0.369221	0.605142	2.50339
YDR535C	YDR535C	1.12258	0.584121	0.522306	0.638998	0.63302	0.57812	1.26593
YDR536W	STL1	1.04305	-1.03743	-0.840217	2.05512	3.54365	0.183541	1.54033
YDR537C	YDR537C	-0.617109	-1.8439	-1.45206	0.691311	0.869072	0.842675	-0.152914
YDR538W	PAD1	7.48074	-0.215933	-0.0742274	0.315326	0.606202	0.033447	-0.516257
YDR539W	FDC1	9.03955	-1.11457	-0.228052	0.0264673	0.469215	0.116454	-0.37789
YDR540C	IRC4	5.8395	-1.17326	-0.124318	0.620442	0.136938	-0.065523	1.44464
YDR541C	YDR541C	7.90709	0.0402001	0.179204	0.205112	0.191458	0.0731088	0.527517
YDR542W	PAU10	1.58892	0.510946	0.935386	0.730568	0.130804	-0.0763257	1.98022
YDR543C	YDR543C	-2.63516	1.27289	0.0138378	-0.812487	-1.93315	0.325253	3.90775
YDR544C	YDR544C	0.501158	1.61033	0.706524	-1.03395	-1.52081	-0.654022	4.06634
YDR545W	YRF1-1	9.93479	-0.288379	-0.280839	0.483954	0.757023	-0.0514229	-0.0190631
YDR545C-A	YDR545C-A	0.16057	0.425994	-0.724486	0.95857	1.38939	0.436269	-0.351055
YOL166W-A	YOL166W-A	-2.19886	0.858528	0.6174	0.198525	-0.76139	-0.260585	2.66207
YOL166C	YOL166C	-0.604273	0.17219	-1.34252	0.893321	1.32493	-0.127268	0.491743
YOL165C	AAD15	4.35892	-1.05174	-0.57886	0.690304	0.58065	0.252549	1.08225
YOL164W-A	YOL164W-A	-1.74539	-0.195705	-1.13996	1.26888	1.91604	0.449277	1.46419
YOL164W	BDS1	7.41542	-0.286299	0.109701	0.166666	0.0154343	0.0227805	0.899482
YOL163W	YOL163W	3.69222	-0.295729	0.787673	0.629427	0.341032	-0.0535854	1.7968
YOL162W	YOL162W	3.1592	0.0999736	1.08633	0.553231	0.234023	0.163611	2.81532
YOL161C	PAU20	1.47591	-0.084058	0.318484	0.489096	-0.146887	-0.00823253	1.08222
YOL160W	YOL160W	3.12432	-1.16348	-0.902986	0.887038	0.551829	-0.0616028	1.76631
YOL159C-A	YOL159C-A	5.56188	-0.541888	-0.193399	0.16896	0.452989	-0.0170315	-0.268339
YOL159C	CSS3	7.12783	-0.339885	0.179494	0.788698	0.72801	0.0424638	0.695434
YOL158C	ENB1	9.79791	0.206951	0.124361	-0.471776	-1.29136	0.204021	1.23064
YOL157C	IMA2	6.47703	-0.414669	-0.435232	0.0550783	0.048606	-0.0990366	0.293534
YOL156W	HXT11	3.65911	0.257272	0.601863	-0.0336332	-0.701214	-0.136477	2.34664
YOL155W-A	YOL155W-A	1.71252	-0.104563	-1.18084	0.152191	0.768973	-0.3328	-0.29289
YOL155C	HPF1	12.1109	-1.41294	-1.00496	-0.225167	-0.253399	0.116682	-0.465546
YOL154W	ZPS1	6.11136	0.0158724	-0.527635	-0.0778298	-0.0487845	0.0511144	0.913282
YOL152W	FRE7	7.28817	-1.44086	1.36087	-0.278885	-0.707812	-0.079389	1.84647
YOL151W	GRE2	8.70561	-0.441058	-0.427168	-0.634905	-1.0133	0.0943392	0.887633
YOL150C	YOL150C	2.70384	-0.313101	-0.594761	0.0706869	-0.203345	0.18005	-0.292222
YOL149W	DCP1	9.59334	-0.318628	-0.205265	-0.476269	-0.5951	-0.105185	-0.460164
YOL148C	SPT20	8.77762	0.195727	0.154636	-0.221887	-0.100062	-0.0556815	-0.28661
YOL147C	PEX11	7.5521	0.265228	-0.0808445	0.274325	0.153458	0.0106733	0.109808
YOL146W	PSF3	7.46432	0.208748	-0.120052	-0.197862	-0.551022	0.104587	0.639041
YOL145C	CTR9	11.2475	-0.0835195	-0.0639329	-0.318801	-0.316733	-0.0322003	-0.487377
YOL144W	NOP8	9.98841	-0.129142	0.0976043	-0.343792	-0.718613	0.00748642	0.451611
YOL143C	RIB4	11.655	-1.31663	-0.0327026	0.0275844	-0.210365	0.107124	0.286049
YOL142W	RRP40	9.46687	0.153774	-0.0917637	-0.202859	-0.452171	-0.00309954	0.112268
YOL141W	PPM2	7.8652	0.0572792	-0.450081	-0.711138	-0.699769	0.0348915	-0.405286
YOL140W	ARG8	8.78112	-0.36351	-0.17972	-0.0940437	-0.124567	-0.147914	-0.244418
YOL139C	CDC33	12.6462	0.197186	-0.362133	-0.64291	-1.13124	-0.0926222	-0.324487
YOL138C	RTC1	9.04442	0.0278284	0.048298	0.0637447	0.122809	0.0708299	0.314501
YOL137W	BSC6	8.99162	0.285474	0.226601	-0.000210081	-0.142732	-0.00480202	0.237251
YOL136C	PFK27	9.34803	-0.582632	0.545869	-0.140176	-0.262777	0.150225	0.263891
YOL135C	MED7	7.41603	0.32073	0.388912	0.0420088	-0.00457887	-0.0611227	-0.00210921
YOL134C	YOL134C	-0.42141	-0.903187	0.603058	0.571042	0.233481	0.23112	0.967896
YOL133W	HRT1	8.27494	0.0571296	0.0079845	0.0486147	0.027565	-0.0883385	0.0990989
YOL132W	GAS4	2.80277	0.527758	0.686159	1.07604	-0.785069	0.445866	4.76036
YOL131W	YOL131W	-2.06448	1.11602	1.49759	1.26403	2.04967	0.829283	3.51199
YOL130W	ALR1	10.7008	-0.27694	-0.133631	-0.465325	-0.573917	0.0805953	-0.349816
YOL129W	VPS68	10.0372	0.0723684	0.11312	0.0721162	-0.131276	-0.0559689	0.278072
YOL128C	YGK3	7.55203	-0.37802	-0.337132	-0.172455	-0.184681	0.0826436	0.135206
YOL127W	RPL25	14.6449	-0.422438	-0.954555	-0.835998	-1.30368	-0.169525	-0.612706
YOL126C	MDH2	10.3445	-0.791156	1.44758	0.648094	0.117107	0.130589	1.27008
YOL125W	TRM13	9.567	0.254551	-0.00137607	-0.354106	-0.631298	0.0439474	0.318323
YOL124C	TRM11	10.7127	-0.0401016	0.0376731	-0.726168	-1.40438	0.0590982	0.467031
YOL123W	HRP1	11.6326	0.408879	0.116516	-0.731584	-1.05621	0.0586391	-0.300981
YOL122C	SMF1	9.40461	0.231141	-0.791261	0.788082	0.978645	0.0994871	-0.0296967
YOL121C	RPS19A	13.4146	-0.306549	-0.794564	-0.68946	-1.02469	-0.166214	-0.594989
YOL120C	RPL18A	14.1994	-0.0950009	-0.938209	-0.720411	-1.10171	-0.0941632	-0.798499
YOL119C	MCH4	9.08544	-0.0145675	0.0483507	0.761225	0.485938	-0.283727	0.663343
YOL118C	YOL118C	1.15042	0.0874544	-0.0703147	0.791365	1.00076	0.23457	0.715496
YOL117W	RRI2	7.21747	0.266964	0.405075	0.428746	0.541304	-0.00392766	0.277683
YOL116W	MSN1	7.99429	0.125227	-0.0235885	-0.0859748	0.100054	-0.020736	-0.534286
YOL115W	PAP2	9.69223	-0.13418	0.0494126	-0.358786	-0.244069	0.0441058	-0.5702
YOL114C	PTH4	5.02999	0.313164	0.605765	1.26036	1.40163	-0.0720887	0.571346
YOL113W	SKM1	8.60402	0.08818	1.00243	0.814158	0.890986	0.0172017	0.52916
YOL112W	MSB4	9.04616	0.0836161	0.21728	0.318638	0.175201	0.018878	0.891572
YOL111C	MDY2	9.18682	0.146923	-0.215257	0.0069824	0.127652	0.0674891	-0.190567
YOL110W	SHR5	7.13209	-0.883621	-0.546041	0.397606	0.583883	-0.0398604	0.0870576
YOL109W	ZEO1	13.0734	-1.33091	-0.21074	-0.169777	-0.299436	-0.196645	-0.857629
YOL108C	INO4	7.27775	-0.300151	0.250709	0.276985	0.462413	-0.135178	-0.032708
YOL107W	YOL107W	7.28231	0.0246809	0.0136489	0.166013	0.194207	-0.0189542	-0.0443792
YOL106W	YOL106W	3.76146	-0.141799	0.0664737	0.228652	0.0106624	0.0696316	1.10921
YOL105C	WSC3	8.19574	-0.223514	0.167398	0.160661	0.013293	0.073276	0.590548
YOL104C	NDJ1	3.51369	-0.0843656	1.71292	1.89851	1.42679	0.340392	3.08476
YOL103W-B	YOL103W-B	10.9937	-0.811378	-0.174403	0.755259	0.444706	0.0741678	1.37709
YOL103W-A	YOL103W-A	7.99396	-0.999029	-0.0717354	0.819353	0.848798	-0.0570377	0.461983
YOL103W	ITR2	11.0376	-0.231702	-0.26296	-0.166057	-0.31588	-0.00619933	-0.0475951
YOL102C	TPT1	8.79715	-0.217011	-0.295628	-0.148671	-0.251232	-0.0848757	-0.382026
YOL101C	IZH4	8.20682	0.544352	0.0635875	-0.912157	-0.797171	0.0989775	0.0927122
YOL100W	PKH2	8.85512	0.283319	0.490342	0.277143	0.468081	0.133684	0.377116
YOL099C	YOL099C	5.15405	0.0162121	0.0907019	-0.323939	-0.451602	0.150223	0.66888
YOL098C	SDD3	11.0734	0.177776	-0.261128	-0.449235	-0.498702	0.0725027	-0.348335
YOL097W-A	YOL097W-A	4.68077	-0.0330223	-0.0740515	-0.391241	-0.721785	-0.176796	0.224405
YOL097C	WRS1	11.9761	0.0752622	-0.604322	-0.561269	-0.899973	-0.0924232	-0.528206
YOL096C	COQ3	7.9187	-0.0780965	0.22284	0.302186	0.5531	-0.0123422	-0.37763
YOL095C	HMI1	7.55636	-0.160123	-0.11277	-0.179734	-0.115791	0.0862744	0.0629304
YOL094C	RFC4	8.64777	0.223604	0.0951747	-0.42058	-0.836756	0.0164466	0.438046
YOL093W	TRM10	9.45438	0.0517204	-0.114316	-0.455007	-0.776099	-0.0660408	0.0547674
YOL092W	YPQ1	10.587	0.241597	-0.0849225	-0.336325	-0.627552	-0.0134153	0.0498561
YOL091W	SPO21	5.61886	0.450084	0.83758	-0.229527	-0.904818	-0.0119792	2.49466
YOL090W	MSH2	10.0963	-0.0449521	-0.224347	-0.0637904	-0.105084	0.0609902	-0.0022519
YOL089C	HAL9	8.58529	0.429853	0.450224	-0.212189	0.0964378	0.0451142	-0.316065
YOL088C	MPD2	9.05306	-0.164257	0.0881657	-0.165284	-0.279538	0.0563163	0.177833
YOL087C	DUF1	9.44441	-0.0420474	0.21916	0.338497	0.589608	0.0836633	0.0145099
YOL086W-A	MHF1	7.2128	0.252853	0.0464907	0.107431	0.0866751	-0.166785	0.521745
YOL086C	ADH1	16.6914	-0.629277	-0.872673	-0.712846	-0.857742	0.0262627	-1.47623
YOL085W-A	YOL085W-A	1.71402	0.205311	-0.214625	1.38643	1.45408	0.308255	-0.16265
YOL085C	YOL085C	-2.02143	-0.271094	-1.30389	0.824745	1.1735	0.27982	0.958764
YOL084W	PHM7	4.27619	-0.0342224	0.64992	1.03012	1.31187	0.0602249	1.79374
YOL083W	ATG34	5.66954	-0.101645	0.950362	1.39295	1.42902	0.0311	1.51889
YOL083C-A	YOL083C-A	-1.06629	-0.537719	-0.758267	-0.0535356	0.56055	-0.446534	0.919685
YOL082W	ATG19	8.64257	-0.157888	0.15639	0.447312	0.771762	0.105818	0.00602106
YOL081W	IRA2	10.4918	0.358675	-0.499653	0.165971	0.47683	0.0647957	-0.212151
YOL080C	REX4	9.71163	-0.227367	-0.231177	-0.669515	-1.22417	-0.123355	-0.111872
YOL079W	YOL079W	0.310837	-1.49158	-0.0136258	-0.312829	1.26112	0.381246	-1.1055
YOL078W	AVO1	8.80088	-0.0179717	-0.0225352	-0.0623161	0.15351	0.0484311	-0.164812
YOL077W-A	ATP19	8.53141	-0.226173	0.0245222	0.398746	0.367014	-0.471416	0.278987
YOL077C	BRX1	11.4122	0.124195	-0.211471	-0.733995	-1.27607	0.00319106	-0.0802474
YOL076W	MDM20	10.2247	-0.0399835	-0.282672	-0.211605	-0.244493	-0.00657771	-0.830634
YOL075C	YOL075C	8.64599	0.241048	-0.491245	0.248669	0.584444	0.0387062	-0.389056
YOL073C	DSC2	8.15718	0.301891	0.0477876	0.372703	0.762368	-0.0417327	-0.391909
YOL072W	THP1	7.69529	0.410282	0.520052	-0.0808023	-0.144109	0.0922942	0.34339
YOL071W	YOL071W	7.49817	0.154271	0.532176	0.115209	0.204598	0.0667002	0.781149
YOL070C	NBA1	9.92203	0.518799	0.306335	-0.141958	-0.336586	-0.0858548	0.160761
YOL069W	NUF2	8.09266	-0.211606	-0.128539	0.114654	0.367421	-0.0836867	-0.520669
YOL068C	HST1	10.1412	0.0801258	0.315663	-0.307829	-0.207233	0.0335448	0.0729804
YOL067C	RTG1	7.87799	-0.0511277	0.291326	-0.0762203	0.187669	-0.104818	-0.633059
YOL066C	RIB2	8.73998	0.178704	0.306129	-0.236909	-0.277386	0.0861333	0.284393
YOL065C	INP54	7.96933	0.00608929	0.257609	-0.0808252	0.087768	-0.00875726	-0.153198
YOL064C	MET22	10.3204	0.0147937	-1.11175	-0.159645	-0.0195522	-0.28719	-1.12545
YOL063C	CRT10	8.80186	0.262781	0.211303	-0.0249831	0.127929	0.074521	0.0292592
YOL062C	APM4	9.792	-0.137152	0.00127015	-0.11354	-0.190462	-0.0387869	-0.0886278
YOL061W	PRS5	11.2112	0.260194	-0.0864359	-0.361556	-0.527164	-0.0542523	-0.204628
YOL060C	MAM3	9.6876	0.190796	0.289485	0.452775	0.583421	0.0116829	0.213115
YOL059W	GPD2	11.11	0.177164	0.16792	-0.948877	-1.47808	-0.0672741	0.504108
YOL058W	ARG1	10.4368	0.780748	-1.54391	0.499534	-0.394448	-1.87848	0.744536
YOL057W	YOL057W	10.3194	0.048426	-0.347598	-0.300649	-0.350899	0.004678	-0.348247
YOL056W	GPM3	8.71848	-0.101418	-0.267345	-0.593946	-0.599492	0.0573604	-0.549055
YOL055C	THI20	7.75609	-0.0785575	0.00557095	0.1445	-0.0459393	0.109316	1.03037
YOL054W	PSH1	8.84633	-0.430125	0.453318	0.0807109	0.0684697	-0.00984228	0.511113
YOL053W	AIM39	7.42926	-0.185525	0.289987	0.250498	0.300689	0.000578416	0.216481
YOL052C-A	DDR2	1.20753	-0.243595	2.88927	2.18174	2.53298	0.0729795	4.68139
YOL052C	SPE2	9.37435	0.0116634	-0.124744	-0.407472	-0.585999	0.0616669	-0.121312
YOL051W	GAL11	10.1066	0.140828	0.246917	-0.124143	-0.0156646	-0.0391232	-0.269816
YOL050C	YOL050C	0.228413	-1.36363	-0.540264	-0.136752	0.79536	-0.812643	-0.703296
YOL049W	GSH2	10.8212	0.0812681	-0.333753	-0.274524	-0.445408	0.00749031	-0.376625
YOL048C	RRT8	7.38612	0.162308	0.569392	0.787579	0.680099	-0.00563694	0.652384
YOL047C	LDS2	2.26559	0.924816	1.49113	1.30112	-0.312951	0.287597	4.64759
YOL046C	YOL046C	-0.450983	-1.70863	-2.03788	1.29292	4.12529	0.38213	-3.24018
YOL045W	PSK2	10.1443	-0.250265	0.0853439	0.0661026	0.390613	0.0493227	-0.416399
YOL044W	PEX15	7.31186	0.15466	0.0211213	0.00811192	0.0617512	-0.0665523	-0.146881
YOL043C	NTG2	7.67591	0.163331	0.488608	0.0842172	0.0215956	0.0367692	0.908713
YOL042W	NGL1	8.2193	-0.103209	-0.0299546	-0.0600322	0.0221666	0.000547681	-0.244427
YOL041C	NOP12	11.3861	-0.15277	-0.282633	-0.610138	-0.893085	0.0189904	-0.226324
YOL040C	RPS15	14.3473	0.0397497	-0.756994	-0.776622	-1.20525	0.0161684	-0.35406
YOL039W	RPP2A	13.4613	-0.104964	-0.900844	-0.923825	-1.33194	0.0703695	-0.374841
YOL038C-A	YOL038C-A	4.18924	0.645018	0.00288819	-0.337343	-0.335352	-0.15241	0.474829
YOL038W	PRE6	10.9379	0.30566	0.329273	-0.165269	-0.34874	-0.0191883	0.231657
YOL037C	YOL037C	-1.19576	-0.276317	-0.976987	2.19576	2.10668	0.02943	1.04462
YOL036W	YOL036W	9.86278	0.322807	0.247537	-0.0234142	-0.0327381	0.0180146	0.477355
YOL035C	YOL035C	0.645305	-0.038058	-1.2197	0.911353	1.68861	-0.921962	-1.86882
YOL034W	SMC5	9.05881	-0.0567839	0.316427	0.0583109	0.16282	0.0543703	-0.112003
YOL033W	MSE1	8.06832	-0.173538	-0.114441	0.0605246	0.142976	0.0471994	-0.256597
YOL032W	OPI10	7.41747	1.04808	0.500417	0.278886	0.51735	0.12126	0.182212
YOL031C	SIL1	9.12443	0.17494	-0.200647	-0.0945877	-0.086677	-0.0296199	-0.174508
YOL030W	GAS5	11.1848	0.397337	-0.135301	0.367168	0.497644	0.123423	0.755827
YOL029C	YOL029C	8.60545	-0.196078	0.0460325	-0.195578	-0.261575	-0.0110422	-0.00373133
YOL028C	YAP7	8.59019	-0.168113	-0.101545	-0.186722	-0.0378114	-0.153685	-0.797984
YOL027C	MDM38	10.764	0.0653384	0.158567	-0.00677427	-0.120038	0.0287401	0.219287
YOL026C	MIM1	8.3576	0.0975115	-0.385403	0.419148	0.472598	-0.0843799	-0.0450496
YOL025W	LAG2	7.44997	-0.0242104	0.227586	0.393251	0.484303	0.111762	0.228954
YOL024W	YOL024W	2.33987	0.402563	0.115605	0.628839	-0.0336921	0.565146	1.87653
YOL023W	IFM1	7.82115	-0.0134525	0.941662	0.0298537	0.218035	0.105734	0.042576
YOL022C	TSR4	10.2668	-0.0097837	-0.277811	-0.442203	-0.83346	-0.0702402	-0.147944
YOL021C	DIS3	10.7426	0.0190237	-0.235065	-0.272507	-0.28859	0.0511867	-0.310803
YOL020W	TAT2	10.4073	-0.149459	0.0163796	0.127424	0.0606329	-0.0562458	-0.0516093
YOL019W-A	YOL019W-A	-2.04	0.332946	0.0602124	-0.417601	-0.218907	0.0234887	-0.189625
YOL019W	YOL019W	9.06324	0.14775	0.25418	0.0490437	-0.280526	-0.196086	0.632682
YOL018C	TLG2	8.95919	-0.0180985	0.412669	0.116127	0.123826	-0.0916508	-0.0445936
YOL017W	ESC8	7.98788	0.0903792	0.352998	0.272246	0.472006	0.0265204	0.0963971
YOL016C	CMK2	9.12967	1.342	0.718669	0.19093	-0.350436	0.103109	1.39647
YOL015W	IRC10	6.07851	0.461436	0.665287	0.0237622	-0.231769	0.0684843	1.26982
YOL014W	YOL014W	7.6414	1.39411	0.171882	-1.71747	-2.89924	-0.0391559	0.727246
YOL013W-B	YOL013W-B	1.288	1.46805	0.159905	-1.95807	-2.80638	0.327292	2.93145
YOL013W-A	YOL013W-A	5.16111	0.415895	-1.70142	-0.493261	-0.497521	-0.413335	-1.70008
YOL013C	HRD1	8.74668	0.353429	0.103758	0.290802	0.344293	0.102488	0.0795738
YOL012C	HTZ1	9.63313	-0.148553	-0.373753	-0.370847	-0.523477	-0.0238261	-0.472685
YOL011W	PLB3	9.26744	0.0474593	0.967945	0.26813	0.161146	0.115443	1.08271
YOL010W	RCL1	10.1246	-0.0174813	0.522529	-0.516547	-0.91273	-0.0572871	0.258884
YOL009C	MDM12	7.03184	0.412285	0.411446	-0.114789	-0.214796	0.0387477	0.74842
YOL008W	COQ10	7.44646	0.286788	0.2238	-0.342125	-0.583381	0.0721355	0.613235
YOL007C	CSI2	9.46392	0.0761121	-0.145035	-0.277383	-0.510956	-0.0859207	-0.0329436
YOL006C	TOP1	10.6253	-0.0411664	0.385912	-0.229249	-0.321404	0.0468452	0.307457
YOL005C	RPB11	8.99473	0.247707	-0.106912	-0.154424	-0.436755	0.0325024	0.520829
YOL004W	SIN3	11.1011	0.0578831	-0.216275	-0.181742	0.0717749	0.0671226	-0.344629
YOL003C	PFA4	8.37561	-0.0141147	-0.247953	-0.190266	-0.347596	0.081056	-0.199491
YOL002C	IZH2	10.1767	-0.569438	-1.03477	-0.117531	0.148875	0.0543264	-0.991888
YOL001W	PHO80	7.92588	0.0806285	0.313279	-0.30159	-0.339953	0.0420188	0.295022
YOR001W	RRP6	10.418	-0.0243055	-0.229025	-0.569607	-0.610487	0.0819432	-0.35554
YOR002W	ALG6	10.1456	0.449767	-0.113915	-0.121998	-0.242177	-0.0381354	-0.153339
YOR003W	YSP3	7.18349	-0.183669	0.109917	0.469811	0.619325	-0.0898926	0.858277
YOR004W	UTP23	10.0222	-0.256322	-0.158321	-0.696966	-1.17214	-0.0106424	0.201753
YOR005C	DNL4	7.41885	0.18269	0.485999	-0.0689631	0.0781665	0.0952488	0.946422
YOR006C	TSR3	9.74163	-0.541934	-0.158744	-0.454896	-0.759874	-0.112931	-0.270959
YOR007C	SGT2	12.4995	0.580976	-0.0916594	-0.309967	-0.560639	0.0601762	0.0955284
YOR008C	SLG1	10.1016	-0.0112646	-0.218236	0.0440545	0.277233	-0.032698	-0.70555
YOR008C-A	YOR008C-A	-1.42581	0.950223	2.63803	-0.901177	-1.17233	-0.934115	1.53101
YOR008W-B	YOR008W-B	3.95714	-0.481154	-0.221615	-0.0107856	-0.322919	0.134764	-0.209365
YOR009W	TIR4	6.39169	1.10783	-0.618357	0.38377	1.20339	0.852381	0.172655
YOR010C	TIR2	5.50241	1.02091	0.962945	-0.623666	0.21146	0.295297	0.791076
YOR011W	AUS1	9.17548	0.218915	-0.883518	-0.103267	-0.0806553	0.104594	-0.0895534
YOR011W-A	YOR011W-A	-1.94221	0.0833278	-0.138635	-0.0545763	-0.492147	-0.297108	0.213905
YOR012W	YOR012W	5.06836	-0.107349	-0.126656	0.0957967	0.0580973	0.00822644	0.417227
YOR013W	IRC11	5.60215	-0.246186	-0.143708	0.188694	0.0507236	0.0293398	0.586643
YOR014W	RTS1	10.6064	0.034978	-0.183621	0.10244	0.251933	-0.0059875	-0.350416
YOR015W	YOR015W	8.67778	-0.350898	0.025809	0.236187	0.125766	0.0166973	0.454512
YOR016C	ERP4	9.28276	0.106594	-0.0363731	-0.103877	-0.422183	-0.0427417	0.440349
YOR017W	PET127	8.6911	-0.0962877	0.335283	-0.153445	0.211615	0.0402006	-0.5833
YOR018W	ROD1	8.03582	0.0110748	0.432978	0.135381	0.320987	0.0927057	0.00465582
YOR019W	YOR019W	6.18368	0.0773724	0.559563	0.202461	0.219104	-0.0527793	1.4306
YOR020C	HSP10	11.7328	0.300603	-0.274243	-0.428894	-0.597136	0.0249577	-0.337121
YOR020W-A	YOR020W-A	7.4045	0.177774	0.22191	0.67732	0.920053	-0.16909	0.578921
YOR021C	SFM1	11.2465	-0.307261	-0.58747	-0.534046	-0.824818	-0.154907	-0.464696
YOR022C	DDL1	7.62045	0.0183941	-0.0654309	0.292399	0.558846	0.0211592	-0.0568887
YOR023C	AHC1	8.96899	0.334152	1.05223	0.207394	0.298792	0.0141733	0.652611
YOR024W	YOR024W	-0.543498	0.0571608	-0.843277	1.77768	2.0984	0.040789	-0.570867
YOR025W	HST3	8.56521	0.0658805	0.550156	0.47351	0.654662	0.00459455	-0.0946492
YOR026W	BUB3	8.31414	0.255512	0.16914	-0.237785	-0.318773	0.073357	0.538375
YOR027W	STI1	12.4032	0.0233906	-0.538259	-0.170456	0.109024	0.0567859	-0.831777
YOR028C	CIN5	6.92323	-0.327143	0.712082	-0.125317	-0.549588	-0.354538	0.53941
YOR029W	YOR029W	-1.74909	0.0128578	0.95692	-0.969835	-1.2336	-0.297096	1.63597
YOR030W	DFG16	8.7152	0.145024	0.274979	0.02101	0.145298	0.101159	0.305232
YOR032C	HMS1	3.13007	1.42322	1.73968	0.843139	2.57862	0.0470421	1.04765
YOR032W-A	YOR032W-A	2.84705	-2.03795	-1.44009	0.477418	0.126567	0.12964	0.477099
YOR033C	EXO1	8.98197	-0.0656301	0.0971365	-0.0852771	0.127887	0.080957	0.0851679
YOR034C	AKR2	9.10955	0.107098	-0.209496	-0.105574	-0.0547082	0.076536	0.0796587
YOR034C-A	YOR034C-A	5.51092	0.141835	0.27068	0.614908	0.772067	-0.0841836	0.116612
YOR035C	SHE4	8.59713	0.128834	0.203041	0.452935	0.700579	0.0119742	0.0447371
YOR036W	PEP12	7.98435	0.384545	0.549603	0.445609	0.556436	-0.0416528	0.798517
YOR037W	CYC2	7.63719	0.426594	0.35811	-0.122801	-0.207976	8.67139e-07	0.34664
YOR038C	HIR2	8.94618	-0.138098	-0.036363	-0.373458	-0.198849	-0.0109115	-0.467768
YOR039W	CKB2	9.98277	0.042939	-0.287058	-0.198366	-0.290573	0.0228755	-0.321422
YOR040W	GLO4	7.28984	-0.729048	-0.635383	0.817703	1.31244	-0.0777083	-0.436086
YOR041C	YOR041C	2.84179	0.113966	-0.914489	0.715213	-0.225517	-0.208463	1.50612
YOR042W	CUE5	10.0599	0.0594764	-0.172041	0.193508	0.350006	-0.0222831	-0.313033
YOR043W	WHI2	10.2173	-0.20405	0.183938	-0.228666	0.0169056	-0.0544044	-0.457852
YOR044W	IRC23	7.25666	0.404406	0.560584	0.67303	0.963419	-0.330914	0.0330206
YOR045W	TOM6	9.24515	-0.213219	-0.259326	-0.284907	-0.451724	-0.138568	-0.773741
YOR046C	DBP5	11.3667	0.243315	-0.461578	-0.50307	-0.760748	-0.00562798	-0.364984
YOR047C	STD1	9.20598	-0.216669	0.549941	-0.121529	0.0775164	0.167967	-0.704199
YOR048C	RAT1	10.9767	0.207891	-0.473194	-0.239064	-0.301646	0.0236672	-0.237359
YOR049C	RSB1	3.98249	1.08967	-0.00922414	1.71343	0.417079	0.968406	2.46737
YOR050C	YOR050C	2.12269	-0.0851142	0.926316	-0.543543	-0.577071	0.137105	0.474938
YOR051C	ETT1	11.4344	-0.146251	-0.53377	-0.333753	-0.7531	-0.0496792	-0.0921028
YOR052C	YOR052C	8.46699	1.08792	1.43259	0.385461	-0.0898158	0.00656953	1.35613
YOR053W	YOR053W	2.35134	-1.11833	0.450757	0.775808	1.04886	0.491742	-0.0270608
YOR054C	VHS3	8.16145	0.062339	0.612447	0.383847	0.778705	-0.0807013	-0.108799
YOR055W	YOR055W	-2.09047	-0.903825	-1.08255	0.441189	3.4071	0.873512	0.030885
YOR056C	NOB1	10.9092	-0.153216	-0.192683	-0.364757	-0.6799	-0.0907356	-0.0152446
YOR057W	SGT1	9.30095	0.268531	0.124712	-0.0861809	-0.199881	-0.0103597	0.330924
YOR058C	ASE1	8.68037	0.237145	1.21702	0.10507	0.40812	0.0240573	-0.122674
YOR059C	YOR059C	8.58639	0.298836	0.029204	0.375624	0.798805	0.121987	0.0130218
YOR060C	SLD7	6.95428	-0.145284	-0.0220511	0.17688	0.297798	-0.0576021	-0.355219
YOR061W	CKA2	10.7377	0.286596	-0.252624	-0.437145	-0.716398	-0.0405539	-0.128277
YOR062C	YOR062C	5.89099	-0.286773	0.91798	1.69997	1.39342	-0.0757268	1.19372
YOR063W	RPL3	15.774	-0.250343	-1.02121	-0.746655	-1.05979	-0.0260331	-0.787487
YOR064C	YNG1	7.06519	-0.180265	0.178428	0.275171	0.509677	0.0663826	0.260151
YOR065W	CYT1	8.30815	0.321927	0.830689	1.47657	1.5816	0.00866299	1.03662
YOR066W	MSA1	8.42275	-0.15544	0.953759	0.42335	0.572287	-0.0682191	-0.0743953
YOR067C	ALG8	9.91493	0.0354476	-0.166957	-0.160812	-0.287742	0.0268408	-0.307718
YOR069W	VPS5	9.36979	-0.103636	0.0181041	-0.163637	-0.0989503	0.0468211	-0.155733
YOR068C	VAM10	-0.524845	0.674178	-0.153508	-0.184588	0.0101524	0.540888	1.59279
YOR070C	GYP1	8.23873	0.055385	0.19951	0.070746	0.391592	0.0110247	-0.445164
YOR071C	NRT1	8.25202	-1.26085	-1.18389	0.78903	0.43951	0.0852358	0.268043
YOR072W	YOR072W	2.38097	0.612108	0.71737	-0.49409	-0.0712148	0.500397	1.0526
YOR072W-A	YOR072W-A	2.85913	0.425063	0.815701	-0.423806	-0.263029	0.156852	1.11207
YOR072W-B	YOR072W-B	-2.53841	-0.755844	-0.733343	-1.10302	-1.40299	1.20442	2.15693
YOR073W	SGO1	8.67897	-0.241545	0.0447054	-0.0606831	0.0171146	-0.00372752	-0.372752
YOR074C	CDC21	9.1968	0.0816553	-0.25644	0.0633425	0.0461973	-0.0313929	-0.153914
YOR073W-A	YOR073W-A	-1.29837	-0.746797	-0.537441	0.496346	1.87198	0.344098	-2.49532
YOR075W	UFE1	8.61045	-0.0750821	0.184468	-0.099392	0.00570536	-0.17722	-0.217604
YOR076C	SKI7	8.66548	0.387777	0.283017	-0.142036	-0.0316795	-0.135871	-0.319791
YOR077W	RTS2	6.44473	0.0588076	0.721998	0.238217	0.265462	0.0346966	-0.0560835
YOR078W	BUD21	10.2853	-0.320306	0.253533	-0.469603	-1.0151	0.0498594	0.595904
YOR079C	ATX2	8.46433	-0.22026	0.244291	0.0899959	-0.0470375	0.128142	-0.274316
YOR080W	DIA2	8.4509	-0.194267	0.328192	0.0917391	0.0632002	0.171269	0.380744
YOR081C	TGL5	8.77324	0.193447	0.357282	0.296134	0.417358	-0.0173468	0.0372206
YOR082C	YOR082C	-0.0565889	0.0378284	-0.968385	0.510844	2.27572	-0.0553848	-1.52931
YOR083W	WHI5	7.42554	-0.263674	-0.174342	0.458086	0.892221	-0.15755	-0.975747
YOR084W	LPX1	8.00196	-0.32972	-0.0165679	0.140917	0.379244	0.0375485	0.0491499
YOR085W	OST3	10.4652	0.347297	-0.328879	-0.0407231	-0.175891	0.0649937	-0.114961
YOR086C	TCB1	11.3639	-0.118888	-0.613193	0.310642	0.537243	0.00746206	-0.548815
YOR087W	YVC1	9.23335	-0.150896	0.0734104	-0.142024	-0.149105	0.0938667	-0.237834
YOR089C	VPS21	10.1258	-0.068542	0.00874986	0.0354133	0.049468	-0.00357478	0.0440874
YOR090C	PTC5	9.58987	0.249553	0.0309402	0.121254	0.142225	5.24594e-05	-0.10772
YOR091W	TMA46	10.821	-0.152772	-0.312908	-0.508438	-0.827109	-0.0289696	-0.165008
YOR092W	ECM3	8.9654	0.181036	0.302366	-0.0800349	0.0448011	0.0762279	-0.26886
YOR093C	CMR2	9.21175	0.194051	0.261934	-0.0747731	0.129603	0.0850163	-0.552469
YOR094W	ARF3	8.49598	-0.0263521	-0.343425	-0.102392	-0.221394	0.0246851	-0.466585
YOR095C	RKI1	11.116	-0.574034	-0.617516	-0.853086	-1.22832	-0.241928	-0.940091
YOR096W	RPS7A	14.2412	-0.564538	-1.06148	-0.732262	-1.18658	-0.140565	-0.921104
YOR097C	YOR097C	7.69273	0.052958	0.205062	0.414983	0.335404	-0.11711	0.422908
YOR098C	NUP1	11.0372	0.10107	-0.226888	-0.246204	-0.258911	0.00924894	-0.429716
YOR099W	KTR1	11.2153	0.0496278	-0.0306929	-0.192986	-0.407272	-0.0384662	0.0266622
YOR100C	CRC1	3.23443	-0.171917	1.19207	2.02397	1.91541	-0.0429178	1.59454
YOR101W	RAS1	10.3434	-0.329989	-0.259091	-0.680955	-1.06191	-0.00130571	-0.38175
YOR102W	YOR102W	4.02244	0.365851	0.55145	-0.994355	-1.56063	-0.364215	0.449058
YOR103C	OST2	9.57102	-0.0367611	-0.188383	-0.198695	-0.180095	-0.180113	-0.541895
YOR104W	PIN2	8.25646	-0.0170461	0.488758	0.578858	0.4971	0.0175887	0.719576
YOR105W	YOR105W	7.31533	0.071265	0.481005	0.5609	0.447258	-0.0101485	0.790106
YOR106W	VAM3	8.63852	-0.026388	0.125976	-0.146485	-0.223045	-0.239372	-0.325318
YOR107W	RGS2	7.30442	-1.85771	0.000428602	0.658645	0.891084	-0.0906872	-0.22603
YOR108W	LEU9	11.602	0.222024	-0.855821	-0.583082	-1.00437	-0.272362	-0.529216
YOR108C-A	YOR108C-A	1.27656	-0.804805	-0.696119	-0.267256	1.84682	-0.768247	-1.15316
YOR109W	INP53	10.2816	-0.0852064	-0.27724	-0.162644	-0.0367774	0.110452	-0.268826
YOR110W	TFC7	8.76492	-0.0391185	0.171909	-0.179359	-0.216442	-0.020575	-0.0251851
YOR111W	YOR111W	7.48906	-0.261426	-0.475344	-0.512479	-0.551378	-0.0325367	-0.0952502
YOR112W	CEX1	9.11367	0.1694	0.0736564	-0.0498603	0.0101845	0.0591825	-0.0506941
YOR113W	AZF1	7.70653	0.439706	1.11874	0.350211	0.638578	-0.0255298	0.0454423
YOR114W	YOR114W	6.05962	0.394724	0.690448	0.874861	0.859745	-0.120758	1.04347
YOR115C	TRS33	9.59702	-0.236003	-0.556985	-0.310301	-0.367199	-0.224459	-0.510977
YOR116C	RPO31	11.2508	-0.13257	0.0196726	-0.239704	-0.127379	0.0785694	-0.614135
YOR117W	RPT5	11.3153	0.309149	0.279226	-0.173424	-0.516726	-0.0289509	0.315469
YOR118W	RTC5	9.52372	0.112361	-0.557068	-0.0163835	0.135936	-0.0972606	-0.676801
YOR119C	RIO1	10.0772	-0.401035	-0.286194	-0.28224	-0.239619	-0.0460285	-0.16996
YOR120W	GCY1	7.11397	-0.285256	0.721859	1.03019	1.93389	0.0880506	0.216715
YOR121C	YOR121C	7.29222	0.365485	-0.0797197	-0.203874	-0.419822	-0.21949	0.0133213
YOR122C	PFY1	11.8753	0.189945	-0.420536	-0.00332647	-0.119903	-0.0721823	-0.144397
YOR123C	LEO1	10.9009	-0.241473	-0.177636	-0.212093	-0.225069	-0.096209	-0.0764168
YOR124C	UBP2	10.6508	0.137898	-0.216524	0.0227994	0.0921524	0.0149248	-0.165551
YOR125C	CAT5	7.66814	0.338942	-0.062847	0.152216	0.422946	0.090471	-0.824398
YOR126C	IAH1	7.57801	-0.0617221	0.0427932	0.176608	-0.12894	0.0854566	0.823279
YOR127W	RGA1	9.87908	-0.00903602	0.223152	0.20446	0.323878	0.0893792	0.0592543
YOR128C	ADE2	8.23687	-0.618321	0.0432354	0.588003	0.363339	-0.0628425	0.822142
YOR129C	AFI1	7.96622	0.182555	0.281291	0.0604364	0.244408	-0.0177156	-0.209198
YOR130C	ORT1	9.22923	-0.33085	-0.452804	-0.0792986	-0.456528	-0.760851	-0.194423
YOR131C	YOR131C	8.43332	-0.115666	0.0274038	-0.113673	-0.147348	-0.010976	0.198546
YOR132W	VPS17	9.26521	0.16096	0.129596	0.158473	0.336742	0.0295292	-0.124439
YOR133W	EFT1	14.8683	0.240572	-0.719472	-0.562886	-0.787744	0.0327926	-0.572177
YOR134W	BAG7	2.39837	1.17082	2.67056	2.54488	1.39729	0.101749	3.20642
YOR135C	IRC14	1.84843	-1.49605	-0.826669	0.666044	1.36452	0.175181	-1.7029
YOR136W	IDH2	11.4172	0.148675	0.378187	0.279702	-0.575772	-0.0483201	0.722657
YOR137C	SIA1	7.64908	0.0185075	0.745287	0.848838	0.834666	0.13767	0.515353
YOR138C	RUP1	9.15579	0.0664845	0.148673	0.116764	0.169108	0.0265567	0.46453
YOR139C	YOR139C	-0.484458	1.76777	0.881914	-1.60638	-1.29682	0.485389	3.62475
YOR140W	SFL1	9.09782	-0.310184	0.128611	-0.0917617	0.118471	0.0524135	-0.541355
YOR141C	ARP8	9.63802	0.403176	0.0546179	-0.012215	0.13457	0.0112924	-0.389901
YOR142W	LSC1	10.473	0.33224	-0.106539	0.130753	0.0847052	0.0283123	0.107818
YOR142W-B	YOR142W-B	11.0552	-0.743698	-0.0682833	0.678649	0.419627	0.0759449	0.736776
YOR142W-A	YOR142W-A	7.88609	-1.00874	-0.0632434	0.782733	0.914957	0.00546577	-0.0157629
YOR143C	THI80	8.82465	-0.313329	-0.100285	-0.3247	-0.384363	-0.155723	-0.680049
YOR144C	ELG1	8.33671	0.272655	0.293491	-0.144119	-0.183414	0.000812092	0.0807402
YOR145C	PNO1	11.1592	-0.0928231	0.104757	-0.473913	-0.867266	-0.0368225	0.200381
YOR146W	YOR146W	2.33978	-1.69453	-0.657879	0.122439	0.677839	0.713627	-0.822739
YOR147W	MDM32	8.90944	0.100533	0.572105	0.226752	0.473341	0.0144733	-0.1364
YOR148C	SPP2	8.58561	-0.877845	-0.287799	0.0889214	0.0146618	-0.0586065	0.367699
YOR149C	SMP3	8.42546	0.407972	-0.146544	0.0125093	-0.0830203	0.100893	0.133488
YOR150W	MRPL23	8.64003	-0.205918	0.151377	-0.115092	-0.16018	0.00148318	0.15698
YOR151C	RPB2	12.1798	0.17895	-0.305676	-0.266772	-0.109762	0.0277016	-0.772076
YOR152C	ATG40	6.28303	1.22312	0.744558	0.747793	0.131475	0.384261	1.83549
YOR153W	PDR5	13.1218	-0.888538	-1.63124	0.328247	-0.0929394	0.541049	-0.0507065
YOR154W	SLP1	9.36107	-0.11398	-0.278786	-0.195709	-0.120757	-0.0752218	-0.146088
YOR155C	ISN1	8.79618	-0.231554	-0.0866129	0.202626	0.455123	0.0989765	-0.203739
YOR156C	NFI1	7.38282	0.00338249	0.293063	-0.209775	0.0954405	-0.0113204	-0.433696
YOR157C	PUP1	10.387	-0.0432261	0.31155	-0.056708	-0.125848	0.151158	0.159645
YOR158W	PET123	9.03689	0.0651907	0.360266	-0.0306268	-0.0873669	-0.00926853	-0.239932
YOR159C	SME1	9.045	-0.501387	-0.180971	-0.334767	-0.36447	-0.0847421	-0.588752
YOR160W	MTR10	9.56509	0.234328	0.00940487	-0.158053	-0.0243856	0.0927627	-0.501712
YOR161C	PNS1	8.70729	-1.03312	-0.595085	0.62774	1.31874	-0.203934	-1.28918
YOR161W-A	YOR161W-A	0.862929	0.333971	-0.704391	0.480868	0.33669	1.08663	0.406819
YOR161W-B	YOR161W-B	2.7326	1.0788	0.569886	-0.168925	-1.24238	0.0601964	2.4547
YOR161C-C	YOR161C-C	1.59655	0.592858	0.550251	-0.0217063	-0.837283	-0.0963987	2.29101
YOR162C	YRR1	8.18239	0.249962	0.191876	0.227044	0.3823	0.0477233	0.0674674
YOR163W	DDP1	8.99184	-0.328693	-0.311859	0.112918	-0.00512837	0.0269859	-0.0421102
YOR164C	GET4	10.2923	0.109495	-0.55127	-0.525461	-0.820709	-0.00124164	-0.214486
YOR165W	SEY1	10.7393	-0.0453328	-0.46605	-0.42567	-0.46371	0.0749282	-0.630788
YOR166C	SWT1	8.71993	0.168207	0.00884613	-0.357923	-0.570822	-0.00962207	0.0205729
YOR167C	RPS28A	12.9312	-0.260368	-0.901804	-0.774783	-1.13716	-0.039079	-0.397111
YOR168W	GLN4	12.8173	0.161168	-0.733467	-0.54784	-0.811941	-0.0224622	-0.778608
YOR169C	YOR169C	4.57523	-0.211567	0.096745	0.0750065	0.0616123	0.0856089	0.356374
YOR170W	YOR170W	2.36833	0.607691	-0.348419	-0.334882	-1.00143	-0.71043	0.341469
YOR171C	LCB4	9.71543	0.207532	0.106588	-0.0664648	0.0263729	0.0747373	-0.245683
YOR172W	YRM1	8.90164	-0.0293401	0.0202446	0.106101	0.289649	0.0666672	-0.200283
YOR173W	DCS2	5.8432	-0.0386714	1.2505	1.57379	2.51447	0.108409	0.906491
YOR174W	MED4	8.3343	-0.0711356	0.0725974	-0.230858	-0.376831	0.0372419	0.0632969
YOR175C	ALE1	10.9923	-0.000798116	-0.483672	-0.329589	-0.262562	0.00790024	-0.670418
YOR176W	HEM15	10.1136	0.158918	-0.477255	-0.186698	-0.11189	-0.0390927	-0.573401
YOR177C	MPC54	5.06769	-0.51876	-0.173568	1.08384	1.14142	0.0521803	1.08476
YOR178C	GAC1	2.78568	-0.389708	2.35596	3.69095	4.31888	0.306905	1.81008
YOR179C	SYC1	8.10269	-0.715195	-0.879245	0.257444	0.35594	-0.246806	-0.909561
YOR180C	DCI1	6.35597	-0.158567	0.660649	0.287069	0.217786	-0.0716379	0.758541
YOR181W	LAS17	9.01887	0.119713	0.168221	0.0899984	0.182336	-0.0467663	-0.647979
YOR182C	RPS30B	12.6538	-0.527584	-1.0996	-0.828801	-1.17954	-0.231053	-0.601302
YOR183W	FYV12	1.82014	-0.967513	-2.22076	0.382259	0.956442	-0.435738	-1.02096
YOR184W	SER1	11.7674	-0.252505	-0.874059	-0.120417	-0.454055	-0.148355	-0.370864
YOR185C	GSP2	7.78994	-0.0267929	1.10782	1.05419	0.987822	0.175052	1.80647
YOR186W	YOR186W	1.84531	0.161986	0.987668	0.19557	0.423967	0.162897	1.98384
YOR186C-A	YOR186C-A	-1.01054	-1.10257	-0.495873	0.906066	2.33188	0.243969	0.523015
YOR187W	TUF1	11.5295	-0.0933125	0.01956	0.122248	0.108172	0.0223882	-0.202282
YOR188W	MSB1	9.92972	-0.207152	-0.281644	-0.130467	-0.0638504	-0.02117	-0.145071
YOR189W	IES4	8.11927	-0.0611612	-0.354082	0.0931506	-0.053818	-0.206703	-0.282379
YOR190W	SPR1	4.97297	0.249174	0.432992	-0.736158	-1.27017	0.214087	2.63052
YOR191W	ULS1	10.1678	-0.0179389	-0.235196	0.0271182	0.351229	0.048694	-0.448545
YOR192C	THI72	6.15288	-0.274581	-0.100253	0.410864	0.604937	-0.0652089	0.213942
YOR192C-C	YOR192C-C	3.41787	-0.869819	-0.950999	0.354079	-0.116074	0.171411	1.29368
YOR192C-B	YOR192C-B	9.5326	-0.580963	-0.165142	0.2447	-0.0233504	0.0204866	0.934403
YOR192C-A	YOR192C-A	6.0758	-0.61887	-0.34439	0.0828582	0.531954	-0.175086	-0.62635
YOR193W	PEX27	7.21352	0.126866	0.800889	0.0449994	0.107355	-0.182255	0.5085
YOR194C	TOA1	10.2501	-0.0987075	-0.0488445	-0.0117944	0.0124774	-0.167389	-0.453598
YOR195W	SLK19	10.3027	0.0112326	-0.157862	0.161105	0.488701	-0.0255198	-0.72066
YOR196C	LIP5	9.72791	0.0457324	-0.135984	-0.0620904	-0.00492434	-0.11088	-0.27782
YOR197W	MCA1	11.0786	0.0232887	-0.342561	-0.218198	-0.432594	-0.0140551	0.0119505
YOR198C	BFR1	12.4228	0.275255	-0.41887	-0.427046	-0.888827	-0.0344631	-0.0906782
YOR199W	YOR199W	1.98447	-0.507517	-0.148454	0.0444553	0.42139	-0.348132	-0.163345
YOR200W	YOR200W	1.77543	-1.36547	-0.189267	0.249012	1.06373	-0.0177342	-0.919901
YOR201C	MRM1	9.55722	-0.147283	-0.118709	-0.0875306	-0.1679	-0.181026	0.156983
YOR202W	HIS3	9.87935	0.239772	-0.65581	0.250626	-0.0925801	-0.511444	0.105258
YOR203W	YOR203W	8.23964	0.37775	-0.519918	0.227984	-0.152917	-0.552181	0.279773
YOR204W	DED1	11.3049	-0.387389	0.352731	-0.501871	-0.326069	0.115035	-0.393449
YOR205C	GEP3	8.53588	0.0386268	0.118192	0.107707	0.176366	0.0679087	0.106681
YOR206W	NOC2	12.077	0.0176083	-0.202555	-0.675306	-1.078	-0.016654	-0.0905562
YOR207C	RET1	11.3354	0.166127	-0.216098	-0.240947	-0.364469	0.0687948	-0.100139
YOR208W	PTP2	8.42004	0.351025	0.890636	0.768093	0.48916	0.116087	1.28134
YOR209C	NPT1	11.0441	0.184792	-0.216053	-0.279514	-0.479652	0.128088	-0.0743917
YOR210W	RPB10	10.0022	-0.221462	-0.327988	-0.497981	-0.762954	-0.165886	-0.21511
YOR211C	MGM1	9.09281	-0.0535299	0.503009	0.0775074	0.198345	-0.00593888	0.0265186
YOR212W	STE4	6.75606	-0.51581	0.570615	-0.129727	-0.414826	-0.0118478	1.06498
YOR213C	SAS5	8.35252	0.107579	0.187724	-0.299945	-0.48208	-0.152416	0.278474
YOR214C	SPR2	-0.421372	0.502563	-0.312524	1.57201	1.50457	0.771862	2.60525
YOR215C	AIM41	8.87437	-0.072339	-0.260188	0.534947	0.818956	-0.0763323	-0.0745166
YOR216C	RUD3	10.008	0.0731115	-0.312328	-0.393075	-0.634273	-0.0777373	-0.198796
YOR217W	RFC1	10.5168	0.117665	-0.583392	-0.407668	-0.324281	-0.0531622	-0.768955
YOR218C	YOR218C	1.53321	0.1066	-0.661568	-1.24777	-0.666407	0.0502281	0.681242
YOR219C	STE13	8.97154	0.59385	0.29773	0.0229763	0.0669128	0.0672813	0.106546
YOR220W	RCN2	7.59289	0.947383	0.813883	0.672333	0.526153	-0.0242538	1.12194
YOR221C	MCT1	8.61253	0.268583	0.0463949	0.335309	0.464931	0.0348296	-0.0202975
YOR222W	ODC2	9.97922	0.674964	-0.367949	0.0160998	-0.401012	-0.60056	0.0132176
YOR223W	DSC3	7.22625	0.116989	0.24542	0.530145	0.855462	-0.0329114	-0.115564
YOR224C	RPB8	10.8395	0.229178	-0.346873	-0.641284	-0.961564	0.0899986	-0.20203
YOR225W	YOR225W	-1.71565	-1.29489	-0.488329	-0.305439	-0.240057	0.574098	1.14098
YOR226C	ISU2	7.98972	-0.278055	0.324991	0.214692	-0.178448	0.0996698	0.989905
YOR227W	HER1	9.63573	0.287291	0.101512	0.341957	0.699539	0.0955564	0.00508532
YOR228C	MCP1	6.92748	-0.0826033	0.326631	0.559316	0.917712	-0.00495915	-0.190664
YOR229W	WTM2	8.36662	0.265243	-0.25199	0.0618659	0.251379	0.0409827	-0.143582
YOR230W	WTM1	11.7159	-0.656699	-0.213476	0.26863	0.903619	0.221467	-1.10267
YOR231W	MKK1	9.06951	-0.0828497	-0.0174746	0.0127552	0.221668	0.0751964	-0.254548
YOR231C-A	YOR231C-A	-1.99497	-1.41158	-1.79924	0.339857	2.85616	1.11853	0.817587
YOR232W	MGE1	11.5456	-0.155512	-0.477435	-0.4126	-0.618696	-0.150861	-1.01888
YOR233W	KIN4	9.50262	-0.105518	0.338609	-0.313406	-0.356014	0.048657	0.071179
YOR234C	RPL33B	12.7263	-0.292588	-0.939551	-0.663455	-1.2065	-0.178073	-0.626694
YOR235W	IRC13	-2.25193	-0.130671	0.0658894	-0.305034	-0.285537	0.322605	2.68597
YOR236W	DFR1	8.75298	-0.295915	-0.523066	-0.183404	-0.450938	-0.0694985	0.195993
YOR237W	HES1	5.11312	0.178774	1.21297	-0.699505	-1.49183	0.219059	3.41059
YOR238W	YOR238W	8.15485	0.131589	-0.349462	0.0778547	-0.119607	0.0101101	0.587543
YOR239W	ABP140	11.523	-0.0621638	-0.549215	-0.531854	-0.736143	0.0374748	-0.195515
YOR241W	MET7	10.3465	-0.000864076	-0.308861	-0.13227	-0.248086	-0.0563208	-0.378523
YOR242C	SSP2	5.53869	0.792953	0.535068	-0.360468	-1.15744	0.0864092	2.04006
YOR243C	PUS7	11.3254	0.191106	-0.517745	-0.610165	-0.905487	-0.0375756	-0.30805
YOR244W	ESA1	8.49541	0.183095	0.61437	-0.00616248	-0.0763961	0.00288433	0.349866
YOR245C	DGA1	8.71122	0.117621	0.040411	0.363096	0.475989	-0.0253898	0.204546
YOR246C	ENV9	10.4854	0.112976	-0.373005	-0.202238	-0.293333	-0.0221493	0.0819528
YOR247W	SRL1	12.2994	0.246156	-0.606443	-0.321417	-0.568818	-0.0423398	0.372303
YOR248W	YOR248W	11.3842	0.163866	-0.573513	-0.321905	-0.582538	-0.0314647	0.47114
YOR249C	APC5	8.20405	-0.0960815	0.216007	0.0649529	0.32673	0.0666903	-0.455518
YOR250C	CLP1	8.32359	0.189705	0.208895	-0.163394	-0.0671051	-0.0297215	0.0271995
YOR251C	TUM1	9.41373	0.000911991	-0.148131	-0.28929	-0.413874	0.0123011	0.13538
YOR252W	TMA16	9.84088	-0.145797	-0.193627	-0.503017	-0.859438	-0.156657	-0.144601
YOR253W	NAT5	10.0058	-0.446509	-0.843544	-0.329251	-0.409255	-0.212777	-0.888779
YOR254C	SEC63	11.8302	0.138091	-0.337589	-0.351516	-0.608904	0.0576085	-0.344604
YOR255W	OSW1	0.00384928	0.930186	1.41413	1.36764	0.0236205	0.316414	4.50405
YOR256C	TRE2	9.69863	0.155108	0.0141686	0.0616139	0.0984	0.0448256	0.122127
YOR257W	CDC31	8.62665	0.113463	0.370976	-0.149358	-0.0219371	-0.111182	-0.223929
YOR258W	HNT3	6.71632	0.0520772	-0.424154	-0.164907	-0.185957	-0.143158	-0.208877
YOR259C	RPT4	11.3934	0.108038	0.229467	-0.248198	-0.461811	-0.0331045	0.167158
YOR260W	GCD1	11.234	0.225615	-0.119343	-0.380856	-0.6143	0.0325714	-0.110974
YOR261C	RPN8	11.8594	-0.199428	-0.0606459	-0.227222	-0.381434	-0.232818	-0.27396
YOR262W	GPN2	9.36327	0.350104	-0.114746	-0.023843	-0.217912	-0.0712544	0.188924
YOR263C	YOR263C	0.181175	-0.670325	-0.160436	-0.365271	-1.19586	0.584194	1.23181
YOR264W	DSE3	9.77047	-0.588061	0.171322	-0.0598786	-0.0644009	-0.0021878	-0.844822
YOR265W	RBL2	8.99728	-0.272641	-0.621281	-0.0162178	-0.183715	-0.29611	-0.421152
YOR266W	PNT1	7.76276	-0.00889898	0.284289	-0.206656	-0.320532	0.050606	0.0771479
YOR267C	HRK1	10.0223	-0.0115049	0.296268	0.308666	0.519587	0.0115263	-0.252881
YOR268C	YOR268C	-1.89052	-0.709899	-0.500861	0.487601	0.250057	1.514	1.69425
YOR269W	PAC1	7.86156	-0.224006	0.208631	-0.255203	-0.235997	-0.0443824	-0.125448
YOR270C	VPH1	12.7637	0.0518287	-0.422672	-0.255692	-0.260178	0.0726605	-0.470219
YOR271C	FSF1	10.7149	-0.166414	-0.409775	-0.224196	-0.627121	0.0214382	-0.0120733
YOR272W	YTM1	10.9943	0.147726	-0.135455	-0.67452	-1.0706	-0.0527072	-0.0646067
YOR273C	TPO4	7.91549	-0.397299	-0.385436	1.70248	1.9372	-0.277756	-0.530245
YOR274W	MOD5	8.509	-0.198091	0.219875	-0.184086	-0.468734	-0.133997	0.20578
YOR275C	RIM20	8.67335	0.22764	0.156513	0.126413	0.19456	0.0933114	0.300106
YOR276W	CAF20	11.4163	0.159687	-0.407683	-0.675982	-1.18655	-0.123559	-0.437007
YOR277C	YOR277C	2.46033	-0.965587	-0.0498003	-0.0120954	0.0749742	-0.567864	0.232204
YOR278W	HEM4	7.84716	-0.0426932	-0.1372	-0.184958	-0.263164	-0.0755269	0.350971
YOR279C	RFM1	7.27001	-0.152799	0.579651	0.1342	0.101213	-0.0861394	0.34195
YOR280C	FSH3	8.06797	-0.144983	-0.296462	0.00936389	-0.16576	0.0568037	0.194627
YOR281C	PLP2	10.2218	-0.282432	-0.128752	-0.13328	-0.357429	-0.123301	-0.218456
YOR282W	YOR282W	-1.79756	-0.0464082	-0.546467	0.188121	0.207594	0.344097	-0.0752366
YOR283W	YOR283W	9.95481	-0.339807	-0.00857088	-0.287525	-0.611502	-0.0715284	0.297347
YOR284W	HUA2	5.95527	-0.0094821	0.253992	-0.294974	-0.660192	-0.0048621	0.57734
YOR285W	RDL1	10.1451	0.499546	0.0741093	0.295931	0.178356	0.0756562	0.861959
YOR286W	RDL2	9.10241	0.237876	0.149991	-0.305145	-0.547448	0.0285742	0.253069
YOR287C	RRP36	9.51773	-0.37637	0.00412077	-0.513363	-0.913897	6.72063e-06	0.256361
YOR288C	MPD1	8.27838	0.0537605	0.0178308	-0.079755	-0.246313	0.0329536	0.181958
YOR289W	YOR289W	5.39003	0.427314	0.994542	1.00795	1.32879	0.0489013	1.37195
YOR290C	SNF2	10.9299	0.11415	0.0116393	0.119899	0.338301	0.0932473	-0.165701
YOR291W	YPK9	9.74714	0.169599	0.111492	0.0296049	0.318077	0.0337638	-0.485109
YOR292C	YOR292C	7.03791	0.103931	-0.232631	0.517627	1.01818	0.142672	-0.0884912
YOR293W	RPS10A	14.3254	-0.528175	-0.958896	-0.710793	-1.18738	-0.334903	-0.839479
YOR293C-A	YOR293C-A	-0.881697	-0.43129	-1.46295	0.728356	2.5829	0.657572	-3.35051
YOR294W	RRS1	10.7807	0.0614504	-0.225827	-0.499054	-1.06082	-0.0361675	0.329026
YOR295W	UAF30	7.41085	-0.0872133	-0.432668	-0.0876054	-0.353546	0.0244664	0.0760853
YOR296W	YOR296W	8.5226	-0.0337739	-0.113914	-0.0145963	0.125683	0.0130337	0.18108
YOR297C	TIM18	7.56401	0.368473	0.133067	-0.164226	-0.159657	0.0294008	-0.0255286
YOR298W	MUM3	5.48537	-0.045212	0.408816	-0.00183375	-0.43763	0.0655475	1.31914
YOR298C-A	MBF1	12.1083	0.129236	-0.848419	-0.221539	0.293753	0.0124331	-1.20555
YOR299W	BUD7	9.5135	0.0556819	0.0813626	0.150755	0.150318	0.082035	0.217048
YOR300W	YOR300W	5.82494	-0.176683	0.177783	0.191599	0.10609	0.145551	0.932079
YOR301W	RAX1	8.56259	-0.166569	-0.549878	0.0471807	0.340231	0.0252254	-0.799018
YOR302W	YOR302W	7.22262	0.0313094	-0.203174	0.192717	-0.00257209	-0.965542	0.00839494
YOR303W	CPA1	11.3889	-0.0319161	-0.080457	-0.108054	-0.667341	-0.525081	0.820002
YOR304W	ISW2	10.1704	-0.025112	-0.0375283	0.0189784	0.269122	0.0775848	-0.442625
YOR304C-A	BIL1	6.8231	0.00357575	-0.282789	-0.365033	-0.353195	-0.266302	-0.00636024
YOR305W	RRG7	8.74632	0.0990586	0.116363	-0.232156	-0.455345	-0.0842949	0.50827
YOR306C	MCH5	9.52237	-0.520221	1.70908	0.656693	0.653153	0.280729	0.684736
YOR307C	SLY41	9.60442	0.299513	0.262469	0.0217617	-0.055923	-0.0569446	0.285722
YOR308C	SNU66	8.84014	0.208146	0.34422	-0.039673	-0.192791	0.0666801	0.651896
YOR309C	YOR309C	11.3494	-0.232985	-0.0585194	-0.533622	-1.12576	0.0474296	0.993132
YOR310C	NOP58	12.8507	0.0867882	-0.206045	-0.599842	-1.06998	0.0508396	0.216812
YOR311C	DGK1	9.4444	0.698744	0.121769	0.00441771	-0.227894	0.0503716	0.19404
YOR312C	RPL20B	14.456	-0.437853	-0.903901	-0.700596	-1.19188	-0.231312	-0.700407
YOR313C	SPS4	5.90682	1.00056	0.0910318	-0.690631	-0.136345	-0.0959529	-0.152508
YOR314W	YOR314W	-1.01496	-0.850878	-0.155245	0.710754	1.08295	0.349695	0.103155
YOR314W-A	YOR314W-A	-0.178804	-0.520948	-0.491111	1.56885	1.67366	-0.689096	-1.78631
YOR315W	SFG1	10.259	-0.358216	0.106039	-0.548448	-0.489853	-0.0717855	-0.762645
YOR316C	COT1	9.26133	0.75523	0.208321	-0.0563502	-0.408281	0.0819282	0.684853
YOR316C-A	YOR316C-A	3.97845	-1.74693	-0.0942692	-0.7233	-0.359649	-0.14621	-0.542201
YOR317W	FAA1	11.0154	-0.324742	-0.561464	0.43987	0.940644	-0.0877878	-1.05408
YOR318C	YOR318C	4.63471	-0.26112	0.417855	0.309043	0.523439	-0.00820809	0.249513
YOR319W	HSH49	8.08961	-0.143017	-0.00515562	0.00560539	0.0448008	-0.0547103	-0.0284326
YOR320C	GNT1	10.1306	0.134711	-0.316705	-0.0943318	-0.398565	-0.0429654	-0.0428779
YOR321W	PMT3	9.25949	0.0728715	-0.454953	0.0499816	0.184895	0.195473	-0.236516
YOR322C	LDB19	9.89605	-0.0258463	0.00694434	-0.102657	0.0666308	0.0316833	-0.186244
YOR323C	PRO2	11.5594	-0.0960665	-0.911546	-0.427752	-0.662743	-0.102477	-0.503205
YOR324C	FRT1	8.4298	-0.325812	0.184182	0.157897	0.391735	0.00803933	-0.08453
YOR325W	YOR325W	-2.38086	-0.386646	0.98383	-0.324995	0.709105	0.966813	1.48192
YOR326W	MYO2	12.0305	0.120147	-0.330348	-0.147472	-0.176848	0.048	0.0098296
YOR327C	SNC2	9.9027	-0.597274	-0.0587701	-0.00314899	-0.20621	-0.143227	-0.0622357
YOR328W	PDR10	8.18592	-0.3431	-0.0570004	0.256713	0.463311	0.115308	0.669917
YOR329C	SCD5	9.39458	0.099129	0.236129	0.112601	0.289368	-0.0201768	0.00627654
YOR329W-A	YOR329W-A	0.0551805	0.495003	0.444669	0.440422	1.3359	-0.736659	1.71398
YOR330C	MIP1	9.86807	-0.224381	0.11951	0.0395199	0.408374	-0.0183888	-0.59653
YOR331C	YOR331C	3.10907	-0.483102	-0.387488	0.0573666	1.35821	-0.929812	-2.06228
YOR332W	VMA4	12.4272	0.116002	-0.400628	-0.318729	-0.486169	-0.00958204	-0.136843
YOR333C	YOR333C	-0.00738387	-1.5137	-1.9984	1.77146	4.4115	0.115127	-1.18768
YOR334W	MRS2	7.49491	0.327219	0.557395	-0.179361	-0.20599	0.14351	0.306933
YOR335C	ALA1	13.0056	-0.121963	-0.675609	-0.642168	-0.950282	-0.0667825	-0.583174
YOR335W-A	YOR335W-A	-0.0267567	-2.01413	-1.33803	0.599868	1.63941	0.0676129	-1.38752
YOR336W	KRE5	9.97962	0.153849	-1.20845	0.217902	0.456985	0.0672368	-0.607142
YOR337W	TEA1	9.79233	-0.173548	-0.0132334	-0.10576	-0.19459	-0.332025	0.285723
YOR338W	YOR338W	6.67313	-0.482856	1.92565	0.159765	-1.02308	0.421794	3.61703
YOR339C	UBC11	4.92716	-0.598895	-0.162911	-0.741371	-1.51203	-0.0554784	1.2694
YOR340C	RPA43	11.0203	-0.0995842	-0.40188	-0.660751	-1.06362	0.0286122	-0.270273
YOR341W	RPA190	12.7618	0.291866	-0.580052	-0.46758	-0.583505	0.0493624	-0.678549
YOR342C	YOR342C	9.882	0.00763125	0.371358	-0.494908	-0.762472	0.0599228	0.339475
YOR343C	YOR343C	2.30241	-0.349161	0.399426	2.10635	1.9152	-0.0724589	1.25614
YOR343W-B	YOR343W-B	9.52382	-0.585073	-0.103666	0.344663	-0.0036208	0.0272378	1.18577
YOR343W-A	YOR343W-A	5.811	-0.39373	-0.391208	0.194723	0.432879	-0.103427	-0.602734
YOR344C	TYE7	10.0332	0.272148	0.315661	-0.352723	-0.504967	0.0884349	0.62431
YOR345C	YOR345C	0.432903	-1.49403	-2.01636	1.945	3.13841	0.201954	-0.500296
YOR346W	REV1	9.72234	-0.181708	-0.0309301	-0.223643	-0.527938	0.0477314	0.0133575
YOR347C	PYK2	7.67627	-0.408861	0.216142	0.88886	0.868479	-0.155141	0.120843
YOR348C	PUT4	3.51764	-0.936025	-0.43659	1.68772	1.9284	-0.138702	2.1081
YOR349W	CIN1	7.50433	0.182817	0.43735	0.228763	0.0407458	0.0895393	0.861988
YOR350C	MNE1	7.84464	0.325453	0.0730612	0.338613	0.496415	-0.0334935	0.25704
YOR351C	MEK1	-0.37101	0.68633	1.103	-0.00904833	0.386919	0.315231	3.53422
YOR352W	TFB6	7.48199	0.26546	0.21665	-0.0594651	0.121822	0.00584977	-0.511427
YOR353C	SOG2	8.92369	0.255704	0.190446	0.17868	0.223242	0.0210058	0.335881
YOR354C	MSC6	9.71563	0.161223	0.0987805	-0.156785	-0.129201	0.0773761	-0.330471
YOR355W	GDS1	10.9211	0.776211	0.0694675	-0.621493	-0.912463	-0.0180163	-0.108226
YOR356W	CIR2	10.1401	-0.70183	-0.382473	0.659814	0.751113	-0.0378165	-0.316317
YOR357C	SNX3	8.88061	0.11693	0.0415031	-0.307758	-0.105801	-0.136009	-0.251231
YOR358W	HAP5	7.27044	-0.177362	0.159397	0.0302383	0.26834	-0.0214552	0.297255
YOR359W	VTS1	9.50824	0.000176821	0.568752	-0.584271	-0.746974	0.0716729	-0.0571192
YOR360C	PDE2	10.1788	-0.071808	0.780291	-0.39978	-0.827716	0.063909	0.603608
YOR361C	PRT1	12.5493	0.230473	-0.154748	-0.624585	-0.899491	0.0251691	-0.259329
YOR362C	PRE10	11.2684	0.116659	0.155869	-0.131617	-0.414188	-0.0501972	0.109056
YOR363C	PIP2	8.48964	0.049621	0.23857	0.202692	0.499572	0.0174708	0.0103169
YOR364W	YOR364W	2.92814	-0.170633	-0.269438	-0.152721	-0.401881	0.211308	0.519502
YOR365C	YOR365C	1.90882	-0.141454	0.646074	0.220498	0.0727779	0.227075	1.73619
YOR366W	YOR366W	4.55206	-0.325728	-0.88326	0.507817	0.410179	0.115274	0.522585
YOR367W	SCP1	8.4334	-0.100992	-0.0629691	0.242305	0.114522	-0.113375	-0.0266525
YOR368W	RAD17	7.25928	-0.0770816	0.203106	-0.0296224	0.0660732	-0.0489007	0.276833
YOR369C	RPS12	15.1178	-0.0991176	-0.970527	-0.844427	-1.24744	-0.0906222	-0.699446
YOR370C	MRS6	10.982	-0.0583002	-0.0866304	-0.184425	-0.102883	0.0208851	-0.108369
YOR371C	GPB1	9.0902	0.0717122	0.0686367	0.102762	0.313153	0.0212921	-0.00121345
YOR372C	NDD1	8.85471	0.188399	0.76828	0.194014	0.362559	-0.0126954	0.0412451
YOR373W	NUD1	8.50374	-0.0358325	-0.302421	-0.221442	0.029462	0.0177646	-0.870207
YOR374W	ALD4	9.78213	-1.14325	0.366271	1.03606	1.14549	-0.0194295	0.634546
YOR375C	GDH1	11.6861	0.26414	0.0774799	0.632836	0.437287	0.0252944	0.436503
YOR376W	YOR376W	-1.79758	-0.310485	-0.264229	-0.173425	-0.210265	-0.297111	-0.202387
YOR376W-A	YOR376W-A	3.80481	0.0816831	0.583755	1.31964	1.91356	0.0481978	-0.9763
YOR377W	ATF1	8.99729	0.0518277	0.0340951	-0.380623	-0.0335507	0.120719	-0.307541
YOR378W	AMF1	5.10601	-0.605236	-1.39058	-0.0589943	1.02214	0.133814	-1.04234
YOR379C	YOR379C	2.51084	0.281063	0.46884	0.464121	0.524692	-0.439231	0.92233
YOR380W	RDR1	7.27413	-0.328253	0.0700342	0.53272	0.947062	0.0460399	0.0444864
YOR381W	FRE3	7.41706	0.179158	0.139103	-0.266732	-0.298139	0.197754	0.830563
YOR381W-A	YOR381W-A	1.39921	0.435386	0.874242	-0.0877686	-1.3918	-0.0777841	2.66665
YOR382W	FIT2	7.79224	0.339848	0.517195	-0.560729	-2.50969	0.559289	4.42639
YOR383C	FIT3	9.17697	1.44618	0.485847	-0.118795	-1.5925	0.744758	4.27458
YOR384W	FRE5	6.00752	0.53927	-0.581707	-1.31622	-2.17157	0.485167	2.10861
YOR385W	YOR385W	7.51703	1.06775	0.910626	-0.179068	-0.655994	0.0541197	1.74085
YOR386W	PHR1	7.32351	0.114583	0.0995825	0.83316	1.20976	-0.0751993	-0.47443
YOR387C	YOR387C	1.26223	-0.0266859	0.50294	-0.279824	-0.16636	0.521077	1.5656
YOR388C	FDH1	1.70239	-0.384485	0.588968	0.585923	-0.271494	0.110362	3.97771
YOR389W	YOR389W	6.63597	-0.305603	-0.0932079	0.324935	0.222326	0.212884	1.57306
YOR390W	FEX1	8.10745	-0.57774	-0.0776935	-0.178219	0.126728	0.0144948	-1.156
YOR391C	HSP33	-0.0209231	-0.684208	-0.367179	2.79374	3.39915	0.195901	2.21988
YOR392W	YOR392W	-0.931674	-0.709958	-0.528542	1.96984	1.84698	0.272361	1.5324
YOR393W	ERR1	1.92873	-1.21608	-0.915001	2.77304	3.79339	0.411694	1.01981
YOR394W	PAU21	-0.235664	-1.29086	-2.26014	2.06896	3.75058	0.651018	0.234174
YOR394C-A	YOR394C-A	2.73791	1.25988	-1.50059	0.0192773	0.0984441	-0.399242	0.390934
YOR396W	YRF1-8	9.93658	-0.296051	-0.284685	0.46148	0.707895	-0.0673764	0.0188612
YOR396C-A	YOR396C-A	0.527159	0.844957	-0.402485	-0.776318	-0.796288	0.0204795	2.46075
YGL263W	COS12	6.4013	0.204787	-0.75296	0.797453	0.680633	0.358556	0.662363
YGL262W	YGL262W	1.92299	-0.0405225	0.140308	1.46751	1.5413	0.688763	1.96911
YGL261C	PAU11	0.799145	-0.438073	0.24483	1.81984	2.27878	0.462007	1.05123
YGL260W	YGL260W	-1.33626	1.06162	-0.436828	0.0839564	1.3442	-1.0264	0.536323
YGL259W	YPS5	2.99205	-0.256855	1.12804	1.59171	2.05205	0.0613374	1.03122
YGL258W-A	YGL258W-A	2.39207	-0.71088	1.05693	1.36793	1.75582	0.0518063	1.16968
YGL258W	VEL1	3.7338	-0.28466	0.457859	-0.387552	0.136718	0.0969926	0.42984
YGL257C	MNT2	9.91065	0.116781	-0.138111	-0.412945	-0.703654	0.0392647	0.210781
YGL256W	ADH4	9.16113	-0.035984	0.248571	-0.046301	0.156532	0.104229	-0.0230124
YGL255W	ZRT1	10.1845	-0.68885	-0.548372	-1.09895	-1.50673	0.0132399	0.216281
YGL254W	FZF1	7.29595	0.193076	0.275736	0.104518	-0.0394346	0.0338099	0.356058
YGL253W	HXK2	13.8628	0.000712046	-0.303675	-0.534153	-1.07123	0.121631	-0.411933
YGL252C	RTG2	10.2045	0.140864	0.0782807	-0.0268413	0.0890078	0.0957292	-0.209519
YGL251C	HFM1	7.70956	-1.76908	0.281685	-0.101846	0.0322715	0.0440844	0.0181641
YGL250W	RMR1	6.15401	-0.11037	0.278492	0.701	0.848976	-0.00662498	0.147819
YGL249W	ZIP2	4.12307	-0.0649639	-0.0608689	0.0805719	0.705799	0.0587354	0.777049
YGL248W	PDE1	7.24796	-0.237695	0.766987	0.72694	0.865091	-0.00739673	1.05614
YGL247W	BRR6	7.51734	-0.152609	0.196218	-0.0875431	-0.137857	-0.113736	0.183649
YGL246C	RAI1	9.74425	-0.275789	-0.0377902	-0.487673	-0.737577	-0.0115829	0.0520131
YGL245W	GUS1	13.2277	0.0213439	-0.718606	-0.426484	-0.621235	0.0567488	-0.390048
YGL244W	RTF1	11.0024	0.0576321	-0.24339	-0.317751	-0.432514	-0.109732	-0.590973
YGL243W	TAD1	8.40948	-0.560456	-0.0530994	-0.192251	-0.220127	-0.0107016	0.0268651
YGL242C	YGL242C	9.47313	-0.254096	-0.0519308	0.068493	-0.234782	-0.0650913	0.0639299
YGL241W	KAP114	9.34667	0.0256678	-0.224929	-0.252825	-0.3831	0.0699593	-0.0713156
YGL240W	DOC1	5.8741	0.245495	0.499563	-0.176094	0.355835	-0.0954753	-0.1517
YGL239C	YGL239C	-0.812923	-0.517329	-0.0691039	-1.10513	-1.15053	-0.646301	0.444361
YGL238W	CSE1	11.1611	0.0879465	-0.0528146	-0.261101	-0.320333	0.149948	-0.243093
YGL237C	HAP2	7.01932	0.272705	0.334662	0.0389675	0.246437	-0.119214	-0.136673
YGL236C	MTO1	8.64776	-0.317325	-0.0373982	-0.0120938	-0.0979792	-0.0467651	-0.279982
YGL235W	YGL235W	0.887755	0.292293	0.454497	-0.153105	-0.207629	-1.00405	1.74777
YGL234W	ADE5,7	12.8483	0.043912	-0.985677	-0.348823	-0.632065	-0.00844276	-0.53585
YGL233W	SEC15	9.65229	-0.0316581	-0.0965301	-0.155409	-0.0279371	0.0643674	-0.328779
YGL232W	TAN1	10.0409	-0.363825	-0.637102	-0.57039	-0.709315	-0.0995872	-0.473047
YGL231C	EMC4	9.91156	0.237922	-0.137605	-0.034098	-0.162781	-0.101013	-0.286006
YGL230C	YGL230C	2.9357	-1.98467	-0.429999	0.322606	0.186718	0.138443	1.40629
YGL229C	SAP4	7.82772	-0.110017	-0.366653	0.14547	0.893085	0.235195	-1.4915
YGL228W	SHE10	10.5886	0.110899	-0.115203	0.153266	0.168062	-0.00908432	-0.0398119
YGL227W	VID30	8.23393	0.259087	0.781726	0.685575	1.05059	0.026804	0.147756
YGL226C-A	OST5	9.30798	0.336644	-0.487476	-0.0377095	-0.164599	-0.116555	-0.603229
YGL226W	MTC3	6.86019	0.0256483	0.159132	0.172474	-0.0582711	0.0962719	0.860394
YGL225W	VRG4	11.7026	0.0843367	-0.278164	-0.281494	-0.531385	0.0219558	-0.303544
YGL224C	SDT1	9.50652	-0.0228126	0.0635826	0.135349	-0.246858	-0.566205	-0.0135654
YGL223C	COG1	8.61845	0.374997	0.259587	-0.16515	-0.275697	-0.102013	0.306424
YGL222C	EDC1	7.82742	-0.0226528	-1.34735	0.347714	0.960686	-0.195966	-1.14754
YGL221C	NIF3	10.0668	0.218053	-0.320594	-0.217226	-0.344155	0.0411054	-0.0607985
YGL220W	YGL220W	9.7474	-0.567312	-0.530618	-0.231725	-0.370413	-0.164897	-0.149324
YGL219C	MDM34	8.70806	0.408271	0.475113	0.301299	0.378812	-0.0808449	0.23849
YGL218W	YGL218W	-0.76009	-0.543718	0.150056	-0.316698	0.118615	0.210523	1.66859
YGL217C	YGL217C	-1.49894	-0.81654	-0.592305	0.930536	2.41978	0.57837	-0.917327
YGL216W	KIP3	8.74806	-0.104976	0.0492466	0.069618	0.339445	0.0885236	0.0765569
YGL215W	CLG1	10.9648	0.494839	0.356754	-0.175769	-0.292458	-0.0149906	0.792144
YGL214W	YGL214W	1.55662	-0.184269	-1.19454	-0.0250855	1.23016	0.453195	-1.34812
YGL213C	SKI8	9.51853	0.199666	-0.113751	-0.30708	-0.394671	0.0676703	-0.436571
YGL212W	VAM7	6.97152	-0.115886	0.192217	0.0290734	0.428209	0.0584215	-0.710373
YGL211W	NCS6	9.44466	0.0134568	0.0782791	-0.13746	-0.173909	0.00700901	-0.0275775
YGL210W	YPT32	8.77261	0.373	0.114638	-0.0233444	-0.277898	-0.0169236	0.441055
YGL209W	MIG2	8.67973	-1.61293	0.83035	0.645914	-0.512271	0.126032	1.27112
YGL208W	SIP2	7.13004	0.514146	0.432915	0.635444	0.843319	0.0267371	0.0382541
YGL207W	SPT16	11.7865	0.193714	-0.183281	-0.181046	-0.147773	0.0186438	-0.436846
YGL206C	CHC1	11.3095	0.084678	-0.451231	-0.0423445	0.180086	0.121499	-0.703819
YGL205W	POX1	1.84772	-0.160359	0.739189	1.86642	2.63261	0.0984035	1.70203
YGL204C	YGL204C	6.03338	0.144255	-0.659809	0.112943	-0.27412	0.0532948	-0.0359942
YGL203C	KEX1	10.4766	-0.125535	-0.331789	0.110979	0.146503	0.0965832	0.194469
YGL202W	ARO8	12.3236	0.293939	-0.613884	-0.0170825	-0.330092	-0.193763	-0.161712
YGL201C	MCM6	10.0458	-0.1299	0.0872737	-0.0267669	0.17328	0.0252006	-0.740969
YGL200C	EMP24	11.4436	-0.181725	-0.542195	-0.028935	-0.209748	-0.0362417	-0.0018897
YGL199C	YGL199C	1.46649	0.144976	-0.67529	-0.0661488	0.233078	0.657541	0.0601514
YGL198W	YIP4	9.10087	-0.150661	-0.185518	0.211731	0.357178	0.0811683	-0.237832
YGL197W	MDS3	9.90916	0.122359	-0.399715	0.326735	0.732333	0.0541062	-0.521637
YGL196W	DSD1	9.00295	-0.226525	-0.369113	-0.0234236	0.204158	-0.124774	-0.417948
YGL195W	GCN1	12.4272	0.275959	-1.04867	-0.134345	0.0679384	0.0767982	-0.922199
YGL194C-A	YGL194C-A	5.97716	-1.00196	-0.214368	0.0360045	0.00214663	0.0363104	0.127549
YGL194C	HOS2	8.24922	0.0751483	-0.923366	-0.0237431	0.175282	-0.0888572	-0.634552
YGL193C	YGL193C	1.46485	-0.755743	0.867134	0.977167	1.35463	0.0359013	1.41067
YGL192W	IME4	7.93192	0.294573	0.361176	0.171241	0.25041	0.00927863	0.00207028
YGL191W	COX13	9.2344	-0.00866978	-0.200319	0.649747	0.791886	-0.15308	0.0183685
YGL190C	CDC55	9.87746	-0.0236046	0.616943	0.0389462	0.316511	-0.0412567	-0.651669
YGL189C	RPS26A	14.1617	-0.090272	-0.884355	-0.775599	-1.15604	-0.0386102	-0.309876
YGL188C-A	YGL188C-A	5.4094	-0.730328	-0.861836	-0.417687	-0.363328	-0.447779	-0.280527
YGL188C	YGL188C	6.64979	-0.23921	0.194176	0.990264	1.16261	-0.302889	0.7249
YGL187C	COX4	8.73152	-0.0522415	0.0814963	0.983341	1.28828	-0.167189	0.0891894
YGL186C	TPN1	9.984	-0.176924	-0.45656	0.00837996	-0.135459	-0.11284	-0.0592167
YGL185C	YGL185C	8.07726	0.150369	-0.0217465	0.230737	0.0937381	-0.0743452	0.372678
YGL184C	STR3	6.32466	1.51821	0.210917	-0.169297	-0.938655	-0.678946	2.23817
YGL183C	MND1	3.05342	0.0844226	0.199437	0.868147	0.960671	0.0576752	1.46377
YGL182C	YGL182C	0.246275	0.857994	0.661521	0.998734	0.556312	-0.0588881	0.91836
YGL181W	GTS1	9.26064	0.196823	-0.0468374	-0.0594429	0.00762764	0.0159173	-0.0335596
YGL180W	ATG1	7.40315	0.513632	1.18377	0.650841	0.754912	-0.0140291	0.973866
YGL179C	TOS3	7.07283	0.443824	0.744662	0.597042	0.289433	0.0651376	0.630769
YGL178W	MPT5	9.3188	0.753005	1.15581	0.342923	0.234235	0.160262	0.942153
YGL177W	YGL177W	3.35867	0.464568	0.32382	0.732355	0.804483	0.142961	1.14396
YGL176C	YGL176C	8.42276	-0.182472	0.170201	-0.0143818	0.171267	0.0577287	-0.107201
YGL175C	SAE2	6.08566	-0.197072	0.291074	0.177339	0.468446	0.04097	-0.30976
YGL174W	BUD13	7.19085	0.269114	0.132879	-0.20919	-0.377201	-0.0343812	0.544848
YGL173C	XRN1	12.33	0.0812678	-0.492651	-0.223156	-0.130112	0.0455343	-0.559638
YGL172W	NUP49	9.85955	0.254005	-0.118266	-0.396575	-0.371583	-0.0768797	-0.813537
YGL171W	ROK1	10.6794	-0.115887	-0.467703	-0.642414	-1.02017	-0.0228309	-0.156639
YGL170C	SPO74	1.80582	0.690965	1.67363	2.2605	-0.0115156	0.465564	5.0982
YGL169W	SUA5	9.60327	-0.151758	-0.0495736	-0.427067	-0.718142	0.103591	0.382682
YGL168W	HUR1	4.64289	-0.230885	0.340553	-0.30391	-0.706082	0.119963	0.503328
YGL167C	PMR1	10.733	0.141887	0.151711	-0.0435912	-0.228291	0.166832	0.400237
YGL166W	CUP2	7.72585	0.542205	0.584825	0.285401	-0.107993	-0.0425351	1.12411
YGL165C	YGL165C	5.36814	-0.466826	0.343656	-0.138642	0.0865516	-0.00567055	0.503742
YGL164C	YRB30	9.05783	-0.268669	0.352668	-0.107374	-0.116432	-0.0356926	0.533611
YGL163C	RAD54	9.0718	-0.00712124	0.432219	0.342528	0.490174	0.118058	0.40367
YGL162W	SUT1	7.63405	-0.16419	0.562911	0.0228874	-0.326317	-0.0681361	0.576609
YGL161C	YIP5	9.65225	0.0333712	-0.00723702	0.0381151	-0.0314312	-0.0463797	-0.0796212
YGL160W	AIM14	8.9841	0.18973	-0.113689	0.165999	0.185029	0.0398298	-0.131317
YGL159W	YGL159W	8.5808	-0.314482	-0.357091	-0.0709653	-0.091211	-0.0838123	-0.365248
YGL158W	RCK1	5.84571	-1.18993	-0.32864	1.33151	0.702195	-0.219002	0.406364
YGL157W	ARI1	9.44355	-0.427486	-0.318809	0.142648	-0.461944	0.110416	0.93055
YGL156W	AMS1	6.29511	0.429754	1.4164	2.24086	2.13464	0.266376	2.25552
YGL155W	CDC43	9.10187	0.120274	-0.293985	-0.422661	-0.497052	-0.0589843	-0.1084
YGL154C	LYS5	7.01881	0.119217	-0.189851	0.198831	0.15958	-0.0744278	0.488796
YGL153W	PEX14	8.51115	0.0151733	0.0623185	-0.225794	-0.172539	-0.133634	-0.0742707
YGL152C	YGL152C	0.765337	-1.15634	-1.4	0.557005	-0.0259606	0.336305	-0.102835
YGL151W	NUT1	9.97266	0.257729	-0.0176186	-0.140476	-0.131358	0.0126652	-0.195402
YGL150C	INO80	10.9925	-0.0330758	-0.181017	-0.0122569	0.170977	-0.0213389	-0.614412
YGL149W	YGL149W	0.341615	-1.99871	-1.32092	-0.0753124	3.16925	-0.292753	-3.49404
YGL148W	ARO2	12.4249	0.0711161	-0.818569	-0.488007	-1.02195	-0.253296	-0.429054
YGL147C	RPL9A	14.5141	-0.70127	-1.29579	-0.947615	-1.45919	-0.210545	-1.13959
YGL146C	RRT6	4.17811	-0.195622	1.01135	0.866482	0.847142	0.30116	1.05404
YGL145W	TIP20	9.55937	0.417289	0.108075	0.011985	-0.027964	0.0238162	-0.0757113
YGL144C	ROG1	8.26981	0.16936	0.272181	-0.221487	-0.192637	0.0936787	0.39847
YGL143C	MRF1	8.0588	-0.261999	-0.406342	0.0930921	0.203118	0.0514614	-0.42681
YGL142C	GPI10	9.11874	0.259689	0.00190984	-0.128752	-0.186044	0.0824115	-0.18971
YGL141W	HUL5	8.78795	0.368275	0.338236	0.130655	0.252163	0.0507738	0.433472
YGL140C	YGL140C	10.6372	0.0676927	-0.60995	0.030899	0.278948	0.0383521	-0.507416
YGL139W	FLC3	10.1107	0.104309	-0.301341	-0.2435	-0.313343	0.0393398	-0.412179
YGL138C	YGL138C	0.311809	1.23905	1.96564	1.75311	-1.02187	0.684871	6.60015
YGL137W	SEC27	12.0024	0.045273	-0.569762	-0.145585	-0.145757	0.105299	-0.505194
YGL136C	MRM2	7.64718	0.193742	0.0594045	0.146818	0.156223	-0.0244672	0.486271
YGL135W	RPL1B	14.3786	-0.220516	-0.894573	-0.774464	-1.1504	-0.0311996	-0.56541
YGL134W	PCL10	8.03677	-0.146125	0.00557706	-0.166921	0.215	0.129562	-0.174599
YGL133W	ITC1	9.50774	0.0866171	0.393226	0.243757	0.388553	0.0302683	0.0905771
YGL132W	YGL132W	1.78911	0.613816	-0.228673	0.187827	-0.472222	0.0755372	1.32443
YGL131C	SNT2	8.54652	-0.0423152	0.064032	0.323661	0.662063	0.0642663	0.0211552
YGL130W	CEG1	9.23725	0.0867958	-0.119124	-0.101193	-0.0891657	0.0381056	-0.00828156
YGL129C	RSM23	9.06026	0.0316678	0.228176	-0.188142	-0.156233	0.0642852	-0.33034
YGL128C	CWC23	6.5284	0.247696	0.423381	0.109619	0.0158481	0.101376	0.579846
YGL127C	SOH1	7.42778	0.123247	0.265942	0.0253436	-0.0572714	0.090422	0.470474
YGL126W	SCS3	8.97681	-0.378794	-0.564996	0.523783	0.812316	0.0178771	-0.43378
YGL125W	MET13	7.71823	0.521339	0.242416	0.511778	0.858719	-0.287085	-0.177686
YGL124C	MON1	8.36594	0.137368	0.140276	0.132448	0.155907	0.0183161	0.396472
YGL123W	RPS2	15.6003	-0.181594	-0.929924	-0.789629	-1.23442	-0.0994973	-0.722408
YGL123C-A	YGL123C-A	5.83175	-1.33767	-1.90592	0.704179	1.39024	-0.790114	-3.59428
YGL122C	NAB2	10.5632	-0.183535	1.05555	-0.334463	-0.487112	-0.043452	0.14011
YGL121C	GPG1	3.6781	0.170685	2.89577	2.49776	2.10579	0.110386	3.44134
YGL120C	PRP43	11.8414	0.16585	-0.231701	-0.696646	-1.13486	0.0549642	-0.0591187
YGL119W	COQ8	9.01164	-0.0861111	0.025299	-0.0509347	-0.199286	0.00102936	0.17376
YGL118C	YGL118C	-0.529568	0.667869	-0.441159	1.52641	2.05506	0.146563	0.460589
YGL117W	YGL117W	9.19236	-0.838653	-0.603713	0.590753	0.263217	-1.86641	0.225358
YGL116W	CDC20	10.2494	0.0392774	0.256159	-0.249824	-0.39393	0.238508	0.699927
YGL115W	SNF4	10.0011	-0.0924712	-0.383602	-0.351253	-0.309521	-0.104321	-0.767663
YGL114W	YGL114W	9.77536	-0.0187923	-0.0863806	0.0878603	0.133633	-0.0731892	0.0291923
YGL113W	SLD3	8.30728	0.0377601	0.202077	-0.164333	-0.220647	0.0583166	-0.0205178
YGL112C	TAF6	9.93775	0.0283748	-0.172595	-0.372516	-0.323975	0.00826974	-0.372916
YGL111W	NSA1	10.6631	-0.0390475	-0.146776	-0.434555	-0.677864	0.11912	0.182549
YGL110C	CUE3	9.22271	0.142021	-0.039775	-0.0851602	-0.119399	0.0636098	0.207866
YGL109W	YGL109W	-0.569132	-1.83441	-1.64548	1.78879	3.69543	0.435668	-2.4664
YGL108C	YGL108C	7.78487	0.154627	0.0614145	0.203291	0.229469	-0.19059	-0.318991
YGL107C	RMD9	9.08691	0.0149091	0.449794	-0.193205	-0.22055	0.0463881	-0.0761564
YGL106W	MLC1	10.1475	0.0887324	-0.36556	-0.149021	-0.313886	-0.0528325	0.125455
YGL105W	ARC1	12.7557	0.113584	-0.590492	-0.4715	-0.726278	0.0101903	-0.406194
YGL104C	VPS73	6.33961	-0.0475583	0.413052	1.20881	1.53206	0.0702797	0.566003
YGL103W	RPL28	14.9914	-0.43037	-0.837406	-0.454116	-0.787985	-0.158276	-0.722162
YGL102C	YGL102C	6.16966	-1.37587	-1.7052	0.958287	1.78304	-1.0167	-3.62808
YGL101W	YGL101W	9.04876	-0.760307	-0.668488	-0.418945	0.0627493	-0.158868	-1.97037
YGL100W	SEH1	9.80356	0.0892371	-0.206475	-0.183487	-0.21907	0.198235	-0.240564
YGL099W	LSG1	11.0282	-0.0524805	-0.484235	-0.825277	-1.12164	-0.0334738	-0.225364
YGL098W	USE1	8.00116	-0.141677	0.488462	0.0701141	0.332285	-0.0474488	0.0635344
YGL097W	SRM1	10.9763	-0.0502085	-0.488658	-0.319742	-0.569523	0.0778066	-0.401513
YGL096W	TOS8	6.29994	-0.293715	0.325794	0.78004	1.14514	0.061651	0.382654
YGL095C	VPS45	9.41635	0.134566	0.216416	-0.0402717	0.0255489	-0.0258129	-0.135459
YGL094C	PAN2	9.87608	0.219098	0.268658	-0.228771	-0.129566	0.0684169	-0.176956
YGL093W	SPC105	8.9815	0.0468896	0.349453	0.0743184	0.375143	0.0107036	-0.132182
YGL092W	NUP145	11.085	-0.0465126	-0.354718	-0.47249	-0.412582	0.0395014	-0.644823
YGL091C	NBP35	8.38675	0.314703	0.202635	-0.0187134	-0.147873	0.0760522	0.418809
YGL090W	LIF1	7.73894	-0.0728079	0.298506	0.0419328	0.171564	0.0449523	0.359555
YGL089C	MF(ALPHA)2	1.33027	-0.603749	2.05953	3.20888	2.59318	0.0337545	0.752497
YGL088W	YGL088W	5.69126	-0.263364	-1.04503	-0.129645	0.800475	0.166959	-0.216406
YGL087C	MMS2	8.26225	0.338262	-0.554702	0.722685	0.740817	0.115958	0.176683
YGL086W	MAD1	10.07	-0.0267131	0.0798144	-0.0640251	0.00315974	0.0341106	-0.269653
YGL085W	LCL3	7.95528	-0.244579	0.0280509	-0.0192907	-0.0227436	-0.077001	0.143916
YGL084C	GUP1	9.49398	0.229115	-0.0660065	-0.0776749	-0.123178	0.149618	-0.369044
YGL083W	SCY1	8.83749	0.0760082	-0.11733	-0.273136	0.0861271	0.0425487	-1.01984
YGL082W	YGL082W	9.23924	0.0202196	-0.206698	-0.239533	-0.199933	-0.142975	-0.439579
YGL081W	YGL081W	3.81182	-0.779926	0.380756	0.89654	0.70335	0.196621	2.7366
YGL080W	MPC1	8.4061	0.262201	0.00159443	-0.112491	-0.309754	-0.14504	-0.0494556
YGL079W	KXD1	7.51142	0.192097	0.0147438	-0.081758	-0.235756	0.0329999	0.194224
YGL078C	DBP3	12.0939	-0.190591	-0.40056	-0.569165	-0.91514	0.0117529	0.0654264
YGL077C	HNM1	10.6714	0.358366	0.020424	-0.23138	-0.258898	0.0400519	-0.240786
YGL076C	RPL7A	14.3072	-0.214246	-0.834691	-0.715665	-1.11603	-0.0317238	-0.645223
YGL075C	MPS2	7.31497	-0.160632	-0.201344	0.0928926	0.37314	-0.123638	-0.743267
YGL074C	YGL074C	-1.55498	-0.594932	-1.27986	0.868908	2.90688	0.910654	-2.94
YGL073W	HSF1	9.5159	0.225498	0.678099	0.0638581	0.244997	0.017204	0.205859
YGL072C	YGL072C	4.76316	-0.171985	-0.374201	-0.421548	-0.899405	-0.177058	1.56246
YGL071W	AFT1	9.30383	0.257503	0.486084	-0.149519	-0.275383	0.0663523	0.540409
YGL070C	RPB9	8.98563	-0.187693	-0.284898	-0.430379	-0.535421	-0.218469	-0.616829
YGL069C	YGL069C	2.04895	0.0144265	0.0823053	0.326203	0.217886	0.073035	-0.249066
YGL068W	MNP1	10.0487	-0.115569	-0.187277	-0.22972	-0.338655	-0.0292828	-0.610236
YGL067W	NPY1	9.14974	0.332662	-0.0610032	-0.246231	-0.41938	0.199096	0.375826
YGL066W	SGF73	9.02572	0.196598	0.250196	0.15887	0.337991	-0.0843129	-0.306165
YGL065C	ALG2	9.29539	0.219916	-0.0793548	-0.120757	-0.201408	0.0164414	-0.101405
YGL064C	MRH4	8.12143	0.0716643	0.498344	-0.0512895	-0.280637	0.0556031	0.375503
YGL063W	PUS2	7.58259	-0.445656	-0.132982	0.052234	0.141312	0.148581	0.146239
YGL063C-A	YGL063C-A	-1.79127	0.48868	-0.869732	0.0085311	1.16229	-0.0976265	0.814819
YGL062W	PYC1	10.3219	-0.027158	0.260954	-0.0132578	-0.151195	0.10819	0.72745
YGL061C	DUO1	7.95586	-0.0433892	-0.11264	-0.0174869	-0.0631513	-0.0173898	-0.179899
YGL060W	YBP2	8.47078	0.234277	-0.164441	-0.0961433	-0.0913212	0.0955556	-0.0227721
YGL059W	PKP2	8.01212	0.260661	0.147946	0.823771	1.13889	-0.644157	-0.409154
YGL058W	RAD6	9.05969	0.283308	-0.0684668	-0.237111	-0.478038	0.0654292	0.207839
YGL057C	GEP7	6.70188	-0.137192	0.13197	0.19788	0.215591	0.0705739	0.190694
YGL056C	SDS23	10.0804	0.040224	0.353313	-0.160704	-0.316484	-0.136285	0.368804
YGL055W	OLE1	12.8693	0.223422	-0.892951	-0.174765	0.122881	-0.0489979	-1.45779
YGL054C	ERV14	10.5719	0.151567	-0.0573886	-0.412746	-0.577358	-0.134771	-0.267348
YGL053W	PRM8	7.5239	0.0906036	0.32995	0.492206	0.574804	-0.0106528	0.454573
YGL052W	YGL052W	3.03634	0.290186	0.902979	0.542099	0.103427	0.0537573	1.88469
YGL051W	MST27	5.75713	0.167274	-0.258617	0.00993498	-0.0448477	-0.134706	0.292224
YGL050W	TYW3	8.95826	-0.154575	-0.517492	-0.250509	-0.360283	-0.0950469	-0.373433
YGL049C	TIF4632	10.5114	-0.0882513	-0.579095	-0.148086	0.0457877	0.0836589	-0.496983
YGL048C	RPT6	11.1933	0.107144	0.131481	-0.316614	-0.444467	0.0212252	0.0195704
YGL047W	ALG13	7.55716	0.0357292	0.293664	0.153364	-0.108712	0.125255	0.819664
YGL045W	RIM8	7.03243	0.264529	0.33902	0.459632	0.953275	0.0276835	0.523378
YGL044C	RNA15	8.94266	0.102836	0.257192	-0.131244	-0.14854	-0.0618197	0.0253404
YGL043W	DST1	10.1434	-0.00775381	-0.250189	-0.2274	-0.344429	-0.0726446	-0.265915
YGL042C	YGL042C	-1.03381	0.575031	0.184023	2.43771	3.06565	-1.03586	-1.95632
YGL041C-B	YGL041C-B	1.58758	-1.63272	-0.309471	0.125549	0.906923	-0.0598811	-0.764393
YGL041W-A	YGL041W-A	8.31817	-0.240422	-0.114288	-0.0871456	-0.0677783	-0.0859131	-0.529405
YGL041C	YGL041C	-0.0312272	-0.219432	0.71304	0.0956424	0.16063	0.236202	1.24161
YGL040C	HEM2	10.1123	0.238052	-0.232363	-0.359808	-0.378999	0.111002	-0.326919
YGL039W	YGL039W	9.42831	1.41686	-0.426818	-1.04729	-1.44485	0.128027	0.877535
YGL038C	OCH1	9.0701	0.381037	0.379597	0.523101	0.936237	-0.0482805	0.351872
YGL037C	PNC1	9.71678	0.642329	1.1359	0.751601	0.578664	0.0432427	1.02123
YGL036W	YGL036W	9.25772	0.322092	0.49462	0.58506	0.59633	0.143551	0.368647
YGL035C	MIG1	9.42444	-0.211544	0.488049	0.282832	0.298903	-0.0193934	-0.435528
YGL034C	YGL034C	1.99777	-0.763197	0.261809	0.377816	0.185431	-0.12175	0.251652
YGL033W	HOP2	1.12235	0.096332	0.458614	0.396288	0.144332	0.0551751	2.17843
YGL032C	AGA2	2.10492	0.305228	1.3577	1.88585	2.04396	-0.143811	0.196196
YGL031C	RPL24A	14.1621	-0.541854	-1.09689	-0.773031	-1.25152	-0.144912	-0.676205
YGL030W	RPL30	14.1564	-0.407217	-0.814976	-0.742978	-1.11677	-0.112746	-0.681124
YGL029W	CGR1	10.3834	-0.914246	-0.336797	-0.43929	-0.784168	-0.252818	-0.09718
YGL028C	SCW11	11.0902	0.0823369	-0.034343	-0.353399	-0.176183	0.0951193	-0.972463
YGL027C	CWH41	10.9299	-0.217971	-0.913351	-0.00895423	-0.191276	0.0130252	-0.247238
YGL026C	TRP5	11.9672	0.468669	-0.565947	0.100991	-0.208029	-0.147772	0.129716
YGL025C	PGD1	8.21914	0.225177	0.19714	-0.0229801	0.249231	-0.133002	-0.363639
YGL024W	YGL024W	1.73011	-1.00285	-0.72554	0.693161	0.17968	-0.527747	0.751224
YGL023C	PIB2	9.91341	0.0184754	-0.0343142	-0.0822174	0.017616	-0.0609991	-0.35841
YGL022W	STT3	12.2544	0.134877	-0.383932	-0.045047	-0.201673	0.0540922	0.0338644
YGL021W	ALK1	9.46092	0.458156	0.808728	0.252154	0.286285	-0.0263703	0.156645
YGL020C	GET1	10.0411	0.031776	-0.177869	-0.27881	-0.53725	-0.0387549	-0.113137
YGL019W	CKB1	10.221	0.0830041	-0.269406	-0.341015	-0.486699	-0.0293422	-0.102227
YGL018C	JAC1	6.94309	0.187001	0.0945318	0.267522	0.295192	0.0566894	0.111597
YGL017W	ATE1	8.36625	0.0551302	0.231181	-0.00668571	-0.0997824	-0.0110381	0.127735
YGL016W	KAP122	9.98557	0.46451	-0.715539	-0.251592	-0.427818	0.0564464	-0.575525
YGL015C	YGL015C	2.16509	0.653653	0.744675	0.788459	-0.0592725	0.142177	2.85646
YGL014W	PUF4	11.0058	0.0239095	-0.147909	-0.331055	-0.434112	0.025599	-0.219122
YGL014C-A	YGL014C-A	-1.03981	-0.270728	-0.516626	-0.241965	0.101326	-0.923344	0.0236746
YGL013C	PDR1	9.81402	0.259087	0.275754	-0.132534	-0.2341	0.0580949	0.25796
YGL012W	ERG4	12.4301	0.0183261	-0.486188	-0.106158	-0.574248	-0.00212785	0.152158
YGL011C	SCL1	11.1104	0.169249	0.251561	-0.226292	-0.335131	-0.0123607	0.193652
YGL010W	MPO1	6.56813	0.63322	0.802324	0.453203	0.41762	-0.035675	1.12101
YGL009C	LEU1	10.7392	0.684207	-0.115084	0.0953903	-0.113214	0.128763	-0.0282233
YGL008C	PMA1	15.975	-0.373597	-0.0586652	-0.480531	-0.567385	0.0360007	-0.574268
YGL007C-A	YGL007C-A	2.56479	1.0605	0.074657	0.357664	-0.0384069	-0.23836	0.536257
YGL007W	BRP1	1.67907	0.975853	-0.314938	0.0275572	-0.457303	0.10177	3.44862
YGL006W-A	YGL006W-A	-0.990157	-0.692998	-0.95852	2.07654	1.29181	-0.0154311	-1.0684
YGL006W	PMC1	9.7258	0.408664	0.345745	0.288781	0.161997	0.085743	0.623857
YGL005C	COG7	8.81139	-0.213512	0.0974469	-0.0752647	0.215577	-0.103056	-0.697579
YGL004C	RPN14	7.89759	0.302392	0.14525	-0.234154	-0.381644	-0.0497587	0.0690349
YGL003C	CDH1	8.35381	-0.173149	0.046348	0.182575	0.516684	0.0742419	-0.261499
YGL002W	ERP6	8.62154	-0.297715	-0.31238	-0.0262019	-0.0170985	0.0239381	-0.281877
YGL001C	ERG26	10.2322	-0.346963	-0.77028	-0.209905	-0.217418	0.0112137	-0.596432
YGR001C	EFM5	9.86841	-0.0601377	-0.456333	-0.66098	-0.810086	-0.0370103	-0.360618
YGR002C	SWC4	8.35958	0.234544	0.422854	-0.0625316	0.0443031	0.0511927	0.0483942
YGR003W	CUL3	8.83423	0.32404	0.151831	-0.139306	-0.16377	0.0605679	0.153464
YGR004W	PEX31	8.04159	-0.090346	-0.203162	-0.389177	-0.408413	0.061995	-0.145684
YGR005C	TFG2	10.1131	0.0935977	-0.180432	-0.305045	-0.344604	-0.0675954	-0.134295
YGR006W	PRP18	6.47272	0.32457	0.343899	-0.200381	-0.203065	-0.0301673	0.0574514
YGR007W	ECT1	9.75718	0.0873483	-0.332173	-0.298811	-0.254444	0.0717877	-0.0853718
YGR008C	STF2	8.21645	-0.349155	0.185747	1.02982	1.59825	-0.149108	-0.154547
YGR009C	SEC9	10.0308	-0.0315809	-0.0867794	-0.074657	0.0265177	0.0157202	-0.282977
YGR010W	NMA2	8.07276	0.11976	0.00312219	-0.114599	-0.236115	0.0854178	0.322992
YGR011W	YGR011W	6.53046	0.0757198	0.142135	-0.155963	-0.361091	0.218854	0.668143
YGR012W	MCY1	9.09428	0.0207427	-0.244757	-0.0968361	-0.0587754	-0.239295	-0.264888
YGR013W	SNU71	8.9829	0.15667	0.169073	0.0646749	0.107705	-0.104791	0.48324
YGR014W	MSB2	10.0757	-0.046449	0.0279702	0.292389	0.282171	0.0308935	0.859902
YGR015C	YGR015C	6.84268	0.216021	0.203175	-0.0106286	0.019956	-0.0154897	0.251416
YGR016W	YGR016W	5.50329	0.0782749	0.282592	0.207143	0.391367	0.0315804	-0.188553
YGR017W	YGR017W	10.0629	-0.0679804	-0.335108	-0.272757	-0.430006	-0.0436377	-0.401663
YGR018C	YGR018C	1.86025	-0.078079	-0.190812	0.813382	1.04696	-0.148922	-0.406944
YGR019W	UGA1	8.42616	0.411328	0.343485	0.46303	0.473005	0.141633	0.559844
YGR020C	VMA7	11.2891	-0.131327	-0.510104	-0.355334	-0.38903	-0.192902	-0.703617
YGR021W	YGR021W	7.86794	-0.528268	0.112272	0.24227	0.301451	0.132804	-0.371258
YGR022C	YGR022C	0.544811	-1.2029	-0.239075	-0.229451	1.13421	0.635458	1.11765
YGR023W	MTL1	7.36577	0.442152	0.627618	1.20069	1.12493	-0.074282	0.609449
YGR024C	THG1	9.67725	-0.2697	-0.0762582	-0.340433	-0.283968	-0.161494	-0.1933
YGR025W	YGR025W	4.93205	0.796655	-0.115012	0.274333	0.0281017	-0.248954	0.0268322
YGR026W	YGR026W	10.7077	0.241314	-0.165268	0.100975	0.028602	0.0360115	0.207211
YGR027C	RPS25A	14.0272	-0.197274	-0.834727	-0.668722	-1.12864	-0.0788641	-0.262094
YGR027W-A	YGR027W-A	8.19233	-1.03315	-0.191634	0.774507	0.868232	-0.0811021	0.343358
YGR027W-B	YGR027W-B	11.1842	-0.892646	-0.193407	0.761288	0.451265	0.0605236	1.30456
YGR028W	MSP1	8.57415	-0.476983	0.124819	0.0445869	0.0624675	-0.0200777	-0.00331682
YGR029W	ERV1	8.54917	-0.222821	-0.194451	-0.14401	-0.306378	-0.0237523	-0.0266066
YGR030C	POP6	7.75533	-0.510203	0.143405	0.020683	-0.00381652	-0.097472	-0.289218
YGR031W	IMO32	8.60537	-0.442368	-0.0267164	0.350806	0.315095	-0.17227	-0.141083
YGR031C-A	NAG1	-1.61098	0.758149	1.12489	-0.387397	-1.98045	0.204085	4.09428
YGR032W	GSC2	9.37677	0.306088	0.975084	0.96001	0.669876	0.211072	2.20407
YGR033C	TIM21	9.46682	-0.0932973	-0.257008	-0.197961	-0.124488	-0.0526345	-0.379062
YGR034W	RPL26B	14.2618	-0.566438	-1.03124	-0.765305	-1.21814	-0.191183	-0.802931
YGR035C	YGR035C	6.61027	-0.0582255	0.132135	0.1865	-0.617707	0.502844	0.29917
YGR035W-A	YGR035W-A	-2.25214	0.601916	-0.404878	-0.159417	-0.677624	0.664689	0.394052
YGR036C	CAX4	7.81022	0.446839	0.44405	-0.310376	-0.692923	0.00431213	0.378118
YGR037C	ACB1	10.896	0.671368	-0.212777	-0.218352	-0.856239	-0.0635106	0.318191
YGR038W	ORM1	8.80917	0.648216	0.240503	-0.166706	-0.341794	0.0577385	-0.399721
YGR038C-B	YGR038C-B	10.8663	-0.737377	-0.0751201	0.689749	0.383309	0.0688169	1.08969
YGR038C-A	YGR038C-A	7.98771	-0.988698	-0.0938353	0.753923	0.812764	-0.0321002	0.0201479
YGR039W	YGR039W	3.10281	0.295665	0.389065	0.728328	0.0625479	0.0753628	2.02601
YGR040W	KSS1	7.80399	0.0672414	0.172516	0.305109	0.147516	0.0829903	1.21141
YGR041W	BUD9	9.43494	-0.957523	0.0458307	-0.460431	-0.52568	-0.0306896	-0.74616
YGR042W	MTE1	8.32455	-0.0659595	0.219779	0.111169	0.133279	-0.170735	0.0216376
YGR043C	NQM1	4.94405	0.0347288	1.68653	1.77172	1.86715	0.0422338	2.7894
YGR044C	RME1	6.47842	-1.08865	0.440496	0.179105	0.752036	-0.103982	-0.65504
YGR045C	YGR045C	2.41779	-0.811018	-0.00282364	0.206825	0.478523	0.030162	0.385699
YGR046W	TAM41	8.38299	0.133119	0.635745	0.287236	0.451038	-0.0399745	0.173768
YGR047C	TFC4	9.16493	-0.118847	0.251715	0.0830415	0.24045	0.0293594	-0.262528
YGR048W	UFD1	8.74201	0.172529	0.968534	-0.104159	-0.304543	-0.00754925	0.867675
YGR049W	SCM4	7.67888	-0.231963	-0.497372	0.79028	1.15076	0.0842233	-0.602823
YGR050C	YGR050C	5.81509	-0.157738	0.128334	0.424682	0.0576728	-0.263009	0.463447
YGR051C	YGR051C	-2.21806	-0.800491	-0.0946654	0.315729	0.383959	0.33272	0.592531
YGR052W	FMP48	4.69601	-1.16954	0.0835665	2.6273	2.793	-0.542138	-0.0554583
YGR053C	YGR053C	5.07835	-0.0271081	1.05634	0.954802	1.40057	0.0271569	0.0424899
YGR054W	YGR054W	11.13	0.0846093	-0.0617666	-0.465484	-0.704151	0.240183	-0.254094
YGR055W	MUP1	10.8189	0.42236	0.674525	-0.0125573	-0.370614	-0.0809316	0.791987
YGR056W	RSC1	9.38201	0.0877583	0.732984	-0.114724	0.0568018	-0.0129658	-0.201118
YGR057C	LST7	8.29861	0.0387323	0.46215	-0.192664	-0.338085	-0.00211815	0.590102
YGR058W	PEF1	7.70994	0.189866	0.428434	0.0302475	-0.0174017	0.0397426	0.0227128
YGR059W	SPR3	2.53685	0.959387	1.59826	1.53707	-0.492135	0.283193	5.03103
YGR060W	ERG25	12.2618	0.250414	0.144695	-0.188816	-0.605934	0.0638391	0.419889
YGR061C	ADE6	12.7523	-0.03935	-0.730513	-0.342859	-0.458287	-0.0433812	-0.754555
YGR062C	COX18	6.95193	0.137993	0.0353869	0.0579794	0.109754	0.185918	0.115241
YGR063C	SPT4	9.10316	-0.542761	-0.420952	-0.269903	-0.140576	-0.0955496	-0.709338
YGR064W	YGR064W	3.14384	0.0900638	-0.396242	0.122846	-0.155297	-0.0887226	0.895525
YGR065C	VHT1	8.94063	0.503828	0.536733	-0.191262	-0.670651	-0.23394	0.686646
YGR066C	YGR066C	1.7444	-0.744417	0.630184	1.5414	2.10663	0.280753	1.67794
YGR067C	YGR067C	5.44338	0.062338	0.646827	0.721115	0.742882	-0.061878	1.19898
YGR068C	ART5	8.29702	-0.101714	0.141568	0.206151	0.228033	0.0271996	-0.116724
YGR068W-A	YGR068W-A	-2.01153	0.0157393	0.287326	0.352777	1.08955	-0.297098	-0.357479
YGR069W	YGR069W	0.711929	-0.375997	0.000483096	0.141067	0.00506612	-0.0375206	1.02239
YGR070W	ROM1	7.41298	0.0254563	1.33551	1.11318	1.11596	0.0906422	1.10101
YGR071C	ENV11	9.05772	0.0176527	0.310192	-0.292772	0.079931	0.0385142	-0.780346
YGR072W	UPF3	9.58727	0.212471	0.804475	-0.180554	-0.406888	-0.172745	0.803997
YGR073C	YGR073C	5.30287	-0.0167462	0.418317	-0.271891	-0.361637	0.245579	0.522263
YGR074W	SMD1	8.09766	-0.0182157	-0.140485	-0.464627	-0.761199	-0.0833849	-0.430601
YGR075C	PRP38	6.50905	0.15186	0.351302	-0.166815	-0.211498	0.0460217	0.0354632
YGR076C	MRPL25	8.09278	-0.106881	0.269822	-0.142331	-0.30808	0.039861	-0.310592
YGR077C	PEX8	8.78098	0.0943711	0.145133	-0.0140432	0.0411718	0.0563969	0.0634988
YGR078C	PAC10	9.44395	-0.119956	-0.129339	-0.240959	-0.434582	-0.0031443	0.106014
YGR079W	YGR079W	9.14373	-0.617159	1.08592	-0.681638	-1.0348	0.116747	0.943832
YGR080W	TWF1	8.62395	0.623877	0.25811	0.261366	0.268057	-0.0212201	0.254552
YGR081C	SLX9	9.47042	-0.133333	-0.0168748	-0.6586	-1.04224	-0.170787	0.325582
YGR082W	TOM20	9.9673	-0.0101667	-0.337123	-0.377461	-0.539167	0.0587725	-0.274983
YGR083C	GCD2	11.5042	0.136794	-0.141924	-0.361056	-0.529533	-0.0244811	-0.0130746
YGR084C	MRP13	8.85558	0.33925	0.456477	-0.100139	-0.132628	-0.0203307	-0.0478476
YGR085C	RPL11B	13.8272	-0.216432	-0.854908	-0.618412	-1.0706	-0.0932544	-0.478904
YGR086C	PIL1	12.2179	-0.852788	-0.140862	-0.0430578	-0.0285574	-0.0955265	-0.686662
YGR087C	PDC6	2.73126	0.755879	0.188643	1.41401	0.499912	0.428819	3.89518
YGR088W	CTT1	6.63076	-0.180387	0.32955	0.652511	1.39107	0.146396	0.61608
YGR089W	NNF2	10.1502	0.21831	0.315594	-0.151717	-0.139893	0.0550666	0.0153334
YGR090W	UTP22	11.3204	0.0809533	-0.15806	-0.601694	-0.764028	0.055128	-0.257496
YGR091W	PRP31	7.99816	-0.0193064	-0.172279	-0.30388	-0.375076	-0.036492	0.0676625
YGR092W	DBF2	8.81566	0.507343	1.1053	0.616941	0.508717	-0.0413367	0.843304
YGR093W	DRN1	9.63541	-0.0125757	-0.0933838	-0.469732	-0.618823	-0.0803914	-0.131413
YGR094W	VAS1	13.5794	0.151551	-0.863311	-0.569753	-0.845837	-0.045328	-0.609603
YGR095C	RRP46	9.47352	0.0631229	-0.0321267	-0.436942	-0.795042	-0.0954719	0.232754
YGR096W	TPC1	6.53897	0.247556	0.158375	0.108977	-0.124853	0.0562516	0.756555
YGR097W	ASK10	10.5626	0.118217	0.0463302	0.210791	0.281914	-0.0940549	-0.125443
YGR098C	ESP1	9.3744	0.181357	-0.197543	-0.156957	0.034098	0.0903079	-0.0748483
YGR099W	TEL2	8.50339	-0.182207	-0.0466026	-0.0637007	0.259466	0.070966	-0.323743
YGR100W	MDR1	9.49945	0.157928	-0.0927833	0.0440584	0.127055	0.00839284	-0.0175373
YGR101W	PCP1	8.16032	0.266523	0.531355	-0.011704	-0.0926716	-0.00696019	0.191177
YGR102C	GTF1	8.08337	-0.019837	0.190505	0.409372	0.509384	-0.015211	0.641796
YGR103W	NOP7	13.1223	-0.145539	-0.472386	-0.810938	-1.47227	-0.0520379	0.194513
YGR104C	SRB5	7.82084	0.238018	0.256865	-0.0805781	-0.189491	-0.0630132	0.181581
YGR105W	VMA21	9.95998	-0.219438	-0.626777	-0.424575	-0.497204	-0.215397	-0.524165
YGR106C	VOA1	12.1035	0.225297	-0.550266	-0.206587	-0.388871	-0.0326422	-0.383341
YGR107W	YGR107W	2.54483	-0.855938	-0.802854	0.795032	1.32749	-0.0550564	-0.80913
YGR108W	CLB1	10.2116	-1.3678	0.109238	0.221837	0.632828	-0.200186	-1.15325
YGR109C	CLB6	6.89037	-0.581187	0.716467	-0.317582	0.0219935	0.049418	-1.05497
YGR109W-A	YGR109W-A	0.00717962	-0.197762	-1.92787	4.5706	5.58235	-0.565146	-0.776335
YGR109W-B	YGR109W-B	7.52823	0.662025	0.0408383	0.839687	0.833237	-0.536906	0.697858
YGR110W	CLD1	4.35854	0.556259	0.829469	1.96809	1.87587	-0.285433	1.57398
YGR111W	YGR111W	8.56218	0.137095	0.0342745	0.0552339	0.269519	0.204923	0.0574531
YGR112W	SHY1	7.35476	0.185926	0.179401	0.497947	0.721576	0.00477603	-0.0223219
YGR113W	DAM1	8.21598	0.109577	0.051132	0.0462537	0.223114	-0.0324835	-0.294437
YGR114C	YGR114C	0.382657	-0.562686	0.138705	-0.151484	-0.857542	0.157118	0.91278
YGR115C	YGR115C	1.63914	-0.847397	-0.188806	0.837378	0.4003	-0.00407747	-0.431466
YGR116W	SPT6	12.2734	-0.0456246	-0.544813	-0.304939	-0.201288	-0.00564837	-0.76829
YGR117C	YGR117C	9.08807	0.342791	-0.162036	-0.108329	-0.0887184	0.0053748	-0.392543
YGR118W	RPS23A	14.4382	-0.906921	-1.14854	-0.652193	-1.0192	-0.155161	-0.797091
YGR119C	NUP57	10.582	0.184172	0.0836407	-0.292008	-0.345435	-0.0343866	-0.285551
YGR120C	COG2	7.7861	0.215945	0.0998147	-0.379157	-0.626652	0.00935551	0.463723
YGR121C	MEP1	6.23113	0.572558	0.308706	0.581898	0.933817	0.00607048	0.906274
YGR121W-A	YGR121W-A	3.13433	-0.822539	-0.269766	0.101157	-0.599126	0.0608174	1.24584
YGR122W	YGR122W	7.84266	0.405748	0.388875	0.0802742	0.0678908	-0.033063	-0.109129
YGR122C-A	YGR122C-A	4.30181	-0.890792	-0.346778	0.804957	1.00017	-0.0247246	0.084432
YGR123C	PPT1	10.5672	-0.210244	-0.787423	-0.666131	-1.00979	-0.00481133	-0.594414
YGR124W	ASN2	13.1051	0.251097	-0.240538	-0.544107	-1.2501	-0.0837455	0.139747
YGR125W	YGR125W	9.78372	0.206358	-0.189226	0.168445	0.284904	0.00920612	-0.103728
YGR126W	YGR126W	5.86504	-0.114401	0.236457	0.298335	0.568134	0.0052042	-0.218178
YGR127W	YGR127W	7.44553	-0.131654	0.300648	0.632675	0.996054	0.0718758	0.0062792
YGR128C	UTP8	11.1828	0.158553	-0.0390063	-0.759301	-1.13312	-0.0606193	-0.176377
YGR129W	SYF2	8.07459	-0.614791	-0.0715793	0.16345	0.296042	-0.246995	-0.349179
YGR130C	YGR130C	9.78501	0.210606	0.345957	0.39749	0.590424	-0.0984906	-0.201385
YGR131W	FHN1	4.8014	0.534698	0.792224	-0.130045	-0.427389	-0.0187493	1.50911
YGR132C	PHB1	10.8456	0.12515	0.0295212	0.0463219	-0.0942432	-0.0300712	-0.114725
YGR133W	PEX4	6.63106	0.136289	0.29814	0.120634	-0.0202702	0.0391459	0.845822
YGR134W	CAF130	9.05722	0.310298	0.132405	-0.0433888	-0.022442	0.0828919	0.0522404
YGR135W	PRE9	11.5129	-0.0205467	-0.08104	-0.222265	-0.524339	-0.0641048	0.14126
YGR136W	LSB1	9.66991	0.24745	0.195873	0.247185	0.26824	0.0932865	0.0990509
YGR137W	YGR137W	8.98359	0.24797	0.318943	0.252377	0.256419	0.0562535	0.331393
YGR138C	TPO2	9.11558	-0.396422	1.03714	1.89507	1.30209	0.0324567	1.83262
YGR139W	YGR139W	2.51895	0.39682	-0.763219	0.220079	-0.130559	-0.56747	0.151067
YGR140W	CBF2	8.8708	0.201988	0.415717	0.0464834	0.0129654	0.0185749	0.0120814
YGR141W	VPS62	8.63336	0.0426925	-0.0199416	0.501478	0.625786	0.0447328	0.020194
YGR142W	BTN2	8.11135	3.68957	1.78758	-0.331588	-0.372732	0.352791	2.56844
YGR143W	SKN1	9.07998	-0.201952	0.766738	0.664419	1.08423	-0.0250963	-0.0528059
YGR144W	THI4	3.84801	-0.400278	0.239335	0.999197	0.566154	0.101611	3.46632
YGR145W	ENP2	11.5751	-0.0600817	-0.449635	-0.596518	-1.01741	0.0513452	-0.0554012
YGR146C	ECL1	8.16398	0.727236	1.06724	0.904408	0.380434	0.0635875	1.96764
YGR146C-A	YGR146C-A	2.37611	0.348591	1.08669	0.523858	1.0564	-0.129312	-0.306784
YGR147C	NAT2	9.55047	-0.0684617	0.101061	-0.0440559	-0.0531755	0.000305041	-0.260556
YGR148C	RPL24B	13.9885	-0.376574	-0.972582	-0.68682	-1.08435	-0.125898	-0.541705
YGR149W	GPC1	7.5696	0.247802	0.44187	0.832	1.12359	0.0676425	0.205836
YGR150C	CCM1	9.60478	-0.042071	0.00980868	-0.206	-0.303188	0.0415295	-0.319309
YGR151C	YGR151C	8.59343	-0.140563	0.0600147	-0.193966	-0.62903	-0.0909164	0.659008
YGR152C	RSR1	9.37754	-0.0429779	0.00779166	-0.248336	-0.653327	-0.0651902	0.561872
YGR153W	YGR153W	6.55405	-0.052467	-0.0160798	1.00374	0.72792	-0.137822	1.12529
YGR154C	GTO1	6.8437	0.385191	0.796931	0.0058039	-0.125472	-0.0931001	0.892414
YGR155W	CYS4	13.08	-0.360971	-0.194643	-0.779134	-1.06619	0.0207278	-0.217631
YGR156W	PTI1	8.32099	0.56717	0.0535191	0.0879447	-0.011967	0.114522	0.217991
YGR157W	CHO2	11.7129	0.419299	0.160255	-0.761981	-0.87616	0.144661	0.0106387
YGR158C	MTR3	9.38788	0.119975	-0.0864731	-0.271989	-0.515196	-0.0706876	-0.173045
YGR159C	NSR1	13.4633	-0.210727	-0.366466	-0.902691	-1.5932	0.0221347	0.304838
YGR160W	YGR160W	3.05448	-0.855947	-0.311363	-0.0201634	0.104594	-0.153815	-0.351098
YGR161C	RTS3	7.52458	1.03712	1.66159	1.15738	0.918046	-0.472899	2.24039
YGR161W-C	YGR161W-C	5.80941	0.253604	0.162955	0.777243	0.616584	-0.486422	0.440537
YGR161W-A	YGR161W-A	6.09055	-0.559476	0.110808	0.168557	0.188238	-0.207659	-0.267755
YGR161W-B	YGR161W-B	9.55393	-0.667579	-0.0719235	0.334313	0.0100764	0.0436332	1.21475
YGR161C-D	YGR161C-D	10.9944	-0.777254	-0.0753625	0.643296	0.391562	0.0867554	0.655476
YGR161C-C	YGR161C-C	7.9435	-0.944049	-0.0833653	0.777427	0.908194	-0.0733128	0.0397387
YGR162W	TIF4631	12.8635	-0.223954	-0.722523	-0.72565	-0.802198	0.0332782	-0.864297
YGR163W	GTR2	8.9274	0.0163571	-0.126845	0.0101347	0.135984	0.00395178	-0.263522
YGR164W	YGR164W	3.74208	0.0302753	0.0258807	0.0576344	0.20394	-0.169448	0.536981
YGR165W	MRPS35	8.94037	-0.208745	0.145181	-0.0269049	0.032179	0.0571442	-0.164585
YGR166W	TRS65	8.82453	0.0665522	0.146067	-0.0100578	-0.10236	0.125715	0.308751
YGR167W	CLC1	10.9644	-0.121804	-0.311574	-0.211018	-0.240802	0.039042	-0.173556
YGR168C	YGR168C	8.10948	-0.118675	0.230137	0.249083	0.217393	0.0327078	0.163144
YGR169C	PUS6	7.60533	-0.270937	0.0831561	-0.0432088	0.0635563	0.102647	-0.208227
YGR169C-A	YGR169C-A	9.44809	-0.0853583	0.243212	0.0216198	-0.10411	-0.279217	-0.0871692
YGR170W	PSD2	9.73626	-0.107219	-0.37908	0.100613	0.303947	0.110993	0.125529
YGR171C	MSM1	8.00028	-0.0553878	0.0978274	0.132939	0.189322	0.0900928	-0.144315
YGR172C	YIP1	9.50334	0.22399	-0.142603	-0.19667	-0.379912	-0.0502861	0.0352625
YGR173W	RBG2	10.3409	0.230422	-0.174165	-0.455035	-0.825381	0.0420194	0.0688097
YGR174C	CBP4	7.49656	-0.333391	0.273241	0.595862	0.88204	0.0695171	-0.321963
YGR174W-A	YGR174W-A	2.30819	-0.0753521	1.10929	1.36171	1.96086	-0.151806	0.974466
YGR175C	ERG1	12.0961	-0.368959	-0.204166	-0.081392	-0.0829515	0.111782	-0.224405
YGR176W	YGR176W	0.776147	-1.3721	-2.51227	2.20217	4.44918	-0.381007	-3.96007
YGR177C	ATF2	8.8482	-0.464792	-0.294797	-1.31166	-1.61339	0.0945748	-0.431367
YGR178C	PBP1	11.1172	0.239101	-0.274109	0.0438258	0.257007	-0.0186098	-0.357335
YGR179C	OKP1	7.83309	0.107234	0.532145	-0.0153087	0.0495121	-0.142499	0.139082
YGR180C	RNR4	12.0041	-0.105765	-0.0364648	0.203475	0.306088	0.210178	0.100396
YGR181W	TIM13	8.80456	0.218489	0.00195396	-0.238723	-0.526761	0.0708274	0.126098
YGR182C	YGR182C	7.81451	0.0720896	0.644073	1.15059	1.28656	-0.289642	0.733772
YGR183C	QCR9	7.80716	0.149839	0.602279	1.04293	1.1479	-0.244492	0.683609
YGR184C	UBR1	10.7455	0.130842	-0.167117	0.068374	0.364602	0.0962418	-0.222225
YGR185C	TYS1	12.2797	0.211903	-0.28224	-0.4152	-0.742804	-0.0462966	-0.213926
YGR186W	TFG1	11.2099	0.0441902	-0.376534	-0.0741652	0.00490772	-0.0167854	-0.310313
YGR187C	HGH1	11.0259	-0.42997	-0.413832	-0.589925	-1.14618	-0.134157	-0.142685
YGR188C	BUB1	7.91816	-0.15798	0.00594763	0.0381597	0.30501	0.115244	-0.0110638
YGR189C	CRH1	12.0087	-0.124903	0.154521	0.562461	0.180961	-0.0152648	0.72937
YGR190C	YGR190C	-0.185006	-1.14037	-0.895693	1.88295	2.12656	1.07738	-1.36515
YGR191W	HIP1	11.2747	0.0271174	-0.313186	-0.248897	-0.547304	-0.0372392	0.0271453
YGR192C	TDH3	17.8023	-0.0197606	-0.751335	-0.518774	-0.826671	0.0201577	-0.751351
YGR193C	PDX1	10.2305	0.270555	-0.0240684	-0.118442	-0.186336	-0.081814	-0.0970309
YGR194C	XKS1	7.26352	0.102369	0.654274	0.849114	1.29905	-0.00272732	0.088613
YGR195W	SKI6	9.47667	0.0706811	-0.0702917	-0.412477	-0.529453	0.11711	-0.0177695
YGR196C	FYV8	9.05179	0.232763	0.353162	0.123481	0.256433	-0.0431791	0.229687
YGR197C	SNG1	7.63744	0.444262	0.476877	0.183421	0.101738	0.0126114	0.562168
YGR198W	YPP1	9.92208	0.173937	0.244426	-0.466741	-0.608334	0.104418	-0.0178532
YGR199W	PMT6	9.75638	-0.0038295	-0.260947	0.0533867	0.0250527	0.00335891	-0.339717
YGR200C	ELP2	11.1037	-0.234319	-0.308395	-0.43372	-0.64542	0.164779	-0.210065
YGR201C	YGR201C	6.38315	-0.137652	-0.429438	-0.173762	0.203138	0.283473	1.21869
YGR202C	PCT1	9.32003	0.179988	-0.0833732	-0.143992	0.0162936	-0.128296	-0.190052
YGR203W	YCH1	6.872	-0.133251	-0.254933	0.470452	0.521021	-0.032445	0.10751
YGR204W	ADE3	12.6455	-0.327034	-0.686389	-0.0504619	-0.073567	-0.0462151	-0.609306
YGR204C-A	YGR204C-A	0.175796	-0.410917	-0.37314	0.495492	2.46587	-0.317973	-1.01402
YGR205W	TDA10	8.13404	-0.451012	-1.1716	0.221899	0.612982	0.0768114	-1.83889
YGR206W	MVB12	7.15189	-0.356104	-0.41532	-0.0764119	0.0336098	-0.255835	-0.511336
YGR207C	CIR1	9.81092	-0.216365	-0.065351	0.140132	-0.125929	-0.026852	0.277151
YGR208W	SER2	10.2729	-0.130647	-0.332126	-0.389489	-0.819413	-0.0356613	-0.199745
YGR209C	TRX2	11.6527	-0.101248	-0.456595	-0.301955	-0.481715	-0.100458	-0.333908
YGR210C	YGR210C	10.8894	0.034521	-0.51455	-0.394156	-0.26246	0.0321087	-0.624706
YGR211W	ZPR1	11.0349	0.47022	-0.153531	-0.666711	-0.735348	0.142942	-0.183145
YGR212W	SLI1	6.84986	0.442562	0.353877	0.109049	0.144343	0.0576693	0.062445
YGR213C	RTA1	2.95044	-0.762572	0.813392	1.09417	0.134855	0.0742486	3.51433
YGR214W	RPS0A	13.9811	-0.0234437	-0.821325	-0.767191	-1.23516	-0.0634616	-0.537559
YGR215W	RSM27	8.50351	0.327392	-0.0922835	-0.0965021	-0.229155	-0.0821698	0.124786
YGR216C	GPI1	9.07194	0.13807	0.114163	-0.338502	-0.489227	0.00223176	0.179721
YGR217W	CCH1	9.60979	0.146922	-0.35033	0.0989763	0.175979	0.0874042	0.0187306
YGR218W	CRM1	11.6141	0.279258	-0.264968	-0.107167	0.0337773	0.00868132	-0.444294
YGR219W	YGR219W	1.28465	-0.129485	0.0279585	0.635317	1.82945	-0.0697952	-3.01654
YGR220C	MRPL9	9.2248	-0.0743452	0.121541	-0.145992	-0.129255	-0.0674626	-0.10376
YGR221C	TOS2	7.68184	-0.0888097	-0.205949	-0.231994	-0.0613357	0.12305	0.030603
YGR222W	PET54	8.2091	-0.202817	-0.00208229	0.208729	0.415851	0.0858087	-0.0924165
YGR223C	HSV2	8.19357	0.223513	0.456735	0.326828	0.388795	0.134597	0.590842
YGR224W	AZR1	1.58649	-0.0273095	-0.292016	-0.172776	0.219247	0.0808679	0.775337
YGR225W	AMA1	3.52739	0.0930456	0.917829	2.12354	2.25136	0.169466	1.67466
YGR226C	YGR226C	-1.77763	-0.672083	-1.49739	1.17547	3.60379	0.348525	-3.17398
YGR227W	DIE2	8.82342	0.230101	0.1417	0.0188929	-0.163632	0.0579135	0.0385229
YGR228W	YGR228W	1.30595	-2.19137	-0.90969	1.34957	1.77915	0.263659	-1.39007
YGR229C	SMI1	11.5242	-0.0536236	-0.0183845	-0.168066	-0.427419	-0.0546838	0.140242
YGR230W	BNS1	7.04917	0.190498	0.39885	0.645941	0.758723	-0.281154	0.39695
YGR231C	PHB2	10.5697	-0.0178361	0.161132	0.00917635	-0.11032	0.0176225	0.087035
YGR232W	NAS6	9.0592	0.23058	0.0229335	-0.000967447	-0.198059	0.0433646	0.313643
YGR233C	PHO81	10.7536	-0.794705	0.116101	-0.420144	-0.662923	-0.00264565	-0.402883
YGR234W	YHB1	13.3267	-1.76556	-1.33017	-1.32997	-1.56269	-0.30286	-1.76685
YGR235C	YGR235C	8.87729	0.00967588	0.412652	0.229594	0.0729612	-0.0475525	0.685333
YGR236C	SPG1	2.09432	0.120784	1.13767	0.500538	1.6168	-0.0487392	1.68454
YGR237C	YGR237C	8.5822	0.405289	0.584372	0.288476	0.34025	0.0452637	0.483159
YGR238C	KEL2	7.64601	-0.126003	0.635662	0.0345545	0.509248	0.066423	-0.0334756
YGR239C	PEX21	7.54487	-0.338193	0.123671	0.228102	-0.318787	-0.396762	0.931828
YGR240C	PFK1	13.5645	-0.121871	-0.807269	-0.574758	-0.504623	0.089321	-1.00956
YGR240C-A	YGR240C-A	3.45537	-0.978992	0.117465	0.236748	0.23901	0.266859	0.0201839
YGR241C	YAP1802	9.19947	-0.313696	0.357794	0.187446	0.26399	-0.00053166	-0.207173
YGR242W	YGR242W	-0.950927	-0.536539	-0.7788	-0.288856	0.417869	-0.547903	0.185735
YGR243W	MPC3	4.29486	-1.46114	0.233741	2.61909	2.37435	-0.538301	1.01547
YGR244C	LSC2	10.2627	-0.773587	0.0816094	0.700328	0.662432	-0.0258256	0.400717
YGR245C	SDA1	12.0574	-0.147997	-0.526289	-0.600218	-1.00292	-0.032896	-0.0294546
YGR246C	BRF1	9.51688	0.120913	0.173504	0.0320349	-0.00241451	-0.0998494	0.0601634
YGR247W	CPD1	8.05363	-0.288719	-0.371643	0.0838533	0.232741	-0.100483	-0.834562
[truncated: 4,645 more rows]

## Sheet: Genotype_spt3Δ_vs_wt
Gene_ID	Gene_name	baseMean	log2FoldChange	lfcSE	stat	pvalue	padj	Direction	Model_factor
YDR392W	SPT3	297.929	-9.6988	0.618264	-14.8784	4.54952e-50	3.02043e-46	Downregulated	Genotype_spt3_vs_wt
YER081W	SER3	3483.79	4.17237	0.255608	14.3672	8.30974e-47	2.75842e-43	Upregulated	Genotype_spt3_vs_wt
YDL070W	BDF2	1859.4	-1.60599	0.0794142	-13.9269	4.3509e-44	9.62855e-41	Downregulated	Genotype_spt3_vs_wt
YBR093C	PHO5	1557.31	-3.39338	0.208721	-13.8624	1.07034e-43	1.77649e-40	Downregulated	Genotype_spt3_vs_wt
YLR300W	EXG1	8691.72	-1.69403	0.0902329	-13.2327	5.67936e-40	7.54105e-37	Downregulated	Genotype_spt3_vs_wt
YOL143C	RIB4	2966.16	-1.31663	0.0662573	-12.3251	6.63774e-35	7.34466e-32	Downregulated	Genotype_spt3_vs_wt
YHR136C	SPL2	380.658	-5.08628	0.391288	-11.721	9.94825e-32	9.4352e-29	Downregulated	Genotype_spt3_vs_wt
YPL067C	YPL067C	135.949	-1.91536	0.13424	-10.5435	5.44483e-26	4.51853e-23	Downregulated	Genotype_spt3_vs_wt
YIL121W	QDR2	872.465	-1.8478	0.135488	-9.94775	2.57948e-23	1.9028e-20	Downregulated	Genotype_spt3_vs_wt
YLL028W	TPO1	496.835	-2.12125	0.166734	-9.72355	2.39294e-22	1.58867e-19	Downregulated	Genotype_spt3_vs_wt
YGL251C	HFM1	185.898	-1.76908	0.137527	-9.22785	2.76117e-20	1.66649e-17	Downregulated	Genotype_spt3_vs_wt
YNL015W	PBI2	477.648	-1.80999	0.142782	-9.1748	4.52427e-20	2.50305e-17	Downregulated	Genotype_spt3_vs_wt
YDR397C	NCB2	450.775	-1.61158	0.126431	-8.79201	1.46907e-18	7.50245e-16	Downregulated	Genotype_spt3_vs_wt
YBR158W	AMN1	974.11	-1.40665	0.103606	-8.75089	2.11686e-18	1.00384e-15	Downregulated	Genotype_spt3_vs_wt
YPL019C	VTC3	4086.87	-1.50319	0.115492	-8.68625	3.74603e-18	1.65799e-15	Downregulated	Genotype_spt3_vs_wt
YAL060W	BDH1	840.232	-1.41464	0.105534	-8.66678	4.4453e-18	1.84452e-15	Downregulated	Genotype_spt3_vs_wt
YLR399C	BDF1	1640.55	-1.1729	0.0795165	-8.46233	2.62087e-17	1.02353e-14	Downregulated	Genotype_spt3_vs_wt
YER001W	MNN1	1226.42	-1.2116	0.0842168	-8.44964	2.92205e-17	1.07775e-14	Downregulated	Genotype_spt3_vs_wt
YHR215W	PHO12	1200.62	-2.73645	0.270799	-8.25868	1.47289e-16	5.1466e-14	Downregulated	Genotype_spt3_vs_wt
YAR071W	PHO11	997.471	-2.65636	0.276883	-7.78798	6.8088e-15	2.26018e-12	Downregulated	Genotype_spt3_vs_wt
YGR234W	YHB1	2705.01	-1.76556	0.163924	-7.72038	1.15979e-14	3.6666e-12	Downregulated	Genotype_spt3_vs_wt
YEL047C	YEL047C	1600.96	1.2714	0.100273	7.69303	1.4369e-14	4.33616e-12	Upregulated	Genotype_spt3_vs_wt
YPL082C	MOT1	1360.84	-1.14504	0.0844457	-7.6385	2.19769e-14	6.34368e-12	Downregulated	Genotype_spt3_vs_wt
YDR281C	PHM6	108.32	-3.77783	0.436037	-7.51731	5.59138e-14	1.54671e-11	Downregulated	Genotype_spt3_vs_wt
YHR094C	HXT1	2587.4	-2.04127	0.211362	-7.2921	3.05153e-13	8.10364e-11	Downregulated	Genotype_spt3_vs_wt
YMR046C	YMR046C	298.473	-1.96094	0.20166	-7.24458	4.33797e-13	1.10032e-10	Downregulated	Genotype_spt3_vs_wt
YBL005W-A	YBL005W-A	248.302	-1.77682	0.176347	-7.24036	4.47487e-13	1.10032e-10	Downregulated	Genotype_spt3_vs_wt
YOR107W	RGS2	170.931	-1.85771	0.193655	-7.01097	2.36674e-12	5.6117e-10	Downregulated	Genotype_spt3_vs_wt
YHR071W	PCL5	1591.03	-1.41719	0.131368	-6.98184	2.91342e-12	6.66973e-10	Downregulated	Genotype_spt3_vs_wt
YPR195C	YPR195C	13.7095	-3.01186	0.371042	-6.76975	1.29003e-11	2.85484e-09	Downregulated	Genotype_spt3_vs_wt
YMR307W	GAS1	11572.7	-0.988562	0.0739835	-6.60366	4.01137e-11	8.59081e-09	Downregulated	Genotype_spt3_vs_wt
YBL043W	ECM13	87.8105	-1.66707	0.182446	-6.39677	1.58693e-10	3.29239e-08	Downregulated	Genotype_spt3_vs_wt
YOL155C	HPF1	2680.25	-1.41294	0.147604	-6.18507	6.20753e-10	1.24884e-07	Downregulated	Genotype_spt3_vs_wt
YJR104C	SOD1	4723.56	-1.37533	0.143132	-6.11554	9.62314e-10	1.87906e-07	Downregulated	Genotype_spt3_vs_wt
YOR374W	ALD4	1751.08	-1.14325	0.105847	-6.07719	1.22306e-09	2.31996e-07	Downregulated	Genotype_spt3_vs_wt
YLR034C	SMF3	1317.18	1.05587	0.0918721	6.05051	1.4439e-09	2.6628e-07	Upregulated	Genotype_spt3_vs_wt
YGL039W	YGL039W	711.438	1.41686	0.153011	5.99217	2.07065e-09	3.71542e-07	Upregulated	Genotype_spt3_vs_wt
YNL040W	YNL040W	304.936	-1.04009	0.0943567	-5.7239	1.04107e-08	1.81886e-06	Downregulated	Genotype_spt3_vs_wt
YDR539W	FDC1	471.057	-1.11457	0.108547	-5.66183	1.49767e-08	2.5495e-06	Downregulated	Genotype_spt3_vs_wt
YGR108W	CLB1	856.993	-1.3678	0.153834	-5.64112	1.68949e-08	2.80414e-06	Downregulated	Genotype_spt3_vs_wt
YMR195W	ICY1	330.701	-1.53367	0.184901	-5.5904	2.26546e-08	3.66838e-06	Downregulated	Genotype_spt3_vs_wt
YER037W	PHM8	441.898	-1.7113	0.220827	-5.48529	4.12788e-08	6.525e-06	Downregulated	Genotype_spt3_vs_wt
YOR152C	ATG40	296.195	1.22312	0.133129	5.43173	5.58098e-08	8.61678e-06	Upregulated	Genotype_spt3_vs_wt
YML123C	PHO84	14053	-2.40709	0.360428	-5.29119	1.21521e-07	1.83359e-05	Downregulated	Genotype_spt3_vs_wt
YJL012C	VTC4	3651.29	-1.01587	0.0981616	-5.25534	1.47748e-07	2.17978e-05	Downregulated	Genotype_spt3_vs_wt
YOL152W	FRE7	227.509	-1.44086	0.179894	-5.2301	1.69414e-07	2.34321e-05	Downregulated	Genotype_spt3_vs_wt
YPL165C	SET6	6.3289	-2.9656	0.470757	-5.23753	1.62741e-07	2.34321e-05	Downregulated	Genotype_spt3_vs_wt
YFR055W	IRC7	643.677	-1.39458	0.170989	-5.23179	1.67872e-07	2.34321e-05	Downregulated	Genotype_spt3_vs_wt
YLR111W	YLR111W	9.06266	3.21918	0.527515	5.15469	2.54045e-07	3.44206e-05	Upregulated	Genotype_spt3_vs_wt
YBR244W	GPX2	639.557	-1.46056	0.188233	-5.10302	3.34273e-07	4.43848e-05	Downregulated	Genotype_spt3_vs_wt
YLR285C-A	YLR285C-A	274.435	-1.41584	0.183835	-4.98187	6.29724e-07	8.06693e-05	Downregulated	Genotype_spt3_vs_wt
YIR028W	DAL4	47.6443	-1.52255	0.20528	-4.98122	6.31843e-07	8.06693e-05	Downregulated	Genotype_spt3_vs_wt
YDL048C	STP4	795.189	-1.95638	0.292951	-4.97143	6.64612e-07	8.17103e-05	Downregulated	Genotype_spt3_vs_wt
YKL185W	ASH1	1141.93	-0.964494	0.093365	-4.97503	6.52377e-07	8.17103e-05	Downregulated	Genotype_spt3_vs_wt
YBR092C	PHO3	2231.81	-1.34442	0.171108	-4.93501	8.01469e-07	9.67446e-05	Downregulated	Genotype_spt3_vs_wt
YNR067C	DSE4	1932.31	-1.20901	0.144429	-4.90904	9.15225e-07	0.000108503	Downregulated	Genotype_spt3_vs_wt
YLR286C	CTS1	5926.17	-1.05985	0.114309	-4.89765	9.69911e-07	0.000112969	Downregulated	Genotype_spt3_vs_wt
YGR142W	BTN2	2042.61	3.68957	0.652704	4.88671	1.02534e-06	0.000117367	Upregulated	Genotype_spt3_vs_wt
YMR122W-A	YMR122W-A	3456.95	-1.30392	0.164715	-4.88067	1.05726e-06	0.000118537	Downregulated	Genotype_spt3_vs_wt
YCL030C	HIS4	3437.06	-1.09245	0.121451	-4.87807	1.07128e-06	0.000118537	Downregulated	Genotype_spt3_vs_wt
YLR304C	ACO1	5857.07	-1.2045	0.146023	-4.82458	1.40302e-06	0.000152699	Downregulated	Genotype_spt3_vs_wt
YPR132W	RPS23B	10285.7	-1.22436	0.154702	-4.68229	2.83689e-06	0.000303776	Downregulated	Genotype_spt3_vs_wt
YNL305C	BXI1	614.514	1.11201	0.131257	4.6627	3.12091e-06	0.000328885	Upregulated	Genotype_spt3_vs_wt
YNL046W	YNL046W	184.848	-1.20452	0.152837	-4.60963	4.0339e-06	0.000418454	Downregulated	Genotype_spt3_vs_wt
YER072W	VTC1	3047.27	-1.01524	0.112615	-4.57521	4.75749e-06	0.000485923	Downregulated	Genotype_spt3_vs_wt
YMR045C	YMR045C	3341.6	-1.13873	0.139735	-4.57102	4.85359e-06	0.000488227	Downregulated	Genotype_spt3_vs_wt
YDR171W	HSP42	1869.28	3.37086	0.628869	4.56512	4.99212e-06	0.000489419	Upregulated	Genotype_spt3_vs_wt
YLR121C	YPS3	1039.75	-1.36792	0.190156	-4.56425	5.01288e-06	0.000489419	Downregulated	Genotype_spt3_vs_wt
YKR042W	UTH1	8358.96	-0.925185	0.0933176	-4.55632	5.20581e-06	0.000500889	Downregulated	Genotype_spt3_vs_wt
YMR182C	RGM1	140.718	1.28314	0.17269	4.53494	5.76209e-06	0.000546493	Upregulated	Genotype_spt3_vs_wt
YMR191W	SPG5	1079.22	1.02005	0.116248	4.47359	7.69158e-06	0.000709228	Upregulated	Genotype_spt3_vs_wt
YLR258W	GSY2	1358.59	-1.06104	0.125377	-4.47477	7.64924e-06	0.000709228	Downregulated	Genotype_spt3_vs_wt
YFR030W	MET10	1137.12	1.23198	0.165067	4.43445	9.23065e-06	0.000839484	Upregulated	Genotype_spt3_vs_wt
YMR319C	FET4	1631.64	1.28354	0.177255	4.42042	9.85109e-06	0.000883802	Upregulated	Genotype_spt3_vs_wt
YDR345C	HXT3	16373.8	-1.33121	0.188256	-4.41535	1.00845e-05	0.000892678	Downregulated	Genotype_spt3_vs_wt
YOL109W	ZEO1	4749.69	-1.33091	0.190807	-4.35472	1.33237e-05	0.00114878	Downregulated	Genotype_spt3_vs_wt
YOR071C	NRT1	331.672	-1.26085	0.174682	-4.35563	1.32687e-05	0.00114878	Downregulated	Genotype_spt3_vs_wt
YJR153W	PGU1	39.514	-1.85002	0.31105	-4.3402	1.4235e-05	0.00121162	Downregulated	Genotype_spt3_vs_wt
YDR540C	IRC4	86.8883	-1.17326	0.155553	-4.32819	1.50336e-05	0.0012634	Downregulated	Genotype_spt3_vs_wt
YIL073C	SPO22	49.7565	1.3094	0.187896	4.30772	1.64945e-05	0.00136884	Upregulated	Genotype_spt3_vs_wt
YJR005C-A	LSO1	39.7655	2.12316	0.377859	4.29567	1.74166e-05	0.00142752	Upregulated	Genotype_spt3_vs_wt
YIR030C	DCG1	46.6108	-1.36719	0.205216	-4.22572	2.38178e-05	0.00192837	Downregulated	Genotype_spt3_vs_wt
YLR231C	BNA5	541.065	-1.26228	0.180513	-4.22286	2.41225e-05	0.00192951	Downregulated	Genotype_spt3_vs_wt
YLR411W	CTR3	44.173	-1.22591	0.17207	-4.21872	2.45697e-05	0.00194189	Downregulated	Genotype_spt3_vs_wt
YBL005W-B	YBL005W-B	2948.81	-1.10472	0.14382	-4.20468	2.61455e-05	0.00204211	Downregulated	Genotype_spt3_vs_wt
YGR259C	YGR259C	12.8845	1.97185	0.351964	4.18183	2.89177e-05	0.00223238	Upregulated	Genotype_spt3_vs_wt
YGR243W	MPC3	80.1431	-1.46114	0.234723	-4.09477	4.22588e-05	0.00322478	Downregulated	Genotype_spt3_vs_wt
YGL230C	YGL230C	10.8534	-1.98467	0.364954	-4.0681	4.73979e-05	0.00357585	Downregulated	Genotype_spt3_vs_wt
YPL092W	SSU1	579.423	-0.991679	0.121754	-4.03831	5.38375e-05	0.00395076	Downregulated	Genotype_spt3_vs_wt
YJR028W	YJR028W	1333.78	-1.6068	0.274168	-4.03694	5.41526e-05	0.00395076	Downregulated	Genotype_spt3_vs_wt
YAR035W	YAT1	99.3765	-1.01102	0.126515	-4.03917	5.36397e-05	0.00395076	Downregulated	Genotype_spt3_vs_wt
YHR137W	ARO9	375.329	-1.45846	0.237618	-4.0336	5.49279e-05	0.00396377	Downregulated	Genotype_spt3_vs_wt
YGL209W	MIG2	638.275	-1.61293	0.281471	-3.95398	7.6862e-05	0.00548695	Downregulated	Genotype_spt3_vs_wt
YGL184C	STR3	114.717	1.51821	0.260561	3.90775	9.31605e-05	0.00657971	Upregulated	Genotype_spt3_vs_wt
YBR067C	TIP1	3514.42	1.21245	0.183081	3.89142	9.96583e-05	0.00696454	Upregulated	Genotype_spt3_vs_wt
YDL020C	RPN4	1314.02	1.21574	0.184713	3.8749	0.000106667	0.00737666	Upregulated	Genotype_spt3_vs_wt
YPR158W	CUR1	384.971	2.39064	0.488266	3.87215	0.000107879	0.00738357	Upregulated	Genotype_spt3_vs_wt
YLR092W	SUL2	178.136	1.25442	0.196265	3.84389	0.000121099	0.00820381	Upregulated	Genotype_spt3_vs_wt
YNL284C-A	YNL284C-A	147.326	-1.25305	0.196618	-3.83004	0.00012812	0.00850592	Downregulated	Genotype_spt3_vs_wt
YNL217W	YNL217W	734.003	-0.882567	0.0998675	-3.83075	0.000127754	0.00850592	Downregulated	Genotype_spt3_vs_wt
YGL158W	RCK1	82.0468	-1.18993	0.180568	-3.82088	0.000132974	0.00874072	Downregulated	Genotype_spt3_vs_wt
IGS1-2AS	IGS1-2AS	17980.6	-1.95185	0.380496	-3.81567	0.000135812	0.00883976	Downregulated	Genotype_spt3_vs_wt
YJL217W	REE1	840.698	-1.09496	0.157768	-3.7711	0.000162532	0.0104762	Downregulated	Genotype_spt3_vs_wt
YLL012W	YEH1	762.11	-0.943112	0.118777	-3.73064	0.000190994	0.0121924	Downregulated	Genotype_spt3_vs_wt
YJR026W	YJR026W	1439.51	-1.50325	0.269894	-3.7172	0.000201439	0.0127367	Downregulated	Genotype_spt3_vs_wt
YJL133C-A	YJL133C-A	320.334	-1.25958	0.205296	-3.69996	0.000215637	0.0135058	Downregulated	Genotype_spt3_vs_wt
YLR338W	OPI9	22.5561	-2.03178	0.414496	-3.69554	0.000219423	0.0136145	Downregulated	Genotype_spt3_vs_wt
YKR052C	MRS4	263.685	1.00286	0.136624	3.68063	0.000232661	0.0143022	Upregulated	Genotype_spt3_vs_wt
YAR010C	YAR010C	350.964	-1.17968	0.185712	-3.65985	0.000252362	0.0153709	Downregulated	Genotype_spt3_vs_wt
YOR032C	HMS1	74.8095	1.42322	0.253532	3.64142	0.000271135	0.0163642	Upregulated	Genotype_spt3_vs_wt
YHL040C	ARN1	821.053	1.19557	0.192322	3.61668	0.000298401	0.0178476	Upregulated	Genotype_spt3_vs_wt
YJL218W	YJL218W	61.727	-1.08125	0.16143	-3.60059	0.000317494	0.01882	Downregulated	Genotype_spt3_vs_wt
YER062C	YER062C	1363.6	-1.08395	0.16254	-3.59266	0.000327323	0.019231	Downregulated	Genotype_spt3_vs_wt
YOR316C	COT1	825.594	0.75523	0.072236	3.53328	0.000410432	0.0239023	Upregulated	Genotype_spt3_vs_wt
YNR073C	MAN2	66.1665	-1.18902	0.196439	-3.50753	0.000452285	0.0261106	Downregulated	Genotype_spt3_vs_wt
YJL149W	DAS1	511.41	0.842371	0.0983168	3.48233	0.000497077	0.0284491	Upregulated	Genotype_spt3_vs_wt
YJL144W	YJL144W	165.3	2.81266	0.666052	3.4722	0.000516217	0.0291755	Upregulated	Genotype_spt3_vs_wt
YBR183W	YPC1	251.664	-1.11055	0.175902	-3.47098	0.000518559	0.0291755	Downregulated	Genotype_spt3_vs_wt
YCL042W	YCL042W	186.263	-1.25288	0.218173	-3.45082	0.000558896	0.0311807	Downregulated	Genotype_spt3_vs_wt
YCR021C	HSP30	1562.31	3.08904	0.753014	3.43823	0.000585533	0.0321269	Upregulated	Genotype_spt3_vs_wt
YOR032W-A	YOR032W-A	6.6982	-2.03795	0.447034	-3.44035	0.000580962	0.0321269	Downregulated	Genotype_spt3_vs_wt
YGR041W	BUD9	417.109	-0.957523	0.133208	-3.43466	0.000593308	0.0322867	Downregulated	Genotype_spt3_vs_wt
IGS2-1S	IGS2-1S	69723.9	-1.96084	0.425704	-3.43158	0.000600071	0.0323892	Downregulated	Genotype_spt3_vs_wt
YPR160W-A	YPR160W-A	32.2567	-1.82148	0.387482	-3.41043	0.000648603	0.0347264	Downregulated	Genotype_spt3_vs_wt
YER188W	YER188W	82.3737	-1.42367	0.271857	-3.39762	0.000679745	0.0361026	Downregulated	Genotype_spt3_vs_wt
YCL026C-B	HBN1	140.125	1.05881	0.165065	3.38541	0.00071073	0.0374487	Upregulated	Genotype_spt3_vs_wt
YGR044C	RME1	85.8531	-1.08865	0.174226	-3.37864	0.000728441	0.0380797	Downregulated	Genotype_spt3_vs_wt
YMR173W-A	YMR173W-A	1181.89	-1.051	0.164907	-3.34127	0.00083397	0.0432557	Downregulated	Genotype_spt3_vs_wt
YOR316C-A	YOR316C-A	8.35235	-1.74693	0.373661	-3.33706	0.000846699	0.0435754	Downregulated	Genotype_spt3_vs_wt
YHR050W-A	YHR050W-A	48.2417	1.26613	0.23006	3.33014	0.000868009	0.0443286	Upregulated	Genotype_spt3_vs_wt
YHL047C	ARN2	1285.79	1.28401	0.236414	3.31626	0.00091232	0.0455405	Upregulated	Genotype_spt3_vs_wt
YMR173W	DDR48	1196.59	-1.05332	0.166779	-3.31769	0.000907666	0.0455405	Downregulated	Genotype_spt3_vs_wt
YAR047C	YAR047C	7.46288	-2.08968	0.479	-3.31874	0.000904259	0.0455405	Downregulated	Genotype_spt3_vs_wt
YBR099C	YBR099C	59.5127	1.79185	0.38982	3.31395	0.000919868	0.0455746	Upregulated	Genotype_spt3_vs_wt
YOR311C	DGK1	841.292	0.698744	0.0600325	3.31062	0.000930911	0.0457801	Upregulated	Genotype_spt3_vs_wt
YMR307C-A	YMR307C-A	14.2813	-2.14523	0.497357	-3.30795	0.000939817	0.0458783	Downregulated	Genotype_spt3_vs_wt
YDR320W-B	YDR320W-B	9.77768	-1.73159	0.372764	-3.30394	0.000953373	0.0462003	Downregulated	Genotype_spt3_vs_wt
YDR170W-A	YDR170W-A	89.9635	-1.04196	0.164478	-3.29501	0.000984169	0.0473471	Downregulated	Genotype_spt3_vs_wt
YPL158C	AIM44	1067.55	-0.791185	0.0891652	-3.26567	0.00109204	0.0521585	Downregulated	Genotype_spt3_vs_wt
YOR355W	GDS1	1631.85	0.776211	0.0852423	3.2403	0.00119404	0.056623	Upregulated	Genotype_spt3_vs_wt
YJR047C	ANB1	227.431	2.05204	0.480162	3.23233	0.00122785	0.0578136	Upregulated	Genotype_spt3_vs_wt
YHL028W	WSC4	155.22	-1.41831	0.285025	-3.22188	0.00127354	0.0595424	Downregulated	Genotype_spt3_vs_wt
YJL078C	PRY3	1002.21	-1.10279	0.187612	-3.21293	0.00131387	0.0609983	Downregulated	Genotype_spt3_vs_wt
YGR086C	PIL1	3278.32	-0.852788	0.110099	-3.20427	0.00135404	0.0615717	Downregulated	Genotype_spt3_vs_wt
YKL109W	HAP4	1308.77	-1.08968	0.18402	-3.20446	0.00135315	0.0615717	Downregulated	Genotype_spt3_vs_wt
YIL169C	YIL169C	631.76	-1.1918	0.215894	-3.20435	0.00135369	0.0615717	Downregulated	Genotype_spt3_vs_wt
YBR191W-A	YBR191W-A	1638.7	-0.894249	0.124076	-3.17748	0.0014856	0.0670947	Downregulated	Genotype_spt3_vs_wt
YMR304C-A	YMR304C-A	1254.51	-0.917368	0.131441	-3.17532	0.00149671	0.0671396	Downregulated	Genotype_spt3_vs_wt
YDR210C-C	YDR210C-C	273.847	-1.15164	0.205544	-3.17031	0.00152276	0.0678496	Downregulated	Genotype_spt3_vs_wt
YCL064C	CHA1	3105.02	-1.04681	0.173075	-3.15937	0.00158113	0.0699807	Downregulated	Genotype_spt3_vs_wt
YJL188C	BUD19	4.00978	-3.61164	0.986433	-3.15443	0.00160811	0.0707036	Downregulated	Genotype_spt3_vs_wt
YNL300W	TOS6	492.894	-1.06608	0.17989	-3.1468	0.00165067	0.0720972	Downregulated	Genotype_spt3_vs_wt
YDR151C	CTH1	530.978	0.938622	0.139536	3.14343	0.00166978	0.0724552	Upregulated	Genotype_spt3_vs_wt
YGR233C	PHO81	1154.46	-0.794705	0.094373	-3.12276	0.00179162	0.0772374	Downregulated	Genotype_spt3_vs_wt
YJR048W	CYC1	316.583	-1.43962	0.301825	-3.11315	0.00185105	0.0792844	Downregulated	Genotype_spt3_vs_wt
YML045W-A	YML045W-A	335.358	-1.14015	0.205934	-3.10851	0.00188034	0.080023	Downregulated	Genotype_spt3_vs_wt
YDR380W	ARO10	163.024	-1.30135	0.258716	-3.09742	0.00195214	0.0820269	Downregulated	Genotype_spt3_vs_wt
YOR153W	PDR5	8678.64	-0.888538	0.125381	-3.09885	0.00194276	0.0820269	Downregulated	Genotype_spt3_vs_wt
YBL107W-A	YBL107W-A	14.6254	-1.63539	0.368369	-3.08222	0.00205462	0.0857902	Downregulated	Genotype_spt3_vs_wt
YLR428C	YLR428C	10.0466	-1.96261	0.47494	-3.07956	0.00207305	0.0860186	Downregulated	Genotype_spt3_vs_wt
YLR230W	YLR230W	5.84203	-2.32064	0.599109	-3.0389	0.0023744	0.0979107	Downregulated	Genotype_spt3_vs_wt
YDR534C	FIT1	194.225	1.64952	0.379802	3.02662	0.00247301	0.0988743	Upregulated	Genotype_spt3_vs_wt
YMR013W-A	YMR013W-A	7.34569	1.70971	0.400373	3.02146	0.00251558	0.0988743	Upregulated	Genotype_spt3_vs_wt
YJR150C	DAN1	56.2564	3.91796	1.13129	3.0213	0.00251691	0.0988743	Upregulated	Genotype_spt3_vs_wt
YDR366C	YDR366C	28.7478	-1.19687	0.22982	-3.03223	0.00242756	0.0988743	Downregulated	Genotype_spt3_vs_wt
YGL194C-A	YGL194C-A	56.2333	-1.00196	0.16586	-3.02638	0.00247499	0.0988743	Downregulated	Genotype_spt3_vs_wt
YPL177C	CUP9	538.354	-0.736745	0.0783207	-3.02276	0.00250478	0.0988743	Downregulated	Genotype_spt3_vs_wt
YPL171C	OYE3	59.1629	-1.20769	0.233299	-3.03341	0.00241809	0.0988743	Downregulated	Genotype_spt3_vs_wt
YHR214C-C	YHR214C-C	356.737	-1.13843	0.21091	-3.02701	0.00246987	0.0988743	Downregulated	Genotype_spt3_vs_wt
YDL012C	YDL012C	405.73	0.801117	0.101281	2.97309	0.00294821	0.114873	Upregulated	Genotype_spt3_vs_wt
YDL037C	BSC1	324.845	-1.543	0.350942	-2.97199	0.00295878	0.114873	Downregulated	Genotype_spt3_vs_wt
YMR279C	YMR279C	12.2146	-1.39988	0.303738	-2.96268	0.00304972	0.117716	Downregulated	Genotype_spt3_vs_wt
YJR010W	MET3	371.757	1.24596	0.253491	2.94276	0.00325305	0.124838	Upregulated	Genotype_spt3_vs_wt
YOR161C	PNS1	338.642	-1.03312	0.181375	-2.93932	0.00328929	0.125503	Downregulated	Genotype_spt3_vs_wt
YOR148C	SPP2	355.819	-0.877845	0.128793	-2.93375	0.00334891	0.127048	Downregulated	Genotype_spt3_vs_wt
YGR118W	RPS23A	9365.22	-0.906921	0.138969	-2.92814	0.00340996	0.128148	Downregulated	Genotype_spt3_vs_wt
YKR013W	PRY2	2183.03	-0.985987	0.166005	-2.92754	0.00341651	0.128148	Downregulated	Genotype_spt3_vs_wt
YNL089C	YNL089C	1.52161	-3.10663	0.892834	-2.9195	0.00350597	0.130765	Downregulated	Genotype_spt3_vs_wt
YGR244C	LSC2	1738.74	-0.773587	0.0940284	-2.90962	0.00361866	0.134178	Downregulated	Genotype_spt3_vs_wt
YEL040W	UTR2	2877.32	-0.759681	0.0893001	-2.90796	0.0036379	0.134178	Downregulated	Genotype_spt3_vs_wt
YOR052C	YOR052C	890.186	1.08792	0.203634	2.88714	0.00388761	0.142596	Upregulated	Genotype_spt3_vs_wt
YEL057C	SDD1	27.8913	-1.07168	0.201671	-2.8347	0.00458688	0.16732	Downregulated	Genotype_spt3_vs_wt
YPR044C	OPI11	11.4402	-2.14606	0.582374	-2.82647	0.00470637	0.169813	Downregulated	Genotype_spt3_vs_wt
YPR137C-A	YPR137C-A	341.408	-1.1108	0.215997	-2.82782	0.00468657	0.169813	Downregulated	Genotype_spt3_vs_wt
YIL051C	MMF1	2742.23	-0.766128	0.0943478	-2.82071	0.00479168	0.171956	Downregulated	Genotype_spt3_vs_wt
YBR296C	PHO89	545.123	-1.97198	0.524725	-2.80524	0.00502795	0.179465	Downregulated	Genotype_spt3_vs_wt
YLR412C-A	YLR412C-A	6.91424	-1.82168	0.472584	-2.79671	0.0051626	0.183286	Downregulated	Genotype_spt3_vs_wt
YKR011C	YKR011C	616.189	1.03362	0.191879	2.78101	0.00541908	0.191368	Upregulated	Genotype_spt3_vs_wt
YBR116C	YBR116C	26.3613	-1.12403	0.226521	-2.75484	0.00587211	0.206269	Downregulated	Genotype_spt3_vs_wt
YER187W	YER187W	38.204	-1.00365	0.183085	-2.75093	0.00594268	0.20765	Downregulated	Genotype_spt3_vs_wt
YML040W	YML040W	407.603	-1.09044	0.215353	-2.74172	0.00611185	0.212443	Downregulated	Genotype_spt3_vs_wt
YLR180W	SAM1	3349.17	-0.751246	0.0917434	-2.73857	0.00617068	0.213371	Downregulated	Genotype_spt3_vs_wt
YAL018C	LDS1	22.336	1.60099	0.402637	2.73446	0.00624836	0.214937	Upregulated	Genotype_spt3_vs_wt
YER103W	SSA4	1323.68	1.3985	0.33342	2.6948	0.00704316	0.241029	Upregulated	Genotype_spt3_vs_wt
YAR050W	FLO1	121.9	0.849234	0.129693	2.69278	0.00708599	0.241251	Upregulated	Genotype_spt3_vs_wt
YBR101C	FES1	1181.17	1.11571	0.229884	2.67836	0.00739845	0.248072	Upregulated	Genotype_spt3_vs_wt
YLR264C-A	YLR264C-A	2.98557	-3.04637	0.950448	-2.67913	0.00738133	0.248072	Downregulated	Genotype_spt3_vs_wt
YNL259C	ATX1	226.923	-0.996063	0.185168	-2.67899	0.00738441	0.248072	Downregulated	Genotype_spt3_vs_wt
YGR228W	YGR228W	2.82001	-2.19137	0.634018	-2.66769	0.00763736	0.254796	Downregulated	Genotype_spt3_vs_wt
IGS2-1AS	IGS2-1AS	7246.41	-1.50674	0.377868	-2.66425	0.00771595	0.256131	Downregulated	Genotype_spt3_vs_wt
YKR046C	PET10	681.279	0.955085	0.17165	2.65124	0.0080196	0.264543	Upregulated	Genotype_spt3_vs_wt
YCR005C	CIT2	1884.86	1.28104	0.294731	2.65001	0.00804905	0.264543	Upregulated	Genotype_spt3_vs_wt
YOL110W	SHR5	145.615	-0.883621	0.145564	-2.63541	0.00840357	0.274834	Downregulated	Genotype_spt3_vs_wt
YEL067C	YEL067C	26.4461	1.13193	0.240507	2.62751	0.00860133	0.279923	Upregulated	Genotype_spt3_vs_wt
YHR214W-A	YHR214W-A	35.1434	1.29908	0.306553	2.60664	0.00914341	0.296113	Upregulated	Genotype_spt3_vs_wt
YMR051C	YMR051C	316.285	-0.985159	0.187986	-2.58082	0.00985651	0.316123	Downregulated	Genotype_spt3_vs_wt
YBR105C	VID24	1081.85	-1.11078	0.236526	-2.58232	0.00981391	0.316123	Downregulated	Genotype_spt3_vs_wt
YOL014W	YOL014W	160.82	1.39411	0.347359	2.57402	0.0100525	0.319793	Upregulated	Genotype_spt3_vs_wt
YGR027W-A	YGR027W-A	399.092	-1.03315	0.20717	-2.57351	0.0100673	0.319793	Downregulated	Genotype_spt3_vs_wt
YOL165C	AAD15	35.6499	-1.05174	0.215245	-2.5633	0.0103683	0.327785	Downregulated	Genotype_spt3_vs_wt
YER067W	RGI1	230.351	-1.04937	0.214906	-2.55632	0.0105785	0.332847	Downregulated	Genotype_spt3_vs_wt
YPL250W-A	YPL250W-A	9.79932	-1.72147	0.478237	-2.55411	0.010646	0.333389	Downregulated	Genotype_spt3_vs_wt
YDR261C-C	YDR261C-C	331.187	-1.06134	0.220607	-2.54454	0.0109423	0.339534	Downregulated	Genotype_spt3_vs_wt
YNL220W	ADE12	2728.28	-0.744514	0.0960965	-2.54447	0.0109445	0.339534	Downregulated	Genotype_spt3_vs_wt
YML054C	CYB2	116.844	-1.12047	0.246666	-2.51544	0.0118883	0.3671	Downregulated	Genotype_spt3_vs_wt
YNL043C	YNL043C	20.9047	-1.11018	0.242771	-2.51339	0.0119578	0.367536	Downregulated	Genotype_spt3_vs_wt
YNL036W	NCE103	472.503	1.25745	0.302138	2.50698	0.0121769	0.370862	Upregulated	Genotype_spt3_vs_wt
YER147C-A	YER147C-A	7.71917	-1.50871	0.402367	-2.50695	0.0121777	0.370862	Downregulated	Genotype_spt3_vs_wt
YOR356W	CIR2	1214.57	-0.70183	0.0808173	-2.49736	0.012512	0.375871	Downregulated	Genotype_spt3_vs_wt
YER180C-A	SLO1	53.7951	-0.911483	0.164764	-2.49741	0.0125103	0.375871	Downregulated	Genotype_spt3_vs_wt
YFL010W-A	AUA1	2.98891	-2.17918	0.672195	-2.49805	0.0124877	0.375871	Downregulated	Genotype_spt3_vs_wt
YDL086W	YDL086W	960.323	0.673831	0.0699897	2.48366	0.0130039	0.385415	Upregulated	Genotype_spt3_vs_wt
YDR533C	HSP31	350.162	-0.864948	0.146908	-2.48419	0.0129846	0.385415	Downregulated	Genotype_spt3_vs_wt
YOR142W-A	YOR142W-A	313.278	-1.00874	0.204579	-2.48675	0.0128917	0.385415	Downregulated	Genotype_spt3_vs_wt
YLR218C	COA4	152.092	-0.926498	0.171967	-2.48012	0.0131339	0.38736	Downregulated	Genotype_spt3_vs_wt
YPL257W-A	YPL257W-A	391.993	-1.02954	0.213635	-2.4787	0.0131862	0.38736	Downregulated	Genotype_spt3_vs_wt
YLR339C	YLR339C	8.0144	-2.7873	0.925692	-2.4709	0.0134772	0.394163	Downregulated	Genotype_spt3_vs_wt
YDR365W-A	YDR365W-A	382.345	-1.0221	0.211496	-2.46861	0.0135638	0.394957	Downregulated	Genotype_spt3_vs_wt
YDR524W-C	YDR524W-C	8.36776	-1.75375	0.509017	-2.46309	0.0137747	0.398783	Downregulated	Genotype_spt3_vs_wt
YER186C	YER186C	390.1	-0.715279	0.0874396	-2.46203	0.0138153	0.398783	Downregulated	Genotype_spt3_vs_wt
YEL070W	DSF1	89.5003	-1.05699	0.226893	-2.45486	0.0140939	0.405062	Downregulated	Genotype_spt3_vs_wt
YLR333C	RPS25B	3675.5	-0.858249	0.146264	-2.44934	0.0143119	0.409556	Downregulated	Genotype_spt3_vs_wt
YOL160W	YOL160W	16.9289	-1.16348	0.272043	-2.43888	0.0147327	0.419788	Downregulated	Genotype_spt3_vs_wt
YHR162W	MPC2	2475	-0.710372	0.0864691	-2.43291	0.014978	0.424952	Downregulated	Genotype_spt3_vs_wt
YLR062C	BUD28	5.40883	-2.20548	0.704097	-2.42223	0.0154257	0.435793	Downregulated	Genotype_spt3_vs_wt
YFL004W	VTC2	2082	-0.66117	0.0666089	-2.41965	0.0155356	0.437037	Downregulated	Genotype_spt3_vs_wt
YPR158W-A	YPR158W-A	314.294	-0.966907	0.194407	-2.4017	0.016319	0.457138	Downregulated	Genotype_spt3_vs_wt
YLL044W	YLL044W	6.79571	-2.49719	0.8349	-2.39213	0.0167509	0.467266	Downregulated	Genotype_spt3_vs_wt
YOR146W	YOR146W	5.09045	-1.69453	0.500551	-2.38642	0.0170131	0.470626	Downregulated	Genotype_spt3_vs_wt
YLR227W-A	YLR227W-A	387.512	-0.984378	0.20289	-2.38739	0.0169685	0.470626	Downregulated	Genotype_spt3_vs_wt
YGR038C-A	YGR038C-A	320.967	-0.988698	0.204919	-2.38483	0.017087	0.470707	Downregulated	Genotype_spt3_vs_wt
YBR072W	HSP26	2095.56	1.54319	0.439909	2.37138	0.0177218	0.484177	Upregulated	Genotype_spt3_vs_wt
YKL153W	YKL153W	39.0211	-1.96801	0.618963	-2.37173	0.0177052	0.484177	Downregulated	Genotype_spt3_vs_wt
YMR118C	SHH3	35.8309	-1.50992	0.426871	-2.36587	0.0179878	0.48943	Downregulated	Genotype_spt3_vs_wt
YLL062C	MHT1	212.043	0.850904	0.148838	2.35761	0.0183929	0.498409	Upregulated	Genotype_spt3_vs_wt
YHR214C-B	YHR214C-B	3160.89	-0.871673	0.158119	-2.35058	0.0187439	0.505858	Downregulated	Genotype_spt3_vs_wt
YGR296C-B	YGR296C-B	2.50534	2.36564	0.799358	2.33392	0.0196	0.52682	Upregulated	Genotype_spt3_vs_wt
YGR038W	ORM1	451.279	0.648216	0.0637526	2.32486	0.0200796	0.537534	Upregulated	Genotype_spt3_vs_wt
YAL037C-B	YAL037C-B	35.8093	-1.87242	0.591426	-2.32053	0.0203121	0.541574	Downregulated	Genotype_spt3_vs_wt
YDR336W	MRX8	168.177	-0.764424	0.114045	-2.31859	0.0204174	0.542205	Downregulated	Genotype_spt3_vs_wt
YDR406W-A	YDR406W-A	35.8551	-1.01916	0.226386	-2.29326	0.0218333	0.577494	Downregulated	Genotype_spt3_vs_wt
YFL013W-A	YFL013W-A	2.31473	-2.34643	0.810459	-2.27825	0.0227119	0.59835	Downregulated	Genotype_spt3_vs_wt
YGR027W-B	YGR027W-B	4185.34	-0.892646	0.172825	-2.27192	0.0230911	0.605935	Downregulated	Genotype_spt3_vs_wt
YDR016C	DAD1	119.412	-0.924674	0.187176	-2.26885	0.0232775	0.608422	Downregulated	Genotype_spt3_vs_wt
YBL028C	YBL028C	710.408	-0.940126	0.194131	-2.26716	0.0233805	0.608717	Downregulated	Genotype_spt3_vs_wt
YCR099C	YCR099C	133.259	-0.871725	0.164237	-2.26335	0.0236139	0.612394	Downregulated	Genotype_spt3_vs_wt
YGR161C-C	YGR161C-C	319.295	-0.944049	0.196803	-2.25632	0.0240509	0.621299	Downregulated	Genotype_spt3_vs_wt
YGR037C	ACB1	1766.56	0.671368	0.076114	2.25147	0.024356	0.624322	Upregulated	Genotype_spt3_vs_wt
YNL289W	PCL1	450.179	-0.863526	0.161385	-2.25254	0.0242881	0.624322	Downregulated	Genotype_spt3_vs_wt
YNL284C-B	YNL284C-B	3217.83	-0.876699	0.167709	-2.24615	0.0246942	0.630557	Downregulated	Genotype_spt3_vs_wt
YHR145C	YHR145C	4.95871	-1.62083	0.501076	-2.23684	0.0252971	0.641158	Downregulated	Genotype_spt3_vs_wt
YCL040W	GLK1	2921.39	-0.956271	0.203988	-2.23675	0.0253025	0.641158	Downregulated	Genotype_spt3_vs_wt
YGR052W	FMP48	83.719	-1.16954	0.301167	-2.22314	0.0262063	0.661535	Downregulated	Genotype_spt3_vs_wt
YDL039C	PRM7	904.056	-1.20922	0.319824	-2.21753	0.0265871	0.66403	Downregulated	Genotype_spt3_vs_wt
YDR316W-A	YDR316W-A	319.823	-0.983993	0.218021	-2.21994	0.0264226	0.66403	Downregulated	Genotype_spt3_vs_wt
YAR069C	YAR069C	0.723799	-2.99566	1.12556	-2.21726	0.0266052	0.66403	Downregulated	Genotype_spt3_vs_wt
YOL103W-A	YOL103W-A	376.244	-0.999029	0.226152	-2.20661	0.0273412	0.679843	Downregulated	Genotype_spt3_vs_wt
YDR413C	YDR413C	4.25843	-1.5508	0.476884	-2.20347	0.0275618	0.682771	Downregulated	Genotype_spt3_vs_wt
YNL070W	TOM7	375.3	0.800814	0.136767	2.19946	0.0278453	0.687138	Upregulated	Genotype_spt3_vs_wt
YJR148W	BAT2	2166.99	-0.797118	0.135173	-2.19806	0.027945	0.687138	Downregulated	Genotype_spt3_vs_wt
YOL016C	CMK2	1217.73	1.342	0.383989	2.19277	0.0283237	0.693879	Upregulated	Genotype_spt3_vs_wt
YMR140W	SIP5	611.381	0.734347	0.107019	2.18976	0.0285416	0.694095	Upregulated	Genotype_spt3_vs_wt
YBR089W	YBR089W	2.8612	-1.94438	0.659513	-2.19008	0.0285187	0.694095	Downregulated	Genotype_spt3_vs_wt
YNL077W	APJ1	372.892	1.31216	0.37124	2.1877	0.0286916	0.695196	Upregulated	Genotype_spt3_vs_wt
YBR012C	YBR012C	144.618	1.08647	0.268401	2.18505	0.0288854	0.697347	Upregulated	Genotype_spt3_vs_wt
YKR034W	DAL80	28.7984	-1.16433	0.305255	-2.17631	0.0295321	0.710376	Downregulated	Genotype_spt3_vs_wt
YOR313C	SPS4	58.5318	1.00056	0.23062	2.17049	0.0299699	0.715632	Upregulated	Genotype_spt3_vs_wt
YER159C-A	YER159C-A	310.679	-0.957414	0.210741	-2.1705	0.0299688	0.715632	Downregulated	Genotype_spt3_vs_wt
YAL063C-A	YAL063C-A	8.83282	-1.29151	0.364898	-2.16911	0.030074	0.715632	Downregulated	Genotype_spt3_vs_wt
YLR053C	YLR053C	11.9951	-1.41855	0.426466	-2.15387	0.0312507	0.738341	Downregulated	Genotype_spt3_vs_wt
YPR158C-C	YPR158C-C	388.634	-0.970287	0.218284	-2.15447	0.0312031	0.738341	Downregulated	Genotype_spt3_vs_wt
YDR209C	YDR209C	1.82345	-2.67066	1.00934	-2.15059	0.0315089	0.739179	Downregulated	Genotype_spt3_vs_wt
YDR391C	YDR391C	243.475	-0.756415	0.119214	-2.15088	0.0314855	0.739179	Downregulated	Genotype_spt3_vs_wt
YBL029W	YBL029W	116.838	-0.94054	0.205019	-2.14878	0.031652	0.73992	Downregulated	Genotype_spt3_vs_wt
YER137C-A	YER137C-A	387.695	-0.937044	0.20373	-2.14521	0.0319357	0.743933	Downregulated	Genotype_spt3_vs_wt
YDR059C	UBC5	359.544	0.789339	0.135391	2.13707	0.0325922	0.756572	Upregulated	Genotype_spt3_vs_wt
YGL138C	YGL138C	34.3494	1.23905	0.346629	2.1321	0.0329987	0.763339	Upregulated	Genotype_spt3_vs_wt
YGL009C	LEU1	2058.27	0.684207	0.0866247	2.1265	0.0334619	0.771368	Upregulated	Genotype_spt3_vs_wt
YDL190C	UFD2	1292.4	0.629588	0.0611768	2.11825	0.034154	0.784596	Upregulated	Genotype_spt3_vs_wt
YPL142C	YPL142C	8.95818	-1.82059	0.624577	-2.11437	0.0344833	0.789429	Downregulated	Genotype_spt3_vs_wt
YLR035C-A	YLR035C-A	2242.5	-0.838128	0.16008	-2.11225	0.0346651	0.790865	Downregulated	Genotype_spt3_vs_wt
YNL007C	SIS1	2932.3	1.10492	0.287672	2.10281	0.0354825	0.803988	Upregulated	Genotype_spt3_vs_wt
YPR142C	YPR142C	6.02131	-1.69153	0.566428	-2.10358	0.0354151	0.803988	Downregulated	Genotype_spt3_vs_wt
YLR331C	JIP3	7.22745	-1.73804	0.591657	-2.0925	0.0363939	0.821834	Downregulated	Genotype_spt3_vs_wt
YDR524C-A	YDR524C-A	3.40367	1.69629	0.57242	2.08988	0.0366288	0.824333	Upregulated	Genotype_spt3_vs_wt
YPR076W	YPR076W	1.39151	-2.40148	0.913319	-2.08195	0.0373472	0.837663	Downregulated	Genotype_spt3_vs_wt
YDR277C	MTH1	515.976	-0.941463	0.212509	-2.07738	0.0377662	0.844209	Downregulated	Genotype_spt3_vs_wt
YER133W-A	YER133W-A	3.29281	-1.69553	0.575955	-2.07573	0.0379191	0.844782	Downregulated	Genotype_spt3_vs_wt
YHL034W-A	YHL034W-A	3.64679	-1.95086	0.699518	-2.07408	0.0380721	0.845352	Downregulated	Genotype_spt3_vs_wt
YBL109W	YBL109W	5.34925	1.36561	0.419759	2.06216	0.0391921	0.867322	Upregulated	Genotype_spt3_vs_wt
YBR012W-A	YBR012W-A	311.793	-0.894658	0.19157	-2.06012	0.0393868	0.867335	Downregulated	Genotype_spt3_vs_wt
YHR032W-A	YHR032W-A	141.115	-0.72892	0.111157	-2.05942	0.039454	0.867335	Downregulated	Genotype_spt3_vs_wt
YOR383C	FIT3	3103.38	1.44618	0.461557	2.04998	0.0403661	0.884456	Upregulated	Genotype_spt3_vs_wt
YDL075W	RPL31A	9113.99	-0.801308	0.147366	-2.04462	0.0408921	0.893035	Downregulated	Genotype_spt3_vs_wt
YLR356W	ATG33	435.103	0.786287	0.140351	2.03979	0.0413716	0.900544	Upregulated	Genotype_spt3_vs_wt
YDR286C	YDR286C	94.9503	-0.802123	0.148603	-2.03309	0.0420433	0.907368	Downregulated	Genotype_spt3_vs_wt
YOL126C	MDH2	3022.54	-0.791156	0.143133	-2.03417	0.0419341	0.907368	Downregulated	Genotype_spt3_vs_wt
YLR262C-A	TMA7	1509.88	-0.865576	0.179858	-2.03258	0.0420951	0.907368	Downregulated	Genotype_spt3_vs_wt
YDR119W-A	COX26	26.3159	-1.39625	0.442615	-2.02489	0.0428789	0.921272	Downregulated	Genotype_spt3_vs_wt
YOR220W	RCN2	486.971	0.947383	0.221327	2.02137	0.043242	0.924668	Upregulated	Genotype_spt3_vs_wt
YNL160W	YGP1	2946.65	1.34675	0.419049	2.02065	0.0433155	0.924668	Upregulated	Genotype_spt3_vs_wt
YCR102C	YCR102C	47.0072	-0.91075	0.203472	-2.01871	0.0435178	0.92601	Downregulated	Genotype_spt3_vs_wt
YOR049C	RSB1	136.646	1.08967	0.292677	2.01475	0.0439307	0.930059	Upregulated	Genotype_spt3_vs_wt
YKR039W	GAP1	437.729	0.886566	0.19192	2.0142	0.0439883	0.930059	Upregulated	Genotype_spt3_vs_wt
YBR214W	SDS24	673.955	0.863351	0.180843	2.00921	0.0445148	0.938203	Upregulated	Genotype_spt3_vs_wt
YMR148W	OSW5	335.96	0.702137	0.100981	2.00174	0.0453127	0.951996	Upregulated	Genotype_spt3_vs_wt
YOR161W-B	YOR161W-B	12.8772	1.0788	0.2895	1.99931	0.045575	0.952163	Upregulated	Genotype_spt3_vs_wt
YOR393W	ERR1	38.6809	-1.21608	0.358216	-1.99901	0.0456074	0.952163	Downregulated	Genotype_spt3_vs_wt
YDL071C	YDL071C	5.3212	1.4217	0.462832	1.99143	0.0464337	0.966373	Upregulated	Genotype_spt3_vs_wt
YLR303W	MET17	1437.06	0.868608	0.185553	1.98654	0.0469739	0.968509	Upregulated	Genotype_spt3_vs_wt
YJL060W	BNA3	694.397	0.696004	0.0986635	1.98659	0.0469678	0.968509	Upregulated	Genotype_spt3_vs_wt
YNL150W	YNL150W	10.6792	-1.34311	0.424186	-1.9876	0.0468555	0.968509	Downregulated	Genotype_spt3_vs_wt
YNL065W	AQR1	2185.26	-1.1121	0.310198	-1.97325	0.0484673	0.996206	Downregulated	Genotype_spt3_vs_wt
YDL248W	COS7	534.82	0.24677	0.131878	0	1	1	Upregulated	Genotype_spt3_vs_wt
YDL247W-A	YDL247W-A	14.7467	0.758206	0.262432	0.983897	0.325166	1	Upregulated	Genotype_spt3_vs_wt
YDL247W	MPH2	41.0475	0.724851	0.207176	1.08531	0.277784	1	Upregulated	Genotype_spt3_vs_wt
YDL244W	THI13	40.0219	0.335885	0.227809	0	1	1	Upregulated	Genotype_spt3_vs_wt
YDL239C	ADY3	243.091	0.00488941	0.098661	0	1	1	Upregulated	Genotype_spt3_vs_wt
YDL238C	GUD1	139.424	0.272634	0.139744	0	1	1	Upregulated	Genotype_spt3_vs_wt
YDL237W	AIM6	866.244	0.0349361	0.0570386	0	1	1	Upregulated	Genotype_spt3_vs_wt
YDL235C	YPD1	718.219	0.0132085	0.0814726	0	1	1	Upregulated	Genotype_spt3_vs_wt
YDL234C	GYP7	997.415	0.477736	0.13846	0	1	1	Upregulated	Genotype_spt3_vs_wt
YDL233W	MFG1	269.453	0.133665	0.0902185	0	1	1	Upregulated	Genotype_spt3_vs_wt
YDL232W	OST4	149.503	0.0519924	0.141802	0	1	1	Upregulated	Genotype_spt3_vs_wt
YDL230W	PTP1	362.841	0.0219324	0.0977481	0	1	1	Upregulated	Genotype_spt3_vs_wt
YDL229W	SSB1	21594.1	0.119854	0.103942	0	1	1	Upregulated	Genotype_spt3_vs_wt
YDL226C	GCS1	1010.54	0.143746	0.0655071	0	1	1	Upregulated	Genotype_spt3_vs_wt
YDL225W	SHS1	1033.99	0.309556	0.0459525	0	1	1	Upregulated	Genotype_spt3_vs_wt
YDL224C	WHI4	731.333	0.050112	0.0992782	0	1	1	Upregulated	Genotype_spt3_vs_wt
YDL220C	CDC13	238.143	0.0243291	0.115142	0	1	1	Upregulated	Genotype_spt3_vs_wt
YDL217C	TIM22	427.173	0.100957	0.100547	0	1	1	Upregulated	Genotype_spt3_vs_wt
YDL215C	GDH2	1094.14	0.293646	0.103406	0	1	1	Upregulated	Genotype_spt3_vs_wt
YDL214C	PRR2	72.0325	0.190904	0.176143	0	1	1	Upregulated	Genotype_spt3_vs_wt
YDL206W	YDL206W	297.021	0.0522307	0.121427	0	1	1	Upregulated	Genotype_spt3_vs_wt
YDL199C	YDL199C	179.346	0.505191	0.15412	0.0336846	0.973129	1	Upregulated	Genotype_spt3_vs_wt
YDL198C	GGC1	580.482	0.0560631	0.104424	0	1	1	Upregulated	Genotype_spt3_vs_wt
YDL195W	SEC31	2765.72	0.264484	0.106105	0	1	1	Upregulated	Genotype_spt3_vs_wt
YDL193W	NUS1	587.994	0.0886874	0.0604196	0	1	1	Upregulated	Genotype_spt3_vs_wt
YDL188C	PPH22	899.284	0.114199	0.0619793	0	1	1	Upregulated	Genotype_spt3_vs_wt
YDL187C	YDL187C	16.8272	0.408028	0.283457	0	1	1	Upregulated	Genotype_spt3_vs_wt
YDL185C-A	YDL185C-A	0.471513	0.721235	1.45025	0.15255	0.878753	1	Upregulated	Genotype_spt3_vs_wt
YDL185W	VMA1	8181.89	0.184606	0.0779302	0	1	1	Upregulated	Genotype_spt3_vs_wt
YDL181W	INH1	370.52	0.187177	0.191058	0	1	1	Upregulated	Genotype_spt3_vs_wt
YDL180W	YDL180W	430.172	0.293934	0.0882709	0	1	1	Upregulated	Genotype_spt3_vs_wt
YDL177C	YDL177C	143.116	0.0319981	0.116976	0	1	1	Upregulated	Genotype_spt3_vs_wt
YDL176W	YDL176W	405.712	0.0837796	0.0776794	0	1	1	Upregulated	Genotype_spt3_vs_wt
YDL175C	AIR2	233.175	0.191955	0.0670981	0	1	1	Upregulated	Genotype_spt3_vs_wt
YDL174C	DLD1	821.902	0.131199	0.0859448	0	1	1	Upregulated	Genotype_spt3_vs_wt
YDL173W	PAR32	1138.37	0.257683	0.0896542	0	1	1	Upregulated	Genotype_spt3_vs_wt
YDL172C	YDL172C	16.1117	0.53927	0.335407	0.117082	0.906795	1	Upregulated	Genotype_spt3_vs_wt
YDL171C	GLT1	3097.13	0.220606	0.128132	0	1	1	Upregulated	Genotype_spt3_vs_wt
YDL170W	UGA3	534.321	0.0901246	0.128237	0	1	1	Upregulated	Genotype_spt3_vs_wt
YDL169C	UGX2	99.9651	0.195101	0.216766	0	1	1	Upregulated	Genotype_spt3_vs_wt
YDL168W	SFA1	1155.69	0.108802	0.0837994	0	1	1	Upregulated	Genotype_spt3_vs_wt
YDL167C	NRP1	1177.32	0.132621	0.108474	0	1	1	Upregulated	Genotype_spt3_vs_wt
YDL161W	ENT1	935.239	0.116671	0.0750211	0	1	1	Upregulated	Genotype_spt3_vs_wt
YDL160C	DHH1	821.852	0.32143	0.089539	0	1	1	Upregulated	Genotype_spt3_vs_wt
YDL159W	STE7	311.586	0.132415	0.0840838	0	1	1	Upregulated	Genotype_spt3_vs_wt
YDL156W	CMR1	171.194	0.045054	0.114731	0	1	1	Upregulated	Genotype_spt3_vs_wt
YDL154W	MSH5	128.467	0.202675	0.158082	0	1	1	Upregulated	Genotype_spt3_vs_wt
YDL149W	ATG9	290.205	0.462968	0.10387	0	1	1	Upregulated	Genotype_spt3_vs_wt
YDL148C	NOP14	2489.67	0.196988	0.103798	0	1	1	Upregulated	Genotype_spt3_vs_wt
YDL147W	RPN5	3479.17	0.0038981	0.0871715	0	1	1	Upregulated	Genotype_spt3_vs_wt
YDL146W	LDB17	235.845	0.152455	0.0761132	0	1	1	Upregulated	Genotype_spt3_vs_wt
YDL145C	COP1	4192.77	0.291259	0.0721256	0	1	1	Upregulated	Genotype_spt3_vs_wt
YDL143W	CCT4	3143.36	0.00611377	0.0626391	0	1	1	Upregulated	Genotype_spt3_vs_wt
YDL142C	CRD1	180.912	0.422008	0.10129	0	1	1	Upregulated	Genotype_spt3_vs_wt
YDL141W	BPL1	510.799	0.303322	0.0729227	0	1	1	Upregulated	Genotype_spt3_vs_wt
YDL140C	RPO21	4023.94	0.105293	0.096659	0	1	1	Upregulated	Genotype_spt3_vs_wt
YDL139C	SCM3	139.059	0.104867	0.10706	0	1	1	Upregulated	Genotype_spt3_vs_wt
YDL138W	RGT2	395.309	0.00385503	0.0847643	0	1	1	Upregulated	Genotype_spt3_vs_wt
YDL135C	RDI1	815.859	0.0665714	0.0903734	0	1	1	Upregulated	Genotype_spt3_vs_wt
YDL134C	PPH21	1198.19	0.221225	0.0409172	0	1	1	Upregulated	Genotype_spt3_vs_wt
YDL133C-A	RPL41B	819.207	0.329	0.288932	0	1	1	Upregulated	Genotype_spt3_vs_wt
YDL132W	CDC53	1649.97	0.467905	0.0757222	0	1	1	Upregulated	Genotype_spt3_vs_wt
YDL131W	LYS21	2010.41	0.178823	0.0728818	0	1	1	Upregulated	Genotype_spt3_vs_wt
YDL130W-A	STF1	575.042	0.0902955	0.181648	0	1	1	Upregulated	Genotype_spt3_vs_wt
YDL127W	PCL2	386.592	0.455451	0.157988	0	1	1	Upregulated	Genotype_spt3_vs_wt
YDL126C	CDC48	8922.26	0.494305	0.0893638	0	1	1	Upregulated	Genotype_spt3_vs_wt
YDL125C	HNT1	1314.44	0.191998	0.0754012	0	1	1	Upregulated	Genotype_spt3_vs_wt
YDL123W	SNA4	251.699	0.451259	0.0955557	0	1	1	Upregulated	Genotype_spt3_vs_wt
YDL122W	UBP1	2095.79	0.00620334	0.069902	0	1	1	Upregulated	Genotype_spt3_vs_wt
YDL120W	YFH1	578.314	0.373316	0.0734101	0	1	1	Upregulated	Genotype_spt3_vs_wt
YDL117W	CYK3	826.797	0.207662	0.0628008	0	1	1	Upregulated	Genotype_spt3_vs_wt
YDL116W	NUP84	887.871	0.252935	0.0576213	0	1	1	Upregulated	Genotype_spt3_vs_wt
YDL115C	IWR1	543.559	0.000712455	0.0870591	0	1	1	Upregulated	Genotype_spt3_vs_wt
YDL113C	ATG20	487.849	0.100744	0.106475	0	1	1	Upregulated	Genotype_spt3_vs_wt
YDL112W	TRM3	1588.47	0.232871	0.078462	0	1	1	Upregulated	Genotype_spt3_vs_wt
YDL111C	RRP42	583.625	0.0109048	0.107783	0	1	1	Upregulated	Genotype_spt3_vs_wt
YDL110C	TMA17	659.614	0.0604985	0.140678	0	1	1	Upregulated	Genotype_spt3_vs_wt
YDL108W	KIN28	273.616	0.154081	0.0736173	0	1	1	Upregulated	Genotype_spt3_vs_wt
YDL106C	PHO2	427.865	0.318098	0.0680004	0	1	1	Upregulated	Genotype_spt3_vs_wt
YDL105W	NSE4	183.406	0.0647762	0.0968928	0	1	1	Upregulated	Genotype_spt3_vs_wt
YDL103C	QRI1	671.867	0.246094	0.072593	0	1	1	Upregulated	Genotype_spt3_vs_wt
YDL102W	POL3	741.293	0.325878	0.0663998	0	1	1	Upregulated	Genotype_spt3_vs_wt
YDL101C	DUN1	390.058	0.22304	0.0866144	0	1	1	Upregulated	Genotype_spt3_vs_wt
YDL100C	GET3	3229.7	0.458757	0.0501493	0	1	1	Upregulated	Genotype_spt3_vs_wt
YDL099W	BUG1	1520.4	0.0532935	0.104433	0	1	1	Upregulated	Genotype_spt3_vs_wt
YDL097C	RPN6	2774.16	0.157274	0.064544	0	1	1	Upregulated	Genotype_spt3_vs_wt
YDL095W	PMT1	4170.6	0.057933	0.0664674	0	1	1	Upregulated	Genotype_spt3_vs_wt
YDL093W	PMT5	647.736	0.245042	0.0855715	0	1	1	Upregulated	Genotype_spt3_vs_wt
YDL092W	SRP14	599.413	0.0123319	0.132841	0	1	1	Upregulated	Genotype_spt3_vs_wt
YDL091C	UBX3	357.564	0.4798	0.0838303	0	1	1	Upregulated	Genotype_spt3_vs_wt
YDL090C	RAM1	310.474	0.132417	0.0698496	0	1	1	Upregulated	Genotype_spt3_vs_wt
YDL089W	NUR1	414.183	0.358755	0.0794109	0	1	1	Upregulated	Genotype_spt3_vs_wt
YDL088C	ASM4	744.67	0.246914	0.0569901	0	1	1	Upregulated	Genotype_spt3_vs_wt
YDL087C	LUC7	145.835	0.0826132	0.107203	0	1	1	Upregulated	Genotype_spt3_vs_wt
YDL085W	NDE2	115.199	0.159628	0.379182	0	1	1	Upregulated	Genotype_spt3_vs_wt
YDL084W	SUB2	5506.79	0.151511	0.07324	0	1	1	Upregulated	Genotype_spt3_vs_wt
YDL082W	RPL13A	4968.42	0.0356137	0.103502	0	1	1	Upregulated	Genotype_spt3_vs_wt
YDL080C	THI3	397.502	0.039648	0.0747877	0	1	1	Upregulated	Genotype_spt3_vs_wt
YDL078C	MDH3	1396.73	0.170465	0.0710828	0	1	1	Upregulated	Genotype_spt3_vs_wt
YDL077C	VAM6	472.371	0.180208	0.0687105	0	1	1	Upregulated	Genotype_spt3_vs_wt
YDL073W	AHK1	1042.46	0.359734	0.064986	0	1	1	Upregulated	Genotype_spt3_vs_wt
YDL072C	YET3	1663.46	0.628068	0.121458	1.05442	0.29169	1	Upregulated	Genotype_spt3_vs_wt
YDL069C	CBS1	122.67	0.220438	0.103199	0	1	1	Upregulated	Genotype_spt3_vs_wt
YDL068W	YDL068W	1.96203	0.271956	0.700028	0	1	1	Upregulated	Genotype_spt3_vs_wt
YDL067C	COX9	330.213	0.514976	0.12457	0.120223	0.904307	1	Upregulated	Genotype_spt3_vs_wt
YDL066W	IDP1	1946.38	0.547687	0.0784214	0.608092	0.543126	1	Upregulated	Genotype_spt3_vs_wt
YDL065C	PEX19	1097.52	0.433841	0.0913947	0	1	1	Upregulated	Genotype_spt3_vs_wt
YDL064W	UBC9	187.703	0.0903425	0.252222	0	1	1	Upregulated	Genotype_spt3_vs_wt
YDL063C	SYO1	1275.19	0.110708	0.129676	0	1	1	Upregulated	Genotype_spt3_vs_wt
YDL059C	RAD59	162.076	0.0930023	0.121444	0	1	1	Upregulated	Genotype_spt3_vs_wt
YDL058W	USO1	1807.28	0.0717361	0.0959176	0	1	1	Upregulated	Genotype_spt3_vs_wt
YDL057W	YDL057W	155.588	0.0614588	0.0977703	0	1	1	Upregulated	Genotype_spt3_vs_wt
YDL056W	MBP1	665.986	0.263455	0.0564566	0	1	1	Upregulated	Genotype_spt3_vs_wt
YDL054C	MCH1	486.877	0.460606	0.0881304	0	1	1	Upregulated	Genotype_spt3_vs_wt
YDL053C	PBP4	784.042	0.491159	0.0869997	0	1	1	Upregulated	Genotype_spt3_vs_wt
YDL052C	SLC1	991.823	0.188944	0.0674041	0	1	1	Upregulated	Genotype_spt3_vs_wt
YDL046W	NPC2	1323.41	0.356289	0.076559	0	1	1	Upregulated	Genotype_spt3_vs_wt
YDL045W-A	MRP10	340.649	0.465594	0.0927018	0	1	1	Upregulated	Genotype_spt3_vs_wt
YDL045C	FAD1	365.609	0.189573	0.0714275	0	1	1	Upregulated	Genotype_spt3_vs_wt
YDL044C	MTF2	249.586	0.207542	0.0797672	0	1	1	Upregulated	Genotype_spt3_vs_wt
YDL040C	NAT1	2070.76	0.238076	0.0629791	0	1	1	Upregulated	Genotype_spt3_vs_wt
YDL036C	PUS9	402.611	0.00708762	0.0954966	0	1	1	Upregulated	Genotype_spt3_vs_wt
YDL035C	GPR1	1219.86	0.437399	0.0683494	0	1	1	Upregulated	Genotype_spt3_vs_wt
YDL034W	YDL034W	0.592773	0.185312	1.16702	0	1	1	Upregulated	Genotype_spt3_vs_wt
YDL033C	SLM3	195.233	0.0023744	0.0922371	0	1	1	Upregulated	Genotype_spt3_vs_wt
YDL032W	YDL032W	0.94813	0.448543	1.07296	0	1	1	Upregulated	Genotype_spt3_vs_wt
YDL031W	DBP10	2620.21	0.10498	0.0985776	0	1	1	Upregulated	Genotype_spt3_vs_wt
YDL029W	ARP2	1919.03	0.0156911	0.0601674	0	1	1	Upregulated	Genotype_spt3_vs_wt
YDL028C	MPS1	611.324	0.141733	0.0640429	0	1	1	Upregulated	Genotype_spt3_vs_wt
YDL027C	MRX9	579.539	0.382375	0.0948027	0	1	1	Upregulated	Genotype_spt3_vs_wt
YDL025C	RTK1	512.415	0.268099	0.072744	0	1	1	Upregulated	Genotype_spt3_vs_wt
YDL022C-A	YDL022C-A	1.05714	0.45032	1.1473	0	1	1	Upregulated	Genotype_spt3_vs_wt
YDL021W	GPM2	308.821	0.0792036	0.244308	0	1	1	Upregulated	Genotype_spt3_vs_wt
YDL017W	CDC7	313.356	0.100428	0.09326	0	1	1	Upregulated	Genotype_spt3_vs_wt
YDL015C	TSC13	2158.64	0.15855	0.0728503	0	1	1	Upregulated	Genotype_spt3_vs_wt
YDL014W	NOP1	5785.99	0.1745	0.108868	0	1	1	Upregulated	Genotype_spt3_vs_wt
YDL013W	SLX5	476.85	0.182146	0.0918436	0	1	1	Upregulated	Genotype_spt3_vs_wt
YDL010W	GRX6	589.627	0.11249	0.120374	0	1	1	Upregulated	Genotype_spt3_vs_wt
YDL007C-A	YDL007C-A	1.55862	0.527242	0.702452	0.0387807	0.969065	1	Upregulated	Genotype_spt3_vs_wt
YDL007W	RPT2	3250.26	0.0595224	0.0977093	0	1	1	Upregulated	Genotype_spt3_vs_wt
YDR001C	NTH1	2174.63	0.289583	0.12061	0	1	1	Upregulated	Genotype_spt3_vs_wt
YDR003W	RCR2	257.365	0.150564	0.0906562	0	1	1	Upregulated	Genotype_spt3_vs_wt
YDR004W	RAD57	317.085	0.00111994	0.0761233	0	1	1	Upregulated	Genotype_spt3_vs_wt
YDR006C	SOK1	1028.49	0.0302372	0.13955	0	1	1	Upregulated	Genotype_spt3_vs_wt
YDR008C	YDR008C	3.15361	0.315746	0.514147	0	1	1	Upregulated	Genotype_spt3_vs_wt
YDR014W	RAD61	196.629	0.257205	0.0882195	0	1	1	Upregulated	Genotype_spt3_vs_wt
YDR015C	YDR015C	0.109012	0.0574085	4.63773	0	1	1	Upregulated	Genotype_spt3_vs_wt
YDR018C	YDR018C	88.6778	0.248781	0.246813	0	1	1	Upregulated	Genotype_spt3_vs_wt
YDR024W	FYV1	103.148	0.0431816	0.154646	0	1	1	Upregulated	Genotype_spt3_vs_wt
YDR026C	NSI1	637.253	0.117269	0.0673657	0	1	1	Upregulated	Genotype_spt3_vs_wt
YDR028C	REG1	2110.16	0.227499	0.0647061	0	1	1	Upregulated	Genotype_spt3_vs_wt
YDR030C	RAD28	202.302	0.147701	0.0871445	0	1	1	Upregulated	Genotype_spt3_vs_wt
YDR032C	PST2	2298.86	0.114001	0.0991003	0	1	1	Upregulated	Genotype_spt3_vs_wt
YDR034C	LYS14	718.401	0.169791	0.0594265	0	1	1	Upregulated	Genotype_spt3_vs_wt
YDR034C-A	YDR034C-A	0.571649	1.01565	1.38376	0.372641	0.709416	1	Upregulated	Genotype_spt3_vs_wt
YDR036C	EHD3	608.406	0.116997	0.117026	0	1	1	Upregulated	Genotype_spt3_vs_wt
YDR037W	KRS1	7384.33	0.13572	0.0861439	0	1	1	Upregulated	Genotype_spt3_vs_wt
YDR038C	ENA5	1311.29	0.0939541	0.0806927	0	1	1	Upregulated	Genotype_spt3_vs_wt
YDR039C	ENA2	1437.19	0.0425494	0.0747699	0	1	1	Upregulated	Genotype_spt3_vs_wt
YDR040C	ENA1	1433.25	0.0836545	0.0834571	0	1	1	Upregulated	Genotype_spt3_vs_wt
YDR042C	YDR042C	73.8957	0.117383	0.258103	0	1	1	Upregulated	Genotype_spt3_vs_wt
YDR043C	NRG1	203.45	1.11819	0.32647	1.89356	0.0582832	1	Upregulated	Genotype_spt3_vs_wt
YDR044W	HEM13	764.687	0.783292	0.223809	1.26578	0.205592	1	Upregulated	Genotype_spt3_vs_wt
YDR047W	HEM12	1121.81	0.15632	0.0890741	0	1	1	Upregulated	Genotype_spt3_vs_wt
YDR048C	YDR048C	2.20775	0.647566	0.80429	0.183474	0.854426	1	Upregulated	Genotype_spt3_vs_wt
YDR049W	VMS1	624.264	0.202886	0.0702963	0	1	1	Upregulated	Genotype_spt3_vs_wt
YDR052C	DBF4	963.722	0.138954	0.0664457	0	1	1	Upregulated	Genotype_spt3_vs_wt
YDR054C	CDC34	1015.84	0.141579	0.0485356	0	1	1	Upregulated	Genotype_spt3_vs_wt
YDR056C	EMC10	866.973	0.134675	0.0914836	0	1	1	Upregulated	Genotype_spt3_vs_wt
YDR057W	YOS9	501.181	0.0330613	0.065967	0	1	1	Upregulated	Genotype_spt3_vs_wt
YDR058C	TGL2	197.435	0.261652	0.136286	0	1	1	Upregulated	Genotype_spt3_vs_wt
YDR060W	MAK21	3346.74	0.0625235	0.088052	0	1	1	Upregulated	Genotype_spt3_vs_wt
YDR061W	YDR061W	601.428	0.102849	0.0641876	0	1	1	Upregulated	Genotype_spt3_vs_wt
YDR062W	LCB2	2711.22	0.0774993	0.0596991	0	1	1	Upregulated	Genotype_spt3_vs_wt
YDR067C	OCA6	263.035	0.0410527	0.0890576	0	1	1	Upregulated	Genotype_spt3_vs_wt
YDR069C	DOA4	372.228	0.342086	0.101529	0	1	1	Upregulated	Genotype_spt3_vs_wt
YDR070C	FMP16	205.357	0.358043	0.334327	0	1	1	Upregulated	Genotype_spt3_vs_wt
YDR071C	PAA1	1295.1	0.113325	0.0825224	0	1	1	Upregulated	Genotype_spt3_vs_wt
YDR074W	TPS2	1341.04	0.000508481	0.180091	0	1	1	Upregulated	Genotype_spt3_vs_wt
YDR077W	SED1	54042.2	0.576648	0.189301	0.404898	0.685553	1	Upregulated	Genotype_spt3_vs_wt
YDR078C	SHU2	108.32	0.509411	0.132003	0.0712923	0.943165	1	Upregulated	Genotype_spt3_vs_wt
YDR079C-A	TFB5	81.7139	0.0469221	0.213262	0	1	1	Upregulated	Genotype_spt3_vs_wt
YDR080W	VPS41	695.401	0.279655	0.0726286	0	1	1	Upregulated	Genotype_spt3_vs_wt
YDR081C	PDC2	711.434	0.305744	0.0834611	0	1	1	Upregulated	Genotype_spt3_vs_wt
YDR082W	STN1	269.126	0.0892335	0.0892886	0	1	1	Upregulated	Genotype_spt3_vs_wt
YDR090C	YDR090C	337.426	0.279657	0.0869452	0	1	1	Upregulated	Genotype_spt3_vs_wt
YDR091C	RLI1	2110.35	0.386691	0.0760911	0	1	1	Upregulated	Genotype_spt3_vs_wt
YDR092W	UBC13	639.241	0.464803	0.0786183	0	1	1	Upregulated	Genotype_spt3_vs_wt
YDR096W	GIS1	485.878	0.142312	0.105295	0	1	1	Upregulated	Genotype_spt3_vs_wt
YDR097C	MSH6	897.17	0.152186	0.0718747	0	1	1	Upregulated	Genotype_spt3_vs_wt
YDR098C	GRX3	1017.53	0.0772805	0.0642059	0	1	1	Upregulated	Genotype_spt3_vs_wt
YDR099W	BMH2	3726.61	0.564676	0.0712265	0.908029	0.363863	1	Upregulated	Genotype_spt3_vs_wt
YDR101C	ARX1	2052	0.0202605	0.112638	0	1	1	Upregulated	Genotype_spt3_vs_wt
YDR102C	YDR102C	0.906652	0.483338	1.17473	0	1	1	Upregulated	Genotype_spt3_vs_wt
YDR103W	STE5	150.988	0.165354	0.115505	0	1	1	Upregulated	Genotype_spt3_vs_wt
YDR104C	SPO71	347.643	0.138211	0.0822959	0	1	1	Upregulated	Genotype_spt3_vs_wt
YDR105C	TMS1	509.009	0.181195	0.0790055	0	1	1	Upregulated	Genotype_spt3_vs_wt
YDR108W	TRS85	379.374	0.0410829	0.0639254	0	1	1	Upregulated	Genotype_spt3_vs_wt
YDR109C	YDR109C	449.624	0.0649421	0.0694542	0	1	1	Upregulated	Genotype_spt3_vs_wt
YDR111C	ALT2	393.069	0.547897	0.150765	0.317695	0.750716	1	Upregulated	Genotype_spt3_vs_wt
YDR117C	TMA64	631.449	0.130098	0.0547963	0	1	1	Upregulated	Genotype_spt3_vs_wt
YDR118W	APC4	235.714	0.0205871	0.0887453	0	1	1	Upregulated	Genotype_spt3_vs_wt
YDR119W	VBA4	1486.03	0.0510157	0.070854	0	1	1	Upregulated	Genotype_spt3_vs_wt
YDR120C	TRM1	1510.42	0.0203845	0.102537	0	1	1	Upregulated	Genotype_spt3_vs_wt
YDR121W	DPB4	445.632	0.0620925	0.0972176	0	1	1	Upregulated	Genotype_spt3_vs_wt
YDR122W	KIN1	1068.71	0.0801917	0.0851325	0	1	1	Upregulated	Genotype_spt3_vs_wt
YDR126W	SWF1	166.374	0.610926	0.0947048	1.17129	0.241484	1	Upregulated	Genotype_spt3_vs_wt
YDR127W	ARO1	2804.69	0.471923	0.105763	0	1	1	Upregulated	Genotype_spt3_vs_wt
YDR129C	SAC6	2057.55	0.143411	0.101067	0	1	1	Upregulated	Genotype_spt3_vs_wt
YDR130C	FIN1	227.029	0.180944	0.101402	0	1	1	Upregulated	Genotype_spt3_vs_wt
YDR131C	YDR131C	243.54	0.324205	0.0782563	0	1	1	Upregulated	Genotype_spt3_vs_wt
YDR132C	YDR132C	188.635	0.506051	0.106799	0.0566618	0.954815	1	Upregulated	Genotype_spt3_vs_wt
YDR135C	YCF1	2818.88	0.667283	0.105327	1.58823	0.112235	1	Upregulated	Genotype_spt3_vs_wt
YDR137W	RGP1	526.782	0.0836285	0.0652621	0	1	1	Upregulated	Genotype_spt3_vs_wt
YDR138W	HPR1	634.162	0.216252	0.0702967	0	1	1	Upregulated	Genotype_spt3_vs_wt
YDR140W	MTQ2	305.398	0.278114	0.0825377	0	1	1	Upregulated	Genotype_spt3_vs_wt
YDR141C	DOP1	1173.89	0.361577	0.074937	0	1	1	Upregulated	Genotype_spt3_vs_wt
YDR142C	PEX7	256.475	0.215686	0.0813108	0	1	1	Upregulated	Genotype_spt3_vs_wt
YDR143C	SAN1	692.033	0.415058	0.0890154	0	1	1	Upregulated	Genotype_spt3_vs_wt
YDR144C	MKC7	1368.16	0.373847	0.0919459	0	1	1	Upregulated	Genotype_spt3_vs_wt
YDR145W	TAF12	956.067	0.316741	0.0623322	0	1	1	Upregulated	Genotype_spt3_vs_wt
YDR146C	SWI5	863.514	0.345737	0.0902172	0	1	1	Upregulated	Genotype_spt3_vs_wt
YDR147W	EKI1	355.205	0.258734	0.0711019	0	1	1	Upregulated	Genotype_spt3_vs_wt
YDR148C	KGD2	1232.26	0.0331712	0.0920755	0	1	1	Upregulated	Genotype_spt3_vs_wt
YDR150W	NUM1	2096.69	0.162216	0.0739304	0	1	1	Upregulated	Genotype_spt3_vs_wt
YDR153C	ENT5	725.371	0.343389	0.0584322	0	1	1	Upregulated	Genotype_spt3_vs_wt
YDR154C	YDR154C	9178.19	0.0821055	0.112164	0	1	1	Upregulated	Genotype_spt3_vs_wt
YDR155C	CPR1	11723.1	0.204115	0.113783	0	1	1	Upregulated	Genotype_spt3_vs_wt
YDR156W	RPA14	504.38	0.155702	0.108934	0	1	1	Upregulated	Genotype_spt3_vs_wt
YDR157W	YDR157W	139.783	0.139396	0.127902	0	1	1	Upregulated	Genotype_spt3_vs_wt
YDR158W	HOM2	3297.63	0.0958455	0.116602	0	1	1	Upregulated	Genotype_spt3_vs_wt
YDR159W	SAC3	588.511	0.237061	0.0755074	0	1	1	Upregulated	Genotype_spt3_vs_wt
YDR160W	SSY1	520.465	0.168063	0.0650304	0	1	1	Upregulated	Genotype_spt3_vs_wt
YDR162C	NBP2	418.297	0.129668	0.0685814	0	1	1	Upregulated	Genotype_spt3_vs_wt
YDR164C	SEC1	624.226	0.014916	0.0673152	0	1	1	Upregulated	Genotype_spt3_vs_wt
YDR165W	TRM82	1218.94	0.00432136	0.0816531	0	1	1	Upregulated	Genotype_spt3_vs_wt
YDR166C	SEC5	739.985	0.260392	0.0545716	0	1	1	Upregulated	Genotype_spt3_vs_wt
YDR169C-A	YDR169C-A	3.16251	0.510378	0.551195	0.0188276	0.984979	1	Upregulated	Genotype_spt3_vs_wt
YDR174W	HMO1	1407.7	0.180449	0.120619	0	1	1	Upregulated	Genotype_spt3_vs_wt
YDR176W	NGG1	858.221	0.178916	0.0680415	0	1	1	Upregulated	Genotype_spt3_vs_wt
YDR177W	UBC1	1377.08	0.224027	0.0794685	0	1	1	Upregulated	Genotype_spt3_vs_wt
YDR178W	SDH4	736.239	0.56997	0.11348	0.616579	0.537513	1	Upregulated	Genotype_spt3_vs_wt
YDR180W	SCC2	598.847	0.178541	0.0752053	0	1	1	Upregulated	Genotype_spt3_vs_wt
YDR182W	CDC1	930.334	0.131124	0.0499945	0	1	1	Upregulated	Genotype_spt3_vs_wt
YDR182W-A	YDR182W-A	32.9241	0.156814	0.190418	0	1	1	Upregulated	Genotype_spt3_vs_wt
YDR185C	UPS3	71.9781	0.00843917	0.146975	0	1	1	Upregulated	Genotype_spt3_vs_wt
YDR186C	SND1	1545.18	0.365319	0.110121	0	1	1	Upregulated	Genotype_spt3_vs_wt
YDR189W	SLY1	1069.12	0.254378	0.0665791	0	1	1	Upregulated	Genotype_spt3_vs_wt
YDR190C	RVB1	2097.05	0.0691773	0.0664251	0	1	1	Upregulated	Genotype_spt3_vs_wt
YDR191W	HST4	155.896	0.149239	0.151097	0	1	1	Upregulated	Genotype_spt3_vs_wt
YDR192C	NUP42	288.868	0.323698	0.0844931	0	1	1	Upregulated	Genotype_spt3_vs_wt
YDR193W	YDR193W	0.750907	0.0985058	1.19156	0	1	1	Upregulated	Genotype_spt3_vs_wt
YDR194C	MSS116	2122.6	0.0349026	0.0929191	0	1	1	Upregulated	Genotype_spt3_vs_wt
YDR195W	REF2	384.943	0.463927	0.0803117	0	1	1	Upregulated	Genotype_spt3_vs_wt
YDR197W	CBS2	238.838	0.117426	0.0741051	0	1	1	Upregulated	Genotype_spt3_vs_wt
YDR202C	RAV2	318.029	0.184594	0.0839264	0	1	1	Upregulated	Genotype_spt3_vs_wt
YDR203W	YDR203W	1.07375	0.944008	1.08967	0.407469	0.683663	1	Upregulated	Genotype_spt3_vs_wt
YDR204W	COQ4	439.148	0.147271	0.0930331	0	1	1	Upregulated	Genotype_spt3_vs_wt
YDR205W	MSC2	462.653	0.376029	0.088066	0	1	1	Upregulated	Genotype_spt3_vs_wt
YDR206W	EBS1	1221.24	0.250719	0.0473135	0	1	1	Upregulated	Genotype_spt3_vs_wt
YDR207C	UME6	549.246	0.0342912	0.0791585	0	1	1	Upregulated	Genotype_spt3_vs_wt
YDR208W	MSS4	1001.22	0.0601225	0.0517968	0	1	1	Upregulated	Genotype_spt3_vs_wt
YDR213W	UPC2	370.228	0.0421943	0.18569	0	1	1	Upregulated	Genotype_spt3_vs_wt
YDR216W	ADR1	1004.09	0.382041	0.181793	0	1	1	Upregulated	Genotype_spt3_vs_wt
YDR230W	YDR230W	0.630781	0.086751	1.31668	0	1	1	Upregulated	Genotype_spt3_vs_wt
YDR233C	RTN1	4082.93	0.316195	0.154857	0	1	1	Upregulated	Genotype_spt3_vs_wt
YDR246W	TRS23	260.054	0.0678501	0.170457	0	1	1	Upregulated	Genotype_spt3_vs_wt
YDR249C	YDR249C	174.898	0.0258932	0.143225	0	1	1	Upregulated	Genotype_spt3_vs_wt
YDR250C	YDR250C	1.79112	0.245049	0.853291	0	1	1	Upregulated	Genotype_spt3_vs_wt
YDR253C	MET32	96.8575	0.494753	0.225899	0	1	1	Upregulated	Genotype_spt3_vs_wt
YDR258C	HSP78	1753.98	1.03903	0.351758	1.53239	0.125426	1	Upregulated	Genotype_spt3_vs_wt
YDR259C	YAP6	145.98	0.252887	0.201339	0	1	1	Upregulated	Genotype_spt3_vs_wt
YDR262W	YDR262W	848.462	0.24531	0.107422	0	1	1	Upregulated	Genotype_spt3_vs_wt
YDR263C	DIN7	174.893	0.148458	0.112782	0	1	1	Upregulated	Genotype_spt3_vs_wt
YDR264C	AKR1	1946.21	0.647855	0.0893064	1.6556	0.0978039	1	Upregulated	Genotype_spt3_vs_wt
YDR265W	PEX10	220.505	0.152771	0.0914625	0	1	1	Upregulated	Genotype_spt3_vs_wt
YDR266C	HEL2	900.95	0.142836	0.0602013	0	1	1	Upregulated	Genotype_spt3_vs_wt
YDR268W	MSW1	252.965	0.232774	0.0723612	0	1	1	Upregulated	Genotype_spt3_vs_wt
YDR270W	CCC2	503.877	0.595597	0.134765	0.709357	0.478103	1	Upregulated	Genotype_spt3_vs_wt
YDR279W	RNH202	350.296	0.13266	0.0609143	0	1	1	Upregulated	Genotype_spt3_vs_wt
YDR283C	GCN2	1154.64	0.131938	0.0660272	0	1	1	Upregulated	Genotype_spt3_vs_wt
YDR284C	DPP1	789.688	0.0207944	0.0720011	0	1	1	Upregulated	Genotype_spt3_vs_wt
YDR285W	ZIP1	247.968	0.0991594	0.0886386	0	1	1	Upregulated	Genotype_spt3_vs_wt
YDR289C	RTT103	608.297	0.129596	0.0752308	0	1	1	Upregulated	Genotype_spt3_vs_wt
YDR291W	HRQ1	556.723	0.116444	0.0718343	0	1	1	Upregulated	Genotype_spt3_vs_wt
YDR293C	SSD1	2573.4	0.30161	0.0888469	0	1	1	Upregulated	Genotype_spt3_vs_wt
YDR294C	DPL1	1589.53	0.299053	0.0492405	0	1	1	Upregulated	Genotype_spt3_vs_wt
YDR295C	HDA2	636.379	0.461959	0.0734575	0	1	1	Upregulated	Genotype_spt3_vs_wt
YDR298C	ATP5	1367.14	0.0824111	0.088393	0	1	1	Upregulated	Genotype_spt3_vs_wt
YDR299W	BFR2	1770.33	0.0323863	0.124107	0	1	1	Upregulated	Genotype_spt3_vs_wt
YDR300C	PRO1	974.262	0.0452502	0.068239	0	1	1	Upregulated	Genotype_spt3_vs_wt
YDR301W	CFT1	808.988	0.0612602	0.071705	0	1	1	Upregulated	Genotype_spt3_vs_wt
YDR304C	CPR5	2137.45	0.140242	0.0689803	0	1	1	Upregulated	Genotype_spt3_vs_wt
YDR306C	YDR306C	413.947	0.224926	0.0697135	0	1	1	Upregulated	Genotype_spt3_vs_wt
YDR307W	PMT7	604.398	0.107694	0.0785934	0	1	1	Upregulated	Genotype_spt3_vs_wt
YDR309C	GIC2	941.256	0.376143	0.173952	0	1	1	Upregulated	Genotype_spt3_vs_wt
YDR310C	SUM1	1549.93	0.0189478	0.0690879	0	1	1	Upregulated	Genotype_spt3_vs_wt
YDR311W	TFB1	559.707	0.0141068	0.0647504	0	1	1	Upregulated	Genotype_spt3_vs_wt
YDR313C	PIB1	254.104	0.229473	0.0882689	0	1	1	Upregulated	Genotype_spt3_vs_wt
YDR314C	RAD34	152.626	0.335974	0.114804	0	1	1	Upregulated	Genotype_spt3_vs_wt
YDR315C	IPK1	165.376	0.131529	0.114214	0	1	1	Upregulated	Genotype_spt3_vs_wt
YDR319C	YDR319C	341.715	0.160566	0.0835208	0	1	1	Upregulated	Genotype_spt3_vs_wt
YDR321W	ASP1	1370.88	0.0849257	0.0780239	0	1	1	Upregulated	Genotype_spt3_vs_wt
YDR323C	PEP7	198.038	0.16794	0.114513	0	1	1	Upregulated	Genotype_spt3_vs_wt
YDR326C	YSP2	1560.51	0.164996	0.081099	0	1	1	Upregulated	Genotype_spt3_vs_wt
YDR329C	PEX3	703.309	0.257565	0.0685318	0	1	1	Upregulated	Genotype_spt3_vs_wt
YDR330W	UBX5	501.599	0.293188	0.086865	0	1	1	Upregulated	Genotype_spt3_vs_wt
YDR333C	RQC1	738.972	0.347528	0.0661055	0	1	1	Upregulated	Genotype_spt3_vs_wt
YDR335W	MSN5	1708.59	0.249977	0.0774027	0	1	1	Upregulated	Genotype_spt3_vs_wt
YDR338C	YDR338C	347.166	0.247902	0.0802357	0	1	1	Upregulated	Genotype_spt3_vs_wt
YDR339C	FCF1	618.481	0.044246	0.104924	0	1	1	Upregulated	Genotype_spt3_vs_wt
YDR341C	YDR341C	3521.6	0.109262	0.0550458	0	1	1	Upregulated	Genotype_spt3_vs_wt
YDR348C	PAL1	943.34	0.0692982	0.0572212	0	1	1	Upregulated	Genotype_spt3_vs_wt
YDR349C	YPS7	1813.1	0.319277	0.076312	0	1	1	Upregulated	Genotype_spt3_vs_wt
YDR350C	ATP22	650.99	0.252762	0.0659044	0	1	1	Upregulated	Genotype_spt3_vs_wt
YDR351W	SBE2	991.559	0.0341655	0.0659119	0	1	1	Upregulated	Genotype_spt3_vs_wt
YDR353W	TRR1	3831.4	0.192131	0.0794082	0	1	1	Upregulated	Genotype_spt3_vs_wt
YDR354W	TRP4	654.687	0.232889	0.0599148	0	1	1	Upregulated	Genotype_spt3_vs_wt
YDR358W	GGA1	427.792	0.453402	0.125612	0	1	1	Upregulated	Genotype_spt3_vs_wt
YDR368W	YPR1	761.966	0.036424	0.0812827	0	1	1	Upregulated	Genotype_spt3_vs_wt
YDR371W	CTS2	412.375	0.00412171	0.0840833	0	1	1	Upregulated	Genotype_spt3_vs_wt
YDR375C	BCS1	407.512	0.101991	0.080351	0	1	1	Upregulated	Genotype_spt3_vs_wt
YDR376W	ARH1	503.96	0.0594475	0.0655527	0	1	1	Upregulated	Genotype_spt3_vs_wt
YDR379W	RGA2	745.178	0.19096	0.0859717	0	1	1	Upregulated	Genotype_spt3_vs_wt
YDR381C-A	YDR381C-A	258.142	0.0573849	0.112827	0	1	1	Upregulated	Genotype_spt3_vs_wt
YDR385W	EFT2	20362.1	0.236009	0.091897	0	1	1	Upregulated	Genotype_spt3_vs_wt
YDR386W	MUS81	275.086	0.102165	0.09086	0	1	1	Upregulated	Genotype_spt3_vs_wt
YDR387C	CIN10	397.306	0.288894	0.111177	0	1	1	Upregulated	Genotype_spt3_vs_wt
YDR388W	RVS167	2048.45	0.112065	0.0755868	0	1	1	Upregulated	Genotype_spt3_vs_wt
YDR389W	SAC7	617.814	0.211624	0.09768	0	1	1	Upregulated	Genotype_spt3_vs_wt
YDR390C	UBA2	914.205	0.235511	0.0441671	0	1	1	Upregulated	Genotype_spt3_vs_wt
YDR393W	SHE9	367.531	0.69605	0.102016	1.92176	0.0546356	1	Upregulated	Genotype_spt3_vs_wt
YDR394W	RPT3	2101.2	0.286982	0.06613	0	1	1	Upregulated	Genotype_spt3_vs_wt
YDR395W	SXM1	2279.81	0.21685	0.0532617	0	1	1	Upregulated	Genotype_spt3_vs_wt
YDR404C	RPB7	653.06	0.0889052	0.0685586	0	1	1	Upregulated	Genotype_spt3_vs_wt
YDR407C	TRS120	971.133	0.234807	0.0780742	0	1	1	Upregulated	Genotype_spt3_vs_wt
YDR409W	SIZ1	404.462	0.141756	0.106309	0	1	1	Upregulated	Genotype_spt3_vs_wt
YDR410C	STE14	133.296	0.15825	0.100056	0	1	1	Upregulated	Genotype_spt3_vs_wt
YDR411C	DFM1	482.681	0.368751	0.0845673	0	1	1	Upregulated	Genotype_spt3_vs_wt
YDR414C	ERD1	301.766	0.0488245	0.0920293	0	1	1	Upregulated	Genotype_spt3_vs_wt
YDR415C	YDR415C	319.992	0.137034	0.0717166	0	1	1	Upregulated	Genotype_spt3_vs_wt
YDR416W	SYF1	428.631	0.117329	0.0780423	0	1	1	Upregulated	Genotype_spt3_vs_wt
YDR419W	RAD30	323.673	0.292604	0.0773362	0	1	1	Upregulated	Genotype_spt3_vs_wt
YDR420W	HKR1	1233.98	0.172513	0.131451	0	1	1	Upregulated	Genotype_spt3_vs_wt
YDR421W	ARO80	342.303	0.088823	0.0781657	0	1	1	Upregulated	Genotype_spt3_vs_wt
YDR422C	SIP1	616.378	0.120935	0.0666144	0	1	1	Upregulated	Genotype_spt3_vs_wt
YDR423C	CAD1	324.553	0.429244	0.0778846	0	1	1	Upregulated	Genotype_spt3_vs_wt
YDR424C	DYN2	359.352	0.0111652	0.182658	0	1	1	Upregulated	Genotype_spt3_vs_wt
YDR425W	SNX41	352.382	0.530123	0.109689	0.274621	0.783608	1	Upregulated	Genotype_spt3_vs_wt
YDR427W	RPN9	1822.58	0.236789	0.0782092	0	1	1	Upregulated	Genotype_spt3_vs_wt
YDR430C	CYM1	803.085	0.0757812	0.0863211	0	1	1	Upregulated	Genotype_spt3_vs_wt
YDR434W	GPI17	1268.86	0.0910765	0.080727	0	1	1	Upregulated	Genotype_spt3_vs_wt
YDR436W	PPZ2	381.388	0.0037298	0.0808408	0	1	1	Upregulated	Genotype_spt3_vs_wt
YDR437W	GPI19	37.5586	0.436038	0.159274	0	1	1	Upregulated	Genotype_spt3_vs_wt
YDR438W	THI74	206.351	0.0789994	0.105987	0	1	1	Upregulated	Genotype_spt3_vs_wt
YDR441C	APT2	381.017	0.0434844	0.0915318	0	1	1	Upregulated	Genotype_spt3_vs_wt
YDR443C	SSN2	530.345	0.105943	0.0969853	0	1	1	Upregulated	Genotype_spt3_vs_wt
YDR446W	ECM11	14.1787	0.409523	0.289602	0	1	1	Upregulated	Genotype_spt3_vs_wt
YDR449C	UTP6	845.648	0.0402221	0.124726	0	1	1	Upregulated	Genotype_spt3_vs_wt
YDR451C	YHP1	212.437	0.0333455	0.141689	0	1	1	Upregulated	Genotype_spt3_vs_wt
YDR452W	PPN1	3353.68	0.509168	0.074765	0.122621	0.902407	1	Upregulated	Genotype_spt3_vs_wt
YDR454C	GUK1	2074.22	0.190215	0.084931	0	1	1	Upregulated	Genotype_spt3_vs_wt
YDR456W	NHX1	1108.47	0.509712	0.0665055	0.146029	0.883898	1	Upregulated	Genotype_spt3_vs_wt
YDR457W	TOM1	2632.72	0.31138	0.0987359	0	1	1	Upregulated	Genotype_spt3_vs_wt
YDR460W	TFB3	353.239	0.0127369	0.0769539	0	1	1	Upregulated	Genotype_spt3_vs_wt
YDR461W	MFA1	18.5821	0.117243	0.336031	0	1	1	Upregulated	Genotype_spt3_vs_wt
YDR463W	STP1	816.54	0.518126	0.080685	0.224648	0.822253	1	Upregulated	Genotype_spt3_vs_wt
YDR465C	RMT2	1241.83	0.103734	0.0981173	0	1	1	Upregulated	Genotype_spt3_vs_wt
YDR466W	PKH3	683.874	0.115636	0.0827741	0	1	1	Upregulated	Genotype_spt3_vs_wt
YDR472W	TRS31	395.607	0.0263194	0.0768192	0	1	1	Upregulated	Genotype_spt3_vs_wt
YDR476C	YDR476C	357.826	0.612281	0.0998107	1.12494	0.260613	1	Upregulated	Genotype_spt3_vs_wt
YDR479C	PEX29	432.315	0.0382006	0.0813827	0	1	1	Upregulated	Genotype_spt3_vs_wt
YDR480W	DIG2	186.182	0.0485315	0.0844671	0	1	1	Upregulated	Genotype_spt3_vs_wt
YDR483W	KRE2	3469.96	0.137728	0.0632827	0	1	1	Upregulated	Genotype_spt3_vs_wt
YDR484W	VPS52	314.124	0.269262	0.0748888	0	1	1	Upregulated	Genotype_spt3_vs_wt
YDR485C	VPS72	1053.41	0.110549	0.0700944	0	1	1	Upregulated	Genotype_spt3_vs_wt
YDR486C	VPS60	529.696	0.0842326	0.100121	0	1	1	Upregulated	Genotype_spt3_vs_wt
YDR489W	SLD5	173.612	0.0858738	0.11218	0	1	1	Upregulated	Genotype_spt3_vs_wt
YDR494W	RSM28	579.653	0.0800878	0.0707355	0	1	1	Upregulated	Genotype_spt3_vs_wt
YDR495C	VPS3	560.169	0.160481	0.0723222	0	1	1	Upregulated	Genotype_spt3_vs_wt
YDR497C	ITR1	3678.73	0.314381	0.0729043	0	1	1	Upregulated	Genotype_spt3_vs_wt
YDR498C	SEC20	336.945	0.156487	0.0838204	0	1	1	Upregulated	Genotype_spt3_vs_wt
YDR499W	LCD1	365.967	0.0680526	0.0695548	0	1	1	Upregulated	Genotype_spt3_vs_wt
YDR502C	SAM2	1307.83	0.359919	0.122884	0	1	1	Upregulated	Genotype_spt3_vs_wt
YDR503C	LPP1	227.985	0.244432	0.110425	0	1	1	Upregulated	Genotype_spt3_vs_wt
YDR505C	PSP1	737.511	0.07558	0.0756399	0	1	1	Upregulated	Genotype_spt3_vs_wt
YDR507C	GIN4	1156.43	0.187121	0.100557	0	1	1	Upregulated	Genotype_spt3_vs_wt
YDR510W	SMT3	1397.5	0.0662718	0.0793383	0	1	1	Upregulated	Genotype_spt3_vs_wt
YDR511W	SDH7	171.136	0.0445111	0.130291	0	1	1	Upregulated	Genotype_spt3_vs_wt
YDR513W	GRX2	946.32	0.663112	0.120552	1.35304	0.176043	1	Upregulated	Genotype_spt3_vs_wt
YDR514C	YDR514C	355.887	0.00972712	0.086925	0	1	1	Upregulated	Genotype_spt3_vs_wt
YDR515W	SLF1	405.906	0.0844151	0.106205	0	1	1	Upregulated	Genotype_spt3_vs_wt
YDR516C	EMI2	1016.89	0.246547	0.154526	0	1	1	Upregulated	Genotype_spt3_vs_wt
YDR518W	EUG1	705.915	0.386004	0.102828	0	1	1	Upregulated	Genotype_spt3_vs_wt
YDR520C	URC2	343.57	0.162715	0.0751449	0	1	1	Upregulated	Genotype_spt3_vs_wt
YDR521W	YDR521W	0.642777	0.0874878	1.07865	0	1	1	Upregulated	Genotype_spt3_vs_wt
YDR522C	SPS2	36.7698	0.521049	0.300369	0.0700767	0.944133	1	Upregulated	Genotype_spt3_vs_wt
YDR523C	SPS1	67.574	0.18987	0.157428	0	1	1	Upregulated	Genotype_spt3_vs_wt
YDR524C	AGE1	634.423	0.425502	0.0803525	0	1	1	Upregulated	Genotype_spt3_vs_wt
YDR524C-B	YDR524C-B	10498.6	0.37373	0.123323	0	1	1	Upregulated	Genotype_spt3_vs_wt
YDR525W	API2	1.42107	1.12525	0.841389	0.743117	0.457411	1	Upregulated	Genotype_spt3_vs_wt
YDR525W-A	SNA2	192.445	0.558534	0.110347	0.530457	0.595795	1	Upregulated	Genotype_spt3_vs_wt
YDR527W	RBA50	1055.22	0.201588	0.0543726	0	1	1	Upregulated	Genotype_spt3_vs_wt
YDR528W	HLR1	299.145	0.27992	0.189408	0	1	1	Upregulated	Genotype_spt3_vs_wt
YDR529C	QCR7	1398.4	0.112574	0.119827	0	1	1	Upregulated	Genotype_spt3_vs_wt
YDR535C	YDR535C	7.31113	0.584121	0.369478	0.227675	0.819899	1	Upregulated	Genotype_spt3_vs_wt
YDR541C	YDR541C	327.269	0.0402001	0.0835589	0	1	1	Upregulated	Genotype_spt3_vs_wt
YDR542W	PAU10	8.18423	0.510946	0.457543	0.0239244	0.980913	1	Upregulated	Genotype_spt3_vs_wt
YDR543C	YDR543C	0.298083	1.27289	1.99222	0.387953	0.698051	1	Upregulated	Genotype_spt3_vs_wt
YDR544C	YDR544C	2.92426	1.61033	0.634755	1.74922	0.0802523	1	Upregulated	Genotype_spt3_vs_wt
YDR545C-A	YDR545C-A	2.2493	0.425994	0.622503	0	1	1	Upregulated	Genotype_spt3_vs_wt
YOL166W-A	YOL166W-A	0.387193	0.858528	1.43348	0.250111	0.802501	1	Upregulated	Genotype_spt3_vs_wt
YOL166C	YOL166C	1.20297	0.17219	0.93289	0	1	1	Upregulated	Genotype_spt3_vs_wt
YOL162W	YOL162W	35.2465	0.0999736	0.22418	0	1	1	Upregulated	Genotype_spt3_vs_wt
YOL158C	ENB1	962.425	0.206951	0.165081	0	1	1	Upregulated	Genotype_spt3_vs_wt
YOL156W	HXT11	21.9559	0.257272	0.243118	0	1	1	Upregulated	Genotype_spt3_vs_wt
YOL154W	ZPS1	82.9238	0.0158724	0.125469	0	1	1	Upregulated	Genotype_spt3_vs_wt
YOL148C	SPT20	395.12	0.195727	0.0766537	0	1	1	Upregulated	Genotype_spt3_vs_wt
YOL147C	PEX11	222.54	0.265228	0.0843977	0	1	1	Upregulated	Genotype_spt3_vs_wt
YOL146W	PSF3	188.322	0.208748	0.111926	0	1	1	Upregulated	Genotype_spt3_vs_wt
YOL142W	RRP40	635.415	0.153774	0.0992552	0	1	1	Upregulated	Genotype_spt3_vs_wt
YOL141W	PPM2	152.193	0.0572792	0.161482	0	1	1	Upregulated	Genotype_spt3_vs_wt
YOL139C	CDC33	3953.33	0.197186	0.0870133	0	1	1	Upregulated	Genotype_spt3_vs_wt
YOL138C	RTC1	629.585	0.0278284	0.0731531	0	1	1	Upregulated	Genotype_spt3_vs_wt
YOL137W	BSC6	570.906	0.285474	0.0836107	0	1	1	Upregulated	Genotype_spt3_vs_wt
YOL135C	MED7	189.879	0.32073	0.113326	0	1	1	Upregulated	Genotype_spt3_vs_wt
YOL133W	HRT1	312.293	0.0571296	0.100959	0	1	1	Upregulated	Genotype_spt3_vs_wt
YOL132W	GAS4	54.5019	0.527758	0.238966	0.11616	0.907526	1	Upregulated	Genotype_spt3_vs_wt
YOL131W	YOL131W	5.95988	1.11602	0.626905	0.982632	0.325789	1	Upregulated	Genotype_spt3_vs_wt
YOL129W	VPS68	1115.65	0.0723684	0.10954	0	1	1	Upregulated	Genotype_spt3_vs_wt
YOL125W	TRM13	706.423	0.254551	0.0927023	0	1	1	Upregulated	Genotype_spt3_vs_wt
YOL123W	HRP1	2389.68	0.408879	0.118599	0	1	1	Upregulated	Genotype_spt3_vs_wt
YOL122C	SMF1	1033.73	0.231141	0.114093	0	1	1	Upregulated	Genotype_spt3_vs_wt
YOL118C	YOL118C	5.03361	0.0874544	0.403823	0	1	1	Upregulated	Genotype_spt3_vs_wt
YOL117W	RRI2	229.213	0.266964	0.117478	0	1	1	Upregulated	Genotype_spt3_vs_wt
YOL116W	MSN1	227.352	0.125227	0.0818239	0	1	1	Upregulated	Genotype_spt3_vs_wt
YOL114C	PTH4	89.3294	0.313164	0.155676	0	1	1	Upregulated	Genotype_spt3_vs_wt
YOL113W	SKM1	881.739	0.08818	0.11341	0	1	1	Upregulated	Genotype_spt3_vs_wt
YOL112W	MSB4	810.183	0.0836161	0.104825	0	1	1	Upregulated	Genotype_spt3_vs_wt
YOL111C	MDY2	589.887	0.146923	0.0940073	0	1	1	Upregulated	Genotype_spt3_vs_wt
YOL107W	YOL107W	166.948	0.0246809	0.0995821	0	1	1	Upregulated	Genotype_spt3_vs_wt
YOL100W	PKH2	762.457	0.283319	0.0777385	0	1	1	Upregulated	Genotype_spt3_vs_wt
YOL099C	YOL099C	38.8615	0.0162121	0.198034	0	1	1	Upregulated	Genotype_spt3_vs_wt
YOL098C	SDD3	1675.68	0.177776	0.0664196	0	1	1	Upregulated	Genotype_spt3_vs_wt
YOL097C	WRS1	2377.3	0.0752622	0.0604208	0	1	1	Upregulated	Genotype_spt3_vs_wt
YOL094C	RFC4	360.419	0.223604	0.0627122	0	1	1	Upregulated	Genotype_spt3_vs_wt
YOL093W	TRM10	523.674	0.0517204	0.0799337	0	1	1	Upregulated	Genotype_spt3_vs_wt
YOL092W	YPQ1	1294.71	0.241597	0.0863812	0	1	1	Upregulated	Genotype_spt3_vs_wt
YOL091W	SPO21	91.6003	0.450084	0.194578	0	1	1	Upregulated	Genotype_spt3_vs_wt
YOL089C	HAL9	421.087	0.429853	0.0777438	0	1	1	Upregulated	Genotype_spt3_vs_wt
YOL086W-A	MHF1	172.734	0.252853	0.159359	0	1	1	Upregulated	Genotype_spt3_vs_wt
YOL085W-A	YOL085W-A	7.81391	0.205311	0.400854	0	1	1	Upregulated	Genotype_spt3_vs_wt
YOL081W	IRA2	1640.83	0.358675	0.101076	0	1	1	Upregulated	Genotype_spt3_vs_wt
YOL077C	BRX1	1785.04	0.124195	0.103199	0	1	1	Upregulated	Genotype_spt3_vs_wt
YOL075C	YOL075C	438.883	0.241048	0.0915384	0	1	1	Upregulated	Genotype_spt3_vs_wt
YOL073C	DSC2	356.237	0.301891	0.0752435	0	1	1	Upregulated	Genotype_spt3_vs_wt
YOL072W	THP1	267.176	0.410282	0.0768341	0	1	1	Upregulated	Genotype_spt3_vs_wt
YOL071W	YOL071W	283.254	0.154271	0.117105	0	1	1	Upregulated	Genotype_spt3_vs_wt
YOL070C	NBA1	1008.6	0.518799	0.0701786	0.267878	0.788793	1	Upregulated	Genotype_spt3_vs_wt
YOL068C	HST1	1120.9	0.0801258	0.0560598	0	1	1	Upregulated	Genotype_spt3_vs_wt
YOL066C	RIB2	466.092	0.178704	0.0631038	0	1	1	Upregulated	Genotype_spt3_vs_wt
YOL065C	INP54	253.329	0.00608929	0.0710235	0	1	1	Upregulated	Genotype_spt3_vs_wt
YOL064C	MET22	709.249	0.0147937	0.0819648	0	1	1	Upregulated	Genotype_spt3_vs_wt
YOL063C	CRT10	522.309	0.262781	0.059915	0	1	1	Upregulated	Genotype_spt3_vs_wt
YOL061W	PRS5	1880.56	0.260194	0.057001	0	1	1	Upregulated	Genotype_spt3_vs_wt
YOL060C	MAM3	1236.77	0.190796	0.100301	0	1	1	Upregulated	Genotype_spt3_vs_wt
YOL059W	GPD2	1554.21	0.177164	0.1074	0	1	1	Upregulated	Genotype_spt3_vs_wt
YOL058W	ARG1	817.759	0.780748	0.209715	1.33871	0.180665	1	Upregulated	Genotype_spt3_vs_wt
YOL057W	YOL057W	979.225	0.048426	0.0739323	0	1	1	Upregulated	Genotype_spt3_vs_wt
YOL052C	SPE2	529.398	0.0116634	0.075375	0	1	1	Upregulated	Genotype_spt3_vs_wt
YOL051W	GAL11	1052.78	0.140828	0.0877548	0	1	1	Upregulated	Genotype_spt3_vs_wt
YOL049W	GSH2	1375.16	0.0812681	0.0591067	0	1	1	Upregulated	Genotype_spt3_vs_wt
YOL048C	RRT8	332.217	0.162308	0.105481	0	1	1	Upregulated	Genotype_spt3_vs_wt
YOL047C	LDS2	49.7068	0.924816	0.306551	1.38579	0.16581	1	Upregulated	Genotype_spt3_vs_wt
YOL044W	PEX15	154.588	0.15466	0.0854135	0	1	1	Upregulated	Genotype_spt3_vs_wt
YOL043C	NTG2	306.295	0.163331	0.0705376	0	1	1	Upregulated	Genotype_spt3_vs_wt
YOL040C	RPS15	12034.6	0.0397497	0.124907	0	1	1	Upregulated	Genotype_spt3_vs_wt
YOL038C-A	YOL038C-A	18.6711	0.645018	0.293461	0.494165	0.62119	1	Upregulated	Genotype_spt3_vs_wt
YOL038W	PRE6	2051.02	0.30566	0.0702354	0	1	1	Upregulated	Genotype_spt3_vs_wt
YOL036W	YOL036W	1160.54	0.322807	0.0719201	0	1	1	Upregulated	Genotype_spt3_vs_wt
YOL032W	OPI10	315.174	1.04808	0.328882	1.6665	0.0956138	1	Upregulated	Genotype_spt3_vs_wt
YOL031C	SIL1	505.236	0.17494	0.0652388	0	1	1	Upregulated	Genotype_spt3_vs_wt
YOL030W	GAS5	4042.37	0.397337	0.0806196	0	1	1	Upregulated	Genotype_spt3_vs_wt
YOL027C	MDM38	1882.96	0.0653384	0.0733529	0	1	1	Upregulated	Genotype_spt3_vs_wt
YOL026C	MIM1	369.608	0.0975115	0.0964611	0	1	1	Upregulated	Genotype_spt3_vs_wt
YOL024W	YOL024W	15.0946	0.402563	0.285275	0	1	1	Upregulated	Genotype_spt3_vs_wt
YOL021C	DIS3	1395.54	0.0190237	0.0842497	0	1	1	Upregulated	Genotype_spt3_vs_wt
YOL019W-A	YOL019W-A	0.101124	0.332946	4.65935	0	1	1	Upregulated	Genotype_spt3_vs_wt
YOL019W	YOL019W	577.763	0.14775	0.113666	0	1	1	Upregulated	Genotype_spt3_vs_wt
YOL017W	ESC8	343.751	0.0903792	0.103852	0	1	1	Upregulated	Genotype_spt3_vs_wt
YOL015W	IRC10	114.052	0.461436	0.18933	0	1	1	Upregulated	Genotype_spt3_vs_wt
YOL013W-B	YOL013W-B	3.35754	1.46805	0.667975	1.44924	0.147271	1	Upregulated	Genotype_spt3_vs_wt
YOL013W-A	YOL013W-A	15.4559	0.415895	0.368519	0	1	1	Upregulated	Genotype_spt3_vs_wt
YOL013C	HRD1	586.531	0.353429	0.0490705	0	1	1	Upregulated	Genotype_spt3_vs_wt
YOL011W	PLB3	1196.43	0.0474593	0.152427	0	1	1	Upregulated	Genotype_spt3_vs_wt
YOL009C	MDM12	173.438	0.412285	0.0846415	0	1	1	Upregulated	Genotype_spt3_vs_wt
YOL008W	COQ10	186.876	0.286788	0.0909749	0	1	1	Upregulated	Genotype_spt3_vs_wt
YOL007C	CSI2	559.39	0.0761121	0.107256	0	1	1	Upregulated	Genotype_spt3_vs_wt
YOL005C	RPB11	531.98	0.247707	0.123345	0	1	1	Upregulated	Genotype_spt3_vs_wt
YOL004W	SIN3	1992.51	0.0578831	0.0700616	0	1	1	Upregulated	Genotype_spt3_vs_wt
YOL001W	PHO80	248.69	0.0806285	0.0751678	0	1	1	Upregulated	Genotype_spt3_vs_wt
YOR002W	ALG6	1059.56	0.449767	0.0834836	0	1	1	Upregulated	Genotype_spt3_vs_wt
YOR005C	DNL4	262.712	0.18269	0.0838851	0	1	1	Upregulated	Genotype_spt3_vs_wt
YOR007C	SGT2	5616.42	0.580976	0.086592	0.935139	0.349716	1	Upregulated	Genotype_spt3_vs_wt
YOR008C-A	YOR008C-A	0.384431	0.950223	1.78774	0.251839	0.801165	1	Upregulated	Genotype_spt3_vs_wt
YOR009W	TIR4	291.551	1.10783	0.468976	1.29609	0.194946	1	Upregulated	Genotype_spt3_vs_wt
YOR010C	TIR2	93.4591	1.02091	0.361172	1.44227	0.149225	1	Upregulated	Genotype_spt3_vs_wt
YOR011W	AUS1	528.77	0.218915	0.164287	0	1	1	Upregulated	Genotype_spt3_vs_wt
YOR011W-A	YOR011W-A	0.0555959	0.0833278	4.65935	0	1	1	Upregulated	Genotype_spt3_vs_wt
YOR014W	RTS1	1509.32	0.034978	0.052701	0	1	1	Upregulated	Genotype_spt3_vs_wt
YOR016C	ERP4	611.005	0.106594	0.068829	0	1	1	Upregulated	Genotype_spt3_vs_wt
YOR018W	ROD1	336.197	0.0110748	0.128429	0	1	1	Upregulated	Genotype_spt3_vs_wt
YOR019W	YOR019W	132.624	0.0773724	0.154296	0	1	1	Upregulated	Genotype_spt3_vs_wt
YOR020C	HSP10	2616.76	0.300603	0.153409	0	1	1	Upregulated	Genotype_spt3_vs_wt
YOR020W-A	YOR020W-A	297.466	0.177774	0.151381	0	1	1	Upregulated	Genotype_spt3_vs_wt
YOR022C	DDL1	239.256	0.0183941	0.0746058	0	1	1	Upregulated	Genotype_spt3_vs_wt
YOR023C	AHC1	893.795	0.334152	0.104585	0	1	1	Upregulated	Genotype_spt3_vs_wt
YOR024W	YOR024W	1.54685	0.0571608	0.77523	0	1	1	Upregulated	Genotype_spt3_vs_wt
YOR025W	HST3	551.111	0.0658805	0.0992817	0	1	1	Upregulated	Genotype_spt3_vs_wt
YOR026W	BUB3	359.524	0.255512	0.0797247	0	1	1	Upregulated	Genotype_spt3_vs_wt
YOR027W	STI1	4181.63	0.0233906	0.171895	0	1	1	Upregulated	Genotype_spt3_vs_wt
YOR029W	YOR029W	0.184977	0.0128578	2.65112	0	1	1	Upregulated	Genotype_spt3_vs_wt
YOR030W	DFG16	538.531	0.145024	0.0756918	0	1	1	Upregulated	Genotype_spt3_vs_wt
YOR034C	AKR2	557.905	0.107098	0.069781	0	1	1	Upregulated	Genotype_spt3_vs_wt
YOR034C-A	YOR034C-A	68.9227	0.141835	0.133274	0	1	1	Upregulated	Genotype_spt3_vs_wt
YOR035C	SHE4	557.464	0.128834	0.0901585	0	1	1	Upregulated	Genotype_spt3_vs_wt
YOR036W	PEP12	471.466	0.384545	0.147005	0	1	1	Upregulated	Genotype_spt3_vs_wt
YOR037W	CYC2	232.134	0.426594	0.0868738	0	1	1	Upregulated	Genotype_spt3_vs_wt
YOR039W	CKB2	820.569	0.042939	0.0751389	0	1	1	Upregulated	Genotype_spt3_vs_wt
YOR041C	YOR041C	10.7446	0.113966	0.489762	0	1	1	Upregulated	Genotype_spt3_vs_wt
YOR042W	CUE5	1088.02	0.0594764	0.0785553	0	1	1	Upregulated	Genotype_spt3_vs_wt
YOR044W	IRC23	234.824	0.404406	0.177003	0	1	1	Upregulated	Genotype_spt3_vs_wt
YOR046C	DBP5	1829.76	0.243315	0.0552016	0	1	1	Upregulated	Genotype_spt3_vs_wt
YOR048C	RAT1	1656.69	0.207891	0.0807194	0	1	1	Upregulated	Genotype_spt3_vs_wt
YOR054C	VHS3	408.101	0.062339	0.117292	0	1	1	Upregulated	Genotype_spt3_vs_wt
YOR057W	SGT1	684.029	0.268531	0.0515354	0	1	1	Upregulated	Genotype_spt3_vs_wt
YOR058C	ASE1	630.092	0.237145	0.103401	0	1	1	Upregulated	Genotype_spt3_vs_wt
YOR059C	YOR059C	588.171	0.298836	0.054133	0	1	1	Upregulated	Genotype_spt3_vs_wt
YOR061W	CKA2	1291.97	0.286596	0.0529081	0	1	1	Upregulated	Genotype_spt3_vs_wt
YOR065W	CYT1	1245.67	0.321927	0.155383	0	1	1	Upregulated	Genotype_spt3_vs_wt
YOR067C	ALG8	808.159	0.0354476	0.0670309	0	1	1	Upregulated	Genotype_spt3_vs_wt
YOR068C	VAM10	1.61296	0.674178	0.740082	0.23535	0.813937	1	Upregulated	Genotype_spt3_vs_wt
YOR070C	GYP1	317.872	0.055385	0.0857212	0	1	1	Upregulated	Genotype_spt3_vs_wt
YOR072W	YOR072W	10.3203	0.612108	0.313281	0.357852	0.720454	1	Upregulated	Genotype_spt3_vs_wt
YOR072W-A	YOR072W-A	11.4115	0.425063	0.326063	0	1	1	Upregulated	Genotype_spt3_vs_wt
YOR074C	CDC21	555.245	0.0816553	0.0750431	0	1	1	Upregulated	Genotype_spt3_vs_wt
YOR076C	SKI7	381.116	0.387777	0.0737693	0	1	1	Upregulated	Genotype_spt3_vs_wt
YOR077W	RTS2	115.328	0.0588076	0.125623	0	1	1	Upregulated	Genotype_spt3_vs_wt
YOR081C	TGL5	574.981	0.193447	0.093602	0	1	1	Upregulated	Genotype_spt3_vs_wt
YOR082C	YOR082C	1.16004	0.0378284	0.994682	0	1	1	Upregulated	Genotype_spt3_vs_wt
YOR085W	OST3	1379.29	0.347297	0.0785972	0	1	1	Upregulated	Genotype_spt3_vs_wt
YOR090C	PTC5	840.84	0.249553	0.064925	0	1	1	Upregulated	Genotype_spt3_vs_wt
YOR092W	ECM3	529.256	0.181036	0.0759708	0	1	1	Upregulated	Genotype_spt3_vs_wt
YOR093C	CMR2	601.094	0.194051	0.0879462	0	1	1	Upregulated	Genotype_spt3_vs_wt
YOR097C	YOR097C	274.584	0.052958	0.0935097	0	1	1	Upregulated	Genotype_spt3_vs_wt
YOR098C	NUP1	1678.79	0.10107	0.0850982	0	1	1	Upregulated	Genotype_spt3_vs_wt
YOR099W	KTR1	2062.57	0.0496278	0.0729555	0	1	1	Upregulated	Genotype_spt3_vs_wt
YOR102W	YOR102W	10.4766	0.365851	0.333807	0	1	1	Upregulated	Genotype_spt3_vs_wt
YOR105W	YOR105W	279.925	0.071265	0.0754602	0	1	1	Upregulated	Genotype_spt3_vs_wt
YOR108W	LEU9	1650.45	0.222024	0.0882327	0	1	1	Upregulated	Genotype_spt3_vs_wt
YOR112W	CEX1	584.358	0.1694	0.0723497	0	1	1	Upregulated	Genotype_spt3_vs_wt
YOR113W	AZF1	366.878	0.439706	0.0947932	0	1	1	Upregulated	Genotype_spt3_vs_wt
YOR114W	YOR114W	161.609	0.394724	0.121576	0	1	1	Upregulated	Genotype_spt3_vs_wt
YOR117W	RPT5	2581.43	0.309149	0.0700123	0	1	1	Upregulated	Genotype_spt3_vs_wt
YOR118W	RTC5	573.28	0.112361	0.0765789	0	1	1	Upregulated	Genotype_spt3_vs_wt
YOR121C	YOR121C	129.521	0.365485	0.18571	0	1	1	Upregulated	Genotype_spt3_vs_wt
YOR122C	PFY1	3304.12	0.189945	0.0906913	0	1	1	Upregulated	Genotype_spt3_vs_wt
YOR124C	UBP2	1580.84	0.137898	0.0825212	0	1	1	Upregulated	Genotype_spt3_vs_wt
YOR125C	CAT5	211.49	0.338942	0.106778	0	1	1	Upregulated	Genotype_spt3_vs_wt
YOR129C	AFI1	274.596	0.182555	0.094749	0	1	1	Upregulated	Genotype_spt3_vs_wt
YOR132W	VPS17	718.161	0.16096	0.0647378	0	1	1	Upregulated	Genotype_spt3_vs_wt
YOR133W	EFT1	19410.8	0.240572	0.0900841	0	1	1	Upregulated	Genotype_spt3_vs_wt
YOR134W	BAG7	96.6336	1.17082	0.383892	1.74742	0.0805646	1	Upregulated	Genotype_spt3_vs_wt
YOR136W	IDH2	3325.63	0.148675	0.138381	0	1	1	Upregulated	Genotype_spt3_vs_wt
YOR137C	SIA1	445.158	0.0185075	0.12435	0	1	1	Upregulated	Genotype_spt3_vs_wt
YOR138C	RUP1	727.086	0.0664845	0.0593453	0	1	1	Upregulated	Genotype_spt3_vs_wt
YOR139C	YOR139C	2.3303	1.76777	0.684243	1.85281	0.0639099	1	Upregulated	Genotype_spt3_vs_wt
YOR141C	ARP8	818.787	0.403176	0.0706576	0	1	1	Upregulated	Genotype_spt3_vs_wt
YOR142W	LSC1	1632.52	0.33224	0.072674	0	1	1	Upregulated	Genotype_spt3_vs_wt
YOR144C	ELG1	338.673	0.272655	0.093113	0	1	1	Upregulated	Genotype_spt3_vs_wt
YOR147W	MDM32	632.001	0.100533	0.0966468	0	1	1	Upregulated	Genotype_spt3_vs_wt
YOR149C	SMP3	389.866	0.407972	0.0801395	0	1	1	Upregulated	Genotype_spt3_vs_wt
YOR151C	RPB2	3580.36	0.17895	0.0755588	0	1	1	Upregulated	Genotype_spt3_vs_wt
YOR156C	NFI1	154.672	0.00338249	0.106493	0	1	1	Upregulated	Genotype_spt3_vs_wt
YOR158W	PET123	520.758	0.0651907	0.0755101	0	1	1	Upregulated	Genotype_spt3_vs_wt
YOR160W	MTR10	710.567	0.234328	0.0737269	0	1	1	Upregulated	Genotype_spt3_vs_wt
YOR161W-A	YOR161W-A	4.41	0.333971	0.411502	0	1	1	Upregulated	Genotype_spt3_vs_wt
YOR161C-C	YOR161C-C	5.40129	0.592858	0.423723	0.219147	0.826535	1	Upregulated	Genotype_spt3_vs_wt
YOR162C	YRR1	380.277	0.249962	0.0721842	0	1	1	Upregulated	Genotype_spt3_vs_wt
YOR164C	GET4	849.659	0.109495	0.0893656	0	1	1	Upregulated	Genotype_spt3_vs_wt
YOR166C	SWT1	355.717	0.168207	0.0735906	0	1	1	Upregulated	Genotype_spt3_vs_wt
YOR168W	GLN4	4294.23	0.161168	0.0750396	0	1	1	Upregulated	Genotype_spt3_vs_wt
YOR170W	YOR170W	3.14232	0.607691	0.49601	0.217114	0.82812	1	Upregulated	Genotype_spt3_vs_wt
YOR171C	LCB4	864.682	0.207532	0.0542942	0	1	1	Upregulated	Genotype_spt3_vs_wt
YOR176W	HEM15	851.083	0.158918	0.0849124	0	1	1	Upregulated	Genotype_spt3_vs_wt
YOR181W	LAS17	487.387	0.119713	0.116059	0	1	1	Upregulated	Genotype_spt3_vs_wt
YOR186W	YOR186W	10.5313	0.161986	0.343908	0	1	1	Upregulated	Genotype_spt3_vs_wt
YOR190W	SPR1	50.4807	0.249174	0.17986	0	1	1	Upregulated	Genotype_spt3_vs_wt
YOR193W	PEX27	191.147	0.126866	0.115969	0	1	1	Upregulated	Genotype_spt3_vs_wt
YOR195W	SLK19	1183.66	0.0112326	0.0956473	0	1	1	Upregulated	Genotype_spt3_vs_wt
YOR196C	LIP5	726.58	0.0457324	0.0787466	0	1	1	Upregulated	Genotype_spt3_vs_wt
YOR197W	MCA1	1776.56	0.0232887	0.0479684	0	1	1	Upregulated	Genotype_spt3_vs_wt
YOR198C	BFR1	3999.48	0.275255	0.0833453	0	1	1	Upregulated	Genotype_spt3_vs_wt
YOR202W	HIS3	751.224	0.239772	0.103752	0	1	1	Upregulated	Genotype_spt3_vs_wt
YOR203W	YOR203W	252.998	0.37775	0.116295	0	1	1	Upregulated	Genotype_spt3_vs_wt
YOR205C	GEP3	434.245	0.0386268	0.0805148	0	1	1	Upregulated	Genotype_spt3_vs_wt
YOR206W	NOC2	2859.61	0.0176083	0.0884907	0	1	1	Upregulated	Genotype_spt3_vs_wt
YOR207C	RET1	2279.72	0.166127	0.08152	0	1	1	Upregulated	Genotype_spt3_vs_wt
YOR208W	PTP2	905.656	0.351025	0.122647	0	1	1	Upregulated	Genotype_spt3_vs_wt
YOR209C	NPT1	1882.06	0.184792	0.0658889	0	1	1	Upregulated	Genotype_spt3_vs_wt
YOR213C	SAS5	285.188	0.107579	0.0914743	0	1	1	Upregulated	Genotype_spt3_vs_wt
YOR214C	SPR2	7.08709	0.502563	0.424311	0.00603991	0.995181	1	Upregulated	Genotype_spt3_vs_wt
YOR216C	RUD3	733.259	0.0731115	0.0676099	0	1	1	Upregulated	Genotype_spt3_vs_wt
YOR217W	RFC1	961.136	0.117665	0.0696061	0	1	1	Upregulated	Genotype_spt3_vs_wt
YOR218C	YOR218C	2.26396	0.1066	0.71491	0	1	1	Upregulated	Genotype_spt3_vs_wt
YOR219C	STE13	646.432	0.59385	0.125682	0.74672	0.455233	1	Upregulated	Genotype_spt3_vs_wt
YOR221C	MCT1	509.843	0.268583	0.0980804	0	1	1	Upregulated	Genotype_spt3_vs_wt
YOR222W	ODC2	755.707	0.674964	0.126578	1.38226	0.166891	1	Upregulated	Genotype_spt3_vs_wt
YOR223W	DSC3	215.563	0.116989	0.0945998	0	1	1	Upregulated	Genotype_spt3_vs_wt
YOR224C	RPB8	1313.02	0.229178	0.0991753	0	1	1	Upregulated	Genotype_spt3_vs_wt
YOR227W	HER1	1166.84	0.287291	0.104838	0	1	1	Upregulated	Genotype_spt3_vs_wt
YOR229W	WTM2	354.037	0.265243	0.104464	0	1	1	Upregulated	Genotype_spt3_vs_wt
YOR237W	HES1	75.3298	0.178774	0.399555	0	1	1	Upregulated	Genotype_spt3_vs_wt
YOR238W	YOR238W	321.619	0.131589	0.0826077	0	1	1	Upregulated	Genotype_spt3_vs_wt
YOR242C	SSP2	73.7183	0.792953	0.213281	1.37355	0.169581	1	Upregulated	Genotype_spt3_vs_wt
YOR243C	PUS7	1660.73	0.191106	0.0945491	0	1	1	Upregulated	Genotype_spt3_vs_wt
YOR244W	ESA1	448.653	0.183095	0.0783333	0	1	1	Upregulated	Genotype_spt3_vs_wt
YOR245C	DGA1	551.638	0.117621	0.0797245	0	1	1	Upregulated	Genotype_spt3_vs_wt
YOR246C	ENV9	1247.58	0.112976	0.083444	0	1	1	Upregulated	Genotype_spt3_vs_wt
YOR247W	SRL1	4270.13	0.246156	0.197369	0	1	1	Upregulated	Genotype_spt3_vs_wt
YOR248W	YOR248W	2295.81	0.163866	0.190922	0	1	1	Upregulated	Genotype_spt3_vs_wt
YOR250C	CLP1	323.648	0.189705	0.0731493	0	1	1	Upregulated	Genotype_spt3_vs_wt
YOR251C	TUM1	592.342	0.000911991	0.0624456	0	1	1	Upregulated	Genotype_spt3_vs_wt
YOR254C	SEC63	2761.85	0.138091	0.0585106	0	1	1	Upregulated	Genotype_spt3_vs_wt
YOR255W	OSW1	11.2405	0.930186	0.370495	1.16111	0.245597	1	Upregulated	Genotype_spt3_vs_wt
YOR256C	TRE2	938.883	0.155108	0.0647796	0	1	1	Upregulated	Genotype_spt3_vs_wt
YOR257W	CDC31	372.033	0.113463	0.134016	0	1	1	Upregulated	Genotype_spt3_vs_wt
YOR258W	HNT3	81.2923	0.0520772	0.137023	0	1	1	Upregulated	Genotype_spt3_vs_wt
YOR259C	RPT4	2495.18	0.108038	0.0774543	0	1	1	Upregulated	Genotype_spt3_vs_wt
YOR260W	GCD1	1976.11	0.225615	0.0520849	0	1	1	Upregulated	Genotype_spt3_vs_wt
YOR262W	GPN2	659.97	0.350104	0.0832125	0	1	1	Upregulated	Genotype_spt3_vs_wt
YOR270C	VPH1	5464.55	0.0518287	0.0857735	0	1	1	Upregulated	Genotype_spt3_vs_wt
YOR272W	YTM1	1379.25	0.147726	0.0868458	0	1	1	Upregulated	Genotype_spt3_vs_wt
YOR275C	RIM20	536.434	0.22764	0.0740975	0	1	1	Upregulated	Genotype_spt3_vs_wt
YOR276W	CAF20	1583.83	0.159687	0.110002	0	1	1	Upregulated	Genotype_spt3_vs_wt
YOR285W	RDL1	1863.45	0.499546	0.0977824	0	1	1	Upregulated	Genotype_spt3_vs_wt
YOR286W	RDL2	525.468	0.237876	0.0901317	0	1	1	Upregulated	Genotype_spt3_vs_wt
YOR288C	MPD1	311.043	0.0537605	0.0843592	0	1	1	Upregulated	Genotype_spt3_vs_wt
YOR289W	YOR289W	161.413	0.427314	0.171434	0	1	1	Upregulated	Genotype_spt3_vs_wt
YOR290C	SNF2	2241.91	0.11415	0.0790698	0	1	1	Upregulated	Genotype_spt3_vs_wt
YOR291W	YPK9	888.09	0.169599	0.075644	0	1	1	Upregulated	Genotype_spt3_vs_wt
YOR292C	YOR292C	201.177	0.103931	0.102425	0	1	1	Upregulated	Genotype_spt3_vs_wt
YOR294W	RRS1	1311.9	0.0614504	0.120821	0	1	1	Upregulated	Genotype_spt3_vs_wt
YOR297C	TIM18	194.533	0.368473	0.0914181	0	1	1	Upregulated	Genotype_spt3_vs_wt
YOR298C-A	MBF1	3106.47	0.129236	0.218682	0	1	1	Upregulated	Genotype_spt3_vs_wt
YOR299W	BUD7	887.967	0.0556819	0.0817581	0	1	1	Upregulated	Genotype_spt3_vs_wt
YOR302W	YOR302W	96.8948	0.0313094	0.208046	0	1	1	Upregulated	Genotype_spt3_vs_wt
YOR304C-A	BIL1	80.7431	0.00357575	0.157051	0	1	1	Upregulated	Genotype_spt3_vs_wt
YOR305W	RRG7	413.871	0.0990586	0.0946458	0	1	1	Upregulated	Genotype_spt3_vs_wt
YOR307C	SLY41	889.73	0.299513	0.0669394	0	1	1	Upregulated	Genotype_spt3_vs_wt
YOR308C	SNU66	584.638	0.208146	0.0644783	0	1	1	Upregulated	Genotype_spt3_vs_wt
YOR310C	NOP58	5544.38	0.0867882	0.10023	0	1	1	Upregulated	Genotype_spt3_vs_wt
YOR320C	GNT1	951.071	0.134711	0.0777361	0	1	1	Upregulated	Genotype_spt3_vs_wt
YOR321W	PMT3	638.57	0.0728715	0.0646361	0	1	1	Upregulated	Genotype_spt3_vs_wt
YOR326W	MYO2	3877.43	0.120147	0.0749796	0	1	1	Upregulated	Genotype_spt3_vs_wt
YOR329C	SCD5	780.224	0.099129	0.122573	0	1	1	Upregulated	Genotype_spt3_vs_wt
YOR329W-A	YOR329W-A	2.58539	0.495003	0.701882	0	1	1	Upregulated	Genotype_spt3_vs_wt
YOR332W	VMA4	4281.61	0.116002	0.0749003	0	1	1	Upregulated	Genotype_spt3_vs_wt
YOR334W	MRS2	226.774	0.327219	0.0887665	0	1	1	Upregulated	Genotype_spt3_vs_wt
YOR336W	KRE5	921.823	0.153849	0.0691795	0	1	1	Upregulated	Genotype_spt3_vs_wt
YOR341W	RPA190	4807.39	0.291866	0.101795	0	1	1	Upregulated	Genotype_spt3_vs_wt
YOR342C	YOR342C	861.254	0.00763125	0.0947519	0	1	1	Upregulated	Genotype_spt3_vs_wt
YOR344C	TYE7	1169.93	0.272148	0.117251	0	1	1	Upregulated	Genotype_spt3_vs_wt
YOR349W	CIN1	285.434	0.182817	0.098095	0	1	1	Upregulated	Genotype_spt3_vs_wt
YOR350C	MNE1	319.302	0.325453	0.0834766	0	1	1	Upregulated	Genotype_spt3_vs_wt
YOR351C	MEK1	4.7623	0.68633	0.594189	0.313587	0.753835	1	Upregulated	Genotype_spt3_vs_wt
YOR352W	TFB6	176.421	0.26546	0.0953646	0	1	1	Upregulated	Genotype_spt3_vs_wt
YOR353C	SOG2	639.32	0.255704	0.0726533	0	1	1	Upregulated	Genotype_spt3_vs_wt
YOR354C	MSC6	796.803	0.161223	0.0565367	0	1	1	Upregulated	Genotype_spt3_vs_wt
YOR357C	SNX3	388.213	0.11693	0.0941909	0	1	1	Upregulated	Genotype_spt3_vs_wt
YOR359W	VTS1	633.872	0.000176821	0.177554	0	1	1	Upregulated	Genotype_spt3_vs_wt
YOR361C	PRT1	4285.3	0.230473	0.0759676	0	1	1	Upregulated	Genotype_spt3_vs_wt
YOR362C	PRE10	2294.67	0.116659	0.0710758	0	1	1	Upregulated	Genotype_spt3_vs_wt
YOR363C	PIP2	455.2	0.049621	0.0973831	0	1	1	Upregulated	Genotype_spt3_vs_wt
YOR371C	GPB1	624.354	0.0717122	0.0983917	0	1	1	Upregulated	Genotype_spt3_vs_wt
YOR372C	NDD1	642.291	0.188399	0.112226	0	1	1	Upregulated	Genotype_spt3_vs_wt
YOR375C	GDH1	5210.1	0.26414	0.127055	0	1	1	Upregulated	Genotype_spt3_vs_wt
YOR376W-A	YOR376W-A	29.6916	0.0816831	0.21796	0	1	1	Upregulated	Genotype_spt3_vs_wt
YOR377W	ATF1	470.654	0.0518277	0.095142	0	1	1	Upregulated	Genotype_spt3_vs_wt
YOR379C	YOR379C	8.69579	0.281063	0.34048	0	1	1	Upregulated	Genotype_spt3_vs_wt
YOR381W	FRE3	217.544	0.179158	0.12159	0	1	1	Upregulated	Genotype_spt3_vs_wt
YOR381W-A	YOR381W-A	4.62701	0.435386	0.436585	0	1	1	Upregulated	Genotype_spt3_vs_wt
YOR382W	FIT2	575.947	0.339848	0.452927	0	1	1	Upregulated	Genotype_spt3_vs_wt
YOR384W	FRE5	66.4244	0.53927	0.541653	0.0725011	0.942203	1	Upregulated	Genotype_spt3_vs_wt
YOR385W	YOR385W	350.909	1.06775	0.293698	1.9331	0.0532236	1	Upregulated	Genotype_spt3_vs_wt
YOR386W	PHR1	236.208	0.114583	0.152552	0	1	1	Upregulated	Genotype_spt3_vs_wt
YOR394C-A	YOR394C-A	7.38852	1.25988	0.397432	1.91197	0.0558797	1	Upregulated	Genotype_spt3_vs_wt
YOR396C-A	YOR396C-A	2.36912	0.844957	0.686497	0.502489	0.615324	1	Upregulated	Genotype_spt3_vs_wt
YGL263W	COS12	168.396	0.204787	0.3284	0	1	1	Upregulated	Genotype_spt3_vs_wt
YGL260W	YGL260W	0.463144	1.06162	1.56407	0.359078	0.719537	1	Upregulated	Genotype_spt3_vs_wt
YGL257C	MNT2	809.856	0.116781	0.0831104	0	1	1	Upregulated	Genotype_spt3_vs_wt
YGL254W	FZF1	192.658	0.193076	0.108648	0	1	1	Upregulated	Genotype_spt3_vs_wt
YGL253W	HXK2	10129.1	0.000712046	0.0972192	0	1	1	Upregulated	Genotype_spt3_vs_wt
YGL252C	RTG2	1245.04	0.140864	0.0530105	0	1	1	Upregulated	Genotype_spt3_vs_wt
YGL245W	GUS1	6566.78	0.0213439	0.0642561	0	1	1	Upregulated	Genotype_spt3_vs_wt
YGL244W	RTF1	1406.86	0.0576321	0.0669068	0	1	1	Upregulated	Genotype_spt3_vs_wt
YGL241W	KAP114	559.065	0.0256678	0.0634225	0	1	1	Upregulated	Genotype_spt3_vs_wt
YGL240W	DOC1	65.1102	0.245495	0.13183	0	1	1	Upregulated	Genotype_spt3_vs_wt
YGL238W	CSE1	2076.25	0.0879465	0.0775657	0	1	1	Upregulated	Genotype_spt3_vs_wt
YGL237C	HAP2	140.759	0.272705	0.104264	0	1	1	Upregulated	Genotype_spt3_vs_wt
YGL235W	YGL235W	2.0018	0.292293	0.768704	0	1	1	Upregulated	Genotype_spt3_vs_wt
YGL234W	ADE5,7	4686.52	0.043912	0.107381	0	1	1	Upregulated	Genotype_spt3_vs_wt
YGL231C	EMC4	835.813	0.237922	0.140864	0	1	1	Upregulated	Genotype_spt3_vs_wt
YGL228W	SHE10	1637.53	0.110899	0.0588527	0	1	1	Upregulated	Genotype_spt3_vs_wt
YGL227W	VID30	610.05	0.259087	0.10918	0	1	1	Upregulated	Genotype_spt3_vs_wt
YGL226C-A	OST5	493.692	0.336644	0.11684	0	1	1	Upregulated	Genotype_spt3_vs_wt
YGL226W	MTC3	162.841	0.0256483	0.128081	0	1	1	Upregulated	Genotype_spt3_vs_wt
YGL225W	VRG4	2570.67	0.0843367	0.0954645	0	1	1	Upregulated	Genotype_spt3_vs_wt
YGL223C	COG1	407.034	0.374997	0.0796886	0	1	1	Upregulated	Genotype_spt3_vs_wt
YGL221C	NIF3	944.728	0.218053	0.0538079	0	1	1	Upregulated	Genotype_spt3_vs_wt
YGL219C	MDM34	591.319	0.408271	0.0759127	0	1	1	Upregulated	Genotype_spt3_vs_wt
YGL215W	CLG1	2536.78	0.494839	0.140465	0	1	1	Upregulated	Genotype_spt3_vs_wt
YGL213C	SKI8	602.666	0.199666	0.0680666	0	1	1	Upregulated	Genotype_spt3_vs_wt
YGL211W	NCS6	657.391	0.0134568	0.0826322	0	1	1	Upregulated	Genotype_spt3_vs_wt
YGL210W	YPT32	494.078	0.373	0.0832943	0	1	1	Upregulated	Genotype_spt3_vs_wt
YGL208W	SIP2	248.674	0.514146	0.0799823	0.176859	0.859619	1	Upregulated	Genotype_spt3_vs_wt
YGL207W	SPT16	3013.12	0.193714	0.0820445	0	1	1	Upregulated	Genotype_spt3_vs_wt
YGL206C	CHC1	2228.91	0.084678	0.080789	0	1	1	Upregulated	Genotype_spt3_vs_wt
YGL204C	YGL204C	60.7798	0.144255	0.138715	0	1	1	Upregulated	Genotype_spt3_vs_wt
YGL202W	ARO8	4030.16	0.293939	0.0912536	0	1	1	Upregulated	Genotype_spt3_vs_wt
YGL199C	YGL199C	3.8825	0.144976	0.550874	0	1	1	Upregulated	Genotype_spt3_vs_wt
YGL197W	MDS3	1071.01	0.122359	0.106494	0	1	1	Upregulated	Genotype_spt3_vs_wt
YGL195W	GCN1	4179.07	0.275959	0.10264	0	1	1	Upregulated	Genotype_spt3_vs_wt
YGL194C	HOS2	229.506	0.0751483	0.0914938	0	1	1	Upregulated	Genotype_spt3_vs_wt
YGL192W	IME4	306.179	0.294573	0.0655263	0	1	1	Upregulated	Genotype_spt3_vs_wt
YGL185C	YGL185C	316.559	0.150369	0.0876482	0	1	1	Upregulated	Genotype_spt3_vs_wt
YGL183C	MND1	23.1	0.0844226	0.208305	0	1	1	Upregulated	Genotype_spt3_vs_wt
YGL182C	YGL182C	3.02035	0.857994	0.551154	0.649536	0.515992	1	Upregulated	Genotype_spt3_vs_wt
YGL181W	GTS1	624.279	0.196823	0.067836	0	1	1	Upregulated	Genotype_spt3_vs_wt
YGL180W	ATG1	440.548	0.513632	0.116633	0.116876	0.906958	1	Upregulated	Genotype_spt3_vs_wt
YGL179C	TOS3	255.682	0.443824	0.148529	0	1	1	Upregulated	Genotype_spt3_vs_wt
YGL178W	MPT5	1495.1	0.753005	0.139302	1.81623	0.0693346	1	Upregulated	Genotype_spt3_vs_wt
YGL177W	YGL177W	26.793	0.464568	0.212718	0	1	1	Upregulated	Genotype_spt3_vs_wt
YGL174W	BUD13	154.316	0.269114	0.0963516	0	1	1	Upregulated	Genotype_spt3_vs_wt
YGL173C	XRN1	4024.09	0.0812678	0.0981377	0	1	1	Upregulated	Genotype_spt3_vs_wt
YGL172W	NUP49	654.249	0.254005	0.0694653	0	1	1	Upregulated	Genotype_spt3_vs_wt
YGL170C	SPO74	66.4135	0.690965	0.358076	0.53331	0.593819	1	Upregulated	Genotype_spt3_vs_wt
YGL167C	PMR1	2031.83	0.141887	0.068048	0	1	1	Upregulated	Genotype_spt3_vs_wt
YGL166W	CUP2	356.874	0.542205	0.139783	0.301935	0.762702	1	Upregulated	Genotype_spt3_vs_wt
YGL161C	YIP5	775.858	0.0333712	0.0551826	0	1	1	Upregulated	Genotype_spt3_vs_wt
YGL160W	AIM14	552.201	0.18973	0.085013	0	1	1	Upregulated	Genotype_spt3_vs_wt
YGL156W	AMS1	913.691	0.429754	0.234877	0	1	1	Upregulated	Genotype_spt3_vs_wt
YGL155W	CDC43	415.803	0.120274	0.0548923	0	1	1	Upregulated	Genotype_spt3_vs_wt
YGL154C	LYS5	154.27	0.119217	0.0947572	0	1	1	Upregulated	Genotype_spt3_vs_wt
YGL153W	PEX14	310.043	0.0151733	0.0904031	0	1	1	Upregulated	Genotype_spt3_vs_wt
YGL151W	NUT1	949.971	0.257729	0.0575254	0	1	1	Upregulated	Genotype_spt3_vs_wt
YGL148W	ARO2	2974.25	0.0711161	0.0975266	0	1	1	Upregulated	Genotype_spt3_vs_wt
YGL145W	TIP20	824.428	0.417289	0.0742007	0	1	1	Upregulated	Genotype_spt3_vs_wt
YGL144C	ROG1	351.923	0.16936	0.0803789	0	1	1	Upregulated	Genotype_spt3_vs_wt
YGL142C	GPI10	544.033	0.259689	0.0817103	0	1	1	Upregulated	Genotype_spt3_vs_wt
YGL141W	HUL5	634.781	0.368275	0.0791332	0	1	1	Upregulated	Genotype_spt3_vs_wt
YGL140C	YGL140C	1419.24	0.0676927	0.0683623	0	1	1	Upregulated	Genotype_spt3_vs_wt
YGL139W	FLC3	882.283	0.104309	0.0773864	0	1	1	Upregulated	Genotype_spt3_vs_wt
YGL137W	SEC27	3334.15	0.045273	0.0738102	0	1	1	Upregulated	Genotype_spt3_vs_wt
YGL136C	MRM2	253.357	0.193742	0.0795379	0	1	1	Upregulated	Genotype_spt3_vs_wt
YGL133W	ITC1	964.434	0.0866171	0.0776543	0	1	1	Upregulated	Genotype_spt3_vs_wt
YGL132W	YGL132W	5.31697	0.613816	0.391685	0.290582	0.771371	1	Upregulated	Genotype_spt3_vs_wt
YGL130W	CEG1	586.241	0.0867958	0.0644411	0	1	1	Upregulated	Genotype_spt3_vs_wt
YGL129C	RSM23	496.377	0.0316678	0.0730768	0	1	1	Upregulated	Genotype_spt3_vs_wt
YGL128C	CWC23	131.443	0.247696	0.159529	0	1	1	Upregulated	Genotype_spt3_vs_wt
YGL127C	SOH1	216.452	0.123247	0.0984232	0	1	1	Upregulated	Genotype_spt3_vs_wt
YGL125W	MET13	280.223	0.521339	0.138976	0.153543	0.87797	1	Upregulated	Genotype_spt3_vs_wt
YGL124C	MON1	415.85	0.137368	0.091789	0	1	1	Upregulated	Genotype_spt3_vs_wt
YGL121C	GPG1	293.814	0.170685	0.382004	0	1	1	Upregulated	Genotype_spt3_vs_wt
YGL120C	PRP43	2562.42	0.16585	0.100765	0	1	1	Upregulated	Genotype_spt3_vs_wt
YGL118C	YGL118C	2.59378	0.667869	0.653743	0.256782	0.797347	1	Upregulated	Genotype_spt3_vs_wt
YGL116W	CDC20	1495.92	0.0392774	0.0939749	0	1	1	Upregulated	Genotype_spt3_vs_wt
YGL113W	SLD3	310.987	0.0377601	0.0886684	0	1	1	Upregulated	Genotype_spt3_vs_wt
YGL112C	TAF6	758.712	0.0283748	0.0684154	0	1	1	Upregulated	Genotype_spt3_vs_wt
YGL110C	CUE3	632.646	0.142021	0.06155	0	1	1	Upregulated	Genotype_spt3_vs_wt
YGL108C	YGL108C	212.205	0.154627	0.112538	0	1	1	Upregulated	Genotype_spt3_vs_wt
YGL107C	RMD9	545.895	0.0149091	0.09301	0	1	1	Upregulated	Genotype_spt3_vs_wt
YGL106W	MLC1	986.185	0.0887324	0.0669068	0	1	1	Upregulated	Genotype_spt3_vs_wt
YGL105W	ARC1	4646.76	0.113584	0.0717033	0	1	1	Upregulated	Genotype_spt3_vs_wt
YGL100W	SEH1	841.866	0.0892371	0.0522218	0	1	1	Upregulated	Genotype_spt3_vs_wt
YGL095C	VPS45	692.572	0.134566	0.0525514	0	1	1	Upregulated	Genotype_spt3_vs_wt
YGL094C	PAN2	943.431	0.219098	0.0779449	0	1	1	Upregulated	Genotype_spt3_vs_wt
YGL093W	SPC105	590.464	0.0468896	0.0753364	0	1	1	Upregulated	Genotype_spt3_vs_wt
YGL091C	NBP35	408.038	0.314703	0.0744199	0	1	1	Upregulated	Genotype_spt3_vs_wt
YGL087C	MMS2	488.213	0.338262	0.0764965	0	1	1	Upregulated	Genotype_spt3_vs_wt
YGL084C	GUP1	707.286	0.229115	0.0767825	0	1	1	Upregulated	Genotype_spt3_vs_wt
YGL083W	SCY1	354.065	0.0760082	0.0886209	0	1	1	Upregulated	Genotype_spt3_vs_wt
YGL082W	YGL082W	446.629	0.0202196	0.0890318	0	1	1	Upregulated	Genotype_spt3_vs_wt
YGL080W	MPC1	297.271	0.262201	0.100702	0	1	1	Upregulated	Genotype_spt3_vs_wt
YGL079W	KXD1	187.921	0.192097	0.0785062	0	1	1	Upregulated	Genotype_spt3_vs_wt
YGL077C	HNM1	1519.43	0.358366	0.0945871	0	1	1	Upregulated	Genotype_spt3_vs_wt
YGL073W	HSF1	998.661	0.225498	0.0848809	0	1	1	Upregulated	Genotype_spt3_vs_wt
YGL071W	AFT1	776.812	0.257503	0.124673	0	1	1	Upregulated	Genotype_spt3_vs_wt
YGL069C	YGL069C	4.65502	0.0144265	0.43896	0	1	1	Upregulated	Genotype_spt3_vs_wt
YGL067W	NPY1	627.432	0.332662	0.0602343	0	1	1	Upregulated	Genotype_spt3_vs_wt
YGL066W	SGF73	563.497	0.196598	0.0793723	0	1	1	Upregulated	Genotype_spt3_vs_wt
YGL065C	ALG2	591.531	0.219916	0.0805551	0	1	1	Upregulated	Genotype_spt3_vs_wt
YGL064C	MRH4	324.015	0.0716643	0.131816	0	1	1	Upregulated	Genotype_spt3_vs_wt
YGL063C-A	YGL063C-A	0.425488	0.48868	1.47756	0	1	1	Upregulated	Genotype_spt3_vs_wt
YGL060W	YBP2	361.096	0.234277	0.0815081	0	1	1	Upregulated	Genotype_spt3_vs_wt
YGL059W	PKP2	293.805	0.260661	0.126048	0	1	1	Upregulated	Genotype_spt3_vs_wt
YGL058W	RAD6	516.442	0.283308	0.0530359	0	1	1	Upregulated	Genotype_spt3_vs_wt
YGL056C	SDS23	1063.75	0.040224	0.124922	0	1	1	Upregulated	Genotype_spt3_vs_wt
YGL055W	OLE1	4732.89	0.223422	0.280896	0	1	1	Upregulated	Genotype_spt3_vs_wt
YGL054C	ERV14	1102.54	0.151567	0.0948818	0	1	1	Upregulated	Genotype_spt3_vs_wt
YGL053W	PRM8	291.333	0.0906036	0.109664	0	1	1	Upregulated	Genotype_spt3_vs_wt
YGL052W	YGL052W	21.088	0.290186	0.295578	0	1	1	Upregulated	Genotype_spt3_vs_wt
YGL051W	MST27	53.4497	0.167274	0.13887	0	1	1	Upregulated	Genotype_spt3_vs_wt
YGL048C	RPT6	2098.77	0.107144	0.078608	0	1	1	Upregulated	Genotype_spt3_vs_wt
YGL047W	ALG13	267.065	0.0357292	0.101942	0	1	1	Upregulated	Genotype_spt3_vs_wt
YGL045W	RIM8	249.554	0.264529	0.118783	0	1	1	Upregulated	Genotype_spt3_vs_wt
YGL044C	RNA15	479.23	0.102836	0.0818996	0	1	1	Upregulated	Genotype_spt3_vs_wt
YGL042C	YGL042C	0.816206	0.575031	1.01351	0.074031	0.940986	1	Upregulated	Genotype_spt3_vs_wt
YGL040C	HEM2	934.139	0.238052	0.0705456	0	1	1	Upregulated	Genotype_spt3_vs_wt
YGL038C	OCH1	967.904	0.381037	0.127437	0	1	1	Upregulated	Genotype_spt3_vs_wt
YGL037C	PNC1	2235.34	0.642329	0.26376	0.539615	0.589463	1	Upregulated	Genotype_spt3_vs_wt
YGL036W	YGL036W	1137.82	0.322092	0.10576	0	1	1	Upregulated	Genotype_spt3_vs_wt
YGL033W	HOP2	5.48428	0.096332	0.495374	0	1	1	Upregulated	Genotype_spt3_vs_wt
YGL032C	AGA2	17.9148	0.305228	0.286839	0	1	1	Upregulated	Genotype_spt3_vs_wt
YGL028C	SCW11	1668.62	0.0823369	0.134402	0	1	1	Upregulated	Genotype_spt3_vs_wt
YGL026C	TRP5	3810.15	0.468669	0.087422	0	1	1	Upregulated	Genotype_spt3_vs_wt
YGL025C	PGD1	289.572	0.225177	0.0911994	0	1	1	Upregulated	Genotype_spt3_vs_wt
YGL023C	PIB2	842.636	0.0184754	0.0722764	0	1	1	Upregulated	Genotype_spt3_vs_wt
YGL022W	STT3	4632.77	0.134877	0.0605562	0	1	1	Upregulated	Genotype_spt3_vs_wt
YGL021W	ALK1	1050.39	0.458156	0.0946235	0	1	1	Upregulated	Genotype_spt3_vs_wt
YGL020C	GET1	824.464	0.031776	0.0698355	0	1	1	Upregulated	Genotype_spt3_vs_wt
YGL019W	CKB1	932.854	0.0830041	0.074424	0	1	1	Upregulated	Genotype_spt3_vs_wt
YGL018C	JAC1	156.601	0.187001	0.100412	0	1	1	Upregulated	Genotype_spt3_vs_wt
YGL017W	ATE1	347.365	0.0551302	0.0919098	0	1	1	Upregulated	Genotype_spt3_vs_wt
YGL016W	KAP122	793.304	0.46451	0.0804179	0	1	1	Upregulated	Genotype_spt3_vs_wt
YGL015C	YGL015C	17.561	0.653653	0.260762	0.589247	0.555696	1	Upregulated	Genotype_spt3_vs_wt
YGL014W	PUF4	1643.18	0.0239095	0.0906871	0	1	1	Upregulated	Genotype_spt3_vs_wt
YGL013C	PDR1	1000.93	0.259087	0.0851134	0	1	1	Upregulated	Genotype_spt3_vs_wt
YGL012W	ERG4	4612.96	0.0183261	0.0745598	0	1	1	Upregulated	Genotype_spt3_vs_wt
YGL011C	SCL1	2186.1	0.169249	0.0552517	0	1	1	Upregulated	Genotype_spt3_vs_wt
YGL010W	MPO1	205.598	0.63322	0.142998	0.931621	0.351532	1	Upregulated	Genotype_spt3_vs_wt
YGL007C-A	YGL007C-A	8.33748	1.0605	0.357258	1.56889	0.116674	1	Upregulated	Genotype_spt3_vs_wt
YGL007W	BRP1	10.7872	0.975853	0.317567	1.49843	0.134021	1	Upregulated	Genotype_spt3_vs_wt
YGL006W	PMC1	1332.92	0.408664	0.128908	0	1	1	Upregulated	Genotype_spt3_vs_wt
YGL004C	RPN14	223.847	0.302392	0.110117	0	1	1	Upregulated	Genotype_spt3_vs_wt
YGR002C	SWC4	384.179	0.234544	0.0756144	0	1	1	Upregulated	Genotype_spt3_vs_wt
YGR003W	CUL3	497.13	0.32404	0.0793752	0	1	1	Upregulated	Genotype_spt3_vs_wt
YGR005C	TFG2	886.258	0.0935977	0.0860065	0	1	1	Upregulated	Genotype_spt3_vs_wt
YGR006W	PRP18	91.375	0.32457	0.120259	0	1	1	Upregulated	Genotype_spt3_vs_wt
YGR007W	ECT1	750.945	0.0873483	0.0421245	0	1	1	Upregulated	Genotype_spt3_vs_wt
YGR010W	NMA2	287.85	0.11976	0.0610219	0	1	1	Upregulated	Genotype_spt3_vs_wt
YGR011W	YGR011W	113.28	0.0757198	0.117389	0	1	1	Upregulated	Genotype_spt3_vs_wt
YGR012W	MCY1	422.977	0.0207427	0.0691777	0	1	1	Upregulated	Genotype_spt3_vs_wt
YGR013W	SNU71	600.215	0.15667	0.0612322	0	1	1	Upregulated	Genotype_spt3_vs_wt
YGR015C	YGR015C	131.06	0.216021	0.0984051	0	1	1	Upregulated	Genotype_spt3_vs_wt
YGR016W	YGR016W	53.9362	0.0782749	0.153169	0	1	1	Upregulated	Genotype_spt3_vs_wt
YGR019W	UGA1	624.396	0.411328	0.093701	0	1	1	Upregulated	Genotype_spt3_vs_wt
YGR023W	MTL1	421.514	0.442152	0.174983	0	1	1	Upregulated	Genotype_spt3_vs_wt
YGR025W	YGR025W	33.8961	0.796655	0.211062	1.40554	0.159861	1	Upregulated	Genotype_spt3_vs_wt
YGR026W	YGR026W	1886.39	0.241314	0.0708213	0	1	1	Upregulated	Genotype_spt3_vs_wt
YGR031C-A	NAG1	0.900837	0.758149	1.05168	0.245464	0.806097	1	Upregulated	Genotype_spt3_vs_wt
YGR032W	GSC2	2808.28	0.306088	0.172494	0	1	1	Upregulated	Genotype_spt3_vs_wt
YGR035W-A	YGR035W-A	0.181866	0.601916	3.03612	0.0335677	0.973222	1	Upregulated	Genotype_spt3_vs_wt
YGR036C	CAX4	232.057	0.446839	0.127278	0	1	1	Upregulated	Genotype_spt3_vs_wt
YGR039W	YGR039W	22.1645	0.295665	0.279096	0	1	1	Upregulated	Genotype_spt3_vs_wt
YGR040W	KSS1	381.603	0.0672414	0.103732	0	1	1	Upregulated	Genotype_spt3_vs_wt
YGR043C	NQM1	316.384	0.0347288	0.206363	0	1	1	Upregulated	Genotype_spt3_vs_wt
YGR046W	TAM41	474.398	0.133119	0.11092	0	1	1	Upregulated	Genotype_spt3_vs_wt
YGR048W	UFD1	603.433	0.172529	0.0854754	0	1	1	Upregulated	Genotype_spt3_vs_wt
YGR054W	YGR054W	1893.82	0.0846093	0.0928095	0	1	1	Upregulated	Genotype_spt3_vs_wt
YGR055W	MUP1	2359.55	0.42236	0.156104	0	1	1	Upregulated	Genotype_spt3_vs_wt
YGR056W	RSC1	738.522	0.0877583	0.0870769	0	1	1	Upregulated	Genotype_spt3_vs_wt
YGR057C	LST7	353.327	0.0387323	0.112194	0	1	1	Upregulated	Genotype_spt3_vs_wt
YGR058W	PEF1	242.32	0.189866	0.0803111	0	1	1	Upregulated	Genotype_spt3_vs_wt
YGR059W	SPR3	70.4493	0.959387	0.275693	1.6663	0.0956534	1	Upregulated	Genotype_spt3_vs_wt
YGR060W	ERG25	5058.51	0.250414	0.092736	0	1	1	Upregulated	Genotype_spt3_vs_wt
YGR062C	COX18	151.233	0.137993	0.094948	0	1	1	Upregulated	Genotype_spt3_vs_wt
YGR064W	YGR064W	10.2811	0.0900638	0.358802	0	1	1	Upregulated	Genotype_spt3_vs_wt
YGR065C	VHT1	511.177	0.503828	0.0948541	0.0403599	0.967806	1	Upregulated	Genotype_spt3_vs_wt
YGR067C	YGR067C	99.0682	0.062338	0.163323	0	1	1	Upregulated	Genotype_spt3_vs_wt
YGR068W-A	YGR068W-A	0.200083	0.0157393	2.32283	0	1	1	Upregulated	Genotype_spt3_vs_wt
YGR070W	ROM1	594.157	0.0254563	0.160775	0	1	1	Upregulated	Genotype_spt3_vs_wt
YGR071C	ENV11	463.595	0.0176527	0.0953194	0	1	1	Upregulated	Genotype_spt3_vs_wt
YGR072W	UPF3	907.879	0.212471	0.083104	0	1	1	Upregulated	Genotype_spt3_vs_wt
YGR075C	PRP38	94.5361	0.15186	0.111347	0	1	1	Upregulated	Genotype_spt3_vs_wt
YGR077C	PEX8	483.375	0.0943711	0.0828663	0	1	1	Upregulated	Genotype_spt3_vs_wt
YGR080W	TWF1	559.358	0.623877	0.095203	1.30119	0.193193	1	Upregulated	Genotype_spt3_vs_wt
YGR083C	GCD2	2360.43	0.136794	0.0662833	0	1	1	Upregulated	Genotype_spt3_vs_wt
YGR084C	MRP13	497.974	0.33925	0.0800403	0	1	1	Upregulated	Genotype_spt3_vs_wt
YGR087C	PDC6	62.5766	0.755879	0.273957	0.934011	0.350298	1	Upregulated	Genotype_spt3_vs_wt
YGR089W	NNF2	1211.64	0.21831	0.0563602	0	1	1	Upregulated	Genotype_spt3_vs_wt
YGR090W	UTP22	1849.55	0.0809533	0.0963603	0	1	1	Upregulated	Genotype_spt3_vs_wt
YGR092W	DBF2	1003.41	0.507343	0.0949559	0.0773318	0.93836	1	Upregulated	Genotype_spt3_vs_wt
YGR094W	VAS1	7239.05	0.151551	0.0899264	0	1	1	Upregulated	Genotype_spt3_vs_wt
YGR095C	RRP46	551.773	0.0631229	0.0935404	0	1	1	Upregulated	Genotype_spt3_vs_wt
YGR096W	TPC1	125.048	0.247556	0.1019	0	1	1	Upregulated	Genotype_spt3_vs_wt
YGR097W	ASK10	1613.61	0.118217	0.0960051	0	1	1	Upregulated	Genotype_spt3_vs_wt
YGR098C	ESP1	665.502	0.181357	0.0722608	0	1	1	Upregulated	Genotype_spt3_vs_wt
YGR100W	MDR1	763.535	0.157928	0.0495912	0	1	1	Upregulated	Genotype_spt3_vs_wt
YGR101W	PCP1	338.032	0.266523	0.0760212	0	1	1	Upregulated	Genotype_spt3_vs_wt
YGR104C	SRB5	234.79	0.238018	0.0765495	0	1	1	Upregulated	Genotype_spt3_vs_wt
YGR106C	VOA1	3353.43	0.225297	0.0903772	0	1	1	Upregulated	Genotype_spt3_vs_wt
YGR109W-B	YGR109W-B	304.739	0.662025	0.184314	0.87907	0.379363	1	Upregulated	Genotype_spt3_vs_wt
YGR110W	CLD1	110.102	0.556259	0.179083	0.314154	0.753404	1	Upregulated	Genotype_spt3_vs_wt
YGR111W	YGR111W	476.855	0.137095	0.0781337	0	1	1	Upregulated	Genotype_spt3_vs_wt
YGR112W	SHY1	235.701	0.185926	0.0903485	0	1	1	Upregulated	Genotype_spt3_vs_wt
YGR113W	DAM1	298.052	0.109577	0.0771481	0	1	1	Upregulated	Genotype_spt3_vs_wt
YGR117C	YGR117C	495.756	0.342791	0.0586015	0	1	1	Upregulated	Genotype_spt3_vs_wt
YGR119C	NUP57	1287.02	0.184172	0.070322	0	1	1	Upregulated	Genotype_spt3_vs_wt
YGR120C	COG2	209.774	0.215945	0.0922138	0	1	1	Upregulated	Genotype_spt3_vs_wt
YGR121C	MEP1	172.641	0.572558	0.119646	0.606438	0.544224	1	Upregulated	Genotype_spt3_vs_wt
YGR122W	YGR122W	263.461	0.405748	0.0849321	0	1	1	Upregulated	Genotype_spt3_vs_wt
YGR124W	ASN2	6159.84	0.251097	0.108576	0	1	1	Upregulated	Genotype_spt3_vs_wt
YGR125W	YGR125W	967.765	0.206358	0.0597906	0	1	1	Upregulated	Genotype_spt3_vs_wt
YGR128C	UTP8	1519.06	0.158553	0.0904809	0	1	1	Upregulated	Genotype_spt3_vs_wt
YGR130C	YGR130C	1119.86	0.210606	0.123503	0	1	1	Upregulated	Genotype_spt3_vs_wt
YGR131W	FHN1	45.582	0.534698	0.235132	0.147566	0.882685	1	Upregulated	Genotype_spt3_vs_wt
YGR132C	PHB1	1793	0.12515	0.105012	0	1	1	Upregulated	Genotype_spt3_vs_wt
YGR133W	PEX4	139.721	0.136289	0.0990515	0	1	1	Upregulated	Genotype_spt3_vs_wt
YGR134W	CAF130	601.903	0.310298	0.0817799	0	1	1	Upregulated	Genotype_spt3_vs_wt
YGR136W	LSB1	1075.11	0.24745	0.0977471	0	1	1	Upregulated	Genotype_spt3_vs_wt
YGR137W	YGR137W	711.27	0.24797	0.108286	0	1	1	Upregulated	Genotype_spt3_vs_wt
YGR139W	YGR139W	4.55374	0.39682	0.493847	0	1	1	Upregulated	Genotype_spt3_vs_wt
YGR140W	CBF2	538.513	0.201988	0.0875986	0	1	1	Upregulated	Genotype_spt3_vs_wt
YGR141W	VPS62	541.167	0.0426925	0.061943	0	1	1	Upregulated	Genotype_spt3_vs_wt
YGR146C	ECL1	1006.13	0.727236	0.194465	1.16852	0.242598	1	Upregulated	Genotype_spt3_vs_wt
YGR146C-A	YGR146C-A	9.04914	0.348591	0.385898	0	1	1	Upregulated	Genotype_spt3_vs_wt
YGR149W	GPC1	392.953	0.247802	0.121381	0	1	1	Upregulated	Genotype_spt3_vs_wt
YGR154C	GTO1	166.815	0.385191	0.128224	0	1	1	Upregulated	Genotype_spt3_vs_wt
YGR156W	PTI1	413.295	0.56717	0.112418	0.597501	0.550173	1	Upregulated	Genotype_spt3_vs_wt
YGR157W	CHO2	2900.03	0.419299	0.16819	0	1	1	Upregulated	Genotype_spt3_vs_wt
YGR158C	MTR3	527.268	0.119975	0.0726425	0	1	1	Upregulated	Genotype_spt3_vs_wt
YGR161C	RTS3	810.876	1.03712	0.316783	1.69555	0.0899707	1	Upregulated	Genotype_spt3_vs_wt
YGR161W-C	YGR161W-C	76.1041	0.253604	0.162785	0	1	1	Upregulated	Genotype_spt3_vs_wt
YGR163W	GTR2	464.555	0.0163571	0.0635526	0	1	1	Upregulated	Genotype_spt3_vs_wt
YGR164W	YGR164W	15.2816	0.0302753	0.246784	0	1	1	Upregulated	Genotype_spt3_vs_wt
YGR166W	TRS65	529.153	0.0665522	0.0858162	0	1	1	Upregulated	Genotype_spt3_vs_wt
YGR172C	YIP1	639.542	0.22399	0.0652642	0	1	1	Upregulated	Genotype_spt3_vs_wt
YGR173W	RBG2	1042.95	0.230422	0.0767816	0	1	1	Upregulated	Genotype_spt3_vs_wt
YGR178C	PBP1	2161.68	0.239101	0.0553104	0	1	1	Upregulated	Genotype_spt3_vs_wt
YGR179C	OKP1	248.906	0.107234	0.0899032	0	1	1	Upregulated	Genotype_spt3_vs_wt
YGR181W	TIM13	421.245	0.218489	0.0847307	0	1	1	Upregulated	Genotype_spt3_vs_wt
YGR182C	YGR182C	527.246	0.0720896	0.183941	0	1	1	Upregulated	Genotype_spt3_vs_wt
YGR183C	QCR9	491.93	0.149839	0.126865	0	1	1	Upregulated	Genotype_spt3_vs_wt
YGR184C	UBR1	1885.96	0.130842	0.0774721	0	1	1	Upregulated	Genotype_spt3_vs_wt
YGR185C	TYS1	3618.09	0.211903	0.0494538	0	1	1	Upregulated	Genotype_spt3_vs_wt
YGR186W	TFG1	2034.5	0.0441902	0.0629396	0	1	1	Upregulated	Genotype_spt3_vs_wt
YGR191W	HIP1	1968.47	0.0271174	0.0959459	0	1	1	Upregulated	Genotype_spt3_vs_wt
YGR193C	PDX1	1100.39	0.270555	0.0664615	0	1	1	Upregulated	Genotype_spt3_vs_wt
YGR194C	XKS1	321.063	0.102369	0.0977021	0	1	1	Upregulated	Genotype_spt3_vs_wt
YGR195W	SKI6	614.946	0.0706811	0.0821471	0	1	1	Upregulated	Genotype_spt3_vs_wt
YGR196C	FYV8	670.153	0.232763	0.0706726	0	1	1	Upregulated	Genotype_spt3_vs_wt
YGR197C	SNG1	293.591	0.444262	0.115191	0	1	1	Upregulated	Genotype_spt3_vs_wt
YGR198W	YPP1	873.853	0.173937	0.0668246	0	1	1	Upregulated	Genotype_spt3_vs_wt
YGR202C	PCT1	565.712	0.179988	0.0903589	0	1	1	Upregulated	Genotype_spt3_vs_wt
YGR210C	YGR210C	1351.13	0.034521	0.12867	0	1	1	Upregulated	Genotype_spt3_vs_wt
YGR211W	ZPR1	1747.62	0.47022	0.110873	0	1	1	Upregulated	Genotype_spt3_vs_wt
YGR212W	SLI1	148.34	0.442562	0.0997603	0	1	1	Upregulated	Genotype_spt3_vs_wt
YGR215W	RSM27	348.805	0.327392	0.140048	0	1	1	Upregulated	Genotype_spt3_vs_wt
YGR216C	GPI1	489.425	0.13807	0.085949	0	1	1	Upregulated	Genotype_spt3_vs_wt
YGR217W	CCH1	852.801	0.146922	0.0964841	0	1	1	Upregulated	Genotype_spt3_vs_wt
YGR218W	CRM1	2815.9	0.279258	0.0833584	0	1	1	Upregulated	Genotype_spt3_vs_wt
YGR223C	HSV2	497.728	0.223513	0.0813399	0	1	1	Upregulated	Genotype_spt3_vs_wt
YGR225W	AMA1	91.4237	0.0930456	0.247228	0	1	1	Upregulated	Genotype_spt3_vs_wt
YGR227W	DIE2	488.003	0.230101	0.103478	0	1	1	Upregulated	Genotype_spt3_vs_wt
YGR230W	BNS1	203.278	0.190498	0.162624	0	1	1	Upregulated	Genotype_spt3_vs_wt
YGR232W	NAS6	590.054	0.23058	0.108215	0	1	1	Upregulated	Genotype_spt3_vs_wt
YGR235C	YGR235C	638.024	0.00967588	0.101594	0	1	1	Upregulated	Genotype_spt3_vs_wt
YGR236C	SPG1	17.8412	0.120784	0.330153	0	1	1	Upregulated	Genotype_spt3_vs_wt
YGR237C	YGR237C	624.614	0.405289	0.0874647	0	1	1	Upregulated	Genotype_spt3_vs_wt
YGR246C	BRF1	748.711	0.120913	0.0645033	0	1	1	Upregulated	Genotype_spt3_vs_wt
YGR249W	MGA1	101.409	0.655158	0.526299	0.29481	0.768139	1	Upregulated	Genotype_spt3_vs_wt
YGR255C	COQ6	918.719	0.0695075	0.0769502	0	1	1	Upregulated	Genotype_spt3_vs_wt
YGR261C	APL6	1178.77	0.23878	0.0593317	0	1	1	Upregulated	Genotype_spt3_vs_wt
YGR262C	BUD32	343.757	0.0446393	0.0844278	0	1	1	Upregulated	Genotype_spt3_vs_wt
YGR263C	SAY1	283.876	0.0955478	0.0785716	0	1	1	Upregulated	Genotype_spt3_vs_wt
YGR264C	MES1	3712	0.0693079	0.0891671	0	1	1	Upregulated	Genotype_spt3_vs_wt
YGR266W	YGR266W	652.434	0.0545319	0.0914672	0	1	1	Upregulated	Genotype_spt3_vs_wt
YGR267C	FOL2	1225.19	0.082053	0.0839499	0	1	1	Upregulated	Genotype_spt3_vs_wt
YGR268C	HUA1	201.313	0.448961	0.107643	0	1	1	Upregulated	Genotype_spt3_vs_wt
YGR269W	YGR269W	4.32541	0.0249152	0.485669	0	1	1	Upregulated	Genotype_spt3_vs_wt
YGR270W	YTA7	1846.06	0.0315779	0.0654197	0	1	1	Upregulated	Genotype_spt3_vs_wt
YGR271W	SLH1	1008.64	0.123373	0.0809786	0	1	1	Upregulated	Genotype_spt3_vs_wt
YGR273C	YGR273C	8.5047	0.75326	0.440109	0.575448	0.564989	1	Upregulated	Genotype_spt3_vs_wt
YGR274C	TAF1	791.098	0.0782747	0.0590443	0	1	1	Upregulated	Genotype_spt3_vs_wt
YGR276C	RNH70	734.109	0.166727	0.049834	0	1	1	Upregulated	Genotype_spt3_vs_wt
YGR277C	CAB4	450.032	0.0555941	0.0801433	0	1	1	Upregulated	Genotype_spt3_vs_wt
YGR279C	SCW4	4265.26	0.224892	0.0840004	0	1	1	Upregulated	Genotype_spt3_vs_wt
YGR282C	BGL2	12289	0.135352	0.0829581	0	1	1	Upregulated	Genotype_spt3_vs_wt
YGR284C	ERV29	1654.73	0.299811	0.111373	0	1	1	Upregulated	Genotype_spt3_vs_wt
YGR285C	ZUO1	6324.19	0.130743	0.10056	0	1	1	Upregulated	Genotype_spt3_vs_wt
YGR288W	MAL13	137.784	0.454465	0.114706	0	1	1	Upregulated	Genotype_spt3_vs_wt
YGR291C	YGR291C	0.111706	0.523638	3.90336	0.00605572	0.995168	1	Upregulated	Genotype_spt3_vs_wt
YGR292W	MAL12	70.6598	0.0554163	0.283429	0	1	1	Upregulated	Genotype_spt3_vs_wt
YGR293C	YGR293C	1.9606	0.170415	0.691995	0	1	1	Upregulated	Genotype_spt3_vs_wt
YGR295C	COS6	1574.2	0.209088	0.109227	0	1	1	Upregulated	Genotype_spt3_vs_wt
YLL067W-A	YLL067W-A	2.8266	0.532178	0.639067	0.0503523	0.959842	1	Upregulated	Genotype_spt3_vs_wt
YLL066W-B	YLL066W-B	3.10416	0.269572	0.602954	0	1	1	Upregulated	Genotype_spt3_vs_wt
YLL066W-A	YLL066W-A	3.15822	0.0372247	0.526652	0	1	1	Upregulated	Genotype_spt3_vs_wt
YLL065W	YLL065W	0.356284	0.362331	1.97842	0	1	1	Upregulated	Genotype_spt3_vs_wt
YLL064C	PAU18	40.7464	0.163291	0.217111	0	1	1	Upregulated	Genotype_spt3_vs_wt
YLL063C	AYT1	145.661	0.650476	0.12419	1.21166	0.225643	1	Upregulated	Genotype_spt3_vs_wt
YLL061W	MMP1	501.197	0.290262	0.115221	0	1	1	Upregulated	Genotype_spt3_vs_wt
YLL059C	YLL059C	16.516	0.220389	0.306233	0	1	1	Upregulated	Genotype_spt3_vs_wt
YLL058W	YLL058W	339.575	0.147049	0.0969946	0	1	1	Upregulated	Genotype_spt3_vs_wt
YLL051C	FRE6	896.288	0.11817	0.0897204	0	1	1	Upregulated	Genotype_spt3_vs_wt
YLL050C	COF1	3856.32	0.0820209	0.0696798	0	1	1	Upregulated	Genotype_spt3_vs_wt
YLL048C	YBT1	3611.86	0.216408	0.083723	0	1	1	Upregulated	Genotype_spt3_vs_wt
YLL043W	FPS1	1754.18	0.212289	0.0506026	0	1	1	Upregulated	Genotype_spt3_vs_wt
YLL042C	ATG10	24.5749	0.125649	0.217024	0	1	1	Upregulated	Genotype_spt3_vs_wt
YLL041C	SDH2	793.246	0.617219	0.146666	0.79922	0.424163	1	Upregulated	Genotype_spt3_vs_wt
YLL040C	VPS13	1820.39	0.205021	0.111487	0	1	1	Upregulated	Genotype_spt3_vs_wt
YLL039C	UBI4	3155.74	0.3853	0.188508	0	1	1	Upregulated	Genotype_spt3_vs_wt
YLL037W	YLL037W	3.2805	0.316302	0.574542	0	1	1	Upregulated	Genotype_spt3_vs_wt
YLL035W	GRC3	531.454	0.0222953	0.117247	0	1	1	Upregulated	Genotype_spt3_vs_wt
YLL033W	IRC19	78.0328	0.454596	0.116556	0	1	1	Upregulated	Genotype_spt3_vs_wt
YLL032C	YLL032C	442.463	0.266145	0.0790956	0	1	1	Upregulated	Genotype_spt3_vs_wt
YLL031C	GPI13	1086.1	0.118265	0.0714592	0	1	1	Upregulated	Genotype_spt3_vs_wt
YLL030C	RRT7	0.391131	0.807343	1.50613	0.204062	0.838305	1	Upregulated	Genotype_spt3_vs_wt
YLL029W	FRA1	1778.82	0.156507	0.0483908	0	1	1	Upregulated	Genotype_spt3_vs_wt
YLL027W	ISA1	817.49	0.180986	0.100821	0	1	1	Upregulated	Genotype_spt3_vs_wt
YLL026W	HSP104	5945.18	1.08329	0.347137	1.68029	0.0929007	1	Upregulated	Genotype_spt3_vs_wt
YLL023C	POM33	655.654	0.518764	0.0943325	0.198913	0.842331	1	Upregulated	Genotype_spt3_vs_wt
YLL020C	YLL020C	216.632	0.44327	0.160153	0	1	1	Upregulated	Genotype_spt3_vs_wt
YLL019C	KNS1	1157.92	0.43332	0.117597	0	1	1	Upregulated	Genotype_spt3_vs_wt
YLL019W-A	YLL019W-A	0.365641	1.02829	1.61775	0.32656	0.744001	1	Upregulated	Genotype_spt3_vs_wt
YLL018C	DPS1	5052.39	0.364153	0.0740048	0	1	1	Upregulated	Genotype_spt3_vs_wt
YLL015W	BPT1	1530.2	0.0288616	0.0845451	0	1	1	Upregulated	Genotype_spt3_vs_wt
YLL007C	LMO1	196.391	0.25443	0.0867485	0	1	1	Upregulated	Genotype_spt3_vs_wt
YLL006W	MMM1	286.496	0.14447	0.0849316	0	1	1	Upregulated	Genotype_spt3_vs_wt
YLL005C	SPO75	56.2785	0.261758	0.26888	0	1	1	Upregulated	Genotype_spt3_vs_wt
YLL003W	SFI1	515.539	0.110607	0.058085	0	1	1	Upregulated	Genotype_spt3_vs_wt
YLL001W	DNM1	690.364	0.223918	0.0640543	0	1	1	Upregulated	Genotype_spt3_vs_wt
YLR001C	YLR001C	560.473	0.342336	0.0907749	0	1	1	Upregulated	Genotype_spt3_vs_wt
YLR002C	NOC3	1135.07	0.00269531	0.100518	0	1	1	Upregulated	Genotype_spt3_vs_wt
YLR003C	CMS1	708.779	0.0998199	0.104807	0	1	1	Upregulated	Genotype_spt3_vs_wt
YLR004C	THI73	41.3121	0.420726	0.216602	0	1	1	Upregulated	Genotype_spt3_vs_wt
YLR005W	SSL1	604.847	0.105212	0.056201	0	1	1	Upregulated	Genotype_spt3_vs_wt
YLR006C	SSK1	518.221	0.0474831	0.0791633	0	1	1	Upregulated	Genotype_spt3_vs_wt
YLR010C	TEN1	76.6907	0.17261	0.133603	0	1	1	Upregulated	Genotype_spt3_vs_wt
YLR011W	LOT6	139.655	0.234856	0.0978011	0	1	1	Upregulated	Genotype_spt3_vs_wt
YLR014C	PPR1	364.01	0.134433	0.109838	0	1	1	Upregulated	Genotype_spt3_vs_wt
YLR017W	MEU1	991.989	0.133581	0.0845061	0	1	1	Upregulated	Genotype_spt3_vs_wt
YLR018C	POM34	668.097	0.138259	0.10663	0	1	1	Upregulated	Genotype_spt3_vs_wt
YLR019W	PSR2	652.09	0.0166976	0.0890105	0	1	1	Upregulated	Genotype_spt3_vs_wt
YLR020C	YEH2	1099.12	0.0503027	0.0448516	0	1	1	Upregulated	Genotype_spt3_vs_wt
YLR023C	IZH3	860.924	0.0347371	0.0847568	0	1	1	Upregulated	Genotype_spt3_vs_wt
YLR024C	UBR2	667.465	0.348873	0.113001	0	1	1	Upregulated	Genotype_spt3_vs_wt
YLR025W	SNF7	1262.87	0.163008	0.085855	0	1	1	Upregulated	Genotype_spt3_vs_wt
YLR026C	SED5	530.519	0.14924	0.069002	0	1	1	Upregulated	Genotype_spt3_vs_wt
YLR027C	AAT2	3468.99	0.363234	0.0812173	0	1	1	Upregulated	Genotype_spt3_vs_wt
YLR028C	ADE16	2529.24	0.0980044	0.0585888	0	1	1	Upregulated	Genotype_spt3_vs_wt
YLR032W	RAD5	547.316	0.0603183	0.0622347	0	1	1	Upregulated	Genotype_spt3_vs_wt
YLR038C	COX12	369.713	0.032469	0.129021	0	1	1	Upregulated	Genotype_spt3_vs_wt
YLR039C	RIC1	671.861	0.0212484	0.0591209	0	1	1	Upregulated	Genotype_spt3_vs_wt
YLR043C	TRX1	1670.76	0.113037	0.114904	0	1	1	Upregulated	Genotype_spt3_vs_wt
YLR045C	STU2	980.053	0.0921647	0.0658147	0	1	1	Upregulated	Genotype_spt3_vs_wt
YLR046C	YLR046C	201.195	0.0645574	0.104443	0	1	1	Upregulated	Genotype_spt3_vs_wt
YLR047C	FRE8	278.72	0.302865	0.104585	0	1	1	Upregulated	Genotype_spt3_vs_wt
YLR050C	YLR050C	275.451	0.178005	0.0798195	0	1	1	Upregulated	Genotype_spt3_vs_wt
YLR054C	OSW2	64.6881	0.301316	0.230951	0	1	1	Upregulated	Genotype_spt3_vs_wt
YLR055C	SPT8	652.966	0.0335254	0.0978813	0	1	1	Upregulated	Genotype_spt3_vs_wt
YLR056W	ERG3	5823.22	0.370526	0.12043	0	1	1	Upregulated	Genotype_spt3_vs_wt
YLR057W	MNL2	1102.07	0.407372	0.0547348	0	1	1	Upregulated	Genotype_spt3_vs_wt
YLR059C	REX2	402.709	0.369778	0.118292	0	1	1	Upregulated	Genotype_spt3_vs_wt
YLR060W	FRS1	4073.64	0.261022	0.0639161	0	1	1	Upregulated	Genotype_spt3_vs_wt
YLR064W	PER33	759.038	0.334755	0.124067	0	1	1	Upregulated	Genotype_spt3_vs_wt
YLR071C	RGR1	998.377	0.228506	0.0629146	0	1	1	Upregulated	Genotype_spt3_vs_wt
YLR075W	RPL10	26479.9	0.144592	0.10442	0	1	1	Upregulated	Genotype_spt3_vs_wt
YLR077W	FMP25	646.939	0.0304735	0.0532968	0	1	1	Upregulated	Genotype_spt3_vs_wt
YLR083C	EMP70	2271.32	0.0552672	0.0836301	0	1	1	Upregulated	Genotype_spt3_vs_wt
YLR084C	RAX2	1118.92	0.124282	0.131231	0	1	1	Upregulated	Genotype_spt3_vs_wt
YLR085C	ARP6	359.858	0.163052	0.0735846	0	1	1	Upregulated	Genotype_spt3_vs_wt
YLR086W	SMC4	1131.24	0.103715	0.075491	0	1	1	Upregulated	Genotype_spt3_vs_wt
YLR087C	CSF1	873.094	0.0507696	0.0886402	0	1	1	Upregulated	Genotype_spt3_vs_wt
YLR088W	GAA1	870.929	0.157193	0.06691	0	1	1	Upregulated	Genotype_spt3_vs_wt
YLR095C	IOC2	984.945	0.137075	0.0740489	0	1	1	Upregulated	Genotype_spt3_vs_wt
YLR096W	KIN2	1180.4	0.231974	0.0916625	0	1	1	Upregulated	Genotype_spt3_vs_wt
YLR098C	CHA4	326.798	0.140219	0.0805167	0	1	1	Upregulated	Genotype_spt3_vs_wt
YLR099C	ICT1	494.163	0.164091	0.131644	0	1	1	Upregulated	Genotype_spt3_vs_wt
YLR102C	APC9	214.337	0.177167	0.116149	0	1	1	Upregulated	Genotype_spt3_vs_wt
YLR103C	CDC45	461.672	0.0821862	0.0660445	0	1	1	Upregulated	Genotype_spt3_vs_wt
YLR104W	LCL2	329.828	0.0429888	0.0947107	0	1	1	Upregulated	Genotype_spt3_vs_wt
YLR105C	SEN2	364.812	0.0300777	0.0699099	0	1	1	Upregulated	Genotype_spt3_vs_wt
YLR106C	MDN1	5067.49	0.181852	0.108042	0	1	1	Upregulated	Genotype_spt3_vs_wt
YLR108C	YLR108C	204.932	0.291644	0.330745	0	1	1	Upregulated	Genotype_spt3_vs_wt
YLR110C	CCW12	23176.7	0.151159	0.143643	0	1	1	Upregulated	Genotype_spt3_vs_wt
YLR113W	HOG1	1553.58	0.404827	0.100742	0	1	1	Upregulated	Genotype_spt3_vs_wt
YLR115W	CFT2	666.819	0.0290969	0.0710177	0	1	1	Upregulated	Genotype_spt3_vs_wt
YLR117C	CLF1	616.587	0.0127555	0.0836722	0	1	1	Upregulated	Genotype_spt3_vs_wt
YLR119W	SRN2	149.3	0.017623	0.105505	0	1	1	Upregulated	Genotype_spt3_vs_wt
YLR120C	YPS1	1364.89	0.645905	0.184478	0.790907	0.428998	1	Upregulated	Genotype_spt3_vs_wt
YLR122C	YLR122C	33.7913	0.352656	0.199858	0	1	1	Upregulated	Genotype_spt3_vs_wt
YLR123C	YLR123C	32.6108	0.528161	0.207822	0.135505	0.892212	1	Upregulated	Genotype_spt3_vs_wt
YLR127C	APC2	289.437	0.1311	0.0827506	0	1	1	Upregulated	Genotype_spt3_vs_wt
YLR128W	DCN1	121.371	0.231037	0.113292	0	1	1	Upregulated	Genotype_spt3_vs_wt
YLR131C	ACE2	861.839	0.251697	0.118709	0	1	1	Upregulated	Genotype_spt3_vs_wt
YLR132C	USB1	87.5877	0.343915	0.157874	0	1	1	Upregulated	Genotype_spt3_vs_wt
YLR133W	CKI1	390.588	0.26818	0.0915845	0	1	1	Upregulated	Genotype_spt3_vs_wt
YLR135W	SLX4	349.261	0.113747	0.0682607	0	1	1	Upregulated	Genotype_spt3_vs_wt
YLR136C	TIS11	249.736	0.913772	0.260901	1.58593	0.112755	1	Upregulated	Genotype_spt3_vs_wt
YLR137W	RKM5	206.724	0.208081	0.0979461	0	1	1	Upregulated	Genotype_spt3_vs_wt
YLR139C	SLS1	257.603	0.122916	0.146421	0	1	1	Upregulated	Genotype_spt3_vs_wt
YLR142W	PUT1	1476.39	0.087294	0.353019	0	1	1	Upregulated	Genotype_spt3_vs_wt
YLR144C	ACF2	515.792	0.126089	0.0693549	0	1	1	Upregulated	Genotype_spt3_vs_wt
YLR147C	SMD3	246.663	0.0414905	0.117643	0	1	1	Upregulated	Genotype_spt3_vs_wt
YLR148W	PEP3	582.338	0.0736998	0.0706211	0	1	1	Upregulated	Genotype_spt3_vs_wt
YLR149C	YLR149C	304.663	0.338129	0.238686	0	1	1	Upregulated	Genotype_spt3_vs_wt
YLR151C	PCD1	247.098	0.207352	0.124453	0	1	1	Upregulated	Genotype_spt3_vs_wt
YLR165C	PUS5	172.877	0.0861964	0.122163	0	1	1	Upregulated	Genotype_spt3_vs_wt
YLR172C	DPH5	1497.44	0.119861	0.0535885	0	1	1	Upregulated	Genotype_spt3_vs_wt
YLR176C	RFX1	288.062	0.0344349	0.101111	0	1	1	Upregulated	Genotype_spt3_vs_wt
YLR179C	YLR179C	2614.11	0.364534	0.102512	0	1	1	Upregulated	Genotype_spt3_vs_wt
YLR181C	VTA1	687.094	0.072605	0.0718379	0	1	1	Upregulated	Genotype_spt3_vs_wt
YLR182W	SWI6	809.188	0.00913538	0.0559469	0	1	1	Upregulated	Genotype_spt3_vs_wt
YLR183C	TOS4	517.6	0.231748	0.0857112	0	1	1	Upregulated	Genotype_spt3_vs_wt
YLR186W	EMG1	1114.61	0.205588	0.0920051	0	1	1	Upregulated	Genotype_spt3_vs_wt
YLR187W	SKG3	522.934	0.31271	0.118465	0	1	1	Upregulated	Genotype_spt3_vs_wt
YLR188W	MDL1	1139.48	0.168159	0.055564	0	1	1	Upregulated	Genotype_spt3_vs_wt
YLR189C	ATG26	1423.21	0.200038	0.0961105	0	1	1	Upregulated	Genotype_spt3_vs_wt
YLR190W	MMR1	2083.12	0.343739	0.100408	0	1	1	Upregulated	Genotype_spt3_vs_wt
YLR194C	NCW2	2055.1	0.410483	0.311923	0	1	1	Upregulated	Genotype_spt3_vs_wt
YLR195C	NMT1	1132.18	0.0402563	0.0801778	0	1	1	Upregulated	Genotype_spt3_vs_wt
YLR199C	PBA1	578.979	0.501599	0.0768825	0.0207992	0.983406	1	Upregulated	Genotype_spt3_vs_wt
YLR201C	COQ9	489.573	0.274333	0.0987048	0	1	1	Upregulated	Genotype_spt3_vs_wt
YLR203C	MSS51	1031.8	0.00834354	0.0665495	0	1	1	Upregulated	Genotype_spt3_vs_wt
YLR205C	HMX1	215.851	0.390429	0.196105	0	1	1	Upregulated	Genotype_spt3_vs_wt
YLR206W	ENT2	1344.01	0.151432	0.111472	0	1	1	Upregulated	Genotype_spt3_vs_wt
YLR207W	HRD3	748.449	0.0313795	0.0590486	0	1	1	Upregulated	Genotype_spt3_vs_wt
YLR208W	SEC13	2022.71	0.166333	0.0502197	0	1	1	Upregulated	Genotype_spt3_vs_wt
YLR209C	PNP1	476.288	0.168486	0.0740629	0	1	1	Upregulated	Genotype_spt3_vs_wt
YLR211C	ATG38	160.297	0.0381058	0.111605	0	1	1	Upregulated	Genotype_spt3_vs_wt
YLR212C	TUB4	471.444	0.194084	0.0610783	0	1	1	Upregulated	Genotype_spt3_vs_wt
YLR215C	CDC123	353.96	0.154244	0.0766979	0	1	1	Upregulated	Genotype_spt3_vs_wt
YLR216C	CPR6	3504.44	0.402871	0.161023	0	1	1	Upregulated	Genotype_spt3_vs_wt
YLR219W	MSC3	837.275	0.0962213	0.10272	0	1	1	Upregulated	Genotype_spt3_vs_wt
YLR229C	CDC42	1559.84	0.196918	0.064679	0	1	1	Upregulated	Genotype_spt3_vs_wt
YLR233C	EST1	179.503	0.130312	0.107667	0	1	1	Upregulated	Genotype_spt3_vs_wt
YLR240W	VPS34	604.987	0.210128	0.0800204	0	1	1	Upregulated	Genotype_spt3_vs_wt
YLR241W	CSC1	1233.95	0.434858	0.0732223	0	1	1	Upregulated	Genotype_spt3_vs_wt
YLR242C	ARV1	245.072	0.0440445	0.109052	0	1	1	Upregulated	Genotype_spt3_vs_wt
YLR243W	GPN3	574.308	0.284929	0.102463	0	1	1	Upregulated	Genotype_spt3_vs_wt
YLR246W	ERF2	246.478	0.11484	0.119046	0	1	1	Upregulated	Genotype_spt3_vs_wt
YLR247C	IRC20	1369.46	0.439825	0.118519	0	1	1	Upregulated	Genotype_spt3_vs_wt
YLR249W	YEF3	41066	0.00439232	0.103081	0	1	1	Upregulated	Genotype_spt3_vs_wt
YLR254C	NDL1	386.314	0.390327	0.107617	0	1	1	Upregulated	Genotype_spt3_vs_wt
YLR255C	YLR255C	21.7096	0.922422	0.287997	1.46676	0.142442	1	Upregulated	Genotype_spt3_vs_wt
YLR257W	YLR257W	2395.41	0.14953	0.107563	0	1	1	Upregulated	Genotype_spt3_vs_wt
YLR259C	HSP60	8577.81	0.346599	0.143367	0	1	1	Upregulated	Genotype_spt3_vs_wt
YLR260W	LCB5	639.602	0.614987	0.126043	0.912279	0.361622	1	Upregulated	Genotype_spt3_vs_wt
YLR261C	VPS63	495.333	0.0748687	0.117377	0	1	1	Upregulated	Genotype_spt3_vs_wt
YLR265C	NEJ1	52.5404	0.462087	0.165927	0	1	1	Upregulated	Genotype_spt3_vs_wt
YLR267W	BOP2	170.305	0.474461	0.256648	0	1	1	Upregulated	Genotype_spt3_vs_wt
YLR268W	SEC22	551.136	0.0331781	0.0712115	0	1	1	Upregulated	Genotype_spt3_vs_wt
YLR270W	DCS1	760.442	0.360369	0.13955	0	1	1	Upregulated	Genotype_spt3_vs_wt
YLR273C	PIG1	377.956	0.259896	0.129323	0	1	1	Upregulated	Genotype_spt3_vs_wt
YLR274W	MCM5	1084.74	0.108414	0.0552478	0	1	1	Upregulated	Genotype_spt3_vs_wt
YLR278C	YLR278C	1142.44	0.0136509	0.122692	0	1	1	Upregulated	Genotype_spt3_vs_wt
YLR279W	YLR279W	2.08262	0.505758	0.771162	0.00746609	0.994043	1	Upregulated	Genotype_spt3_vs_wt
YLR283W	YLR283W	271.99	0.0981428	0.12682	0	1	1	Upregulated	Genotype_spt3_vs_wt
YLR286W-A	YLR286W-A	8.01368	0.0366003	0.372948	0	1	1	Upregulated	Genotype_spt3_vs_wt
YLR287C	YLR287C	649.23	0.0851418	0.0732995	0	1	1	Upregulated	Genotype_spt3_vs_wt
YLR289W	GUF1	247.58	0.111858	0.0964889	0	1	1	Upregulated	Genotype_spt3_vs_wt
YLR291C	GCD7	1233.95	0.150149	0.046449	0	1	1	Upregulated	Genotype_spt3_vs_wt
YLR292C	SEC72	694.122	0.119279	0.103971	0	1	1	Upregulated	Genotype_spt3_vs_wt
YLR293C	GSP1	6944.59	0.283703	0.0682226	0	1	1	Upregulated	Genotype_spt3_vs_wt
YLR295C	ATP14	959.22	0.29589	0.103281	0	1	1	Upregulated	Genotype_spt3_vs_wt
YLR298C	YHC1	390.382	0.299531	0.104509	0	1	1	Upregulated	Genotype_spt3_vs_wt
YLR299W	ECM38	628.321	0.147302	0.0940335	0	1	1	Upregulated	Genotype_spt3_vs_wt
YLR305C	STT4	1493.41	0.0956486	0.076624	0	1	1	Upregulated	Genotype_spt3_vs_wt
YLR307W	CDA1	134.715	0.540004	0.36656	0.109134	0.913096	1	Upregulated	Genotype_spt3_vs_wt
YLR308W	CDA2	12.7344	0.444141	0.336842	0	1	1	Upregulated	Genotype_spt3_vs_wt
YLR309C	IMH1	3366.63	0.0361721	0.0747847	0	1	1	Upregulated	Genotype_spt3_vs_wt
YLR310C	CDC25	1982.66	0.158987	0.0833568	0	1	1	Upregulated	Genotype_spt3_vs_wt
YLR311C	YLR311C	84.1775	0.326469	0.355677	0	1	1	Upregulated	Genotype_spt3_vs_wt
YLR312C	YLR312C	377.555	0.730385	0.320164	0.719584	0.471781	1	Upregulated	Genotype_spt3_vs_wt
YLR313C	SPH1	222.478	0.0416869	0.117544	0	1	1	Upregulated	Genotype_spt3_vs_wt
YLR314C	CDC3	2414.67	0.0413434	0.0547864	0	1	1	Upregulated	Genotype_spt3_vs_wt
YLR315W	NKP2	43.2582	0.0634042	0.156311	0	1	1	Upregulated	Genotype_spt3_vs_wt
YLR320W	MMS22	470.18	0.157155	0.0783623	0	1	1	Upregulated	Genotype_spt3_vs_wt
YLR321C	SFH1	471.258	0.152025	0.0746915	0	1	1	Upregulated	Genotype_spt3_vs_wt
YLR323C	CWC24	244.041	0.0403726	0.0967467	0	1	1	Upregulated	Genotype_spt3_vs_wt
YLR324W	PEX30	1038.35	0.160267	0.0874403	0	1	1	Upregulated	Genotype_spt3_vs_wt
YLR327C	TMA10	956.562	0.678123	0.346148	0.514586	0.606842	1	Upregulated	Genotype_spt3_vs_wt
YLR330W	CHS5	2624.21	0.0947801	0.0702769	0	1	1	Upregulated	Genotype_spt3_vs_wt
YLR332W	MID2	1308.67	0.516725	0.116499	0.143561	0.885847	1	Upregulated	Genotype_spt3_vs_wt
YLR336C	SGD1	1229.91	0.067305	0.0973593	0	1	1	Upregulated	Genotype_spt3_vs_wt
YLR337C	VRP1	1116.97	0.0375541	0.125591	0	1	1	Upregulated	Genotype_spt3_vs_wt
YLR340W	RPP0	24022.3	0.16315	0.0935412	0	1	1	Upregulated	Genotype_spt3_vs_wt
YLR343W	GAS2	172.777	0.616896	0.22624	0.51669	0.605373	1	Upregulated	Genotype_spt3_vs_wt
YLR345W	YLR345W	548.691	0.263347	0.130605	0	1	1	Upregulated	Genotype_spt3_vs_wt
YLR347C	KAP95	1335.68	0.153377	0.0743738	0	1	1	Upregulated	Genotype_spt3_vs_wt
YLR347W-A	YLR347W-A	1.88916	0.0125557	0.777418	0	1	1	Upregulated	Genotype_spt3_vs_wt
YLR350W	ORM2	896.958	0.650256	0.11455	1.3117	0.18962	1	Upregulated	Genotype_spt3_vs_wt
YLR352W	YLR352W	373.034	0.281808	0.0944379	0	1	1	Upregulated	Genotype_spt3_vs_wt
YLR361C	DCR2	458.103	0.0338022	0.0886627	0	1	1	Upregulated	Genotype_spt3_vs_wt
YLR362W	STE11	553.45	0.280801	0.0897535	0	1	1	Upregulated	Genotype_spt3_vs_wt
YLR364W	GRX8	81.1864	0.0424711	0.137999	0	1	1	Upregulated	Genotype_spt3_vs_wt
YLR364C-A	YLR364C-A	0.624203	0.651657	1.32887	0.114125	0.909139	1	Upregulated	Genotype_spt3_vs_wt
YLR369W	SSQ1	571.152	0.215846	0.0653607	0	1	1	Upregulated	Genotype_spt3_vs_wt
YLR370C	ARC18	812.46	0.327197	0.0931713	0	1	1	Upregulated	Genotype_spt3_vs_wt
YLR371W	ROM2	1192.1	0.0105616	0.0707393	0	1	1	Upregulated	Genotype_spt3_vs_wt
YLR372W	YLR372W	3635.54	0.223029	0.0961462	0	1	1	Upregulated	Genotype_spt3_vs_wt
YLR373C	VID22	676.151	0.275724	0.101321	0	1	1	Upregulated	Genotype_spt3_vs_wt
YLR374C	YLR374C	7.67653	0.390916	0.418511	0	1	1	Upregulated	Genotype_spt3_vs_wt
YLR378C	SEC61	3999.82	0.209403	0.0759041	0	1	1	Upregulated	Genotype_spt3_vs_wt
YLR380W	CSR1	816.903	0.239242	0.104182	0	1	1	Upregulated	Genotype_spt3_vs_wt
YLR383W	SMC6	892.183	0.055098	0.0743561	0	1	1	Upregulated	Genotype_spt3_vs_wt
YLR384C	IKI3	2807.51	0.0764761	0.0625922	0	1	1	Upregulated	Genotype_spt3_vs_wt
YLR385C	SWC7	35.736	0.187047	0.22219	0	1	1	Upregulated	Genotype_spt3_vs_wt
YLR386W	VAC14	617.68	0.0712423	0.074661	0	1	1	Upregulated	Genotype_spt3_vs_wt
YLR387C	REH1	1144.93	0.0906376	0.0790207	0	1	1	Upregulated	Genotype_spt3_vs_wt
YLR389C	STE23	1448.93	0.305097	0.0725881	0	1	1	Upregulated	Genotype_spt3_vs_wt
YLR390W	ECM19	167.366	0.0726581	0.105711	0	1	1	Upregulated	Genotype_spt3_vs_wt
YLR390W-A	CCW14	8649.32	0.503833	0.128647	0.0297968	0.976229	1	Upregulated	Genotype_spt3_vs_wt
YLR393W	ATP10	142.084	0.0938452	0.12198	0	1	1	Upregulated	Genotype_spt3_vs_wt
YLR394W	CST9	384.192	0.141839	0.0872334	0	1	1	Upregulated	Genotype_spt3_vs_wt
YLR395C	COX8	370.176	0.00160867	0.116372	0	1	1	Upregulated	Genotype_spt3_vs_wt
YLR396C	VPS33	498.12	0.335763	0.082797	0	1	1	Upregulated	Genotype_spt3_vs_wt
YLR398C	SKI2	1546.99	0.30489	0.0733786	0	1	1	Upregulated	Genotype_spt3_vs_wt
YLR399W-A	YLR399W-A	0.364008	0.189259	1.64428	0	1	1	Upregulated	Genotype_spt3_vs_wt
YLR400W	YLR400W	3.56553	0.0617488	0.597076	0	1	1	Upregulated	Genotype_spt3_vs_wt
YLR402W	YLR402W	19.1152	0.396381	0.262485	0	1	1	Upregulated	Genotype_spt3_vs_wt
YLR403W	SFP1	971.671	0.122393	0.112187	0	1	1	Upregulated	Genotype_spt3_vs_wt
YLR404W	YLR404W	199.256	0.26409	0.0860005	0	1	1	Upregulated	Genotype_spt3_vs_wt
YLR410W	VIP1	2398.23	0.292993	0.0661025	0	1	1	Upregulated	Genotype_spt3_vs_wt
YLR412W	BER1	517.521	0.275369	0.06597	0	1	1	Upregulated	Genotype_spt3_vs_wt
YLR417W	VPS36	441.693	0.360538	0.149006	0	1	1	Upregulated	Genotype_spt3_vs_wt
YLR418C	CDC73	535.824	0.0758797	0.051502	0	1	1	Upregulated	Genotype_spt3_vs_wt
YLR419W	YLR419W	933.743	0.222076	0.0813376	0	1	1	Upregulated	Genotype_spt3_vs_wt
YLR422W	DCK1	1072.9	0.255057	0.0947059	0	1	1	Upregulated	Genotype_spt3_vs_wt
YLR425W	TUS1	560.135	0.12848	0.0934211	0	1	1	Upregulated	Genotype_spt3_vs_wt
YLR426W	TDA5	335.636	0.185549	0.0822499	0	1	1	Upregulated	Genotype_spt3_vs_wt
YLR430W	SEN1	3529.16	0.11233	0.0849291	0	1	1	Upregulated	Genotype_spt3_vs_wt
YLR431C	ATG23	320.131	0.155462	0.0864108	0	1	1	Upregulated	Genotype_spt3_vs_wt
YLR432W	IMD3	3681.24	0.305469	0.0704951	0	1	1	Upregulated	Genotype_spt3_vs_wt
YLR433C	CNA1	651.636	0.13749	0.0643791	0	1	1	Upregulated	Genotype_spt3_vs_wt
YLR434C	YLR434C	7.32743	0.176589	0.411072	0	1	1	Upregulated	Genotype_spt3_vs_wt
YLR436C	ECM30	1239.52	0.352929	0.107216	0	1	1	Upregulated	Genotype_spt3_vs_wt
YLR437C	DIF1	356.04	0.257998	0.121346	0	1	1	Upregulated	Genotype_spt3_vs_wt
YLR437C-A	YLR437C-A	9.08363	0.683999	0.33644	0.5469	0.584447	1	Upregulated	Genotype_spt3_vs_wt
YLR440C	SEC39	667.549	0.000865979	0.0563156	0	1	1	Upregulated	Genotype_spt3_vs_wt
YLR446W	YLR446W	117.287	0.28401	0.135839	0	1	1	Upregulated	Genotype_spt3_vs_wt
YLR450W	HMG2	1132.21	0.436461	0.0802886	0	1	1	Upregulated	Genotype_spt3_vs_wt
YLR451W	LEU3	762.571	0.200678	0.0673811	0	1	1	Upregulated	Genotype_spt3_vs_wt
YLR452C	SST2	593.242	0.599914	0.195618	0.510763	0.609517	1	Upregulated	Genotype_spt3_vs_wt
YLR453C	RIF2	109.964	0.473846	0.138115	0	1	1	Upregulated	Genotype_spt3_vs_wt
YLR454W	FMP27	1783.52	0.229959	0.0982243	0	1	1	Upregulated	Genotype_spt3_vs_wt
YLR457C	NBP1	249.888	0.121761	0.102151	0	1	1	Upregulated	Genotype_spt3_vs_wt
YLR459W	GAB1	663.533	0.311289	0.106854	0	1	1	Upregulated	Genotype_spt3_vs_wt
YLR462W	YLR462W	40.2502	0.0223397	0.233846	0	1	1	Upregulated	Genotype_spt3_vs_wt
YLR463C	YLR463C	15.3836	0.0254543	0.297885	0	1	1	Upregulated	Genotype_spt3_vs_wt
YLR465C	BSC3	7.01841	0.519731	0.361822	0.0545333	0.95651	1	Upregulated	Genotype_spt3_vs_wt
YPL283W-B	YPL283W-B	2.59207	0.452542	0.614996	0	1	1	Upregulated	Genotype_spt3_vs_wt
YPL282C	PAU22	5.01312	0.276756	0.625348	0	1	1	Upregulated	Genotype_spt3_vs_wt
YPL277C	YPL277C	133.383	0.117644	0.160043	0	1	1	Upregulated	Genotype_spt3_vs_wt
YPL274W	SAM3	884.671	0.323129	0.146914	0	1	1	Upregulated	Genotype_spt3_vs_wt
YPL273W	SAM4	1862.52	0.116095	0.100128	0	1	1	Upregulated	Genotype_spt3_vs_wt
YPL272C	PBI1	232.117	0.406526	0.232572	0	1	1	Upregulated	Genotype_spt3_vs_wt
YPL271W	ATP15	800.162	0.238717	0.15259	0	1	1	Upregulated	Genotype_spt3_vs_wt
YPL270W	MDL2	986.67	0.184295	0.0626811	0	1	1	Upregulated	Genotype_spt3_vs_wt
YPL266W	DIM1	1301.1	0.156314	0.090551	0	1	1	Upregulated	Genotype_spt3_vs_wt
YPL265W	DIP5	1437.27	0.369952	0.133187	0	1	1	Upregulated	Genotype_spt3_vs_wt
YPL264C	YPL264C	103.954	0.0396713	0.132644	0	1	1	Upregulated	Genotype_spt3_vs_wt
YPL263C	KEL3	1769.19	0.15092	0.0633113	0	1	1	Upregulated	Genotype_spt3_vs_wt
YPL262W	FUM1	1918.3	0.275123	0.0789514	0	1	1	Upregulated	Genotype_spt3_vs_wt
YPL260W	CUB1	1259.63	0.228366	0.0647486	0	1	1	Upregulated	Genotype_spt3_vs_wt
YPL257W	YPL257W	51.3059	0.184571	0.150338	0	1	1	Upregulated	Genotype_spt3_vs_wt
YPL253C	VIK1	224.548	0.139617	0.100836	0	1	1	Upregulated	Genotype_spt3_vs_wt
YPL250C	ATG41	284.316	0.409965	0.3772	0	1	1	Upregulated	Genotype_spt3_vs_wt
YPL249C	GYP5	630.333	0.140055	0.0803521	0	1	1	Upregulated	Genotype_spt3_vs_wt
YPL247C	YPL247C	277.915	0.0591627	0.13351	0	1	1	Upregulated	Genotype_spt3_vs_wt
YPL244C	HUT1	645.364	0.144578	0.0691345	0	1	1	Upregulated	Genotype_spt3_vs_wt
YPL243W	SRP68	1672.7	0.335505	0.06855	0	1	1	Upregulated	Genotype_spt3_vs_wt
YPL242C	IQG1	2014.77	0.432819	0.110332	0	1	1	Upregulated	Genotype_spt3_vs_wt
YPL241C	CIN2	141.734	0.0395198	0.111257	0	1	1	Upregulated	Genotype_spt3_vs_wt
YPL240C	HSP82	6796.28	1.18415	0.3651	1.87386	0.06095	1	Upregulated	Genotype_spt3_vs_wt
YPL239W	YAR1	1031.15	0.289415	0.092051	0	1	1	Upregulated	Genotype_spt3_vs_wt
YPL238C	YPL238C	5.52888	0.774185	0.520141	0.527136	0.598099	1	Upregulated	Genotype_spt3_vs_wt
YPL236C	ENV7	159.353	0.208897	0.0894703	0	1	1	Upregulated	Genotype_spt3_vs_wt
YPL235W	RVB2	1507.92	0.0135578	0.0578786	0	1	1	Upregulated	Genotype_spt3_vs_wt
YPL232W	SSO1	1142.73	0.0479717	0.0824823	0	1	1	Upregulated	Genotype_spt3_vs_wt
YPL230W	USV1	335.276	0.116934	0.229798	0	1	1	Upregulated	Genotype_spt3_vs_wt
YPL229W	YPL229W	195.351	0.403213	0.131445	0	1	1	Upregulated	Genotype_spt3_vs_wt
YPL228W	CET1	501.991	0.304022	0.0734907	0	1	1	Upregulated	Genotype_spt3_vs_wt
YPL224C	MMT2	428.825	0.095641	0.0678294	0	1	1	Upregulated	Genotype_spt3_vs_wt
YPL222W	FMP40	371.972	0.162542	0.109181	0	1	1	Upregulated	Genotype_spt3_vs_wt
YPL219W	PCL8	164.769	0.290395	0.0861672	0	1	1	Upregulated	Genotype_spt3_vs_wt
YPL218W	SAR1	2122.82	0.208753	0.0781885	0	1	1	Upregulated	Genotype_spt3_vs_wt
YPL217C	BMS1	2869.76	0.119153	0.0994674	0	1	1	Upregulated	Genotype_spt3_vs_wt
YPL216W	YPL216W	258.857	0.104529	0.0841637	0	1	1	Upregulated	Genotype_spt3_vs_wt
YPL214C	THI6	479.147	0.174018	0.0760441	0	1	1	Upregulated	Genotype_spt3_vs_wt
YPL213W	LEA1	196.24	0.306515	0.130908	0	1	1	Upregulated	Genotype_spt3_vs_wt
YPL212C	PUS1	1461.89	0.239921	0.0797129	0	1	1	Upregulated	Genotype_spt3_vs_wt
YPL209C	IPL1	132.956	0.214084	0.120341	0	1	1	Upregulated	Genotype_spt3_vs_wt
YPL208W	RKM1	489.661	0.00198389	0.0577819	0	1	1	Upregulated	Genotype_spt3_vs_wt
YPL207W	TYW1	2270.82	0.23654	0.094747	0	1	1	Upregulated	Genotype_spt3_vs_wt
YPL206C	PGC1	875.596	0.0982156	0.0827263	0	1	1	Upregulated	Genotype_spt3_vs_wt
YPL203W	TPK2	474.821	0.103896	0.108839	0	1	1	Upregulated	Genotype_spt3_vs_wt
YPL198W	RPL7B	5079.85	0.000685229	0.0712338	0	1	1	Upregulated	Genotype_spt3_vs_wt
YPL194W	DDC1	193.591	0.113468	0.0896533	0	1	1	Upregulated	Genotype_spt3_vs_wt
YPL191C	YPL191C	108.101	0.153988	0.106151	0	1	1	Upregulated	Genotype_spt3_vs_wt
YPL188W	POS5	423.792	0.443404	0.0810006	0	1	1	Upregulated	Genotype_spt3_vs_wt
YPL187W	MF(ALPHA)1	148.869	0.238112	0.381499	0	1	1	Upregulated	Genotype_spt3_vs_wt
YPL184C	MRN1	834.147	0.159596	0.0537845	0	1	1	Upregulated	Genotype_spt3_vs_wt
YPL180W	TCO89	516.035	0.169282	0.0570488	0	1	1	Upregulated	Genotype_spt3_vs_wt
YPL179W	PPQ1	1665.42	0.251189	0.0643516	0	1	1	Upregulated	Genotype_spt3_vs_wt
YPL174C	NIP100	383.259	0.0405459	0.0679207	0	1	1	Upregulated	Genotype_spt3_vs_wt
YPL173W	MRPL40	428.926	0.0361972	0.0778062	0	1	1	Upregulated	Genotype_spt3_vs_wt
YPL172C	COX10	286.268	0.15805	0.108409	0	1	1	Upregulated	Genotype_spt3_vs_wt
YPL169C	MEX67	1078.56	0.28588	0.0596069	0	1	1	Upregulated	Genotype_spt3_vs_wt
YPL168W	MRX4	307.723	0.0343442	0.0967169	0	1	1	Upregulated	Genotype_spt3_vs_wt
YPL167C	REV3	327.154	0.141696	0.0850238	0	1	1	Upregulated	Genotype_spt3_vs_wt
YPL166W	ATG29	76.9657	0.0947061	0.164503	0	1	1	Upregulated	Genotype_spt3_vs_wt
YPL164C	MLH3	336.283	0.350391	0.0939929	0	1	1	Upregulated	Genotype_spt3_vs_wt
YPL161C	BEM4	342.051	0.415883	0.0585409	0	1	1	Upregulated	Genotype_spt3_vs_wt
YPL160W	CDC60	5320.48	0.131216	0.0729045	0	1	1	Upregulated	Genotype_spt3_vs_wt
YPL159C	PET20	609.677	0.456935	0.099835	0	1	1	Upregulated	Genotype_spt3_vs_wt
YPL156C	PRM4	295.568	0.647586	0.164947	0.89475	0.37092	1	Upregulated	Genotype_spt3_vs_wt
YPL155C	KIP2	539.945	0.177058	0.0949949	0	1	1	Upregulated	Genotype_spt3_vs_wt
YPL154C	PEP4	7113.65	0.618504	0.107016	1.10735	0.268144	1	Upregulated	Genotype_spt3_vs_wt
YPL152W	RRD2	381.309	0.225208	0.100751	0	1	1	Upregulated	Genotype_spt3_vs_wt
YPL150W	YPL150W	547.313	0.323644	0.0793223	0	1	1	Upregulated	Genotype_spt3_vs_wt
YPL149W	ATG5	325.595	0.198975	0.130607	0	1	1	Upregulated	Genotype_spt3_vs_wt
YPL148C	PPT2	93.1151	0.271725	0.112365	0	1	1	Upregulated	Genotype_spt3_vs_wt
YPL145C	KES1	1894.04	0.271647	0.068913	0	1	1	Upregulated	Genotype_spt3_vs_wt
YPL144W	POC4	160.291	0.0633174	0.105511	0	1	1	Upregulated	Genotype_spt3_vs_wt
YPL141C	FRK1	728.145	0.385028	0.159206	0	1	1	Upregulated	Genotype_spt3_vs_wt
YPL140C	MKK2	382.575	0.137165	0.071572	0	1	1	Upregulated	Genotype_spt3_vs_wt
YPL137C	GIP3	1333.48	0.0192487	0.088955	0	1	1	Upregulated	Genotype_spt3_vs_wt
YPL135W	ISU1	810.785	0.129019	0.112913	0	1	1	Upregulated	Genotype_spt3_vs_wt
YPL131W	RPL5	20577.5	0.130088	0.0813447	0	1	1	Upregulated	Genotype_spt3_vs_wt
YPL130W	SPO19	17.3879	0.448499	0.330714	0	1	1	Upregulated	Genotype_spt3_vs_wt
YPL129W	TAF14	906.421	0.0790426	0.0858295	0	1	1	Upregulated	Genotype_spt3_vs_wt
YPL126W	NAN1	2468.41	0.141449	0.0935309	0	1	1	Upregulated	Genotype_spt3_vs_wt
YPL125W	KAP120	1022.63	0.102507	0.0681254	0	1	1	Upregulated	Genotype_spt3_vs_wt
YPL124W	SPC29	120.896	0.211344	0.0961612	0	1	1	Upregulated	Genotype_spt3_vs_wt
YPL122C	TFB2	440.963	0.0713236	0.0670114	0	1	1	Upregulated	Genotype_spt3_vs_wt
YPL121C	MEI5	1.88616	0.023165	0.797558	0	1	1	Upregulated	Genotype_spt3_vs_wt
YPL120W	VPS30	246.62	0.297147	0.0779678	0	1	1	Upregulated	Genotype_spt3_vs_wt
YPL119C-A	YPL119C-A	78.8452	0.174073	0.223452	0	1	1	Upregulated	Genotype_spt3_vs_wt
YPL119C	DBP1	207.193	0.113945	0.2359	0	1	1	Upregulated	Genotype_spt3_vs_wt
YPL118W	MRP51	1013.15	0.00478641	0.0531283	0	1	1	Upregulated	Genotype_spt3_vs_wt
YPL115C	BEM3	736.132	0.249923	0.0737854	0	1	1	Upregulated	Genotype_spt3_vs_wt
YPL114W	YPL114W	17.7686	0.650147	0.224412	0.669069	0.503452	1	Upregulated	Genotype_spt3_vs_wt
YPL112C	PEX25	560.527	0.134535	0.0643798	0	1	1	Upregulated	Genotype_spt3_vs_wt
YPL109C	YPL109C	226.327	0.335073	0.122668	0	1	1	Upregulated	Genotype_spt3_vs_wt
YPL107W	YPL107W	339.901	0.10016	0.0970938	0	1	1	Upregulated	Genotype_spt3_vs_wt
YPL106C	SSE1	12601	0.589606	0.119291	0.751156	0.452559	1	Upregulated	Genotype_spt3_vs_wt
YPL103C	FMP30	284.175	0.0919083	0.0677461	0	1	1	Upregulated	Genotype_spt3_vs_wt
YPL102C	YPL102C	0.979471	0.234969	1.07662	0	1	1	Upregulated	Genotype_spt3_vs_wt
YPL101W	ELP4	589.97	0.249457	0.0881195	0	1	1	Upregulated	Genotype_spt3_vs_wt
YPL100W	ATG21	354.302	0.295522	0.0596899	0	1	1	Upregulated	Genotype_spt3_vs_wt
YPL098C	MGR2	382.729	0.12085	0.0724915	0	1	1	Upregulated	Genotype_spt3_vs_wt
YPL096C-A	ERI1	56.6945	0.53234	0.142501	0.226945	0.820467	1	Upregulated	Genotype_spt3_vs_wt
YPL094C	SEC62	1477.48	0.0158894	0.0648751	0	1	1	Upregulated	Genotype_spt3_vs_wt
YPL091W	GLR1	2127.92	0.273618	0.103092	0	1	1	Upregulated	Genotype_spt3_vs_wt
YPL089C	RLM1	990.63	0.192573	0.131589	0	1	1	Upregulated	Genotype_spt3_vs_wt
YPL087W	YDC1	612.857	0.0559754	0.146144	0	1	1	Upregulated	Genotype_spt3_vs_wt
YPL085W	SEC16	1740.28	0.106433	0.0764051	0	1	1	Upregulated	Genotype_spt3_vs_wt
YPL084W	BRO1	742.457	0.128364	0.068753	0	1	1	Upregulated	Genotype_spt3_vs_wt
YPL083C	SEN54	248.19	0.354122	0.0695932	0	1	1	Upregulated	Genotype_spt3_vs_wt
YPL081W	RPS9A	1468.05	0.193926	0.0932284	0	1	1	Upregulated	Genotype_spt3_vs_wt
YPL077C	YPL077C	94.7029	0.244553	0.114278	0	1	1	Upregulated	Genotype_spt3_vs_wt
YPL076W	GPI2	171.979	0.410126	0.121286	0	1	1	Upregulated	Genotype_spt3_vs_wt
YPL075W	GCR1	1227.94	0.0822879	0.122109	0	1	1	Upregulated	Genotype_spt3_vs_wt
YPL072W	UBP16	285.46	0.154106	0.103259	0	1	1	Upregulated	Genotype_spt3_vs_wt
YPL070W	MUK1	701.722	0.262418	0.0780798	0	1	1	Upregulated	Genotype_spt3_vs_wt
YPL069C	BTS1	217.362	0.290123	0.0960727	0	1	1	Upregulated	Genotype_spt3_vs_wt
YPL065W	VPS28	238.568	0.203617	0.1007	0	1	1	Upregulated	Genotype_spt3_vs_wt
YPL062W	YPL062W	3.35657	0.0202442	0.517335	0	1	1	Upregulated	Genotype_spt3_vs_wt
YPL060W	MFM1	161.409	0.468855	0.104175	0	1	1	Upregulated	Genotype_spt3_vs_wt
YPL060C-A	YPL060C-A	228.482	0.115692	0.135793	0	1	1	Upregulated	Genotype_spt3_vs_wt
YPL059W	GRX5	670.628	0.424336	0.0944708	0	1	1	Upregulated	Genotype_spt3_vs_wt
YPL056C	LCL1	92.042	0.739416	0.133699	1.79071	0.0733395	1	Upregulated	Genotype_spt3_vs_wt
YPL055C	LGE1	370.611	0.042087	0.114383	0	1	1	Upregulated	Genotype_spt3_vs_wt
YPL054W	LEE1	66.2656	0.805158	0.249223	1.22444	0.220786	1	Upregulated	Genotype_spt3_vs_wt
YPL053C	KTR6	1473.86	0.207497	0.0764091	0	1	1	Upregulated	Genotype_spt3_vs_wt
YPL052W	OAZ1	334.974	0.0306425	0.115277	0	1	1	Upregulated	Genotype_spt3_vs_wt
YPL051W	ARL3	299.277	0.0100564	0.10004	0	1	1	Upregulated	Genotype_spt3_vs_wt
YPL047W	SGF11	160.02	0.187143	0.107919	0	1	1	Upregulated	Genotype_spt3_vs_wt
YPL046C	ELC1	83.1467	0.139178	0.124458	0	1	1	Upregulated	Genotype_spt3_vs_wt
YPL045W	VPS16	573.455	0.163832	0.0663739	0	1	1	Upregulated	Genotype_spt3_vs_wt
YPL041C	MRX11	109.687	0.532506	0.0996494	0.326202	0.744272	1	Upregulated	Genotype_spt3_vs_wt
YPL040C	ISM1	408.704	0.0137447	0.0746157	0	1	1	Upregulated	Genotype_spt3_vs_wt
YPL035C	YPL035C	1.11815	0.510517	0.907207	0.0115929	0.99075	1	Upregulated	Genotype_spt3_vs_wt
YPL034W	YPL034W	202.45	0.216216	0.102657	0	1	1	Upregulated	Genotype_spt3_vs_wt
YPL033C	SRL4	28.2847	0.562678	0.331002	0.189359	0.849812	1	Upregulated	Genotype_spt3_vs_wt
YPL032C	SVL3	1324.14	0.00982706	0.1172	0	1	1	Upregulated	Genotype_spt3_vs_wt
YPL031C	PHO85	512.939	0.481743	0.0792712	0	1	1	Upregulated	Genotype_spt3_vs_wt
YPL030W	TRM44	730.251	0.0773377	0.105147	0	1	1	Upregulated	Genotype_spt3_vs_wt
YPL029W	SUV3	399.612	0.0749092	0.0637963	0	1	1	Upregulated	Genotype_spt3_vs_wt
YPL028W	ERG10	3643.79	0.210283	0.0718397	0	1	1	Upregulated	Genotype_spt3_vs_wt
YPL027W	SMA1	9.37336	0.239862	0.402051	0	1	1	Upregulated	Genotype_spt3_vs_wt
YPL020C	ULP1	749.082	0.0369277	0.0826101	0	1	1	Upregulated	Genotype_spt3_vs_wt
YPL017C	IRC15	97.6594	0.557713	0.362814	0.159071	0.873613	1	Upregulated	Genotype_spt3_vs_wt
YPL016W	SWI1	734.829	0.55885	0.119622	0.491968	0.622742	1	Upregulated	Genotype_spt3_vs_wt
YPL012W	RRP12	3172.13	0.101268	0.102208	0	1	1	Upregulated	Genotype_spt3_vs_wt
YPL011C	TAF3	423.349	0.105754	0.0735678	0	1	1	Upregulated	Genotype_spt3_vs_wt
YPL009C	RQC2	3182.4	0.0549709	0.0550536	0	1	1	Upregulated	Genotype_spt3_vs_wt
YPL007C	TFC8	327.496	0.0656194	0.0603857	0	1	1	Upregulated	Genotype_spt3_vs_wt
YPL006W	NCR1	867.777	0.212679	0.0814012	0	1	1	Upregulated	Genotype_spt3_vs_wt
YPL005W	AEP3	171.797	0.0895398	0.112328	0	1	1	Upregulated	Genotype_spt3_vs_wt
YPL002C	SNF8	255.893	0.0432135	0.103091	0	1	1	Upregulated	Genotype_spt3_vs_wt
YPR003C	YPR003C	342.342	0.0403404	0.0871842	0	1	1	Upregulated	Genotype_spt3_vs_wt
YPR004C	AIM45	1107.23	0.0567582	0.0797039	0	1	1	Upregulated	Genotype_spt3_vs_wt
YPR008W	HAA1	1052.83	0.203586	0.0752494	0	1	1	Upregulated	Genotype_spt3_vs_wt
YPR010C	RPA135	5103.83	0.0018678	0.0981333	0	1	1	Upregulated	Genotype_spt3_vs_wt
YPR012W	YPR012W	6.87072	0.575997	0.399859	0.190061	0.849261	1	Upregulated	Genotype_spt3_vs_wt
YPR014C	YPR014C	0.105982	0.452887	4.65935	0	1	1	Upregulated	Genotype_spt3_vs_wt
YPR016C	TIF6	2230.46	0.334821	0.0848638	0	1	1	Upregulated	Genotype_spt3_vs_wt
YPR019W	MCM4	894.348	0.162436	0.0723017	0	1	1	Upregulated	Genotype_spt3_vs_wt
YPR020W	ATP20	352.579	0.0217021	0.119595	0	1	1	Upregulated	Genotype_spt3_vs_wt
YPR021C	AGC1	483.244	0.171309	0.0796761	0	1	1	Upregulated	Genotype_spt3_vs_wt
YPR024W	YME1	1520.33	0.0405249	0.0761799	0	1	1	Upregulated	Genotype_spt3_vs_wt
YPR025C	CCL1	396.948	0.341476	0.0846846	0	1	1	Upregulated	Genotype_spt3_vs_wt
YPR029C	APL4	1085.13	0.0812207	0.0536147	0	1	1	Upregulated	Genotype_spt3_vs_wt
YPR032W	SRO7	593.681	0.335351	0.075465	0	1	1	Upregulated	Genotype_spt3_vs_wt
YPR033C	HTS1	3473.51	0.426371	0.0745825	0	1	1	Upregulated	Genotype_spt3_vs_wt
YPR034W	ARP7	816.748	0.0968354	0.0699209	0	1	1	Upregulated	Genotype_spt3_vs_wt
YPR036W	VMA13	3768.87	0.232599	0.0557464	0	1	1	Upregulated	Genotype_spt3_vs_wt
YPR036W-A	SPO24	3637.11	0.748285	0.218531	1.13615	0.255893	1	Upregulated	Genotype_spt3_vs_wt
YPR038W	IRC16	1.77856	0.617472	0.796962	0.147399	0.882817	1	Upregulated	Genotype_spt3_vs_wt
YPR039W	YPR039W	4.94687	0.862706	0.457628	0.792578	0.428023	1	Upregulated	Genotype_spt3_vs_wt
YPR040W	TIP41	445.172	0.604778	0.0802464	1.30571	0.191652	1	Upregulated	Genotype_spt3_vs_wt
YPR041W	TIF5	3026.15	0.20303	0.0657938	0	1	1	Upregulated	Genotype_spt3_vs_wt
YPR042C	PUF2	479.933	0.220461	0.0982269	0	1	1	Upregulated	Genotype_spt3_vs_wt
YPR045C	THP3	492.743	0.248359	0.0917629	0	1	1	Upregulated	Genotype_spt3_vs_wt
YPR047W	MSF1	262.78	0.0595075	0.0909825	0	1	1	Upregulated	Genotype_spt3_vs_wt
YPR048W	TAH18	459.035	0.353646	0.0770294	0	1	1	Upregulated	Genotype_spt3_vs_wt
YPR049C	ATG11	673.311	0.62711	0.091571	1.3881	0.165107	1	Upregulated	Genotype_spt3_vs_wt
YPR055W	SEC8	662.631	0.204658	0.0612216	0	1	1	Upregulated	Genotype_spt3_vs_wt
YPR057W	BRR1	367.025	0.0158349	0.0884042	0	1	1	Upregulated	Genotype_spt3_vs_wt
YPR058W	YMC1	479.935	0.163763	0.0557606	0	1	1	Upregulated	Genotype_spt3_vs_wt
YPR061C	JID1	123.394	0.510075	0.119293	0.0844514	0.932698	1	Upregulated	Genotype_spt3_vs_wt
YPR063C	YPR063C	740.811	0.218742	0.0722699	0	1	1	Upregulated	Genotype_spt3_vs_wt
YPR065W	ROX1	847.352	0.0689309	0.230398	0	1	1	Upregulated	Genotype_spt3_vs_wt
YPR066W	UBA3	70.775	0.263467	0.120069	0	1	1	Upregulated	Genotype_spt3_vs_wt
YPR067W	ISA2	222.281	0.149766	0.0668496	0	1	1	Upregulated	Genotype_spt3_vs_wt
YPR069C	SPE3	2365.09	0.122801	0.0863734	0	1	1	Upregulated	Genotype_spt3_vs_wt
YPR070W	MED1	448.752	0.105903	0.0821353	0	1	1	Upregulated	Genotype_spt3_vs_wt
YPR072W	NOT5	1170.94	0.113524	0.0466663	0	1	1	Upregulated	Genotype_spt3_vs_wt
YPR074C	TKL1	8723.08	0.52286	0.0827481	0.27626	0.782349	1	Upregulated	Genotype_spt3_vs_wt
YPR075C	OPY2	1856.17	0.154112	0.0843315	0	1	1	Upregulated	Genotype_spt3_vs_wt
YPR079W	MRL1	375.575	0.283269	0.087298	0	1	1	Upregulated	Genotype_spt3_vs_wt
YPR080W	TEF1	84995.3	0.490017	0.0806025	0	1	1	Upregulated	Genotype_spt3_vs_wt
YPR081C	GRS2	345.51	0.334408	0.0917825	0	1	1	Upregulated	Genotype_spt3_vs_wt
YPR084W	YPR084W	325.227	0.0771191	0.0754769	0	1	1	Upregulated	Genotype_spt3_vs_wt
YPR085C	ASA1	325.56	0.114382	0.0629275	0	1	1	Upregulated	Genotype_spt3_vs_wt
YPR089W	YPR089W	977.766	0.240788	0.0618174	0	1	1	Upregulated	Genotype_spt3_vs_wt
YPR092W	YPR092W	1.57522	0.110822	0.723336	0	1	1	Upregulated	Genotype_spt3_vs_wt
YPR097W	YPR097W	1049.89	0.0112268	0.0638671	0	1	1	Upregulated	Genotype_spt3_vs_wt
YPR098C	YPR098C	455.203	0.539708	0.0802441	0.494846	0.620709	1	Upregulated	Genotype_spt3_vs_wt
YPR101W	SNT309	290.185	0.242663	0.130274	0	1	1	Upregulated	Genotype_spt3_vs_wt
YPR107C	YTH1	238.204	0.230902	0.0890695	0	1	1	Upregulated	Genotype_spt3_vs_wt
YPR108W	RPN7	2425.82	0.0309684	0.0910101	0	1	1	Upregulated	Genotype_spt3_vs_wt
YPR108W-A	YPR108W-A	1.49639	0.869141	0.856255	0.431111	0.666388	1	Upregulated	Genotype_spt3_vs_wt
YPR110C	RPC40	2571.82	0.0633598	0.067842	0	1	1	Upregulated	Genotype_spt3_vs_wt
YPR111W	DBF20	330.551	0.388606	0.0792588	0	1	1	Upregulated	Genotype_spt3_vs_wt
YPR112C	MRD1	2404.89	0.00161944	0.0932788	0	1	1	Upregulated	Genotype_spt3_vs_wt
YPR114W	YPR114W	1211.65	0.236057	0.0699835	0	1	1	Upregulated	Genotype_spt3_vs_wt
YPR116W	RRG8	30.8527	0.15642	0.191099	0	1	1	Upregulated	Genotype_spt3_vs_wt
YPR117W	YPR117W	923.986	0.0685557	0.0934184	0	1	1	Upregulated	Genotype_spt3_vs_wt
YPR119W	CLB2	973.629	0.0976509	0.110834	0	1	1	Upregulated	Genotype_spt3_vs_wt
YPR121W	THI22	103.058	0.103228	0.134206	0	1	1	Upregulated	Genotype_spt3_vs_wt
YPR122W	AXL1	83.8905	0.28861	0.15085	0	1	1	Upregulated	Genotype_spt3_vs_wt
YPR123C	YPR123C	4.02414	1.18119	0.553109	1.23157	0.21811	1	Upregulated	Genotype_spt3_vs_wt
YPR128C	ANT1	440.204	0.0269109	0.0907433	0	1	1	Upregulated	Genotype_spt3_vs_wt
YPR129W	SCD6	929.27	0.094199	0.0933555	0	1	1	Upregulated	Genotype_spt3_vs_wt
YPR131C	NAT3	247.096	0.00622477	0.0855746	0	1	1	Upregulated	Genotype_spt3_vs_wt
YPR133W-A	TOM5	345.37	0.191064	0.140934	0	1	1	Upregulated	Genotype_spt3_vs_wt
YPR134W	MSS18	198.522	0.000376473	0.100227	0	1	1	Upregulated	Genotype_spt3_vs_wt
YPR135W	CTF4	531.959	0.0908841	0.0704654	0	1	1	Upregulated	Genotype_spt3_vs_wt
YPR136C	YPR136C	1.01854	0.943144	1.08369	0.40892	0.682599	1	Upregulated	Genotype_spt3_vs_wt
YPR139C	YPR139C	701.104	0.0560752	0.0694278	0	1	1	Upregulated	Genotype_spt3_vs_wt
YPR140W	TAZ1	501.328	0.0852427	0.0604451	0	1	1	Upregulated	Genotype_spt3_vs_wt
YPR144C	NOC4	1125.91	0.251827	0.103528	0	1	1	Upregulated	Genotype_spt3_vs_wt
YPR145C-A	YPR145C-A	32.9685	0.90866	0.318431	1.28335	0.199369	1	Upregulated	Genotype_spt3_vs_wt
YPR147C	YPR147C	439.697	0.192785	0.0809123	0	1	1	Upregulated	Genotype_spt3_vs_wt
YPR148C	YPR148C	1891.39	0.087427	0.0902045	0	1	1	Upregulated	Genotype_spt3_vs_wt
YPR149W	NCE102	3051.51	0.295163	0.145908	0	1	1	Upregulated	Genotype_spt3_vs_wt
YPR150W	YPR150W	9.87469	0.25646	0.3524	0	1	1	Upregulated	Genotype_spt3_vs_wt
YPR152C	URN1	224.854	0.126889	0.131201	0	1	1	Upregulated	Genotype_spt3_vs_wt
YPR154W	PIN3	685.053	0.492892	0.138139	0	1	1	Upregulated	Genotype_spt3_vs_wt
YPR156C	TPO3	2302.31	0.205614	0.186347	0	1	1	Upregulated	Genotype_spt3_vs_wt
YPR157W	TDA6	315.34	0.0154055	0.300841	0	1	1	Upregulated	Genotype_spt3_vs_wt
YPR159W	KRE6	3875.44	0.222342	0.0863195	0	1	1	Upregulated	Genotype_spt3_vs_wt
YPR161C	SGV1	841.752	0.207133	0.0660526	0	1	1	Upregulated	Genotype_spt3_vs_wt
YPR162C	ORC4	321.061	0.168327	0.068865	0	1	1	Upregulated	Genotype_spt3_vs_wt
YPR164W	MMS1	769.766	0.428664	0.0993322	0	1	1	Upregulated	Genotype_spt3_vs_wt
YPR167C	MET16	207.218	0.677908	0.141678	1.25572	0.209218	1	Upregulated	Genotype_spt3_vs_wt
YPR169W	JIP5	1459.29	0.0565265	0.0658583	0	1	1	Upregulated	Genotype_spt3_vs_wt
YPR172W	YPR172W	299.07	0.134172	0.0842667	0	1	1	Upregulated	Genotype_spt3_vs_wt
YPR174C	YPR174C	213.108	0.131956	0.094852	0	1	1	Upregulated	Genotype_spt3_vs_wt
YPR175W	DPB2	458.694	0.289871	0.0761495	0	1	1	Upregulated	Genotype_spt3_vs_wt
YPR177C	YPR177C	1.59935	0.0488638	0.752751	0	1	1	Upregulated	Genotype_spt3_vs_wt
YPR178W	PRP4	282.062	0.165374	0.0716422	0	1	1	Upregulated	Genotype_spt3_vs_wt
YPR179C	HDA3	410.233	0.114646	0.0619919	0	1	1	Upregulated	Genotype_spt3_vs_wt
YPR180W	AOS1	466.203	0.16406	0.0821847	0	1	1	Upregulated	Genotype_spt3_vs_wt
YPR181C	SEC23	2721.46	0.320544	0.08952	0	1	1	Upregulated	Genotype_spt3_vs_wt
YPR182W	SMX3	167.366	0.562287	0.148771	0.418681	0.675449	1	Upregulated	Genotype_spt3_vs_wt
YPR184W	GDB1	1079.5	0.101411	0.141658	0	1	1	Upregulated	Genotype_spt3_vs_wt
YPR185W	ATG13	667.287	0.262773	0.0806537	0	1	1	Upregulated	Genotype_spt3_vs_wt
YPR189W	SKI3	882.334	0.217122	0.0683177	0	1	1	Upregulated	Genotype_spt3_vs_wt
YPR191W	QCR2	2107.01	0.194656	0.100349	0	1	1	Upregulated	Genotype_spt3_vs_wt
YPR196W	YPR196W	142.15	0.0182924	0.0885664	0	1	1	Upregulated	Genotype_spt3_vs_wt
YPR197C	YPR197C	3.3481	0.0151356	0.595169	0	1	1	Upregulated	Genotype_spt3_vs_wt
YPR198W	SGE1	897.489	0.131322	0.102916	0	1	1	Upregulated	Genotype_spt3_vs_wt
YPR202W	YPR202W	68.4086	0.073785	0.222768	0	1	1	Upregulated	Genotype_spt3_vs_wt
YPR203W	YPR203W	32.7101	0.00779031	0.196395	0	1	1	Upregulated	Genotype_spt3_vs_wt
YPR204C-A	YPR204C-A	2.42703	0.272664	0.675617	0	1	1	Upregulated	Genotype_spt3_vs_wt
YML133W-B	YML133W-B	1.74892	0.787451	0.719631	0.399442	0.689568	1	Upregulated	Genotype_spt3_vs_wt
YML133W-A	YML133W-A	2.06033	0.0174686	0.731496	0	1	1	Upregulated	Genotype_spt3_vs_wt
YML132W	COS3	960.948	0.157097	0.111422	0	1	1	Upregulated	Genotype_spt3_vs_wt
YML130C	ERO1	1940.04	0.427434	0.161403	0	1	1	Upregulated	Genotype_spt3_vs_wt
YML129C	COX14	154.294	0.215948	0.121816	0	1	1	Upregulated	Genotype_spt3_vs_wt
YML127W	RSC9	606.824	0.292644	0.0708781	0	1	1	Upregulated	Genotype_spt3_vs_wt
YML126C	ERG13	3510.86	0.50811	0.0809218	0.100219	0.920171	1	Upregulated	Genotype_spt3_vs_wt
YML124C	TUB3	2111.21	0.1519	0.0635779	0	1	1	Upregulated	Genotype_spt3_vs_wt
YML122C	YML122C	8.79133	0.187683	0.364623	0	1	1	Upregulated	Genotype_spt3_vs_wt
YML120C	NDI1	802.117	0.303396	0.130493	0	1	1	Upregulated	Genotype_spt3_vs_wt
YML119W	YML119W	696.95	0.435263	0.0978857	0	1	1	Upregulated	Genotype_spt3_vs_wt
YML118W	NGL3	84.5468	0.151615	0.167015	0	1	1	Upregulated	Genotype_spt3_vs_wt
YML117W	NAB6	1946.6	0.109391	0.0958463	0	1	1	Upregulated	Genotype_spt3_vs_wt
YML116W	ATR1	442.127	0.0587999	0.0980001	0	1	1	Upregulated	Genotype_spt3_vs_wt
YML115C	VAN1	1194.04	0.0555915	0.0549191	0	1	1	Upregulated	Genotype_spt3_vs_wt
YML112W	CTK3	212.637	0.291931	0.102635	0	1	1	Upregulated	Genotype_spt3_vs_wt
YML111W	BUL2	912.209	0.0479948	0.0748834	0	1	1	Upregulated	Genotype_spt3_vs_wt
YML110C	COQ5	1804.17	0.127273	0.061117	0	1	1	Upregulated	Genotype_spt3_vs_wt
YML109W	ZDS2	613.139	0.0573999	0.0817641	0	1	1	Upregulated	Genotype_spt3_vs_wt
YML106W	URA5	2779.55	0.140941	0.0616348	0	1	1	Upregulated	Genotype_spt3_vs_wt
YML103C	NUP188	1903.55	0.236928	0.0729983	0	1	1	Upregulated	Genotype_spt3_vs_wt
YML095C	RAD10	80.6152	0.245185	0.116987	0	1	1	Upregulated	Genotype_spt3_vs_wt
YML094W	GIM5	438.681	0.23454	0.101339	0	1	1	Upregulated	Genotype_spt3_vs_wt
YML092C	PRE8	1574.66	0.346599	0.0782634	0	1	1	Upregulated	Genotype_spt3_vs_wt
YML090W	YML090W	0.207957	0.367749	2.97811	0	1	1	Upregulated	Genotype_spt3_vs_wt
YML087C	AIM33	43.4099	0.400115	0.161981	0	1	1	Upregulated	Genotype_spt3_vs_wt
YML085C	TUB1	3235.43	0.0825622	0.0555694	0	1	1	Upregulated	Genotype_spt3_vs_wt
YML084W	YML084W	2.38249	0.198401	0.599894	0	1	1	Upregulated	Genotype_spt3_vs_wt
YML083C	YML083C	9.31657	0.337064	0.516192	0	1	1	Upregulated	Genotype_spt3_vs_wt
YML081C-A	ATP18	628.966	0.0252466	0.0972019	0	1	1	Upregulated	Genotype_spt3_vs_wt
YML081W	TDA9	1195.39	0.114861	0.0622175	0	1	1	Upregulated	Genotype_spt3_vs_wt
YML077W	BET5	267.813	0.0912782	0.112692	0	1	1	Upregulated	Genotype_spt3_vs_wt
YML076C	WAR1	482.389	0.252145	0.0687578	0	1	1	Upregulated	Genotype_spt3_vs_wt
YML070W	DAK1	1541.93	0.290994	0.0697016	0	1	1	Upregulated	Genotype_spt3_vs_wt
YML069W	POB3	1855.71	0.131284	0.0608692	0	1	1	Upregulated	Genotype_spt3_vs_wt
YML064C	TEM1	317.414	0.121634	0.106439	0	1	1	Upregulated	Genotype_spt3_vs_wt
YML061C	PIF1	660.69	0.0896816	0.0628515	0	1	1	Upregulated	Genotype_spt3_vs_wt
YML060W	OGG1	342.385	0.245008	0.0787884	0	1	1	Upregulated	Genotype_spt3_vs_wt
YML059C	NTE1	1160.73	0.517182	0.100107	0.171632	0.863727	1	Upregulated	Genotype_spt3_vs_wt
YML058W-A	HUG1	155.148	0.657767	0.336002	0.469542	0.638682	1	Upregulated	Genotype_spt3_vs_wt
YML058W	SML1	1727.98	0.215913	0.097841	0	1	1	Upregulated	Genotype_spt3_vs_wt
YML056C	IMD4	4739.46	0.156401	0.0769501	0	1	1	Upregulated	Genotype_spt3_vs_wt
YML055W	SPC2	554.952	0.0437454	0.124364	0	1	1	Upregulated	Genotype_spt3_vs_wt
YML053C	YML053C	386.313	0.291222	0.131428	0	1	1	Upregulated	Genotype_spt3_vs_wt
YML052W	SUR7	906.736	0.316724	0.0833702	0	1	1	Upregulated	Genotype_spt3_vs_wt
YML049C	RSE1	1241.03	0.115893	0.0698156	0	1	1	Upregulated	Genotype_spt3_vs_wt
YML048W	GSF2	2110.38	0.226795	0.0498791	0	1	1	Upregulated	Genotype_spt3_vs_wt
YML047W-A	YML047W-A	17.1236	0.364469	0.347675	0	1	1	Upregulated	Genotype_spt3_vs_wt
YML046W	PRP39	472.592	0.0910292	0.0696835	0	1	1	Upregulated	Genotype_spt3_vs_wt
YML042W	CAT2	226.293	0.0823432	0.171552	0	1	1	Upregulated	Genotype_spt3_vs_wt
YML041C	VPS71	220.397	0.0933802	0.106848	0	1	1	Upregulated	Genotype_spt3_vs_wt
YML038C	YMD8	898.252	0.247246	0.09622	0	1	1	Upregulated	Genotype_spt3_vs_wt
YML037C	YML037C	87.4199	0.18628	0.161245	0	1	1	Upregulated	Genotype_spt3_vs_wt
YML036W	CGI121	182.72	0.0951421	0.0973818	0	1	1	Upregulated	Genotype_spt3_vs_wt
YML034C-A	YML034C-A	1.48822	1.37946	0.783326	1.12273	0.261552	1	Upregulated	Genotype_spt3_vs_wt
YML034W	SRC1	1256.05	0.230822	0.0816113	0	1	1	Upregulated	Genotype_spt3_vs_wt
YML031W	NDC1	1253.17	0.376023	0.0576565	0	1	1	Upregulated	Genotype_spt3_vs_wt
YML029W	USA1	475.567	0.166727	0.0841255	0	1	1	Upregulated	Genotype_spt3_vs_wt
YML028W	TSA1	9979.68	0.00137481	0.126212	0	1	1	Upregulated	Genotype_spt3_vs_wt
YML025C	YML6	528.134	0.153053	0.0902884	0	1	1	Upregulated	Genotype_spt3_vs_wt
YML023C	NSE5	458.572	0.188174	0.075437	0	1	1	Upregulated	Genotype_spt3_vs_wt
YML022W	APT1	1670.51	0.583486	0.103006	0.810492	0.417658	1	Upregulated	Genotype_spt3_vs_wt
YML021C	UNG1	319	0.1927	0.0655831	0	1	1	Upregulated	Genotype_spt3_vs_wt
YML020W	YML020W	429.324	0.345372	0.0713241	0	1	1	Upregulated	Genotype_spt3_vs_wt
YML019W	OST6	466.52	0.0456077	0.0649334	0	1	1	Upregulated	Genotype_spt3_vs_wt
YML018C	YML018C	1123.48	0.0413996	0.110042	0	1	1	Upregulated	Genotype_spt3_vs_wt
YML017W	PSP2	676.063	0.0510879	0.0828094	0	1	1	Upregulated	Genotype_spt3_vs_wt
YML016C	PPZ1	1281.24	0.578422	0.0614477	1.27623	0.201873	1	Upregulated	Genotype_spt3_vs_wt
YML015C	TAF11	430.1	0.221774	0.0668374	0	1	1	Upregulated	Genotype_spt3_vs_wt
YML014W	TRM9	458.874	0.057615	0.0983277	0	1	1	Upregulated	Genotype_spt3_vs_wt
YML013W	UBX2	773.493	0.340911	0.0676817	0	1	1	Upregulated	Genotype_spt3_vs_wt
YML007C-A	YML007C-A	7.6238	0.428302	0.382493	0	1	1	Upregulated	Genotype_spt3_vs_wt
YML007W	YAP1	1797.24	0.156167	0.0693171	0	1	1	Upregulated	Genotype_spt3_vs_wt
YML005W	TRM12	298.488	0.0409102	0.0855446	0	1	1	Upregulated	Genotype_spt3_vs_wt
YML004C	GLO1	1448.4	0.244567	0.0869644	0	1	1	Upregulated	Genotype_spt3_vs_wt
YML003W	YML003W	61.3824	0.229536	0.193057	0	1	1	Upregulated	Genotype_spt3_vs_wt
YMR001C	CDC5	1311.44	0.363608	0.0899082	0	1	1	Upregulated	Genotype_spt3_vs_wt
YMR002W	MIX17	1946.76	0.62686	0.103228	1.22894	0.219095	1	Upregulated	Genotype_spt3_vs_wt
YMR004W	MVP1	626.186	0.349053	0.0762952	0	1	1	Upregulated	Genotype_spt3_vs_wt
YMR005W	TAF4	769.113	0.0985506	0.0772562	0	1	1	Upregulated	Genotype_spt3_vs_wt
YMR008C	PLB1	2048	0.342843	0.151999	0	1	1	Upregulated	Genotype_spt3_vs_wt
YMR009W	ADI1	389.862	0.130759	0.130251	0	1	1	Upregulated	Genotype_spt3_vs_wt
YMR010W	ANY1	1110.73	0.191487	0.0930199	0	1	1	Upregulated	Genotype_spt3_vs_wt
YMR012W	CLU1	4181.73	0.0383414	0.0936179	0	1	1	Upregulated	Genotype_spt3_vs_wt
YMR013C	SEC59	335.13	0.0682559	0.0914561	0	1	1	Upregulated	Genotype_spt3_vs_wt
YMR016C	SOK2	703.368	0.449048	0.137081	0	1	1	Upregulated	Genotype_spt3_vs_wt
YMR019W	STB4	542.216	0.0651399	0.0715963	0	1	1	Upregulated	Genotype_spt3_vs_wt
YMR020W	FMS1	467.973	0.377692	0.106483	0	1	1	Upregulated	Genotype_spt3_vs_wt
YMR021C	MAC1	261.374	0.46461	0.112703	0	1	1	Upregulated	Genotype_spt3_vs_wt
YMR022W	UBC7	428.015	0.273569	0.101956	0	1	1	Upregulated	Genotype_spt3_vs_wt
YMR023C	MSS1	153.227	0.0371601	0.0980503	0	1	1	Upregulated	Genotype_spt3_vs_wt
YMR024W	MRPL3	603.225	0.100841	0.0589795	0	1	1	Upregulated	Genotype_spt3_vs_wt
YMR026C	PEX12	375.412	0.109139	0.0709107	0	1	1	Upregulated	Genotype_spt3_vs_wt
YMR027W	YMR027W	1469.41	0.161702	0.0569878	0	1	1	Upregulated	Genotype_spt3_vs_wt
YMR028W	TAP42	408.831	0.0176839	0.0966129	0	1	1	Upregulated	Genotype_spt3_vs_wt
YMR029C	FAR8	532.314	0.14679	0.0674544	0	1	1	Upregulated	Genotype_spt3_vs_wt
YMR030W	RSF1	185.718	0.451194	0.125652	0	1	1	Upregulated	Genotype_spt3_vs_wt
YMR032W	HOF1	607.274	0.0311391	0.0791162	0	1	1	Upregulated	Genotype_spt3_vs_wt
YMR033W	ARP9	726.932	0.0486246	0.0612821	0	1	1	Upregulated	Genotype_spt3_vs_wt
YMR034C	RCH1	148.84	0.479262	0.139084	0	1	1	Upregulated	Genotype_spt3_vs_wt
YMR037C	MSN2	649.76	0.069888	0.08749	0	1	1	Upregulated	Genotype_spt3_vs_wt
YMR041C	ARA2	250.621	0.213515	0.0857577	0	1	1	Upregulated	Genotype_spt3_vs_wt
YMR047C	NUP116	1690.25	0.0151793	0.0565514	0	1	1	Upregulated	Genotype_spt3_vs_wt
YMR049C	ERB1	2440.8	0.109712	0.106187	0	1	1	Upregulated	Genotype_spt3_vs_wt
YMR052W	FAR3	116.684	0.156512	0.11875	0	1	1	Upregulated	Genotype_spt3_vs_wt
YMR053C	STB2	248.985	0.133603	0.155306	0	1	1	Upregulated	Genotype_spt3_vs_wt
YMR054W	STV1	1489.02	0.143542	0.0617958	0	1	1	Upregulated	Genotype_spt3_vs_wt
YMR055C	BUB2	107.669	0.284013	0.0931166	0	1	1	Upregulated	Genotype_spt3_vs_wt
YMR058W	FET3	2689.6	0.321498	0.204169	0	1	1	Upregulated	Genotype_spt3_vs_wt
YMR060C	SAM37	393.902	0.0611305	0.0644914	0	1	1	Upregulated	Genotype_spt3_vs_wt
YMR061W	RNA14	826.302	0.0852857	0.0576806	0	1	1	Upregulated	Genotype_spt3_vs_wt
YMR062C	ARG7	1464.54	0.442541	0.128846	0	1	1	Upregulated	Genotype_spt3_vs_wt
YMR063W	RIM9	95.2022	0.0445175	0.155648	0	1	1	Upregulated	Genotype_spt3_vs_wt
YMR067C	UBX4	518.269	0.222979	0.0814456	0	1	1	Upregulated	Genotype_spt3_vs_wt
YMR072W	ABF2	1386.8	0.205646	0.0772631	0	1	1	Upregulated	Genotype_spt3_vs_wt
YMR073C	IRC21	263.829	0.203599	0.076532	0	1	1	Upregulated	Genotype_spt3_vs_wt
YMR075W	RCO1	557.343	0.201792	0.0558293	0	1	1	Upregulated	Genotype_spt3_vs_wt
YMR075C-A	YMR075C-A	31.3247	0.0279448	0.18289	0	1	1	Upregulated	Genotype_spt3_vs_wt
YMR076C	PDS5	1015.18	0.208731	0.0697231	0	1	1	Upregulated	Genotype_spt3_vs_wt
YMR079W	SEC14	1285.03	0.138025	0.0603285	0	1	1	Upregulated	Genotype_spt3_vs_wt
YMR080C	NAM7	1528.31	0.0792379	0.0828888	0	1	1	Upregulated	Genotype_spt3_vs_wt
YMR083W	ADH3	4325.48	0.0875926	0.0678878	0	1	1	Upregulated	Genotype_spt3_vs_wt
YMR084W	YMR084W	40.4538	0.279179	0.19263	0	1	1	Upregulated	Genotype_spt3_vs_wt
YMR085W	YMR085W	118.975	0.114048	0.181088	0	1	1	Upregulated	Genotype_spt3_vs_wt
YMR087W	YMR087W	177.353	0.0632794	0.111232	0	1	1	Upregulated	Genotype_spt3_vs_wt
YMR088C	VBA1	782.435	0.133667	0.0659182	0	1	1	Upregulated	Genotype_spt3_vs_wt
YMR092C	AIP1	1572.58	0.212659	0.0887469	0	1	1	Upregulated	Genotype_spt3_vs_wt
YMR093W	UTP15	998.653	0.0220874	0.110279	0	1	1	Upregulated	Genotype_spt3_vs_wt
YMR095C	SNO1	21.8405	1.09302	0.306246	1.93643	0.0528151	1	Upregulated	Genotype_spt3_vs_wt
YMR097C	MTG1	346.44	0.00819375	0.0939507	0	1	1	Upregulated	Genotype_spt3_vs_wt
YMR098C	ATP25	434.008	0.157525	0.0520635	0	1	1	Upregulated	Genotype_spt3_vs_wt
YMR099C	YMR099C	1377.36	0.214328	0.0532734	0	1	1	Upregulated	Genotype_spt3_vs_wt
YMR100W	MUB1	583.176	0.0437654	0.0745245	0	1	1	Upregulated	Genotype_spt3_vs_wt
YMR101C	SRT1	46.3696	0.00784142	0.239907	0	1	1	Upregulated	Genotype_spt3_vs_wt
YMR102C	YMR102C	807.229	0.0403598	0.0968359	0	1	1	Upregulated	Genotype_spt3_vs_wt
YMR107W	SPG4	35.069	0.529352	0.303088	0.0968439	0.92285	1	Upregulated	Genotype_spt3_vs_wt
YMR108W	ILV2	4208.78	0.296623	0.0742921	0	1	1	Upregulated	Genotype_spt3_vs_wt
YMR110C	HFD1	741.582	0.287893	0.0924811	0	1	1	Upregulated	Genotype_spt3_vs_wt
YMR111C	YMR111C	227.927	0.136603	0.080057	0	1	1	Upregulated	Genotype_spt3_vs_wt
YMR113W	FOL3	336.282	0.0783208	0.0692426	0	1	1	Upregulated	Genotype_spt3_vs_wt
YMR114C	YMR114C	388.606	0.262722	0.11365	0	1	1	Upregulated	Genotype_spt3_vs_wt
YMR115W	MGR3	569.653	0.215681	0.0722826	0	1	1	Upregulated	Genotype_spt3_vs_wt
YMR119W	ASI1	687.18	0.0863231	0.0791133	0	1	1	Upregulated	Genotype_spt3_vs_wt
YMR122C	YMR122C	9.31517	0.0516871	0.304861	0	1	1	Upregulated	Genotype_spt3_vs_wt
YMR123W	PKR1	528.773	0.04476	0.0801284	0	1	1	Upregulated	Genotype_spt3_vs_wt
YMR125W	STO1	1822.69	0.242184	0.0671088	0	1	1	Upregulated	Genotype_spt3_vs_wt
YMR128W	ECM16	3027.42	0.132311	0.0667783	0	1	1	Upregulated	Genotype_spt3_vs_wt
YMR129W	POM152	1419.17	0.142713	0.07301	0	1	1	Upregulated	Genotype_spt3_vs_wt
YMR131C	RRB1	3186.77	0.0468044	0.093935	0	1	1	Upregulated	Genotype_spt3_vs_wt
YMR133W	REC114	4.63089	0.395225	0.483841	0	1	1	Upregulated	Genotype_spt3_vs_wt
YMR135C	GID8	580.972	0.0222261	0.106341	0	1	1	Upregulated	Genotype_spt3_vs_wt
YMR136W	GAT2	496.29	0.07093	0.176953	0	1	1	Upregulated	Genotype_spt3_vs_wt
YMR137C	PSO2	323.641	0.0636388	0.0721919	0	1	1	Upregulated	Genotype_spt3_vs_wt
YMR139W	RIM11	518.005	0.233485	0.0811521	0	1	1	Upregulated	Genotype_spt3_vs_wt
YMR141C	YMR141C	5.88179	0.144954	0.432453	0	1	1	Upregulated	Genotype_spt3_vs_wt
YMR144W	FDO1	376.229	0.144349	0.0864705	0	1	1	Upregulated	Genotype_spt3_vs_wt
YMR145C	NDE1	4131.89	0.0890836	0.157464	0	1	1	Upregulated	Genotype_spt3_vs_wt
YMR146C	TIF34	3713.25	0.0628854	0.0797467	0	1	1	Upregulated	Genotype_spt3_vs_wt
YMR147W	YMR147W	217.326	0.557457	0.0936799	0.613335	0.539655	1	Upregulated	Genotype_spt3_vs_wt
YMR149W	SWP1	1465.52	0.244194	0.0602048	0	1	1	Upregulated	Genotype_spt3_vs_wt
YMR151W	YIM2	5.53406	0.0487717	0.395572	0	1	1	Upregulated	Genotype_spt3_vs_wt
YMR152W	YIM1	525.926	0.142168	0.0792295	0	1	1	Upregulated	Genotype_spt3_vs_wt
YMR153W	NUP53	617.415	0.106689	0.0744495	0	1	1	Upregulated	Genotype_spt3_vs_wt
YMR153C-A	YMR153C-A	17.3129	0.41513	0.245728	0	1	1	Upregulated	Genotype_spt3_vs_wt
YMR154C	RIM13	126.55	0.264546	0.1034	0	1	1	Upregulated	Genotype_spt3_vs_wt
[truncated: 4,645 more rows]

## Sheet: Genotype_sac3Δ_vs_wt
Gene_ID	Gene_name	baseMean	log2FoldChange	lfcSE	stat	pvalue	padj	Direction	Model_factor
YDR159W	SAC3	588.511	-10.5188	0.640927	-15.6317	4.42662e-55	2.88173e-51	Downregulated	Genotype_sac3_vs_wt
YJR095W	SFC1	97.3474	3.49698	0.296353	10.1129	4.84345e-24	1.57654e-20	Upregulated	Genotype_sac3_vs_wt
YDR514C	YDR514C	355.887	-1.56257	0.106919	-9.93814	2.8408e-23	6.16453e-20	Downregulated	Genotype_sac3_vs_wt
YKR097W	PCK1	458.772	2.32525	0.203526	8.96811	3.01634e-19	4.90909e-16	Upregulated	Genotype_sac3_vs_wt
YLR142W	PUT1	1476.39	4.08875	0.410282	8.74705	2.1901e-18	2.85151e-15	Upregulated	Genotype_sac3_vs_wt
YPR045C	THP3	492.743	-1.46557	0.111476	-8.66167	4.64909e-18	5.04426e-15	Downregulated	Genotype_sac3_vs_wt
YOR336W	KRE5	921.823	-1.20845	0.083471	-8.4874	2.11302e-17	1.96511e-14	Downregulated	Genotype_sac3_vs_wt
YHR037W	PUT2	1645.96	1.1854	0.0848899	8.07396	6.80552e-16	5.53799e-13	Upregulated	Genotype_sac3_vs_wt
YDR127W	ARO1	2804.69	-1.48852	0.124565	-7.93575	2.0923e-15	1.51343e-12	Downregulated	Genotype_sac3_vs_wt
YIL144W	YIL144W	814.855	1.15505	0.0832179	7.87154	3.50292e-15	2.2804e-12	Upregulated	Genotype_sac3_vs_wt
YOR153W	PDR5	8678.64	-1.63124	0.146856	-7.70308	1.32826e-14	7.20582e-12	Downregulated	Genotype_sac3_vs_wt
IGS2-1AS	IGS2-1AS	7246.41	-4.02535	0.457478	-7.70606	1.29757e-14	7.20582e-12	Downregulated	Genotype_sac3_vs_wt
YLR106C	MDN1	5067.49	-1.47424	0.126787	-7.68409	1.54092e-14	7.71646e-12	Downregulated	Genotype_sac3_vs_wt
YLR223C	IFH1	6281.89	1.32627	0.11477	7.19942	6.04689e-13	2.8118e-10	Upregulated	Genotype_sac3_vs_wt
YIL169C	YIL169C	631.76	-2.30643	0.253389	-7.12907	1.01048e-12	4.3855e-10	Downregulated	Genotype_sac3_vs_wt
YBR150C	TBS1	501.797	1.23392	0.103228	7.10971	1.16291e-12	4.73159e-10	Upregulated	Genotype_sac3_vs_wt
YNL018C	YNL018C	28.7082	2.46949	0.27823	7.07864	1.45576e-12	4.98788e-10	Upregulated	Genotype_sac3_vs_wt
YJL116C	NCA3	1363.24	4.11675	0.510916	7.07895	1.45252e-12	4.98788e-10	Upregulated	Genotype_sac3_vs_wt
YJL103C	GSM1	198.931	1.7598	0.177841	7.08384	1.40211e-12	4.98788e-10	Upregulated	Genotype_sac3_vs_wt
YCL030C	HIS4	3437.06	-1.49011	0.142273	-6.95919	3.42237e-12	1.11398e-09	Downregulated	Genotype_sac3_vs_wt
IGS2-1S	IGS2-1S	69723.9	-3.96039	0.499288	-6.93064	4.18934e-12	1.2987e-09	Downregulated	Genotype_sac3_vs_wt
YIL073C	SPO22	49.7565	1.97734	0.217641	6.78798	1.13717e-11	3.36498e-09	Upregulated	Genotype_sac3_vs_wt
YNR016C	ACC1	5871.22	-1.31155	0.119805	-6.77388	1.25371e-11	3.54854e-09	Downregulated	Genotype_sac3_vs_wt
YLR432W	IMD3	3681.24	-1.05966	0.0828587	-6.75445	1.43381e-11	3.88921e-09	Downregulated	Genotype_sac3_vs_wt
YFL004W	VTC2	2082	-1.01679	0.0778892	-6.63497	3.24574e-11	8.45192e-09	Downregulated	Genotype_sac3_vs_wt
YKL075C	YKL075C	573.563	1.02468	0.0794998	6.59982	4.1166e-11	1.03073e-08	Upregulated	Genotype_sac3_vs_wt
YBR138C	YBR138C	298.673	1.32615	0.125293	6.59377	4.28803e-11	1.03389e-08	Upregulated	Genotype_sac3_vs_wt
YJL157C	FAR1	31.3862	2.49468	0.31073	6.41935	1.36854e-10	3.18186e-08	Upregulated	Genotype_sac3_vs_wt
YOL064C	MET22	709.249	-1.11175	0.0975209	-6.273	3.54148e-10	7.95e-08	Downregulated	Genotype_sac3_vs_wt
YHL033C	RPL8A	5403.36	-1.18716	0.110953	-6.19321	5.89508e-10	1.27923e-07	Downregulated	Genotype_sac3_vs_wt
YPL187W	MF(ALPHA)1	148.869	3.20512	0.438353	6.17111	6.78139e-10	1.42409e-07	Upregulated	Genotype_sac3_vs_wt
YNL160W	YGP1	2946.65	3.5129	0.490283	6.14522	7.98545e-10	1.62454e-07	Upregulated	Genotype_sac3_vs_wt
YPL198W	RPL7B	5079.85	-1.0104	0.0835004	-6.11249	9.80902e-10	1.93505e-07	Downregulated	Genotype_sac3_vs_wt
YJL078C	PRY3	1002.21	-1.8184	0.219868	-5.9963	2.01864e-09	3.86511e-07	Downregulated	Genotype_sac3_vs_wt
YGL122C	NAB2	1576.38	1.05555	0.0927451	5.99007	2.09755e-09	3.90145e-07	Upregulated	Genotype_sac3_vs_wt
YOR058C	ASE1	630.092	1.21702	0.119916	5.97937	2.24002e-09	4.05071e-07	Upregulated	Genotype_sac3_vs_wt
YBR033W	EDS1	124.287	2.15198	0.279004	5.921	3.19988e-09	5.63006e-07	Upregulated	Genotype_sac3_vs_wt
YBR025C	OLA1	6296.84	-1.16256	0.112523	-5.88816	3.90515e-09	6.56e-07	Downregulated	Genotype_sac3_vs_wt
YNL010W	YNL010W	1615.7	-1.09869	0.101695	-5.88712	3.92995e-09	6.56e-07	Downregulated	Genotype_sac3_vs_wt
YDR103W	STE5	150.988	1.26795	0.13108	5.85861	4.66766e-09	7.41134e-07	Upregulated	Genotype_sac3_vs_wt
YPL231W	FAS2	9029.81	-1.34026	0.143337	-5.86209	4.57089e-09	7.41134e-07	Downregulated	Genotype_sac3_vs_wt
YDR096W	GIS1	485.878	1.21198	0.121822	5.84444	5.08261e-09	7.87805e-07	Upregulated	Genotype_sac3_vs_wt
YOR306C	MCH5	2082.45	1.70908	0.207141	5.837	5.31487e-09	8.04647e-07	Upregulated	Genotype_sac3_vs_wt
YLR447C	VMA6	3102.2	-1.00204	0.0868117	-5.7831	7.33374e-09	1.08506e-06	Downregulated	Genotype_sac3_vs_wt
YPL153C	RAD53	380.398	1.04957	0.0954384	5.75835	8.49395e-09	1.22879e-06	Upregulated	Genotype_sac3_vs_wt
YIL101C	XBP1	240.794	3.4094	0.508029	5.72685	1.02313e-08	1.44796e-06	Upregulated	Genotype_sac3_vs_wt
YOL126C	MDH2	3022.54	1.44758	0.166912	5.67711	1.36986e-08	1.86946e-06	Upregulated	Genotype_sac3_vs_wt
YPL156C	PRM4	295.568	1.5911	0.192228	5.67605	1.3784e-08	1.86946e-06	Upregulated	Genotype_sac3_vs_wt
YDR428C	BNA7	219.356	-1.2269	0.128734	-5.64658	1.63671e-08	2.17449e-06	Downregulated	Genotype_sac3_vs_wt
YOR113W	AZF1	366.878	1.11874	0.109911	5.62947	1.80766e-08	2.35357e-06	Upregulated	Genotype_sac3_vs_wt
YLR029C	RPL15A	16035.8	-1.16266	0.119187	-5.55985	2.70008e-08	3.40731e-06	Downregulated	Genotype_sac3_vs_wt
YNL031C	HHT2	4484.82	-1.169	0.120358	-5.55846	2.72166e-08	3.40731e-06	Downregulated	Genotype_sac3_vs_wt
YLR264W	RPS28B	1447.72	-1.33239	0.150431	-5.53336	3.14146e-08	3.85866e-06	Downregulated	Genotype_sac3_vs_wt
YKL182W	FAS1	6961.24	-1.20165	0.127046	-5.52285	3.33552e-08	4.02115e-06	Downregulated	Genotype_sac3_vs_wt
YGR092W	DBF2	1003.41	1.1053	0.110832	5.46137	4.72462e-08	5.59223e-06	Upregulated	Genotype_sac3_vs_wt
YGL121C	GPG1	293.814	2.89577	0.440731	5.4359	5.45218e-08	6.33816e-06	Upregulated	Genotype_sac3_vs_wt
YLL019C	KNS1	1157.92	1.24357	0.137272	5.41677	6.06842e-08	6.93078e-06	Upregulated	Genotype_sac3_vs_wt
YLL020C	YLL020C	216.632	1.50559	0.185903	5.40921	6.33016e-08	7.10506e-06	Upregulated	Genotype_sac3_vs_wt
YFL026W	STE2	118.957	1.59695	0.205169	5.34658	8.96306e-08	9.88974e-06	Upregulated	Genotype_sac3_vs_wt
YMR116C	ASC1	16339.3	-1.11823	0.116256	-5.31778	1.05042e-07	1.13971e-05	Downregulated	Genotype_sac3_vs_wt
YMR257C	PET111	352.581	0.981394	0.0908272	5.30011	1.15736e-07	1.23515e-05	Upregulated	Genotype_sac3_vs_wt
YKL163W	PIR3	3686.31	3.30231	0.530116	5.28622	1.24867e-07	1.3111e-05	Upregulated	Genotype_sac3_vs_wt
YGL027C	CWH41	1497.21	-0.913351	0.0787102	-5.25155	1.50824e-07	1.55851e-05	Downregulated	Genotype_sac3_vs_wt
YMR053C	STB2	248.985	1.44207	0.17976	5.24068	1.59989e-07	1.62738e-05	Upregulated	Genotype_sac3_vs_wt
YIL094C	LYS12	2473.89	-0.969922	0.0900812	-5.21665	1.8219e-07	1.82471e-05	Downregulated	Genotype_sac3_vs_wt
YDR461W	MFA1	18.5821	2.50251	0.385184	5.19884	2.00539e-07	1.97805e-05	Upregulated	Genotype_sac3_vs_wt
YPL026C	SKS1	820.508	1.58674	0.210085	5.17283	2.30575e-07	2.24036e-05	Upregulated	Genotype_sac3_vs_wt
YBR189W	RPS9B	13668.1	-1.09988	0.116986	-5.12782	2.93121e-07	2.80621e-05	Downregulated	Genotype_sac3_vs_wt
YBR012C	YBR012C	144.618	2.09791	0.312664	5.11063	3.21078e-07	3.0293e-05	Upregulated	Genotype_sac3_vs_wt
YLR273C	PIG1	377.956	1.26654	0.150104	5.1067	3.27833e-07	3.04885e-05	Upregulated	Genotype_sac3_vs_wt
YGR205W	TDA10	177.867	-1.1716	0.132196	-5.08035	3.76747e-07	3.4544e-05	Downregulated	Genotype_sac3_vs_wt
YML119W	YML119W	696.95	1.07739	0.11408	5.06129	4.1643e-07	3.76522e-05	Upregulated	Genotype_sac3_vs_wt
YGL180W	ATG1	440.548	1.18377	0.135995	5.02792	4.95824e-07	4.3733e-05	Upregulated	Genotype_sac3_vs_wt
YHR216W	IMD2	1031.53	-1.90415	0.279298	-5.02742	4.97119e-07	4.3733e-05	Downregulated	Genotype_sac3_vs_wt
YNL034W	YNL034W	13.41	2.33592	0.367082	5.00139	5.69192e-07	4.75056e-05	Upregulated	Genotype_sac3_vs_wt
YDR158W	HOM2	3297.63	-1.18409	0.13675	-5.00253	5.65838e-07	4.75056e-05	Downregulated	Genotype_sac3_vs_wt
YLR441C	RPS1A	13883.8	-1.20263	0.140331	-5.00694	5.53012e-07	4.75056e-05	Downregulated	Genotype_sac3_vs_wt
YML063W	RPS1B	17450.5	-1.20117	0.140059	-5.00626	5.54981e-07	4.75056e-05	Downregulated	Genotype_sac3_vs_wt
YGR043C	NQM1	316.384	1.68653	0.238713	4.97054	6.67654e-07	5.43304e-05	Upregulated	Genotype_sac3_vs_wt
YBR085C-A	YBR085C-A	903.419	1.41593	0.184219	4.97195	6.62832e-07	5.43304e-05	Upregulated	Genotype_sac3_vs_wt
YBR127C	VMA2	5741.61	-0.856551	0.0720607	-4.94792	7.501e-07	6.02858e-05	Downregulated	Genotype_sac3_vs_wt
YOR184W	SER1	2224.96	-0.874059	0.0756648	-4.94363	7.66796e-07	6.08761e-05	Downregulated	Genotype_sac3_vs_wt
YCL025C	AGP1	1571.32	1.49541	0.201869	4.93098	8.18197e-07	6.41742e-05	Upregulated	Genotype_sac3_vs_wt
YIL122W	POG1	294.379	1.16167	0.13592	4.86811	1.12669e-06	8.62909e-05	Upregulated	Genotype_sac3_vs_wt
YHR094C	HXT1	2587.4	-1.7032	0.247148	-4.86834	1.12539e-06	8.62909e-05	Downregulated	Genotype_sac3_vs_wt
YJR016C	ILV3	3540.77	-0.926012	0.0878593	-4.84879	1.24214e-06	9.4027e-05	Downregulated	Genotype_sac3_vs_wt
YOR134W	BAG7	96.6336	2.67056	0.448431	4.84034	1.29617e-06	9.69896e-05	Upregulated	Genotype_sac3_vs_wt
YGL147C	RPL9A	8332.83	-1.29579	0.164563	-4.83581	1.32602e-06	9.69934e-05	Downregulated	Genotype_sac3_vs_wt
IGS1-2AS	IGS1-2AS	17980.6	-2.66783	0.448105	-4.83776	1.31307e-06	9.69934e-05	Downregulated	Genotype_sac3_vs_wt
YJR005C-A	LSO1	39.7655	2.73844	0.464474	4.81931	1.44057e-06	0.000104201	Upregulated	Genotype_sac3_vs_wt
YKR094C	RPL40B	6232.88	-1.21126	0.148154	-4.80082	1.58016e-06	0.000113042	Downregulated	Genotype_sac3_vs_wt
YBR072W	HSP26	2095.56	2.96546	0.514579	4.79122	1.65767e-06	0.000117298	Upregulated	Genotype_sac3_vs_wt
YLR238W	FAR10	419.588	0.900028	0.0838283	4.77199	1.8241e-06	0.000126329	Upregulated	Genotype_sac3_vs_wt
YLR367W	RPS22B	2123.55	-1.17017	0.140436	-4.77206	1.82351e-06	0.000126329	Downregulated	Genotype_sac3_vs_wt
YNL301C	RPL18B	2625.53	-1.01588	0.108794	-4.74179	2.11841e-06	0.000145167	Downregulated	Genotype_sac3_vs_wt
YGR048W	UFD1	603.433	0.968534	0.098927	4.73616	2.17811e-06	0.000147703	Upregulated	Genotype_sac3_vs_wt
YHR128W	FUR1	1400.75	-1.00954	0.107666	-4.73262	2.21645e-06	0.000148753	Downregulated	Genotype_sac3_vs_wt
YDR450W	RPS18A	8244.81	-1.10151	0.127403	-4.72129	2.34348e-06	0.000155674	Downregulated	Genotype_sac3_vs_wt
YKL201C	MNN4	996.429	1.03397	0.114282	4.67245	2.97633e-06	0.000193759	Upregulated	Genotype_sac3_vs_wt
YOR063W	RPL3	27637.6	-1.02121	0.111542	-4.67273	2.97219e-06	0.000193759	Downregulated	Genotype_sac3_vs_wt
YMR001C	CDC5	1311.44	0.987526	0.10486	4.64928	3.33094e-06	0.000212592	Upregulated	Genotype_sac3_vs_wt
YHR211W	FLO5	239.415	-1.16884	0.14382	-4.65051	3.31112e-06	0.000212592	Downregulated	Genotype_sac3_vs_wt
YKL125W	RRN3	952.077	0.991983	0.106325	4.62716	3.7071e-06	0.000234303	Upregulated	Genotype_sac3_vs_wt
YML054C	CYB2	116.844	1.76333	0.273914	4.61215	3.98524e-06	0.000249461	Upregulated	Genotype_sac3_vs_wt
YBL003C	HTA2	2912.22	-1.48348	0.21337	-4.60926	4.04099e-06	0.000250541	Downregulated	Genotype_sac3_vs_wt
YLR061W	RPL22A	5845.53	-1.0958	0.129873	-4.58752	4.48534e-06	0.000275467	Downregulated	Genotype_sac3_vs_wt
YGL195W	GCN1	4179.07	-1.04867	0.120409	-4.55676	5.19492e-06	0.000316065	Downregulated	Genotype_sac3_vs_wt
YNL145W	MFA2	15.2893	2.34135	0.404577	4.55128	5.33193e-06	0.000321397	Upregulated	Genotype_sac3_vs_wt
YOR023C	AHC1	893.795	1.05223	0.121904	4.53004	5.89726e-06	0.000352213	Upregulated	Genotype_sac3_vs_wt
YBL087C	RPL23A	4881.35	-1.0501	0.121631	-4.52267	6.10637e-06	0.000361386	Downregulated	Genotype_sac3_vs_wt
YER106W	MAM1	53.6592	1.74978	0.276512	4.5198	6.18967e-06	0.000363016	Upregulated	Genotype_sac3_vs_wt
YCR031C	RPS14A	8878.28	-0.979096	0.10611	-4.51511	6.32846e-06	0.000367842	Downregulated	Genotype_sac3_vs_wt
YDR050C	TPI1	20905	-1.10566	0.134233	-4.51201	6.42152e-06	0.000369948	Downregulated	Genotype_sac3_vs_wt
YPL090C	RPS6A	13814.2	-1.19683	0.155496	-4.48133	7.41791e-06	0.000423602	Downregulated	Genotype_sac3_vs_wt
YGR070W	ROM1	594.157	1.33551	0.186948	4.46921	7.85087e-06	0.000444427	Upregulated	Genotype_sac3_vs_wt
YDR381W	YRA1	3594.36	0.961547	0.10396	4.43966	9.00999e-06	0.000501325	Upregulated	Genotype_sac3_vs_wt
YAR050W	FLO1	121.9	-1.26449	0.172144	-4.441	8.95414e-06	0.000501325	Downregulated	Genotype_sac3_vs_wt
YBL078C	ATG8	429.485	1.54779	0.236831	4.42421	9.67965e-06	0.000534021	Upregulated	Genotype_sac3_vs_wt
YKL093W	MBR1	82.4452	1.36798	0.196313	4.42141	9.80585e-06	0.000536438	Upregulated	Genotype_sac3_vs_wt
YLR312C	YLR312C	377.555	2.14659	0.373009	4.41433	1.01323e-05	0.000549675	Upregulated	Genotype_sac3_vs_wt
YPL230W	USV1	335.276	1.67467	0.26653	4.40725	1.0469e-05	0.000563249	Upregulated	Genotype_sac3_vs_wt
YIL052C	RPL34B	5343.02	-1.0456	0.124014	-4.39951	1.08494e-05	0.000578931	Downregulated	Genotype_sac3_vs_wt
YPL160W	CDC60	5320.48	-0.875764	0.0854913	-4.39534	1.106e-05	0.000585369	Downregulated	Genotype_sac3_vs_wt
YCR018C	SRD1	193.718	1.47024	0.221064	4.38898	1.13884e-05	0.000597889	Upregulated	Genotype_sac3_vs_wt
YBL049W	MOH1	207.606	2.52939	0.463389	4.37945	1.18977e-05	0.000614716	Upregulated	Genotype_sac3_vs_wt
YDR380W	ARO10	163.024	-1.85244	0.308747	-4.38041	1.18456e-05	0.000614716	Downregulated	Genotype_sac3_vs_wt
YBR115C	LYS2	1029.75	-0.909137	0.0935037	-4.37562	1.21087e-05	0.000620691	Downregulated	Genotype_sac3_vs_wt
YGR234W	YHB1	2705.01	-1.33017	0.191373	-4.33797	1.43805e-05	0.00072566	Downregulated	Genotype_sac3_vs_wt
YPR132W	RPS23B	10285.7	-1.28506	0.181044	-4.33629	1.44909e-05	0.00072566	Downregulated	Genotype_sac3_vs_wt
YJR145C	RPS4A	12366.4	-0.961224	0.106357	-4.33657	1.44724e-05	0.00072566	Downregulated	Genotype_sac3_vs_wt
YLR048W	RPS0B	9495.72	-0.965183	0.107632	-4.32197	1.54643e-05	0.000768493	Downregulated	Genotype_sac3_vs_wt
YPL229W	YPL229W	195.351	1.15795	0.152331	4.31917	1.56615e-05	0.000772397	Upregulated	Genotype_sac3_vs_wt
YFR031C-A	RPL2A	10336.2	-1.02336	0.121342	-4.31311	1.60975e-05	0.00078793	Downregulated	Genotype_sac3_vs_wt
YBR181C	RPS6B	13149.2	-1.13384	0.147076	-4.3096	1.6355e-05	0.000794562	Downregulated	Genotype_sac3_vs_wt
YML072C	TCB3	3991.48	-0.89296	0.0912925	-4.30441	1.67432e-05	0.000807393	Downregulated	Genotype_sac3_vs_wt
YPL143W	RPL33A	6611.47	-1.04774	0.127338	-4.30146	1.69673e-05	0.000812183	Downregulated	Genotype_sac3_vs_wt
YOL152W	FRE7	227.509	1.36087	0.201086	4.2811	1.85974e-05	0.000883715	Upregulated	Genotype_sac3_vs_wt
YDR023W	SES1	6375.33	-0.888229	0.0909173	-4.27013	1.95357e-05	0.000916859	Downregulated	Genotype_sac3_vs_wt
YAR073W	IMD1	129.469	-1.6988	0.280772	-4.26967	1.95766e-05	0.000916859	Downregulated	Genotype_sac3_vs_wt
YLR149C	YLR149C	304.663	1.68252	0.277763	4.25732	2.06894e-05	0.000962059	Upregulated	Genotype_sac3_vs_wt
YOL052C-A	DDR2	96.99	2.88927	0.561873	4.25234	2.11551e-05	0.000976734	Upregulated	Genotype_sac3_vs_wt
YOR323C	PRO2	1769.88	-0.911546	0.096821	-4.25059	2.13212e-05	0.00097747	Downregulated	Genotype_sac3_vs_wt
YER158C	YER158C	535.709	1.50885	0.238658	4.22716	2.36663e-05	0.00107739	Upregulated	Genotype_sac3_vs_wt
YLL024C	SSA2	23825	-1.11954	0.147085	-4.21213	2.52977e-05	0.00114367	Downregulated	Genotype_sac3_vs_wt
YGL031C	RPL24A	7977.64	-1.09689	0.141835	-4.20833	2.57267e-05	0.00115504	Downregulated	Genotype_sac3_vs_wt
YOL058W	ARG1	817.759	-1.54391	0.248592	-4.19929	2.67757e-05	0.0011939	Downregulated	Genotype_sac3_vs_wt
YBR187W	GDT1	1525.37	-0.911303	0.0981516	-4.19049	2.78349e-05	0.00123269	Downregulated	Genotype_sac3_vs_wt
YJR153W	PGU1	39.514	-2.07801	0.37724	-4.18304	2.87642e-05	0.00126393	Downregulated	Genotype_sac3_vs_wt
YHL001W	RPL14B	4232.7	-1.00018	0.119611	-4.18174	2.89287e-05	0.00126393	Downregulated	Genotype_sac3_vs_wt
YJL080C	SCP160	4401.04	-0.928648	0.102598	-4.17795	2.94153e-05	0.00127663	Downregulated	Genotype_sac3_vs_wt
YDL083C	RPS16B	6378.03	-1.01352	0.123207	-4.16796	3.07343e-05	0.00132503	Downregulated	Genotype_sac3_vs_wt
YDL021W	GPM2	308.821	1.6809	0.283612	4.1638	3.12996e-05	0.00134053	Upregulated	Genotype_sac3_vs_wt
YOR096W	RPS7A	8232.6	-1.06148	0.13531	-4.14957	3.331e-05	0.00141731	Downregulated	Genotype_sac3_vs_wt
YIL133C	RPL16A	5980.44	-1.0316	0.129655	-4.10012	4.12933e-05	0.00174558	Downregulated	Genotype_sac3_vs_wt
YDR037W	KRS1	7384.33	-0.913216	0.100902	-4.09521	4.21793e-05	0.00177153	Downregulated	Genotype_sac3_vs_wt
YOR032C	HMS1	74.8095	1.73968	0.30323	4.08824	4.34665e-05	0.00181389	Upregulated	Genotype_sac3_vs_wt
YKR057W	RPS21A	3844.44	-1.23237	0.179676	-4.07605	4.58079e-05	0.00189942	Downregulated	Genotype_sac3_vs_wt
YEL072W	RMD6	157.292	1.18511	0.168396	4.06844	4.73299e-05	0.00193785	Upregulated	Genotype_sac3_vs_wt
YPL220W	RPL1A	9337.52	-1.01154	0.125725	-4.06869	4.72779e-05	0.00193785	Downregulated	Genotype_sac3_vs_wt
YHL024W	RIM4	291.577	1.95795	0.358675	4.06482	4.80693e-05	0.00195582	Upregulated	Genotype_sac3_vs_wt
YNL036W	NCE103	472.503	1.93292	0.353139	4.05766	4.95673e-05	0.00200421	Upregulated	Genotype_sac3_vs_wt
YDL229W	SSB1	21594.1	-0.993407	0.121685	-4.05478	5.01822e-05	0.00200421	Downregulated	Genotype_sac3_vs_wt
YBL027W	RPL19B	10641.1	-1.09685	0.14716	-4.0558	4.99629e-05	0.00200421	Downregulated	Genotype_sac3_vs_wt
YLR174W	IDP2	345.411	1.27048	0.19047	4.04514	5.2291e-05	0.00206312	Upregulated	Genotype_sac3_vs_wt
YER056C-A	RPL34A	4333.02	-1.04163	0.133868	-4.046	5.21006e-05	0.00206312	Downregulated	Genotype_sac3_vs_wt
YLR254C	NDL1	386.314	1.00382	0.125155	4.02558	5.68362e-05	0.00221559	Upregulated	Genotype_sac3_vs_wt
YML120C	NDI1	802.117	1.11298	0.152267	4.02571	5.68047e-05	0.00221559	Upregulated	Genotype_sac3_vs_wt
YGL178W	MPT5	1495.1	1.15581	0.162975	4.024	5.72187e-05	0.00221722	Upregulated	Genotype_sac3_vs_wt
YMR143W	RPS16A	8248.56	-1.13271	0.157596	-4.01474	5.95105e-05	0.00228574	Downregulated	Genotype_sac3_vs_wt
YER102W	RPS8B	11270.9	-1.09206	0.147497	-4.01404	5.9689e-05	0.00228574	Downregulated	Genotype_sac3_vs_wt
YLR338W	OPI9	22.5561	-2.93736	0.608081	-4.00828	6.11623e-05	0.00232846	Downregulated	Genotype_sac3_vs_wt
YPR042C	PUF2	479.933	0.956234	0.113951	4.00378	6.23396e-05	0.00235948	Upregulated	Genotype_sac3_vs_wt
YBR214W	SDS24	673.955	1.34688	0.211605	4.00217	6.27651e-05	0.00236186	Upregulated	Genotype_sac3_vs_wt
YNL040W	YNL040W	304.936	-0.938823	0.109749	-3.99842	6.37654e-05	0.00238571	Downregulated	Genotype_sac3_vs_wt
YKR011C	YKR011C	616.189	1.39472	0.224505	3.98531	6.73913e-05	0.00247863	Upregulated	Genotype_sac3_vs_wt
YHR061C	GIC1	170.23	1.20507	0.176906	3.98554	6.73279e-05	0.00247863	Upregulated	Genotype_sac3_vs_wt
YGR118W	RPS23A	9365.22	-1.14854	0.162641	-3.98756	6.67576e-05	0.00247863	Downregulated	Genotype_sac3_vs_wt
YLR153C	ACS2	2744.86	-0.843959	0.0866578	-3.96916	7.21259e-05	0.00262313	Downregulated	Genotype_sac3_vs_wt
YLR344W	RPL26A	4297.07	-0.938665	0.110489	-3.97022	7.18068e-05	0.00262313	Downregulated	Genotype_sac3_vs_wt
YNL280C	ERG24	1541.29	-0.911372	0.103856	-3.961	7.46371e-05	0.00269938	Downregulated	Genotype_sac3_vs_wt
YLR274W	MCM5	1084.74	0.753165	0.0639581	3.9583	7.54865e-05	0.00271501	Upregulated	Genotype_sac3_vs_wt
YNL178W	RPS3	16534.1	-0.971328	0.119118	-3.95683	7.59511e-05	0.00271671	Downregulated	Genotype_sac3_vs_wt
YBR054W	YRO2	1377.9	2.15227	0.417736	3.95531	7.64364e-05	0.00271913	Upregulated	Genotype_sac3_vs_wt
YER037W	PHM8	441.898	1.48779	0.250086	3.94982	7.82109e-05	0.00276714	Upregulated	Genotype_sac3_vs_wt
YDR064W	RPS13	10027.2	-0.928535	0.108557	-3.94756	7.89527e-05	0.00277828	Downregulated	Genotype_sac3_vs_wt
YPL272C	PBI1	232.117	1.56703	0.270573	3.94359	8.02695e-05	0.00279441	Upregulated	Genotype_sac3_vs_wt
YJL190C	RPS22A	7960.14	-1.11112	0.154919	-3.94474	7.98858e-05	0.00279441	Downregulated	Genotype_sac3_vs_wt
YBR076W	ECM8	34.6905	1.93875	0.36625	3.92833	8.55375e-05	0.00296196	Upregulated	Genotype_sac3_vs_wt
YMR144W	FDO1	376.229	0.891934	0.099958	3.92099	8.81873e-05	0.00303756	Upregulated	Genotype_sac3_vs_wt
YOR052C	YOR052C	890.186	1.43259	0.238277	3.9139	9.08165e-05	0.00311166	Upregulated	Genotype_sac3_vs_wt
YNL087W	TCB2	1920.55	-0.859825	0.092012	-3.91063	9.20548e-05	0.00313757	Downregulated	Genotype_sac3_vs_wt
YGR148C	RPL24B	7892.11	-0.972582	0.121284	-3.89648	9.75994e-05	0.00330923	Downregulated	Genotype_sac3_vs_wt
YLR112W	YLR112W	41.8033	-1.25559	0.194294	-3.8889	0.000100701	0.0033967	Downregulated	Genotype_sac3_vs_wt
YOR338W	YOR338W	410.673	1.92565	0.367192	3.88257	0.000103358	0.00346834	Upregulated	Genotype_sac3_vs_wt
YMR068W	AVO2	180.984	0.974984	0.122645	3.87283	0.000107577	0.0035731	Upregulated	Genotype_sac3_vs_wt
YER023W	PRO3	2020.88	-0.828993	0.08493	-3.87369	0.000107199	0.0035731	Downregulated	Genotype_sac3_vs_wt
YNL302C	RPS19B	7827.72	-1.03799	0.138973	-3.87118	0.00010831	0.00357918	Downregulated	Genotype_sac3_vs_wt
YHR010W	RPL27A	9384.53	-1.1095	0.157661	-3.86589	0.000110684	0.00363914	Downregulated	Genotype_sac3_vs_wt
YLR185W	RPL37A	4734.99	-0.969579	0.121553	-3.86317	0.000111923	0.00366141	Downregulated	Genotype_sac3_vs_wt
YBR048W	RPS11B	6339.07	-0.968372	0.12129	-3.8616	0.000112646	0.00366663	Downregulated	Genotype_sac3_vs_wt
YGL234W	ADE5,7	4686.52	-0.985677	0.125823	-3.86002	0.000113379	0.00367213	Downregulated	Genotype_sac3_vs_wt
YHL036W	MUP3	292.388	1.34261	0.21861	3.85438	0.000116023	0.00373915	Upregulated	Genotype_sac3_vs_wt
YBR084C-A	RPL19A	8824.85	-0.962982	0.12031	-3.84824	0.000118971	0.00381527	Downregulated	Genotype_sac3_vs_wt
YLR448W	RPL6B	5061.01	-0.88913	0.101355	-3.83929	0.000123392	0.00393766	Downregulated	Genotype_sac3_vs_wt
YMR230W	RPS10B	4849.38	-1.07563	0.150007	-3.83734	0.000124375	0.00394967	Downregulated	Genotype_sac3_vs_wt
YLR333C	RPS25B	3675.5	-1.15645	0.171189	-3.83467	0.000125734	0.00397344	Downregulated	Genotype_sac3_vs_wt
YOL023W	IFM1	314.863	0.941662	0.115329	3.82958	0.000128364	0.00403695	Upregulated	Genotype_sac3_vs_wt
YOL120C	RPL18A	9301.37	-0.938209	0.114681	-3.82112	0.000132848	0.00415788	Downregulated	Genotype_sac3_vs_wt
YJR008W	MHO1	236.466	1.29409	0.208408	3.81027	0.000138817	0.00432392	Upregulated	Genotype_sac3_vs_wt
YIL018W	RPL2B	13982.7	-0.948323	0.117751	-3.80738	0.000140448	0.0043539	Downregulated	Genotype_sac3_vs_wt
YOL113W	SKM1	881.739	1.00243	0.132094	3.80356	0.000142634	0.00437994	Upregulated	Genotype_sac3_vs_wt
YBL072C	RPS8A	12066	-1.04449	0.143137	-3.80397	0.000142394	0.00437994	Downregulated	Genotype_sac3_vs_wt
YHR047C	AAP1	1595.06	-0.976265	0.125383	-3.79847	0.000145593	0.0044498	Downregulated	Genotype_sac3_vs_wt
YLR178C	TFS1	690.141	1.30069	0.211046	3.7939	0.000148297	0.00449449	Upregulated	Genotype_sac3_vs_wt
YGL194C	HOS2	229.506	-0.923366	0.111598	-3.79367	0.000148435	0.00449449	Downregulated	Genotype_sac3_vs_wt
YLR377C	FBP1	49.7788	1.65017	0.303579	3.78869	0.000151443	0.00456433	Upregulated	Genotype_sac3_vs_wt
YMR008C	PLB1	2048	1.17291	0.17772	3.78635	0.000152878	0.00456531	Upregulated	Genotype_sac3_vs_wt
YBL048W	RRT1	115.589	2.13283	0.431231	3.78644	0.00015282	0.00456531	Upregulated	Genotype_sac3_vs_wt
YNR019W	ARE2	685.066	-1.05174	0.145798	-3.78427	0.000154163	0.00458264	Downregulated	Genotype_sac3_vs_wt
YFL024C	EPL1	857.021	0.86038	0.0953659	3.77892	0.000157507	0.00466078	Upregulated	Genotype_sac3_vs_wt
YMR280C	CAT8	235.844	1.67631	0.311831	3.77226	0.000161779	0.00476552	Upregulated	Genotype_sac3_vs_wt
YPR102C	RPL11A	7695.27	-0.974065	0.125788	-3.76877	0.000164056	0.00481083	Downregulated	Genotype_sac3_vs_wt
YAR071W	PHO11	997.471	-1.70862	0.322634	-3.74611	0.000179599	0.00524301	Downregulated	Genotype_sac3_vs_wt
YOR173W	DCS2	350.658	1.2505	0.200686	3.7397	0.000184241	0.00535449	Upregulated	Genotype_sac3_vs_wt
YML026C	RPS18B	7254.86	-1.04955	0.147756	-3.71928	0.000199795	0.00578074	Downregulated	Genotype_sac3_vs_wt
YJL106W	IME2	177.96	1.13776	0.171657	3.71532	0.000202948	0.00584598	Upregulated	Genotype_sac3_vs_wt
YKL076C	PSY1	255.733	0.944538	0.119992	3.70473	0.000211619	0.00604227	Upregulated	Genotype_sac3_vs_wt
YDL185W	VMA1	8181.89	-0.838507	0.0913504	-3.70559	0.000210898	0.00604227	Downregulated	Genotype_sac3_vs_wt
YER074W	RPS24A	7846.99	-1.07804	0.156151	-3.70184	0.000214042	0.00608478	Downregulated	Genotype_sac3_vs_wt
YER117W	RPL23B	7067.11	-1.16851	0.181858	-3.67601	0.000236907	0.00670551	Downregulated	Genotype_sac3_vs_wt
YMR242C	RPL20A	8731.24	-0.985795	0.132253	-3.67322	0.000239513	0.0067499	Downregulated	Genotype_sac3_vs_wt
YIL082W	YIL082W	15.9108	-3.10018	0.709909	-3.66269	0.00024958	0.00700331	Downregulated	Genotype_sac3_vs_wt
YHR203C	RPS4B	10408.1	-0.893129	0.107799	-3.64686	0.000265465	0.00741708	Downregulated	Genotype_sac3_vs_wt
YLL018C	DPS1	5052.39	-0.816201	0.0868478	-3.64087	0.000271718	0.00755935	Downregulated	Genotype_sac3_vs_wt
YCR024C	SLM5	264.154	0.871976	0.10256	3.62689	0.000286855	0.0079465	Upregulated	Genotype_sac3_vs_wt
YER115C	SPR6	251.267	-0.84903	0.0962919	-3.62471	0.000289291	0.00798002	Downregulated	Genotype_sac3_vs_wt
YKR054C	DYN1	1471.58	-0.919729	0.116036	-3.61722	0.000297781	0.00817955	Downregulated	Genotype_sac3_vs_wt
YOR378W	AMF1	26.9808	-1.39058	0.247698	-3.59542	0.000323863	0.00882155	Downregulated	Genotype_sac3_vs_wt
YHL015W	RPS20	13353.2	-0.986812	0.135381	-3.59586	0.000323323	0.00882155	Downregulated	Genotype_sac3_vs_wt
YJR123W	RPS5	22106.3	-0.998576	0.138808	-3.59185	0.000328338	0.00890616	Downregulated	Genotype_sac3_vs_wt
YLR406C	RPL31B	3217.17	-1.11511	0.17165	-3.58349	0.000339031	0.0091261	Downregulated	Genotype_sac3_vs_wt
YHR141C	RPL42B	6500.66	-1.17816	0.189254	-3.58332	0.00033925	0.0091261	Downregulated	Genotype_sac3_vs_wt
YLR180W	SAM1	3349.17	-0.884095	0.107335	-3.57846	0.00034562	0.00925921	Downregulated	Genotype_sac3_vs_wt
YDR070C	FMP16	205.357	1.89013	0.388774	3.57569	0.000349311	0.00931974	Upregulated	Genotype_sac3_vs_wt
YKL124W	SSH4	469.729	0.964286	0.130073	3.56944	0.000357747	0.0094672	Upregulated	Genotype_sac3_vs_wt
YML073C	RPL6A	7714.23	-0.975999	0.133335	-3.56995	0.000357052	0.0094672	Downregulated	Genotype_sac3_vs_wt
YJR010C-A	SPC1	103.884	-1.01765	0.1451	-3.56753	0.000360361	0.00949776	Downregulated	Genotype_sac3_vs_wt
YGL222C	EDC1	174.187	-1.34735	0.237858	-3.5624	0.000367475	0.00964622	Downregulated	Genotype_sac3_vs_wt
YLR428C	YLR428C	10.0466	-2.98768	0.699021	-3.5588	0.000372549	0.00974014	Downregulated	Genotype_sac3_vs_wt
YDL198C	GGC1	580.482	-0.938057	0.123228	-3.55484	0.000378206	0.00984849	Downregulated	Genotype_sac3_vs_wt
YJL191W	RPS14B	1911.94	-0.834062	0.0943951	-3.53897	0.00040169	0.0103829	Downregulated	Genotype_sac3_vs_wt
YIL069C	RPS24B	5043.17	-0.952329	0.127819	-3.53882	0.000401918	0.0103829	Downregulated	Genotype_sac3_vs_wt
YJL155C	FBP26	578.102	1.07781	0.163476	3.53453	0.000408495	0.0105111	Upregulated	Genotype_sac3_vs_wt
YML024W	RPS17A	6926.75	-1.12059	0.175663	-3.53286	0.000411087	0.0105361	Downregulated	Genotype_sac3_vs_wt
YPR061C	JID1	123.394	0.99564	0.140437	3.52928	0.000416687	0.0106378	Upregulated	Genotype_sac3_vs_wt
YDL075W	RPL31A	9113.99	-1.10789	0.172474	-3.52452	0.000424259	0.0107888	Downregulated	Genotype_sac3_vs_wt
YOR178C	GAC1	269.328	2.35596	0.527644	3.51744	0.000435728	0.0110373	Upregulated	Genotype_sac3_vs_wt
YJL136C	RPS21B	5565.38	-1.10985	0.173658	-3.51179	0.000445105	0.0112311	Downregulated	Genotype_sac3_vs_wt
YKL006W	RPL14A	6264.8	-1.00827	0.144854	-3.50881	0.000450123	0.0113139	Downregulated	Genotype_sac3_vs_wt
YPR069C	SPE3	2365.09	-0.855237	0.10128	-3.50746	0.000452407	0.0113276	Downregulated	Genotype_sac3_vs_wt
YER098W	UBP9	309.256	0.883879	0.109537	3.50457	0.000457344	0.0114073	Upregulated	Genotype_sac3_vs_wt
YJR159W	SOR1	48.1276	1.1978	0.199319	3.50094	0.000463627	0.0115199	Upregulated	Genotype_sac3_vs_wt
YLL045C	RPL8B	14639.6	-0.927499	0.122707	-3.48391	0.000494151	0.0122316	Downregulated	Genotype_sac3_vs_wt
YLL041C	SDH2	793.246	1.09775	0.171649	3.48243	0.000496892	0.0122529	Upregulated	Genotype_sac3_vs_wt
YIL024C	YIL024C	191.27	1.13131	0.181353	3.48112	0.000499316	0.0122662	Upregulated	Genotype_sac3_vs_wt
YGL138C	YGL138C	34.3494	1.96564	0.424395	3.45349	0.000553389	0.0135435	Upregulated	Genotype_sac3_vs_wt
YGR094W	VAS1	7239.05	-0.863311	0.105338	-3.449	0.000562674	0.0137191	Downregulated	Genotype_sac3_vs_wt
YGL076C	RPL7A	10471.5	-0.834691	0.0973484	-3.43808	0.00058586	0.0142311	Downregulated	Genotype_sac3_vs_wt
YOR108W	LEU9	1650.45	-0.855821	0.103627	-3.43367	0.000595479	0.014411	Downregulated	Genotype_sac3_vs_wt
YKL123W	YKL123W	183.557	1.11267	0.179026	3.42224	0.000621079	0.0149197	Upregulated	Genotype_sac3_vs_wt
YFR032C	RRT5	29.7269	1.4464	0.276487	3.42295	0.000619447	0.0149197	Upregulated	Genotype_sac3_vs_wt
YNL096C	RPS7B	4149.17	-0.825859	0.0952747	-3.4202	0.000625741	0.0149764	Downregulated	Genotype_sac3_vs_wt
YDL136W	RPL35B	5557.91	-1.04198	0.158642	-3.41637	0.000634616	0.0151332	Downregulated	Genotype_sac3_vs_wt
YDR216W	ADR1	1004.09	1.22269	0.212451	3.40166	0.000669775	0.0159133	Upregulated	Genotype_sac3_vs_wt
YCL076W	YCL076W	2.91697	-3.83282	0.980376	-3.39953	0.000675012	0.0159794	Downregulated	Genotype_sac3_vs_wt
YLR167W	RPS31	30107.9	-1.02315	0.154088	-3.39514	0.000685933	0.0161791	Downregulated	Genotype_sac3_vs_wt
YDR532C	KRE28	281.355	0.877157	0.111289	3.38897	0.000701547	0.0164876	Upregulated	Genotype_sac3_vs_wt
YPL079W	RPL21B	7075.43	-1.00625	0.149475	-3.38684	0.000707024	0.0165234	Downregulated	Genotype_sac3_vs_wt
YER055C	HIS1	3731.82	-0.866917	0.10835	-3.38641	0.000708148	0.0165234	Downregulated	Genotype_sac3_vs_wt
YLR265C	NEJ1	52.5404	1.14359	0.190249	3.38286	0.00071734	0.0166188	Upregulated	Genotype_sac3_vs_wt
YGR034W	RPL26B	8256.58	-1.03124	0.157039	-3.38287	0.000717322	0.0166188	Downregulated	Genotype_sac3_vs_wt
YGR053C	YGR053C	81.1313	1.05634	0.164997	3.37182	0.000746729	0.0171911	Upregulated	Genotype_sac3_vs_wt
YNL030W	HHF2	5308.29	-1.23913	0.219222	-3.3716	0.000747324	0.0171911	Downregulated	Genotype_sac3_vs_wt
YGL135W	RPL1B	10902.8	-0.894573	0.117653	-3.35369	0.000797411	0.0182787	Downregulated	Genotype_sac3_vs_wt
YGR059W	SPR3	70.4493	1.59826	0.327812	3.35029	0.000807271	0.0184398	Upregulated	Genotype_sac3_vs_wt
YHR215W	PHO12	1200.62	-1.55478	0.315443	-3.34381	0.000826351	0.0188096	Downregulated	Genotype_sac3_vs_wt
YGL156W	AMS1	913.691	1.4164	0.274434	3.33925	0.000840062	0.0190551	Upregulated	Genotype_sac3_vs_wt
YOR071C	NRT1	331.672	-1.18389	0.204879	-3.33803	0.000843757	0.0190724	Downregulated	Genotype_sac3_vs_wt
YOR185C	GSP2	893.311	1.10782	0.182313	3.33393	0.000856285	0.0192886	Upregulated	Genotype_sac3_vs_wt
YMR142C	RPL13B	8338.81	-0.904007	0.121507	-3.32497	0.000884288	0.0198507	Downregulated	Genotype_sac3_vs_wt
YFR023W	PES4	95.7306	2.12101	0.489681	3.31034	0.000931841	0.0208464	Upregulated	Genotype_sac3_vs_wt
YJR094W-A	RPL43B	3562.98	-1.11153	0.184804	-3.30905	0.000936132	0.0208706	Downregulated	Genotype_sac3_vs_wt
YPL165C	SET6	6.3289	-2.19902	0.513878	-3.30627	0.000945486	0.0210072	Downregulated	Genotype_sac3_vs_wt
YPR030W	CSR2	395.378	1.21366	0.216304	3.29932	0.000969179	0.0213876	Upregulated	Genotype_sac3_vs_wt
YBR180W	DTR1	23.4424	1.6065	0.335276	3.30027	0.000965917	0.0213876	Upregulated	Genotype_sac3_vs_wt
YDL020C	RPN4	1314.02	1.21206	0.216222	3.29321	0.000990515	0.0217846	Upregulated	Genotype_sac3_vs_wt
YLR150W	STM1	15431.5	-0.903303	0.122964	-3.27985	0.00103863	0.0227659	Downregulated	Genotype_sac3_vs_wt
YBR298C	MAL31	295.082	1.2104	0.216883	3.27552	0.00105467	0.0230398	Upregulated	Genotype_sac3_vs_wt
YKL073W	LHS1	1224.8	-0.700214	0.0611933	-3.27183	0.00106854	0.0232649	Downregulated	Genotype_sac3_vs_wt
YBR032W	YBR032W	3.72581	2.69127	0.670978	3.26578	0.00109162	0.0236881	Upregulated	Genotype_sac3_vs_wt
YNL183C	NPR1	578.307	0.830362	0.101198	3.26449	0.0010966	0.0237172	Upregulated	Genotype_sac3_vs_wt
YDR447C	RPS17B	7095.16	-1.12397	0.191293	-3.26188	0.00110677	0.0238579	Downregulated	Genotype_sac3_vs_wt
YNL305C	BXI1	614.514	1.00185	0.154454	3.2492	0.00115728	0.0247805	Upregulated	Genotype_sac3_vs_wt
YIL136W	OM45	1077.03	1.05288	0.170163	3.24911	0.00115768	0.0247805	Upregulated	Genotype_sac3_vs_wt
YHR174W	ENO2	75922.8	-1.01585	0.158806	-3.24829	0.00116099	0.0247805	Downregulated	Genotype_sac3_vs_wt
YHR014W	SPO13	10.1016	1.65156	0.355966	3.23503	0.00121628	0.0258759	Upregulated	Genotype_sac3_vs_wt
YMR121C	RPL15B	805.623	-0.810176	0.0959096	-3.23405	0.00122048	0.0258805	Downregulated	Genotype_sac3_vs_wt
YER065C	ICL1	262.736	0.906794	0.125871	3.23184	0.00122997	0.0259972	Upregulated	Genotype_sac3_vs_wt
YIL015W	BAR1	65.4566	1.13273	0.195844	3.23079	0.0012345	0.0260083	Upregulated	Genotype_sac3_vs_wt
YDR313C	PIB1	254.104	0.829782	0.102511	3.21704	0.00129522	0.0271778	Upregulated	Genotype_sac3_vs_wt
YJR086W	STE18	6.68981	2.04917	0.481656	3.21634	0.00129835	0.0271778	Upregulated	Genotype_sac3_vs_wt
YDL191W	RPL35A	6209.71	-1.02268	0.162855	-3.2095	0.00132968	0.0277443	Downregulated	Genotype_sac3_vs_wt
YJR078W	BNA2	243.325	1.68303	0.370634	3.19191	0.00141336	0.0293961	Upregulated	Genotype_sac3_vs_wt
YBR203W	COS111	420.068	1.11895	0.194131	3.18833	0.00143097	0.0296675	Upregulated	Genotype_sac3_vs_wt
YGL123W	RPS2	23722.7	-0.929924	0.134914	-3.18667	0.00143923	0.0296901	Downregulated	Genotype_sac3_vs_wt
YHR019C	DED81	5995.39	-0.840354	0.106819	-3.18627	0.00144118	0.0296901	Downregulated	Genotype_sac3_vs_wt
YIL107C	PFK26	1144.37	1.01216	0.160966	3.18178	0.00146371	0.0300592	Upregulated	Genotype_sac3_vs_wt
YNL237W	YTP1	84.7296	1.19944	0.220467	3.17255	0.00151109	0.0309345	Upregulated	Genotype_sac3_vs_wt
YMR181C	YMR181C	466.43	1.01474	0.16275	3.16278	0.00156268	0.0318905	Upregulated	Genotype_sac3_vs_wt
YBL092W	RPL32	12578.7	-0.877326	0.119371	-3.16094	0.00157259	0.0319925	Downregulated	Genotype_sac3_vs_wt
YGR072W	UPF3	907.879	0.804475	0.0966248	3.1511	0.00162654	0.0329869	Upregulated	Genotype_sac3_vs_wt
YLR307W	CDA1	134.715	1.84563	0.427266	3.14939	0.00163614	0.0330784	Upregulated	Genotype_sac3_vs_wt
IGS1-2S	IGS1-2S	2679.13	-2.4771	0.628937	-3.14355	0.00166912	0.0336409	Downregulated	Genotype_sac3_vs_wt
YEL039C	CYC7	171.35	1.26049	0.242404	3.13729	0.00170517	0.0342614	Upregulated	Genotype_sac3_vs_wt
YGR161C	RTS3	810.876	1.66159	0.370629	3.13411	0.00172375	0.034528	Upregulated	Genotype_sac3_vs_wt
YPL199C	YPL199C	656.977	-0.804386	0.0972823	-3.1289	0.00175464	0.035039	Downregulated	Genotype_sac3_vs_wt
YGR289C	MAL11	207.026	1.06286	0.179944	3.12797	0.00176016	0.0350418	Upregulated	Genotype_sac3_vs_wt
YIR025W	MND2	199.584	0.807362	0.0987473	3.11261	0.00185438	0.0368049	Upregulated	Genotype_sac3_vs_wt
YOR234C	RPL33B	3188.46	-0.939551	0.141321	-3.1103	0.00186898	0.036982	Downregulated	Genotype_sac3_vs_wt
YHR140W	YHR140W	59.4435	-1.2047	0.226878	-3.10608	0.00189587	0.0374003	Downregulated	Genotype_sac3_vs_wt
YNL194C	YNL194C	17.594	2.10855	0.518073	3.10487	0.00190362	0.0374397	Upregulated	Genotype_sac3_vs_wt
YPL141C	FRK1	728.145	1.07705	0.18597	3.10294	0.00191609	0.0375716	Upregulated	Genotype_sac3_vs_wt
YDR191W	HST4	155.896	1.03834	0.174554	3.08408	0.00204181	0.0399165	Upregulated	Genotype_sac3_vs_wt
YDR418W	RPL12B	10353.3	-0.904207	0.131875	-3.06508	0.0021761	0.0424144	Downregulated	Genotype_sac3_vs_wt
YDR055W	PST1	3589.21	1.21399	0.233452	3.0584	0.0022252	0.043242	Upregulated	Genotype_sac3_vs_wt
YKR058W	GLG1	296.025	0.948151	0.147084	3.04691	0.00231208	0.0446637	Upregulated	Genotype_sac3_vs_wt
YMR194W	RPL36A	2349.68	-1.10002	0.19692	-3.04701	0.00231131	0.0446637	Downregulated	Genotype_sac3_vs_wt
YLR327C	TMA10	956.562	1.73171	0.404559	3.04457	0.00233015	0.0448796	Upregulated	Genotype_sac3_vs_wt
YDL246C	SOR2	47.2384	1.30141	0.263656	3.03959	0.00236897	0.0454926	Upregulated	Genotype_sac3_vs_wt
YLR087C	CSF1	873.094	-0.816615	0.105063	-3.01358	0.00258187	0.0494352	Downregulated	Genotype_sac3_vs_wt
YMR195W	ICY1	330.701	-1.1503	0.215994	-3.01071	0.00260637	0.049758	Downregulated	Genotype_sac3_vs_wt
YKL096W	CWP1	1125.49	-1.32851	0.275382	-3.00857	0.00262482	0.0499637	Downregulated	Genotype_sac3_vs_wt
YLR325C	RPL38	6489.6	-1.11409	0.204442	-3.00371	0.00266709	0.0506202	Downregulated	Genotype_sac3_vs_wt
YMR052C-A	YMR052C-A	39.357	1.33498	0.279533	2.98704	0.00281691	0.0533085	Upregulated	Genotype_sac3_vs_wt
YKR075C	YKR075C	719.377	1.22608	0.24335	2.98369	0.00284798	0.0537401	Upregulated	Genotype_sac3_vs_wt
YEL054C	RPL12A	6980.31	-0.939775	0.147558	-2.98036	0.00287914	0.0541712	Downregulated	Genotype_sac3_vs_wt
YOL002C	IZH2	738.483	-1.03477	0.179675	-2.97632	0.00291726	0.0547301	Downregulated	Genotype_sac3_vs_wt
YOR100C	CRC1	57.1613	1.19207	0.232938	2.97106	0.00296773	0.0555171	Upregulated	Genotype_sac3_vs_wt
YGL146C	RRT6	54.1438	1.01135	0.172312	2.96759	0.00300143	0.0559865	Upregulated	Genotype_sac3_vs_wt
YER131W	RPS26B	7042.87	-1.10197	0.202993	-2.96546	0.00302228	0.0562144	Downregulated	Genotype_sac3_vs_wt
YHR029C	YHI9	324.252	-0.854138	0.11947	-2.96425	0.0030342	0.0562754	Downregulated	Genotype_sac3_vs_wt
YMR303C	ADH2	2341.25	-1.00552	0.170995	-2.95637	0.00311288	0.0575705	Downregulated	Genotype_sac3_vs_wt
YER187W	YER187W	38.204	-1.18189	0.231118	-2.95039	0.00317376	0.0585303	Downregulated	Genotype_sac3_vs_wt
YGL001C	ERG26	803.887	-0.77028	0.0917491	-2.94585	0.00322064	0.0592271	Downregulated	Genotype_sac3_vs_wt
YAL040C	CLN3	1364.46	0.962344	0.157367	2.938	0.00330338	0.0605775	Upregulated	Genotype_sac3_vs_wt
YJL105W	SET4	46.1972	1.61719	0.381147	2.93111	0.00337748	0.0617624	Upregulated	Genotype_sac3_vs_wt
YOL155C	HPF1	2680.25	-1.00496	0.1726	-2.9256	0.00343789	0.062691	Downregulated	Genotype_sac3_vs_wt
YOL104C	NDJ1	127.522	1.71292	0.416178	2.91442	0.00356353	0.06462	Upregulated	Genotype_sac3_vs_wt
YBR284W	YBR284W	170.526	1.14461	0.221149	2.91485	0.00355861	0.06462	Upregulated	Genotype_sac3_vs_wt
YJL161W	FMP33	129.43	1.34539	0.290485	2.91026	0.00361129	0.0648229	Upregulated	Genotype_sac3_vs_wt
YFL052W	YFL052W	68.3742	1.46737	0.332529	2.90912	0.00362451	0.0648229	Upregulated	Genotype_sac3_vs_wt
YOL127W	RPL25	11336.5	-0.954555	0.156216	-2.90978	0.0036168	0.0648229	Downregulated	Genotype_sac3_vs_wt
YNL246W	VPS75	420.64	-0.760737	0.0895873	-2.91042	0.00360944	0.0648229	Downregulated	Genotype_sac3_vs_wt
YNL162W	RPL42A	5760.34	-1.02043	0.178847	-2.90994	0.00361502	0.0648229	Downregulated	Genotype_sac3_vs_wt
YLR311C	YLR311C	84.1775	1.72834	0.422364	2.90825	0.00363453	0.064824	Upregulated	Genotype_sac3_vs_wt
YLR289W	GUF1	247.58	0.823771	0.111433	2.90552	0.00366648	0.0650375	Upregulated	Genotype_sac3_vs_wt
YBR196C	PGI1	16555.1	-0.809218	0.106418	-2.9057	0.00366438	0.0650375	Downregulated	Genotype_sac3_vs_wt
YIL077C	YIL077C	334.854	0.862147	0.124758	2.90281	0.0036983	0.0652629	Upregulated	Genotype_sac3_vs_wt
YGL245W	GUS1	6566.78	-0.718606	0.0753104	-2.90273	0.00369923	0.0652629	Downregulated	Genotype_sac3_vs_wt
YPR043W	RPL43A	7515.89	-0.91706	0.143868	-2.89892	0.00374455	0.0658839	Downregulated	Genotype_sac3_vs_wt
YLR457C	NBP1	249.888	0.842074	0.118181	2.8945	0.00379764	0.0666378	Upregulated	Genotype_sac3_vs_wt
YKR077W	MSA2	301.283	0.994672	0.171958	2.87669	0.00401866	0.0703266	Upregulated	Genotype_sac3_vs_wt
YER054C	GIP2	224.96	1.02433	0.182784	2.86858	0.00412315	0.0719617	Upregulated	Genotype_sac3_vs_wt
YGR259C	YGR259C	12.8845	1.73693	0.431511	2.86652	0.00415018	0.0722398	Upregulated	Genotype_sac3_vs_wt
YDL082W	RPL13A	4968.42	-0.84646	0.1212	-2.85858	0.0042554	0.0738737	Downregulated	Genotype_sac3_vs_wt
YEL060C	PRB1	2178.93	1.00043	0.178595	2.80202	0.00507843	0.0879271	Upregulated	Genotype_sac3_vs_wt
YGL021W	ALK1	1050.39	0.808728	0.11055	2.79266	0.00522763	0.0897938	Upregulated	Genotype_sac3_vs_wt
YKL202W	YKL202W	115.639	1.2063	0.252877	2.79305	0.00522138	0.0897938	Upregulated	Genotype_sac3_vs_wt
YGR085C	RPL11B	7674.16	-0.854908	0.127021	-2.79409	0.00520466	0.0897938	Downregulated	Genotype_sac3_vs_wt
YGL148W	ARO2	2974.25	-0.818569	0.11428	-2.78762	0.00530969	0.0909633	Downregulated	Genotype_sac3_vs_wt
YJR147W	HMS2	209.627	-1.05658	0.199735	-2.78658	0.00532672	0.0910157	Downregulated	Genotype_sac3_vs_wt
YBR071W	YBR071W	491.919	0.880476	0.136747	2.78234	0.00539685	0.0914936	Upregulated	Genotype_sac3_vs_wt
YOR369C	RPS12	17118.2	-0.970527	0.169027	-2.78374	0.00537358	0.0914936	Downregulated	Genotype_sac3_vs_wt
YAR075W	YAR075W	64.5306	-1.46075	0.345262	-2.78268	0.00539118	0.0914936	Downregulated	Genotype_sac3_vs_wt
YGL170C	SPO74	66.4135	1.67363	0.423029	2.77435	0.00553127	0.0932864	Upregulated	Genotype_sac3_vs_wt
YKR036C	CAF4	498.396	-0.702613	0.0730181	-2.77484	0.0055229	0.0932864	Downregulated	Genotype_sac3_vs_wt
YBL076C	ILS1	7907.17	-0.769031	0.0971066	-2.77047	0.00559748	0.0939165	Downregulated	Genotype_sac3_vs_wt
YBR084W	MIS1	3423.32	-0.751723	0.0908436	-2.77095	0.00558928	0.0939165	Downregulated	Genotype_sac3_vs_wt
YJL159W	HSP150	25202.3	0.845743	0.125066	2.76449	0.00570113	0.0954097	Upregulated	Genotype_sac3_vs_wt
YIL148W	RPL40A	7699.09	-0.898143	0.144069	-2.76355	0.00571763	0.0954404	Downregulated	Genotype_sac3_vs_wt
YPL097W	MSY1	280.263	0.736792	0.0857412	2.7617	0.00575006	0.0957363	Upregulated	Genotype_sac3_vs_wt
YDL084W	SUB2	5506.79	-0.7362	0.0858309	-2.75192	0.00592472	0.0983927	Downregulated	Genotype_sac3_vs_wt
YLR225C	YLR225C	1476.19	0.820805	0.116731	2.74824	0.00599169	0.0992517	Upregulated	Genotype_sac3_vs_wt
YNL069C	RPL16B	11636.6	-0.805538	0.111465	-2.74111	0.00612321	0.101173	Downregulated	Genotype_sac3_vs_wt
YMR013W-A	YMR013W-A	7.34569	-2.27646	0.649682	-2.73435	0.00625033	0.103012	Downregulated	Genotype_sac3_vs_wt
YKL033W-A	YKL033W-A	984.714	-0.810209	0.113618	-2.73028	0.0063281	0.10403	Downregulated	Genotype_sac3_vs_wt
YDR146C	SWI5	863.514	0.787294	0.105262	2.72931	0.00634667	0.104073	Upregulated	Genotype_sac3_vs_wt
YOR208W	PTP2	905.656	0.890636	0.143358	2.72489	0.00643229	0.105212	Upregulated	Genotype_sac3_vs_wt
YKL180W	RPL17A	8503.07	-0.847097	0.127442	-2.72358	0.00645787	0.105365	Downregulated	Genotype_sac3_vs_wt
YPL017C	IRC15	97.6594	1.65024	0.423235	2.71772	0.00657325	0.10698	Upregulated	Genotype_sac3_vs_wt
YOL047C	LDS2	49.7068	1.49113	0.365187	2.71404	0.00664683	0.107695	Upregulated	Genotype_sac3_vs_wt
YBR249C	ARO4	3545.6	-0.788655	0.106363	-2.71387	0.00665027	0.107695	Downregulated	Genotype_sac3_vs_wt
YBL016W	FUS3	30.1213	1.26291	0.281897	2.70634	0.00680293	0.109894	Upregulated	Genotype_sac3_vs_wt
YLR264C-A	YLR264C-A	2.98557	-3.72781	1.19544	-2.7001	0.00693187	0.111699	Downregulated	Genotype_sac3_vs_wt
YDR471W	RPL27B	4490.99	-0.963257	0.171705	-2.69799	0.00697605	0.112134	Downregulated	Genotype_sac3_vs_wt
YCL018W	LEU2	602.253	-0.768365	0.0996913	-2.69196	0.00710343	0.11362	Downregulated	Genotype_sac3_vs_wt
YAL038W	CDC19	51778.6	-0.806263	0.113758	-2.69223	0.00709757	0.11362	Downregulated	Genotype_sac3_vs_wt
YKL209C	STE6	226.701	0.841264	0.127019	2.68672	0.00721566	0.115132	Upregulated	Genotype_sac3_vs_wt
YJR098C	YJR098C	281.394	0.840526	0.127241	2.67623	0.0074455	0.11822	Upregulated	Genotype_sac3_vs_wt
YIL106W	MOB1	641.904	0.759321	0.0968786	2.67676	0.00743376	0.11822	Upregulated	Genotype_sac3_vs_wt
YOL039W	RPP2A	6097.63	-0.900844	0.149867	-2.67466	0.00748055	0.118488	Downregulated	Genotype_sac3_vs_wt
YNL079C	TPM1	5297.06	-0.892858	0.147029	-2.67197	0.00754076	0.119151	Downregulated	Genotype_sac3_vs_wt
YDR195W	REF2	384.943	0.748877	0.0931835	2.67082	0.00756657	0.11927	Upregulated	Genotype_sac3_vs_wt
YDR012W	RPL4B	10633.7	-0.789699	0.108562	-2.6685	0.00761905	0.119807	Downregulated	Genotype_sac3_vs_wt
YHR126C	ANS1	13.7974	2.02956	0.573889	2.66525	0.0076932	0.120681	Upregulated	Genotype_sac3_vs_wt
YGR248W	SOL4	212.219	1.60233	0.413809	2.66387	0.00772479	0.120885	Upregulated	Genotype_sac3_vs_wt
YHR152W	SPO12	895.188	0.846143	0.130277	2.65699	0.00788424	0.12279	Upregulated	Genotype_sac3_vs_wt
YOR312C	RPL20B	9921.73	-0.903901	0.151985	-2.6575	0.00787217	0.12279	Downregulated	Genotype_sac3_vs_wt
YNL225C	CNM67	442.671	0.745269	0.0924117	2.65409	0.00795227	0.12326	Upregulated	Genotype_sac3_vs_wt
YOR168W	GLN4	4294.23	-0.733467	0.087951	-2.65451	0.00794238	0.12326	Downregulated	Genotype_sac3_vs_wt
YIL078W	THS1	8228.81	-0.732647	0.0876831	-2.65327	0.00797166	0.123267	Downregulated	Genotype_sac3_vs_wt
YGR214W	RPS0A	8494.42	-0.821325	0.121233	-2.65046	0.00803813	0.124001	Downregulated	Genotype_sac3_vs_wt
YPL119C	DBP1	207.193	1.22591	0.274386	2.64559	0.0081548	0.125503	Upregulated	Genotype_sac3_vs_wt
YJL177W	RPL17B	6148.49	-0.804008	0.115381	-2.63482	0.0084183	0.129253	Downregulated	Genotype_sac3_vs_wt
YOR293W	RPS10A	8258.76	-0.958896	0.174221	-2.63399	0.00843867	0.129261	Downregulated	Genotype_sac3_vs_wt
YJL082W	IML2	909.386	0.827619	0.124442	2.6327	0.00847085	0.129449	Upregulated	Genotype_sac3_vs_wt
YOL011W	PLB3	1196.43	0.967945	0.178019	2.62862	0.0085731	0.130705	Upregulated	Genotype_sac3_vs_wt
YPL028W	ERG10	3643.79	-0.720833	0.084336	-2.61848	0.00883216	0.13434	Downregulated	Genotype_sac3_vs_wt
YFR052C-A	YFR052C-A	867.424	1.42518	0.353519	2.61707	0.00886869	0.134581	Upregulated	Genotype_sac3_vs_wt
YOR066W	MSA1	498.363	0.953759	0.173753	2.61152	0.00901396	0.136467	Upregulated	Genotype_sac3_vs_wt
YDR170C	SEC7	2737.15	-0.751601	0.0966004	-2.60455	0.00919943	0.138642	Downregulated	Genotype_sac3_vs_wt
YIL123W	SIM1	2450.07	-0.793903	0.112843	-2.60452	0.00920023	0.138642	Downregulated	Genotype_sac3_vs_wt
YER079W	YER079W	239.133	1.02558	0.201964	2.60234	0.00925902	0.139206	Upregulated	Genotype_sac3_vs_wt
YOL013W-A	YOL013W-A	15.4559	-1.70142	0.462378	-2.59835	0.00936743	0.140511	Downregulated	Genotype_sac3_vs_wt
YLL028W	TPO1	496.835	-0.998966	0.192389	-2.59353	0.00949976	0.142169	Downregulated	Genotype_sac3_vs_wt
YGR123C	PPT1	826.48	-0.787423	0.110959	-2.59036	0.00958765	0.143155	Downregulated	Genotype_sac3_vs_wt
YDL027C	MRX9	579.539	0.786935	0.110836	2.58883	0.00963024	0.143462	Upregulated	Genotype_sac3_vs_wt
YLR297W	YLR297W	320.537	1.17934	0.262581	2.58715	0.00967737	0.143835	Upregulated	Genotype_sac3_vs_wt
YMR186W	HSC82	22350.6	-0.958781	0.177443	-2.58552	0.00972333	0.144189	Downregulated	Genotype_sac3_vs_wt
YJL172W	CPS1	1094.55	-0.846547	0.134091	-2.58442	0.00975426	0.144319	Downregulated	Genotype_sac3_vs_wt
YOR182C	RPS30B	2737.26	-1.0996	0.232091	-2.58347	0.00978131	0.144391	Downregulated	Genotype_sac3_vs_wt
YPL177C	CUP9	538.354	0.727709	0.088231	2.58082	0.00985653	0.144961	Upregulated	Genotype_sac3_vs_wt
YHR209W	CRG1	591.181	1.00196	0.194516	2.58054	0.00986447	0.144961	Upregulated	Genotype_sac3_vs_wt
YPL218W	SAR1	2122.82	-0.73613	0.0918761	-2.57009	0.0101672	0.149073	Downregulated	Genotype_sac3_vs_wt
YBR089C-A	NHP6B	667.829	-0.909761	0.159512	-2.56884	0.0102038	0.149274	Downregulated	Genotype_sac3_vs_wt
YDL085C-A	YDL085C-A	356.38	-1.08671	0.228658	-2.5659	0.0102908	0.150209	Downregulated	Genotype_sac3_vs_wt
YBR105C	VID24	1081.85	1.20515	0.275637	2.55825	0.01052	0.153211	Upregulated	Genotype_sac3_vs_wt
YDL081C	RPP1A	7930.79	-0.872105	0.145974	-2.54911	0.0107998	0.156934	Downregulated	Genotype_sac3_vs_wt
YPL253C	VIK1	224.548	0.794593	0.115802	2.54393	0.0109613	0.158574	Upregulated	Genotype_sac3_vs_wt
YDR225W	HTA1	3511.47	-0.944837	0.174825	-2.54447	0.0109445	0.158574	Downregulated	Genotype_sac3_vs_wt
YDR258C	HSP78	1753.98	1.54564	0.411697	2.53984	0.0110904	0.160085	Upregulated	Genotype_sac3_vs_wt
YLR388W	RPS29A	2438.11	-0.947636	0.176476	-2.53652	0.0111961	0.161253	Downregulated	Genotype_sac3_vs_wt
YNL223W	ATG4	259.63	0.796706	0.117986	2.51475	0.0119116	0.17118	Upregulated	Genotype_sac3_vs_wt
YBL064C	PRX1	999.701	0.837759	0.134809	2.50547	0.012229	0.175354	Upregulated	Genotype_sac3_vs_wt
YDR281C	PHM6	108.32	-1.73474	0.492995	-2.50457	0.0122599	0.175411	Downregulated	Genotype_sac3_vs_wt
YGL189C	RPS26A	10027.7	-0.884355	0.153643	-2.5016	0.0123632	0.176501	Downregulated	Genotype_sac3_vs_wt
YDL124W	YDL124W	1680.76	0.96614	0.186531	2.499	0.0124546	0.177416	Upregulated	Genotype_sac3_vs_wt
YGL032C	AGA2	17.9148	1.3577	0.34355	2.49659	0.0125393	0.178233	Upregulated	Genotype_sac3_vs_wt
YPL033C	SRL4	28.2847	1.50206	0.401533	2.49559	0.0125746	0.178346	Upregulated	Genotype_sac3_vs_wt
YGR146C	ECL1	1006.13	1.06724	0.227622	2.49203	0.0127014	0.179753	Upregulated	Genotype_sac3_vs_wt
YER153C	PET122	96.7041	-0.996259	0.199517	-2.4873	0.0128715	0.181765	Downregulated	Genotype_sac3_vs_wt
YHL026C	YHL026C	254.086	0.784864	0.114753	2.48241	0.0130498	0.183486	Upregulated	Genotype_sac3_vs_wt
YBL044W	YBL044W	1.46205	-3.18507	1.08133	-2.48312	0.0130236	0.183486	Downregulated	Genotype_sac3_vs_wt
YLR089C	ALT1	1150.12	-0.753417	0.102343	-2.47616	0.0132803	0.186325	Downregulated	Genotype_sac3_vs_wt
YBR147W	RTC2	135.204	1.36618	0.351535	2.46399	0.0137401	0.192361	Upregulated	Genotype_sac3_vs_wt
YMR196W	YMR196W	1257.39	0.942527	0.180062	2.45763	0.0139856	0.195378	Upregulated	Genotype_sac3_vs_wt
YOR289W	YOR289W	161.413	0.994542	0.201313	2.45659	0.0140264	0.195528	Upregulated	Genotype_sac3_vs_wt
YML091C	RPM2	1056.48	0.892226	0.160401	2.44529	0.0144736	0.201332	Upregulated	Genotype_sac3_vs_wt
YMR137C	PSO2	323.641	0.703318	0.0832135	2.44332	0.0145527	0.202001	Upregulated	Genotype_sac3_vs_wt
YKL056C	TMA19	10571.8	-0.858217	0.146802	-2.44014	0.0146814	0.203354	Downregulated	Genotype_sac3_vs_wt
YBR191W	RPL21A	8397.59	-0.863163	0.149911	-2.42253	0.015413	0.212704	Downregulated	Genotype_sac3_vs_wt
YER052C	HOM3	1993.85	-0.798599	0.12327	-2.42232	0.0154219	0.212704	Downregulated	Genotype_sac3_vs_wt
YGR027C	RPS25A	9122.28	-0.834727	0.138994	-2.40821	0.0160308	0.220635	Downregulated	Genotype_sac3_vs_wt
YOR179C	SYC1	175.425	-0.879245	0.157916	-2.40156	0.0163253	0.224215	Downregulated	Genotype_sac3_vs_wt
YOL083W	ATG34	210.725	0.950362	0.188157	2.39354	0.0166865	0.228693	Upregulated	Genotype_sac3_vs_wt
YDL209C	CWC2	310.865	0.952729	0.189222	2.39259	0.0167301	0.228808	Upregulated	Genotype_sac3_vs_wt
YOR253W	NAT5	534.318	-0.843544	0.143639	-2.39172	0.0167695	0.228866	Downregulated	Genotype_sac3_vs_wt
YPR119W	CLB2	973.629	0.808791	0.129196	2.3901	0.0168439	0.229402	Upregulated	Genotype_sac3_vs_wt
YML007W	YAP1	1797.24	0.692574	0.080755	2.38467	0.0170943	0.23167	Upregulated	Genotype_sac3_vs_wt
YMR140W	SIP5	611.381	0.79966	0.125628	2.38529	0.0170657	0.23167	Upregulated	Genotype_sac3_vs_wt
YMR215W	GAS3	1259.53	-0.777695	0.116474	-2.38418	0.0171172	0.23167	Downregulated	Genotype_sac3_vs_wt
YLL039C	UBI4	3155.74	1.02499	0.22058	2.38003	0.0173112	0.233325	Upregulated	Genotype_sac3_vs_wt
YHR021C	RPS27B	4141.51	-0.878849	0.159152	-2.38042	0.0172928	0.233325	Downregulated	Genotype_sac3_vs_wt
YPR101W	SNT309	290.185	0.859623	0.1513	2.37688	0.0174596	0.234838	Upregulated	Genotype_sac3_vs_wt
YLR340W	RPP0	24022.3	-0.759727	0.109511	-2.37171	0.0177061	0.237663	Downregulated	Genotype_sac3_vs_wt
YGL089C	MF(ALPHA)2	27.0952	2.05953	0.657982	2.37017	0.0177797	0.238161	Upregulated	Genotype_sac3_vs_wt
YDR500C	RPL37B	5733.18	-0.819215	0.134757	-2.36883	0.0178447	0.23854	Downregulated	Genotype_sac3_vs_wt
YJR017C	ESS1	650.856	-0.780549	0.11855	-2.36651	0.0179567	0.239545	Downregulated	Genotype_sac3_vs_wt
YDL085W	NDE2	115.199	1.54452	0.441973	2.36331	0.0181127	0.239799	Upregulated	Genotype_sac3_vs_wt
YPL130W	SPO19	17.3879	1.43446	0.39544	2.36309	0.018123	0.239799	Upregulated	Genotype_sac3_vs_wt
YHR090C	YNG2	308.548	0.818427	0.134637	2.36507	0.0180266	0.239799	Upregulated	Genotype_sac3_vs_wt
YNL209W	SSB2	19191.1	-0.744904	0.103621	-2.36346	0.0181053	0.239799	Downregulated	Genotype_sac3_vs_wt
YOR062C	YOR062C	220.489	0.91798	0.177107	2.36003	0.0182733	0.241296	Upregulated	Genotype_sac3_vs_wt
YDR025W	RPS11A	6255.33	-0.833047	0.141323	-2.35663	0.0184416	0.243026	Downregulated	Genotype_sac3_vs_wt
YGR032W	GSC2	2808.28	0.975084	0.201809	2.35413	0.0185663	0.244175	Upregulated	Genotype_sac3_vs_wt
YLR342W	FKS1	15403.1	-0.801952	0.128495	-2.34992	0.0187776	0.246456	Downregulated	Genotype_sac3_vs_wt
YLR040C	AFB1	94.8048	1.0229	0.222857	2.34634	0.0189586	0.248331	Upregulated	Genotype_sac3_vs_wt
YIL006W	YIA6	118.798	0.883357	0.16384	2.33983	0.0192926	0.252198	Upregulated	Genotype_sac3_vs_wt
YCL037C	SRO9	524.468	-0.901072	0.171663	-2.33639	0.0194707	0.254017	Downregulated	Genotype_sac3_vs_wt
YFL051C	YFL051C	3.19461	-2.32214	0.781117	-2.33274	0.019662	0.255999	Downregulated	Genotype_sac3_vs_wt
YKL071W	YKL071W	51.313	1.07682	0.247404	2.3315	0.0197271	0.256334	Upregulated	Genotype_sac3_vs_wt
YDR358W	GGA1	427.792	0.842416	0.14693	2.33047	0.0197814	0.256527	Upregulated	Genotype_sac3_vs_wt
YKL060C	FBA1	64679.9	-0.790245	0.124878	-2.32422	0.0201138	0.26032	Downregulated	Genotype_sac3_vs_wt
YDR389W	SAC7	617.814	0.763425	0.113564	2.31961	0.0203619	0.263008	Upregulated	Genotype_sac3_vs_wt
YHR213W	YHR213W	1.42675	-3.22003	1.17336	-2.31816	0.0204408	0.263504	Downregulated	Genotype_sac3_vs_wt
YLR349W	YLR349W	4.27417	-2.17811	0.724895	-2.31498	0.0206143	0.265215	Downregulated	Genotype_sac3_vs_wt
YGR056W	RSC1	738.522	0.732984	0.101093	2.30466	0.0211858	0.271495	Upregulated	Genotype_sac3_vs_wt
YER166W	DNF1	2035.21	-0.706945	0.089768	-2.30533	0.0211481	0.271495	Downregulated	Genotype_sac3_vs_wt
YHR025W	THR1	1933	-0.740131	0.104268	-2.30303	0.0212771	0.272129	Downregulated	Genotype_sac3_vs_wt
YLL040C	VPS13	1820.39	-0.80163	0.131108	-2.30062	0.0214133	0.273335	Downregulated	Genotype_sac3_vs_wt
YNL188W	KAR1	347.608	0.756426	0.111559	2.29857	0.0215291	0.274275	Upregulated	Genotype_sac3_vs_wt
YDL211C	YDL211C	124.05	0.872415	0.162279	2.2949	0.0217386	0.275864	Upregulated	Genotype_sac3_vs_wt
YIL064W	EFM4	590.399	-0.882599	0.166677	-2.29546	0.021707	0.275864	Downregulated	Genotype_sac3_vs_wt
YHR041C	SRB2	301.479	-0.847	0.151666	-2.28792	0.022142	0.280437	Downregulated	Genotype_sac3_vs_wt
YHR138C	YHR138C	423.165	1.01007	0.223418	2.28302	0.0224294	0.283271	Upregulated	Genotype_sac3_vs_wt
YBR104W	YMC2	723.432	-0.824419	0.142126	-2.28262	0.0224528	0.283271	Downregulated	Genotype_sac3_vs_wt
YHR020W	YHR020W	4204.35	-0.737407	0.104163	-2.27919	0.0226556	0.285276	Downregulated	Genotype_sac3_vs_wt
YJL149W	DAS1	511.41	0.763897	0.115901	2.27691	0.0227915	0.286433	Upregulated	Genotype_sac3_vs_wt
YJR152W	DAL5	182.301	0.780004	0.123084	2.27491	0.0229113	0.287251	Upregulated	Genotype_sac3_vs_wt
YFL045C	SEC53	4043.12	-0.75913	0.113936	-2.27435	0.0229448	0.287251	Downregulated	Genotype_sac3_vs_wt
YGL016W	KAP122	793.304	-0.715539	0.0953778	-2.25984	0.0238311	0.297366	Downregulated	Genotype_sac3_vs_wt
YLR285W	NNT1	645.986	-0.713576	0.0945181	-2.25963	0.0238441	0.297366	Downregulated	Genotype_sac3_vs_wt
YOL086C	ADH1	46927	-0.872673	0.165053	-2.2579	0.023952	0.29814	Downregulated	Genotype_sac3_vs_wt
YOR193W	PEX27	191.147	0.800889	0.133693	2.2506	0.0244108	0.302798	Upregulated	Genotype_sac3_vs_wt
YBR285W	YBR285W	40.1966	1.04266	0.241132	2.25047	0.0244192	0.302798	Upregulated	Genotype_sac3_vs_wt
YJL090C	DPB11	483.375	0.688628	0.0839058	2.24809	0.0245706	0.304096	Upregulated	Genotype_sac3_vs_wt
YLR131C	ACE2	861.839	0.811268	0.138601	2.24578	0.0247182	0.305342	Upregulated	Genotype_sac3_vs_wt
YDR270W	CCC2	503.877	0.853852	0.157638	2.24471	0.0247865	0.305424	Upregulated	Genotype_sac3_vs_wt
YER064C	VHR2	943.563	0.941463	0.196712	2.24421	0.0248186	0.305424	Upregulated	Genotype_sac3_vs_wt
YLR348C	DIC1	558.154	-0.799101	0.133512	-2.24025	0.0250745	0.30755	Downregulated	Genotype_sac3_vs_wt
YER072W	VTC1	3047.27	-0.794732	0.131572	-2.24008	0.0250859	0.30755	Downregulated	Genotype_sac3_vs_wt
YDR485C	VPS72	1053.41	0.682512	0.0815489	2.23807	0.0252163	0.30799	Upregulated	Genotype_sac3_vs_wt
YOR394W	PAU21	5.24956	-2.26014	0.786253	-2.23864	0.0251794	0.30799	Downregulated	Genotype_sac3_vs_wt
YJR103W	URA8	692.933	-0.807498	0.137577	-2.23509	0.0254114	0.30979	Downregulated	Genotype_sac3_vs_wt
YKL156W	RPS27A	2117.18	-0.813508	0.140665	-2.22876	0.0258301	0.314307	Downregulated	Genotype_sac3_vs_wt
YLR366W	YLR366W	1.60821	-2.9686	1.10897	-2.22602	0.0260126	0.315937	Downregulated	Genotype_sac3_vs_wt
YOL162W	YOL162W	35.2465	1.08633	0.264013	2.22084	0.0263617	0.319323	Upregulated	Genotype_sac3_vs_wt
YOL121C	RPS19A	5362.44	-0.794564	0.132661	-2.22043	0.0263895	0.319323	Downregulated	Genotype_sac3_vs_wt
YGL103W	RPL28	16576	-0.837406	0.152096	-2.21837	0.0265294	0.320421	Downregulated	Genotype_sac3_vs_wt
YJR150C	DAN1	56.2564	3.4381	1.32666	2.21466	0.0267834	0.322889	Upregulated	Genotype_sac3_vs_wt
YGL259W	YPS5	38.9242	1.12804	0.283951	2.21178	0.0269821	0.323805	Upregulated	Genotype_sac3_vs_wt
YGL227W	VID30	610.05	0.781726	0.127477	2.21001	0.0271048	0.323805	Upregulated	Genotype_sac3_vs_wt
YDR378C	LSM6	426.815	-0.803504	0.137228	-2.21168	0.0269885	0.323805	Downregulated	Genotype_sac3_vs_wt
YPL283W-A	YPL283W-A	2.31561	-2.69894	0.995015	-2.20996	0.0271081	0.323805	Downregulated	Genotype_sac3_vs_wt
YNR067C	DSE4	1932.31	-0.873318	0.168824	-2.21129	0.0270159	0.323805	Downregulated	Genotype_sac3_vs_wt
YDR171W	HSP42	1869.28	2.12496	0.736232	2.20713	0.0273048	0.325557	Upregulated	Genotype_sac3_vs_wt
YDR285W	ZIP1	247.968	0.724772	0.101927	2.20522	0.027439	0.326559	Upregulated	Genotype_sac3_vs_wt
YML034W	SRC1	1256.05	0.70903	0.0952299	2.19501	0.0281632	0.334566	Upregulated	Genotype_sac3_vs_wt
YKL062W	MSN4	652.852	1.00655	0.231361	2.18945	0.0285638	0.338708	Upregulated	Genotype_sac3_vs_wt
YLR467C-A	YLR467C-A	4.68854	-2.05555	0.712431	-2.18343	0.0290039	0.343301	Downregulated	Genotype_sac3_vs_wt
YJL194W	CDC6	222.887	0.866238	0.167822	2.1823	0.0290875	0.343665	Upregulated	Genotype_sac3_vs_wt
YLR455W	PDP3	508.141	0.695149	0.0895775	2.17854	0.0293655	0.345695	Upregulated	Genotype_sac3_vs_wt
YJL189W	RPL39	4579.99	-0.958809	0.210592	-2.17867	0.0293565	0.345695	Downregulated	Genotype_sac3_vs_wt
YNL089C	YNL089C	1.52161	-2.85737	1.08254	-2.17763	0.0294337	0.345873	Downregulated	Genotype_sac3_vs_wt
YNR073C	MAN2	66.1665	-1.0111	0.234998	-2.17493	0.0296353	0.347614	Downregulated	Genotype_sac3_vs_wt
YBL017C	PEP1	2149.91	-0.689809	0.0873227	-2.17365	0.0297311	0.34811	Downregulated	Genotype_sac3_vs_wt
YAL011W	SWC3	671.899	0.76283	0.121143	2.16958	0.0300387	0.351081	Upregulated	Genotype_sac3_vs_wt
YPL025C	YPL025C	14.6008	-1.31251	0.37538	-2.1645	0.0304257	0.354331	Downregulated	Genotype_sac3_vs_wt
YHR049W	FSH1	482.113	-0.767952	0.123775	-2.16483	0.0304008	0.354331	Downregulated	Genotype_sac3_vs_wt
YLR287C-A	RPS30A	5424.67	-0.875385	0.173635	-2.16192	0.0306241	0.356005	Downregulated	Genotype_sac3_vs_wt
YHR022C	YHR022C	24.0462	-1.06898	0.263527	-2.15909	0.0308429	0.35791	Downregulated	Genotype_sac3_vs_wt
YOL122C	SMF1	1033.73	-0.791261	0.135003	-2.15744	0.0309714	0.358762	Downregulated	Genotype_sac3_vs_wt
YMR260C	TIF11	4932.83	-0.929538	0.199185	-2.15648	0.031046	0.358986	Downregulated	Genotype_sac3_vs_wt
YJL196C	ELO1	1390.65	-0.812281	0.145082	-2.15244	0.0313626	0.362004	Downregulated	Genotype_sac3_vs_wt
YIL097W	FYV10	254.455	0.787234	0.133539	2.15093	0.0314816	0.362734	Upregulated	Genotype_sac3_vs_wt
YDR341C	YDR341C	3521.6	-0.638752	0.0645663	-2.14898	0.031636	0.36387	Downregulated	Genotype_sac3_vs_wt
YEL011W	GLC3	462.864	1.08742	0.273475	2.14799	0.0317149	0.364134	Upregulated	Genotype_sac3_vs_wt
YLR059C	REX2	402.709	-0.802116	0.140772	-2.14613	0.0318623	0.365182	Downregulated	Genotype_sac3_vs_wt
YNL324W	YNL324W	1.87581	-2.7831	1.06919	-2.13534	0.0327331	0.374504	Downregulated	Genotype_sac3_vs_wt
YEL051W	VMA8	2438.27	-0.773652	0.128241	-2.13389	0.0328519	0.375203	Downregulated	Genotype_sac3_vs_wt
YKL103C	YKL103C	1116.33	0.879024	0.178029	2.129	0.033254	0.379131	Upregulated	Genotype_sac3_vs_wt
YGL030W	RPL30	8684.38	-0.814976	0.148163	-2.12587	0.0335138	0.380759	Downregulated	Genotype_sac3_vs_wt
YPL249C-A	RPL36B	7891.03	-0.846837	0.163097	-2.12657	0.0334559	0.380759	Downregulated	Genotype_sac3_vs_wt
YLL049W	LDB18	196.013	-0.825108	0.153151	-2.12279	0.0337713	0.383015	Downregulated	Genotype_sac3_vs_wt
YER142C	MAG1	384.736	0.861831	0.170734	2.11927	0.0340673	0.384902	Upregulated	Genotype_sac3_vs_wt
YNL088W	TOP2	2373.38	-0.704953	0.0966791	-2.11993	0.0340121	0.384902	Downregulated	Genotype_sac3_vs_wt
YCR028C-A	RIM1	1035.93	-0.790565	0.137143	-2.11871	0.034115	0.384902	Downregulated	Genotype_sac3_vs_wt
YDR043C	NRG1	203.45	1.30896	0.382513	2.11486	0.0344422	0.387921	Upregulated	Genotype_sac3_vs_wt
YHL012W	YHL012W	14.3936	-1.63014	0.535065	-2.11216	0.0346725	0.389841	Downregulated	Genotype_sac3_vs_wt
YLR012C	YLR012C	5.16089	-1.97811	0.702549	-2.10392	0.0353851	0.397167	Downregulated	Genotype_sac3_vs_wt
YIL025C	YIL025C	10.2909	1.42289	0.439675	2.09903	0.0358147	0.401297	Upregulated	Genotype_sac3_vs_wt
YNL142W	MEP2	267.245	0.839489	0.161997	2.09565	0.036113	0.403944	Upregulated	Genotype_sac3_vs_wt
YGR256W	GND2	314.246	1.05469	0.265644	2.08809	0.0367899	0.409405	Upregulated	Genotype_sac3_vs_wt
YLR303W	MET17	1437.06	-0.9546	0.217681	-2.08837	0.036764	0.409405	Downregulated	Genotype_sac3_vs_wt
YAR069C	YAR069C	0.723799	-3.28586	1.33416	-2.0881	0.0367888	0.409405	Downregulated	Genotype_sac3_vs_wt
YPR158W	CUR1	384.971	1.69266	0.571898	2.08543	0.03703	0.411375	Upregulated	Genotype_sac3_vs_wt
YOR133W	EFT1	19410.8	-0.719472	0.105471	-2.08088	0.0374445	0.41527	Downregulated	Genotype_sac3_vs_wt
YNR014W	YNR014W	93.0382	1.04447	0.263292	2.06793	0.0386469	0.42715	Upregulated	Genotype_sac3_vs_wt
YBR191W-A	YBR191W-A	1638.7	-0.799806	0.144936	-2.06855	0.0385887	0.42715	Downregulated	Genotype_sac3_vs_wt
YGL037C	PNC1	2235.34	1.1359	0.30869	2.05999	0.0393991	0.433933	Upregulated	Genotype_sac3_vs_wt
YGR143W	SKN1	939.589	0.766738	0.129457	2.06043	0.0393571	0.433933	Upregulated	Genotype_sac3_vs_wt
YPL019C	VTC3	4086.87	-0.777543	0.134772	-2.05935	0.0394605	0.433933	Downregulated	Genotype_sac3_vs_wt
YOR372C	NDD1	642.291	0.76828	0.130793	2.05118	0.0402498	0.441865	Upregulated	Genotype_sac3_vs_wt
YFR053C	HXK1	2736.45	1.1934	0.338857	2.04629	0.0407283	0.446366	Upregulated	Genotype_sac3_vs_wt
YKR039W	GAP1	437.729	0.959973	0.22506	2.04377	0.0409759	0.448325	Upregulated	Genotype_sac3_vs_wt
YDR058C	TGL2	197.435	0.82304	0.158877	2.03327	0.0420254	0.458403	Upregulated	Genotype_sac3_vs_wt
YLR458W	YLR458W	1.56615	-2.88818	1.17462	-2.03315	0.0420379	0.458403	Downregulated	Genotype_sac3_vs_wt
YPL131W	RPL5	20577.5	-0.693143	0.0952335	-2.0281	0.0425502	0.463213	Downregulated	Genotype_sac3_vs_wt
YER185W	PUG1	70.5335	0.883851	0.189449	2.02614	0.0427506	0.464618	Upregulated	Genotype_sac3_vs_wt
YPR204C-A	YPR204C-A	2.42703	-2.54302	1.00903	-2.02473	0.0428947	0.465407	Downregulated	Genotype_sac3_vs_wt
YER190C-A	YER190C-A	2.2409	-2.42533	0.951973	-2.02246	0.0431286	0.467167	Downregulated	Genotype_sac3_vs_wt
YKL139W	CTK1	582.343	0.659751	0.0790938	2.01977	0.0434077	0.468654	Upregulated	Genotype_sac3_vs_wt
YNL129W	NRK1	240.774	-0.799508	0.14829	-2.01974	0.0434099	0.468654	Downregulated	Genotype_sac3_vs_wt
YIL020C	HIS6	419.464	-0.705469	0.101975	-2.01489	0.0439161	0.473334	Downregulated	Genotype_sac3_vs_wt
YHR039C-A	VMA10	2163.53	-0.848954	0.173294	-2.01366	0.0440457	0.473947	Downregulated	Genotype_sac3_vs_wt
YGL190C	CDC55	973.28	0.616943	0.0581499	2.01105	0.0443197	0.475323	Upregulated	Genotype_sac3_vs_wt
YCL005W-A	VMA9	668.105	-0.727919	0.113318	-2.01132	0.0442919	0.475323	Downregulated	Genotype_sac3_vs_wt
YBR090C	YBR090C	269.213	-0.789393	0.144063	-2.0088	0.0445586	0.476338	Downregulated	Genotype_sac3_vs_wt
YJL088W	ARG3	149.323	-1.1633	0.330201	-2.00878	0.0445606	0.476338	Downregulated	Genotype_sac3_vs_wt
YNL117W	MLS1	43.5716	1.11209	0.305225	2.00538	0.0449221	0.479414	Upregulated	Genotype_sac3_vs_wt
YHR177W	YHR177W	51.2683	-1.00461	0.252	-2.00244	0.0452375	0.481991	Downregulated	Genotype_sac3_vs_wt
YLR094C	GIS3	514.537	0.868787	0.184592	1.99785	0.0457331	0.485681	Upregulated	Genotype_sac3_vs_wt
YDR385W	EFT2	20362.1	-0.71498	0.10759	-1.99814	0.0457016	0.485681	Downregulated	Genotype_sac3_vs_wt
YGR154C	GTO1	166.815	0.796931	0.149119	1.99124	0.0464549	0.492543	Upregulated	Genotype_sac3_vs_wt
YDL061C	RPS29B	2678.54	-0.780464	0.140981	-1.98938	0.0466596	0.493909	Downregulated	Genotype_sac3_vs_wt
YJR048W	CYC1	316.583	-1.20231	0.353476	-1.98688	0.0469357	0.496026	Downregulated	Genotype_sac3_vs_wt
YER152C	YER152C	802.248	-0.75269	0.127292	-1.98513	0.0471302	0.497273	Downregulated	Genotype_sac3_vs_wt
YOR011W	AUS1	528.77	-0.883518	0.19354	-1.98159	0.0475248	0.500625	Downregulated	Genotype_sac3_vs_wt
YNL274C	GOR1	430.105	0.852876	0.178251	1.97966	0.0477421	0.502102	Upregulated	Genotype_sac3_vs_wt
YIR028W	DAL4	47.6443	-1.00193	0.254028	-1.97587	0.0481692	0.505776	Downregulated	Genotype_sac3_vs_wt
YBR031W	RPL4A	16337.1	-0.698894	0.100757	-1.97399	0.0483827	0.5072	Downregulated	Genotype_sac3_vs_wt
YJL089W	SIP4	62.3377	1.11773	0.314698	1.96294	0.0496534	0.519684	Upregulated	Genotype_sac3_vs_wt
YDL130W	RPP1B	6653	-0.764506	0.134914	-1.96055	0.0499311	0.521752	Downregulated	Genotype_sac3_vs_wt
YGR162W	TIF4631	4034.01	-0.722523	0.113547	-1.95975	0.0500255	0.521901	Downregulated	Genotype_sac3_vs_wt
YFR032C-A	RPL29	3563.92	-0.878723	0.193561	-1.95661	0.0503937	0.524901	Downregulated	Genotype_sac3_vs_wt
YGL248W	PDE1	351.154	0.766987	0.137039	1.94826	0.051384	0.534361	Upregulated	Genotype_sac3_vs_wt
YKL152C	GPM1	35798.5	-0.724441	0.115417	-1.94461	0.0518223	0.538059	Downregulated	Genotype_sac3_vs_wt
YNL247W	YNL247W	3295.49	-0.631667	0.0677646	-1.94301	0.0520151	0.539201	Downregulated	Genotype_sac3_vs_wt
YLR301W	HRI1	1883.34	-0.727757	0.117293	-1.94178	0.052164	0.539885	Downregulated	Genotype_sac3_vs_wt
YBR073W	RDH54	527.865	0.734178	0.120771	1.93902	0.0524987	0.541925	Upregulated	Genotype_sac3_vs_wt
YER096W	SHC1	83.8884	0.796592	0.153032	1.9381	0.0526109	0.541925	Upregulated	Genotype_sac3_vs_wt
YMR046C	YMR046C	298.473	-0.952165	0.233267	-1.9384	0.0525748	0.541925	Downregulated	Genotype_sac3_vs_wt
YIL072W	HOP1	66.3983	0.8993	0.206259	1.93591	0.0528783	0.543819	Upregulated	Genotype_sac3_vs_wt
YDR525W-A	SNA2	192.445	0.754476	0.131627	1.9333	0.0531989	0.546254	Upregulated	Genotype_sac3_vs_wt
YDR309C	GIC2	941.256	0.892829	0.203415	1.93117	0.0534625	0.54674	Upregulated	Genotype_sac3_vs_wt
YOR255W	OSW1	11.2405	1.41413	0.473333	1.93127	0.0534503	0.54674	Upregulated	Genotype_sac3_vs_wt
YBL066C	SEF1	532.993	0.796234	0.153419	1.93088	0.0534982	0.54674	Upregulated	Genotype_sac3_vs_wt
YDR016C	DAD1	119.412	-0.921574	0.218543	-1.92902	0.0537279	0.548227	Downregulated	Genotype_sac3_vs_wt
YLR136C	TIS11	249.736	1.08749	0.305327	1.92413	0.0543384	0.552853	Upregulated	Genotype_sac3_vs_wt
YJL037W	IRC18	46.5708	1.04673	0.284161	1.92403	0.0543511	0.552853	Upregulated	Genotype_sac3_vs_wt
YPL159C	PET20	609.677	0.72386	0.116883	1.91525	0.0554607	0.561507	Upregulated	Genotype_sac3_vs_wt
YAR018C	KIN3	598.823	0.704761	0.106848	1.91638	0.0553167	0.561507	Upregulated	Genotype_sac3_vs_wt
YGL123C-A	YGL123C-A	17.3373	-1.90592	0.733874	-1.91575	0.0553974	0.561507	Downregulated	Genotype_sac3_vs_wt
YGR061C	ADE6	4299.9	-0.730513	0.120656	-1.9105	0.0560689	0.566783	Downregulated	Genotype_sac3_vs_wt
YMR174C	PAI3	97.8388	1.00605	0.265547	1.9057	0.0566888	0.572161	Upregulated	Genotype_sac3_vs_wt
YGR192C	TDH3	134892	-0.751335	0.132046	-1.90338	0.0569905	0.574316	Downregulated	Genotype_sac3_vs_wt
YGR240C	PFK1	7135.45	-0.807269	0.161828	-1.89873	0.0575999	0.57956	Downregulated	Genotype_sac3_vs_wt
YKL069W	YKL069W	298.355	-0.699864	0.105742	-1.89011	0.0587428	0.590147	Downregulated	Genotype_sac3_vs_wt
YOR167C	RPS28A	4076.38	-0.901804	0.212679	-1.88925	0.0588588	0.590402	Downregulated	Genotype_sac3_vs_wt
YJL170C	ASG7	7.20422	1.41027	0.482337	1.88722	0.0591311	0.59222	Upregulated	Genotype_sac3_vs_wt
YER048C	CAJ1	1729.7	-0.682242	0.0967045	-1.88452	0.0594946	0.594946	Downregulated	Genotype_sac3_vs_wt
YER035W	EDC2	418.483	0.990257	0.260488	1.88208	0.0598257	0.59734	Upregulated	Genotype_sac3_vs_wt
YER045C	ACA1	493.665	0.728778	0.121647	1.88066	0.0600178	0.59779	Upregulated	Genotype_sac3_vs_wt
YDL205C	HEM3	859.762	-0.744509	0.130031	-1.88039	0.0600545	0.59779	Downregulated	Genotype_sac3_vs_wt
YGR204W	ADE3	4484.28	-0.686389	0.0993474	-1.87613	0.060637	0.602667	Downregulated	Genotype_sac3_vs_wt
YIL121W	QDR2	872.465	-0.792383	0.156657	-1.86639	0.0619872	0.615147	Downregulated	Genotype_sac3_vs_wt
YDL214C	PRR2	72.0325	0.879017	0.203496	1.86253	0.0625291	0.619129	Upregulated	Genotype_sac3_vs_wt
YJR158W	HXT16	2.41363	-2.44786	1.04602	-1.86217	0.0625786	0.619129	Downregulated	Genotype_sac3_vs_wt
YDR457W	TOM1	2632.72	-0.71569	0.115932	-1.86048	0.0628171	0.620545	Downregulated	Genotype_sac3_vs_wt
YNL135C	FPR1	3774.52	-0.703992	0.109761	-1.85851	0.0630965	0.622361	Downregulated	Genotype_sac3_vs_wt
YBL032W	HEK2	1007.29	-0.712863	0.114833	-1.85368	0.0637853	0.628203	Downregulated	Genotype_sac3_vs_wt
YNR032C-A	HUB1	228.106	-0.859557	0.194146	-1.852	0.0640265	0.629627	Downregulated	Genotype_sac3_vs_wt
YOR032W-A	YOR032W-A	6.6982	-1.44009	0.508064	-1.85034	0.064264	0.631008	Downregulated	Genotype_sac3_vs_wt
YMR141C	YMR141C	5.88179	1.35681	0.463273	1.84947	0.0643896	0.63129	Upregulated	Genotype_sac3_vs_wt
YMR037C	MSN2	649.76	0.687267	0.101438	1.84613	0.064873	0.635072	Upregulated	Genotype_sac3_vs_wt
YJL028W	YJL028W	1.39211	-2.55297	1.11322	-1.84418	0.0651573	0.636898	Downregulated	Genotype_sac3_vs_wt
YJR110W	YMR1	597.725	0.69268	0.104875	1.83723	0.0661754	0.64588	Upregulated	Genotype_sac3_vs_wt
[truncated: 5,977 more rows]

## Sheet: Age_24h_vs_log
Gene_ID	Gene_name	baseMean	log2FoldChange	lfcSE	stat	pvalue	padj	Direction	Model_factor
[truncated: 6,644 more rows]

[truncated: 3 more sheets: Age_48h_vs_log, TRP1_marker_1_vs_0, TOM70-GFP median]
