# Supplementary material for: Senescence in yeast is associated with amplified linear fragments of chromosome XII rather than ribosomal DNA circle accumulation
Source: PLoS Biol. 2023 Aug 29;21(8):e3002250. doi: 10.1371/journal.pbio.3002250 (PMC10464983; doi:10.1371/journal.pbio.3002250)
Supplement: S6 File — Description of the variables used, calculated Model Coefficients and Significance tables for each comparison. (XLSX) [file pbio.3002250.s019.xlsx]

## Sheet: Readme
Model coefficients and DESeq2 differential expression analyses as discussed in the latter part of Results section "ChrXIIr is associated with the SEP across different mutants and environments" and Figures S8A & S8B
A DESeq2 model was used to estimate the effects on average gene expression of the following factors. Genotype, Sugar, Age, and TRP1 marker were categorical. TOM70-GFP median values were continuous and scaled linearly to the range 0 - 1
Factor	Levels
Genotype	WT, spt3Δ, sac3Δ
Sugar	Glucose, Galactose
Age	log phase, 24h, 48h
TRP1 marker	1 (present), 0 (not present)
TOM70-GFP median	Continuous range 0 to 1
The sheet "Linear model coefficients" shows the log2 fold change coefficients assigned to each model factor.
Subsequent sheets show the DESeq2 results for each linear model factor/level. Results were calculated with significance threshold p < 0.05 and a log2 fold change cutoff of ±0.5

## Sheet: Linear model coefficients
Gene_ID	Gene_name	Intercept	Genotype_spt3_vs_wt	Genotype_sac3_vs_wt	Sugar_Galactose_vs_Glucose	Age_24h_vs_log	Age_48h_vs_log	GFP_median	TRP1_marker_1_vs_0
YDL248W	COS7	8.31812	0.332857	0.229996	-0.0546915	0.542007	0.666626	0.635586	-0.0147477
YDL247W-A	YDL247W-A	2.87247	0.839128	0.687716	-0.160014	0.331082	0.532737	0.98033	0.0388215
YDL247W	MPH2	4.44254	0.882581	-0.231739	-0.150172	0.0434369	-0.0880569	1.44741	0.294513
YDL246C	SOR2	4.0734	-0.563726	1.41547	1.32704	0.781284	0.53515	1.97543	-0.0868504
YDL245C	HXT15	0.447296	-0.2355	0.23842	3.0318	-0.512033	-0.935714	3.82563	-0.260619
YDL244W	THI13	3.72172	0.251763	-0.157458	0.876474	0.935587	0.589951	2.33396	-0.00813366
YDL243C	AAD4	6.97197	-0.586847	0.582017	0.52059	0.078245	-0.135382	1.55736	-0.0614742
YDL242W	YDL242W	-0.904847	0.463975	0.395693	1.57413	-1.17784	-1.14127	2.36419	0.497439
YDL241W	YDL241W	7.86915	-0.48184	-0.266376	-1.21085	0.100769	-0.518626	-0.612935	-0.0700546
YDL240C-A	YDL240C-A	-2.72639	-0.375394	-0.473202	-0.52683	-0.16516	0.00138266	1.12903	0.640847
YDL240W	LRG1	8.64974	0.0666122	0.60163	0.233145	-0.563772	-0.610721	0.224118	0.0861724
YDL239C	ADY3	7.44301	0.210676	0.444734	0.488511	-0.104066	-0.245045	1.10133	0.155682
YDL238C	GUD1	6.55472	0.295909	0.358388	0.670128	0.160792	0.169007	0.618569	0.221422
YDL237W	AIM6	9.9181	0.043483	-0.171932	0.147791	-0.0111312	-0.0491177	-0.064101	0.0166027
YDL236W	PHO13	10.7055	-0.358859	-0.55852	-0.0812594	-0.114912	-0.175747	-0.767507	0.0552971
YDL235C	YPD1	9.76713	-0.0283279	-0.0357819	-0.21871	0.0321544	-0.112762	-0.109711	-0.137365
YDL234C	GYP7	8.77536	0.585318	0.81573	0.597034	0.34141	0.214346	1.53587	0.109319
YDL233W	MFG1	7.53317	0.23286	0.550583	0.491407	0.139072	0.0179172	0.836605	0.0863087
YDL232W	OST4	7.65382	-0.124436	-0.500904	0.0886878	-0.2292	-0.347618	-0.119847	0.0908622
YDL231C	BRE4	9.89869	-0.225392	0.138758	-0.185756	-0.095579	0.0604017	0.0546079	0.0117592
YDL230W	PTP1	7.73496	0.0179992	0.382043	0.290393	0.501897	0.536213	0.709208	0.141095
YDL229W	SSB1	15.339	-0.101586	-1.33061	-0.356274	-0.407572	-0.443252	-1.3706	0.140688
YDL228C	YDL228C	4.28622	-2.33263	-1.28724	-0.790495	0.148803	0.382362	-1.39029	-0.19844
YDL227C	HO	8.65439	-0.172171	0.508906	0.538001	-0.337797	-0.613553	0.581954	-0.0489634
YDL226C	GCS1	10.6436	0.0120429	-0.636188	-0.0998043	-0.242763	-0.293885	-0.825548	0.0454089
YDL225W	SHS1	10.4268	0.244277	-0.192833	-0.0612889	-0.110324	-0.180586	-0.463911	-0.100888
YDL224C	WHI4	9.49535	0.000859153	0.453767	0.162824	-0.0518561	0.00104346	-0.0911303	0.0754078
YDL223C	HBT1	7.7435	-0.0261885	0.48538	0.449267	0.768314	0.727558	1.50522	-0.0191009
YDL222C	FMP45	4.91567	0.184106	-0.368926	0.492843	0.0520639	0.562448	0.751175	0.0176666
YDL221W	YDL221W	1.31691	-0.523332	0.528898	1.47962	0.785598	0.00105188	2.92818	0.0752053
YDL220C	CDC13	7.96167	-0.0121989	-0.430391	0.0381761	0.0914494	0.160244	0.0419449	0.0795049
YDL219W	DTD1	8.89052	-0.38037	-0.921646	-0.463756	-0.0672271	-0.0887945	-0.845308	-0.0337383
YDL218W	YDL218W	4.60586	-0.521954	0.747214	-0.0683292	-0.101095	0.274396	0.736766	-0.117329
YDL217C	TIM22	8.84818	0.0577638	0.139806	0.0345653	0.0433303	0.066028	-0.314469	0.0400435
YDL216C	RRI1	7.0196	0.020222	0.587144	0.528399	0.0887818	0.13633	0.48481	0.0310576
YDL215C	GDH2	9.21543	0.338831	0.787721	0.813917	0.132317	-0.0295581	1.32359	0.173335
YDL214C	PRR2	5.41085	0.183387	0.833509	0.805834	-0.127849	-0.203998	1.56508	0.110077
YDL213C	NOP6	11.1941	-0.203753	-0.399948	-0.712999	0.197992	0.269383	-0.599074	-0.330902
YDL212W	SHR3	11.2974	-0.112505	-0.378246	-0.294798	0.0165164	-0.0814204	-0.614704	-0.173863
YDL211C	YDL211C	6.95204	-0.179564	0.873535	0.227442	-0.261997	-0.43393	0.449479	-0.0251
YDL210W	UGA4	4.92054	-0.294559	-0.0570711	0.0998684	0.158286	0.289187	1.1086	0.125166
YDL209C	CWC2	8.06905	-0.234881	0.909228	-0.0380988	0.0630361	0.138108	-0.0252437	0.0300164
YDL208W	NHP2	12.2214	-0.418303	-0.423192	-0.824295	-0.129824	-0.0624766	-1.11456	-0.294711
YDL207W	GLE1	9.75859	0.0721878	0.363805	-0.142134	0.0267386	0.154095	0.0485725	-0.142861
YDL206W	YDL206W	7.8646	0.0884313	0.593518	0.288015	-0.0219192	-0.00013903	0.595632	0.0733923
YDL205C	HEM3	10.4666	-0.119796	-0.429427	0.363862	-0.394393	-0.363769	-0.495458	-0.200421
YDL204W	RTN2	6.85422	0.00771711	0.588777	2.11282	-0.139753	0.202725	1.74687	0.0155775
YDL203C	ACK1	8.93582	-0.139049	0.00827984	-0.0472397	-0.259101	-0.229931	-0.290174	0.00690038
YDL202W	MRPL11	8.90767	-0.100078	0.341948	0.524687	-0.0465214	-0.102925	0.0718674	0.0396006
YDL201W	TRM8	10.3352	-0.147109	-0.595989	-0.437332	-0.178967	-0.222312	-0.972772	-0.0630827
YDL200C	MGT1	7.57526	-0.352393	0.0416105	0.211492	0.095992	-0.135334	0.557893	-0.236276
YDL199C	YDL199C	6.1222	0.641659	0.864129	1.07739	0.42048	0.305698	1.81365	0.0377999
YDL198C	GGC1	10.4442	-0.1386	-1.11559	0.453907	-0.294735	-0.65067	-0.618885	-0.594116
YDL197C	ASF2	8.3877	-0.134982	0.370817	0.235677	0.00547367	0.12183	0.421315	0.0449554
YDL196W	YDL196W	0.95071	0.0134442	-0.340434	-0.74417	0.147763	0.0401347	0.0061215	0.0793319
YDL195W	SEC31	11.8193	0.224688	-0.295385	0.0407241	-0.242867	-0.201279	-0.602428	0.10968
YDL194W	SNF3	7.95037	0.155951	0.669345	1.23215	0.188078	0.14865	0.910881	-0.0837731
YDL193W	NUS1	9.30097	0.0930719	-0.209771	-0.0434898	0.0816359	0.0248503	-0.130543	0.0554623
YDL192W	ARF1	13.0202	-0.386054	-0.674477	-0.376917	-0.19023	-0.242938	-0.965692	-0.0443872
YDL191W	RPL35A	13.8229	-0.501379	-1.19558	-0.618427	-0.387393	-0.432855	-1.37454	-0.183109
YDL190C	UFD2	10.3305	0.567482	-0.113603	0.0547688	-0.108674	-0.105213	-0.0835869	0.1097
YDL189W	RBS1	10.1306	-0.200394	-0.131103	-0.446778	-0.114229	-0.111979	-0.504533	-0.0519233
YDL188C	PPH22	9.91864	0.145139	-0.13656	-0.00294351	-0.0553177	0.0108371	-0.257804	0.128608
YDL187C	YDL187C	3.37801	0.579782	-0.805005	-0.703755	0.542819	0.708098	0.307839	0.165275
YDL186W	YDL186W	0.563368	-0.658775	-1.38792	-0.674504	1.13837	2.8671	-0.331918	0.203149
YDL185C-A	YDL185C-A	-1.19653	0.46094	-0.773803	-1.03064	-0.174239	0.752172	0.263267	-0.0665208
YDL185W	VMA1	13.3992	0.145892	-0.885851	-0.272292	-0.0729059	0.0116591	-0.62827	0.106488
YDL184C	RPL41A	11.0452	-0.270983	-1.18064	-0.562788	-0.351438	-0.436667	-0.861399	-0.412193
YDL183C	YDL183C	6.86826	0.0934426	0.455785	0.333015	0.168016	0.0867573	0.708553	-0.286382
YDL182W	LYS20	12.6198	-0.220122	-0.855188	-0.629963	-0.256785	-0.311635	-0.91342	-0.878959
YDL181W	INH1	6.76562	0.447549	1.0932	3.45659	0.669346	0.201237	2.74243	-0.165509
YDL180W	YDL180W	8.698	0.314845	0.235465	0.476732	-0.0320108	-0.131646	0.35035	-0.071013
YDL179W	PCL9	8.59511	-0.258219	0.243038	0.261458	-0.0377913	-0.0259112	-0.516877	0.0128307
YDL178W	DLD2	10.0902	0.0545078	0.0267596	0.324051	0.00837294	-0.0450369	-0.0858379	-0.0475573
YDL177C	YDL177C	7.22907	-0.0200777	0.460841	-0.362279	-0.0887891	-0.158934	0.246687	-0.124214
YDL176W	YDL176W	8.56278	0.121464	0.336326	-0.132292	-0.0422493	0.154343	0.0242942	0.0441505
YDL175C	AIR2	7.90422	0.139354	-0.401106	-0.0666388	0.0661176	0.0568095	0.0194889	0.107036
YDL174C	DLD1	9.58859	0.325266	0.253346	1.29575	-0.348666	-0.606483	0.996104	0.0122696
YDL173W	PAR32	10.206	0.192907	0.00479256	-0.0723028	0.0454333	-0.00112576	0.0255642	-0.0237454
YDL172C	YDL172C	3.59898	0.571321	-0.583856	-0.746375	0.454294	0.893213	-0.0472223	-0.00883956
YDL171C	GLT1	11.5601	0.31717	-0.26897	-0.496249	0.189224	0.416545	-0.340133	0.0301818
YDL170W	UGA3	9.01577	0.0893094	0.38607	-0.281698	0.405912	0.395832	0.353091	-0.515059
YDL169C	UGX2	4.02711	0.72845	1.63938	2.0004	0.902285	0.628233	3.0291	0.0872993
YDL168W	SFA1	10.4396	-0.0660057	-0.623179	-0.148752	0.12045	0.115022	-0.322404	0.0625885
YDL167C	NRP1	10.6739	0.0462461	0.122563	-0.663224	-0.146342	-0.14993	-0.948143	-0.0702916
YDL166C	FAP7	9.51145	-0.264149	-0.520682	-0.388183	-0.150326	-0.245559	-0.679958	-0.115395
YDL165W	CDC36	8.94675	-0.136378	-0.226162	-0.120429	-0.181869	-0.138309	-0.457391	-0.0332915
YDL164C	CDC9	9.60471	-0.0801203	-0.193552	-0.116112	0.00348278	0.0492533	-0.330397	0.0450338
YDL163W	YDL163W	-0.520896	-1.3343	-1.10108	-0.870653	0.783753	-0.161593	-1.33622	-0.12302
YDL162C	YDL162C	0.553774	-0.742102	-1.47821	-0.787616	-0.0643786	1.64522	-3.8458	-0.414399
YDL161W	ENT1	10.0667	0.14016	0.290665	-0.191536	0.0600784	0.064941	-0.30081	-0.203787
YDL160C-A	MHF2	6.01872	-0.668761	-0.0073372	0.0291994	-0.0648113	-0.259646	-0.236574	-0.222401
YDL160C	DHH1	10.0927	0.367661	-0.309936	0.129501	-0.290932	-0.139735	-0.608253	0.00141209
YDL159W-A	YDL159W-A	-2.79147	0.15108	-0.0497034	0.212501	-0.740561	-0.815558	3.12189	0.395269
YDL159W	STE7	8.15174	0.131999	0.551259	0.126631	-0.0438909	-0.0567196	0.0610002	0.0892815
YDL159C-B	YDL159C-B	-1.29299	-1.15449	1.22154	-0.723652	-0.276232	0.851611	0.19307	0.0286692
YDL158C	YDL158C	8.08721	-0.163991	-0.511108	-0.553285	0.0951493	-0.0287185	-0.46929	-0.300233
YDL157C	YDL157C	9.92763	-0.206824	-0.629784	-0.493381	-0.0045103	-0.13938	-0.569465	-0.272852
YDL156W	CMR1	7.60309	0.122399	0.0638037	0.179813	-0.33409	-0.456219	0.101046	0.131413
YDL155W	CLB3	9.31051	-0.0900107	0.153083	0.0974321	-0.238358	-0.261141	-0.18954	0.0729557
YDL154W	MSH5	7.1253	0.124425	0.152119	0.248982	-0.521422	-0.660511	0.51144	0.180818
YDL153C	SAS10	12.3774	-0.249159	-0.45145	-0.923876	-0.0860774	-0.0165881	-0.976181	-0.362997
YDL152W	YDL152W	2.86676	-0.905486	-1.01611	-0.702271	0.173644	0.738102	-2.0712	0.0569105
YDL151C	BUD30	1.34905	-1.10255	-0.611713	-0.407077	0.182647	0.00340667	-0.796872	0.278543
YDL150W	RPC53	10.6389	-0.188692	-0.394369	-0.656151	-0.0331072	0.0201616	-0.79322	-0.139598
YDL149W	ATG9	7.21516	0.565298	0.830674	0.602095	0.090174	0.248589	0.957658	0.242792
YDL148C	NOP14	11.9335	0.200672	-0.457477	-0.830529	-0.106131	-0.0747346	-1.12832	-0.179938
YDL147W	RPN5	12.0033	0.0706152	0.152627	-0.339721	-0.00506685	0.0501468	-0.323429	-0.158798
YDL146W	LDB17	7.92246	0.228456	-0.132445	0.135053	-0.100782	-0.133713	-0.0358647	0.176806
YDL145C	COP1	12.4679	0.228966	-0.51649	-0.0827182	-0.178556	-0.166757	-0.6653	0.0812253
YDL144C	YDL144C	9.06445	-0.165077	-0.296894	0.441239	-0.179853	-0.261093	-0.225618	0.0389187
YDL143W	CCT4	12.177	-0.134582	-0.454027	-0.28499	-0.161355	-0.177209	-0.728824	0.0482061
YDL142C	CRD1	7.25588	0.410961	0.404819	0.354854	0.0699953	0.0471986	0.385714	-0.0547119
YDL141W	BPL1	9.47412	0.210159	-0.442383	-0.011868	-0.340838	-0.372538	-0.52354	0.119319
YDL140C	RPO21	12.0889	0.172583	0.0664681	-0.200512	-0.0661971	0.0333376	-0.367432	0.0627127
YDL139C	SCM3	6.49796	0.0961047	0.557258	0.017169	0.288364	0.208026	0.913842	0.0197303
YDL138W	RGT2	8.36789	-0.152079	0.0632462	-0.268351	0.320288	0.275509	0.291646	0.107815
YDL137W	ARF2	11.5864	-0.0629912	-0.192527	0.371619	0.156053	-0.00237696	0.13213	-0.0350735
YDL136W	RPL35B	13.7023	-0.456921	-1.21665	-0.666501	-0.399711	-0.451753	-1.4512	-0.208788
YDL135C	RDI1	10.036	0.0678174	-0.431949	-0.0685564	0.0602355	-0.0181332	-0.213735	-0.18571
YDL134C	PPH21	10.2225	0.243802	0.0738441	0.102891	-0.0437557	0.0694986	-0.0594855	0.0463445
YDL133C-A	RPL41B	10.6549	0.148537	-0.985539	-0.288571	-0.383728	-0.485965	-0.449336	-0.432404
YDL133W	SRF1	8.73119	-0.243993	0.420241	0.0269412	-0.0463858	0.0297301	0.307782	0.0311848
YDL132W	CDC53	10.7138	0.428819	-0.0772085	-0.08675	-0.0557952	-0.056745	-0.0644872	0.0610755
YDL131W	LYS21	11.7839	-0.0093129	-0.809946	-0.394304	0.103219	0.0723556	-0.76742	-0.445733
YDL130W-A	STF1	7.39466	0.30938	1.03788	2.01258	0.917265	0.371901	2.42604	-0.0665696
YDL130W	RPP1B	13.5532	-0.492123	-0.981894	-0.445081	-0.28534	-0.331941	-1.03392	0.113106
YDL129W	YDL129W	7.7552	-0.21453	0.207046	-0.538056	-0.0842263	0.0749869	-0.966674	-0.132722
YDL128W	VCX1	9.99667	-0.0606974	0.121816	0.187756	-0.117426	-0.126711	-0.223572	-0.0694704
YDL127W	PCL2	7.91353	0.343931	0.229774	-0.052996	0.589425	0.863287	0.265536	-0.00655532
YDL126C	CDC48	13.2846	0.446445	-0.309053	-0.0433066	-0.0257738	-0.0780655	-0.315455	0.0308586
YDL125C	HNT1	10.4913	0.0937338	-0.493193	-0.0394713	0.14467	0.150992	-0.330027	0.118271
YDL124W	YDL124W	10.1374	-0.515579	0.88655	1.43453	-0.00125159	-0.0856368	1.08385	0.189289
YDL123W	SNA4	7.26494	0.466803	0.513007	-0.191712	0.336759	0.383104	0.451365	0.138751
YDL122W	UBP1	11.3346	0.0583614	0.16575	-0.334764	-0.0893978	-0.107673	-0.482928	-0.0812899
YDL121C	YDL121C	10.5915	-0.16113	-0.800023	-0.643129	-0.0167174	-0.0200768	-0.904751	-0.44268
YDL120W	YFH1	9.44594	0.244944	-0.396688	0.0233167	-0.0280606	-0.104099	-0.289112	0.0184089
YDL119C	HEM25	7.4083	0.0535479	0.191841	0.18359	0.450529	0.235373	0.699113	0.0144049
YDL118W	YDL118W	-1.5678	-0.662479	-0.29905	-0.392853	0.0668039	1.08974	-0.163054	0.587423
YDL117W	CYK3	9.76154	0.15013	0.26895	-0.0634632	-0.0331139	-0.0560913	-0.365712	0.103335
YDL116W	NUP84	10.1371	0.170955	0.0618255	-0.0202115	-0.202182	-0.18775	-0.502558	0.00305972
YDL115C	IWR1	8.90917	0.0796572	0.483126	0.0236056	0.0400286	0.15691	0.18825	-0.0212416
YDL114W-A	YDL114W-A	2.19695	-0.391456	0.547892	0.419276	-0.0911461	-0.938684	0.603177	-0.484645
YDL114W	YDL114W	0.561168	-0.215656	0.641636	0.0841896	2.8593	2.51618	2.70831	-0.0211785
YDL113C	ATG20	8.68083	0.152122	0.527501	0.443036	-0.0176474	-0.0336002	0.655862	-0.0565889
YDL112W	TRM3	11.0093	0.191126	-0.328407	-0.525079	-0.049297	-0.0163447	-0.88985	0.0562618
YDL111C	RRP42	9.4986	-0.158756	-0.122701	-0.210079	0.00394199	0.0333263	-0.498967	0.0411959
YDL110C	TMA17	7.76437	0.275985	1.15073	1.5524	0.54799	0.514598	1.92469	0.0770413
YDL109C	YDL109C	7.41839	-0.145416	0.412791	0.09798	-0.162466	-0.0877985	0.36757	0.0698877
YDL108W	KIN28	8.28033	0.143635	-0.11489	-0.110908	-0.0652117	-0.0391593	-0.179977	0.00224337
YDL107W	MSS2	7.06274	-0.140141	0.538246	0.433537	-0.289247	-0.412012	0.412379	0.0847178
YDL106C	PHO2	8.61072	0.336875	0.729068	0.152147	-0.211032	-0.138669	0.00641713	0.084959
YDL105W	NSE4	7.63737	0.12714	0.158646	-0.0722524	-0.0514613	0.0655448	-0.0387731	-0.114746
YDL104C	QRI7	7.22901	-0.361505	0.357892	0.647239	-0.0958825	-0.0309716	0.204765	-0.264488
YDL103C	QRI1	9.63351	0.0443553	-0.234487	0.24822	-0.174673	-0.238692	-0.213361	0.19227
YDL102W	POL3	9.73459	0.262022	-0.149913	-0.179336	-0.0760456	-0.0593522	-0.405437	0.0676517
YDL101C	DUN1	8.19098	0.237741	0.6247	0.152126	-0.101171	-0.0717787	0.523088	0.226237
YDL100C	GET3	11.8719	0.364543	-0.320739	-0.224639	-0.0293503	-0.133325	-0.322111	0.0191736
YDL099W	BUG1	10.6123	0.11653	0.311877	-0.212544	0.0540016	0.0964036	0.103115	-0.219905
YDL098C	SNU23	7.5475	-0.191686	-0.00960507	-0.208336	0.254107	0.337946	-0.0619916	-0.219993
YDL097C	RPN6	11.5255	0.0400455	0.190108	-0.0902411	0.0131011	0.00107052	-0.219474	0.0482361
YDL096C	OPI6	1.00171	-0.694288	-0.339059	-0.529055	-0.147088	0.25404	-0.192378	-0.172205
YDL095W	PMT1	12.4059	0.0341566	-0.594628	-0.189668	-0.0258724	-0.0702364	-0.509784	0.0669956
YDL094C	YDL094C	1.28267	-0.422707	-0.732086	0.47255	-0.0239841	-0.309948	1.3972	0.0320246
YDL093W	PMT5	9.58885	0.151473	-0.270939	-0.307803	-0.0728999	-0.0160515	-0.479502	0.11323
YDL092W	SRP14	9.99016	-0.0352269	-0.580869	-0.430132	-0.200241	-0.196867	-0.863212	-0.186108
YDL091C	UBX3	8.02076	0.52951	0.587033	0.36566	0.0603481	0.126121	0.462573	0.0259321
YDL090C	RAM1	8.32551	0.0975556	-0.0850031	0.0332525	0.0862272	0.125747	-0.0748871	0.0267982
YDL089W	NUR1	8.54192	0.441385	0.143874	-0.0117684	0.0861199	0.114252	0.203616	-0.0752639
YDL088C	ASM4	9.54881	0.185492	0.446772	-0.0450125	-0.120931	-0.0629675	-0.193197	0.0744062
YDL087C	LUC7	7.13243	0.121173	0.339245	-0.244802	0.0307107	0.158554	0.000527711	-0.0226763
YDL086W	YDL086W	9.52091	0.642318	0.0372792	0.117592	0.250484	0.272447	0.090773	0.108992
YDL086C-A	YDL086C-A	4.09806	-0.433316	-0.808943	-0.870834	0.331512	0.493467	-0.574079	0.262746
YDL085C-A	YDL085C-A	9.17067	-0.260344	-0.956622	-0.895651	0.210748	0.39765	-0.90513	-0.344488
YDL085W	NDE2	3.07735	0.578665	1.81991	2.43346	1.61707	1.72462	3.3926	0.149498
YDL084W	SUB2	13.2158	0.0336924	-0.897742	-0.176837	-0.371584	-0.467044	-0.87136	0.0214743
YDL083C	RPS16B	13.9035	-0.853843	-1.34367	-0.481007	-0.430663	-0.542933	-1.43834	0.0307077
YDL082W	RPL13A	13.296	0.144386	-0.844609	-0.521641	-0.48078	-0.555567	-1.28574	-0.254119
YDL081C	RPP1A	13.9148	-0.155849	-1.08216	-0.519125	-0.39747	-0.408445	-1.24218	-0.000139873
YDL080C	THI3	8.76483	0.0191375	-0.372372	-0.125313	0.0946498	0.215167	-0.154868	0.0278628
YDL079C	MRK1	5.77419	0.466198	1.60051	4.46735	0.0454893	-0.679327	3.08552	-0.117573
YDL078C	MDH3	10.8485	0.191515	-0.343799	0.446908	-0.2346	-0.244475	-0.211583	-0.0553139
YDL077C	VAM6	9.05027	0.139746	-0.0801605	0.124752	-0.254012	-0.341978	0.133735	0.117682
YDL076C	RXT3	8.64523	-0.00892305	0.0655816	0.0214748	-0.423858	-0.436817	-0.061322	0.0405301
YDL075W	RPL31A	14.4428	-0.869367	-1.27079	-0.656554	-0.328207	-0.3837	-1.37992	-0.195463
YDL074C	BRE1	10.7846	0.0165954	0.313304	-0.32092	-0.383355	-0.370247	-0.662839	-0.0557742
YDL073W	AHK1	10.1238	0.384578	0.133437	-0.434232	-0.0835114	-0.0780837	-0.272213	0.00160235
YDL072C	YET3	10.0874	0.614049	0.487539	0.206569	0.398106	0.339707	0.554767	-0.0692049
YDL071C	YDL071C	1.07143	1.10577	0.479208	0.240152	0.105372	0.358498	1.51603	0.274089
YDL070W	BDF2	11.3478	-1.40081	-0.168591	-0.283325	-0.307253	-0.146246	0.17825	-0.0968028
YDL069C	CBS1	6.84708	0.311605	0.491075	0.510416	-0.247975	-0.352677	0.545511	-0.0416053
YDL068W	YDL068W	1.09508	-0.00429374	-0.397321	0.0987177	0.228305	-0.131568	-0.00499701	0.142317
YDL067C	COX9	8.31126	0.475498	0.112326	1.82557	0.0108669	-0.00870423	0.567449	-0.247929
YDL066W	IDP1	11.1888	0.623941	-0.319474	0.563001	0.0561053	-0.193357	0.0456469	-0.367842
YDL065C	PEX19	10.0865	0.522707	0.0579275	-0.129544	-0.0486112	-0.0857136	0.129917	-0.0854339
YDL064W	UBC9	9.18247	-0.577975	-0.547082	0.193483	-0.841074	-1.06931	-2.22335	-0.213128
YDL063C	SYO1	10.7938	0.00820515	-0.239163	-0.772205	0.0460346	0.112619	-1.0751	-0.0799145
YDL062W	YDL062W	0.199817	-1.24345	0.343403	-0.355233	0.0228205	0.552351	1.9979	0.318628
YDL061C	RPS29B	12.3836	-0.503034	-1.09034	-0.367059	-0.357237	-0.415781	-1.05615	0.0563599
YDL060W	TSR1	11.473	-0.168733	-0.444623	-0.700828	-0.0490263	0.0523254	-1.16959	-0.118978
YDL059C	RAD59	7.29472	0.154363	-0.194021	-0.323454	0.075612	0.0962848	0.474653	-0.13403
YDL058W	USO1	11.2281	0.260041	-0.247089	-0.36685	-0.217787	-0.223514	-0.322297	-0.141239
YDL057W	YDL057W	6.63609	0.0856429	0.0998608	0.229564	0.469168	0.548235	0.849113	-0.024457
YDL056W	MBP1	9.29695	0.296472	0.557186	0.0596541	-0.166052	-0.0846048	0.0215513	0.0486085
YDL055C	PSA1	14.3788	-0.631934	-0.803521	0.0964372	-0.690346	-0.701312	-1.08025	0.131835
YDL054C	MCH1	8.54044	0.428307	0.00716022	0.0618589	0.575364	0.480515	0.248965	-0.136088
YDL053C	PBP4	9.35438	0.490849	0.214523	0.0435505	0.190801	0.0606786	0.35899	-0.0715327
YDL052C	SLC1	10.1084	0.206701	-0.078063	-0.200471	-0.204876	-0.333432	-0.135255	0.168089
YDL051W	LHP1	11.8402	-0.0716614	-0.605006	-0.816314	-0.13284	-0.185517	-1.16059	-0.176632
YDL050C	YDL050C	1.2541	-0.695181	0.00526659	-0.245263	0.87286	0.634722	-0.304026	-0.0259228
YDL049C	KNH1	6.01377	-0.00168057	0.373372	1.44723	-0.14517	-0.272825	0.908217	-0.364327
YDL048C	STP4	8.45618	-1.48724	0.525453	0.821614	1.96363	2.53684	-0.645974	-0.292617
YDL047W	SIT4	10.1431	-0.0540849	-0.0886318	-0.037351	-0.0352065	0.101793	-0.446666	0.0747542
YDL046W	NPC2	10.3687	0.251475	0.146008	0.349252	-0.017808	-0.179349	0.195904	0.0041906
YDL045W-A	MRP10	8.39922	0.489783	0.185461	0.274295	-0.0760571	-0.173749	-0.0624751	0.0337177
YDL045C	FAD1	8.4013	0.239415	0.163732	0.117106	0.083271	0.112673	0.112378	-0.000307002
YDL044C	MTF2	7.83367	0.299021	0.76014	0.223214	-0.163377	-0.295534	0.256902	-0.0118407
YDL043C	PRP11	8.78023	-0.319889	-0.334726	-0.326561	-0.155915	-0.174955	-0.63709	-0.115468
YDL042C	SIR2	9.27192	-0.273614	-0.615177	-0.144622	-0.207452	-0.201148	-0.513755	-0.0685568
YDL041W	YDL041W	0.403765	-0.33424	-2.74448	-0.510802	0.32855	-0.18145	0.264953	0.471841
YDL040C	NAT1	11.5889	0.141707	-0.571628	-0.0686733	-0.299082	-0.303246	-0.732332	0.0590825
YDL039C	PRM7	10.2531	-1.3206	-0.341301	-2.56077	1.17175	1.49091	-2.46341	-0.165017
YDL037C	BSC1	9.19457	-1.74673	-0.83559	-3.23812	1.34122	1.89052	-3.57361	-0.245706
YDL036C	PUS9	9.00657	0.0740194	-0.38341	-0.29879	0.0253366	0.157005	-0.617214	-0.0901806
YDL035C	GPR1	9.82068	0.520613	0.379694	0.0961931	0.111794	0.13297	0.438406	0.0432374
YDL034W	YDL034W	-1.52643	0.136838	0.0103008	0.244869	-0.567438	-0.987302	2.89119	0.0742735
YDL033C	SLM3	7.49289	0.0560007	0.131718	0.0351263	-0.00618653	0.103706	0.0286075	0.156868
YDL032W	YDL032W	-0.554677	0.34851	-1.19471	-0.76924	-0.0481252	-0.111681	1.61629	0.0705784
YDL031W	DBP10	11.8074	0.129592	-0.485933	-0.81018	0.0652349	0.158593	-0.884832	-0.128231
YDL030W	PRP9	8.66959	-0.103312	-0.0506034	-0.265286	-0.236936	-0.284773	-0.419648	-0.0469134
YDL029W	ARP2	11.1073	-0.0910283	-0.219747	0.290637	-0.0624649	-0.135603	-0.208595	0.187545
YDL028C	MPS1	9.00264	0.17512	0.633983	0.0842234	-0.00603367	0.121209	0.0664434	0.0985693
YDL027C	MRX9	8.33135	0.456398	0.905086	0.86628	0.315948	0.19589	1.02055	-0.0116263
YDL026W	YDL026W	0.360158	-0.517717	0.43805	-0.337472	0.197073	0.81499	1.5925	0.305874
YDL025C	RTK1	8.63718	0.329515	0.201745	0.435829	0.195296	0.20206	0.469194	0.0239364
YDL025W-A	YDL025W-A	0.382875	-0.888759	-0.52076	-0.683183	-0.315425	-0.250909	-0.264982	-1.39977
YDL024C	DIA3	4.30572	-0.24733	0.915983	0.363231	0.759234	1.07663	1.57852	-0.0666903
YDL022C-A	YDL022C-A	-2.27577	0.671868	2.38127	0.916	0.807715	0.993875	2.69638	-0.664575
YDL023C	YDL023C	1.16637	-1.70429	-0.540739	0.952056	0.658872	0.930681	-0.169202	1.24599
YDL022W	GPD1	10.2913	-0.830781	-0.427765	0.855395	0.58306	0.965326	-0.400836	0.320132
YDL021W	GPM2	5.36359	0.462678	2.15395	1.87653	1.21933	0.767739	2.71282	0.262331
YDL020C	RPN4	9.50944	1.12355	1.17766	0.18539	-0.241955	-0.199753	0.799171	0.203154
YDL019C	OSH2	10.3324	-0.0107372	-0.0162497	0.337897	-0.465626	-0.44764	-0.295935	0.0864969
YDL018C	ERP3	8.57105	0.0410257	-0.297398	-0.0682629	0.207106	0.152492	-0.0273441	-0.228547
YDL017W	CDC7	7.99272	0.0766863	0.271548	-0.0935915	0.293627	0.331377	0.068035	0.0908526
YDL016C	YDL016C	8.42642	-0.0716778	-0.139597	-0.17151	0.149571	0.159796	-0.221275	-0.00206685
YDL015C	TSC13	11.3621	0.0914185	-0.320008	-0.226004	0.026068	-0.0313909	-0.477712	0.0309345
YDL014W	NOP1	13.2267	0.0104954	-0.785415	-0.420161	-0.268993	-0.267081	-1.24313	0.0955957
YDL013W	SLX5	8.98226	0.232218	0.133782	-0.0891888	-0.0507993	-0.00400975	0.0109083	-0.0719199
YDL012C	YDL012C	8.53512	0.707688	-0.184189	-0.013037	0.0211721	-0.000530424	0.022906	0.0625924
YDL011C	YDL011C	-0.322238	-1.49776	-0.858832	0.519862	0.63826	0.465704	0.445882	0.683478
YDL010W	GRX6	8.9607	0.137925	0.243557	-0.123809	0.196992	0.151727	0.575822	-0.145379
YDL009C	YDL009C	2.0667	-0.820768	0.223716	-0.535651	-0.109515	0.133689	0.341533	0.22661
YDL008W	APC11	8.01926	-0.101788	-0.369048	-0.178193	0.106444	0.161738	-0.246706	-0.164053
YDL007C-A	YDL007C-A	-2.4552	0.199846	-0.185792	-0.240463	2.57798	2.86028	1.54269	0.381363
YDL007W	RPT2	11.8379	0.0372304	0.103991	-0.327425	0.120509	0.127448	-0.428042	-0.0612089
YDL006W	PTC1	9.02543	-0.256237	-0.00936863	-0.162885	-0.00468553	0.12609	-0.296614	-0.110479
YDL005C	MED2	9.57254	-0.189491	0.338127	-0.0593521	-0.153401	-0.137268	-0.244143	-0.121215
YDL004W	ATP16	10.315	0.035693	0.169317	1.76456	0.0779922	-0.0483245	0.630839	-0.209091
YDL003W	MCD1	10.0935	-0.487822	0.0296424	0.133285	-0.454805	-0.45662	-0.605066	0.0737261
YDL002C	NHP10	9.05651	-0.277019	-0.0167853	-0.23759	-0.219859	-0.126501	-0.570109	-0.279925
YDL001W	RMD1	8.39206	-0.306762	0.140279	-0.144126	-0.138485	-0.0384486	-0.301124	0.0377616
YDR001C	NTH1	10.0782	0.430032	0.665025	0.859376	0.403675	0.292052	1.21717	0.0819575
YDR002W	YRB1	12.97	-0.438037	-0.749696	-0.571327	-0.178265	-0.142884	-0.883318	-0.283276
YDR003W	RCR2	7.64263	0.133756	0.467034	0.476675	-0.0186395	-0.0467112	0.658798	0.131911
YDR003W-A	YDR003W-A	5.96986	-0.00227911	0.561469	0.586777	0.122864	0.117327	0.958719	0.0380536
YDR004W	RAD57	8.45624	0.00249377	0.0387393	0.0246388	-0.109676	-0.0719907	0.0479681	-0.0141785
YDR005C	MAF1	9.00081	-0.00161743	0.202249	0.476185	-0.232686	-0.361837	0.0365344	-0.0319109
YDR006C	SOK1	9.99038	0.0999631	0.534706	0.0595286	-0.072014	-0.111646	-0.0814235	0.00307465
YDR007W	TRP1	2.78265	-0.711647	-0.751579	0.207694	0.0601861	0.0356747	-0.0420972	6.58815
YDR008C	YDR008C	-2.16822	-0.0370081	-0.0115238	0.965845	-0.395509	-0.59023	0.534412	4.56506
YDR009W	GAL3	5.22334	0.304084	0.255477	6.0603	0.156923	-0.774612	2.59481	0.0270849
YDR010C	YDR010C	1.07374	-0.170061	0.615822	1.01018	1.04377	1.54072	1.04203	0.0202258
YDR011W	SNQ2	11.8313	-0.320948	-0.195389	-0.23563	0.0213508	-0.251976	-0.025236	-0.0838812
YDR012W	RPL4B	14.3243	-0.304275	-1.06081	-0.330945	-0.304243	-0.343108	-1.25145	0.0741343
YDR013W	PSF1	7.73244	-0.129913	-0.045871	-0.153977	-0.166167	-0.102006	-0.159314	-0.000183865
YDR014W	RAD61	7.77191	0.239071	0.266508	-0.103106	-0.175034	-0.165103	0.0796385	-0.11624
YDR014W-A	HED1	3.00009	0.0879477	0.775799	0.182266	1.33791	1.01134	1.72749	-0.0943939
YDR015C	YDR015C	-2.08109	-0.047465	0.39641	-0.360138	0.0134216	-0.0172461	0.338108	-0.146784
YDR016C	DAD1	7.77817	-0.848949	-0.771671	-0.0656263	-0.286312	-0.259299	-0.470619	-0.124851
YDR017C	KCS1	10.3462	-0.211777	0.0645732	-0.0481855	-0.266026	-0.28237	-0.274057	0.0549314
YDR018C	YDR018C	3.60821	0.841078	1.80277	2.73035	1.15674	0.160448	3.87671	-0.00385822
YDR019C	GCV1	9.29472	-0.292863	0.463653	-0.0122346	0.565882	0.415007	0.361431	-0.00356894
YDR020C	DAS2	8.48801	-0.136129	-0.26076	-0.620164	-0.111835	-0.0376246	-0.859416	-0.217394
YDR021W	FAL1	9.05812	-0.223189	-0.0278235	-0.848866	0.0756955	0.132417	-0.802822	-0.0919238
YDR022C	YDR022C	6.71729	-0.538672	0.304538	0.382405	0.461229	0.551553	0.666901	0.0125012
YDR023W	SES1	13.5624	-0.0778064	-0.994469	-0.366145	-0.303223	-0.383706	-1.18761	-0.0702367
YDR024W	FYV1	7.38003	-0.053296	-0.724349	-0.420947	-0.00956084	0.0935333	-1.03005	-0.168786
YDR025W	RPS11A	13.6852	-0.497997	-1.15919	-0.393722	-0.334454	-0.412456	-1.35494	0.039699
YDR026C	NSI1	9.53367	0.203463	0.0466082	-0.326926	-0.142389	-0.122966	-0.0986675	-0.111139
YDR027C	VPS54	9.51164	0.0734202	0.565025	0.133155	-0.317573	-0.277106	-0.0666717	0.107646
YDR028C	REG1	11.054	0.313196	-0.088357	0.214847	-0.144192	-0.12526	0.229206	0.0517833
YDR029W	YDR029W	-2.13033	-1.4257	-0.261278	0.150779	-1.27336	-2.07924	3.49041	1.12411
YDR030C	RAD28	7.35361	0.194044	0.345	-0.0118275	0.382424	0.499733	0.169147	-0.143039
YDR031W	MIX14	7.23088	-0.303564	0.332202	0.770775	0.00995766	0.0885547	0.570725	-0.3851
YDR032C	PST2	10.7702	0.0810722	0.279415	0.91129	0.267516	0.0536235	0.583782	0.114899
YDR033W	MRH1	13.4783	-0.415582	0.122247	-0.311914	0.568127	0.934206	-1.47262	-0.161905
YDR034C	LYS14	9.69718	0.167175	0.0325954	-0.0710357	-0.0531098	0.0296584	-0.0396996	-0.165271
YDR034C-D	YDR034C-D	9.47595	-0.490329	0.0318587	-0.0911201	0.390913	0.211955	1.26219	-0.0757015
YDR034C-C	YDR034C-C	6.10114	-0.478121	0.117634	0.283078	-0.231077	-0.329757	0.603259	-0.0387526
YDR034C-A	YDR034C-A	-1.63548	1.31935	0.509482	1.51771	-1.04051	-1.60999	3.69259	-0.414506
YDR034W-B	YDR034W-B	2.28678	-1.00653	0.521071	0.836229	2.80626	3.03665	1.65158	0.184726
YDR035W	ARO3	11.9841	-0.174203	-0.75899	-0.0983257	0.188973	0.146861	-0.661508	-0.616517
YDR036C	EHD3	9.65233	-0.020079	-0.274905	0.217647	-0.15521	-0.261893	-0.388813	0.0720372
YDR037W	KRS1	13.8409	-0.0788451	-1.25966	-0.608928	-0.186131	-0.333587	-1.29396	-0.0984785
YDR038C	ENA5	10.5072	0.143236	0.0151404	0.0268466	-0.141672	-0.358421	0.160184	0.00462862
YDR039C	ENA2	10.5806	0.114301	0.0925731	0.0825495	-0.141524	-0.380511	0.27792	0.0246563
YDR040C	ENA1	10.5412	0.18705	0.195562	0.255487	-0.194875	-0.507357	0.484617	-0.0114539
YDR041W	RSM10	8.67167	-0.022157	0.34613	0.598456	-0.0484775	-0.183546	0.195978	0.0764068
YDR042C	YDR042C	4.9892	-0.255494	-0.350786	-1.51453	1.86801	2.0875	0.0549879	-0.0170224
YDR043C	NRG1	6.13454	0.786082	1.10899	0.435666	0.638468	0.38989	1.80762	0.0256638
YDR044W	HEM13	9.61431	0.430556	-0.0768304	-0.465002	-0.189066	-0.0472514	-0.77534	0.407676
YDR045C	RPC11	9.25247	-0.421263	-0.478357	-0.696969	-0.114435	-0.0335522	-0.819133	-0.17128
YDR046C	BAP3	11.6138	-0.522086	-0.0512901	-0.135647	0.279697	0.319547	-0.350682	-0.360412
YDR047W	HEM12	10.3846	0.0871009	-0.203468	0.140201	-0.0835169	-0.00772872	-0.330285	0.0300384
YDR048C	YDR048C	-0.716858	0.823437	1.04819	0.613728	0.061105	0.390506	2.86297	-0.107873
YDR049W	VMS1	9.45289	0.17285	0.0544323	-0.162911	-0.0209667	-0.00545879	-0.160692	-0.081555
YDR050C	TPI1	15.5243	-0.758171	-1.38472	-0.650546	-0.254195	-0.16575	-1.75286	0.102009
YDR051C	DET1	9.46966	0.0809226	0.0387387	-0.0293179	-0.0344012	0.0750491	-0.353204	-0.160937
YDR052C	DBF4	9.94334	0.104989	0.333773	-0.264795	-0.102211	-0.100054	-0.0746153	0.0615243
YDR053W	YDR053W	-0.652059	0.21981	-0.048045	0.142711	0.277908	-0.300125	2.34366	-0.885498
YDR054C	CDC34	10.024	0.215422	0.319791	-0.150677	0.0666611	0.0865451	-0.211022	-0.0900057
YDR055W	PST1	10.4526	-0.641463	1.2673	0.991355	1.17854	0.965921	0.860993	-0.0099267
YDR056C	EMC10	10.1086	0.200416	-0.317086	-0.100657	-0.114923	0.00692912	-0.316847	-0.137403
YDR057W	YOS9	8.85662	0.118554	0.220459	-0.0302399	0.189496	0.207002	0.169482	-0.123707
YDR058C	TGL2	6.78326	0.400693	0.982551	0.881025	0.229953	0.126689	1.35558	-0.129308
YDR059C	UBC5	6.65085	0.786935	0.749833	1.12808	1.09184	0.851894	1.67006	0.0774663
YDR060W	MAK21	12.4168	0.0572418	-0.559088	-0.714295	-0.174933	-0.128186	-1.05738	-0.152279
YDR061W	YDR061W	8.86205	0.200739	0.324401	0.429012	0.0917279	0.137001	0.462912	0.107099
YDR062W	LCB2	11.6982	0.0938748	-0.285607	-0.273227	-0.0559011	-0.0532296	-0.414586	0.0114388
YDR063W	AIM7	9.27846	-0.0792435	-0.302442	0.103104	-0.102115	-0.0805179	-0.243909	-0.0256658
YDR064W	RPS13	14.3436	-0.24931	-1.23977	-0.433508	-0.377822	-0.474209	-1.33245	0.0325203
YDR065W	RRG1	7.85679	-0.162239	0.261143	-0.0593945	-0.0881314	-0.108963	0.116034	-0.133617
YDR066C	RTR2	6.28924	-0.132856	-0.217093	0.2171	-0.145896	-0.255181	0.206714	-0.167914
YDR067C	OCA6	8.04485	0.0440492	0.193259	-0.186473	0.126863	0.228346	-0.101293	-0.071993
YDR068W	DOS2	10.0216	-0.102846	-0.364391	-0.299914	-0.0317087	0.0384544	-0.144032	-0.307579
YDR069C	DOA4	8.19386	0.321928	0.631425	0.317849	-0.0776748	-0.0448926	0.249844	0.215608
YDR070C	FMP16	3.51382	0.449431	1.98795	2.78092	1.80035	2.74572	2.94852	0.0368068
YDR071C	PAA1	11.0119	0.0190229	-0.361401	-0.181749	-0.268177	-0.346828	-0.813051	-0.0629248
YDR072C	IPT1	9.83039	0.0465506	0.364173	0.105114	0.117197	-0.14621	0.111828	0.0719013
YDR073W	SNF11	7.89295	-0.362734	0.00776037	0.245635	-0.056591	-0.196694	0.325384	-0.0225995
YDR074W	TPS2	10.0484	-0.0101278	0.867774	1.61034	-0.0405453	-0.134218	0.613159	0.0659506
YDR075W	PPH3	8.7906	-0.330221	0.399668	-0.398871	-0.425065	-0.434681	-0.676418	-0.104123
YDR076W	RAD55	6.88172	-0.185152	0.144948	0.0357102	0.331883	0.314693	-0.0554988	-0.0506789
YDR077W	SED1	14.1145	0.609591	0.759313	0.845505	1.12486	1.17443	1.23799	-0.0930234
YDR078C	SHU2	6.57516	0.57493	0.239589	-0.467244	-0.2722	-0.258453	0.202707	0.214552
YDR079W	PET100	7.49735	0.0196639	0.248384	0.470954	0.0746998	0.0420574	0.50328	-0.0959435
YDR079C-A	TFB5	6.7801	0.0497181	-0.437771	-0.229892	-0.153585	-0.206074	-0.0491066	-0.160181
YDR080W	VPS41	9.38893	0.294758	0.107461	-0.109278	-0.0715019	-0.0765422	0.12165	0.0614473
YDR081C	PDC2	9.47208	0.268836	0.216699	-0.155	-0.0196745	0.0825811	-0.288504	0.0813071
YDR082W	STN1	7.89711	0.0786357	0.503622	-0.0676523	-0.0341583	0.121622	0.287876	-0.00717326
YDR083W	RRP8	11.256	-0.171262	-0.325896	-0.826847	-0.106923	-0.022056	-1.12949	-0.283934
YDR084C	TVP23	8.9376	-0.0902017	-0.307529	-0.0364619	0.0738572	0.00928681	-0.412431	0.0729973
YDR085C	AFR1	7.21495	0.249941	1.0751	1.51021	0.831293	0.321813	2.23867	-0.149325
YDR086C	SSS1	11.3868	-0.198299	-0.58176	-0.498106	-0.0068507	-0.0613492	-0.470736	-0.271
YDR087C	RRP1	10.4825	-0.249751	-0.315788	-0.825385	-0.054929	-0.0151099	-1.00334	-0.0966054
YDR088C	SLU7	8.77957	-0.0878125	0.607507	0.00811046	0.214015	0.259047	0.156188	-0.289032
YDR089W	VTC5	9.25349	-0.228521	-0.298385	-0.116084	-0.147254	-0.109111	-0.358175	0.268894
YDR090C	YDR090C	8.35469	0.291103	0.00405368	-0.130068	0.0564168	0.0638016	0.0338047	0.00526953
YDR091C	RLI1	11.6967	0.192837	-0.474033	-0.441706	-0.304052	-0.288236	-1.20026	0.0637622
YDR092W	UBC13	9.06724	0.426183	0.175205	0.00557946	0.179826	0.132317	0.21293	0.00765416
YDR093W	DNF2	11.0885	-0.146145	-0.546448	-0.059309	-0.168916	-0.174463	-0.375442	0.0811121
YDR094W	YDR094W	7.70532	-0.123614	-0.415726	-0.0836441	0.204088	0.169402	0.0125123	0.0472531
YDR095C	YDR095C	-1.94843	-0.376317	-0.298597	-0.539658	-0.0530171	1.61942	-1.03451	-0.0227626
YDR096W	GIS1	8.08255	0.353444	1.5945	1.20481	0.00355909	-0.154636	1.01124	0.022795
YDR097C	MSH6	10.1543	0.13388	-0.129205	-0.247929	-0.137561	-0.0287079	-0.525355	-0.0164954
YDR098C	GRX3	10.5317	-0.106923	-0.612973	-0.321347	-0.0572055	-0.0879184	-0.589133	-0.0105871
YDR098C-B	YDR098C-B	10.7315	-0.599166	-0.0364015	-0.53062	0.775275	0.738441	0.716203	-0.0190536
YDR098C-A	YDR098C-A	7.89223	-0.961586	-0.0786971	-0.522075	0.77699	0.906424	0.26961	0.0521303
YDR099W	BMH2	11.9179	0.450134	-0.0647719	0.126215	-0.0343847	-0.113329	-0.172729	0.0780179
YDR100W	TVP15	8.78953	-0.140019	-0.0301909	0.245009	-0.128596	-0.196845	-0.185531	0.0195558
YDR101C	ARX1	11.636	-0.15784	-0.316199	-0.669959	-0.0840617	-0.0794802	-1.14261	-0.0484376
YDR102C	YDR102C	-2.66951	0.185353	1.34321	0.0638377	0.456601	1.24234	1.9119	0.97647
YDR103W	STE5	6.55647	0.185874	1.29709	0.0870408	-0.346911	-0.260804	1.01671	0.188166
YDR104C	SPO71	8.18639	0.216907	0.228634	0.145902	-0.0505148	0.0790685	0.513444	0.0452223
YDR105C	TMS1	8.99227	0.184321	0.0365645	0.00971266	-0.150667	-0.134679	0.0294086	0.182538
YDR106W	ARP10	4.36396	0.077634	-0.467747	-0.00576768	-0.299831	-0.428283	0.911457	0.129868
YDR107C	TMN2	8.7633	-0.014668	-0.458363	0.165938	0.00368073	-0.0378122	-0.259127	-0.0509806
YDR108W	TRS85	8.7433	0.0394546	0.202661	-0.0458341	-0.192288	-0.170236	-0.0534218	0.00134509
YDR109C	YDR109C	8.5866	0.0810189	0.50514	0.0455721	0.0597284	0.0847813	0.278727	0.0179288
YDR110W	FOB1	9.60823	-0.0615829	0.190177	-0.497411	-0.19423	-0.19716	-0.76477	-0.173677
YDR111C	ALT2	9.02745	0.527258	-0.229946	0.243693	-0.321125	-0.448965	-0.320738	-0.106351
YDR112W	IRC2	-1.2934	-0.586471	-1.36177	-1.74546	0.453703	0.73889	0.709676	0.656751
YDR113C	PDS1	8.3315	-0.241169	0.289675	0.0781779	-0.302235	-0.250116	-0.0728682	0.0863269
YDR114C	YDR114C	-1.2404	-0.288986	-0.106589	-0.462389	0.00915244	1.56332	-0.591467	1.42371
YDR115W	MRX14	8.31763	-0.292272	0.011934	0.284961	-0.0429257	-0.0783858	-0.0452802	0.0511207
YDR116C	MRPL1	8.74702	-0.100929	0.34951	0.653439	-0.175245	-0.257532	-0.0837056	0.0145653
YDR117C	TMA64	9.71887	0.049063	-0.279538	-0.0376229	-0.207682	-0.241241	-0.321479	0.00739194
YDR118W	APC4	8.02676	0.00589232	0.16261	0.00858773	-0.28249	-0.385262	0.196651	0.101992
YDR118W-A	YDR118W-A	4.90729	-0.218673	0.0057217	-0.137232	-0.136068	-0.209997	0.547005	0.083644
YDR119W	VBA4	11.2161	0.0233578	-0.670729	-0.422984	-0.256048	-0.248336	-0.979083	0.0199317
YDR119W-A	COX26	2.18223	-0.618492	2.34831	5.59188	0.345586	0.678279	3.50484	-0.144216
YDR120C	TRM1	11.3296	-0.0714438	-0.517136	-0.630067	-0.25191	-0.272775	-1.12432	-0.0662307
YDR121W	DPB4	9.23022	0.0459812	-0.349308	-0.463075	0.11266	0.225277	-0.709552	-0.18959
YDR122W	KIN1	9.69203	0.127854	0.500094	0.615235	-0.0684939	-0.14177	0.833248	0.105836
YDR123C	INO2	7.43997	-0.455218	0.0899247	-0.178631	-0.282447	-0.402773	0.0397506	0.0936725
YDR124W	YDR124W	4.88414	0.0241446	0.231461	-0.362226	0.294371	0.368879	0.704616	0.23847
YDR125C	ECM18	6.18919	-0.0135056	0.261968	0.654248	0.0283684	0.013562	0.713409	-0.0100702
YDR126W	SWF1	6.63553	0.586225	0.145847	-0.156972	0.40541	0.286379	0.66904	0.169143
YDR127W	ARO1	11.932	0.479092	-1.44922	-0.0326842	0.110335	-0.142995	-0.310148	-0.23199
YDR128W	MTC5	10.0134	-0.294946	-0.251236	-0.143779	-0.00997097	0.104073	0.0673651	0.082735
YDR129C	SAC6	11.4897	0.0696233	-0.294276	0.45709	-0.444841	-0.530249	-0.325919	0.145931
YDR130C	FIN1	7.72966	0.197542	0.48396	0.178686	-0.149168	-0.168182	0.279676	0.0637928
YDR131C	YDR131C	7.61428	0.333838	0.409086	0.299819	0.0388751	-0.0273107	0.599145	-0.00179066
YDR132C	YDR132C	7.54539	0.439541	0.160519	0.237091	-0.0940861	-0.192295	0.0902077	0.0362244
YDR133C	YDR133C	11.4588	-0.146429	0.0409884	0.940203	0.0547377	0.0727909	-0.478999	-0.022627
YDR135C	YCF1	11.6434	0.647232	-0.705434	-0.201808	-0.0841811	-0.137741	-0.287984	0.0224465
YDR136C	VPS61	0.601065	-1.19227	0.0104823	-1.03136	0.757709	0.46849	0.76774	-0.30607
YDR137W	RGP1	9.2135	0.144429	0.100726	0.0145572	-0.0522157	-0.0118142	-0.146455	-0.0904609
YDR138W	HPR1	9.4541	0.173641	0.284085	-0.20894	-0.168091	-0.129459	-0.198085	0.0189733
YDR139C	RUB1	9.24791	-0.527487	-0.462453	-0.467982	-0.161339	-0.100008	-0.61867	-0.203898
YDR140W	MTQ2	8.1805	0.172336	-0.0596464	-0.237514	0.104867	0.170324	-0.0672804	0.109064
YDR141C	DOP1	10.1591	0.35039	-0.13531	0.0172728	-0.0992922	-0.0205583	0.0537462	0.145044
YDR142C	PEX7	7.82177	0.242058	0.402481	0.380076	0.00795558	0.13729	0.134127	0.0318796
YDR143C	SAN1	9.55308	0.417387	0.223977	-0.336624	-0.0932158	-0.0484128	-0.646408	0.0717306
YDR144C	MKC7	10.9745	0.218713	-0.520299	-0.714613	-0.236628	-0.523386	-0.737616	0.0785237
YDR145W	TAF12	10.1624	0.262992	0.0947105	-0.15245	-0.22127	-0.183857	-0.398404	0.0155359
YDR146C	SWI5	9.36514	0.291117	0.811316	0.254768	-0.0817799	-0.145909	0.38135	0.197615
YDR147W	EKI1	8.51338	0.118023	0.191401	-0.242651	-0.214283	-0.27342	0.0830126	0.192622
YDR148C	KGD2	10.1471	0.0984587	0.135413	2.0923	-0.108245	-0.12482	0.63772	0.00987881
YDR149C	YDR149C	-1.77704	0.415244	0.608442	0.0704306	-0.271089	0.799781	0.486971	-0.590053
YDR150W	NUM1	11.1079	0.332402	-0.271394	0.198361	-0.0802011	0.0056789	0.0294359	-0.0169589
YDR151C	CTH1	8.78882	0.670887	0.491377	-0.0431816	-0.243633	-0.109453	0.146421	0.188539
YDR152W	GIR2	10.6551	0.014617	-0.0829503	-0.421096	-0.161106	-0.0546595	-0.573009	-0.139668
YDR153C	ENT5	9.54486	0.30374	0.529554	0.037876	-0.113203	-0.198826	-0.121214	-0.0420426
YDR154C	YDR154C	13.4168	-0.0830859	-0.356899	-0.29688	0.127279	0.255801	-0.664645	0.101463
YDR155C	CPR1	13.8016	-0.00132152	-0.427499	-0.262708	0.0688577	0.188722	-0.720279	0.143357
YDR156W	RPA14	9.21644	0.102271	-0.125885	-0.49579	0.214433	0.282781	-0.692477	-0.100773
YDR157W	YDR157W	7.22394	0.0772281	-0.0962973	-0.402096	0.280514	0.311535	-0.500101	-0.0504237
YDR158W	HOM2	12.6164	-0.0874619	-1.45844	-0.216817	0.101455	-0.149337	-0.843209	-0.332067
YDR159W	SAC3	9.80424	0.2634	-10.4808	0.00294054	-0.306359	-0.335939	-0.0443701	0.0515766
YDR160W	SSY1	8.92561	0.221479	0.721898	-0.0128276	-0.171767	-0.0705819	-0.0442846	0.028146
YDR161W	ACL4	10.8398	-0.165901	-0.472635	-0.814651	-0.117381	-0.0559732	-1.11209	-0.0629042
YDR162C	NBP2	8.58873	0.133928	0.557418	-0.168032	0.0592856	0.0853157	0.0659257	-0.050034
YDR163W	CWC15	8.44986	0.00424852	0.351414	-0.210201	0.301999	0.384918	0.246805	-0.336252
YDR164C	SEC1	9.59257	-0.000197118	-0.198266	0.0532113	-0.111104	-0.13265	-0.273438	0.024919
YDR165W	TRM82	11.043	-0.165121	-0.489813	-0.747717	-0.16125	-0.141204	-1.26804	-0.0916058
YDR166C	SEC5	9.59599	0.234146	0.288732	-0.0292806	-0.187644	-0.0482791	-0.288363	0.114873
YDR167W	TAF10	9.94889	-0.0639599	-0.0659264	-0.215106	-0.1063	-0.0583866	-0.417228	-0.36339
YDR168W	CDC37	11.2832	-0.0159807	-0.338751	-0.281741	-0.176102	-0.248024	-0.620224	-0.220558
YDR169C	STB3	9.02102	0.0214048	0.430775	0.256782	0.113072	0.20722	0.244545	-0.0220499
YDR169C-A	YDR169C-A	0.346072	0.552422	0.650783	0.674955	-0.0932536	-0.0307591	1.37721	0.777994
YDR170C	SEC7	11.9299	0.0387581	-0.637404	-0.0954598	-0.249468	-0.19077	-0.369573	-0.064827
YDR170W-A	YDR170W-A	7.28658	-1.24558	-0.705252	-1.45543	-0.0867362	0.00886068	-0.796544	0.0783123
YDR171W	HSP42	8.44537	2.46858	1.73548	1.18551	0.000558822	-0.0760416	2.4809	0.434572
YDR172W	SUP35	12.6816	-0.171569	-0.611414	-0.231695	-0.307342	-0.282387	-0.940532	0.00309875
YDR173C	ARG82	7.47787	-0.109586	0.550264	0.0511329	-0.0373526	0.104755	0.486685	0.163109
YDR174W	HMO1	11.1596	0.0987664	-0.573101	-0.0406294	-0.42646	-0.466466	-0.782068	0.0141998
YDR175C	RSM24	8.97878	-0.0455167	0.152093	0.425987	-0.12276	-0.185967	-0.0370619	0.113723
YDR176W	NGG1	9.8939	0.239277	0.31287	-0.112002	-0.189576	-0.193367	-0.0943052	-0.0466707
YDR177W	UBC1	10.3484	0.228056	0.144121	0.170318	0.0954349	-0.0158216	0.268268	-0.0659257
YDR178W	SDH4	8.19185	0.806825	1.04093	2.79499	0.317556	-0.108841	2.11864	-0.0192458
YDR179C	CSN9	7.60928	-0.145357	0.0322474	-0.360801	-0.0422455	-0.0802043	0.548975	-0.32041
YDR179W-A	NVJ3	8.24865	-0.153685	0.0235148	-0.692127	-0.0376674	-0.0380786	-0.354402	-0.0672305
YDR180W	SCC2	9.23845	0.192524	0.34887	-0.333112	-0.0253347	0.0687207	-0.239716	0.00281717
YDR181C	SAS4	8.6785	0.0367738	0.311011	0.0215872	-0.181837	-0.12965	-0.0604437	-0.0642199
YDR182W	CDC1	9.93959	0.147695	-0.0489358	-0.0584693	0.027556	0.0688549	-0.223782	0.0584308
YDR182W-A	YDR182W-A	4.67795	0.274323	0.266809	-0.349135	0.325459	0.370015	0.0472531	0.0816677
YDR183W	PLP1	8.078	-0.0808112	0.0453802	-0.118429	-0.127995	-0.130986	0.0675035	-0.19887
YDR183C-A	YDR183C-A	7.74754	-0.30281	0.173687	-1.05543	0.260591	0.399201	-0.8994	-0.244891
YDR184C	ATC1	9.6493	-0.341044	0.014393	-0.910545	0.142541	0.189976	-0.95192	-0.215895
YDR185C	UPS3	6.00367	0.195064	0.847857	0.0273998	-0.0457292	0.0964137	-0.131891	-0.0439152
YDR186C	SND1	10.1454	0.409024	0.68619	0.00905467	0.12026	0.17654	0.357474	0.00823675
YDR187C	YDR187C	-0.28608	-1.43839	-0.281661	1.0834	-0.334588	-0.605091	1.18145	-0.173069
YDR188W	CCT6	12.1931	-0.225038	-0.335433	-0.264079	-0.116878	-0.0496672	-0.753003	0.0203503
YDR189W	SLY1	10.4531	0.128387	-0.349816	-0.149288	-0.170174	-0.155779	-0.551422	0.0896819
YDR190C	RVB1	11.5628	0.00509555	-0.23056	-0.255856	-0.115946	-0.122089	-0.740773	-0.0808636
YDR191W	HST4	6.64621	0.0746654	0.961527	0.231511	0.259858	0.239148	0.477689	0.139176
YDR192C	NUP42	8.11733	0.200811	0.0481749	0.0459666	0.12492	0.160774	-0.212885	0.128152
YDR193W	YDR193W	-1.75115	-0.230532	-0.236162	0.0890535	0.163565	1.22615	1.85852	-0.0362444
YDR194C	MSS116	11.5305	0.184915	0.335668	-0.026963	-0.246791	-0.232485	-0.861069	-0.17852
YDR194W-A	YDR194W-A	-1.96909	-0.452851	-0.304227	-0.0832622	0.0933886	0.239722	0.539557	-0.347157
YDR195W	REF2	8.45268	0.419435	0.687452	-0.122957	-0.192216	-0.325304	0.0889131	0.0847926
YDR196C	CAB5	9.30913	-0.305384	-0.12431	0.0452324	-0.00267993	0.0905984	-0.0834851	-0.17069
YDR197W	CBS2	7.62393	0.166993	0.553399	0.519285	-0.126124	-0.153826	0.39568	0.183383
YDR198C	RKM2	8.68649	-0.0840628	0.0683359	-0.393264	0.0980172	0.102874	-0.240842	-0.0781161
YDR199W	YDR199W	-1.17069	-1.36903	-1.44639	-0.0818364	-0.569353	-0.825209	1.33212	1.07399
YDR200C	VPS64	9.04423	0.0153873	0.261347	0.0251468	-0.0185485	-0.0306761	0.575422	0.000184451
YDR201W	SPC19	8.00709	-0.348133	-0.192559	0.0987602	-0.52461	-0.639787	-0.390064	-0.0767918
YDR202C	RAV2	8.2729	0.26147	0.240136	0.179513	-0.134495	0.0309317	0.105148	0.0137045
YDR203W	YDR203W	-1.00711	0.0374721	0.868457	0.0475028	-0.640809	-1.04533	2.5441	0.933131
YDR204W	COQ4	8.36924	0.234519	0.370479	0.63759	0.121676	0.0900253	0.742604	-0.0106384
YDR205W	MSC2	8.63642	0.358981	0.146396	-0.0770768	0.13451	0.199171	-0.021961	0.113819
YDR206W	EBS1	10.5454	0.193082	-0.10435	-0.288932	-0.227893	-0.163743	-0.295968	-0.000376681
YDR207C	UME6	9.17146	0.0705437	0.151804	-0.0544189	-0.155688	-0.195153	0.115722	0.0595321
YDR208W	MSS4	9.97639	0.0602112	0.515621	0.131906	-0.133873	-0.0937219	-0.116052	0.0681801
YDR209C	YDR209C	1.46334	-2.84855	-0.893194	-1.02869	-0.595711	-0.395456	0.422416	0.685572
YDR210W	YDR210W	9.41282	-0.828136	-0.764129	-0.606555	-0.104048	-0.0404117	-0.815293	-0.109481
YDR210W-B	YDR210W-B	9.49722	-0.546151	0.0349947	-0.169731	0.405679	0.20751	1.21467	-0.0666499
YDR210W-A	YDR210W-A	5.53656	-0.294832	-0.178751	0.0573778	-0.0909285	-0.13761	0.340842	0.0229066
YDR210C-D	YDR210C-D	10.705	-0.70228	-0.0506188	-0.574194	0.775502	0.756292	0.703754	0.00499231
YDR210C-C	YDR210C-C	7.77095	-1.16771	-0.108017	-0.588954	0.758557	0.890809	0.215667	0.0184376
YDR211W	GCD6	11.6095	-0.279318	-0.063455	-0.433055	0.0182873	0.0891552	-0.534223	0.0338597
YDR212W	TCP1	11.9121	-0.317183	-0.537034	-0.322894	-0.120453	-0.126221	-0.773298	0.0336716
YDR213W	UPC2	8.84724	-0.0310121	-0.13886	-0.448331	-0.291458	-0.251567	-0.246362	0.132448
YDR214W	AHA1	10.8351	-0.19701	-0.4288	0.0429637	-0.083312	0.0719396	0.0978428	0.213737
YDR215C	YDR215C	-1.60011	0.0313043	0.297502	2.155	1.58619	1.30044	3.29266	-0.148312
YDR216W	ADR1	8.47674	0.605817	1.59422	2.56982	0.174205	-0.460856	2.70074	-0.0121756
YDR217C	RAD9	9.76661	-0.237006	-0.116497	-0.512881	-0.104348	-0.0648326	-0.393991	-0.000362349
YDR218C	SPR28	2.27617	-0.273586	0.719257	-0.379674	2.2757	2.68679	1.16494	0.200683
YDR219C	MFB1	8.44311	-0.0967808	0.655195	0.228069	0.0441255	0.108638	0.114926	0.0316373
YDR220C	YDR220C	1.4374	-0.968433	0.992398	0.40249	-0.717825	-0.469533	1.30356	0.124364
YDR221W	GTB1	9.65618	-0.0732348	-0.658264	-0.159442	0.0230566	0.0633215	-0.249546	-0.0836349
YDR222W	YDR222W	8.57338	-0.754415	-0.827449	-1.71502	0.488894	1.56024	-2.51275	-0.201086
YDR223W	CRF1	4.27687	-0.651649	0.958975	0.422901	-0.170496	-0.0646141	1.4985	-0.00824935
YDR224C	HTB1	13.0059	-0.202803	-0.557126	-0.0225441	-0.446146	-0.424148	-0.991827	-0.160936
YDR225W	HTA1	12.8844	-0.636113	-0.870379	-0.135377	-0.470134	-0.331749	-1.11553	-0.127319
YDR226W	ADK1	12.7703	-0.709659	-0.940378	-0.11261	-0.217355	-0.234748	-1.07348	0.0618297
YDR227W	SIR4	9.97072	-0.160419	0.00860655	-0.128372	-0.137614	-0.104618	-0.0976059	-0.00697425
YDR228C	PCF11	9.04849	-0.100179	0.552325	-0.191285	-0.245793	-0.344584	-0.0852451	0.130446
YDR229W	IVY1	8.6362	-0.19242	0.501173	0.237378	-0.153793	-0.132098	-0.101459	0.00979646
YDR230W	YDR230W	-0.933726	-0.0798873	0.152521	-0.250511	0.739464	-0.320412	1.05445	-0.144272
YDR231C	COX20	7.42283	-0.291453	0.702954	1.56153	0.207743	0.172769	1.43373	-0.116963
YDR232W	HEM1	10.7418	-0.114058	0.0885415	0.256243	-0.0428757	-0.0331102	-0.0401582	-0.12687
YDR233C	RTN1	12.2298	0.236075	-0.262443	-0.312205	0.0673811	0.154881	-0.735486	0.051381
YDR234W	LYS4	11.2747	-0.304068	-0.656145	-0.380156	0.00764496	0.05091	-0.69827	-0.246297
YDR235W	PRP42	8.71746	-0.298459	0.114184	-0.0717219	-0.301828	-0.29144	-0.248371	0.00809993
YDR236C	FMN1	8.67583	-0.405987	-0.327501	-0.162566	-0.0121965	0.0882819	-0.396549	-0.134681
YDR237W	MRPL7	9.42138	-0.352466	0.024449	0.36462	-0.0935212	-0.165318	-0.428777	-0.00711094
YDR238C	SEC26	12.2091	-0.168484	-0.600448	-0.0794939	-0.121758	-0.114605	-0.680206	0.0728494
YDR239C	YDR239C	8.96418	-0.198669	-0.14516	-0.235401	-0.115158	-0.109634	-0.222865	0.118301
YDR240C	SNU56	8.29653	-0.344828	0.0947013	-0.255202	-0.192271	-0.084642	-0.381408	-0.0356627
YDR241W	BUD26	4.25817	-0.551625	-0.573376	-0.107024	-0.200565	-0.113736	-0.0310298	-0.0989776
YDR242W	AMD2	7.28535	-0.600242	0.703536	0.243479	0.586646	0.737547	0.921993	-0.0899514
YDR243C	PRP28	8.59412	-0.552318	-0.184942	-0.336575	0.118726	0.314803	-0.684923	-0.0829447
YDR244W	PEX5	8.87425	-0.356958	0.0385403	0.126862	-0.0657495	-0.118239	0.0405661	0.0990592
YDR245W	MNN10	10.991	-0.439569	-0.228505	-0.359018	-0.151809	-0.189798	-0.674657	-0.0922515
YDR246W	TRS23	7.81115	-0.0400659	0.140295	0.125655	0.256484	0.237136	0.181088	0.0905926
YDR246W-A	YDR246W-A	2.78018	0.0117372	0.279844	-0.327514	0.184865	0.426488	0.685518	0.0601396
YDR247W	VHS1	7.51365	-0.428261	1.11461	0.85895	0.475984	0.699427	0.724403	-0.0360069
YDR248C	YDR248C	8.3246	-0.550445	-0.239552	0.147388	-0.0248968	-0.375473	0.602386	-0.113231
YDR249C	YDR249C	7.10677	0.0541673	0.494842	-0.234427	0.187335	0.134101	0.436359	0.0123311
YDR250C	YDR250C	-0.485501	0.607963	-0.126739	-0.494188	-0.255184	0.874728	1.91289	-0.244076
YDR251W	PAM1	9.8251	-0.0668358	0.36766	0.417044	-0.165325	-0.188873	0.203752	0.0386947
YDR252W	BTT1	5.74885	-0.447027	-0.275087	-0.177707	-0.029166	-0.0714969	-0.503887	0.165225
YDR253C	MET32	5.36743	0.602098	1.02765	0.504448	-0.273327	-0.523505	2.49627	0.225234
YDR254W	CHL4	7.71792	-0.213185	0.411807	0.051654	-0.0920774	-0.101628	0.354801	0.19148
YDR255C	RMD5	6.87498	-0.0918781	0.92	0.921353	0.167794	0.132	1.18677	0.0233581
YDR256C	CTA1	5.80283	-0.267953	0.75722	-0.00374958	-0.469874	-0.296889	0.543659	0.0974022
YDR257C	RKM4	9.41596	-0.38446	0.163371	-0.174829	-0.219775	-0.273708	-0.257086	0.104865
YDR258C	HSP78	9.604	0.549029	1.47186	1.23247	-0.244764	-0.205408	1.26863	0.498339
YDR259C	YAP6	6.2587	0.170448	0.798079	0.598517	0.44327	0.0555058	1.33574	0.0744457
YDR260C	SWM1	7.99164	-0.709373	0.181379	-0.159701	0.355767	0.540324	-0.34381	-0.222672
YDR261C	EXG2	10.3735	-0.31408	-0.167197	-0.571265	0.493016	0.525416	0.136533	0.0382513
YDR261W-B	YDR261W-B	9.37391	-0.539194	-0.00492914	-0.187662	0.391262	0.236996	1.05294	-0.0584695
YDR261W-A	YDR261W-A	5.79129	-0.577429	0.0062388	0.186725	-0.0235296	-0.0186217	0.488552	-0.0567113
YDR261C-D	YDR261C-D	10.8846	-0.631191	-0.112529	-0.458969	0.849801	0.835342	0.847099	-0.0347486
YDR261C-C	YDR261C-C	7.93888	-1.0995	-0.113475	-0.424197	0.774247	0.914472	0.427127	-0.00858143
YDR262W	YDR262W	8.80755	0.396297	0.630102	0.0154113	0.57982	0.92047	0.441035	-0.0197586
YDR263C	DIN7	6.84591	0.247401	0.663087	-0.0507557	-0.0597523	0.0759941	0.704967	0.229344
YDR264C	AKR1	10.8146	0.569126	-0.146542	-0.246319	-0.0615558	-0.179809	0.203611	0.115803
YDR265W	PEX10	7.58337	0.15698	0.456929	0.212666	-0.107876	-0.146578	0.489551	0.0790574
YDR266C	HEL2	10.3039	0.0638736	-0.338208	-0.246496	-0.196426	-0.161048	-0.721217	0.0484306
YDR267C	CIA1	9.20809	-0.143936	-0.312902	-0.149869	-0.251078	-0.271682	-0.507773	0.0982427
YDR268W	MSW1	7.98058	0.238112	-0.0546042	0.415372	0.113128	-0.0263215	0.118236	-0.0282187
YDR269C	YDR269C	-1.59397	-1.05598	-1.58116	-0.470683	0.60882	1.1476	0.130689	1.28574
YDR270W	CCC2	8.26196	0.615721	0.893438	0.349107	-0.238731	-0.39986	1.2564	0.213254
YDR271C	YDR271C	-0.476191	-1.16171	-0.831583	0.430311	0.782252	1.20274	-0.443915	0.507728
YDR272W	GLO2	10.0151	0.100956	0.0790136	0.260176	0.136271	0.158045	0.122629	-0.17222
YDR273W	DON1	6.60314	0.111586	0.503755	0.065752	0.106281	0.110574	1.22802	0.0105133
YDR274C	YDR274C	-1.45142	-0.0576606	0.0285228	-1.23777	1.51022	2.15116	1.65055	-0.183713
YDR275W	BSC2	8.53954	-0.365246	0.146274	-0.656442	0.343346	0.809909	-0.358429	-0.269704
YDR276C	PMP3	10.3644	-0.316489	-0.435904	0.0294106	-0.0890866	0.0273907	-0.723637	0.16207
YDR277C	MTH1	7.59885	-0.0681846	1.77079	3.38348	0.652802	-0.000848119	2.11426	-0.255994
YDR278C	YDR278C	-2.46542	-0.411296	0.0845674	-0.732363	-0.34308	0.656548	0.250178	0.512647
YDR279W	RNH202	8.85794	0.0309553	-0.20898	-0.160364	-0.0802961	-0.147558	-0.357697	-0.0691693
YDR280W	RRP45	10.1723	-0.29458	-0.17194	-0.333902	-0.303477	-0.238379	-1.07652	-0.113553
YDR281C	PHM6	8.35418	-3.38512	-1.25459	0.497645	-1.1006	-1.65075	-0.555405	-0.152197
YDR282C	MRX10	7.44102	-0.145148	0.0123817	0.508732	-0.204436	-0.235817	0.214613	-0.00256994
YDR283C	GCN2	10.0324	0.219156	-0.186057	0.0502503	0.0348652	0.0638877	0.36687	0.0561924
YDR284C	DPP1	9.68589	0.0141465	-0.17613	0.0289496	0.225094	0.201302	-0.0799041	-0.0506598
YDR285W	ZIP1	7.723	0.226388	0.903292	-0.202615	-0.109493	-0.0129387	0.288552	-0.08224
YDR286C	YDR286C	6.79577	-0.787094	-0.23418	0.230219	0.00258151	0.0327546	0.0554514	0.122014
YDR287W	INM2	8.09309	0.00689988	0.128421	0.626605	0.0721244	-0.0235095	0.686514	0.0447201
YDR288W	NSE3	8.4993	-0.32443	0.164194	-0.10389	-0.156789	-0.0679001	-0.152621	-0.110908
YDR289C	RTT103	9.19531	0.280168	0.534365	-0.0720161	-0.0551208	-0.00908241	0.0070954	-0.0831764
YDR290W	YDR290W	-1.31703	0.0511002	0.554749	0.512132	-0.27246	-0.0582393	1.06003	-0.789075
YDR291W	HRQ1	9.30151	0.132209	0.0266675	-0.0975151	-0.200919	-0.118533	-0.101968	0.0281871
YDR292C	SRP101	10.9221	-0.0872876	-0.523383	-0.409154	-0.236964	-0.182915	-1.04092	-0.0185585
YDR293C	SSD1	11.002	0.314007	0.28619	0.122825	0.10074	0.145015	0.300281	0.122084
YDR294C	DPL1	10.5375	0.330273	-0.0709821	0.0527968	0.162409	0.215189	-0.00919493	-0.00163859
YDR295C	HDA2	8.9241	0.476922	0.51764	-0.0104115	0.203634	0.0883787	0.446557	-0.0571414
YDR296W	MHR1	9.13281	-0.150391	0.259056	0.56792	0.0168503	0.00566257	0.109009	-0.00762883
YDR297W	SUR2	10.3868	-0.255003	0.102163	-0.0756262	0.148403	0.178079	-0.416293	0.0563221
YDR298C	ATP5	10.1651	0.15621	0.180108	1.92054	0.076043	-0.0515713	0.871597	-0.114626
YDR299W	BFR2	11.2241	0.0377363	0.0612029	-0.797248	-0.0281474	-0.0608368	-0.563302	-0.25691
YDR300C	PRO1	10.576	-0.0178048	-0.489839	-0.529352	-0.075703	-0.125003	-1.04982	-0.0649782
YDR301W	CFT1	9.85825	0.116565	0.203998	-0.0553777	-0.266804	-0.152397	-0.290955	0.0913593
YDR302W	GPI11	9.14108	-0.303192	-0.0950454	-0.216215	0.00947853	-0.0800991	-0.553977	-0.192193
YDR303C	RSC3	10.0651	-0.137333	-0.322068	-0.0632317	-0.516502	-0.513238	-0.751329	0.113548
YDR304C	CPR5	11.1367	0.133647	-0.132692	-0.118805	0.220315	0.203218	-0.150775	-0.105486
YDR305C	HNT2	8.05333	0.0933074	-0.151358	0.0341934	0.180936	0.204693	-0.0190627	-0.0761587
YDR306C	YDR306C	8.45663	0.192681	0.428239	0.157146	0.173387	0.235599	0.154151	-0.00977247
YDR307W	PMT7	9.19304	0.15469	0.108596	0.133984	0.153551	0.134762	0.00509571	-0.0303597
YDR308C	SRB7	8.64744	-0.0860216	-0.134373	-0.129088	-0.12231	-0.11544	-0.636005	-0.276464
YDR309C	GIC2	8.88319	0.0834673	0.50704	0.217116	0.845456	0.87244	0.899844	-0.0566407
YDR310C	SUM1	10.7271	0.0233644	0.0187897	-0.0657064	-0.0660789	-0.0840011	-0.0363918	0.0254191
YDR311W	TFB1	9.38704	0.0973579	0.365763	-0.115599	-0.166147	-0.172068	-0.306385	-0.114272
YDR312W	SSF2	9.88741	-0.0607748	-0.133813	-0.447358	-0.0127827	-0.155683	-0.674238	-0.23809
YDR313C	PIB1	7.25128	0.34333	0.981311	0.566422	0.0919892	0.206394	0.813186	0.0474436
YDR314C	RAD34	7.04615	0.44753	0.87439	0.451985	-0.335581	-0.242457	0.528777	-0.0513212
YDR315C	IPK1	7.10145	0.037949	0.317983	0.155812	0.107458	0.0161306	0.719921	-0.018039
YDR316W	OMS1	8.93778	0.01896	0.682833	0.472986	-0.0612707	-0.129356	0.308772	-0.128965
YDR316W-B	YDR316W-B	10.9824	-0.669425	-0.057935	-0.580006	0.848523	0.817796	0.752712	-0.0328404
YDR316W-A	YDR316W-A	7.92702	-0.978245	-0.131302	-0.60338	0.803745	0.987244	0.194168	0.00672471
YDR317W	HIM1	5.51864	-0.413317	0.403149	-0.0328071	1.15918	1.08401	0.594905	-0.135128
YDR318W	MCM21	7.65637	-0.0614277	0.623875	0.1571	-0.207261	-0.249417	0.326933	-0.0138843
YDR319C	YDR319C	7.88391	0.196021	0.503663	0.35836	0.222898	0.156292	0.799183	0.0112033
YDR320C	SWA2	9.10275	-0.0705978	-0.103269	0.104919	-0.003728	-0.0680217	-0.139333	0.0363658
YDR320C-A	DAD4	8.27911	-0.406616	-0.105548	0.0898039	0.0196516	0.0282371	-0.0672702	-0.375241
YDR320W-B	YDR320W-B	3.28418	-1.48063	-0.035027	-0.085467	-0.0143117	-0.140542	0.762658	0.0918738
YDR321W	ASP1	11.1932	-0.136417	-0.855007	-0.554919	-0.191061	-0.219919	-1.15555	0.0611759
YDR322W	MRPL35	8.86748	-0.0999993	0.0582854	0.673015	-0.266807	-0.353424	-0.218887	0.172492
YDR322C-A	TIM11	9.70241	-0.00480123	0.325692	1.79985	0.0988757	0.121644	0.760337	-0.430015
YDR323C	PEP7	7.20588	0.214718	0.781405	0.112245	-0.0202838	-0.0864057	0.601299	0.0918332
YDR324C	UTP4	11.3312	-0.181023	-0.158641	-0.618119	-0.084571	-0.0502776	-1.1241	-0.0763655
YDR325W	YCG1	9.38922	-0.158214	0.108725	0.0172209	-0.318846	-0.340028	-0.0754209	0.064737
YDR326C	YSP2	10.7692	0.260165	-0.0365238	-0.477434	-0.089831	-0.000455135	-0.301777	-2.00183e-05
YDR327W	YDR327W	0.772953	-0.942153	-2.61065	-0.70911	0.488319	0.547268	-0.255539	0.0945955
YDR328C	SKP1	10.9983	-0.100968	-0.576188	-0.244579	-0.0931526	-0.0484506	-0.604973	-0.214389
YDR329C	PEX3	9.38867	0.257316	0.278766	0.0390267	0.0591461	0.228392	0.00528145	-0.0774358
YDR330W	UBX5	8.65443	0.296897	0.370231	0.30873	0.0280952	0.0471692	0.403193	0.111263
YDR331W	GPI8	9.55959	-0.18492	0.0337986	-0.303643	-0.0273841	-0.0470289	-0.590647	-0.05284
YDR332W	IRC3	8.11377	-0.133778	0.0602982	0.186872	-0.0159382	0.0374326	0.309234	0.0381662
YDR333C	RQC1	9.65751	0.261919	0.10377	-0.150436	-0.183272	-0.177068	-0.32022	0.148559
YDR334W	SWR1	10.2979	-0.0347009	0.24808	-0.0467477	-0.476273	-0.350301	-0.100965	0.0726961
YDR335W	MSN5	10.7152	0.234949	0.0582531	0.175028	-0.107623	-0.133129	0.232762	0.0719489
YDR336W	MRX8	7.90217	-0.720632	-0.0961109	-0.00442296	-0.281153	-0.0936427	-0.251171	-0.0539587
YDR337W	MRPS28	9.10073	-0.0566998	0.197095	0.534277	-0.218238	-0.205903	-0.201125	-0.019146
YDR338C	YDR338C	8.25625	0.316056	0.372913	0.0242975	-0.0170039	0.121419	0.0377185	0.0736621
YDR339C	FCF1	9.8208	0.0233455	-0.147666	-0.345607	-0.0700238	-0.0332385	-0.669007	-0.250559
YDR340W	YDR340W	1.09953	-2.10961	-1.08196	-1.56444	1.0639	0.799325	0.851301	0.00375491
YDR341C	YDR341C	12.6548	-0.0314438	-0.859663	-0.385531	-0.222992	-0.350975	-1.03561	-0.125622
YDR342C	HXT7	10.4573	0.0599771	1.58619	4.1239	0.610866	0.535926	1.90138	-0.342383
YDR343C	HXT6	10.4121	-0.0648309	1.45075	3.97269	0.59461	0.551317	1.74818	-0.347964
YDR344C	YDR344C	4.40506	-0.752054	0.0624681	-0.741219	0.625922	0.88719	-1.18823	0.114184
YDR345C	HXT3	14.0216	-1.06634	-0.350622	-3.4874	0.474221	0.12388	0.42439	-0.149359
YDR346C	SVF1	12.165	-0.231999	-0.423258	-0.63377	-0.375711	-0.431596	-1.07279	-0.126311
YDR347W	MRP1	9.54005	-0.0874101	0.07832	0.464873	-0.152453	-0.199216	-0.123464	0.163604
YDR348C	PAL1	10.0271	0.0136415	0.0248609	-0.116042	0.0175839	0.0798642	-0.170579	-0.0232391
YDR349C	YPS7	10.3801	0.372186	0.00699702	-0.221539	0.428143	0.35521	0.310712	0.0433454
YDR350C	ATP22	8.752	0.395381	0.605594	0.402032	0.238472	0.210922	0.763518	-0.0473735
YDR351W	SBE2	9.61636	0.176603	0.619693	-0.0320651	0.152488	0.125307	0.291861	0.00735913
YDR352W	YPQ2	9.20868	-0.154637	-0.707855	-0.624918	0.186453	0.320973	-0.876953	-0.126594
YDR353W	TRR1	12.5629	0.0672312	-0.707097	-0.0556849	-0.191602	-0.347678	-0.758457	-0.0192796
YDR354W	TRP4	10.0817	-0.0125128	-0.590679	0.0992097	-0.0591981	-0.385143	-0.358826	-0.282971
YDR354C-A	YDR354C-A	0.0800106	-0.995387	-1.79776	-0.873034	0.728829	1.33724	-0.446495	-0.993403
YDR355C	YDR355C	-1.76114	-0.498947	-0.469298	-0.322136	0.181442	-0.07803	-0.406065	-0.146792
YDR356W	SPC110	9.88203	0.0913366	0.694499	-0.138641	-0.3907	-0.250305	-0.274809	-0.0856422
YDR357C	CNL1	8.24146	-0.238241	0.316421	0.303453	0.57665	0.531384	0.272257	-0.264623
YDR358W	GGA1	7.88516	0.416679	0.951294	0.975582	0.193503	0.129999	0.946675	0.156989
YDR359C	EAF1	9.37111	-0.111763	0.313212	0.247104	0.0943266	0.137891	0.113628	0.028155
YDR360W	OPI7	0.140046	-0.475236	-1.68239	-1.94777	0.546282	1.77091	-0.234749	-0.0131993
YDR361C	BCP1	10.7374	-0.304968	-0.726186	-0.908237	-0.122222	-0.140799	-1.2982	-0.215209
YDR362C	TFC6	8.82653	-0.0621322	0.185718	-0.109078	-0.17822	-0.138862	-0.113617	0.14705
YDR363W	ESC2	8.29147	-0.157516	0.119183	-0.0101715	0.0675033	0.289601	0.104893	-0.00701885
YDR363W-A	SEM1	10.4793	-0.16486	-0.267683	-0.379139	-0.0423901	0.000440094	-0.353962	-0.216148
YDR364C	CDC40	8.97897	-0.175998	-0.263146	-0.313649	-0.101604	0.00419662	-0.56389	-0.0257713
YDR365C	ESF1	12.3473	-0.196781	-0.167259	-0.841129	0.0772139	0.276335	-0.725329	-0.163622
YDR365W-A	YDR365W-A	8.07259	-1.02469	-0.130946	-0.363593	0.856628	1.07554	0.416182	-0.0550497
YDR365W-B	YDR365W-B	11.0545	-0.643166	-0.0902151	-0.422067	0.860857	0.85178	0.892885	-0.0654687
YDR366C	YDR366C	5.2226	-0.873917	-0.15928	-0.369805	-0.1043	-0.174727	0.236175	-0.176589
YDR367W	KEI1	9.58595	-0.312806	-0.406462	-0.34489	-0.206582	-0.245738	-0.744637	0.0361658
YDR368W	YPR1	10.0544	-0.120265	-0.625341	0.137344	-0.0731873	-0.0572549	-0.714273	0.141741
YDR369C	XRS2	7.94182	0.0437309	0.220707	0.139511	0.00441048	0.0165081	0.429799	0.00328628
YDR370C	DXO1	8.79737	-0.18426	0.187165	-0.285772	-0.192562	-0.180791	-0.178165	-0.0255787
YDR371W	CTS2	8.79246	0.0605675	0.114985	0.0106225	-0.161168	-0.185982	0.204566	-0.00165943
YDR371C-A	YDR371C-A	-1.35444	-0.173899	0.1895	0.0896996	0.497013	0.876738	0.805462	0.199375
YDR372C	VPS74	11.2192	-0.169124	-0.403857	-0.332209	-0.0555398	0.00470869	-0.546543	-0.126548
YDR373W	FRQ1	9.70908	-0.323986	-0.166654	-0.186428	0.041528	0.0505701	-0.222809	-0.0930426
YDR374C	PHO92	1.1944	-0.371982	0.177882	0.132425	2.77676	2.9285	1.93306	0.0434352
YDR374W-A	WIP1	6.78152	-0.467668	0.0957098	0.211895	0.65925	0.688599	0.874581	-0.101002
YDR375C	BCS1	8.67174	0.113413	0.259714	0.545207	-0.120428	-0.181101	0.0600737	0.124244
YDR376W	ARH1	8.97681	0.12483	0.0876358	0.348294	0.00997682	-0.0843732	0.250308	-0.0322551
YDR377W	ATP17	9.53148	-0.190839	0.189634	1.69274	0.0828126	0.0353806	0.724385	-0.240047
YDR378C	LSM6	9.42759	-0.507309	-0.838489	-0.608052	-0.154967	-0.097876	-0.607715	-0.0146617
YDR379W	RGA2	9.10997	0.274047	0.412209	0.0917078	0.218675	0.268654	0.494247	-0.00354349
YDR379C-A	SDH6	5.45516	-0.228222	1.02157	1.49266	0.588852	0.496999	1.61822	-0.232711
YDR380W	ARO10	7.51861	-1.18225	-1.73507	0.286314	0.379797	0.750251	0.131987	0.0436535
YDR381W	YRA1	12.118	-0.499269	0.897204	-0.128622	-0.293058	-0.272637	-0.467919	-0.105075
YDR381C-A	YDR381C-A	7.51696	0.37558	0.456577	0.490864	0.321424	0.315805	0.803045	-0.26363
YDR382W	RPP2B	13.9828	-0.371206	-0.982052	-0.386893	-0.46149	-0.509629	-0.937015	0.0977079
YDR383C	NKP1	7.4006	0.0458373	0.33155	-0.0104408	0.160537	0.242246	0.425227	-0.243512
YDR384C	ATO3	10.4616	-0.645425	-0.428022	-1.44709	-0.958812	-0.97602	-1.11531	0.0979028
YDR385W	EFT2	15.0359	0.0750613	-0.947598	-0.322173	-0.29266	-0.299835	-1.09685	0.110424
YDR386W	MUS81	7.8582	0.0748534	0.352546	-0.0396742	-0.00688389	0.0462532	0.468784	0.0869488
YDR387C	CIN10	8.24381	0.240408	0.358516	0.196374	0.0416403	0.0860109	0.46324	0.16956
YDR388W	RVS167	11.1309	0.0728177	-0.229349	0.179775	0.116128	0.152923	-0.328515	0.0639741
YDR389W	SAC7	9.22395	0.266412	0.884242	0.0977038	-0.248758	-0.382509	0.139534	-0.0186774
YDR390C	UBA2	10.0273	0.140569	0.00558401	-0.0564124	-0.0339276	0.00440692	-0.317095	0.00534767
YDR391C	YDR391C	7.44591	-0.665371	0.489726	0.559732	0.205868	0.215465	0.910447	0.0932526
YDR392W	SPT3	8.73374	-9.56188	0.227332	-0.0544715	-0.0206282	0.0135812	-0.0635277	-0.10398
YDR393W	SHE9	8.51035	0.823538	0.436781	0.305534	-0.207322	-0.229673	-0.0596342	-0.0946208
YDR394W	RPT3	11.129	0.157406	0.103729	-0.069532	0.0142274	0.0463905	-0.296591	0.0562042
YDR395W	SXM1	11.6927	0.0939404	-0.528979	-0.489941	-0.103263	-0.0932659	-0.95186	0.033869
YDR396W	YDR396W	4.24996	-0.189645	-0.223408	-0.693717	0.119397	0.00769646	-0.757056	-0.549836
YDR397C	NCB2	9.51611	-1.55558	-0.321028	-0.168721	-0.193104	-0.185582	-0.479843	-0.000853347
YDR398W	UTP5	11.2276	-0.283163	-0.277001	-0.731532	0.068823	0.10664	-0.962998	-0.0182088
YDR399W	HPT1	12.3608	-0.648808	-0.672826	-0.871104	0.134941	0.316097	-1.62274	-0.249633
YDR400W	URH1	9.07091	-0.252327	-0.24632	-0.0588828	0.0726637	0.0707099	-0.479085	0.0221954
YDR401W	YDR401W	4.34334	-0.157071	0.133903	-0.0290907	0.487773	0.340014	0.273568	-0.0602909
YDR402C	DIT2	3.12881	-0.103824	0.262085	0.0670264	0.936746	0.781823	1.68107	0.204481
YDR403W	DIT1	4.82161	-0.484508	0.400999	0.137524	1.37577	1.30717	1.85339	0.0339245
YDR404C	RPB7	9.87282	-0.0271271	-0.301351	-0.0296061	-0.252422	-0.285244	-0.456547	0.00034505
YDR405W	MRP20	8.67172	0.0607577	0.570867	0.587434	0.232847	0.168658	0.489637	-0.0561861
YDR406W	PDR15	8.50998	-0.0699644	0.448388	0.411137	0.333771	0.0512951	1.37356	0.379325
YDR406W-A	YDR406W-A	3.49823	-0.627523	0.66551	0.276643	0.813214	0.293752	2.16608	0.322415
YDR407C	TRS120	10.008	0.205095	0.0439601	0.0199188	-0.17938	-0.249534	0.143943	0.0786422
YDR408C	ADE8	10.1572	-0.496245	-0.751976	-0.488747	-0.000784751	0.0729335	-0.763931	-0.0531388
YDR409W	SIZ1	8.52096	0.133125	0.392627	0.00749718	0.0199656	0.0340944	-0.0332549	0.143677
YDR410C	STE14	7.42443	0.0769871	-0.0171702	-0.421897	-0.0170827	-0.297544	-0.497694	-0.0515699
YDR411C	DFM1	8.64628	0.323617	-0.188054	0.147064	0.210021	0.207189	0.191168	0.164503
YDR412W	RRP17	10.4744	-0.325347	-0.265377	-0.611441	-0.103141	-0.0312814	-1.0463	-0.279311
YDR413C	YDR413C	2.51794	-1.9974	-0.846916	-0.574828	0.242928	0.69565	-1.38838	0.801327
YDR414C	ERD1	8.77526	-0.0325151	-0.653466	-0.58943	-0.142585	-0.234087	-0.658136	0.0529194
YDR415C	YDR415C	8.66252	0.145575	-0.0941731	0.00908147	-0.169586	-0.226549	-0.120112	-0.0922063
YDR416W	SYF1	9.00604	0.147157	0.0494786	-0.067169	-0.229188	-0.164655	-0.259337	0.00445533
YDR417C	YDR417C	4.87098	-1.97725	-1.35299	-0.665657	-0.0493382	-0.164519	-0.973423	-0.62391
YDR418W	RPL12B	14.3738	-0.493259	-1.16347	-0.48558	-0.326119	-0.453444	-1.16198	-0.00558263
YDR419W	RAD30	8.37634	0.30295	-0.0580962	-0.178587	-0.135019	-0.184896	0.0415184	0.116008
YDR420W	HKR1	10.0211	0.340596	0.290382	-0.0800894	0.231712	0.200905	0.237949	-0.10185
YDR421W	ARO80	8.31762	0.0853334	0.185014	0.338715	-0.214874	-0.228508	0.657728	0.0680405
YDR422C	SIP1	9.39194	0.178919	0.0489467	-0.0996348	-0.101206	-0.102519	-0.14975	0.051744
YDR423C	CAD1	8.17237	0.405079	0.0273389	0.310821	-0.0923725	-0.0610157	0.31907	0.142853
YDR424C	DYN2	9.07615	0.0075346	-0.393017	-0.143306	-0.135899	-0.0796713	-0.294404	-0.320356
YDR425W	SNX41	7.94419	0.529467	0.729505	0.262585	-0.00414633	0.065883	0.561305	0.0763496
YDR426C	YDR426C	0.445704	-1.7644	-0.657581	-1.46633	1.31132	1.22357	-0.247413	0.355187
YDR427W	RPN9	11.0515	0.227918	0.0607077	-0.228543	-0.00421961	-0.0226281	-0.382974	-0.0903199
YDR428C	BNA7	8.59604	-0.322828	-1.31468	-0.122504	-0.0330462	-0.106381	-0.821511	-0.0638579
YDR429C	TIF35	12.7335	-0.314858	-0.764056	-0.551017	-0.28543	-0.275879	-1.29492	-0.191283
YDR430C	CYM1	9.80441	0.0448657	0.271146	0.430799	-0.274988	-0.414625	-0.0722035	0.171836
YDR431W	YDR431W	0.0138726	-1.81915	-0.114856	-0.545491	0.38702	1.09812	0.0279198	-0.540482
YDR432W	NPL3	11.9581	-0.392297	-0.290867	-0.161203	-0.258559	-0.140382	-0.935992	0.015163
YDR433W	YDR433W	10.7299	-0.629889	-0.183716	-0.128559	-0.153889	-0.0130583	-0.704558	0.0041157
YDR434W	GPI17	10.3296	0.135752	-0.170427	-0.278335	0.272014	0.21006	-0.142197	-0.0556901
YDR435C	PPM1	7.87795	0.0032996	0.355637	0.727457	0.0270919	-0.124391	0.36587	0.120861
YDR436W	PPZ2	8.25822	0.116232	0.506899	0.68442	-0.0718635	-0.0801498	0.712552	0.0594845
YDR437W	GPI19	5.16054	0.46301	0.22533	-0.192007	-0.094274	-0.00583754	-0.22091	0.136269
YDR438W	THI74	7.34834	0.150838	0.276077	0.00601582	-0.0015105	0.049208	0.479816	0.164387
YDR439W	LRS4	7.78924	-0.00576197	0.0321538	-0.0164901	-0.101682	-0.0723155	0.121953	0.0582435
YDR440W	DOT1	9.14943	-0.327731	-0.423536	-0.207148	-0.376757	-0.331707	-0.779419	0.0568899
YDR441C	APT2	8.52119	0.00280972	0.00711061	-0.0680901	0.181203	0.0261473	0.0994298	0.0420974
YDR442W	YDR442W	-1.87949	-0.459027	-0.499604	-0.867336	1.66335	0.764971	0.519176	0.977077
YDR443C	SSN2	8.75247	0.198014	0.139027	0.291187	0.125967	0.089766	0.40719	0.110449
YDR444W	YDR444W	8.98709	-0.15682	0.0604533	0.145964	-0.19309	-0.103135	0.0194831	0.00152729
YDR445C	YDR445C	-1.80941	0.0520944	-0.133781	-0.0817374	-0.379905	-0.569391	0.429063	0.0902621
YDR446W	ECM11	1.71233	0.452594	0.20031	-0.576578	1.65298	1.7714	1.16906	0.108511
YDR447C	RPS17B	14.1657	-0.848628	-1.27608	-0.76131	-0.32803	-0.364419	-1.55289	-0.309842
YDR448W	ADA2	8.74672	-0.164501	-0.313006	-0.046644	-0.364957	-0.348525	-0.622409	-0.106778
YDR449C	UTP6	10.1183	-0.0831204	0.219207	-0.721787	-0.170929	-0.250619	-0.822242	0.0269163
YDR450W	RPS18A	14.2135	-0.605198	-1.34537	-0.527069	-0.369372	-0.437104	-1.42194	-0.0474147
YDR451C	YHP1	8.36907	-0.0705481	-0.205407	0.316441	-0.575049	-0.713317	-0.228284	0.0904311
YDR452W	PPN1	11.3543	0.584796	-0.121496	0.120692	0.250582	0.241749	0.470528	-0.0797298
YDR453C	TSA2	6.25134	-0.206806	-0.330386	0.75704	0.247492	0.162711	1.58829	0.0764027
YDR454C	GUK1	11.6091	0.0992643	-0.765155	-0.452367	-0.184841	-0.220703	-0.714993	-0.0105949
YDR455C	YDR455C	-1.15835	0.152364	0.943404	0.1249	-0.315897	0.806678	1.25931	-0.656555
YDR456W	NHX1	10.0187	0.516691	-0.308824	0.104717	0.0430418	0.0285149	0.0581722	0.0800551
YDR457W	TOM1	11.5437	0.410907	-0.562454	-0.18235	-0.0773492	0.0141333	-0.289336	0.0372153
YDR458C	HEH2	9.81265	0.0956408	0.338319	-0.0126683	-0.219703	-0.130987	-0.165937	-0.0779702
YDR459C	PFA5	8.01187	-0.142219	0.275032	0.129008	0.0131928	0.0269012	0.423512	0.0279038
YDR460W	TFB3	8.49589	-0.00256336	0.44712	0.0560921	0.0101233	0.0585947	0.0578513	-0.122661
YDR461W	MFA1	1.71354	0.222058	2.5651	0.545941	0.687038	0.678809	2.53316	-0.0200406
YDR461C-A	YDR461C-A	6.02182	-0.142685	0.453278	0.554545	0.49649	0.336668	0.875466	-0.165312
YDR462W	MRPL28	7.58372	-0.0996416	0.245326	0.665933	-0.0525545	-0.121207	0.184629	0.182559
YDR463W	STP1	9.57493	0.439252	0.34364	0.0796107	0.0156977	0.00184125	0.0422684	-0.0157495
YDR464W	SPP41	10.9715	0.0100022	0.441734	-0.321433	0.0892524	0.162488	0.151958	-0.137595
YDR464C-A	YDR464C-A	-1.86406	-0.197668	-0.502432	-0.524138	-0.0446673	0.614306	-0.515883	-0.146792
YDR465C	RMT2	10.805	-0.00704103	-0.445523	-0.675686	-0.107534	-0.082606	-0.982759	0.027768
YDR466W	PKH3	9.36675	0.167009	0.363317	0.159423	-0.0302533	0.0144878	-0.054715	0.0607501
YDR467C	YDR467C	4.98575	-0.169552	-0.442071	-0.280747	-0.418768	-0.404766	-0.0705455	-0.201927
YDR468C	TLG1	9.52987	-0.445487	-0.252213	-0.21223	0.078946	0.0907931	-0.137311	-0.228171
YDR469W	SDC1	8.96878	-0.2069	-0.235844	-0.277504	-0.0605221	-0.0728596	-0.334646	-0.266754
YDR470C	UGO1	8.15371	-0.126283	0.430598	0.485417	-0.146124	-0.119868	-0.095184	0.207544
YDR471W	RPL27B	13.2992	-0.548191	-1.16212	-0.419434	-0.417963	-0.520857	-1.26853	-0.109545
YDR472W	TRS31	8.84764	-0.0502525	-0.127412	-0.221352	0.110513	0.117687	-0.383589	-0.0129934
YDR473C	PRP3	8.94283	0.127618	0.637278	-0.127373	0.122915	0.231993	0.494274	-0.248207
YDR475C	JIP4	8.65217	-0.0217744	-0.00300505	0.43251	0.0275882	0.254161	0.0873185	0.116707
YDR476C	YDR476C	8.18646	0.58241	-0.314547	0.081836	0.108403	-0.0341551	0.321582	0.203016
YDR477W	SNF1	9.97269	-0.00674505	-0.0200527	0.273031	-0.376354	-0.312839	-0.351029	0.142179
YDR478W	SNM1	7.51718	-0.434084	-0.0204904	-0.251841	0.143291	0.169217	-0.348729	-0.251709
YDR479C	PEX29	8.29846	0.177948	0.320819	0.587707	0.127216	0.158939	0.727026	0.063869
YDR480W	DIG2	7.6186	0.0409881	-0.0340748	0.142591	-0.153398	-0.213589	0.26771	0.09521
YDR481C	PHO8	11.9479	-0.715209	-0.583756	-0.938686	0.165306	0.167343	-1.10959	-0.119038
YDR482C	CWC21	8.16502	-0.504557	-0.0227674	-0.0317316	0.196974	0.259485	-0.0195371	-0.294395
YDR483W	KRE2	11.888	0.0761544	-0.11841	-0.122897	0.0819264	-0.0182781	-0.14802	0.00685107
YDR484W	VPS52	8.27232	0.222005	0.440714	0.102488	-0.194416	-0.168475	-0.0265265	0.124152
YDR485C	VPS72	9.63844	0.238913	0.82941	0.00306424	0.0492325	0.211223	0.559348	-0.157601
YDR486C	VPS60	8.95242	0.0862121	0.0878472	0.187988	0.303305	0.228417	0.202148	-0.147063
YDR487C	RIB3	10.9461	-0.306258	-0.190553	-0.226046	-0.028128	-0.123924	-0.116599	-0.130703
YDR488C	PAC11	8.20329	-0.346557	0.149703	-0.091738	0.124362	0.0721133	0.514111	0.0787368
YDR489W	SLD5	7.31293	-0.0568885	0.542989	0.0303534	-0.0317793	-0.152672	0.210514	0.117749
YDR490C	PKH1	8.45331	-0.0139122	0.413569	0.606611	0.028419	-0.0333434	0.754107	0.174705
YDR491C	YDR491C	-0.207241	-0.821228	-0.242719	-2.27545	0.269075	1.89952	-0.00118066	0.0982112
YDR492W	IZH1	10.3609	-0.3192	-0.272704	-0.706787	0.419096	0.719123	-1.23602	-0.409505
YDR493W	MZM1	7.57474	-0.181202	0.211699	0.401143	0.00951367	-0.0913785	-0.0220581	-0.034596
YDR494W	RSM28	9.31118	0.137946	0.341629	0.473842	-0.0752241	-0.0689822	-0.06147	-0.117918
YDR495C	VPS3	8.90478	0.215871	0.683933	0.08795	-0.151594	-0.0571869	0.312781	0.0471381
YDR496C	PUF6	11.8589	-0.0807176	-0.318788	-0.754729	-0.0444377	0.0509974	-1.1682	-0.170869
YDR497C	ITR1	11.9372	0.335038	-0.0547969	0.60064	-0.228263	-0.339181	0.274821	0.0514646
YDR498C	SEC20	8.51567	0.0869765	-0.225932	0.0543546	-0.000450081	0.0430809	-0.254822	0.15143
YDR499W	LCD1	8.41876	0.114997	0.581473	0.0903034	-0.198206	-0.270423	0.484611	0.00432721
YDR500C	RPL37B	13.4597	-0.427001	-1.06481	-0.654855	-0.228473	-0.224462	-1.1452	-0.0482784
YDR501W	PLM2	6.65139	-0.146333	0.262326	-0.073935	0.103676	0.142211	0.73313	0.116645
YDR502C	SAM2	11.1699	0.123629	-0.977999	0.338497	-1.06757	-1.44108	-0.278832	0.334986
YDR503C	LPP1	7.4621	0.201765	0.0984025	0.222814	0.208441	0.136989	0.607418	0.0712281
YDR504C	SPG3	6.42248	-0.0875705	0.489646	0.429397	0.142346	0.231358	0.722212	-0.0818976
YDR505C	PSP1	9.52614	0.0846327	0.365563	0.601211	-0.174193	-0.024072	0.250122	-0.0199633
YDR506C	GMC1	7.41689	-0.192719	0.630826	0.373713	0.0496019	0.0809041	0.423429	-0.0450857
YDR507C	GIN4	10.4197	0.144919	-0.0515018	0.00715434	-0.196417	-0.132753	-0.216956	0.0252213
YDR508C	GNP1	12.264	-0.526848	0.274733	-0.169524	-0.160019	-0.34502	-0.293022	0.0311744
YDR509W	YDR509W	1.09793	-2.44646	-1.02551	-0.177324	0.0473543	-0.134954	-0.460596	1.6961
YDR510W	SMT3	10.7267	0.0259221	-0.341813	-0.201852	-0.138601	-0.158668	-0.215595	0.0778687
YDR510C-A	YDR510C-A	0.702316	-1.35895	-0.403989	-0.372781	-0.0393378	0.102719	-0.111688	0.409669
YDR511W	SDH7	7.51323	0.16925	0.0896992	0.563158	-0.216267	-0.353641	0.344458	0.00295692
YDR512C	EMI1	8.32043	-0.274157	0.0530882	0.314356	0.00319077	0.0211991	0.0376725	-0.161066
YDR513W	GRX2	9.72932	0.714246	0.156826	0.803159	-0.183455	-0.240693	0.441525	-0.00409701
YDR514C	YDR514C	9.12426	0.0582312	-1.54812	-0.220226	-0.121193	-0.159389	-0.464113	-0.131056
YDR515W	SLF1	8.70377	0.146639	0.695259	0.0211021	-0.230724	-0.34649	-0.0140765	0.00670701
YDR516C	EMI2	9.76923	0.215747	0.359875	1.78636	-0.0606343	-0.380624	0.590871	0.2019
YDR517W	GRH1	9.83967	-0.266736	-0.312868	0.449831	0.000738817	-0.164966	0.023023	0.142752
YDR518W	EUG1	9.58628	0.28808	-0.447662	-0.516641	0.147702	0.0696817	-0.317151	0.0598939
YDR519W	FPR2	9.40594	-0.095774	-0.459993	-0.15808	0.0606365	-0.0574324	-0.211858	-0.0497884
YDR520C	URC2	8.23232	0.114308	0.474953	0.099367	-0.000197282	-0.0168779	0.159771	0.134639
YDR521W	YDR521W	-1.01125	-0.0920067	-0.371059	-0.525592	0.384381	-0.120971	0.891958	0.492344
YDR522C	SPS2	0.657557	0.426779	-0.181385	-0.0457451	3.21487	3.88249	1.73782	0.702771
YDR523C	SPS1	5.37001	0.397027	-0.0254493	-0.920029	0.30969	0.527176	0.591721	0.147845
YDR524C	AGE1	9.25872	0.426423	0.218709	-0.243059	0.0796329	0.0842695	-0.311171	0.0311106
YDR524W-C	YDR524W-C	3.95982	-2.37254	-0.807905	-0.0453424	-0.0761446	0.131663	-0.271855	0.057622
YDR524C-B	YDR524C-B	13.9596	0.124074	-0.358664	-0.00194216	-0.236574	-0.197372	-0.873147	-0.00146345
YDR524C-A	YDR524C-A	1.03559	1.35277	0.834479	0.14988	0.0144526	-0.588238	1.31346	-0.0340459
YDR525W	API2	-1.31815	1.59157	1.18424	0.291807	0.583695	1.2883	1.42782	-0.35803
YDR525W-A	SNA2	6.06602	0.774	1.00445	0.436486	0.951825	0.896884	0.92193	0.0311543
YDR526C	YDR526C	1.67477	-1.32949	-1.35086	-1.35085	0.10448	1.04368	-1.26592	1.28254
YDR527W	RBA50	10.1441	0.173085	-0.0634895	-0.623953	0.122774	0.269198	-0.474323	-0.019703
YDR528W	HLR1	8.42736	0.100585	0.571922	-0.171912	-0.469381	-0.615055	-0.176654	0.200663
YDR529C	QCR7	9.66543	0.262846	0.728075	2.16778	0.389936	0.24484	1.39471	-0.258583
YDR530C	APA2	7.90745	0.0226512	0.221743	0.961385	-0.0350657	-0.100104	0.865305	-0.0483903
YDR531W	CAB1	10.0864	-0.185353	-0.224556	-0.361208	-0.173022	-0.340267	-0.590805	-0.134796
YDR532C	KRE28	8.04682	0.0962365	1.09371	0.179559	-0.35209	-0.354251	0.356983	-0.0848081
YDR533C	HSP31	7.81045	-0.788035	-0.156035	0.565942	0.631164	1.30196	0.879056	-0.46604
YDR534C	FIT1	5.0958	2.10187	0.722502	0.782462	0.716557	-0.475175	2.73994	0.302004
YDR535C	YDR535C	1.53068	0.428968	0.477682	1.40648	-0.0930934	-0.457599	2.02065	0.872938
YDR536W	STL1	1.61878	-0.529082	-0.219529	3.42503	1.13267	2.49949	2.16939	-0.156416
YDR537C	YDR537C	-0.688576	-1.46901	-0.938586	-1.02298	0.387053	0.141222	0.916785	0.679606
YDR538W	PAD1	7.56413	-0.287958	-0.105885	-0.319195	0.201102	0.417013	-0.266075	0.150773
YDR539W	FDC1	9.10129	-1.07977	-0.16421	0.150685	-0.00640995	0.244157	-0.113785	0.135759
YDR540C	IRC4	6.01144	-1.12595	-0.127748	-0.4059	0.750541	0.618881	0.878707	-0.225657
YDR541C	YDR541C	8.00367	-0.0415162	0.0862361	-0.179866	0.318781	0.35255	0.344978	0.118248
YDR542W	PAU10	1.41008	0.49143	0.979581	0.149435	0.901992	0.336999	2.19357	-0.0244927
YDR543C	YDR543C	-2.36079	1.53865	-0.0791615	0.233326	0.00165284	-0.113301	1.71222	-0.238966
YDR544C	YDR544C	0.860592	0.862705	-0.267967	0.237253	-0.0101242	0.19055	1.84505	-0.48507
YDR545W	YRF1-1	10.0582	-0.241341	-0.169588	0.0638985	0.270158	0.42094	0.318788	-0.0449483
YDR545C-A	YDR545C-A	0.195884	0.444932	-0.544569	-0.72163	0.735733	0.804182	0.363898	0.543152
YOL166W-A	YOL166W-A	-2.06964	0.59689	0.234306	-0.617653	0.780094	0.301917	1.43905	-0.2105
YOL166C	YOL166C	-1.36455	0.277847	-0.97656	-1.27786	1.12545	1.05515	1.96879	0.105131
YOL165C	AAD15	4.36347	-0.91508	-0.424771	-0.510456	0.7828	0.865242	0.99459	0.0787419
YOL164W-A	YOL164W-A	-2.01925	0.294302	-0.510837	0.813572	0.956771	1.19499	2.74656	0.336838
YOL164W	BDS1	7.56499	-0.381324	0.00991495	-0.00100083	0.145723	0.0379931	0.804439	0.0975546
YOL163W	YOL163W	3.65244	-0.197192	0.937148	0.313469	0.637893	0.174994	2.16524	-0.0715749
YOL162W	YOL162W	3.19245	0.172555	1.17254	0.517543	0.69569	0.266521	2.81831	0.0899424
YOL161C	PAU20	1.80724	-0.257827	0.0379066	-0.378351	0.43506	0.593763	0.177041	-0.00604245
YOL160W	YOL160W	2.94087	-1.38504	-1.23791	-1.16005	1.90517	2.21228	0.415011	-0.224214
YOL159C-A	YOL159C-A	5.65006	-0.539556	-0.111817	-0.153164	-0.162475	-0.110134	0.386427	0.111896
YOL159C	CSS3	7.20949	-0.256057	0.301908	-0.0458989	0.660153	0.593983	0.922886	-0.00443025
YOL158C	ENB1	9.96629	0.204781	0.080415	-0.947693	-0.429562	-0.976147	0.827463	0.146999
YOL157C	IMA2	6.50203	-0.309984	-0.277911	0.161954	-0.0982321	-0.334078	0.816462	-0.090957
YOL156W	HXT11	3.80362	-0.0489223	0.198514	-0.275119	0.431826	0.272441	1.25805	-0.0557955
YOL155W-A	YOL155W-A	1.38422	-0.420349	-1.57671	-1.19616	1.44487	1.77211	-1.08035	-0.19834
YOL155C	HPF1	12.2546	-1.40266	-0.925435	0.682274	-0.469357	-0.771647	-0.0149594	0.184315
YOL154W	ZPS1	6.18877	0.0730812	-0.441628	0.0614564	-0.16785	-0.181356	1.11016	0.0343382
YOL152W	FRE7	7.38241	-1.00201	1.83151	2.21165	-0.328335	-0.798016	1.96201	-0.51192
YOL151W	GRE2	8.96074	-0.683817	-0.807282	-0.124294	-0.30167	-0.163569	-0.244581	0.13908
YOL150C	YOL150C	2.75066	-0.368376	-0.585625	-0.724874	-0.26956	-0.285665	0.156388	0.305991
YOL149W	DCP1	9.59852	-0.329239	-0.22241	-0.296869	-0.297207	-0.274782	-0.599667	-0.122961
YOL148C	SPT20	8.9092	0.149114	0.113104	-0.0210029	-0.216739	-0.166298	-0.307696	-0.013527
YOL147C	PEX11	7.68788	0.220887	-0.0906141	0.418898	0.070408	-0.0671016	0.339787	0.0973808
YOL146W	PSF3	7.54836	0.151096	-0.2011	-0.0762721	-0.0229524	-0.226096	0.322097	0.101969
YOL145C	CTR9	11.3123	0.0279301	0.0754902	-0.038752	-0.344414	-0.388561	-0.342847	-0.120909
YOL144W	NOP8	10.0973	-0.0810861	0.0674581	-0.782676	0.177465	0.256846	-0.594805	-0.241512
YOL143C	RIB4	11.7682	-1.4533	-0.221931	0.429939	0.197072	0.277073	-0.197249	0.162594
YOL142W	RRP40	9.53001	0.128201	-0.156691	-0.39372	0.121442	0.224715	-0.50042	-0.097635
YOL141W	PPM2	7.82918	-0.0175879	-0.516751	-0.595881	-0.188905	-0.102208	-0.861005	-0.0181641
YOL140W	ARG8	8.82039	-0.242491	-0.0204101	-0.00638443	-0.0802484	-0.222492	-0.0500908	-0.244065
YOL139C	CDC33	12.7155	0.0971049	-0.552891	-0.474488	-0.285037	-0.349683	-1.05166	-0.104516
YOL138C	RTC1	9.14685	0.0794083	0.124428	0.048026	0.0106186	-0.0121777	0.445253	0.0409697
YOL137W	BSC6	9.10009	0.227727	0.143414	-0.213454	0.127441	0.113657	-0.0450112	0.000762241
YOL136C	PFK27	9.42546	-0.574622	0.525116	-0.107868	0.201919	0.249016	-0.278705	0.0319191
YOL135C	MED7	7.55714	0.278681	0.333655	0.0171493	0.0820843	0.09462	-0.180139	-0.0532157
YOL134C	YOL134C	-0.132509	-1.39307	0.0987031	0.0759689	0.107388	0.157833	0.983121	0.761584
YOL133W	HRT1	8.37551	-0.0125265	-0.0706457	-0.258498	0.123364	0.175959	-0.0582352	-0.0472048
YOL132W	GAS4	2.95213	0.471551	0.460539	0.564613	2.06396	1.68127	2.235	0.046575
YOL131W	YOL131W	-2.07591	1.18623	1.35789	0.466229	1.71221	2.48544	3.174	0.696796
YOL130W	ALR1	10.7471	-0.283067	-0.15199	-0.268343	-0.269302	-0.331877	-0.533047	0.0480142
YOL129W	VPS68	10.1013	0.0135724	0.041123	0.0681283	0.176941	0.113183	0.110758	-0.0253499
YOL128C	YGK3	7.59509	-0.380445	-0.344667	-0.634079	0.0318048	0.06871	-0.0561732	0.0374757
YOL127W	RPL25	14.6745	-0.562306	-1.20596	-0.564926	-0.411884	-0.505828	-1.31152	-0.125119
YOL126C	MDH2	10.5266	-0.918392	1.28077	0.822515	0.693881	0.599713	0.739176	0.157767
YOL125W	TRM13	9.6313	0.256792	-0.0836161	-0.569135	0.100224	0.229409	-0.507201	-0.107503
YOL124C	TRM11	10.7753	-0.10408	-0.112602	-0.755445	-0.0193781	-0.141614	-0.802633	-0.12209
YOL123W	HRP1	11.7364	0.208699	-0.147224	-0.329084	-0.52667	-0.666898	-0.721584	0.195698
YOL122C	SMF1	9.47564	0.269044	-0.727591	0.586239	0.768582	0.925125	0.0822278	0.078978
YOL121C	RPS19A	13.471	-0.450514	-1.02214	-0.446556	-0.3396	-0.370998	-1.19927	-0.114391
YOL120C	RPL18A	14.2617	-0.366117	-1.29786	-0.350693	-0.377163	-0.466678	-1.4007	0.0883771
YOL119C	MCH4	9.25915	-0.146994	-0.11135	-0.60973	0.784339	0.714576	0.335597	-0.213156
YOL118C	YOL118C	0.886242	0.529531	0.596128	0.53866	0.573813	0.0316952	2.16435	0.119016
YOL117W	RRI2	7.38567	0.328195	0.57476	0.720073	-0.0827919	-0.243788	1.05123	0.0794897
YOL116W	MSN1	8.08043	0.150872	0.111286	0.343485	-0.45811	-0.573205	0.233693	0.0889653
YOL115W	PAP2	9.76737	-0.0968709	0.0985794	-0.355029	-0.302733	-0.22867	-0.563268	0.00268248
YOL114C	PTH4	5.1082	0.563043	0.951253	0.187199	0.897708	0.79576	1.30067	-0.17526
YOL113W	SKM1	8.71708	0.142332	1.13194	0.249568	0.522109	0.455583	1.02391	0.041227
YOL112W	MSB4	9.16979	0.100188	0.221863	0.135407	0.360837	0.33412	0.707553	-0.0375449
YOL111C	MDY2	9.2855	0.0661412	-0.294385	-0.0853734	0.0575442	0.198612	-0.26947	0.129216
YOL110W	SHR5	7.25083	-0.874294	-0.479636	0.394307	0.274522	0.293924	0.338269	-0.0126245
YOL109W	ZEO1	13.1561	-1.26596	-0.15467	-0.313778	-0.165416	-0.137239	-0.934425	-0.270117
YOL108C	INO4	7.36528	-0.106325	0.51055	0.0552608	0.021072	0.0569456	0.454132	-0.235336
YOL107W	YOL107W	7.47549	-0.0764001	-0.0645265	-0.0210715	-0.0199197	-0.0968277	0.10089	0.111606
YOL106W	YOL106W	4.19348	-0.300515	-0.142164	0.220324	-0.0856276	-0.330785	0.948536	0.208103
YOL105C	WSC3	8.22974	-0.127509	0.291564	0.0224611	0.169489	0.0210766	0.720525	-0.00538914
YOL104C	NDJ1	3.67547	-0.183983	1.6157	0.632686	2.35029	2.43212	1.97996	0.157088
YOL103W-B	YOL103W-B	11.0423	-0.735791	-0.112693	-0.358903	0.936632	0.955566	0.998728	-0.0705615
YOL103W-A	YOL103W-A	8.00089	-1.0318	-0.072278	-0.287787	0.818537	0.954486	0.576323	-0.00801135
YOL103W	ITR2	11.114	-0.175865	-0.225729	-0.348738	-0.0558319	-0.085642	-0.234378	-0.0931151
YOL102C	TPT1	8.8579	-0.255166	-0.354391	-0.185869	0.0451781	0.128716	-0.695224	-0.10794
YOL101C	IZH4	8.16268	0.597674	0.286124	-0.440769	-0.30284	-0.0487953	-0.527549	-0.172027
YOL100W	PKH2	8.9895	0.390808	0.680602	0.466679	-0.0773874	-0.117643	0.964698	0.13597
YOL099C	YOL099C	5.24948	0.00927117	0.0216251	-0.376615	0.0686602	0.234811	-0.0712998	0.0144742
YOL098C	SDD3	11.1506	0.117852	-0.350639	-0.250994	-0.236493	-0.223878	-0.635275	0.0808175
YOL097W-A	YOL097W-A	4.62168	-0.20274	-0.274531	-0.348925	-0.0205228	0.089078	-0.241856	-0.108257
YOL097C	WRS1	12.0659	-0.0813709	-0.846913	-0.495088	-0.197993	-0.204679	-1.24238	-0.0504795
YOL096C	COQ3	8.01518	-0.0269375	0.347143	0.371636	0.0238308	0.147654	0.118529	0.0217598
YOL095C	HMI1	7.67558	-0.192298	-0.135345	0.205752	-0.18151	-0.225447	0.10579	0.127805
YOL094C	RFC4	8.78552	0.0632347	-0.123812	-0.145225	-0.152024	-0.299053	-0.205237	0.0619849
YOL093W	TRM10	9.57557	0.00294861	-0.225862	-0.44053	-0.161777	-0.169841	-0.61231	-0.13726
YOL092W	YPQ1	10.7021	0.124991	-0.282162	-0.433771	0.0218196	0.0910492	-0.72723	-0.0324655
YOL091W	SPO21	5.72649	0.3559	0.581839	0.0321206	0.313541	0.283982	1.26687	-0.103982
YOL090W	MSH2	10.1895	-0.0507775	-0.205186	-0.158507	-0.0917613	-0.196544	0.0989764	0.0799417
YOL089C	HAL9	8.68148	0.41085	0.48362	0.211394	-0.329497	-0.265912	0.0277679	0.127284
YOL088C	MPD2	9.24837	-0.207023	0.013058	-0.0789631	-0.139069	-0.129498	-0.137672	0.040944
YOL087C	DUF1	9.56519	0.0957153	0.45254	0.65004	-0.0557638	-0.0945359	0.729405	0.0810441
YOL086W-A	MHF1	7.21634	0.246098	0.108084	0.841198	-0.00349006	-0.192798	0.996674	-0.0762939
YOL086C	ADH1	16.7273	-0.926293	-1.27048	-0.869295	-0.32795	-0.254293	-2.03334	0.255201
YOL085W-A	YOL085W-A	1.64292	0.33227	0.0420208	-0.366658	0.991912	1.08523	0.716144	0.32934
YOL085C	YOL085C	-2.18918	0.173923	-0.760787	-0.453009	0.863462	1.04251	1.5432	-0.0592241
YOL084W	PHM7	4.4819	0.122009	0.807243	1.26971	0.725525	0.931114	2.09173	-0.0137652
YOL083W	ATG34	5.88212	0.101418	1.2243	1.86125	0.726803	0.469335	2.46372	0.0275859
YOL083C-A	YOL083C-A	-0.528673	-0.950606	-1.25534	-0.241729	-0.327947	0.869788	-0.106352	-0.202552
YOL082W	ATG19	8.8022	-0.0954449	0.297434	0.546747	0.0368756	0.121114	0.631182	0.162558
YOL081W	IRA2	10.5444	0.529801	-0.255463	-0.00209449	-0.00518121	0.12369	0.253578	-0.0262215
YOL080C	REX4	9.74472	-0.311579	-0.39949	-1.06484	0.0291059	0.0188771	-1.29198	-0.267291
YOL079W	YOL079W	0.16222	-1.80499	-0.335528	-1.92103	0.142183	0.812389	-0.56696	0.886209
YOL078W	AVO1	8.86379	0.026529	0.0541618	0.0312585	-0.0953347	-0.00110746	0.0472534	0.0421393
YOL077W-A	ATP19	8.60375	-0.107513	0.222974	1.87073	0.139443	0.023885	0.764216	-0.509603
YOL077C	BRX1	11.4819	0.0164841	-0.422562	-0.648816	-0.180459	-0.196639	-1.14844	-0.0700314
YOL076W	MDM20	10.3159	0.0143999	-0.2237	-0.472619	-0.173703	-0.210969	-0.857841	-0.068256
YOL075C	YOL075C	8.73623	0.396622	-0.272174	0.00944123	0.0631576	0.181931	0.0447429	-0.037341
YOL073C	DSC2	8.31338	0.313012	0.118855	0.122261	0.0759283	0.281326	0.044354	0.0308178
YOL072W	THP1	7.83931	0.32156	0.408974	0.061692	-0.0220909	0.0243813	0.099283	0.135067
YOL071W	YOL071W	7.65187	0.313269	0.725191	0.923853	-0.0927028	-0.0908467	1.03304	-0.0480272
YOL070C	NBA1	10.0821	0.34084	0.0753361	-0.15362	0.0473641	0.0377726	-0.355773	-0.000748883
YOL069W	NUF2	8.17464	-0.143814	0.0204441	0.210034	-0.1472	-0.182553	0.0874716	-0.0366509
YOL068C	HST1	10.2302	0.0502109	0.286768	-0.0764174	-0.224145	-0.145755	-0.00191425	0.0469232
YOL067C	RTG1	7.92592	-0.0424893	0.341516	-0.186501	-0.130781	0.0335537	-0.376848	-0.0699465
YOL066C	RIB2	8.86908	0.0719549	0.194302	0.0753822	-0.199646	-0.237652	0.17479	0.170752
YOL065C	INP54	8.06203	-0.0265112	0.256249	0.245275	-0.174731	-0.0995992	0.0596039	0.0646866
YOL064C	MET22	10.2925	0.0237022	-1.06064	-0.493019	-0.0856823	-0.112039	-0.83615	-0.246897
YOL063C	CRT10	8.93782	0.217544	0.192818	0.174421	-0.141231	-0.0833644	0.187839	0.148657
YOL062C	APM4	9.87833	-0.18123	-0.0453224	0.148559	-0.0237612	-0.091876	-0.189257	-0.0153222
YOL061W	PRS5	11.2761	0.151832	-0.237743	-0.205337	-0.0641585	-0.0366801	-0.67249	-0.0332318
YOL060C	MAM3	9.87946	0.140337	0.303015	0.278612	0.158779	0.156684	0.539557	0.105764
YOL059W	GPD2	11.3286	-0.119221	-0.366871	-0.712191	-0.312802	0.0152333	-1.22129	-0.0257771
YOL058W	ARG1	10.3704	0.730452	-1.59468	-0.338357	1.09067	0.250372	0.357978	-1.95796
YOL057W	YOL057W	10.419	-0.138171	-0.556198	-0.0499623	-0.147363	-0.170274	-0.579435	0.151818
YOL056W	GPM3	8.77039	-0.178892	-0.350023	-0.547063	-0.417812	-0.368634	-0.723741	0.0964646
YOL055C	THI20	7.9275	-0.145914	-0.102842	0.218063	0.247237	0.210642	0.636557	0.10519
YOL054W	PSH1	8.93598	-0.404006	0.459276	-0.335138	0.268509	0.434214	0.154411	-0.112938
YOL053W	AIM39	7.50921	0.0636	0.630989	1.13062	-0.147204	-0.322748	0.988836	-0.106609
YOL052C-A	DDR2	1.31404	0.100675	3.2068	3.69816	1.98903	2.17819	5.11985	-0.175189
YOL052C	SPE2	9.47667	-0.13175	-0.344889	-0.146249	-0.049383	0.0221573	-0.791929	0.0886455
YOL051W	GAL11	10.155	0.173463	0.312124	0.169429	-0.130828	-0.107844	-0.0889093	-0.0435332
YOL050C	YOL050C	0.0538241	-2.11536	-1.20927	-0.2719	0.58381	0.637991	-0.547342	-0.034263
YOL049W	GSH2	10.9195	-0.0270089	-0.456001	-0.00531158	-0.192332	-0.279864	-0.54294	0.086088
YOL048C	RRT8	7.59656	0.290789	0.824555	1.0645	0.158029	-0.121892	1.45279	0.00143522
YOL047C	LDS2	2.44263	0.654206	1.13032	-0.244671	2.18211	1.74111	2.49178	0.085956
YOL046C	YOL046C	-0.773118	-0.939797	-0.85726	-1.87661	0.512937	2.05075	-0.50038	0.356112
YOL045W	PSK2	10.132	-0.163698	0.195025	-0.939046	0.216408	0.472828	-0.330177	-0.0338978
YOL044W	PEX15	7.36996	0.120729	0.00936939	0.100092	0.0183701	0.0675308	-0.066559	-0.02441
YOL043C	NTG2	7.80504	0.120179	0.434753	0.162557	0.0887537	0.1254	0.776372	0.0569436
YOL042W	NGL1	8.31443	-0.034324	0.0738716	0.328269	-0.202924	-0.165934	-0.000226176	-0.0214561
YOL041C	NOP12	11.4406	-0.188876	-0.37997	-0.69308	-0.138051	-0.113962	-0.989569	-0.0924629
YOL040C	RPS15	14.4158	-0.13531	-1.05399	-0.423933	-0.341458	-0.424388	-1.13351	0.0813182
YOL039W	RPP2A	13.5451	-0.221031	-1.13741	-0.489623	-0.496503	-0.585466	-1.16253	0.0742349
YOL038C-A	YOL038C-A	4.24744	0.679751	0.0515017	-0.100548	-0.257262	-0.369976	0.518292	-0.177048
YOL038W	PRE6	11.082	0.250358	0.227106	-0.175482	-0.00603934	0.0195764	-0.225636	-0.0453231
YOL037C	YOL037C	-0.474271	-0.219059	-0.685996	-0.581946	1.07847	0.71217	1.90008	0.0178819
YOL036W	YOL036W	9.98569	0.304202	0.216978	-0.104447	0.0354392	0.0943538	0.305447	0.00247042
YOL035C	YOL035C	0.59901	-0.219797	-1.32971	-1.94933	0.750092	1.80064	-1.51562	-0.725443
YOL034W	SMC5	9.13575	0.0141333	0.415809	-0.250228	0.00359024	0.0519063	0.0542459	0.0123122
YOL033W	MSE1	8.20446	-0.0756874	0.035809	0.53614	-0.182722	-0.283319	0.140454	0.0252783
YOL032W	OPI10	7.5115	1.04727	0.647634	0.436023	0.0067642	0.0606145	0.711487	0.172663
YOL031C	SIL1	9.17819	0.146775	-0.224057	-0.121018	0.0231346	0.0184755	-0.23346	-0.0142828
YOL030W	GAS5	11.2746	0.448172	-0.0886643	0.149791	0.45022	0.621601	0.63424	0.0495617
YOL029C	YOL029C	8.65358	-0.189793	0.0627564	-0.213249	-0.130614	-0.168515	-0.000481822	-0.0211712
YOL028C	YAP7	8.63482	-0.179479	-0.0718486	-0.263481	-0.217078	-0.176046	-0.559489	-0.105213
YOL027C	MDM38	10.8521	0.153333	0.244482	0.297911	0.0685882	-0.0114026	0.119932	-0.0803076
YOL026C	MIM1	8.48756	0.0882391	-0.377936	-0.153077	0.320078	0.406336	0.0132745	-0.067106
YOL025W	LAG2	7.57799	0.0240187	0.288656	0.182835	0.30835	0.38347	0.30931	0.0790547
YOL024W	YOL024W	2.56555	0.319047	-0.0220402	-0.313208	0.724052	0.394892	1.30507	0.496751
YOL023W	IFM1	7.94293	0.062813	1.07299	0.693902	-0.225161	-0.289259	0.531832	0.130204
YOL022C	TSR4	10.3021	-0.13509	-0.468766	-0.642501	-0.0272823	-0.0705426	-0.824697	-0.0633603
YOL021C	DIS3	10.799	-0.0145576	-0.294605	-0.382472	-0.00126142	0.0894306	-0.659857	0.0119148
YOL020W	TAT2	10.5391	-0.118271	0.0454025	0.199675	0.100439	0.0910798	-0.119935	-0.0974906
YOL019W-A	YOL019W-A	-1.9141	0.178543	-0.0878011	-0.406271	-0.487971	-0.191924	-0.210517	0.171904
YOL019W	YOL019W	9.22703	-0.0125919	0.0521058	0.299041	0.15384	0.023719	0.222344	-0.112256
YOL018C	TLG2	9.07048	-0.000715006	0.455242	-0.0322124	-0.00902878	-0.0217163	0.128376	-0.077783
YOL017W	ESC8	8.11075	0.147825	0.489139	0.166183	-0.0111911	-0.0765559	0.636723	0.0674214
YOL016C	CMK2	9.26794	1.18114	0.489161	0.0562832	0.270756	-0.0295857	1.04957	0.210482
YOL015W	IRC10	6.11107	0.463291	0.658771	-0.0151075	0.175635	-0.020018	1.15294	0.0463705
YOL014W	YOL014W	7.68863	1.04259	-0.591854	-2.03401	-0.798227	-1.22367	-1.00046	0.195246
YOL013W-B	YOL013W-B	1.14259	1.71244	0.108749	-1.53202	-1.05933	-1.44346	1.85206	0.0816296
YOL013W-A	YOL013W-A	5.10463	0.267791	-1.82631	-1.15451	-0.243809	-0.275846	-1.66425	-0.273678
YOL013C	HRD1	8.90577	0.363651	0.136512	0.0924176	0.131368	0.129521	0.223375	0.120402
YOL012C	HTZ1	9.73044	-0.231793	-0.460013	0.150617	-0.323511	-0.432731	-0.560662	0.0425005
YOL011W	PLB3	9.38676	0.00654952	0.89125	0.270432	0.366648	0.422603	0.798595	0.106223
YOL010W	RCL1	10.1735	-0.116674	0.378491	-0.489741	0.00810791	-0.00411801	-0.609834	-0.140418
YOL009C	MDM12	7.1232	0.34301	0.335891	0.299059	-0.0668047	-0.0330695	0.605129	0.0796784
YOL008W	COQ10	7.57875	0.21884	0.121256	0.194316	-0.189181	-0.269097	0.221184	0.0686118
YOL007C	CSI2	9.55467	-0.190731	-0.497823	-0.242865	0.138488	0.287023	-0.862866	0.0468242
YOL006C	TOP1	10.7567	-0.0197478	0.356984	-0.376146	-0.0412098	0.0378388	-0.133967	-0.0528853
YOL005C	RPB11	9.12111	0.162138	-0.24752	-0.017315	0.0439132	-0.014308	0.0350044	0.0338906
YOL004W	SIN3	11.1878	0.130943	-0.0806303	0.104653	-0.308893	-0.262967	0.00841583	0.0517669
YOL003C	PFA4	8.477	-0.0679742	-0.310043	-0.0847505	-0.156971	-0.20068	-0.324766	0.111917
YOL002C	IZH2	10.1655	-0.370571	-0.798068	-0.706425	-0.00294766	0.224681	-0.884811	-0.139985
YOL001W	PHO80	8.02714	0.078339	0.317544	0.033345	-0.276745	-0.324805	0.266939	0.0362057
YOR001W	RRP6	10.4693	-0.0278462	-0.271929	-0.308073	-0.237982	-0.154022	-0.790143	7.63e-05
YOR002W	ALG6	10.2307	0.39884	-0.172609	-0.15915	-0.061431	-0.087702	-0.269917	-0.00819313
YOR003W	YSP3	7.25081	-0.125467	0.193652	0.265458	0.416731	0.536865	1.01722	-0.116839
YOR004W	UTP23	10.1226	-0.336964	-0.339275	-0.954465	-0.0317076	0.0541321	-1.09722	-0.174055
YOR005C	DNL4	7.59474	0.220828	0.531154	0.373535	-0.173298	-0.129014	1.01869	0.0744158
YOR006C	TSR3	9.81369	-0.525821	-0.179938	-0.390633	-0.162324	-0.241717	-0.770872	-0.226656
YOR007C	SGT2	12.6039	0.504306	-0.214844	-0.210552	-0.118256	-0.208578	-0.29057	0.0724989
YOR008C	SLG1	10.157	0.134481	-0.012697	0.104831	-0.101147	-0.0135956	-0.303299	-0.109033
YOR008C-A	YOR008C-A	-1.69078	0.167592	2.0134	0.0263353	-0.576423	-0.764562	1.76686	-0.137278
YOR008W-B	YOR008W-B	3.90208	-0.392643	-0.0730296	-0.633057	-0.0126612	-0.312273	0.126365	0.0873966
YOR009W	TIR4	6.40836	1.70266	-0.13638	-1.0045	0.492061	0.684148	0.617841	0.482997
YOR010C	TIR2	5.44802	1.0124	0.982683	-0.4372	-0.328713	0.145749	0.973965	0.355555
YOR011W	AUS1	9.24723	0.222399	-0.884206	-1.04217	0.175211	0.255877	-0.45799	0.0258396
YOR011W-A	YOR011W-A	-2.25401	-0.0911335	-0.233693	-0.31508	0.0406028	-0.149729	0.773336	-0.0265712
YOR012W	YOR012W	5.20073	-0.281982	-0.359347	-0.701848	0.391272	0.637578	-0.250122	0.049803
YOR013W	IRC11	5.73841	-0.401042	-0.375477	-0.647648	0.461979	0.658581	-0.103083	0.0572223
YOR014W	RTS1	10.6692	0.105775	-0.066579	0.059176	0.0198048	0.030402	-0.0580163	-0.0263149
YOR015W	YOR015W	8.74928	-0.248517	0.119109	-0.0119264	0.337405	0.369848	0.273825	-0.12143
YOR016C	ERP4	9.39859	0.0271984	-0.169096	-0.159595	0.113281	0.109258	-0.112307	-0.0617617
YOR017W	PET127	8.77754	-0.0405762	0.463331	0.25652	-0.354487	-0.302766	-0.0551201	0.0844262
YOR018W	ROD1	8.1879	-0.0107735	0.485376	0.314564	-0.145113	-0.117631	0.411213	0.17411
YOR019W	YOR019W	6.31966	0.0138109	0.464597	-0.155986	0.313941	0.478531	1.09127	-0.0477377
YOR020C	HSP10	11.7466	0.252911	-0.339266	-0.0770978	-0.226826	-0.363962	-0.458216	0.0588561
YOR020W-A	YOR020W-A	7.4472	0.280259	0.400313	0.714189	0.46627	0.535423	1.12103	-0.175925
YOR021C	SFM1	11.2675	-0.321597	-0.667928	-0.668535	-0.15867	-0.143741	-1.02084	-0.235333
YOR022C	DDL1	7.78282	0.0989466	0.0888208	0.403469	-0.0630555	-0.0178076	0.469046	0.044431
YOR023C	AHC1	9.07851	0.347428	1.07986	0.177687	0.170128	0.201434	0.730719	0.0152931
YOR024W	YOR024W	-0.410741	0.444512	-0.311341	-0.613431	1.21234	1.23921	0.423319	-0.145714
YOR025W	HST3	8.77367	0.0191802	0.579388	0.221262	0.0186154	-0.111848	0.543886	0.17958
YOR026W	BUB3	8.4137	0.146271	0.0568074	-0.0125528	-0.154743	-0.177432	0.386438	0.147596
YOR027W	STI1	12.6027	-0.223548	-0.690836	-0.074281	-0.347791	-0.315661	-0.598059	0.304749
YOR028C	CIN5	7.35305	-0.719211	0.220001	0.689034	-0.310707	-0.324914	-0.113284	-0.0848928
YOR029W	YOR029W	-1.2446	-1.2008	-0.737894	-1.00026	0.332253	1.16426	-1.78758	0.312077
YOR030W	DFG16	8.81734	0.200326	0.335389	-0.0392394	0.0457606	0.171752	0.269516	0.0360871
YOR032C	HMS1	3.15467	1.40556	1.69441	0.0241082	1.11907	3.14729	0.575048	-0.0270647
YOR032W-A	YOR032W-A	2.65944	-1.8192	-1.08772	0.139425	0.368114	-0.266079	1.39867	0.0645001
YOR033C	EXO1	9.07408	-0.0167717	0.171989	-0.214082	-0.10534	-0.0249829	0.225354	0.0571211
YOR034C	AKR2	9.20781	0.0617432	-0.282354	-0.56914	0.0748098	0.249174	-0.251849	0.0584817
YOR034C-A	YOR034C-A	5.55478	0.327462	0.545251	0.132096	0.339158	0.345943	0.711551	-0.149559
YOR035C	SHE4	8.75512	0.159461	0.315744	0.334647	0.131771	0.170894	0.525109	0.0642988
YOR036W	PEP12	8.12266	0.478689	0.698421	0.579415	0.224272	0.269003	1.08812	-0.0961199
YOR037W	CYC2	7.73821	0.353161	0.30823	0.414753	-0.208178	-0.286679	0.462598	0.0916905
YOR038C	HIR2	9.03147	-0.186063	-0.040686	0.308156	-0.453412	-0.503332	-0.165392	0.0908843
YOR039W	CKB2	10.0803	-0.0198696	-0.36517	-0.088636	-0.106882	-0.0908399	-0.516796	0.0496223
YOR040W	GLO4	7.35829	-0.491086	-0.257557	0.528392	0.215252	0.263538	0.788022	-0.0644383
YOR041C	YOR041C	2.6885	-0.0673802	-1.3008	-0.928189	1.4723	0.908415	0.595785	-0.0838715
YOR042W	CUE5	10.1985	0.0434229	-0.146893	0.301019	0.0216861	0.0727595	-0.0765844	0.033844
YOR043W	WHI2	10.3054	-0.187225	0.227311	0.0729342	-0.265061	-0.120116	-0.307873	-0.0469714
YOR044W	IRC23	7.25862	0.403038	0.594116	-0.526599	0.725183	1.01759	0.167236	-0.31524
YOR045W	TOM6	9.23136	-0.36611	-0.405691	-0.0381082	-0.164175	-0.257209	-0.753471	0.0214216
YOR046C	DBP5	11.4784	0.0995564	-0.663718	-0.267159	-0.247534	-0.276272	-0.904062	0.046239
YOR047C	STD1	9.2325	-0.222296	0.514056	-2.12307	0.247528	0.558983	-1.13184	0.0854149
YOR048C	RAT1	11.0512	0.196651	-0.521592	-0.461895	0.0334901	0.117308	-0.656571	-0.0465326
YOR049C	RSB1	4.27725	1.52576	0.457337	-0.738976	1.03083	-0.661111	3.3457	0.738066
YOR050C	YOR050C	2.39106	-0.0980871	0.788945	-1.33239	-0.215601	0.279365	-0.708567	-0.0632098
YOR051C	ETT1	11.5337	-0.177193	-0.664162	-1.16672	0.1164	0.198753	-1.06564	-0.181132
YOR052C	YOR052C	8.58554	1.07591	1.31132	0.230433	0.691484	0.651793	0.585855	-0.0939086
YOR053W	YOR053W	2.39587	-0.985307	0.669355	0.228293	0.429425	0.658261	0.584865	0.491863
YOR054C	VHS3	8.36551	0.0726959	0.763216	0.348376	-0.179868	-0.0759398	0.686354	0.0355555
YOR055W	YOR055W	-1.53222	-0.053261	-0.148015	0.264657	-0.224498	1.20434	1.4402	0.492987
YOR056C	NOB1	10.9639	-0.189	-0.297863	-0.605763	0.136436	0.211507	-0.874077	-0.218323
YOR057W	SGT1	9.39335	0.187285	0.017591	-0.130681	0.0837111	0.0940298	0.0260196	0.0122438
YOR058C	ASE1	8.7699	0.298229	1.37471	0.172333	-0.224208	-0.27778	0.606858	0.10453
YOR059C	YOR059C	8.64837	0.38134	0.182523	0.0285394	0.185276	0.407295	0.500384	0.129666
YOR060C	SLD7	6.99634	-0.078962	0.106545	0.107705	0.0339288	0.00484789	0.0722018	-0.0472464
YOR061W	CKA2	10.8183	0.210505	-0.371255	-0.260357	-0.181303	-0.254797	-0.581914	-0.0470956
YOR062C	YOR062C	6.14698	-0.324336	0.908079	-0.0357862	1.36243	1.24647	1.2641	-0.0490448
YOR063W	RPL3	15.8688	-0.421447	-1.26846	-0.336536	-0.463243	-0.551634	-1.32428	0.0593836
YOR064C	YNG1	7.1664	7.96516e-05	0.443236	0.703787	-0.0596726	-0.0408219	0.877223	0.00698809
YOR065W	CYT1	8.62039	0.562809	1.32155	2.92622	0.584015	0.238797	2.23029	-0.07752
YOR066W	MSA1	8.52117	-0.276463	0.832622	0.214805	0.512527	0.651565	-0.185654	0.031266
YOR067C	ALG8	10.0085	0.0124013	-0.209622	-0.229869	-0.0334292	-0.0522771	-0.54467	0.00623388
YOR069W	VPS5	9.46824	-0.0794654	0.0801987	0.204012	-0.276231	-0.328968	0.0896163	0.0660647
YOR068C	VAM10	-0.0380792	0.731389	-0.228711	0.0439593	0.177008	0.223166	0.616589	0.229288
YOR070C	GYP1	8.32921	0.110965	0.328139	0.417625	-0.153232	-0.136295	0.101177	0.0601282
YOR071C	NRT1	8.45308	-1.1603	-1.14136	-0.227271	0.744642	0.696222	-0.0963842	-0.0540781
YOR072W	YOR072W	2.37119	0.958713	1.13786	0.340585	-0.421311	-0.342109	1.43674	0.209851
YOR072W-A	YOR072W-A	2.89351	0.583997	0.958692	0.167634	-0.192571	0.115501	0.814276	-0.0732219
YOR072W-B	YOR072W-B	-2.5029	-0.104747	-0.164894	-0.034862	-0.609091	-0.654388	1.42836	0.422849
YOR073W	SGO1	8.79836	-0.200202	0.13106	0.0820142	-0.267668	-0.373234	0.00725424	0.0306104
YOR074C	CDC21	9.29666	-0.0352743	-0.376416	0.0208028	0.126798	0.127997	-0.253377	0.0667039
YOR073W-A	YOR073W-A	-1.68298	-0.775722	-0.234479	0.292695	-0.677412	-0.327884	0.874343	1.01135
YOR075W	UFE1	8.6736	0.00187773	0.290128	-0.0446788	-0.136554	-0.0484058	-0.0742215	-0.231543
YOR076C	SKI7	8.78757	0.299288	0.220014	-0.0168427	-0.244664	-0.244059	-0.144817	-0.0136028
YOR077W	RTS2	6.61133	-0.0146013	0.652134	0.0192048	0.0699743	0.110865	0.036828	0.139286
YOR078W	BUD21	10.4123	-0.274594	0.223007	-0.59149	-0.033303	-0.095225	-0.397518	-0.182003
YOR079C	ATX2	8.51589	-0.0591161	0.458667	-0.188278	-0.0648463	-0.269333	0.0986074	0.031476
YOR080W	DIA2	8.54624	-0.0801192	0.476457	-0.128577	-0.00942968	-0.121107	0.592511	0.0957817
YOR081C	TGL5	8.90852	0.157208	0.338488	0.24758	0.200325	0.267967	0.141495	0.0378888
YOR082C	YOR082C	-0.146163	-0.0871012	-1.14825	-2.23562	0.906882	1.9857	-1.28791	0.246864
YOR083W	WHI5	7.48721	-0.159094	0.0811142	0.0815735	-0.0294033	0.0669235	0.0108668	-0.0788749
YOR084W	LPX1	8.12644	-0.266244	0.11512	0.519105	-0.096061	-0.0851929	0.491535	0.0554665
YOR085W	OST3	10.5628	0.369126	-0.32819	-0.360555	0.0804971	0.0512012	-0.350381	0.000710664
YOR086C	TCB1	11.4911	0.0204272	-0.384049	0.1962	-0.00525548	0.0569351	-0.0426437	-0.0512952
YOR087W	YVC1	9.3533	-0.163908	0.0795047	0.165675	-0.212633	-0.240496	-0.160266	0.11656
YOR089C	VPS21	10.2075	-0.0135868	0.0613039	-0.216907	0.0808295	0.20324	-0.0525902	-0.077986
YOR090C	PTC5	9.74129	0.257315	0.0614302	0.198368	-0.000262497	-0.0114923	-0.0153869	0.00402077
YOR091W	TMA46	10.9352	-0.216368	-0.469833	-0.59623	-0.0993677	-0.119223	-0.959235	-0.1051
YOR092W	ECM3	9.05223	0.272121	0.417805	0.100147	-0.144613	-0.0334195	-0.139239	0.00670514
YOR093C	CMR2	9.26961	0.222594	0.384484	0.13656	-0.315176	-0.34545	0.0397624	0.15592
YOR094W	ARF3	8.58532	0.0122809	-0.309554	-0.230128	-0.0553722	-0.0776221	-0.572674	-0.034703
YOR095C	RKI1	11.1174	-0.679928	-0.813419	-0.686162	-0.336827	-0.335341	-1.69573	-0.262565
YOR096W	RPS7A	14.2595	-0.737512	-1.32316	-0.537661	-0.374816	-0.470784	-1.49817	-0.0434503
YOR097C	YOR097C	7.83511	0.106035	0.267863	0.145559	0.301098	0.303294	0.44631	-0.167978
YOR098C	NUP1	11.0905	0.0218731	-0.326957	-0.386228	-0.0153158	0.0529288	-0.701027	0.0341242
YOR099W	KTR1	11.3163	-0.016683	-0.133857	-0.101908	-0.0222406	-0.0670172	-0.329889	-0.0335244
YOR100C	CRC1	3.61581	0.0530438	1.52576	1.80772	1.06391	0.714898	2.65573	-0.0377159
YOR101W	RAS1	10.38	-0.377557	-0.342479	-0.0505479	-0.296662	-0.391406	-0.968072	-0.0758256
YOR102W	YOR102W	3.92718	0.285313	0.496805	-0.544913	-0.366516	-0.640037	-0.143607	-0.455348
YOR103C	OST2	9.56215	-0.00785887	-0.152173	-0.364582	-0.0654478	-0.0113547	-0.511517	-0.206505
YOR104W	PIN2	8.39378	0.154109	0.682267	0.127505	0.455475	0.343737	0.843919	-0.132822
YOR105W	YOR105W	7.43416	0.258159	0.691467	0.0937777	0.478318	0.330589	0.896985	-0.182208
YOR106W	VAM3	8.72723	-0.039473	0.0947969	-0.36747	0.0112179	0.0761511	-0.617447	-0.282884
YOR107W	RGS2	7.2507	-1.85357	-0.0110608	-0.924438	1.52472	2.20353	-1.45041	-0.32782
YOR108W	LEU9	11.6751	0.0488307	-1.15548	-0.652685	-0.0185665	-0.067499	-1.51156	-0.25273
YOR108C-A	YOR108C-A	1.15798	-0.800588	-0.683013	-1.46072	0.832585	1.72346	-1.26571	-0.712451
YOR109W	INP53	10.3659	0.00460789	-0.146591	0.112697	-0.232842	-0.262856	-0.0260061	0.061356
YOR110W	TFC7	8.91156	-0.0675119	0.15144	0.13282	-0.241072	-0.303733	-0.0162159	0.00956926
YOR111W	YOR111W	7.52994	-0.293828	-0.50885	0.18696	-0.364824	-0.3556	-0.212115	-0.0227987
YOR112W	CEX1	9.2599	0.146416	0.0614557	0.00901097	-0.094046	-0.105858	-0.0304331	0.0838438
YOR113W	AZF1	7.79751	0.5464	1.34689	0.740515	-0.105949	-0.188132	0.963974	0.0414359
YOR114W	YOR114W	6.3063	0.382431	0.70228	0.552961	0.525193	0.431408	1.31675	-0.0500554
YOR115C	TRS33	9.60901	-0.201129	-0.50804	-0.344858	-0.200795	-0.192794	-0.513289	-0.267643
YOR116C	RPO31	11.2697	-0.11616	0.0276	-0.565808	0.0165745	0.155068	-0.805358	0.0160801
YOR117W	RPT5	11.4354	0.207746	0.120506	-0.0998631	0.0495189	-0.0571765	-0.200524	-0.0157384
YOR118W	RTC5	9.59072	0.172411	-0.472448	-0.206731	-0.0374427	0.101476	-0.566373	-0.141435
YOR119C	RIO1	10.1272	-0.253517	-0.123753	0.221618	-0.200334	-0.151298	-0.1749	-0.205095
YOR120W	GCY1	7.0976	0.371736	1.73514	5.61645	-0.256096	-0.647339	3.21889	0.0591126
YOR121C	YOR121C	7.33149	0.262876	-0.255068	-1.03913	0.23572	0.373523	-0.7134	-0.239038
YOR122C	PFY1	11.9242	0.126765	-0.522976	-0.42627	0.227217	0.362612	-0.531477	-0.0733523
YOR123C	LEO1	11.0342	-0.0821031	-0.0263552	-0.230766	-0.201724	-0.145042	-0.206842	-0.279572
YOR124C	UBP2	10.768	0.17414	-0.143275	0.0963412	-0.0870788	-0.0840036	0.00391497	0.0011793
YOR125C	CAT5	7.75778	0.255186	-0.0782145	0.246698	-0.0999869	-0.0257429	-0.298812	0.264888
YOR126C	IAH1	7.73193	-0.133281	-0.0782783	-0.000152457	0.334554	0.249824	0.343415	0.0658575
YOR127W	RGA1	9.94892	0.0435686	0.303927	-0.0212629	0.197943	0.217127	0.203463	0.060372
YOR128C	ADE2	8.62533	-0.880783	-0.342673	0.00869892	0.531419	0.602456	0.127994	0.0981887
YOR129C	AFI1	8.07174	0.109479	0.239945	-0.069938	-0.00458802	0.0350167	-0.027729	0.0876023
YOR130C	ORT1	9.28936	-0.387645	-0.542613	-0.282154	0.0836333	-0.0969577	-0.460319	-0.751357
YOR131C	YOR131C	8.60133	-0.112455	0.0277351	0.183491	-0.176676	-0.178965	0.1271	-0.02666
YOR132W	VPS17	9.42969	0.101694	0.106951	0.27477	-0.0257127	0.0303141	0.0892094	0.126842
YOR133W	EFT1	14.9557	0.070583	-0.962208	-0.29558	-0.288123	-0.29193	-1.07943	0.123647
YOR134W	BAG7	2.19551	1.62858	3.2274	1.9452	2.37811	1.18263	4.03879	-0.168474
YOR135C	IRC14	1.67287	-1.39887	-0.410268	0.590721	0.0221195	-0.19107	0.462128	0.452164
YOR136W	IDH2	11.614	0.098035	0.2779	0.893846	0.234572	-0.341947	0.397905	-0.0490243
YOR137C	SIA1	7.83334	0.129446	0.904729	0.0961467	0.486897	0.367701	0.938519	0.102866
YOR138C	RUP1	9.26453	0.177321	0.33002	0.88771	-0.155179	-0.337452	0.995637	0.0157447
YOR139C	YOR139C	-0.135719	1.09697	0.0912897	0.508969	-0.551893	-0.401494	2.20602	0.691394
YOR140W	SFL1	9.17849	-0.175031	0.308704	0.447237	-0.213926	-0.23182	-0.167943	-0.0100136
YOR141C	ARP8	9.74927	0.352368	0.0402671	0.110891	-0.113057	-0.0956213	-0.179949	0.0984513
YOR142W	LSC1	10.5958	0.293917	-0.058408	1.22157	-0.143707	-0.385934	0.586733	0.142444
YOR142W-B	YOR142W-B	11.0815	-0.682602	-0.0040713	-0.759859	0.80426	0.767951	0.556388	-0.0187411
YOR142W-A	YOR142W-A	7.85742	-0.999696	-0.00978401	-0.642148	0.781843	0.939044	0.223374	0.0405032
YOR143C	THI80	8.87381	-0.322664	-0.10763	-0.290477	-0.208911	-0.183073	-0.782356	-0.173583
YOR144C	ELG1	8.46025	0.206385	0.226851	-0.107796	-0.125063	-0.18486	0.0229147	0.0570189
YOR145C	PNO1	11.2253	-0.22913	-0.0879889	-0.696574	0.0722904	0.126661	-0.781854	-0.0984897
YOR146W	YOR146W	2.44706	-2.06028	-1.04275	-1.0655	0.455775	1.00783	-1.30373	0.975023
YOR147W	MDM32	8.97916	0.26813	0.801967	0.594377	-0.00803689	0.0799624	0.365447	-0.0560263
YOR148C	SPP2	8.60939	-0.694439	-0.0905875	-0.247695	0.139974	0.190273	0.377724	-0.246938
YOR149C	SMP3	8.54596	0.408431	-0.159097	-0.22143	0.0582664	0.0511269	-0.0313215	0.0706261
YOR150W	MRPL23	8.72891	-0.259048	0.109657	0.631542	-0.130407	-0.189795	0.212115	0.0670619
YOR151C	RPB2	12.239	0.180926	-0.264654	-0.191198	-0.292671	-0.248467	-0.569344	0.0571413
YOR152C	ATG40	6.48457	1.24438	0.717784	0.263349	0.738102	0.458543	1.43693	0.278149
YOR153W	PDR5	13.2123	-0.711431	-1.40905	-1.04495	0.237854	-0.344697	0.210345	0.408085
YOR154W	SLP1	9.38327	-0.087256	-0.279054	-0.646197	0.148926	0.415894	-0.588306	-0.193917
YOR155C	ISN1	8.87246	-0.183251	0.0482766	0.476873	-0.0878237	-0.0834459	0.430491	0.166573
YOR156C	NFI1	7.51595	-0.0534764	0.279688	0.221306	-0.329077	-0.301503	-0.139554	0.101792
YOR157C	PUP1	10.5127	-0.16833	0.166934	-0.0374445	0.0334914	0.039521	-0.0685313	0.23325
YOR158W	PET123	9.13179	0.108164	0.449955	0.656791	-0.194083	-0.374885	0.0894655	0.00689125
YOR159C	SME1	9.09094	-0.41731	-0.104111	-0.379768	-0.211549	-0.1175	-0.723716	-0.197959
YOR160W	MTR10	9.62951	0.206111	0.0101693	-0.128842	-0.143346	-0.128669	-0.35913	0.141259
YOR161C	PNS1	8.94655	-1.14621	-0.580152	-0.0988203	0.178123	0.774044	-0.841738	-0.0590334
YOR161W-A	YOR161W-A	0.91512	0.917826	0.0675927	-1.09471	-0.29568	-1.02721	2.00494	0.823722
YOR161W-B	YOR161W-B	2.75254	1.0054	0.541979	-0.408233	-0.25169	-1.37041	2.74917	0.190983
YOR161C-C	YOR161C-C	2.10024	0.112277	-0.0974501	-0.121417	0.118326	0.0197099	0.906939	0.0833555
YOR162C	YRR1	8.29276	0.327129	0.353485	0.439108	-0.0861106	-0.169117	0.653132	0.0798436
YOR163W	DDP1	9.13654	-0.245199	-0.19107	0.346123	-0.104656	-0.318684	0.239325	-0.00246551
YOR164C	GET4	10.3871	-0.0322194	-0.747882	-0.298332	-0.23273	-0.27693	-0.788073	0.0424814
YOR165W	SEY1	10.8234	-0.0951603	-0.51675	-0.167606	-0.349799	-0.365955	-0.714811	0.107097
YOR166C	SWT1	8.80638	0.102435	-0.082645	-0.246926	-0.193629	-0.269267	-0.27315	0.00334023
YOR167C	RPS28A	12.996	-0.417054	-1.16435	-0.535907	-0.379268	-0.422221	-1.10307	0.0187666
YOR168W	GLN4	12.8786	0.0948166	-0.858281	-0.486743	-0.26778	-0.326848	-1.22492	-0.0294311
YOR169C	YOR169C	4.646	-0.257286	0.00380269	-0.248257	0.448771	0.67387	-0.270078	0.0010653
YOR170W	YOR170W	2.45147	0.701603	-0.236142	-0.282158	-0.425741	-0.901951	0.399812	-0.798024
YOR171C	LCB4	9.81292	0.118582	0.0265095	0.0469151	-0.0427064	0.0178594	-0.247573	0.160593
YOR172W	YRM1	9.01506	0.0151922	0.0936001	-0.03087	0.0147534	0.1153	-0.0387128	0.0512488
YOR173W	DCS2	6.05168	0.38106	1.94183	2.51348	0.276259	0.363114	3.17987	0.138824
YOR174W	MED4	8.45491	-0.142323	-0.0198962	-0.161969	-0.160152	-0.13505	-0.194424	0.0610325
YOR175C	ALE1	11.0776	-0.0113403	-0.484643	-0.391774	-0.307816	-0.232289	-0.671612	0.0149249
YOR176W	HEM15	10.1856	0.0321073	-0.582161	0.226619	-0.201607	-0.155623	-0.470535	0.103536
YOR177C	MPC54	5.15538	-0.235154	0.129757	0.12638	0.968335	0.902465	1.35712	-0.159808
YOR178C	GAC1	2.74924	0.938553	3.80695	5.71406	1.98888	0.929189	5.81631	-0.0238674
YOR179C	SYC1	8.18746	-0.624676	-0.727105	0.0301333	0.0333628	0.0405733	-0.502101	-0.259279
YOR180C	DCI1	6.4444	-0.253815	0.592749	0.29963	0.177056	0.0638064	0.962749	0.0695857
YOR181W	LAS17	9.12558	0.0346446	0.152777	0.362154	-0.112632	-0.212337	-0.241937	0.105529
YOR182C	RPS30B	12.6824	-0.669294	-1.33317	-0.504821	-0.452844	-0.489335	-1.19146	-0.17224
YOR183W	FYV12	1.52923	-0.708724	-1.67298	-0.388048	-0.140883	0.203413	0.753319	-0.435374
YOR184W	SER1	11.8942	-0.514258	-1.19487	-0.806452	0.123097	0.0895038	-0.97399	0.00790174
YOR185C	GSP2	8.00523	0.0623468	1.20473	1.38375	0.759174	0.635742	2.04679	0.129387
YOR186W	YOR186W	1.84154	0.148689	1.03772	0.77646	0.0656675	0.35487	2.2582	0.242767
YOR186C-A	YOR186C-A	-1.23295	-0.0641073	0.728593	1.19344	0.883135	1.27795	1.86084	-0.394706
YOR187W	TUF1	11.655	-0.0311474	0.12555	1.04465	-0.024633	-0.125251	0.0165821	-0.00806324
YOR188W	MSB1	10.0022	-0.209069	-0.280057	-0.216938	-0.0122838	0.0235392	-0.225052	-0.0385357
YOR189W	IES4	8.19731	-0.0491977	-0.308425	0.0294937	-0.0154848	-0.153244	-0.0794001	-0.188135
YOR190W	SPR1	5.14517	0.0745005	0.0411803	-0.137515	-0.0726803	0.181103	1.02774	0.12895
YOR191W	ULS1	10.25	0.0515879	-0.0992417	0.0939075	-0.165347	-0.0717417	0.0200458	0.0650108
YOR192C	THI72	6.25268	-0.214178	0.00974676	0.0586252	0.207875	0.239551	0.616022	-0.0434601
YOR192C-C	YOR192C-C	3.34871	-0.395067	-0.444026	-0.427434	0.658562	0.145127	1.26253	-0.343929
YOR192C-B	YOR192C-B	9.54501	-0.451884	-0.010679	-0.142558	0.25008	0.0684014	1.05197	-0.0896868
YOR192C-A	YOR192C-A	6.03038	-0.522642	-0.12468	0.0738867	-0.171855	-0.124773	0.316937	-0.0974415
YOR193W	PEX27	7.30148	0.145159	0.848901	0.204511	-0.0262728	-0.0549456	0.696588	-0.164474
YOR194C	TOA1	10.3775	0.0189678	0.088582	-0.1938	-0.128155	-0.0914454	-0.35345	-0.267559
YOR195W	SLK19	10.3421	0.258203	0.189063	-0.492044	-0.100646	0.023806	-0.0829116	-0.163731
YOR196C	LIP5	9.8044	0.10491	-0.0653602	0.0778622	-0.0530291	0.0327608	-0.257615	-0.169131
YOR197W	MCA1	11.1514	-0.0368087	-0.430471	-0.0415277	-0.0214254	-0.11426	-0.287843	-0.0074498
YOR198C	BFR1	12.5006	0.202255	-0.575417	-0.272077	-0.106262	-0.271209	-0.699623	-0.0510282
YOR199W	YOR199W	2.08334	-0.719506	-0.286511	-0.869754	-0.18591	0.0336652	0.245491	-0.0509344
YOR200W	YOR200W	1.36579	-1.32806	-0.0364127	-0.124298	0.67384	1.02149	-0.218603	0.0678627
YOR201C	MRM1	9.66887	-0.151241	-0.138659	0.288529	0.0177256	0.00731493	-0.0615669	-0.216741
YOR202W	HIS3	10.021	0.0804191	-0.889319	-0.410307	0.510819	0.449629	-0.540082	-0.462275
YOR203W	YOR203W	8.38813	0.173764	-0.811442	-0.449498	0.559194	0.537028	-0.530694	-0.491751
YOR204W	DED1	11.361	-0.29117	0.42746	-0.29501	-0.250136	-0.0252428	-0.6679	-0.0462299
YOR205C	GEP3	8.64134	0.0963429	0.190278	0.0963575	0.0839101	0.0764338	0.18549	0.0255941
YOR206W	NOC2	12.1482	0.0644677	-0.244807	-0.671189	-0.174983	-0.141594	-1.01791	-0.229984
YOR207C	RET1	11.3965	0.152683	-0.279687	-0.482076	0.0521052	0.0953765	-0.535549	0.00510745
YOR208W	PTP2	8.49072	0.459422	1.01154	0.109045	0.761381	0.555014	1.30276	0.00866787
YOR209C	NPT1	11.1585	0.0859682	-0.367469	-0.120787	-0.0731856	-0.0925263	-0.514422	0.151626
YOR210W	RPB10	10.054	-0.313038	-0.476306	-0.596332	-0.164394	-0.0871887	-0.8121	-0.177821
YOR211C	MGM1	9.26804	-0.0565444	0.526949	0.372949	-0.11873	-0.0926703	0.214344	0.0343656
YOR212W	STE4	6.85642	-0.549593	0.514244	0.368428	0.0198841	-0.0742496	0.722751	-0.0473566
YOR213C	SAS5	8.39064	0.0912206	0.148941	-0.136374	-0.0104767	-0.0587973	-0.0758151	-0.214539
YOR214C	SPR2	-0.249202	0.771735	-0.239824	0.0309183	1.68389	2.3197	1.79576	0.350403
YOR215C	AIM41	8.9172	0.170495	0.0835982	0.762243	0.2299	0.331683	0.595737	-0.1998
YOR216C	RUD3	10.1086	0.0435179	-0.370506	-0.299806	-0.243433	-0.363863	-0.489558	-0.0995867
YOR217W	RFC1	10.5889	-0.00408823	-0.707971	-0.249991	-0.275067	-0.217897	-0.871196	0.045679
YOR218C	YOR218C	1.39313	0.0450664	-0.835875	-0.392762	-0.140626	0.262492	-0.245417	-0.00709534
YOR219C	STE13	9.07844	0.601173	0.388279	0.304	-0.201889	-0.324449	0.529449	0.120942
YOR220W	RCN2	7.78753	0.73179	0.659251	0.653669	0.438617	0.346178	1.24499	0.16819
YOR221C	MCT1	8.74562	0.186144	-0.0288521	-0.38331	0.257924	0.377548	0.027779	0.131476
YOR222W	ODC2	9.99051	0.656443	-0.419877	0.230444	0.187684	-0.0926656	-0.13031	-0.592261
YOR223W	DSC3	7.40451	0.18968	0.420001	0.36709	0.0585784	0.110721	0.585991	0.0283227
YOR224C	RPB8	10.9487	0.0548682	-0.60048	-0.346875	-0.293272	-0.327263	-0.901282	0.143991
YOR225W	YOR225W	-1.14755	-0.669195	0.0156386	0.0654361	-0.392342	-0.0877593	0.0586121	-0.215399
YOR226C	ISU2	8.17454	-0.402226	0.145429	-0.292878	0.347814	0.201624	0.463619	0.127832
YOR227W	HER1	9.77851	0.346764	0.310601	0.634035	-0.176003	-0.18738	0.913914	0.185387
YOR228C	MCP1	7.05926	0.00757194	0.517979	0.916753	0.0916893	0.169625	0.607968	0.0595199
YOR229W	WTM2	8.45868	0.343272	-0.169124	-0.286892	0.105205	0.297253	-0.186854	-0.0470838
YOR230W	WTM1	11.7942	-0.713001	-0.187038	0.0706399	-0.000871778	0.284267	-0.433391	0.40599
YOR231W	MKK1	9.11841	-0.0801018	0.023375	-0.240286	-0.00895775	0.102056	-0.0470926	0.105351
YOR231C-A	YOR231C-A	-2.54499	-0.411101	-0.616109	-0.432507	0.254805	1.11471	3.27916	0.900894
YOR232W	MGE1	11.5849	-0.167232	-0.500074	-0.265725	-0.299046	-0.382716	-1.13085	-0.156661
YOR233W	KIN4	9.59136	-0.125434	0.31051	-0.132628	-0.170858	-0.190738	-0.110659	0.0280108
YOR234C	RPL33B	12.7747	-0.426536	-1.18333	-0.706619	-0.265202	-0.365601	-1.37974	-0.149563
YOR235W	IRC13	-2.28771	-0.304051	-0.178487	-0.767091	0.331137	0.326407	2.11467	0.392445
YOR236W	DFR1	8.86111	-0.38738	-0.671066	-0.303962	0.139907	0.148348	-0.455658	-0.103289
YOR237W	HES1	5.28598	-0.16493	1.04027	-1.46562	0.403458	0.594623	1.03931	0.0154593
YOR238W	YOR238W	8.24119	0.166588	-0.332809	-0.202645	0.199537	0.16043	0.336456	-0.07298
YOR239W	ABP140	11.6291	-0.11665	-0.642297	-0.222493	-0.344982	-0.435114	-0.545729	0.0313396
YOR241W	MET7	10.4254	-0.0145517	-0.333376	-0.316249	-0.0300319	-0.0635282	-0.532006	-0.0712157
YOR242C	SSP2	5.58917	0.79182	0.383514	-0.310883	0.0887362	-0.146777	1.10965	-0.0242687
YOR243C	PUS7	11.4094	0.12103	-0.671379	-0.600505	-0.215644	-0.195326	-1.03717	-0.091935
YOR244W	ESA1	8.62231	0.22537	0.663005	0.301571	-0.0736575	-0.107942	0.366045	-0.0338005
YOR245C	DGA1	8.80213	0.204503	0.149347	0.0556249	0.305175	0.409414	0.313453	-0.0946029
YOR246C	ENV9	10.5184	0.100433	-0.406384	-0.291188	0.011472	0.0326454	-0.144503	-0.0522396
YOR247W	SRL1	12.3515	0.214772	-0.69328	-0.109279	-0.0241659	-0.0500374	-0.108131	-0.0748383
YOR248W	YOR248W	11.453	0.146299	-0.650996	-0.0897361	-0.0270189	-0.0410145	-0.0567784	-0.0884368
YOR249C	APC5	8.30795	-0.000210844	0.36976	0.0272213	-0.141861	-0.0699603	-0.0380236	0.0489694
YOR250C	CLP1	8.43376	0.0574595	0.0740978	0.192109	-0.105191	-0.0323804	-0.0558701	0.086151
YOR251C	TUM1	9.53336	-0.0870907	-0.265392	0.0585588	-0.143629	-0.128687	-0.204371	0.0368676
YOR252W	TMA16	9.87079	-0.14887	-0.242848	-0.729543	-0.0343116	0.0587098	-0.937882	-0.316431
YOR253W	NAT5	10.0078	-0.517158	-0.928523	-0.637359	-0.0970501	0.003764	-1.11869	-0.189179
YOR254C	SEC63	11.9088	0.124895	-0.404676	-0.412351	-0.104938	-0.121318	-0.808394	-0.00579959
YOR255W	OSW1	-0.00629193	0.792239	1.0329	0.399011	2.27197	2.06497	2.57436	0.0701727
YOR256C	TRE2	9.82219	0.212697	0.0862736	0.0719733	0.00977872	0.0217082	0.16782	-0.00742633
YOR257W	CDC31	8.69835	0.230735	0.52827	0.0485067	-0.241293	-0.161586	0.00230273	-0.192466
YOR258W	HNT3	6.74553	0.116038	-0.352712	-0.114751	-0.0584875	0.0362856	-0.286369	-0.228491
YOR259C	RPT4	11.5005	0.0268753	0.112912	-0.113916	-0.0795429	-0.17167	-0.16566	-0.00941898
YOR260W	GCD1	11.3074	0.146898	-0.253477	-0.475617	-0.0762209	-0.0906887	-0.628859	0.0228901
YOR261C	RPN8	11.8892	-0.167729	-0.052846	-0.347087	-0.0272778	0.0191435	-0.536157	-0.311278
YOR262W	GPN2	9.39885	0.336868	-0.156289	-0.551857	0.272142	0.341574	-0.264447	-0.147997
YOR263C	YOR263C	0.207706	-0.78103	-0.236804	0.516019	-0.367647	-1.04175	1.28256	0.696354
YOR264W	DSE3	9.92543	-0.709514	0.0454902	0.205368	-0.0919032	-0.0424175	-0.949948	0.099432
YOR265W	RBL2	9.00336	-0.284342	-0.635472	-0.437214	0.135133	0.119076	-0.53071	-0.307078
YOR266W	PNT1	7.84625	0.048938	0.349727	0.412251	-0.183791	-0.270625	0.0648647	-0.0108065
YOR267C	HRK1	10.1077	0.112436	0.437916	0.0804987	0.30985	0.486539	-0.199189	-0.105176
YOR268C	YOR268C	-1.51572	-0.551102	-0.555679	-0.672723	0.937197	1.00993	0.34235	1.09672
YOR269W	PAC1	7.8798	-0.261262	0.173516	-0.0799752	-0.0212567	0.0211758	-0.289959	-0.0499138
YOR270C	VPH1	12.852	0.0367501	-0.465809	-0.384607	-0.12127	-0.0102658	-0.71161	0.0477475
YOR271C	FSF1	10.813	-0.295563	-0.634929	-0.573143	0.1972	0.18451	-0.860569	0.00920123
YOR272W	YTM1	11.0454	-0.0166133	-0.379874	-0.651268	-0.086247	-0.0848888	-1.03661	-0.0728888
YOR273C	TPO4	8.43683	-0.438435	0.0588019	1.2514	0.378218	0.119243	1.06385	-0.217174
YOR274W	MOD5	8.54662	-0.163704	0.221695	-0.174348	0.0604957	0.00831404	-0.156852	-0.237752
YOR275C	RIM20	8.81978	0.217639	0.190304	0.271462	-0.0678359	-0.0888044	0.544706	0.142655
YOR276W	CAF20	11.4697	0.0923551	-0.569015	-0.464677	-0.323249	-0.409476	-1.12044	-0.156756
YOR277C	YOR277C	2.29309	-1.19017	-0.229738	-0.588832	0.250108	0.360983	0.348181	-0.324213
YOR278W	HEM4	7.99226	-0.0823552	-0.188683	0.335821	-0.172409	-0.210074	0.216759	-0.0607245
YOR279C	RFM1	7.41697	-0.0895199	0.652855	0.0501303	0.0413898	0.0152633	0.3754	-0.143805
YOR280C	FSH3	8.17025	-0.137616	-0.310765	0.258073	0.126168	0.0843708	-0.0633213	-0.000971931
YOR281C	PLP2	10.2992	-0.24856	-0.122968	-0.305968	0.0208012	-0.00129022	-0.523467	-0.211276
YOR282W	YOR282W	-1.78702	-0.791616	-1.34632	-1.20472	0.715602	0.687137	-0.58733	0.995127
YOR283W	YOR283W	10.024	-0.380111	-0.106677	-0.528157	0.114889	0.137538	-0.42944	-0.169749
YOR284W	HUA2	6.07549	-0.0929551	0.145474	0.0610049	-0.14499	-0.346437	0.216156	0.00834469
YOR285W	RDL1	10.1829	0.651199	0.285194	1.0436	0.163423	-0.0805472	1.27273	-0.00693726
YOR286W	RDL2	9.2088	0.221254	0.120092	0.4684	-0.224022	-0.346031	0.0457576	0.00632874
YOR287C	RRP36	9.56658	-0.227776	0.139502	-0.820726	-0.0526404	-0.0869316	-0.51262	-0.324444
YOR288C	MPD1	8.39658	0.082591	0.0598056	0.299822	-0.120666	-0.300285	0.215214	0.00695032
YOR289W	YOR289W	5.60588	0.851466	1.5984	2.0988	-0.0497269	-0.331075	3.09172	-0.0260286
YOR290C	SNF2	11.0424	0.211975	0.161026	-0.00805248	-0.0325172	0.0375049	0.128012	0.0437759
YOR291W	YPK9	9.86676	0.207229	0.238335	0.156601	-0.246968	-0.187746	0.0225158	0.0818931
YOR292C	YOR292C	7.10773	0.201265	-0.0323149	0.0890062	0.193793	0.427044	0.612107	0.180383
YOR293W	RPS10A	14.3298	-0.659846	-1.18209	-0.602066	-0.334756	-0.430874	-1.42425	-0.279117
YOR293C-A	YOR293C-A	-1.37631	-0.530975	-1.2043	-1.53117	0.445112	1.93741	-1.45373	1.01154
YOR294W	RRS1	10.842	-0.0368879	-0.433202	-0.873939	0.190018	0.279431	-0.983801	-0.173146
YOR295W	UAF30	7.50031	0.0519904	-0.306383	-0.307062	-0.00526672	-0.0634887	-0.15413	-0.163874
YOR296W	YOR296W	8.65519	0.0360435	-0.00261029	0.203832	-0.189863	-0.197953	0.468897	-0.00543603
YOR297C	TIM18	7.69056	0.271684	0.0243995	0.10543	-0.103812	-0.098604	-0.161374	0.101183
YOR298W	MUM3	5.62091	-0.0787772	0.30146	-0.548653	0.360955	0.372188	0.437533	-0.0826991
YOR298C-A	MBF1	12.2898	-0.0415357	-0.859334	-0.427283	-0.53024	-0.295115	-0.732541	0.212518
YOR299W	BUD7	9.65214	0.0159604	0.0737682	-0.149978	0.0437684	-0.0024294	0.324138	0.131805
YOR300W	YOR300W	5.93396	-0.194086	0.155745	-0.0470096	0.272474	0.25322	0.766085	0.11434
YOR301W	RAX1	8.68737	-0.141854	-0.485329	-0.0239544	-0.0626682	0.0414258	-0.563799	0.0437421
YOR302W	YOR302W	7.15491	-0.0578301	-0.272723	-0.509441	0.439571	0.324364	0.0534409	-0.920559
YOR303W	CPA1	11.4122	-0.0953605	-0.231801	-0.574579	0.497962	0.435225	-0.149557	-0.654307
YOR304W	ISW2	10.2671	0.0679953	0.0921508	-0.106901	-0.0671079	0.0616022	-0.228046	0.0216399
YOR304C-A	BIL1	6.92623	-0.103711	-0.383556	-0.0439856	-0.38132	-0.306135	-0.0397817	-0.160642
YOR305W	RRG7	8.85479	0.0466088	0.0450398	0.0303891	-0.161449	-0.218285	0.278674	-0.0734153
YOR306C	MCH5	9.54749	-0.353464	1.90479	-1.29379	0.90316	1.25408	0.281285	-0.00392398
YOR307C	SLY41	9.69808	0.316095	0.267272	-0.299296	0.11464	0.123725	0.111892	-0.106885
YOR308C	SNU66	8.98868	0.299726	0.404501	-0.184816	0.0692449	0.0635648	0.300419	-0.0918023
YOR309C	YOR309C	11.509	-0.15448	-0.152004	-0.588032	0.0516911	0.0774562	-0.367746	-0.248281
YOR310C	NOP58	12.9884	0.0190164	-0.410329	-0.533261	-0.136377	-0.151751	-0.814479	-0.0486964
YOR311C	DGK1	9.56132	0.64611	0.023518	-0.296057	0.1676	0.132822	-0.204308	0.034297
YOR312C	RPL20B	14.4687	-0.563388	-1.12408	-0.572789	-0.30656	-0.397147	-1.34142	-0.193618
YOR313C	SPS4	5.99746	1.02931	0.25826	1.53715	-0.98471	-0.773511	0.51418	-0.0221364
YOR314W	YOR314W	-1.44433	-0.677508	0.0711253	0.316574	1.09706	1.75184	0.283441	0.216889
YOR314W-A	YOR314W-A	-0.581816	-1.322	-1.23837	-1.36671	2.12348	2.52628	-1.86206	0.0726691
YOR315W	SFG1	10.2955	-0.35103	0.16956	0.0329644	-0.594535	-0.726355	-0.427987	-0.0246254
YOR316C	COT1	9.38027	0.731091	0.153333	-0.0889679	0.0563835	-0.107614	0.359877	0.0477404
YOR316C-A	YOR316C-A	4.07762	-1.87296	-0.18234	-0.218017	-0.761851	-0.641137	-0.321662	0.0194887
YOR317W	FAA1	11.0755	-0.365794	-0.465068	0.421331	0.155833	0.372326	-0.367642	0.052423
YOR318C	YOR318C	4.58816	-0.285302	0.432555	-0.479629	0.446649	0.642449	0.347853	0.0280074
YOR319W	HSH49	8.12267	-0.155952	-0.0192811	-0.409244	0.202929	0.328768	-0.219615	-0.0898398
YOR320C	GNT1	10.2306	0.145373	-0.319607	-0.259054	-0.0310977	-0.196065	-0.223727	-0.0871627
YOR321W	PMT3	9.3818	0.0596347	-0.457897	-0.137049	0.0233532	0.120851	-0.215888	0.21193
YOR322C	LDB19	9.98685	-0.0331139	0.0151001	-0.0278241	-0.0870482	-0.0129762	-0.116902	0.0493942
YOR323C	PRO2	11.6566	-0.265789	-1.13873	-0.172498	-0.179563	-0.237296	-0.966498	-0.00708461
YOR324C	FRT1	8.55123	-0.226029	0.297518	0.0456366	0.0166848	0.0896807	0.181749	-0.0235903
YOR325W	YOR325W	-1.65909	-0.535789	0.790248	-0.809421	-0.910965	-0.351969	1.52408	1.14166
YOR326W	MYO2	12.1476	0.121291	-0.341594	-0.229961	-0.0804923	-0.0626772	-0.14794	0.0167191
YOR327C	SNC2	9.98428	-0.566857	-0.0458328	-0.123166	0.0655023	0.0499976	-0.24528	-0.20516
YOR328W	PDR10	8.25871	-0.328158	-0.0329769	-0.110614	0.298616	0.490489	0.67971	0.100324
YOR329C	SCD5	9.49355	0.113118	0.313769	0.357061	-0.0795509	-0.141235	0.445665	0.0454493
YOR329W-A	YOR329W-A	0.442577	0.319658	0.24334	-1.38691	0.407051	1.11941	1.49418	-0.626801
YOR330C	MIP1	9.94411	-0.088811	0.319031	0.01111	-0.134572	0.0131542	-0.146654	-0.0714122
YOR331C	YOR331C	2.95661	-1.39976	-1.12556	-0.595381	0.0414282	0.455219	-0.918919	0.245281
YOR332W	VMA4	12.5368	-0.0294788	-0.600212	-0.315047	-0.100408	-0.0219984	-0.631243	0.0522848
YOR333C	YOR333C	-0.197011	-0.903811	-1.07601	-0.925385	1.45638	2.83673	0.648596	0.111394
YOR334W	MRS2	7.58348	0.275644	0.486155	-0.0284581	0.00395135	0.0574791	0.0197122	0.138968
YOR335C	ALA1	13.0769	-0.27816	-0.916948	-0.456493	-0.307901	-0.365958	-1.15988	0.00197011
YOR335W-A	YOR335W-A	-0.0656851	-2.16583	-1.22316	-0.416456	-0.0446664	-0.377604	0.748585	0.634426
YOR336W	KRE5	10.0496	0.28168	-1.01813	-0.182014	0.0887452	0.138653	-0.229484	0.00350692
YOR337W	TEA1	9.80253	-0.190699	-0.0501268	-0.576566	0.383551	0.431006	-0.276228	-0.444115
YOR338W	YOR338W	6.85265	-0.462833	1.99074	0.197864	1.09147	0.957517	1.4478	-0.091389
YOR339C	UBC11	4.9992	-0.583656	-0.276236	-0.555635	0.13199	0.0162705	-0.330866	-0.352728
YOR340C	RPA43	11.0998	-0.188491	-0.56309	-0.568005	-0.218189	-0.28456	-1.07053	-0.028626
YOR341W	RPA190	12.7848	0.26848	-0.66149	-0.70954	-0.0808024	0.00623258	-1.18669	-0.0167899
YOR342C	YOR342C	9.93944	-0.0206394	0.285335	0.169998	-0.144682	-0.135988	-0.246216	-0.0153003
YOR343C	YOR343C	2.70958	0.14616	0.968866	2.62199	0.921932	0.185325	2.83969	-0.179938
YOR343W-B	YOR343W-B	9.54927	-0.496778	-0.0113586	-0.227902	0.410192	0.237897	1.12692	-0.0701672
YOR343W-A	YOR343W-A	5.76681	-0.361479	-0.22366	-0.0512168	-0.147937	-0.195301	0.372219	0.0392442
YOR344C	TYE7	10.0686	0.270846	0.127322	-0.585061	0.529477	1.10487	-0.978171	-0.134411
YOR345C	YOR345C	0.618501	-1.00084	-1.4007	-1.32165	1.34461	2.48237	0.251023	-0.120362
YOR346W	REV1	9.79868	-0.174885	-0.0795121	-0.697165	0.068895	-0.0175237	-0.490336	-0.0481742
YOR347C	PYK2	7.93261	-0.353349	0.406688	1.4575	0.166151	-0.21751	1.09141	-0.0300453
YOR348C	PUT4	4.00591	-0.941613	-0.492551	1.81709	1.12698	1.79085	1.94436	-0.162588
YOR349W	CIN1	7.62643	0.0875646	0.28871	-0.232534	0.459389	0.483903	0.349122	0.0903551
YOR350C	MNE1	7.97445	0.334322	0.114626	0.405207	0.217111	0.27237	0.442825	-0.00810137
YOR351C	MEK1	-0.539421	0.53835	0.912574	1.36382	0.471981	0.989922	3.23783	0.372196
YOR352W	TFB6	7.54128	0.197343	0.22953	0.556522	-0.277057	-0.388445	0.0873735	0.181913
YOR353C	SOG2	9.01282	0.229072	0.20349	0.0507026	0.0686138	-0.00571451	0.597611	0.0950651
YOR354C	MSC6	9.80661	0.15855	0.131958	0.584329	-0.245793	-0.313577	-0.117337	0.115611
YOR355W	GDS1	11.0276	0.703271	-0.0545093	-0.152004	-0.423509	-0.539133	-0.514525	-0.0137733
YOR356W	CIR2	10.2921	-0.530613	-0.0894696	0.920267	0.184753	0.0637585	0.397314	-0.0874106
YOR357C	SNX3	8.91108	0.0795898	0.0383949	-0.206758	-0.313232	-0.174817	-0.0476053	-0.0668009
YOR358W	HAP5	7.4555	-0.169577	0.216643	0.554374	-0.245022	-0.237651	0.67357	0.0494432
YOR359W	VTS1	9.56465	-0.0698616	0.488691	-0.382652	-0.207472	-0.223623	-0.570239	0.0177505
YOR360C	PDE2	10.2613	-0.101544	0.71229	-0.418798	0.0681709	0.0748607	-0.301343	-0.0951364
YOR361C	PRT1	12.6542	0.089987	-0.362979	-0.284848	-0.325014	-0.39787	-0.822927	0.0689951
YOR362C	PRE10	11.3746	0.00932684	0.00114603	-0.216458	0.0566079	0.0143687	-0.331746	-0.017899
YOR363C	PIP2	8.5602	0.100464	0.37491	0.187073	-0.0622783	-0.0369021	0.631	0.0827834
YOR364W	YOR364W	2.95709	-0.196165	-0.257759	-0.384129	-0.201026	-0.448194	0.736937	0.269481
YOR365C	YOR365C	1.98601	-0.210179	0.509845	-0.216005	0.502329	0.764226	1.08426	0.152052
YOR366W	YOR366W	4.48852	-0.314715	-0.799514	-0.421693	0.565627	0.438195	0.772367	0.128845
YOR367W	SCP1	8.57038	-0.189418	-0.144796	0.260684	0.160003	0.105885	-0.027749	-0.0306402
YOR368W	RAD17	7.34311	-0.0277115	0.299187	0.376141	-0.211773	-0.273311	0.677751	-0.0179171
YOR369C	RPS12	15.1629	-0.229751	-1.19848	-0.548318	-0.463393	-0.522069	-1.35763	-0.0525448
YOR370C	MRS6	11.078	-0.046769	-0.0659252	0.0566235	-0.155771	-0.111719	-0.110495	0.00602652
YOR371C	GPB1	9.19648	0.146955	0.180131	0.0309421	-0.00639141	0.0920678	0.218448	-0.0149724
YOR372C	NDD1	8.90644	0.222891	0.841436	0.112866	0.128007	0.202892	0.302133	-0.001187
YOR373W	NUD1	8.59078	-0.0746961	-0.269196	-0.0404261	-0.36637	-0.424011	-0.424025	0.134447
YOR374W	ALD4	10.1613	-0.961998	0.792333	2.7002	-0.124157	-0.483408	2.0665	0.0515023
YOR375C	GDH1	11.7486	0.231455	0.107846	1.06865	0.438305	0.0848983	0.904061	0.137716
YOR376W	YOR376W	-2.07722	-0.611807	-0.490895	-0.44742	0.0176645	-0.00610562	0.319306	0.0936507
YOR376W-A	YOR376W-A	3.89754	0.229078	0.974381	0.772591	0.395611	0.447306	0.719925	0.249219
YOR377W	ATF1	9.10027	0.0614019	0.0467133	-0.664872	-0.33713	-0.035217	-0.340125	0.105152
YOR378W	AMF1	5.27081	-0.588914	-1.29582	-1.15079	-0.330741	0.337302	-0.49991	0.240724
YOR379C	YOR379C	2.9275	0.0226698	0.171185	0.188453	0.219975	0.294521	0.677845	-0.21455
YOR380W	RDR1	7.33193	-0.222533	0.269971	0.20737	0.246835	0.316411	0.769419	0.0878035
YOR381W	FRE3	7.50043	0.276821	0.239197	-0.327147	-0.222882	-0.231692	0.789899	0.0930523
YOR381W-A	YOR381W-A	1.4521	0.280603	0.67172	-0.00844767	0.398284	-0.393923	1.71161	-0.124453
YOR382W	FIT2	7.88206	0.279085	0.588451	-1.86891	0.609137	-0.0299698	2.04736	0.0364605
YOR383C	FIT3	9.23344	1.89326	0.918412	-0.84418	0.33271	-0.455144	3.35564	0.0641773
YOR384W	FRE5	5.91892	0.966639	0.00445459	-1.48888	-1.17791	-1.8948	2.35003	-0.0471948
YOR385W	YOR385W	7.65443	0.895642	0.573165	-0.262631	0.176167	0.108617	0.887673	0.115477
YOR386W	PHR1	7.42819	0.286928	0.494738	0.900121	0.117855	0.099806	0.825617	-0.04058
YOR387C	YOR387C	1.41673	0.0645374	0.523479	-1.718	0.187176	0.433974	0.746269	0.245934
YOR388C	FDH1	1.93401	-0.129364	0.81663	2.14613	0.208838	-0.246549	3.95193	-0.0945722
YOR389W	YOR389W	6.76362	-0.156251	0.0411436	0.0292624	0.36214	0.341706	1.41311	0.0337946
YOR390W	FEX1	8.13998	-0.482187	0.0570356	-0.461677	-0.14357	0.00417848	-0.947412	-0.0505002
YOR391C	HSP33	0.0192717	-0.231609	0.089357	0.772087	2.64252	3.08198	2.66713	-0.126838
YOR392W	YOR392W	-0.885488	-0.488525	-0.384683	-0.583313	2.17418	2.46591	0.994925	-0.0512838
YOR393W	ERR1	2.21278	-0.435544	-0.0459097	1.00275	1.78422	2.04689	2.7069	0.109207
YOR394W	PAU21	-0.657259	-0.597203	-1.13467	-0.261326	1.6435	2.43886	2.20129	0.529769
YOR394C-A	YOR394C-A	2.57506	1.39552	-1.25674	-0.0401841	-0.156709	-0.0128227	1.10524	-0.405131
YOR396W	YRF1-8	10.0585	-0.258566	-0.188145	0.0682858	0.268175	0.403102	0.323964	-0.0575043
YOR396C-A	YOR396C-A	0.569753	0.187461	-1.17566	-0.686379	0.249626	0.557072	1.07319	0.291565
YGL263W	COS12	6.50339	0.148344	-0.885065	-1.01232	1.11897	1.20358	0.070293	0.318224
YGL262W	YGL262W	1.60481	0.154768	0.338929	-0.396473	2.19071	2.39357	1.5371	0.43191
YGL261C	PAU11	0.688804	-0.128417	0.742373	0.0586309	1.53663	1.70642	1.96595	0.375562
YGL260W	YGL260W	-1.91888	0.910448	-0.347285	-0.438228	-0.0726835	0.575878	2.47885	-0.449868
YGL259W	YPS5	3.24348	-0.100103	1.40453	1.26709	0.801965	0.666739	2.3048	0.21764
YGL258W-A	YGL258W-A	2.55145	-0.459285	1.39756	1.3423	0.609641	0.453841	2.5329	0.156159
YGL258W	VEL1	3.5729	-0.323999	0.479812	-1.35109	0.00716194	0.351872	0.538268	0.128749
YGL257C	MNT2	9.99942	0.11481	-0.186904	-0.163837	-0.208629	-0.306564	-0.181937	-0.0239389
YGL256W	ADH4	9.17669	-0.058348	0.245922	-0.413447	0.0750403	0.26443	0.000717948	0.122171
YGL255W	ZRT1	10.2181	-0.721443	-0.775678	-1.22056	-0.186328	0.16875	-1.41473	-0.21312
YGL254W	FZF1	7.36382	0.14366	0.22298	0.0924825	0.193314	0.169973	0.215623	0.0558323
YGL253W	HXK2	13.9019	-0.0614987	-0.37375	0.29415	-0.401034	-0.935675	-0.468645	0.176112
YGL252C	RTG2	10.3059	0.110693	0.0678193	0.0754713	-0.0567409	0.00922842	-0.1323	0.136698
YGL251C	HFM1	7.7545	-1.6558	0.46179	0.403971	-0.245137	-0.285073	0.456479	0.00684974
YGL250W	RMR1	6.30852	0.153326	0.687352	1.27061	0.050907	-0.257047	1.28618	-0.047217
YGL249W	ZIP2	4.10966	0.230673	0.352132	1.07045	-0.0870286	-0.0535111	1.65806	-0.0486393
YGL248W	PDE1	7.49143	-0.210243	0.837373	0.775899	0.378308	0.393467	1.36444	0.0142188
YGL247W	BRR6	7.53573	-0.17695	0.186957	-0.213234	0.0366563	0.0515095	0.14019	-0.108037
YGL246C	RAI1	9.79041	-0.262685	-0.0634434	-0.417984	-0.14189	-0.114117	-0.50097	-0.133234
YGL245W	GUS1	13.3152	-0.0839523	-0.8799	-0.292656	-0.174133	-0.163332	-0.857503	0.0857178
YGL244W	RTF1	11.086	0.0367795	-0.259603	-0.196225	-0.30666	-0.358983	-0.610826	-0.0939108
YGL243W	TAD1	8.44964	-0.530521	-0.0302726	-0.34404	-0.0152289	0.0985366	-0.188627	-0.0880598
YGL242C	YGL242C	9.53455	-0.256547	-0.0721505	-0.0999908	0.22646	0.116138	-0.204526	-0.113717
YGL241W	KAP114	9.44321	0.0579617	-0.190764	-0.0799105	-0.217154	-0.323012	-0.127382	0.0249907
YGL240W	DOC1	5.97388	0.129632	0.411852	-0.128706	-0.181404	0.113977	0.0304088	0.0566548
YGL239C	YGL239C	-0.892581	-0.471947	-0.186668	0.268253	-0.450006	0.641234	-0.936023	-0.911536
YGL238W	CSE1	11.2325	0.0553245	-0.099355	-0.310486	-0.116469	-0.136642	-0.407593	0.151842
YGL237C	HAP2	7.16662	0.187841	0.284337	0.645541	-0.163104	-0.0644638	0.127242	0.0181261
YGL236C	MTO1	8.69251	-0.301324	-0.00152922	0.390542	0.0633948	-0.0682559	-0.229866	-0.061192
YGL235W	YGL235W	0.916685	0.301991	0.572937	0.195272	-0.736813	-1.31724	3.05184	-0.716837
YGL234W	ADE5,7	12.9689	-0.200159	-1.30246	-0.757285	-0.0371807	0.00266814	-1.23344	0.113758
YGL233W	SEC15	9.7488	-0.00525401	-0.0429231	0.00914003	-0.219301	-0.166202	-0.17737	0.0635129
YGL232W	TAN1	10.0983	-0.354307	-0.649749	-0.272956	-0.41949	-0.399265	-0.69677	-0.148634
YGL231C	EMC4	9.96048	0.230558	-0.151251	-0.201636	0.0682368	0.0563029	-0.400475	-0.114042
YGL230C	YGL230C	2.81721	-1.87431	-0.290771	0.212157	0.613154	0.61871	1.28119	-0.0184223
YGL229C	SAP4	7.89448	0.0642133	0.0668582	0.53006	-0.613681	-0.617629	0.182191	0.36725
YGL228W	SHE10	10.7254	0.137465	-0.0819969	-0.133613	0.101472	0.160325	-0.0709865	-0.0438843
YGL227W	VID30	8.4826	0.297089	0.979193	0.918484	-0.0163707	-0.00271055	1.09834	0.1454
YGL226C-A	OST5	9.30907	0.161859	-0.672303	-0.282207	0.113373	0.139294	-0.708905	0.0440499
YGL226W	MTC3	6.99206	0.166065	0.298983	0.537601	0.119124	-0.0182362	0.81313	-0.0554654
YGL225W	VRG4	11.7962	-0.0251434	-0.439551	-0.493354	-0.0449378	-0.0737855	-0.771757	0.0522787
YGL224C	SDT1	9.58403	-0.0868013	0.0100245	-0.14	0.159272	-0.200617	-0.00927363	-0.505597
YGL223C	COG1	8.74711	0.230079	0.0957708	0.102928	-0.0823482	-0.121524	0.085365	0.00167594
YGL222C	EDC1	7.89705	0.0685069	-1.1203	0.219872	-0.00544657	0.237369	-0.329667	-0.146135
YGL221C	NIF3	10.1828	0.132104	-0.430942	-0.133816	-0.111744	-0.115122	-0.325193	0.0795962
YGL220W	YGL220W	9.80937	-0.600658	-0.580942	-0.430861	-0.106009	-0.064661	-0.361516	-0.172252
YGL219C	MDM34	8.84322	0.370982	0.471277	0.572033	0.138706	0.163156	0.434019	-0.00982813
YGL218W	YGL218W	-0.725488	-0.714121	0.100653	-0.120555	-1.00906	-1.29086	3.23059	0.763228
YGL217C	YGL217C	-1.6062	-0.511034	-0.00812847	-0.542692	0.385082	0.940619	0.859259	0.726205
YGL216W	KIP3	8.83945	-0.0238755	0.159028	0.0109225	0.00836125	0.106039	0.304062	0.0529687
YGL215W	CLG1	11.0365	0.540601	0.364356	-0.297954	0.191518	0.286568	0.202496	-0.175536
YGL214W	YGL214W	1.53648	-0.231898	-1.10585	-0.606159	-0.267213	0.40827	-0.360539	0.716349
YGL213C	SKI8	9.63876	0.0181991	-0.323707	-0.0649987	-0.166303	-0.152751	-0.74617	0.193929
YGL212W	VAM7	7.07265	-0.0328065	0.376118	0.17953	-0.361645	-0.301643	0.0723353	0.126401
YGL211W	NCS6	9.53106	0.0906244	0.150055	-0.259227	-0.0281161	-0.0123072	-0.183759	-0.104007
YGL210W	YPT32	8.88046	0.3487	0.0625077	-0.0886692	0.0934297	0.0417888	0.120205	-0.0503458
YGL209W	MIG2	8.80124	-1.74639	0.692798	-3.29513	1.69247	1.51536	-0.886344	-0.190245
YGL208W	SIP2	7.26868	0.56303	0.591825	0.944087	0.163579	0.0997877	0.811332	0.126789
YGL207W	SPT16	11.8741	0.140748	-0.22101	-0.142942	-0.169346	-0.175136	-0.397182	0.0752457
YGL206C	CHC1	11.3986	0.166693	-0.302067	0.0874543	-0.196973	-0.14066	-0.34588	0.0950779
YGL205W	POX1	2.32484	0.773834	2.14234	3.72632	-0.440066	-1.22746	5.50412	0.0595215
YGL204C	YGL204C	6.14467	0.0454843	-0.74657	-0.197249	0.0509604	-0.26463	-0.010809	0.150777
YGL203C	KEX1	10.5993	0.0148248	-0.1842	-0.279802	0.087106	0.12699	0.181201	-0.0481978
YGL202W	ARO8	12.4034	0.156736	-0.794778	-0.0621951	0.196893	0.0372481	-0.523474	-0.114106
YGL201C	MCM6	10.1323	-0.126888	0.142018	-0.0444805	-0.122448	-0.0771521	-0.468125	0.0646544
YGL200C	EMP24	11.5346	-0.221234	-0.62025	-0.143922	0.139651	0.151243	-0.351252	-0.0548143
YGL199C	YGL199C	1.57435	0.257743	-0.494674	-0.439944	-0.491154	-0.382621	0.740004	0.698877
YGL198W	YIP4	9.22695	-0.180302	-0.180887	0.27834	0.072539	0.14568	-0.0419571	0.145021
YGL197W	MDS3	10.034	0.205772	-0.147857	0.347657	-0.184023	-0.172954	0.422428	0.126809
YGL196W	DSD1	9.09323	-0.206483	-0.285113	0.275915	-0.224962	-0.158439	0.00616117	-0.0748365
YGL195W	GCN1	12.4788	0.305027	-0.992342	-0.346635	-0.115584	0.00518323	-0.788204	0.0686818
YGL194C-A	YGL194C-A	5.98501	-0.920455	-0.0910209	0.0888378	0.0201581	-0.0657623	0.373479	-0.00363416
YGL194C	HOS2	8.34844	0.139047	-0.807274	0.0547786	-0.209877	-0.152894	-0.268749	-0.0875576
YGL193C	YGL193C	1.96645	-0.366561	1.25928	0.414244	0.319816	0.237426	2.00537	-0.186029
YGL192W	IME4	8.02311	0.285644	0.381871	0.148668	0.077911	0.138882	0.167751	0.0457286
YGL191W	COX13	9.25797	0.159331	0.0926767	1.7485	0.326215	0.276908	0.770471	-0.198486
YGL190C	CDC55	9.93602	0.0172082	0.727004	0.0830431	-0.129947	-0.0507784	-0.187815	-7.52316e-05
YGL189C	RPS26A	14.223	-0.215954	-1.11738	-0.423447	-0.359965	-0.424778	-1.02568	-0.0164048
YGL188C-A	YGL188C-A	5.4795	-0.542571	-0.645533	-0.489211	-0.454465	-0.495355	-0.0927839	-0.604994
YGL188C	YGL188C	6.84861	0.00617526	0.605223	2.43308	0.325246	0.174442	1.70935	-0.379937
YGL187C	COX4	8.88206	0.162951	0.518368	2.37433	0.257647	0.150052	1.31213	-0.183787
YGL186C	TPN1	10.158	-0.282732	-0.597647	-0.338183	0.0656328	0.0886013	-0.407955	-0.0684227
YGL185C	YGL185C	8.18374	0.0983363	-0.0748083	0.111064	0.224646	0.202734	0.291111	-0.0391713
YGL184C	STR3	6.28832	1.56184	0.206096	0.727277	0.174898	-0.535781	1.97826	-0.728318
YGL183C	MND1	3.25898	0.0513818	0.156052	-0.253997	0.743411	0.903554	1.41882	0.0815883
YGL182C	YGL182C	0.697123	0.153116	-0.0917952	-0.520352	0.624024	0.500501	0.616241	0.588601
YGL181W	GTS1	9.38037	0.15193	-0.0639763	0.186868	-0.136487	-0.151323	0.0939229	0.0795173
YGL180W	ATG1	7.49578	0.641482	1.34461	0.300107	0.538479	0.559503	1.20818	-0.0991058
YGL179C	TOS3	7.26929	0.347196	0.616743	-0.229656	0.584113	0.428735	0.364079	0.103541
YGL178W	MPT5	9.36721	0.827145	1.18577	-0.207316	0.692441	0.802472	0.408646	-0.00312411
YGL177W	YGL177W	3.28814	0.685708	0.555706	0.231491	0.908312	1.08331	1.10881	-0.0809683
YGL176C	YGL176C	8.4816	-0.114184	0.280414	-0.0884581	-0.0850775	-0.0251028	0.167766	0.0387055
YGL175C	SAE2	6.23013	-0.218458	0.352912	0.0768563	-0.191656	-0.25684	0.365853	0.200232
YGL174W	BUD13	7.37919	0.14925	-0.0311081	-0.0505862	-0.106078	-0.127238	0.121076	0.00764615
YGL173C	XRN1	12.4122	0.0915859	-0.471345	-0.172136	-0.167623	-0.14043	-0.550765	0.0335837
YGL172W	NUP49	9.93026	0.0860321	-0.283272	-0.137829	-0.317668	-0.288496	-0.859756	0.0802076
YGL171W	ROK1	10.7435	-0.174983	-0.610274	-0.687374	-0.101376	-0.048028	-1.1227	-0.14175
YGL170C	SPO74	1.97387	0.302093	1.29858	0.305771	3.31522	2.77175	2.21368	0.308525
YGL169W	SUA5	9.68052	-0.180934	-0.132524	-0.455811	0.0298312	0.0442072	-0.409556	-0.0236382
YGL168W	HUR1	4.66714	-0.276025	0.26642	-0.432931	0.293798	0.273167	-0.439367	-0.03369
YGL167C	PMR1	10.8094	0.275333	0.263188	-0.127649	0.0860266	0.00685832	0.197494	-0.000114787
YGL166W	CUP2	7.82904	0.445108	0.4221	-0.0452547	0.529776	0.463953	0.546722	-0.0433179
YGL165C	YGL165C	5.47059	-0.378978	0.421882	-0.298017	-0.0751692	0.23555	0.35069	-0.121512
YGL164C	YRB30	9.20121	-0.173338	0.441574	0.00898747	-0.110348	-0.0595631	0.411999	-0.155929
YGL163C	RAD54	9.13399	0.04832	0.510372	-0.207262	0.351346	0.445673	0.508219	0.0789049
YGL162W	SUT1	7.73873	-0.293105	0.396673	0.052212	0.525455	0.700051	-0.489856	-0.161273
YGL161C	YIP5	9.76338	-0.00954888	-0.0441046	0.109891	0.0160337	-0.00756379	-0.101057	-0.00901735
YGL160W	AIM14	9.11143	0.213116	-0.034743	0.188021	-0.0278604	-0.120375	0.16732	0.0626455
YGL159W	YGL159W	8.66967	-0.303906	-0.347159	-0.135814	-0.0569369	-0.0100155	-0.404985	-0.0978544
YGL158W	RCK1	5.78158	-1.19465	-0.579808	-1.37073	2.09284	2.4951	-1.06057	-0.36884
YGL157W	ARI1	9.59675	-0.690251	-0.731531	-2.61213	0.781161	0.764497	-0.479987	0.14253
YGL156W	AMS1	6.47361	0.778127	1.77919	2.07556	1.5433	0.994335	3.43254	0.181474
YGL155W	CDC43	9.23049	-0.0531224	-0.502847	-0.219295	-0.272803	-0.192326	-0.484927	0.0476147
YGL154C	LYS5	7.0575	0.0964838	-0.197213	-0.185601	0.245918	0.219521	0.537575	-0.0440308
YGL153W	PEX14	8.65041	0.0263124	0.0935915	0.188133	-0.300959	-0.356162	0.025332	-0.126342
YGL152C	YGL152C	1.23961	-1.05511	-1.25457	-0.166549	-0.404192	-0.880775	0.584477	0.338361
YGL151W	NUT1	10.0679	0.226771	-0.0259234	-0.0877181	-0.183583	-0.219157	-0.0904619	0.0593684
YGL150C	INO80	11.0546	0.078966	-0.00867577	-0.0739551	-0.152487	-0.092811	-0.250626	-0.0724917
YGL149W	YGL149W	0.0792907	-2.41131	-1.19793	-1.11944	0.518922	1.80981	-2.15699	0.342681
YGL148W	ARO2	12.5121	-0.1476	-1.13681	-0.515849	-0.114441	-0.326802	-1.14548	-0.141821
YGL147C	RPL9A	14.5166	-0.881878	-1.59072	-0.675238	-0.495515	-0.588205	-1.86265	-0.118801
YGL146C	RRT6	4.46583	0.191913	1.58957	2.65073	-0.164398	-0.73613	2.56749	0.227102
YGL145W	TIP20	9.61354	0.402527	0.0977219	-0.344006	0.113477	0.11376	-0.1465	0.0215972
YGL144C	ROG1	8.31638	0.198276	0.292433	-0.418739	0.0236091	0.0991744	0.143493	0.00560599
YGL143C	MRF1	8.11806	-0.122991	-0.204438	0.541348	-0.0950399	-0.114978	0.0204309	-0.00888568
YGL142C	GPI10	9.2257	0.261904	0.00206329	-0.0883858	-0.107002	-0.103914	-0.272828	0.0627388
YGL141W	HUL5	8.93204	0.361093	0.355856	0.127325	0.0204852	0.0667682	0.557153	0.0752928
YGL140C	YGL140C	10.7177	0.187553	-0.447781	-0.213232	-0.047028	0.0741191	-0.266531	-0.0417235
YGL139W	FLC3	10.1906	0.116335	-0.310772	-0.361094	-0.0677609	-0.0333504	-0.682765	-0.0246872
YGL138C	YGL138C	0.462872	0.749739	1.55813	0.0351384	3.63489	3.40088	2.05016	0.307819
YGL137W	SEC27	12.1171	-0.0101067	-0.613438	0.0703539	-0.154014	-0.186399	-0.498247	0.157836
YGL136C	MRM2	7.80722	0.192369	0.0526545	0.0896179	0.11115	0.150328	0.398153	-0.0390543
YGL135W	RPL1B	14.4245	-0.395805	-1.16465	-0.524021	-0.389229	-0.438863	-1.21727	0.0506879
YGL134W	PCL10	8.07085	0.0536324	0.332746	1.526	-0.473221	-0.485559	0.666126	0.0815223
YGL133W	ITC1	9.67052	0.145606	0.509743	0.015329	-0.0178487	0.00113889	0.415702	0.0282311
YGL132W	YGL132W	1.8941	0.332057	-0.651783	-0.533022	0.746897	0.812063	0.0121767	0.0965502
YGL131C	SNT2	8.68153	0.122447	0.32427	0.733136	-0.112152	-0.178486	0.844371	0.0662633
YGL130W	CEG1	9.36621	0.0215644	-0.166184	0.182618	-0.160447	-0.222851	0.0671914	0.116199
YGL129C	RSM23	9.13685	0.0174382	0.247046	0.557948	-0.251503	-0.303475	-0.128369	0.111937
YGL128C	CWC23	6.63394	0.0820233	0.249845	0.0352644	0.168298	0.173517	0.42034	0.234848
YGL127C	SOH1	7.5585	0.0379666	0.156035	0.111447	0.140358	0.138046	0.196827	0.122779
YGL126W	SCS3	9.083	-0.323439	-0.44678	-0.0262343	0.342618	0.415127	-0.0419634	0.0338158
YGL125W	MET13	7.74981	0.547597	0.373452	0.0133598	0.315299	0.303182	0.492566	-0.193636
YGL124C	MON1	8.42353	0.181467	0.214529	-0.0626382	0.0930079	0.107406	0.546442	-0.00189265
YGL123W	RPS2	15.6391	-0.333122	-1.18267	-0.561326	-0.442102	-0.540386	-1.32311	-0.0233552
YGL123C-A	YGL123C-A	5.59825	-2.12186	-2.44001	-0.663827	0.228612	0.236385	-1.76704	0.33444
YGL122C	NAB2	10.6278	-0.304696	0.9019	0.00491063	-0.00613608	0.0217514	-0.366019	-0.0184778
YGL121C	GPG1	3.81265	0.504212	3.21885	3.20156	2.19604	1.61888	4.00492	-0.122237
YGL120C	PRP43	11.9356	0.00341125	-0.502884	-0.670165	-0.130868	-0.153938	-1.10534	0.0299424
YGL119W	COQ8	9.09101	-0.0664459	0.020952	-0.0196838	0.119841	0.150257	-0.143804	-0.0806131
YGL118C	YGL118C	-0.316415	1.0728	0.131056	0.0765315	0.635984	0.828772	1.72622	0.0678731
YGL117W	YGL117W	9.12668	-0.7158	-0.434606	0.576802	0.935398	0.629126	0.209978	-2.08456
YGL116W	CDC20	10.3762	-0.00867362	0.189958	0.268968	-0.146584	-0.232621	0.46655	0.238888
YGL115W	SNF4	10.054	-0.160039	-0.431696	-0.100607	-0.337007	-0.31047	-0.673238	-0.0224688
YGL114W	YGL114W	9.86482	-0.0184148	-0.0874439	-0.0938059	0.143422	0.237598	-0.0578746	-0.0920417
YGL113W	SLD3	8.38924	0.0514857	0.206541	-0.234017	-0.0487207	-0.02626	-0.194156	0.00896478
YGL112C	TAF6	10.0352	-0.0612298	-0.272257	-0.118605	-0.2597	-0.189137	-0.535664	0.064884
YGL111W	NSA1	10.7623	-0.0824819	-0.26675	-0.613386	0.0231032	0.107271	-0.669148	0.0013198
YGL110C	CUE3	9.32147	0.182759	0.00638056	-0.112937	-0.0579022	-0.0951869	0.176282	0.0149091
YGL109W	YGL109W	-0.195723	-1.79569	-1.47663	-0.763276	0.999536	2.10673	-1.225	0.772399
YGL108C	YGL108C	7.9104	0.260065	0.215519	-0.0555089	-0.0273064	-0.0291408	-0.0261519	-0.24636
YGL107C	RMD9	9.19663	0.00908503	0.443908	0.238411	-0.143221	-0.206	-0.138903	0.0411845
YGL106W	MLC1	10.275	0.0126722	-0.473958	-0.117018	-0.0366088	-0.0261098	-0.208077	-0.0368335
YGL105W	ARC1	12.8513	-0.0305508	-0.797145	-0.300664	-0.214128	-0.245814	-0.909404	0.0732204
YGL104C	VPS73	6.49955	0.173231	0.710642	1.11239	0.548938	0.425113	1.69604	0.104385
YGL103W	RPL28	15.0444	-0.501147	-0.967634	-0.544925	-0.189461	-0.225932	-1.19354	-0.163127
YGL102C	YGL102C	5.89233	-1.98193	-2.00733	-0.693454	0.402944	0.417021	-1.49058	-0.0214588
YGL101W	YGL101W	9.05225	-0.650919	-0.42681	-0.0103546	-0.678152	-0.552866	-1.13847	-0.138705
YGL100W	SEH1	9.89031	0.0219883	-0.275853	-0.0310758	-0.115123	-0.102428	-0.338364	0.245244
YGL099W	LSG1	11.1023	-0.18534	-0.695999	-0.516134	-0.327739	-0.339183	-1.04657	-0.0537397
YGL098W	USE1	8.10756	-0.154712	0.497171	-0.137812	-0.0121312	0.229715	0.182705	-0.0127858
YGL097W	SRM1	11.0705	-0.123718	-0.598542	-0.235998	-0.11761	-0.192797	-0.790543	0.0818687
YGL096W	TOS8	6.4181	-0.246347	0.456398	0.50641	0.49299	0.704809	0.86567	0.0910139
YGL095C	VPS45	9.5099	0.122212	0.219686	-0.0113053	-0.0721842	0.00620245	-0.0820272	-0.00678963
YGL094C	PAN2	9.99353	0.151474	0.212765	-0.158217	-0.233087	-0.173806	-0.175506	0.131749
YGL093W	SPC105	9.09937	0.0810097	0.469047	0.122827	-0.244665	-0.240785	0.486457	0.0928613
YGL092W	NUP145	11.1618	-0.0618888	-0.366813	-0.0611063	-0.371653	-0.360776	-0.697074	0.040698
YGL091C	NBP35	8.53589	0.259257	0.119751	-0.0226281	0.0529194	0.0275255	0.146824	0.0844369
YGL090W	LIF1	7.87413	0.00244859	0.390285	0.0809616	-0.0432013	0.00571609	0.466965	-0.00778385
YGL089C	MF(ALPHA)2	2.00872	-0.253609	2.58588	-0.662302	2.04642	0.915261	1.86824	-0.209202
YGL088W	YGL088W	5.2348	-0.0754878	-0.732878	-1.78678	0.0104149	0.725264	0.885932	0.203065
YGL087C	MMS2	8.40791	0.423217	-0.429687	0.205724	0.502935	0.481976	0.427013	0.074326
YGL086W	MAD1	10.1119	0.115427	0.257262	-0.247244	-0.0953469	-0.079281	-0.064928	-0.0751211
YGL085W	LCL3	8.02042	-0.202358	0.0744594	0.021355	0.0400824	0.0828163	0.0979774	-0.127121
YGL084C	GUP1	9.61354	0.179301	-0.107479	0.145622	-0.101069	-0.138267	-0.379242	0.194724
YGL083W	SCY1	8.90285	0.0438743	-0.085433	-0.176534	-0.377751	-0.273105	-0.619193	0.141913
YGL082W	YGL082W	9.33907	-0.00200114	-0.194325	0.210277	-0.345228	-0.357129	-0.250949	-0.0921211
YGL081W	YGL081W	4.11984	-0.484457	0.64172	1.92165	0.400197	-0.127146	3.31941	0.0777865
YGL080W	MPC1	8.49098	0.197853	-0.0703865	0.134821	-0.0539672	-0.0701337	-0.220844	-0.114339
YGL079W	KXD1	7.61062	0.128931	-0.0393545	0.0993505	-0.111883	-0.23644	0.220318	0.100598
YGL078C	DBP3	12.1532	-0.21009	-0.520394	-0.715008	0.0548276	0.174183	-1.02043	-0.16733
YGL077C	HNM1	10.7837	0.307299	-0.0138398	0.0461257	-0.253737	-0.325816	-0.200425	0.0939253
YGL076C	RPL7A	14.3738	-0.40426	-1.12045	-0.472943	-0.348332	-0.418838	-1.31646	0.0594411
YGL075C	MPS2	7.41474	-0.181578	-0.153874	-0.115927	-0.192891	-0.139351	-0.182358	0.00735538
YGL074C	YGL074C	-1.59216	-0.96581	-1.4127	-1.21723	0.69986	1.89732	-1.82803	1.4876
YGL073W	HSF1	9.59969	0.234197	0.722831	0.0290976	-0.00379027	0.070749	0.411158	0.0428934
YGL072C	YGL072C	4.9869	-0.480714	-0.693714	0.214806	-0.521161	-0.815621	1.33356	0.0790329
YGL071W	AFT1	9.44375	0.246306	0.46778	-0.0878877	-0.154616	-0.232531	0.432867	0.0589064
YGL070C	RPB9	9.03125	-0.236008	-0.326945	-0.224414	-0.317647	-0.330123	-0.712485	-0.197647
YGL069C	YGL069C	1.928	-0.0599738	0.16154	-0.288078	-0.0494497	-0.16577	0.814363	0.293726
YGL068W	MNP1	10.1117	-0.188755	-0.248353	0.427786	-0.200778	-0.283339	-0.584695	0.0444095
YGL067W	NPY1	9.28477	0.244164	-0.18832	-0.0290993	-0.0873281	-0.0931471	-0.0328848	0.212965
YGL066W	SGF73	9.13754	0.185716	0.278814	0.0236261	0.0129188	0.0765957	-0.0448836	-0.0253775
YGL065C	ALG2	9.40235	0.119889	-0.187026	-0.0276979	-0.0478529	-0.0968478	-0.236571	0.0898149
YGL064C	MRH4	8.26319	0.100045	0.492787	0.169412	0.0981628	-0.0135946	0.000807725	-0.0390738
YGL063W	PUS2	7.61841	-0.326908	0.016955	-0.0247469	0.080375	0.0985259	0.29079	0.049736
YGL063C-A	YGL063C-A	-1.23191	-0.179477	-1.73666	-1.11033	0.209206	2.26524	-0.910657	0.171562
YGL062W	PYC1	10.571	-0.0141729	0.408803	0.926068	-0.612484	-1.10847	1.52952	0.226063
YGL061C	DUO1	8.01997	-0.0340983	-0.08031	-0.12108	-0.0389848	-0.0916017	-0.0672255	-0.00714822
YGL060W	YBP2	8.61041	0.208908	-0.179965	-0.064707	-0.148087	-0.207962	0.0160355	0.128834
YGL059W	PKP2	8.0606	0.385251	0.397059	0.48967	0.428047	0.470065	0.465918	-0.619478
YGL058W	RAD6	9.14371	0.227232	-0.173411	-0.402329	0.0376728	0.0531509	-0.315447	0.0251065
YGL057C	GEP7	6.87469	-0.0353147	0.256831	0.665022	-0.0179632	-0.0598737	0.392497	0.0121634
YGL056C	SDS23	10.148	0.0342567	0.324889	0.18564	0.102901	0.107799	-0.0320678	-0.213858
YGL055W	OLE1	12.8369	0.318179	-0.728042	-0.204219	0.200329	0.588238	-1.73384	-0.260575
YGL054C	ERV14	10.6342	0.0319188	-0.218883	-0.322995	-0.18671	-0.129393	-0.656193	-0.0789551
YGL053W	PRM8	7.64361	0.200344	0.489487	0.232927	0.272209	0.297886	0.770673	-0.0677313
YGL052W	YGL052W	3.23849	0.368643	0.959976	0.317739	0.433883	0.406456	1.55328	-0.0959895
YGL051W	MST27	5.86853	0.111852	-0.321342	-0.134607	0.0339601	0.0379835	0.19219	-0.0944443
YGL050W	TYW3	9.06	-0.161032	-0.548439	-0.389573	-0.0975657	-0.085631	-0.672444	-0.144406
YGL049C	TIF4632	10.5858	-0.0601983	-0.510791	-0.0582481	-0.220484	-0.136699	-0.262201	0.0942695
YGL048C	RPT6	11.3194	-0.0243561	-0.0408607	-0.0757017	-0.151188	-0.156958	-0.349585	0.0888174
YGL047W	ALG13	7.7157	0.038784	0.28521	0.338872	0.126997	0.0158098	0.637408	0.0845442
YGL045W	RIM8	7.16686	0.350852	0.498636	0.247813	0.213659	0.486436	0.961434	0.0181149
YGL044C	RNA15	9.03644	0.066525	0.217254	-0.193508	-0.0510281	-0.0635713	-0.0742495	-0.0438976
YGL043W	DST1	10.256	-0.0947087	-0.361956	-0.31719	-0.0825342	-0.109691	-0.554197	-0.0390125
YGL042C	YGL042C	-0.568402	-0.450872	-0.271763	0.776218	0.142226	-0.200519	1.29632	0.668233
YGL041C-B	YGL041C-B	1.40354	-1.45148	0.00392478	-0.589065	0.297384	0.634812	-0.127712	-0.13193
YGL041W-A	YGL041W-A	8.39646	-0.145183	0.0137013	0.186538	-0.200931	-0.135395	-0.34662	-0.154041
YGL041C	YGL041C	0.0566708	-0.394402	0.601936	-0.447509	0.127036	-0.339184	1.65849	0.466425
YGL040C	HEM2	10.2212	0.0707935	-0.396812	0.436541	-0.323346	-0.360531	-0.383206	0.266836
YGL039W	YGL039W	9.50997	1.23463	-0.626566	-0.623701	-0.630488	-0.825857	0.200919	0.171632
YGL038C	OCH1	9.21565	0.28429	0.30133	0.558549	0.443021	0.837658	0.394087	0.0443801
YGL037C	PNC1	9.97251	0.492612	1.08712	1.61934	0.338403	0.121289	1.37119	0.179565
YGL036W	YGL036W	9.38329	0.326395	0.569103	0.11312	0.291937	0.174824	0.820832	0.214004
YGL035C	MIG1	9.50604	-0.0439713	0.696503	0.387366	0.0772425	0.0410253	-0.0787377	-0.111788
YGL034C	YGL034C	1.85489	-0.495281	0.635697	0.00568287	0.336147	0.116371	0.785614	-0.292953
YGL033W	HOP2	1.46061	-0.0526086	0.140374	0.444783	0.547406	0.758194	1.20111	0.0344365
YGL032C	AGA2	2.26478	0.677531	1.90859	0.718329	1.08062	0.865647	1.52647	-0.241235
YGL031C	RPL24A	14.2301	-0.663227	-1.32389	-0.480668	-0.428238	-0.52764	-1.35417	-0.116986
YGL030W	RPL30	14.1903	-0.571957	-1.079	-0.625971	-0.350778	-0.384759	-1.32954	-0.0352418
YGL029W	CGR1	10.4381	-0.741335	-0.223764	-1.31516	0.12791	0.37652	-1.16839	-0.649373
YGL028C	SCW11	11.1907	0.0887418	-0.0259631	-0.115026	-0.31273	-0.135127	-1.02675	0.0764258
YGL027C	CWH41	11.057	-0.18456	-0.884283	-0.150639	-0.0106631	-0.120071	-0.348183	-0.0405544
YGL026C	TRP5	12.0412	0.306014	-0.77185	-0.176291	0.333548	0.185109	-0.254247	-0.0452306
YGL025C	PGD1	8.31747	0.199209	0.209121	0.230396	-0.120675	-0.0186376	-0.102703	-0.0580178
YGL024W	YGL024W	1.4717	-1.02155	-0.678384	-0.799003	0.962708	0.654057	0.88452	-0.510313
YGL023C	PIB2	10.0165	-0.032318	-0.0573951	0.0173286	-0.148709	-0.134885	-0.209583	0.0147509
YGL022W	STT3	12.3738	0.14608	-0.400958	-0.249729	0.0720797	0.0304907	-0.247373	-0.00728339
YGL021W	ALK1	9.61091	0.316591	0.696553	0.0316155	0.0779601	0.063295	0.33826	0.142807
YGL020C	GET1	10.1303	0.0129846	-0.226281	-0.29137	-0.111792	-0.171058	-0.459178	-0.0822744
YGL019W	CKB1	10.3417	0.0530397	-0.334338	-0.00726213	-0.194281	-0.207089	-0.440101	-0.0596293
YGL018C	JAC1	7.08855	0.113684	0.0157244	0.0101934	0.211076	0.336962	0.0331087	0.117514
YGL017W	ATE1	8.49989	0.0013743	0.147197	-0.216271	0.107164	0.15437	-0.19998	-0.0140513
YGL016W	KAP122	10.05	0.404664	-0.786646	-0.499995	-0.149693	-0.24583	-0.695836	0.0965401
YGL015C	YGL015C	2.31873	0.314268	0.247809	-0.371138	1.48897	1.58337	1.11424	0.113663
YGL014W	PUF4	11.0393	0.056628	-0.129446	-0.206841	-0.0814401	-0.0855479	-0.486829	-0.0638807
YGL014C-A	YGL014C-A	-1.44264	-0.412141	-0.518152	0.06433	-0.275882	0.0461423	1.06383	-0.564478
YGL013C	PDR1	9.92704	0.1931	0.188909	-0.207474	-0.00646781	-0.0554366	0.024014	0.0798259
YGL012W	ERG4	12.5419	-0.0346079	-0.577394	-0.148141	0.0332558	-0.240859	-0.199994	-0.00890951
YGL011C	SCL1	11.2263	0.0665843	0.107389	-0.17369	-0.023137	0.0045311	-0.217142	0.0179783
YGL010W	MPO1	6.79933	0.452838	0.616442	0.286147	0.280814	0.341736	1.04727	0.120001
YGL009C	LEU1	10.8393	0.511227	-0.316995	-0.43587	0.253578	0.152202	-0.321349	0.250491
YGL008C	PMA1	16.1206	-0.489782	-0.264575	-0.408148	-0.165289	-0.0139559	-1.26942	0.0352343
YGL007C-A	YGL007C-A	2.5535	1.07291	0.150967	0.228115	0.341575	-0.0992188	0.802334	-0.216162
YGL007W	BRP1	1.8143	0.981979	-0.45559	-0.412658	0.693284	0.41592	2.37422	-0.168959
YGL006W-A	YGL006W-A	-0.990222	-0.039827	0.0199911	0.70222	0.533392	-0.575909	1.62785	-0.175826
YGL006W	PMC1	9.89283	0.447885	0.494197	0.951983	-0.0863661	-0.336678	1.11467	0.102238
YGL005C	COG7	8.90987	-0.185548	0.177823	-0.0394377	-0.232632	-0.0522381	-0.39511	-0.0806351
YGL004C	RPN14	8.07951	0.0613633	-0.11592	0.161837	-0.217535	-0.261861	-0.191182	0.138529
YGL003C	CDH1	8.4075	-0.0708502	0.218366	0.208266	-0.0129083	0.0923072	0.269203	0.0729171
YGL002W	ERP6	8.69909	-0.309729	-0.320729	-0.19446	0.0122354	0.106009	-0.342645	0.0203252
YGL001C	ERG26	10.2644	-0.398909	-0.795021	-0.225275	-0.182319	-0.235974	-0.454319	0.0841368
YGR001C	EFM5	9.99146	-0.22438	-0.684961	-0.18331	-0.415161	-0.316371	-0.924126	0.0335155
YGR002C	SWC4	8.42827	0.196144	0.404684	0.0413306	-0.0339154	0.00365439	0.127942	0.0997063
YGR003W	CUL3	8.91481	0.308476	0.114764	-0.370969	0.0448743	0.145286	-0.146222	0.016408
YGR004W	PEX31	8.18614	-0.163274	-0.288905	-0.254162	-0.339907	-0.36129	-0.308638	0.108905
YGR005C	TFG2	10.2276	0.105809	-0.188717	-0.188771	-0.213276	-0.111406	-0.388519	-0.126696
YGR006W	PRP18	6.6053	0.208125	0.258277	0.177229	-0.349789	-0.447449	0.272355	0.122989
YGR007W	ECT1	9.84456	0.00136384	-0.441299	-0.301984	-0.1273	0.00860605	-0.360653	0.106844
YGR008C	STF2	8.3207	-0.0308477	0.772983	2.13315	0.123204	0.0753066	1.61996	-0.191205
YGR009C	SEC9	10.1522	0.0407938	0.0184599	0.0876816	-0.186621	-0.18321	-0.100196	-0.0252463
YGR010W	NMA2	8.22958	0.117102	0.0142877	0.40181	-0.27297	-0.370463	0.414426	0.108104
YGR011W	YGR011W	6.65347	0.157843	0.223979	0.397006	-0.186344	-0.325335	0.618088	0.129149
YGR012W	MCY1	9.24605	-0.0998723	-0.374455	0.00324674	-0.0806283	-0.020981	-0.406955	-0.146195
YGR013W	SNU71	9.12492	0.166761	0.169991	-0.00297097	0.088066	0.152065	0.354418	-0.139596
YGR014W	MSB2	10.1583	-0.0257009	0.0486009	0.637939	0.387829	0.423679	0.730641	-0.0138036
YGR015C	YGR015C	7.00928	0.136605	0.153143	0.265237	-0.221489	-0.324777	0.509739	0.117569
YGR016W	YGR016W	5.65162	0.0391834	0.294145	0.214155	-0.0801173	-0.0568294	0.231274	0.161457
YGR017W	YGR017W	10.1285	-0.0121863	-0.274347	-0.00916683	-0.235468	-0.325486	-0.423618	-0.10515
YGR018C	YGR018C	2.01092	-0.13951	-0.0507983	-0.180868	0.197523	0.0528875	0.628558	0.102594
YGR019W	UGA1	8.58539	0.369715	0.334558	0.759281	0.22803	0.167073	0.825541	0.231407
YGR020C	VMA7	11.3012	-0.188043	-0.579971	-0.343832	-0.185597	-0.0556195	-0.856922	-0.164959
YGR021W	YGR021W	7.91929	-0.373002	0.33154	0.643768	0.0835365	-0.0141988	0.06226	0.0541483
YGR022C	YGR022C	0.907729	-1.14784	-0.325517	-0.652923	-0.0962682	1.47507	0.414152	0.396647
YGR023W	MTL1	7.42968	0.614515	0.832059	0.343904	1.10125	1.06434	0.804842	-0.21934
YGR024C	THG1	9.69754	-0.278215	-0.0859315	-0.325657	-0.195568	-0.0359304	-0.285021	-0.178007
YGR025W	YGR025W	5.11049	0.63046	-0.275979	-0.291113	0.0781362	0.0359343	0.0104556	-0.0883857
YGR026W	YGR026W	10.8277	0.276237	-0.149064	-0.131228	0.164199	0.23069	-0.0156003	-0.0406931
YGR027C	RPS25A	14.1016	-0.349995	-1.08559	-0.453714	-0.273493	-0.332855	-1.04048	-0.0450253
YGR027W-A	YGR027W-A	8.1812	-1.06699	-0.187938	-0.358894	0.777337	0.946618	0.50772	-0.018889
YGR027W-B	YGR027W-B	11.2227	-0.809117	-0.120191	-0.4573	0.927205	0.908951	0.994286	-0.0780049
YGR028W	MSP1	8.64395	-0.339871	0.309001	0.567112	-0.0814693	-0.186357	0.326559	-0.0986824
YGR029W	ERV1	8.64792	-0.184393	-0.164316	0.233091	-0.0851547	-0.129808	-0.18652	-0.0924208
YGR030C	POP6	7.76297	-0.391305	0.299568	0.071094	0.0872686	0.129477	-0.21662	-0.224904
YGR031W	IMO32	8.75382	-0.364811	0.0817934	0.6446	0.0514139	-0.0919027	0.250374	-0.15557
YGR031C-A	NAG1	-1.06654	-0.210855	-0.0665329	-0.515659	0.277551	-0.373521	1.72065	0.688247
YGR032W	GSC2	9.45929	0.522258	1.21053	0.84129	0.923383	0.611987	2.3117	0.0119441
YGR033C	TIM21	9.56326	-0.081674	-0.227501	-0.0500445	-0.237018	-0.183317	-0.300363	-0.052492
YGR034W	RPL26B	14.2887	-0.698742	-1.25587	-0.597439	-0.396892	-0.479276	-1.42231	-0.142354
YGR035C	YGR035C	6.66312	0.347012	0.5776	-1.57185	-0.0110491	-1.07899	0.860214	0.218578
YGR035W-A	YGR035W-A	-2.36501	0.927908	-0.0128861	0.393804	-0.114288	-0.720802	0.841077	0.414273
YGR036C	CAX4	7.93329	0.367514	0.32254	-0.0760087	-0.0729318	-0.277671	-0.11736	-0.0107301
YGR037C	ACB1	11.0021	0.507594	-0.433599	0.0412291	-0.00405763	-0.350825	-0.194317	0.0152
YGR038W	ORM1	8.93645	0.46998	0.0482557	-0.285607	-0.146665	-0.188689	-0.574962	0.205183
YGR038C-B	YGR038C-B	10.8976	-0.695509	-0.0441166	-0.538463	0.866674	0.846026	0.781718	-0.025852
YGR038C-A	YGR038C-A	7.92488	-0.952838	-0.00259263	-0.470957	0.729253	0.814995	0.360692	-0.00357461
YGR039W	YGR039W	3.18128	0.457354	0.544983	0.455337	0.842557	0.222525	1.88012	-0.120972
YGR040W	KSS1	7.95421	0.0617411	0.133464	0.176776	0.419205	0.463198	0.816161	0.00963484
YGR041W	BUD9	9.55782	-1.06401	-0.0524437	-0.265341	-0.460192	-0.547948	-0.775597	0.0650927
YGR042W	MTE1	8.40025	0.0189101	0.319345	-0.207953	0.110637	0.158789	0.0569731	-0.252072
YGR043C	NQM1	5.0289	0.0323246	1.71306	1.68215	2.0016	2.45996	2.24319	-0.0998575
YGR044C	RME1	6.58041	-0.996083	0.571137	0.594777	-0.0711361	0.180053	-0.0827163	-0.0599379
YGR045C	YGR045C	2.29426	-0.778139	0.17719	0.56248	0.0245418	-0.0314458	1.27165	0.174696
YGR046W	TAM41	8.46363	0.24886	0.807841	0.768059	0.0283178	0.0114148	0.709191	-0.0504927
YGR047C	TFC4	9.27253	-0.0687292	0.334102	-0.0320404	-0.0197562	0.0510735	-0.0710909	0.012991
YGR048W	UFD1	8.8946	0.104693	0.862965	0.1852	0.0343127	-0.0290691	0.472399	-0.0123792
YGR049W	SCM4	7.80968	-0.161956	-0.37226	-0.205294	0.476963	0.651352	-0.0897814	0.11779
YGR050C	YGR050C	5.92702	-0.355943	-0.117738	-0.398791	0.583398	0.603504	-0.0441062	-0.167187
YGR051C	YGR051C	-2.17016	-0.547815	0.00683926	-0.464339	0.469211	1.23875	-0.0136577	-0.00615326
YGR052W	FMP48	5.35203	-1.72247	-0.777067	-0.451175	2.86286	4.18464	-2.1968	-0.397518
YGR053C	YGR053C	5.2877	0.0361342	1.20255	0.409248	0.463636	0.630873	0.73046	0.101755
YGR054W	YGR054W	11.2192	-0.0175165	-0.218358	-0.297076	-0.156503	-0.237387	-0.762257	0.249237
YGR055W	MUP1	11.1156	0.28665	0.578471	0.49126	-0.262204	-0.689842	0.826403	0.0201415
YGR056W	RSC1	9.44807	0.0782523	0.754266	-0.00988813	-0.121009	-0.0563495	-0.0420862	0.0202508
YGR057C	LST7	8.35734	0.0473582	0.443955	-0.217171	0.0260101	0.0390285	0.263882	-0.0729041
YGR058W	PEF1	7.77637	0.164534	0.41186	0.0933876	0.0790625	0.0719623	-0.00310909	0.0562295
YGR059W	SPR3	2.77178	0.870106	1.31485	1.33772	2.09642	1.34296	3.10296	0.0476608
YGR060W	ERG25	12.391	0.0810291	-0.108925	-0.658756	0.257027	0.244833	-0.541597	0.0639211
YGR061C	ADE6	12.8716	-0.206718	-0.950497	-0.569233	-0.111696	-0.048083	-1.23601	0.0376922
YGR062C	COX18	7.10199	0.183793	0.110713	0.623584	-0.156198	-0.135092	0.339512	0.185953
YGR063C	SPT4	9.12935	-0.48897	-0.33995	-0.135081	-0.230122	-0.161572	-0.555833	-0.130327
YGR064W	YGR064W	3.38204	-0.0320704	-0.587408	-0.155669	0.0981816	0.190502	0.407778	-0.046517
YGR065C	VHT1	9.11768	0.331219	0.329471	0.474505	-0.148164	-0.478445	0.361999	-0.117357
YGR066C	YGR066C	2.09663	-0.518252	0.863335	0.0871169	1.13074	1.78713	1.77388	0.0807608
YGR067C	YGR067C	5.53988	0.341215	1.07325	2.19646	0.0339077	-0.425906	2.51531	-0.0766646
YGR068C	ART5	8.4054	-0.115933	0.140948	0.0580729	0.171542	0.11168	-0.0245045	0.0621163
YGR068W-A	YGR068W-A	-2.32954	0.313994	1.02185	3.10485	-0.566555	-0.854255	2.4943	-0.116503
YGR069W	YGR069W	0.445695	0.105243	0.662504	1.2814	0.29496	0.176209	1.43261	-0.532231
YGR070W	ROM1	7.69673	0.117123	1.56526	1.45932	0.306383	-0.0605853	2.16922	0.175513
YGR071C	ENV11	9.10098	0.103396	0.461539	-0.086074	-0.434091	-0.277241	-0.309024	0.0358599
YGR072W	UPF3	9.72583	0.26513	0.798436	-0.34124	0.0551792	0.184607	0.152983	-0.345257
YGR073C	YGR073C	5.32104	-0.0237432	0.409621	0.236445	-0.0479356	-0.0716457	0.324636	0.211196
YGR074W	SMD1	8.21505	-0.166851	-0.308589	-0.276493	-0.343255	-0.498521	-0.731684	0.00821954
YGR075C	PRP38	6.61342	0.148914	0.354982	0.0928192	-0.181671	-0.215792	0.0415774	0.0527974
YGR076C	MRPL25	8.15604	0.021355	0.442182	0.537299	-0.260639	-0.466625	-0.0297731	-0.0439802
YGR077C	PEX8	8.88787	0.0973706	0.166814	0.205479	-0.0782055	-0.0661764	0.171955	0.0738102
YGR078C	PAC10	9.61404	-0.193915	-0.279239	-0.263545	0.0378419	0.0935626	-0.601564	-0.0540317
YGR079W	YGR079W	9.26607	-0.756945	0.950983	-0.485883	-0.129737	-0.122284	-0.0992956	0.0111831
YGR080W	TWF1	8.78895	0.471131	0.119854	0.549815	0.156446	0.152756	0.282834	0.12937
YGR081C	SLX9	9.58947	-0.182147	-0.128417	-0.408766	-0.251493	-0.280973	-0.521754	-0.28506
YGR082W	TOM20	10.0587	-0.099431	-0.458736	0.0485893	-0.175848	-0.207531	-0.624827	0.0840952
YGR083C	GCD2	11.6003	0.119997	-0.226813	-0.550973	-0.0190451	0.0529243	-0.641707	-0.118088
YGR084C	MRP13	8.96884	0.298917	0.422337	0.412746	-0.0976556	-0.147122	-0.0643151	0.0157352
YGR085C	RPL11B	13.9035	-0.286941	-1.01056	-0.513769	-0.298666	-0.378048	-1.13429	-0.123051
YGR086C	PIL1	12.3919	-1.03921	-0.325795	0.417371	-0.0896952	-0.030657	-0.794814	0.0597306
YGR087C	PDC6	2.61371	0.749667	-0.00468927	0.266588	2.36384	2.22877	2.33842	0.217416
YGR088W	CTT1	6.79031	-0.0471663	0.642806	1.69782	-0.0408606	0.431977	1.66972	0.181756
YGR089W	NNF2	10.1912	0.295624	0.39815	-0.178638	-0.0385148	0.00575045	-0.0394942	-0.0350787
YGR090W	UTP22	11.4045	0.0149292	-0.250948	-0.302678	-0.366166	-0.454554	-0.594446	0.0528533
YGR091W	PRP31	8.07434	-0.154208	-0.322056	-0.0808152	-0.144967	-0.0894706	-0.190096	0.0467385
YGR092W	DBF2	8.99558	0.379936	0.976756	0.324791	0.52015	0.479538	0.775817	0.0678246
YGR093W	DRN1	9.69333	-0.0619899	-0.184229	-0.466214	-0.0925296	-0.00415999	-0.721267	-0.150959
YGR094W	VAS1	13.6688	0.0140148	-1.07685	-0.388904	-0.279035	-0.322089	-1.15237	0.00761757
YGR095C	RRP46	9.53457	-0.0339289	-0.201352	-0.42039	0.045827	0.153589	-0.672161	-0.164525
YGR096W	TPC1	6.66027	0.223149	0.0937015	-0.0110113	0.310744	0.21482	0.337445	-0.0020928
YGR097W	ASK10	10.5865	0.172345	0.122129	-0.128431	0.261829	0.32245	-0.0222272	-0.134455
YGR098C	ESP1	9.48886	0.204678	-0.126373	0.0947288	-0.297951	-0.30633	0.233032	0.122431
YGR099W	TEL2	8.62367	-0.133605	0.0472613	-0.000504598	-0.230605	-0.145356	0.0342323	0.0937557
YGR100W	MDR1	9.67265	0.146338	-0.0756708	0.233769	-0.149089	-0.135267	0.15365	0.0508799
YGR101W	PCP1	8.27597	0.213018	0.479825	0.445051	-0.0177091	-0.0686313	0.149271	0.0381589
YGR102C	GTF1	8.20679	0.0137562	0.227059	0.197196	0.383012	0.530039	0.601745	-0.0578797
YGR103W	NOP7	13.2207	-0.125958	-0.605919	-0.888867	-0.238884	-0.303706	-1.00723	-0.258886
YGR104C	SRB5	7.9178	0.0782368	0.101185	-0.0477099	-0.0839662	-0.105595	0.134783	0.0859026
YGR105W	VMA21	9.97855	-0.274125	-0.712705	-0.447647	-0.172538	-0.0543071	-0.819773	-0.216892
YGR106C	VOA1	12.1711	0.243718	-0.577487	-0.493677	0.00426583	0.0690152	-0.780348	-0.114746
YGR107W	YGR107W	2.41891	-0.537126	-0.358723	-0.462118	0.724185	0.924493	-0.0434743	-0.231158
YGR108W	CLB1	10.3298	-1.39847	0.0935015	0.194972	0.147985	0.408051	-0.981075	-0.128509
YGR109C	CLB6	6.99246	-0.862183	0.49264	0.0552029	-0.363159	-0.477722	-0.68979	0.409824
YGR109W-A	YGR109W-A	0.3255	0.0288081	-1.67284	-2.27233	3.92252	4.49124	0.167123	-0.510566
YGR109W-B	YGR109W-B	7.7296	0.478003	-0.0865014	0.0489507	0.352564	0.185122	1.31682	-0.248768
YGR110W	CLD1	4.46814	1.06982	1.61984	2.93711	0.922372	0.0745378	3.63085	-0.40345
YGR111W	YGR111W	8.69671	0.0724773	0.0154997	0.506049	-0.13267	-0.0769859	0.364991	0.32402
YGR112W	SHY1	7.51415	0.330918	0.419523	0.821697	0.0758271	0.0878654	0.59844	-0.0235047
YGR113W	DAM1	8.35794	0.0679444	0.0570517	-0.000225485	-0.192076	-0.165706	0.0547566	0.0793789
YGR114C	YGR114C	0.558185	-1.24055	-0.560821	0.135847	-0.136479	-0.674155	0.631139	0.779367
YGR115C	YGR115C	1.83594	-1.44479	-0.671751	0.0407602	0.122528	-0.327954	0.544004	0.708154
YGR116W	SPT6	12.3707	0.0579622	-0.414393	-0.299065	-0.340668	-0.29955	-0.666331	-0.0964574
YGR117C	YGR117C	9.16783	0.285853	-0.205804	-0.214406	-0.113316	-0.06288	-0.359682	0.0648482
YGR118W	RPS23A	14.4675	-0.942245	-1.27019	-0.663602	-0.301116	-0.310803	-1.38522	-0.202218
YGR119C	NUP57	10.6808	0.143154	0.0403777	-0.143257	-0.227767	-0.265128	-0.380277	-0.0133098
YGR120C	COG2	7.93545	0.144531	-0.01743	0.0992317	-0.232957	-0.247124	-0.00395841	-0.00299732
YGR121C	MEP1	6.48439	0.55719	0.294858	0.517994	0.294221	0.742444	0.953234	0.0335049
YGR121W-A	YGR121W-A	3.20054	-0.850023	-0.405824	-0.700154	0.576918	0.682951	0.0756712	-0.13512
YGR122W	YGR122W	7.99157	0.316838	0.347698	0.242615	-0.153457	-0.254426	0.184624	0.107165
YGR122C-A	YGR122C-A	4.23982	-0.543233	0.113137	0.18056	0.539068	0.463203	0.964572	-0.195405
YGR123C	PPT1	10.636	-0.302505	-0.966807	-0.587862	-0.21293	-0.209067	-1.39553	-0.0508952
YGR124W	ASN2	13.2218	0.031679	-0.580162	-0.105254	-0.164107	-0.507826	-0.676685	0.014465
YGR125W	YGR125W	9.91522	0.288754	-0.0735517	-0.0596065	0.0486905	0.0755481	0.0655442	-0.0463478
YGR126W	YGR126W	6.057	-0.0790396	0.285678	-0.0447876	0.182998	0.277963	-0.114604	-0.00303659
YGR127W	YGR127W	7.5553	0.0804159	0.632554	0.566944	0.193324	0.226663	0.840792	0.013866
YGR128C	UTP8	11.2297	0.0320794	-0.24334	-0.666306	-0.166277	-0.150928	-1.14355	-0.116961
YGR129W	SYF2	8.14632	-0.434033	0.126019	-0.46217	0.160099	0.362176	-0.32831	-0.430457
YGR130C	YGR130C	10.05	0.184489	0.501477	0.971913	-0.264238	-0.33166	0.596386	0.0270802
YGR131W	FHN1	5.05436	0.209067	0.413293	-0.475499	-0.0617109	-0.0191184	0.854585	0.188965
YGR132C	PHB1	10.8997	0.157631	0.0622926	0.144238	0.106981	0.0755404	-0.17395	-0.0746826
YGR133W	PEX4	6.70554	0.0400066	0.185199	0.000317922	0.282412	0.25471	0.589366	0.0826999
YGR134W	CAF130	9.17463	0.345291	0.17767	-0.0875247	-0.070629	-0.0738313	0.0747907	0.0506709
YGR135W	PRE9	11.5923	-0.013948	-0.121151	-0.275589	-0.00335147	-0.0496055	-0.298433	-0.143632
YGR136W	LSB1	9.80243	0.165934	0.129059	0.0314729	0.2079	0.197638	0.114626	0.170798
YGR137W	YGR137W	9.1295	0.15435	0.225061	0.102341	0.256894	0.269015	0.233471	0.12403
YGR138C	TPO2	9.20462	-0.34593	0.8982	0.0357133	2.59194	2.67936	0.363713	-0.184005
YGR139W	YGR139W	2.38498	0.448214	-0.767184	-0.823651	0.776117	0.668797	-0.260348	-0.73995
YGR140W	CBF2	8.95976	0.172807	0.396619	-0.0166518	0.0570913	0.00719971	0.0354161	0.0509365
YGR141W	VPS62	8.80734	0.16633	0.17123	0.213797	0.141238	0.10578	0.488409	0.00943728
YGR142W	BTN2	8.80369	2.9554	1.19099	-0.503035	-0.538896	-0.142146	1.59098	0.543308
YGR143W	SKN1	9.18996	-0.137839	0.907614	0.52492	0.326752	0.487241	0.591715	0.0298903
YGR144W	THI4	4.06864	-0.575092	-0.0410242	0.198629	1.32658	1.31344	2.51236	0.0505104
YGR145W	ENP2	11.6269	-0.0975296	-0.584955	-0.87686	0.0365976	0.092602	-1.14924	-0.111187
YGR146C	ECL1	8.16422	0.735459	1.03108	-0.37343	1.53223	1.51117	0.930615	-0.108246
YGR146C-A	YGR146C-A	2.3787	-0.0161911	0.770855	-0.593863	0.466953	1.14278	-0.141994	0.243736
YGR147C	NAT2	9.62847	0.0634846	0.242745	0.0247345	-0.0186485	-0.00825671	-0.259591	-0.134992
YGR148C	RPL24B	14.0763	-0.513151	-1.20184	-0.625146	-0.351965	-0.418258	-1.21434	-0.0908463
YGR149W	GPC1	7.77991	0.215992	0.508159	0.312013	0.393185	0.462508	0.767402	0.187868
YGR150C	CCM1	9.66575	0.0940267	0.173759	0.168897	-0.24941	-0.360521	-0.160752	-0.0699609
YGR151C	YGR151C	8.69853	-0.198298	-0.098019	-0.490117	0.229545	0.283866	-0.276988	-0.190534
YGR152C	RSR1	9.49157	-0.141805	-0.182018	-0.406224	0.119657	0.152063	-0.281401	-0.108059
YGR153W	YGR153W	6.57016	0.0953083	0.131248	0.0433798	1.07032	0.923524	1.10321	-0.282714
YGR154C	GTO1	6.94884	0.282798	0.727841	0.0424006	-0.0909747	-0.210337	1.01029	0.0215338
YGR155W	CYS4	13.1933	-0.503842	-0.399184	-0.0922222	-0.418472	-0.501428	-0.883977	0.0386917
YGR156W	PTI1	8.40232	0.534952	0.0493142	-0.0419573	0.0708303	-0.0966774	0.332018	0.160819
YGR157W	CHO2	11.835	0.459915	0.207319	0.262293	-0.70854	-0.889795	-0.0555579	0.0821748
YGR158C	MTR3	9.44543	0.0649023	-0.17362	-0.435231	0.00752425	0.0477849	-0.664587	-0.111955
YGR159C	NSR1	13.5094	-0.338316	-0.605492	-0.741063	-0.0124812	-0.00364203	-1.2658	-0.150622
YGR160W	YGR160W	3.10095	-1.38431	-0.875584	-0.774521	0.203491	0.334083	-0.533309	0.335852
YGR161C	RTS3	7.65786	0.843818	1.46416	0.653114	1.18776	1.05258	2.06087	-0.324264
YGR161W-C	YGR161W-C	6.0525	0.150424	0.204692	1.39566	0.0986699	-0.367356	1.35262	-0.223081
YGR161W-A	YGR161W-A	6.12726	-0.597454	0.178687	0.20648	-0.139679	-0.330484	0.443132	-0.050041
YGR161W-B	YGR161W-B	9.56729	-0.555837	0.049211	-0.138148	0.382631	0.201484	1.22729	-0.0621982
YGR161C-D	YGR161C-D	11.0102	-0.704875	0.00343262	-0.810802	0.759555	0.712789	0.5229	-0.00976492
YGR161C-C	YGR161C-C	7.92899	-0.99182	-0.088398	-0.577818	0.749746	0.929602	0.276193	0.0151205
YGR162W	TIF4631	12.9108	-0.279654	-0.83162	-0.528732	-0.383671	-0.313647	-1.32088	0.00604158
YGR163W	GTR2	9.03737	0.0530367	-0.0611333	0.110928	-0.0772036	-0.0403066	-0.0964829	-0.00379011
YGR164W	YGR164W	3.88275	-0.0167452	-0.0513919	-0.0854354	0.219454	0.399313	0.212815	-0.189089
YGR165W	MRPS35	9.04804	-0.13046	0.236303	0.486166	-0.0923811	-0.0602072	-0.0653699	0.000337934
YGR166W	TRS65	8.85571	0.0548969	0.142198	-0.267948	0.130364	0.0490334	0.250949	0.122069
YGR167W	CLC1	11.076	-0.167204	-0.356369	0.0947188	-0.174753	-0.211306	-0.240866	0.0700436
YGR168C	YGR168C	8.09016	0.0506859	0.467336	-0.112936	0.16928	0.00951267	0.610109	-0.0587236
YGR169C	PUS6	7.70575	-0.202878	0.15521	0.165813	-0.0290797	0.0301903	-0.193992	0.0408822
YGR169C-A	YGR169C-A	9.56888	-0.0203381	0.281211	-0.525105	0.060974	0.163728	-0.342033	-0.386644
YGR170W	PSD2	9.82208	-0.0580773	-0.267852	0.103772	-0.0572454	-0.0155786	0.490025	0.123678
YGR171C	MSM1	8.12707	0.0533758	0.249632	0.591335	-0.0699663	-0.149007	0.183839	0.0453178
YGR172C	YIP1	9.59968	0.0755615	-0.323389	-0.0287861	-0.0273286	-0.0650523	-0.292886	0.0407474
YGR173W	RBG2	10.4477	0.14553	-0.322612	-0.440825	-0.13662	-0.255474	-0.559962	0.0144222
YGR174C	CBP4	7.50687	-0.0460043	0.718887	1.49417	0.120174	0.0432666	0.793524	-0.0173924
YGR174W-A	YGR174W-A	2.21089	0.272738	1.61786	1.54519	0.801917	0.704085	2.60716	-0.101515
YGR175C	ERG1	12.1798	-0.446944	-0.305822	-0.460803	0.143236	0.28863	-0.600799	0.115015
YGR176W	YGR176W	0.414846	-0.57251	-0.697942	0.00734717	0.753198	1.12641	0.21522	-0.318967
YGR177C	ATF2	8.82729	-0.815521	-0.64886	-0.620838	-0.601993	-0.688393	-1.30863	0.265626
YGR178C	PBP1	11.2074	0.24322	-0.216495	0.140118	-0.0806702	-0.0490704	-0.0335615	0.0324702
YGR179C	OKP1	8.00329	0.121945	0.568762	0.194457	-0.19723	-0.273649	0.349588	-0.109696
YGR180C	RNR4	12.0258	-0.101899	-1.25946e-05	0.00304289	0.255775	0.221297	0.288069	0.240483
YGR181W	TIM13	8.91229	0.0543171	-0.201033	-0.0416091	-0.0551973	-0.13644	-0.287944	0.161255
YGR182C	YGR182C	7.919	0.263474	0.957496	2.09114	0.652946	0.504966	1.62154	-0.318722
YGR183C	QCR9	7.932	0.278609	0.855444	2.06173	0.516233	0.332874	1.59411	-0.2137
YGR184C	UBR1	10.7979	0.241658	-0.00376429	-0.028667	-0.003894	0.128686	0.0946311	0.0389612
YGR185C	TYS1	12.3927	0.0381367	-0.518662	-0.330983	-0.148091	-0.213452	-0.79404	0.0288942
YGR186W	TFG1	11.3012	0.129424	-0.268771	-0.19327	-0.121449	-0.0679318	-0.205366	-0.0856882
YGR187C	HGH1	11.0915	-0.434144	-0.519295	-0.792554	-0.0526016	-0.0740767	-1.17951	-0.30982
YGR188C	BUB1	8.01862	-0.0504639	0.163329	-0.305644	-0.128871	-0.0744847	0.371864	0.0830473
YGR189C	CRH1	12.1415	-0.151817	0.0743837	0.0188062	0.724472	0.618247	0.247055	-0.0715339
YGR190C	YGR190C	-0.650252	-0.664458	-0.0261126	-0.626012	1.14767	1.21623	0.955221	0.939939
YGR191W	HIP1	11.3681	-0.0111475	-0.419089	-0.40872	0.129576	0.146369	-0.696723	-0.132871
YGR192C	TDH3	17.8638	-0.22956	-1.06957	-0.536563	-0.118392	-0.156884	-1.41696	0.139289
YGR193C	PDX1	10.3593	0.128185	-0.179007	0.154831	-0.0569068	-0.0772222	-0.272706	0.0266199
YGR194C	XKS1	7.59659	0.0834958	0.81463	1.52471	-0.0713715	-0.046861	1.22516	0.231109
YGR195W	SKI6	9.56941	0.0440944	-0.139435	-0.227425	-0.136832	-0.0698429	-0.509303	0.0504054
YGR196C	FYV8	9.18936	0.273892	0.42928	0.0559934	-0.0471895	-0.0180634	0.465956	-0.0391454
YGR197C	SNG1	7.75027	0.460005	0.508247	0.272251	0.142146	0.120695	0.560975	-0.0165177
YGR198W	YPP1	9.99916	0.140984	0.201739	-0.0371188	-0.335468	-0.436828	-0.174972	0.105215
YGR199W	PMT6	9.89017	-0.0350394	-0.274593	-0.0368561	-0.0253939	-0.0795171	-0.277012	0.0421265
YGR200C	ELP2	11.2044	-0.298155	-0.429758	-0.38845	-0.116605	-0.0979018	-0.807019	0.117963
YGR201C	YGR201C	6.47656	-0.086927	-0.366643	0.65084	-0.157725	0.0568223	1.32847	0.260254
YGR202C	PCT1	9.4178	0.104682	-0.158669	-0.0536553	-0.0856695	0.0779268	-0.265409	-0.0694626
YGR203W	YCH1	6.94049	-0.134287	-0.226031	0.326729	0.414982	0.464706	0.248176	-0.00706092
YGR204W	ADE3	12.7862	-0.438592	-0.812712	-0.58376	-0.00333334	0.0238545	-0.790827	0.0308152
YGR204C-A	YGR204C-A	0.779685	-0.945075	-0.759751	1.40765	-0.520144	0.16035	0.51349	0.644832
YGR205W	TDA10	8.1745	-0.0762253	-0.546833	1.17795	-0.538692	-0.757489	-0.197441	-0.0115052
YGR206W	MVB12	7.12812	-0.4468	-0.475775	-0.172991	-0.000839158	0.167021	-0.379898	-0.15591
YGR207C	CIR1	9.9528	-0.174943	-0.0263173	0.309208	0.0845247	-0.0768227	0.202116	-0.083875
YGR208W	SER2	10.3955	-0.267921	-0.551294	-0.816084	-0.0325048	-0.0295231	-1.04448	-0.0437524
YGR209C	TRX2	11.701	-0.15665	-0.529597	-0.0125248	-0.160157	-0.218907	-0.506457	-0.0711088
YGR210C	YGR210C	10.9274	-0.037645	-0.60588	-0.389505	-0.247783	-0.095766	-0.711085	0.0969334
YGR211W	ZPR1	11.1366	0.237909	-0.484997	-0.500221	-0.27301	-0.159155	-0.851813	0.267777
YGR212W	SLI1	7.03518	0.388132	0.321241	0.309756	-0.072078	-0.0979863	0.195628	0.135648
YGR213C	RTA1	3.10211	-1.08481	0.453733	-0.373	1.62734	1.29476	2.2251	0.0822217
YGR214W	RPS0A	14.0657	-0.237612	-1.13668	-0.407479	-0.426908	-0.566725	-1.20782	0.0539563
YGR215W	RSM27	8.6047	0.369069	-0.0479067	0.441427	-0.105611	-0.15209	0.0789776	-0.132525
YGR216C	GPI1	9.14563	0.129009	0.0838351	-0.15644	-0.16432	-0.214991	-0.0756783	-0.0350782
YGR217W	CCH1	9.66531	0.262748	-0.225564	-0.376652	0.169929	0.245685	0.015015	-0.0306814
YGR218W	CRM1	11.6951	0.220956	-0.316618	-0.213956	-0.0597713	0.0678294	-0.458599	0.0621848
YGR219W	YGR219W	1.07549	-0.548808	-0.175874	-1.03044	0.247519	1.12407	-1.56728	0.583733
YGR220C	MRPL9	9.32048	-0.0069066	0.204815	0.532644	-0.197559	-0.193818	-0.010772	-0.116488
YGR221C	TOS2	7.75871	-0.0520359	-0.123607	0.27851	-0.296609	-0.284881	0.282199	0.127247
YGR222W	PET54	8.29118	-0.0435806	0.228405	0.253473	-0.0422743	0.0325211	0.393813	0.0129694
YGR223C	HSV2	8.32833	0.284279	0.552839	0.292515	0.131298	0.149256	0.831662	0.115332
YGR224W	AZR1	1.54324	-0.324716	-0.584833	-0.141606	0.165844	0.884125	0.335101	0.263296
YGR225W	AMA1	3.72986	0.255508	1.10327	0.731989	1.72493	1.67849	2.2165	0.118793
YGR226C	YGR226C	-2.15164	0.324495	-0.00274312	-0.322755	-0.081823	0.895754	0.760518	0.0502024
YGR227W	DIE2	8.94684	0.215555	0.10554	-0.118967	0.117892	0.0521473	-0.225134	0.0226957
YGR228W	YGR228W	1.57725	-2.40711	-1.04298	-0.138271	0.777379	1.11316	-0.826092	0.589982
YGR229C	SMI1	11.6277	-0.0213662	-0.0427865	-0.124737	0.0654545	0.0736153	-0.374681	-0.175829
YGR230W	BNS1	7.10825	0.21963	0.507223	1.44347	0.459081	0.510281	0.792134	-0.25843
YGR231C	PHB2	10.6568	0.00656767	0.195226	0.199577	0.00204803	-0.0776833	0.0997254	-0.00656886
YGR232W	NAS6	9.14559	0.211317	-0.0175122	0.17001	0.117325	0.060692	0.0813993	0.021867
YGR233C	PHO81	10.8699	-0.889816	0.00164963	0.179563	-0.301	-0.45279	-0.662244	0.0422824
YGR234W	YHB1	13.4378	-1.95753	-1.61903	0.423734	-0.96977	-1.0332	-2.397	-0.217346
YGR235C	YGR235C	9.02158	0.0449762	0.451467	0.676377	0.136075	0.0620267	0.670561	-0.0842785
YGR236C	SPG1	1.9965	0.101804	1.16069	0.715439	0.551305	1.60146	1.97193	0.0542623
YGR237C	YGR237C	8.8013	0.33743	0.562933	0.425768	0.00157133	-0.059956	0.728968	0.15
YGR238C	KEL2	7.7898	-0.078579	0.74553	0.281388	-0.231411	-0.105211	0.49489	0.130756
YGR239C	PEX21	7.63351	-0.346065	0.101877	-0.0283943	0.342477	0.0475425	0.628869	-0.453753
YGR240C	PFK1	13.6421	-0.228318	-0.975769	-0.501862	-0.334283	-0.171194	-1.35871	0.145431
YGR240C-A	YGR240C-A	3.33293	-0.623611	0.600947	-0.0844057	-0.0362069	-0.0399076	0.851637	0.0529806
YGR241C	YAP1802	9.30389	-0.339915	0.382397	0.310174	-0.00534546	-0.0593193	0.145858	0.0898456
YGR242W	YGR242W	-0.896762	-0.911152	-1.26051	-1.1465	0.597329	1.27411	-0.791284	-0.414386
YGR243W	MPC3	4.65177	-0.778525	1.22537	3.89565	0.831183	-0.194654	3.67139	-0.632943
YGR244C	LSC2	10.4143	-0.619056	0.341624	1.78836	0.179187	-0.141698	1.23607	-0.0273686
YGR245C	SDA1	12.1439	-0.224126	-0.727668	-0.868921	0.0200172	0.103451	-1.18504	-0.156842
YGR246C	BRF1	9.62372	0.137596	0.174724	-0.224182	0.12116	0.195333	-0.15162	-0.156851
YGR247W	CPD1	8.05944	-0.291742	-0.312203	0.0306908	-0.0309553	0.0624385	-0.424585	-0.0335621
[truncated: 4,645 more rows]

## Sheet: Genotype_spt3Δ_vs_wt
Gene_ID	Gene_name	baseMean	log2FoldChange	lfcSE	stat	pvalue	padj	Direction	Model_factor
YER081W	SER3	2303.03	4.09877	0.171805	20.9468	2.00579e-97	1.33245e-93	Upregulated	Genotype_spt3_vs_wt
YHR136C	SPL2	513.851	-5.03888	0.222791	-20.3728	2.9149e-92	9.68185e-89	Downregulated	Genotype_spt3_vs_wt
YBR093C	PHO5	3020.72	-3.28794	0.157258	-17.7285	2.52569e-70	5.59273e-67	Downregulated	Genotype_spt3_vs_wt
YLR300W	EXG1	10595.1	-1.73038	0.0830097	-14.8221	1.05427e-49	1.75089e-46	Downregulated	Genotype_spt3_vs_wt
YDR392W	SPT3	347.714	-9.56188	0.617334	-14.6791	8.77979e-49	1.16648e-45	Downregulated	Genotype_spt3_vs_wt
YOL143C	RIB4	4090.73	-1.4533	0.0667633	-14.2787	2.96995e-46	3.28823e-43	Downregulated	Genotype_spt3_vs_wt
YPL019C	VTC3	5263.31	-1.71448	0.0944503	-12.8583	7.72095e-38	7.32719e-35	Downregulated	Genotype_spt3_vs_wt
YHR215W	PHO12	1502.33	-2.717	0.179388	-12.3587	4.37331e-35	3.63148e-32	Downregulated	Genotype_spt3_vs_wt
YDR281C	PHM6	157.28	-3.38512	0.236674	-12.1903	3.50073e-34	2.58392e-31	Downregulated	Genotype_spt3_vs_wt
YDR397C	NCB2	523.08	-1.55558	0.0873826	-12.08	1.34764e-33	8.95235e-31	Downregulated	Genotype_spt3_vs_wt
YGR234W	YHB1	4313.96	-1.95753	0.124973	-11.6628	1.97515e-31	1.19281e-28	Downregulated	Genotype_spt3_vs_wt
YBR158W	AMN1	1136.09	-1.41806	0.0797196	-11.5161	1.09502e-30	6.06186e-28	Downregulated	Genotype_spt3_vs_wt
YGL251C	HFM1	220.976	-1.6558	0.101035	-11.4396	2.65107e-30	1.3547e-27	Downregulated	Genotype_spt3_vs_wt
YAR071W	PHO11	1289.37	-2.55993	0.187396	-10.9924	4.15745e-28	1.97271e-25	Downregulated	Genotype_spt3_vs_wt
YLL028W	TPO1	478.125	-2.09807	0.147774	-10.8143	2.94528e-27	1.30437e-24	Downregulated	Genotype_spt3_vs_wt
YIL121W	QDR2	937.559	-1.69765	0.116298	-10.2981	7.18815e-25	2.98443e-22	Downregulated	Genotype_spt3_vs_wt
YER001W	MNN1	1405.18	-1.21365	0.0701807	-10.1687	2.73534e-24	1.06887e-21	Downregulated	Genotype_spt3_vs_wt
YDL070W	BDF2	1991.06	-1.40081	0.090609	-9.94177	2.73921e-23	1.01092e-20	Downregulated	Genotype_spt3_vs_wt
YEL047C	YEL047C	1440.82	1.19634	0.0713291	9.76229	1.63424e-22	5.71383e-20	Upregulated	Genotype_spt3_vs_wt
YBL005W-A	YBL005W-A	260.854	-1.88211	0.141665	-9.75614	1.73638e-22	5.76739e-20	Downregulated	Genotype_spt3_vs_wt
YMR046C	YMR046C	310.626	-2.06602	0.161537	-9.69449	3.18239e-22	1.0067e-19	Downregulated	Genotype_spt3_vs_wt
YJL012C	VTC4	5052.81	-1.2782	0.0805087	-9.66599	4.20546e-22	1.21465e-19	Downregulated	Genotype_spt3_vs_wt
YJR104C	SOD1	6439.05	-1.42291	0.0954784	-9.6662	4.19692e-22	1.21465e-19	Downregulated	Genotype_spt3_vs_wt
YNL015W	PBI2	847.602	-1.65763	0.129381	-8.94743	3.63846e-19	1.0071e-16	Downregulated	Genotype_spt3_vs_wt
YMR122W-A	YMR122W-A	4366.82	-1.4373	0.106711	-8.78359	1.58342e-18	4.20747e-16	Downregulated	Genotype_spt3_vs_wt
YGR108W	CLB1	1074.47	-1.39847	0.105373	-8.52657	1.50745e-17	3.85153e-15	Downregulated	Genotype_spt3_vs_wt
YDR539W	FDC1	581.76	-1.07977	0.0694735	-8.34513	7.11356e-17	1.7502e-14	Downregulated	Genotype_spt3_vs_wt
YMR307W	GAS1	15074.8	-1.03966	0.0658359	-8.19698	2.46493e-16	5.84806e-14	Downregulated	Genotype_spt3_vs_wt
YPL067C	YPL067C	337.793	-1.64229	0.140216	-8.14661	3.74269e-16	8.57335e-14	Downregulated	Genotype_spt3_vs_wt
YBR092C	PHO3	2393.12	-1.54894	0.13513	-7.76241	8.33305e-15	1.84521e-12	Downregulated	Genotype_spt3_vs_wt
YOR152C	ATG40	270.898	1.24438	0.0964058	7.7213	1.15145e-14	2.46744e-12	Upregulated	Genotype_spt3_vs_wt
YLR286C	CTS1	7278.99	-1.12555	0.0812451	-7.69957	1.36522e-14	2.83411e-12	Downregulated	Genotype_spt3_vs_wt
YML123C	PHO84	17802.4	-2.52912	0.265316	-7.64794	2.04226e-14	4.11112e-12	Downregulated	Genotype_spt3_vs_wt
YCL030C	HIS4	3927.56	-1.28516	0.103063	-7.61827	2.57091e-14	5.02311e-12	Downregulated	Genotype_spt3_vs_wt
YOL155C	HPF1	4283.89	-1.40266	0.118616	-7.60989	2.74333e-14	5.20684e-12	Downregulated	Genotype_spt3_vs_wt
YER072W	VTC1	4099.4	-1.19596	0.0919209	-7.57128	3.69556e-14	6.81934e-12	Downregulated	Genotype_spt3_vs_wt
YPL082C	MOT1	1495.67	-1.02935	0.0706767	-7.48974	6.9009e-14	1.23899e-11	Downregulated	Genotype_spt3_vs_wt
YIL073C	SPO22	48.2261	1.5495	0.141045	7.44092	9.99857e-14	1.74791e-11	Upregulated	Genotype_spt3_vs_wt
YLR399C	BDF1	1860.66	-1.06658	0.0785807	-7.21022	5.5863e-13	9.51532e-11	Downregulated	Genotype_spt3_vs_wt
YMR191W	SPG5	1085.95	1.03093	0.0737463	7.19947	6.04454e-13	1.00385e-10	Upregulated	Genotype_spt3_vs_wt
YMR195W	ICY1	363.45	-1.54098	0.145599	-7.14963	8.70143e-13	1.40984e-10	Downregulated	Genotype_spt3_vs_wt
YNL046W	YNL046W	215.418	-1.26337	0.10701	-7.13362	9.77649e-13	1.54631e-10	Downregulated	Genotype_spt3_vs_wt
YMR182C	RGM1	127.577	1.46139	0.135652	7.08713	1.36917e-12	2.11521e-10	Upregulated	Genotype_spt3_vs_wt
YBR244W	GPX2	699.763	-1.55109	0.148998	-7.05438	1.73376e-12	2.61759e-10	Downregulated	Genotype_spt3_vs_wt
YNR067C	DSE4	2492.43	-1.32601	0.117728	-7.01624	2.27915e-12	3.36453e-10	Downregulated	Genotype_spt3_vs_wt
YGR259C	YGR259C	10.4696	2.16799	0.240661	6.93088	4.18233e-12	6.03982e-10	Upregulated	Genotype_spt3_vs_wt
YLR231C	BNA5	718.507	-1.26346	0.110298	-6.9218	4.45949e-12	6.30306e-10	Downregulated	Genotype_spt3_vs_wt
YLR092W	SUL2	180.759	1.54838	0.152351	6.88132	5.92997e-12	8.16016e-10	Upregulated	Genotype_spt3_vs_wt
YCR021C	HSP30	1395.26	3.85685	0.487972	6.8792	6.01909e-12	8.16016e-10	Upregulated	Genotype_spt3_vs_wt
YLR111W	YLR111W	6.68344	2.99339	0.364007	6.84985	7.39249e-12	9.82167e-10	Upregulated	Genotype_spt3_vs_wt
YGL039W	YGL039W	640.185	1.23463	0.107554	6.83034	8.47134e-12	1.10343e-09	Upregulated	Genotype_spt3_vs_wt
YPR132W	RPS23B	11637.2	-1.25353	0.111714	-6.74517	1.52848e-11	1.95263e-09	Downregulated	Genotype_spt3_vs_wt
YGR086C	PIL1	4635.73	-1.03921	0.0807482	-6.6777	2.4272e-11	3.04224e-09	Downregulated	Genotype_spt3_vs_wt
YDR534C	FIT1	156.688	2.10187	0.24408	6.56289	5.27745e-11	6.49224e-09	Upregulated	Genotype_spt3_vs_wt
YNL300W	TOS6	732.166	-1.41967	0.14031	-6.55456	5.5806e-11	6.74035e-09	Downregulated	Genotype_spt3_vs_wt
YFR055W	IRC7	621.192	-1.4142	0.14049	-6.50719	7.65694e-11	9.08305e-09	Downregulated	Genotype_spt3_vs_wt
YJR028W	YJR028W	1535.18	-1.6971	0.185293	-6.46055	1.04325e-10	1.21584e-08	Downregulated	Genotype_spt3_vs_wt
YGR142W	BTN2	1489.89	2.9554	0.391812	6.26679	3.68559e-10	4.22128e-08	Upregulated	Genotype_spt3_vs_wt
YFR030W	MET10	1176.44	1.17562	0.108176	6.24557	4.2226e-10	4.75436e-08	Upregulated	Genotype_spt3_vs_wt
YGR233C	PHO81	1410.19	-0.889816	0.0639933	-6.09151	1.11848e-09	1.23835e-07	Downregulated	Genotype_spt3_vs_wt
YHR094C	HXT1	2117.69	-2.49714	0.328019	-6.08849	1.1398e-09	1.24126e-07	Downregulated	Genotype_spt3_vs_wt
YGR041W	BUD9	481.719	-1.06401	0.0933582	-6.04132	1.52858e-09	1.6378e-07	Downregulated	Genotype_spt3_vs_wt
YGL184C	STR3	105.49	1.56184	0.176231	6.02527	1.68826e-09	1.78018e-07	Upregulated	Genotype_spt3_vs_wt
YNL040W	YNL040W	381.545	-0.920933	0.0701182	-6.00319	1.93474e-09	2.0082e-07	Downregulated	Genotype_spt3_vs_wt
YJR026W	YJR026W	1654.47	-1.58975	0.182291	-5.97809	2.25764e-09	2.30731e-07	Downregulated	Genotype_spt3_vs_wt
YLR285C-A	YLR285C-A	307.743	-1.32247	0.138858	-5.92307	3.15981e-09	3.1804e-07	Downregulated	Genotype_spt3_vs_wt
YIR030C	DCG1	59.7981	-1.35966	0.145564	-5.90572	3.51113e-09	3.48126e-07	Downregulated	Genotype_spt3_vs_wt
YJL218W	YJL218W	78.1908	-1.36271	0.146235	-5.89948	3.64641e-09	3.56222e-07	Downregulated	Genotype_spt3_vs_wt
YOR107W	RGS2	178.458	-1.85357	0.229685	-5.89313	3.78944e-09	3.6483e-07	Downregulated	Genotype_spt3_vs_wt
YPR195C	YPR195C	16.926	-2.43028	0.328426	-5.87737	4.16827e-09	3.95568e-07	Downregulated	Genotype_spt3_vs_wt
YKR013W	PRY2	3056.49	-1.23686	0.126416	-5.82887	5.58029e-09	5.22111e-07	Downregulated	Genotype_spt3_vs_wt
YHR071W	PCL5	1434.32	-1.43282	0.166079	-5.61673	1.94602e-08	1.79548e-06	Downregulated	Genotype_spt3_vs_wt
YPL092W	SSU1	617.332	-1.00378	0.0905684	-5.56242	2.66053e-08	2.42108e-06	Downregulated	Genotype_spt3_vs_wt
YCL064C	CHA1	3611.6	-1.27861	0.140434	-5.54433	2.95076e-08	2.6489e-06	Downregulated	Genotype_spt3_vs_wt
YJR153W	PGU1	41.3065	-1.80535	0.237281	-5.50128	3.77035e-08	3.33953e-06	Downregulated	Genotype_spt3_vs_wt
YBR191W-A	YBR191W-A	1967.56	-1.10565	0.11059	-5.47652	4.33764e-08	3.79144e-06	Downregulated	Genotype_spt3_vs_wt
YDR170W-A	YDR170W-A	93.9304	-1.24558	0.137216	-5.43365	5.52132e-08	4.70233e-06	Downregulated	Genotype_spt3_vs_wt
YOL109W	ZEO1	5180.41	-1.26596	0.140919	-5.43547	5.46529e-08	4.70233e-06	Downregulated	Genotype_spt3_vs_wt
YKL185W	ASH1	1337.16	-0.870794	0.06848	-5.41463	6.14158e-08	5.16437e-06	Downregulated	Genotype_spt3_vs_wt
YOR071C	NRT1	386.753	-1.1603	0.122087	-5.40839	6.35935e-08	5.28065e-06	Downregulated	Genotype_spt3_vs_wt
YIL051C	MMF1	3363.16	-0.886048	0.072003	-5.36156	8.25065e-08	6.76655e-06	Downregulated	Genotype_spt3_vs_wt
YLR034C	SMF3	1214.98	0.921534	0.0787087	5.35563	8.5261e-08	6.90718e-06	Upregulated	Genotype_spt3_vs_wt
YNL284C-A	YNL284C-A	155.215	-1.28548	0.147223	-5.33527	9.54043e-08	7.63579e-06	Downregulated	Genotype_spt3_vs_wt
YER037W	PHM8	443.91	-1.46527	0.182323	-5.2943	1.1947e-07	9.4481e-06	Downregulated	Genotype_spt3_vs_wt
YAR035W	YAT1	120.17	-1.03457	0.101493	-5.26709	1.38603e-07	1.08322e-05	Downregulated	Genotype_spt3_vs_wt
YJL133C-A	YJL133C-A	349.293	-1.4237	0.175607	-5.26004	1.44021e-07	1.11248e-05	Downregulated	Genotype_spt3_vs_wt
YJL078C	PRY3	1411.09	-1.15975	0.125788	-5.24495	1.56325e-07	1.19364e-05	Downregulated	Genotype_spt3_vs_wt
YHR137W	ARO9	524.595	-1.40676	0.17441	-5.19901	2.00348e-07	1.5124e-05	Downregulated	Genotype_spt3_vs_wt
YHL047C	ARN2	1032.59	1.42209	0.179462	5.13806	2.77582e-07	2.07188e-05	Upregulated	Genotype_spt3_vs_wt
YKR042W	UTH1	8594.71	-0.953883	0.0884941	-5.12896	2.91354e-07	2.15052e-05	Downregulated	Genotype_spt3_vs_wt
YDL020C	RPN4	1201.3	1.12355	0.122402	5.0943	3.50033e-07	2.55524e-05	Upregulated	Genotype_spt3_vs_wt
YLR304C	ACO1	8675.58	-1.16637	0.13105	-5.08484	3.67931e-07	2.6567e-05	Downregulated	Genotype_spt3_vs_wt
YPL165C	SET6	7.01193	-2.64086	0.424398	-5.04446	4.54795e-07	3.24861e-05	Downregulated	Genotype_spt3_vs_wt
YDR540C	IRC4	87.3546	-1.12595	0.124284	-5.03645	4.74247e-07	3.31623e-05	Downregulated	Genotype_spt3_vs_wt
YAL060W	BDH1	1520.49	-1.26422	0.151711	-5.03733	4.72067e-07	3.31623e-05	Downregulated	Genotype_spt3_vs_wt
YAR010C	YAR010C	386.798	-1.19951	0.139352	-5.01971	5.17499e-07	3.58099e-05	Downregulated	Genotype_spt3_vs_wt
YDR171W	HSP42	1660.24	2.46858	0.39389	4.99779	5.79913e-07	3.9715e-05	Upregulated	Genotype_spt3_vs_wt
YJR148W	BAT2	2375.4	-0.998315	0.100355	-4.9655	6.85229e-07	4.64487e-05	Downregulated	Genotype_spt3_vs_wt
YMR045C	YMR045C	3273.58	-1.09074	0.119536	-4.94199	7.73286e-07	5.18883e-05	Downregulated	Genotype_spt3_vs_wt
YFL004W	VTC2	2705.75	-0.747013	0.0500765	-4.93271	8.10973e-07	5.3873e-05	Downregulated	Genotype_spt3_vs_wt
YJR010W	MET3	389.557	1.27274	0.157065	4.91984	8.66155e-07	5.6969e-05	Upregulated	Genotype_spt3_vs_wt
YHL040C	ARN1	707.577	1.21857	0.147219	4.88095	1.05576e-06	6.87587e-05	Upregulated	Genotype_spt3_vs_wt
YGL209W	MIG2	506.646	-1.74639	0.257255	-4.84499	1.26621e-06	8.16644e-05	Downregulated	Genotype_spt3_vs_wt
YEL040W	UTR2	2943.92	-0.892944	0.0811805	-4.84038	1.29594e-06	8.27779e-05	Downregulated	Genotype_spt3_vs_wt
YMR013W-A	YMR013W-A	6.39945	1.88478	0.287077	4.82373	1.40899e-06	8.91422e-05	Upregulated	Genotype_spt3_vs_wt
YCL026C-B	HBN1	164.312	1.10746	0.129109	4.70501	2.53855e-06	0.00015909	Upregulated	Genotype_spt3_vs_wt
YNL220W	ADE12	3200.78	-0.917735	0.0889424	-4.69669	2.64413e-06	0.000164158	Downregulated	Genotype_spt3_vs_wt
YOR032C	HMS1	63.1324	1.40556	0.19381	4.67243	2.9766e-06	0.000183089	Upregulated	Genotype_spt3_vs_wt
YLR333C	RPS25B	4135.92	-1.01137	0.109627	-4.66464	3.09156e-06	0.000188415	Downregulated	Genotype_spt3_vs_wt
YGL230C	YGL230C	12.5923	-1.87431	0.295959	-4.64357	3.42436e-06	0.0002068	Downregulated	Genotype_spt3_vs_wt
YKR046C	PET10	678.02	1.16984	0.144613	4.63191	3.62308e-06	0.00021683	Upregulated	Genotype_spt3_vs_wt
YAR050W	FLO1	121.825	0.944926	0.0969119	4.59104	4.41038e-06	0.000261591	Upregulated	Genotype_spt3_vs_wt
YIL169C	YIL169C	795.354	-1.31561	0.177808	-4.58705	4.49545e-06	0.000264277	Downregulated	Genotype_spt3_vs_wt
YMR319C	FET4	1234.45	1.30237	0.175294	4.57727	4.71079e-06	0.000274507	Upregulated	Genotype_spt3_vs_wt
YHR214C-C	YHR214C-C	390.499	-1.19706	0.152929	-4.55804	5.16326e-06	0.000298257	Downregulated	Genotype_spt3_vs_wt
IGS1-2AS	IGS1-2AS	21751.6	-2.1003	0.355585	-4.50047	6.78035e-06	0.000388292	Downregulated	Genotype_spt3_vs_wt
YJR005C-A	LSO1	29.4827	2.08044	0.351662	4.49421	6.98297e-06	0.000396478	Upregulated	Genotype_spt3_vs_wt
YOR316C-A	YOR316C-A	10.1744	-1.87296	0.305628	-4.49225	7.04753e-06	0.000396752	Downregulated	Genotype_spt3_vs_wt
YBR099C	YBR099C	50.8112	1.53303	0.231077	4.47049	7.80422e-06	0.000435659	Upregulated	Genotype_spt3_vs_wt
YMR304C-A	YMR304C-A	1466.85	-1.01819	0.116606	-4.44396	8.83167e-06	0.000487785	Downregulated	Genotype_spt3_vs_wt
YBL005W-B	YBL005W-B	2910.94	-1.0257	0.11833	-4.44267	8.88484e-06	0.000487785	Downregulated	Genotype_spt3_vs_wt
YOR161C	PNS1	430.742	-1.14621	0.146011	-4.42577	9.60972e-06	0.000523257	Downregulated	Genotype_spt3_vs_wt
YAR047C	YAR047C	8.94466	-2.26523	0.401208	-4.39979	1.08358e-05	0.000585219	Downregulated	Genotype_spt3_vs_wt
YJL144W	YJL144W	146.296	2.25992	0.400909	4.38983	1.1344e-05	0.000607726	Upregulated	Genotype_spt3_vs_wt
YML045W-A	YML045W-A	362.164	-1.18443	0.156285	-4.3794	1.19006e-05	0.000629021	Downregulated	Genotype_spt3_vs_wt
YHL028W	WSC4	196.507	-1.41216	0.208311	-4.37885	1.19309e-05	0.000629021	Downregulated	Genotype_spt3_vs_wt
YLR180W	SAM1	3814.8	-0.905635	0.0931125	-4.3564	1.32219e-05	0.000691597	Downregulated	Genotype_spt3_vs_wt
YDR210C-C	YDR210C-C	295.909	-1.16771	0.153453	-4.35125	1.35366e-05	0.000702528	Downregulated	Genotype_spt3_vs_wt
YKL216W	URA1	10606.8	-0.852339	0.0814068	-4.32812	1.50386e-05	0.000774431	Downregulated	Genotype_spt3_vs_wt
YHR050W-A	YHR050W-A	50.2852	1.20334	0.162621	4.325	1.52534e-05	0.00077945	Upregulated	Genotype_spt3_vs_wt
YDR524W-C	YDR524W-C	12.7331	-2.37254	0.435918	-4.29562	1.74206e-05	0.000883395	Downregulated	Genotype_spt3_vs_wt
YGR052W	FMP48	112.917	-1.72247	0.288677	-4.23474	2.28816e-05	0.00115154	Downregulated	Genotype_spt3_vs_wt
YER062C	YER062C	1705.25	-1.01716	0.122492	-4.22202	2.42123e-05	0.00120934	Downregulated	Genotype_spt3_vs_wt
YNL289W	PCL1	600.771	-1.01564	0.122749	-4.20079	2.65983e-05	0.0013186	Downregulated	Genotype_spt3_vs_wt
YLR121C	YPS3	1120.37	-1.11358	0.146561	-4.18654	2.83244e-05	0.00139377	Downregulated	Genotype_spt3_vs_wt
YNL302C	RPS19B	9377.46	-0.909885	0.0979635	-4.18405	2.86356e-05	0.00139872	Downregulated	Genotype_spt3_vs_wt
YOR316C	COT1	798.322	0.731091	0.0558562	4.13725	3.51487e-05	0.00170433	Upregulated	Genotype_spt3_vs_wt
YPL158C	AIM44	1112.99	-0.772774	0.0660459	-4.13007	3.62648e-05	0.00174571	Downregulated	Genotype_spt3_vs_wt
YOR009W	TIR4	221.372	1.70266	0.291342	4.128	3.65925e-05	0.0017488	Upregulated	Genotype_spt3_vs_wt
YNL150W	YNL150W	17.213	-2.30375	0.438348	-4.11487	3.87391e-05	0.00183817	Downregulated	Genotype_spt3_vs_wt
YPL177C	CUP9	651.259	-0.88012	0.0926535	-4.1026	4.08533e-05	0.00192474	Downregulated	Genotype_spt3_vs_wt
YDR393W	SHE9	371.449	0.823538	0.0791221	4.0891	4.33058e-05	0.00202119	Upregulated	Genotype_spt3_vs_wt
YLR411W	CTR3	52.5908	-1.04365	0.132987	-4.08801	4.35091e-05	0.00202119	Downregulated	Genotype_spt3_vs_wt
YPR137C-A	YPR137C-A	379.431	-1.15352	0.160492	-4.07199	4.66128e-05	0.00215034	Downregulated	Genotype_spt3_vs_wt
YPR044C	OPI11	18.1984	-2.73013	0.548386	-4.06672	4.76795e-05	0.00218438	Downregulated	Genotype_spt3_vs_wt
YNL305C	BXI1	615.779	0.965468	0.114763	4.0559	4.99411e-05	0.00225755	Upregulated	Genotype_spt3_vs_wt
YGR118W	RPS23A	10232.1	-0.942245	0.109039	-4.05583	4.99564e-05	0.00225755	Downregulated	Genotype_spt3_vs_wt
YER103W	SSA4	1288.3	1.2968	0.197289	4.03873	5.37405e-05	0.00241215	Upregulated	Genotype_spt3_vs_wt
YFL052W	YFL052W	100.428	1.52194	0.253468	4.03185	5.53401e-05	0.00246728	Upregulated	Genotype_spt3_vs_wt
YGR044C	RME1	105.147	-0.996083	0.12317	-4.02764	5.63385e-05	0.00249504	Downregulated	Genotype_spt3_vs_wt
YMR307C-A	YMR307C-A	28.6626	-2.64589	0.533486	-4.02239	5.76098e-05	0.00253445	Downregulated	Genotype_spt3_vs_wt
YOL110W	SHR5	184.568	-0.874294	0.0932387	-4.01437	5.96052e-05	0.00260498	Downregulated	Genotype_spt3_vs_wt
YJL217W	REE1	1057.91	-1.10338	0.150466	-4.01005	6.07051e-05	0.00263571	Downregulated	Genotype_spt3_vs_wt
YAL037C-B	YAL037C-B	55.1301	-2.55982	0.515215	-3.99797	6.38868e-05	0.00275585	Downregulated	Genotype_spt3_vs_wt
YMR173W-A	YMR173W-A	1377.99	-1.03884	0.134913	-3.99395	6.49828e-05	0.00278504	Downregulated	Genotype_spt3_vs_wt
YML040W	YML040W	450.422	-1.12809	0.157336	-3.99203	6.55097e-05	0.00278962	Downregulated	Genotype_spt3_vs_wt
YMR173W	DDR48	1403.88	-1.04467	0.136634	-3.98633	6.71029e-05	0.00283927	Downregulated	Genotype_spt3_vs_wt
YJL149W	DAS1	497.282	0.810764	0.0780289	3.98267	6.81445e-05	0.00286509	Upregulated	Genotype_spt3_vs_wt
YDR261C-C	YDR261C-C	361.904	-1.0995	0.152772	-3.92414	8.70417e-05	0.00363659	Downregulated	Genotype_spt3_vs_wt
YHR162W	MPC2	2525.91	-0.802363	0.0772025	-3.9165	8.98447e-05	0.00373024	Downregulated	Genotype_spt3_vs_wt
YBR033W	EDS1	193.413	1.42383	0.236471	3.90674	9.35515e-05	0.00386002	Upregulated	Genotype_spt3_vs_wt
YOR032W-A	YOR032W-A	8.37546	-1.8192	0.342267	-3.8543	0.000116061	0.00475923	Downregulated	Genotype_spt3_vs_wt
YBR072W	HSP26	1893.79	1.55741	0.277837	3.80586	0.000141311	0.00568926	Upregulated	Genotype_spt3_vs_wt
YNL077W	APJ1	347.754	1.28372	0.205799	3.80818	0.000139994	0.00568926	Upregulated	Genotype_spt3_vs_wt
YGR027W-A	YGR027W-A	442.542	-1.06699	0.14895	-3.80659	0.000140898	0.00568926	Downregulated	Genotype_spt3_vs_wt
YPL250W-A	YPL250W-A	21.0043	-2.5576	0.541761	-3.79798	0.000145881	0.00583787	Downregulated	Genotype_spt3_vs_wt
YOR383C	FIT3	2241.05	1.89326	0.369734	3.76826	0.000164387	0.00653906	Upregulated	Genotype_spt3_vs_wt
YOR052C	YOR052C	794.51	1.07591	0.153525	3.75122	0.000175975	0.00695836	Upregulated	Genotype_spt3_vs_wt
YOL126C	MDH2	3469.86	-0.918392	0.111724	-3.74487	0.000180485	0.00709444	Downregulated	Genotype_spt3_vs_wt
YDL083C	RPS16B	7660.33	-0.853843	0.0945516	-3.74232	0.000182327	0.0071247	Downregulated	Genotype_spt3_vs_wt
YKL153W	YKL153W	47.1778	-2.26943	0.478784	-3.69568	0.000219301	0.00851938	Downregulated	Genotype_spt3_vs_wt
YKL083W	YKL083W	36.2639	-1.1093	0.16661	-3.65704	0.000255146	0.00985429	Downregulated	Genotype_spt3_vs_wt
YGL194C-A	YGL194C-A	64.4443	-0.920455	0.115721	-3.63336	0.000279757	0.0107424	Downregulated	Genotype_spt3_vs_wt
YOL160W	YOL160W	17.4096	-1.38504	0.243734	-3.63117	0.000282141	0.0107716	Downregulated	Genotype_spt3_vs_wt
YBL107W-A	YBL107W-A	14.66	-1.53893	0.288472	-3.60149	0.000316403	0.0120107	Downregulated	Genotype_spt3_vs_wt
YOR134W	BAG7	83.2151	1.62858	0.313587	3.59895	0.0003195	0.0120593	Upregulated	Genotype_spt3_vs_wt
YOL086C	ADH1	56099.2	-0.926293	0.118518	-3.59686	0.000322078	0.0120879	Downregulated	Genotype_spt3_vs_wt
YBR012C	YBR012C	105.229	1.15459	0.182155	3.59361	0.000326132	0.0121467	Upregulated	Genotype_spt3_vs_wt
YJR018W	YJR018W	5.79688	-2.03992	0.428629	-3.59268	0.0003273	0.0121467	Downregulated	Genotype_spt3_vs_wt
YLL062C	MHT1	265.72	0.878066	0.105461	3.5849	0.000337211	0.0123281	Upregulated	Genotype_spt3_vs_wt
YLR230W	YLR230W	8.53182	-2.4399	0.541196	-3.58448	0.000337757	0.0123281	Downregulated	Genotype_spt3_vs_wt
YER180C-A	SLO1	60.2438	-0.923678	0.118194	-3.5846	0.000337594	0.0123281	Downregulated	Genotype_spt3_vs_wt
YMR120C	ADE17	3696.58	-1.33993	0.237774	-3.53249	0.000411662	0.0149435	Downregulated	Genotype_spt3_vs_wt
YOR146W	YOR146W	6.98683	-2.06028	0.443182	-3.52063	0.00043053	0.0155436	Downregulated	Genotype_spt3_vs_wt
YDR365W-A	YDR365W-A	417.705	-1.02469	0.150736	-3.48084	0.000499847	0.0179486	Downregulated	Genotype_spt3_vs_wt
YKR011C	YKR011C	618.948	0.932324	0.124631	3.46884	0.000522704	0.0186684	Upregulated	Genotype_spt3_vs_wt
YKR052C	MRS4	270.821	0.832657	0.0961987	3.45802	0.000544163	0.0192548	Upregulated	Genotype_spt3_vs_wt
YPL257W-A	YPL257W-A	426.674	-1.02787	0.152667	-3.45764	0.000544919	0.0192548	Downregulated	Genotype_spt3_vs_wt
YDL048C	STP4	1043.93	-1.48724	0.286967	-3.44026	0.000581157	0.0203433	Downregulated	Genotype_spt3_vs_wt
YOR142W-A	YOR142W-A	329.03	-0.999696	0.145263	-3.43994	0.00058185	0.0203433	Downregulated	Genotype_spt3_vs_wt
YPL256C	CLN2	1066.43	-0.809503	0.0901428	-3.43347	0.000595903	0.0207256	Downregulated	Genotype_spt3_vs_wt
YDR345C	HXT3	13397.5	-1.06634	0.165406	-3.42395	0.000617187	0.021354	Downregulated	Genotype_spt3_vs_wt
YOR313C	SPS4	78.8518	1.02931	0.154808	3.41917	0.000628115	0.0215081	Upregulated	Genotype_spt3_vs_wt
YPL142C	YPL142C	13.4119	-2.42419	0.562637	-3.41996	0.000626313	0.0215081	Downregulated	Genotype_spt3_vs_wt
YGR161C-C	YGR161C-C	343.035	-0.99182	0.144152	-3.41182	0.000645308	0.0219835	Downregulated	Genotype_spt3_vs_wt
YOL103W-A	YOL103W-A	415.46	-1.0318	0.157435	-3.3779	0.000730407	0.0245055	Downregulated	Genotype_spt3_vs_wt
YLR428C	YLR428C	10.6441	-1.69519	0.353592	-3.38014	0.000724496	0.0245055	Downregulated	Genotype_spt3_vs_wt
YJL188C	BUD19	4.0401	-3.40755	0.860748	-3.37793	0.000730336	0.0245055	Downregulated	Genotype_spt3_vs_wt
YDR320W-B	YDR320W-B	10.7869	-1.48063	0.290433	-3.37643	0.000734323	0.0245131	Downregulated	Genotype_spt3_vs_wt
YLR339C	YLR339C	9.88146	-2.76232	0.67436	-3.35476	0.000794326	0.0263835	Downregulated	Genotype_spt3_vs_wt
YDR210W	YDR210W	413.625	-0.828136	0.0978815	-3.35238	0.0008012	0.0264794	Downregulated	Genotype_spt3_vs_wt
YLR327C	TMA10	1521.68	1.67487	0.351793	3.33966	0.00083882	0.0274497	Upregulated	Genotype_spt3_vs_wt
YPR158C-C	YPR158C-C	428.738	-1.01624	0.154563	-3.34002	0.000837738	0.0274497	Downregulated	Genotype_spt3_vs_wt
YER137C-A	YER137C-A	426.204	-0.991028	0.147399	-3.33129	0.000864435	0.0281492	Downregulated	Genotype_spt3_vs_wt
YDL075W	RPL31A	9995.62	-0.869367	0.111482	-3.31325	0.00092218	0.0298831	Downregulated	Genotype_spt3_vs_wt
YOR355W	GDS1	1608.04	0.703271	0.0616119	3.29922	0.00096953	0.031265	Upregulated	Genotype_spt3_vs_wt
YER147C-A	YER147C-A	10.5228	-1.77956	0.389079	-3.2887	0.00100652	0.032301	Downregulated	Genotype_spt3_vs_wt
YBR187W	GDT1	1684.25	-0.751426	0.0766939	-3.27831	0.00104432	0.0332105	Downregulated	Genotype_spt3_vs_wt
YEL048C	TCA17	107.807	-0.960782	0.140561	-3.27816	0.00104486	0.0332105	Downregulated	Genotype_spt3_vs_wt
YOR049C	RSB1	108.92	1.52576	0.313189	3.27522	0.00105579	0.0332764	Upregulated	Genotype_spt3_vs_wt
YBR067C	TIP1	3074.01	1.00478	0.15418	3.27398	0.00106044	0.0332764	Upregulated	Genotype_spt3_vs_wt
YLR355C	ILV5	11080.8	-0.848325	0.106405	-3.27358	0.00106196	0.0332764	Downregulated	Genotype_spt3_vs_wt
YNL162W	RPL42A	6389.48	-0.878241	0.115708	-3.26893	0.00107954	0.0336685	Downregulated	Genotype_spt3_vs_wt
YML016C	PPZ1	1249.31	0.662501	0.0498436	3.26023	0.00111323	0.0343961	Upregulated	Genotype_spt3_vs_wt
YCR102C	YCR102C	49.5134	-0.968993	0.143834	-3.26065	0.00111156	0.0343961	Downregulated	Genotype_spt3_vs_wt
YLL044W	YLL044W	7.78439	-2.5627	0.634202	-3.25244	0.0011442	0.0351895	Downregulated	Genotype_spt3_vs_wt
YBR296C	PHO89	1182.47	-1.62728	0.347311	-3.24574	0.00117147	0.0358622	Downregulated	Genotype_spt3_vs_wt
YOR394C-A	YOR394C-A	6.8472	1.39552	0.276038	3.24419	0.00117786	0.0358924	Upregulated	Genotype_spt3_vs_wt
YMR051C	YMR051C	335.959	-0.960428	0.142219	-3.23747	0.00120596	0.0365809	Downregulated	Genotype_spt3_vs_wt
YLR227W-A	YLR227W-A	420.736	-0.988206	0.151382	-3.225	0.00125972	0.0380377	Downregulated	Genotype_spt3_vs_wt
YDR413C	YDR413C	6.45216	-1.9974	0.466842	-3.20752	0.00133887	0.0402447	Downregulated	Genotype_spt3_vs_wt
YDR007W	TRP1	541.816	-0.711647	0.0661557	-3.19923	0.00137797	0.0407624	Downregulated	Genotype_spt3_vs_wt
YDR509W	YDR509W	4.37606	-2.44646	0.608471	-3.19893	0.00137938	0.0407624	Downregulated	Genotype_spt3_vs_wt
YLR058C	SHM2	4828.98	-0.986455	0.151981	-3.20075	0.00137069	0.0407624	Downregulated	Genotype_spt3_vs_wt
YLR331C	JIP3	7.81306	-1.9482	0.452749	-3.19867	0.00138063	0.0407624	Downregulated	Genotype_spt3_vs_wt
YGL158W	RCK1	82.6236	-1.19465	0.217964	-3.187	0.00143757	0.0422557	Downregulated	Genotype_spt3_vs_wt
YLL012W	YEH1	725.435	-0.855363	0.111663	-3.18245	0.00146036	0.0427364	Downregulated	Genotype_spt3_vs_wt
YIR028W	DAL4	50.3099	-1.04009	0.170496	-3.16778	0.00153606	0.0447545	Downregulated	Genotype_spt3_vs_wt
YGL147C	RPL9A	9414.95	-0.881878	0.12073	-3.16308	0.00156108	0.0452849	Downregulated	Genotype_spt3_vs_wt
YEL067C	YEL067C	26.1042	1.00332	0.159547	3.15469	0.00160668	0.0459697	Upregulated	Genotype_spt3_vs_wt
YDL228C	YDL228C	10.111	-2.33263	0.581113	-3.15366	0.00161236	0.0459697	Downregulated	Genotype_spt3_vs_wt
YLR264W	RPS28B	1745.61	-0.821899	0.101991	-3.15616	0.00159859	0.0459697	Downregulated	Genotype_spt3_vs_wt
YMR118C	SHH3	47.4846	-1.51025	0.320178	-3.15527	0.00160351	0.0459697	Downregulated	Genotype_spt3_vs_wt
YFL010W-A	AUA1	4.08921	-2.1081	0.510137	-3.15229	0.00161994	0.0459884	Downregulated	Genotype_spt3_vs_wt
YAL063C	FLO9	68.5532	0.79863	0.0948601	3.14811	0.00164332	0.0464534	Upregulated	Genotype_spt3_vs_wt
YGR228W	YGR228W	4.46711	-2.40711	0.606375	-3.14511	0.00166027	0.0467337	Downregulated	Genotype_spt3_vs_wt
YNL259C	ATX1	258.551	-0.891656	0.125089	-3.13103	0.00174194	0.0488258	Downregulated	Genotype_spt3_vs_wt
YJR048W	CYC1	895.886	-1.14481	0.206608	-3.12091	0.00180292	0.050223	Downregulated	Genotype_spt3_vs_wt
YER159C-A	YER159C-A	331.396	-0.968723	0.150219	-3.12026	0.00180691	0.050223	Downregulated	Genotype_spt3_vs_wt
YPR142C	YPR142C	7.94521	-1.94125	0.462428	-3.1167	0.00182889	0.0506222	Downregulated	Genotype_spt3_vs_wt
YDR316W-A	YDR316W-A	340.87	-0.978245	0.15361	-3.11337	0.00184962	0.0508806	Downregulated	Genotype_spt3_vs_wt
YPR158W-A	YPR158W-A	329.72	-0.950707	0.144794	-3.11275	0.00185355	0.0508806	Downregulated	Genotype_spt3_vs_wt
YGL178W	MPT5	1297.85	0.827145	0.105456	3.10221	0.00192082	0.052295	Upregulated	Genotype_spt3_vs_wt
YPL054W	LEE1	73.9407	1.16717	0.214984	3.10334	0.0019135	0.052295	Upregulated	Genotype_spt3_vs_wt
YBR012W-A	YBR012W-A	326.29	-0.928125	0.138464	-3.09196	0.00198842	0.0539145	Downregulated	Genotype_spt3_vs_wt
YLR149C-A	YLR149C-A	3.48063	-2.89838	0.7773	-3.08553	0.00203187	0.0548688	Downregulated	Genotype_spt3_vs_wt
YJR047C	ANB1	169.847	1.51877	0.332142	3.06728	0.00216017	0.0580972	Upregulated	Genotype_spt3_vs_wt
YOR311C	DGK1	812.914	0.64611	0.0476714	3.06494	0.00217717	0.0583184	Upregulated	Genotype_spt3_vs_wt
YER133W-A	YER133W-A	5.61931	-2.03883	0.504148	-3.05234	0.00227064	0.0605777	Downregulated	Genotype_spt3_vs_wt
YIL119C	RPI1	276.067	-1.18813	0.226054	-3.0441	0.00233376	0.0620127	Downregulated	Genotype_spt3_vs_wt
YNL217W	YNL217W	790.875	-0.743279	0.0799503	-3.04288	0.00234326	0.062017	Downregulated	Genotype_spt3_vs_wt
YLR262C-A	TMA7	1644.99	-0.880347	0.125573	-3.02889	0.00245452	0.0647038	Downregulated	Genotype_spt3_vs_wt
YDR059C	UBC5	388.1	0.786935	0.0951862	3.01446	0.00257441	0.067596	Upregulated	Genotype_spt3_vs_wt
YLR256W-A	YLR256W-A	418.47	-0.969358	0.156875	-2.99193	0.00277219	0.0725026	Downregulated	Genotype_spt3_vs_wt
YLR012C	YLR012C	5.66531	-1.55619	0.353582	-2.98712	0.00281623	0.0733656	Downregulated	Genotype_spt3_vs_wt
YOL016C	CMK2	1154.2	1.18114	0.228255	2.98413	0.00284386	0.0735088	Upregulated	Genotype_spt3_vs_wt
YLR312C	YLR312C	387.989	1.27299	0.258976	2.98481	0.00283759	0.0735088	Upregulated	Genotype_spt3_vs_wt
YBR071W	YBR071W	574.066	-0.755226	0.0856719	-2.97911	0.00289086	0.0744341	Downregulated	Genotype_spt3_vs_wt
YHR214W-A	YHR214W-A	31.2889	1.13737	0.214348	2.97353	0.00294391	0.0755073	Upregulated	Genotype_spt3_vs_wt
YDR098C-A	YDR098C-A	344.507	-0.961586	0.156308	-2.95306	0.0031464	0.0800825	Downregulated	Genotype_spt3_vs_wt
YCL042W	YCL042W	351.654	-1.24571	0.252455	-2.95384	0.00313848	0.0800825	Downregulated	Genotype_spt3_vs_wt
YDR380W	ARO10	227.825	-1.18225	0.231885	-2.94218	0.00325909	0.0826341	Downregulated	Genotype_spt3_vs_wt
YAL004W	YAL004W	25.0118	-2.14404	0.559964	-2.93598	0.00332493	0.0839829	Downregulated	Genotype_spt3_vs_wt
YGR038C-A	YGR038C-A	341.894	-0.952838	0.154705	-2.92711	0.00342129	0.0860894	Downregulated	Genotype_spt3_vs_wt
YER074W	RPS24A	8998.62	-0.808517	0.106084	-2.90823	0.00363485	0.0911181	Downregulated	Genotype_spt3_vs_wt
YGL123C-A	YGL123C-A	31.0784	-2.12186	0.559394	-2.89932	0.0037397	0.0933941	Downregulated	Genotype_spt3_vs_wt
YGR110W	CLD1	135.216	1.06982	0.197142	2.8904	0.00384752	0.095727	Upregulated	Genotype_spt3_vs_wt
YMR279C	YMR279C	13.8512	-1.17673	0.234252	-2.88891	0.00386577	0.095822	Downregulated	Genotype_spt3_vs_wt
YMR303C	ADH2	2832.44	-0.842759	0.11877	-2.88591	0.00390283	0.096381	Downregulated	Genotype_spt3_vs_wt
YDR336W	MRX8	190.122	-0.720632	0.0764995	-2.8841	0.0039254	0.0965793	Downregulated	Genotype_spt3_vs_wt
YOR264W	DSE3	831.909	-0.709514	0.0727289	-2.88076	0.0039672	0.0972478	Downregulated	Genotype_spt3_vs_wt
YDR481C	PHO8	2421.87	-0.715209	0.0748165	-2.87649	0.0040212	0.098209	Downregulated	Genotype_spt3_vs_wt
YPR158W	CUR1	355.922	1.40206	0.314924	2.86437	0.00417836	0.101673	Upregulated	Genotype_spt3_vs_wt
YBR105C	VID24	1047.83	-0.99987	0.174617	-2.86266	0.00420107	0.101853	Downregulated	Genotype_spt3_vs_wt
YLR062C	BUD28	5.94132	-2.24967	0.6129	-2.85475	0.00430712	0.104044	Downregulated	Genotype_spt3_vs_wt
YNL066W	SUN4	1443.02	-0.800307	0.105747	-2.83985	0.00451344	0.108633	Downregulated	Genotype_spt3_vs_wt
YOL032W	OPI10	313.798	1.04727	0.193227	2.83226	0.00462198	0.110535	Upregulated	Genotype_spt3_vs_wt
YER188W	YER188W	88.4984	-1.09166	0.208918	-2.832	0.00462572	0.110535	Downregulated	Genotype_spt3_vs_wt
YDL086W	YDL086W	997.347	0.642318	0.0502916	2.82985	0.00465692	0.110732	Upregulated	Genotype_spt3_vs_wt
YKR057W	RPS21A	4340.24	-0.837262	0.11921	-2.82914	0.0046673	0.110732	Downregulated	Genotype_spt3_vs_wt
YAL063C-A	YAL063C-A	9.90253	-1.25519	0.267094	-2.82745	0.00469201	0.110922	Downregulated	Genotype_spt3_vs_wt
YCL049C	YCL049C	746.393	0.836821	0.119208	2.82548	0.00472097	0.111211	Upregulated	Genotype_spt3_vs_wt
YLR356W	ATG33	468.586	0.787802	0.101981	2.82211	0.00477094	0.111991	Upregulated	Genotype_spt3_vs_wt
YBL028C	YBL028C	665.154	-0.956392	0.161998	-2.81728	0.00484328	0.113288	Downregulated	Genotype_spt3_vs_wt
YCR013C	YCR013C	34.0551	-2.09938	0.572956	-2.79145	0.0052472	0.122306	Downregulated	Genotype_spt3_vs_wt
YDR340W	YDR340W	3.0647	-2.10961	0.578817	-2.78087	0.00542139	0.125924	Downregulated	Genotype_spt3_vs_wt
YDR016C	DAD1	143.818	-0.848949	0.125755	-2.77482	0.00552325	0.127843	Downregulated	Genotype_spt3_vs_wt
YDR447C	RPS17B	7435.85	-0.848628	0.125718	-2.77308	0.00555283	0.128081	Downregulated	Genotype_spt3_vs_wt
YDR286C	YDR286C	118.316	-0.787094	0.103763	-2.76682	0.00566064	0.130116	Downregulated	Genotype_spt3_vs_wt
YDL012C	YDL012C	414.711	0.707688	0.0753832	2.7551	0.00586747	0.13406	Upregulated	Genotype_spt3_vs_wt
YDR417C	YDR417C	11.6221	-1.97725	0.536462	-2.75369	0.00589273	0.13406	Downregulated	Genotype_spt3_vs_wt
YKR080W	MTD1	1244.67	-0.865031	0.132528	-2.75437	0.00588058	0.13406	Downregulated	Genotype_spt3_vs_wt
YKL051W	SFK1	296.01	0.937426	0.159272	2.74641	0.00602507	0.136603	Upregulated	Genotype_spt3_vs_wt
YHR055C	CUP1-2	1948.13	0.955202	0.166997	2.72581	0.00641434	0.14469	Upregulated	Genotype_spt3_vs_wt
YCR102W-A	YCR102W-A	4.29261	-1.65352	0.423273	-2.72525	0.00642533	0.14469	Downregulated	Genotype_spt3_vs_wt
YDR050C	TPI1	24956.6	-0.758171	0.0951085	-2.71449	0.00663773	0.148968	Downregulated	Genotype_spt3_vs_wt
YNL174W	YNL174W	7.59019	-1.85095	0.498726	-2.7088	0.00675279	0.15104	Downregulated	Genotype_spt3_vs_wt
YPL090C	RPS6A	15223.6	-0.770865	0.100126	-2.70525	0.00682531	0.152149	Downregulated	Genotype_spt3_vs_wt
YAR069C	YAR069C	0.892304	-2.71073	0.818679	-2.70036	0.00692649	0.153888	Downregulated	Genotype_spt3_vs_wt
YPL163C	SVS1	2571.44	-0.917358	0.154673	-2.69832	0.00696896	0.154316	Downregulated	Genotype_spt3_vs_wt
YBR101C	FES1	1181	0.894094	0.146271	2.69427	0.00705422	0.15517	Upregulated	Genotype_spt3_vs_wt
YEL046C	GLY1	2897.14	-0.82157	0.11933	-2.6948	0.00704304	0.15517	Downregulated	Genotype_spt3_vs_wt
YHR145C	YHR145C	5.03017	-1.60603	0.4115	-2.68781	0.00719215	0.157681	Downregulated	Genotype_spt3_vs_wt
YDL037C	BSC1	258.714	-1.74673	0.464761	-2.68251	0.00730728	0.159678	Downregulated	Genotype_spt3_vs_wt
YDR209C	YDR209C	2.55265	-2.84855	0.8791	-2.67154	0.00755051	0.164453	Downregulated	Genotype_spt3_vs_wt
YEL034C-A	YEL034C-A	13.7851	-1.71693	0.458277	-2.65544	0.00792052	0.171948	Downregulated	Genotype_spt3_vs_wt
YAR015W	ADE1	1905.74	-0.85355	0.133472	-2.64888	0.00807596	0.174751	Downregulated	Genotype_spt3_vs_wt
YLR338W	OPI9	22.6841	-1.41723	0.346914	-2.64397	0.00819391	0.176728	Downregulated	Genotype_spt3_vs_wt
YOR374W	ALD4	3495.04	-0.961998	0.175678	-2.6298	0.00854347	0.183671	Downregulated	Genotype_spt3_vs_wt
YPR040W	TIP41	445.433	0.649931	0.0570381	2.6286	0.0085737	0.183726	Upregulated	Genotype_spt3_vs_wt
YJR029W	YJR029W	12663	-0.854973	0.135826	-2.61344	0.0089637	0.190852	Downregulated	Genotype_spt3_vs_wt
YHR141C	RPL42B	7111.63	-0.814519	0.120346	-2.61345	0.00896321	0.190852	Downregulated	Genotype_spt3_vs_wt
YHR053C	CUP1-1	1946.92	0.93515	0.166792	2.60894	0.00908224	0.192758	Upregulated	Genotype_spt3_vs_wt
YMR143W	RPS16A	9046.23	-0.796605	0.114024	-2.60125	0.00928845	0.196507	Downregulated	Genotype_spt3_vs_wt
YMR230W	RPS10B	5340.39	-0.784562	0.109664	-2.59485	0.00946318	0.199568	Downregulated	Genotype_spt3_vs_wt
YOL165C	AAD15	36.7951	-0.91508	0.16032	-2.58907	0.00962367	0.20231	Downregulated	Genotype_spt3_vs_wt
YDL247W	MPH2	39.7241	0.882581	0.148459	2.57701	0.00996578	0.208185	Upregulated	Genotype_spt3_vs_wt
YPL056C	LCL1	85.0834	0.721403	0.0859002	2.57745	0.00995325	0.208185	Upregulated	Genotype_spt3_vs_wt
YNL054W-A	YNL054W-A	310.224	-0.872245	0.144944	-2.56819	0.010223	0.212223	Downregulated	Genotype_spt3_vs_wt
YER158W-A	YER158W-A	8.62109	-1.45411	0.371464	-2.56851	0.0102137	0.212223	Downregulated	Genotype_spt3_vs_wt
YCR099C	YCR099C	137.422	-0.810282	0.120896	-2.56653	0.0102723	0.212581	Downregulated	Genotype_spt3_vs_wt
YDR178W	SDH4	1182.32	0.806825	0.120019	2.55648	0.0105738	0.218142	Upregulated	Genotype_spt3_vs_wt
YHR073C-B	YHR073C-B	1.84069	-2.3954	0.74211	-2.55408	0.010647	0.218973	Downregulated	Genotype_spt3_vs_wt
YNL089C	YNL089C	2.25089	-2.36091	0.729851	-2.54971	0.0107812	0.219951	Downregulated	Genotype_spt3_vs_wt
YNL065W	AQR1	1796.12	-1.32235	0.322503	-2.5499	0.0107753	0.219951	Downregulated	Genotype_spt3_vs_wt
YER023C-A	YER023C-A	3.04085	-2.13729	0.642249	-2.5493	0.0107939	0.219951	Downregulated	Genotype_spt3_vs_wt
IGS2-1S	IGS2-1S	64211.1	-1.5223	0.401198	-2.54811	0.0108308	0.220028	Downregulated	Genotype_spt3_vs_wt
YPR076W	YPR076W	2.3525	-2.21852	0.676571	-2.54004	0.0110838	0.224481	Downregulated	Genotype_spt3_vs_wt
YDR525W-A	SNA2	181.149	0.774	0.108259	2.53096	0.011375	0.229678	Upregulated	Genotype_spt3_vs_wt
YDR533C	HSP31	393.039	-0.788035	0.114859	-2.50773	0.0121508	0.244599	Downregulated	Genotype_spt3_vs_wt
YGR213C	RTA1	37.4511	-1.08481	0.234041	-2.49876	0.012463	0.250081	Downregulated	Genotype_spt3_vs_wt
YNL043C	YNL043C	26.8135	-0.970238	0.188265	-2.49775	0.0124984	0.250081	Downregulated	Genotype_spt3_vs_wt
YHR214C-B	YHR214C-B	3141.91	-0.813246	0.125519	-2.49561	0.012574	0.250838	Downregulated	Genotype_spt3_vs_wt
YHL034W-A	YHL034W-A	6.21713	-1.95959	0.586824	-2.48728	0.0128726	0.256026	Downregulated	Genotype_spt3_vs_wt
YGL102C	YGL102C	35.6386	-1.98193	0.597491	-2.48025	0.0131289	0.260345	Downregulated	Genotype_spt3_vs_wt
YKR066C	CCP1	2374.87	0.662419	0.0655393	2.47819	0.0132049	0.261073	Upregulated	Genotype_spt3_vs_wt
YBL029W	YBL029W	138.485	-0.896801	0.160422	-2.47348	0.0133803	0.263755	Downregulated	Genotype_spt3_vs_wt
YBL078C	ATG8	406.619	0.831821	0.134317	2.47043	0.0134951	0.26523	Upregulated	Genotype_spt3_vs_wt
YKL001C	MET14	400.239	0.821092	0.13007	2.46861	0.0135639	0.265797	Upregulated	Genotype_spt3_vs_wt
YOR348C	PUT4	84.7556	-0.941613	0.179154	-2.46499	0.0137019	0.26771	Downregulated	Genotype_spt3_vs_wt
YMR251W	GTO3	27.7833	1.0333	0.216861	2.45918	0.0139253	0.271278	Upregulated	Genotype_spt3_vs_wt
YDR226W	ADK1	4618.36	-0.709659	0.0853686	-2.45592	0.0140524	0.272954	Downregulated	Genotype_spt3_vs_wt
YLR412C-A	YLR412C-A	6.3128	-1.4641	0.394281	-2.44521	0.0144767	0.280374	Downregulated	Genotype_spt3_vs_wt
YER188C-A	YER188C-A	11.0181	1.12741	0.258034	2.43151	0.0150361	0.290362	Upregulated	Genotype_spt3_vs_wt
YPR167C	MET16	214.342	0.769144	0.11093	2.42625	0.0152556	0.293414	Upregulated	Genotype_spt3_vs_wt
YML073C	RPL6A	8581.63	-0.723936	0.0923213	-2.42562	0.0152824	0.293414	Downregulated	Genotype_spt3_vs_wt
YOL013W-B	YOL013W-B	2.49669	1.71244	0.500498	2.42247	0.0154152	0.29511	Upregulated	Genotype_spt3_vs_wt
YPR145C-A	YPR145C-A	29.3578	1.13838	0.263774	2.42017	0.0155133	0.296134	Upregulated	Genotype_spt3_vs_wt
YPL222C-A	YPL222C-A	2.14695	-1.95171	0.601358	-2.41406	0.015776	0.300287	Downregulated	Genotype_spt3_vs_wt
YDR034W-B	YDR034W-B	59.1964	-1.00653	0.210646	-2.40466	0.0161877	0.307242	Downregulated	Genotype_spt3_vs_wt
YGL007C-A	YGL007C-A	7.97758	1.07291	0.239158	2.39554	0.016596	0.313202	Upregulated	Genotype_spt3_vs_wt
YEL053W-A	YEL053W-A	8.84147	-1.75473	0.523732	-2.39575	0.0165863	0.313202	Downregulated	Genotype_spt3_vs_wt
YLR255C	YLR255C	18.7686	1.06363	0.235437	2.39399	0.0166662	0.313637	Upregulated	Genotype_spt3_vs_wt
YOL152W	FRE7	285.744	-1.00201	0.210082	-2.38957	0.0168682	0.316542	Downregulated	Genotype_spt3_vs_wt
YHR082C	KSP1	2514.63	0.702191	0.084726	2.38641	0.0170137	0.318373	Upregulated	Genotype_spt3_vs_wt
YJR027W	YJR027W	12227.8	-0.826454	0.136884	-2.3849	0.0170837	0.318783	Downregulated	Genotype_spt3_vs_wt
YER107W-A	YER107W-A	1.25589	-2.53942	0.855809	-2.38303	0.0171706	0.319509	Downregulated	Genotype_spt3_vs_wt
IGS2-1AS	IGS2-1AS	9336.96	-1.3177	0.344045	-2.37671	0.0174676	0.324126	Downregulated	Genotype_spt3_vs_wt
YDR513W	GRX2	1085.35	0.714246	0.0902402	2.37418	0.0175879	0.324908	Upregulated	Genotype_spt3_vs_wt
YMR140W	SIP5	605.925	0.70691	0.0871653	2.37377	0.0176075	0.324908	Upregulated	Genotype_spt3_vs_wt
YML009C-A	YML009C-A	4.86548	-1.87642	0.58048	-2.37117	0.0177317	0.326293	Downregulated	Genotype_spt3_vs_wt
YOR161W-B	YOR161W-B	11.8107	1.0054	0.213521	2.367	0.017933	0.328179	Upregulated	Genotype_spt3_vs_wt
YJR160C	MPH3	43.0506	0.838514	0.143008	2.36709	0.0179284	0.328179	Upregulated	Genotype_spt3_vs_wt
YOR010C	TIR2	81.24	1.0124	0.217276	2.35829	0.0183596	0.335062	Upregulated	Genotype_spt3_vs_wt
YOR096W	RPS7A	9489.87	-0.737512	0.101413	-2.34202	0.0191799	0.349074	Downregulated	Genotype_spt3_vs_wt
YBR009C	HHF1	5105.79	-0.791179	0.124721	-2.33465	0.0195619	0.355055	Downregulated	Genotype_spt3_vs_wt
YLR198C	YLR198C	18.0255	-1.24935	0.32137	-2.33173	0.019715	0.356858	Downregulated	Genotype_spt3_vs_wt
YGR027W-B	YGR027W-B	4255.44	-0.809117	0.133889	-2.30876	0.0209567	0.378303	Downregulated	Genotype_spt3_vs_wt
YLR379W	YLR379W	2.02307	-2.26659	0.766815	-2.3038	0.0212337	0.382264	Downregulated	Genotype_spt3_vs_wt
YHL024W	RIM4	317.986	1.01329	0.22519	2.27937	0.0226454	0.406576	Upregulated	Genotype_spt3_vs_wt
YKR034W	DAL80	30.6365	-1.15348	0.287714	-2.2713	0.023129	0.414139	Downregulated	Genotype_spt3_vs_wt
YPR126C	YPR126C	2.3104	-2.09499	0.703196	-2.2682	0.023317	0.416383	Downregulated	Genotype_spt3_vs_wt
YBL077W	YBL077W	3.15524	-1.98322	0.660602	-2.24525	0.0247523	0.440829	Downregulated	Genotype_spt3_vs_wt
YNL284C-B	YNL284C-B	3230.79	-0.792743	0.131	-2.23469	0.025438	0.451831	Downregulated	Genotype_spt3_vs_wt
YOR230W	WTM1	4194.19	-0.713001	0.0962817	-2.21227	0.0269482	0.476234	Downregulated	Genotype_spt3_vs_wt
YGR109C	CLB6	121.454	-0.862183	0.163723	-2.21216	0.0269553	0.476234	Downregulated	Genotype_spt3_vs_wt
YDR524C-A	YDR524C-A	3.13077	1.35277	0.386481	2.20651	0.0273484	0.481897	Upregulated	Genotype_spt3_vs_wt
YBL109W	YBL109W	5.1747	1.09575	0.271677	2.19287	0.0283168	0.495023	Upregulated	Genotype_spt3_vs_wt
YBR169C	SSE2	1243.25	0.847432	0.158429	2.19298	0.0283088	0.495023	Upregulated	Genotype_spt3_vs_wt
YKR039W	GAP1	447.099	0.776678	0.126144	2.19335	0.0282819	0.495023	Upregulated	Genotype_spt3_vs_wt
YOL014W	YOL014W	127.194	1.04259	0.248017	2.18771	0.0286905	0.500239	Upregulated	Genotype_spt3_vs_wt
YNL327W	EGT2	3798.79	-0.723603	0.102474	-2.18204	0.0291062	0.506159	Downregulated	Genotype_spt3_vs_wt
YPR049C	ATG11	653.611	0.637882	0.0634747	2.17223	0.0298384	0.517537	Upregulated	Genotype_spt3_vs_wt
YDR135C	YCF1	2871.28	0.647232	0.067878	2.16907	0.030077	0.520317	Upregulated	Genotype_spt3_vs_wt
YDL023C	YDL023C	7.87728	-1.70429	0.559033	-2.15424	0.031221	0.538704	Downregulated	Genotype_spt3_vs_wt
YGL149W	YGL149W	0.925618	-2.41131	0.889458	-2.14885	0.0316466	0.544633	Downregulated	Genotype_spt3_vs_wt
YCL040W	GLK1	5217.21	-0.982556	0.226816	-2.12752	0.0333767	0.572924	Downregulated	Genotype_spt3_vs_wt
YLR035C-A	YLR035C-A	2188.71	-0.770187	0.127218	-2.12381	0.0336862	0.576747	Downregulated	Genotype_spt3_vs_wt
YLR218C	COA4	171.167	-0.773351	0.128777	-2.12267	0.0337815	0.57689	Downregulated	Genotype_spt3_vs_wt
YER160C	YER160C	2865.99	-0.76341	0.124239	-2.12019	0.0339904	0.578969	Downregulated	Genotype_spt3_vs_wt
YKL150W	MCR1	2046.48	0.746974	0.116706	2.1162	0.0343277	0.582015	Upregulated	Genotype_spt3_vs_wt
YCR105W	ADH7	22.6201	-0.875366	0.177394	-2.11601	0.0343444	0.582015	Downregulated	Genotype_spt3_vs_wt
YDL066W	IDP1	2140.86	0.623941	0.0586718	2.11244	0.0346488	0.58568	Upregulated	Genotype_spt3_vs_wt
YLR264C-A	YLR264C-A	2.97271	-2.07553	0.746859	-2.10955	0.0348975	0.588386	Downregulated	Genotype_spt3_vs_wt
YOR385W	YOR385W	323.467	0.895642	0.188029	2.10415	0.0353651	0.59476	Upregulated	Genotype_spt3_vs_wt
YJL043W	YJL043W	12.4321	-0.980388	0.228822	-2.0994	0.0357818	0.600249	Downregulated	Genotype_spt3_vs_wt
YML024W	RPS17A	7747.32	-0.736252	0.112732	-2.09569	0.0361094	0.604218	Downregulated	Genotype_spt3_vs_wt
YLL019C	KNS1	1138.48	0.714414	0.102557	2.09068	0.0365568	0.610168	Upregulated	Genotype_spt3_vs_wt
YCR038W-A	YCR038W-A	2.04031	-1.98753	0.712378	-2.08812	0.0367868	0.612468	Downregulated	Genotype_spt3_vs_wt
YDL039C	PRM7	732.013	-1.3206	0.394139	-2.08201	0.0373413	0.620146	Downregulated	Genotype_spt3_vs_wt
YDR426C	YDR426C	2.06545	-1.7644	0.611248	-2.06855	0.0385886	0.639261	Downregulated	Genotype_spt3_vs_wt
YOR072W	YOR072W	9.28884	0.958713	0.222944	2.05752	0.039636	0.65498	Upregulated	Genotype_spt3_vs_wt
YIR023C-A	YIR023C-A	5.43782	-1.2705	0.375778	-2.05041	0.0403246	0.664706	Downregulated	Genotype_spt3_vs_wt
YPL060W	MFM1	165.437	0.687858	0.0920332	2.0412	0.0412314	0.67797	Upregulated	Genotype_spt3_vs_wt
YMR148W	OSW5	348.694	0.651666	0.074642	2.03192	0.0421621	0.691563	Upregulated	Genotype_spt3_vs_wt
YKL096W	CWP1	1826.48	-0.873542	0.184061	-2.02945	0.0424125	0.693956	Downregulated	Genotype_spt3_vs_wt
YBR048W	RPS11B	7352.03	-0.688325	0.0929095	-2.02697	0.042665	0.696372	Downregulated	Genotype_spt3_vs_wt
YGL109W	YGL109W	1.61102	-1.79569	0.641456	-2.01991	0.0433924	0.706509	Downregulated	Genotype_spt3_vs_wt
YGR160W	YGR160W	7.81698	-1.38431	0.438241	-2.01786	0.043606	0.70807	Downregulated	Genotype_spt3_vs_wt
YBR181C	RPS6B	14359.9	-0.695608	0.0969823	-2.01694	0.0437015	0.70807	Downregulated	Genotype_spt3_vs_wt
YDL071C	YDL071C	5.29821	1.10577	0.300609	2.01513	0.0438909	0.709409	Upregulated	Genotype_spt3_vs_wt
YAL018C	LDS1	20.6077	1.30149	0.398086	2.01335	0.0440781	0.710705	Upregulated	Genotype_spt3_vs_wt
YLL023C	POM33	670.302	0.640682	0.0700955	2.007	0.0447499	0.718052	Upregulated	Genotype_spt3_vs_wt
YNL208W	YNL208W	3760.72	-0.670324	0.0848389	-2.00761	0.0446847	0.718052	Downregulated	Genotype_spt3_vs_wt
YMR315W-A	YMR315W-A	9.34525	-1.07278	0.287548	-1.99196	0.0463753	0.742341	Downregulated	Genotype_spt3_vs_wt
YPL018W	CTF19	198.324	-0.723158	0.112364	-1.98602	0.0470309	0.751024	Downregulated	Genotype_spt3_vs_wt
YDL022W	GPD1	2310.7	-0.830781	0.166999	-1.98074	0.0476203	0.758613	Downregulated	Genotype_spt3_vs_wt
YJR150C	DAN1	37.3358	2.04909	0.783457	1.97724	0.0480142	0.761237	Upregulated	Genotype_spt3_vs_wt
YBL003C	HTA2	3529.09	-0.772801	0.137922	-1.97794	0.0479357	0.761237	Downregulated	Genotype_spt3_vs_wt
YML039W	YML039W	3975.07	-0.765753	0.134488	-1.97604	0.0481497	0.761568	Downregulated	Genotype_spt3_vs_wt
YFL013W-A	YFL013W-A	2.95826	-1.82141	0.669568	-1.97353	0.0484354	0.764266	Downregulated	Genotype_spt3_vs_wt
YIR042C	YIR042C	136.737	-0.751826	0.128234	-1.9638	0.0495533	0.780053	Downregulated	Genotype_spt3_vs_wt
YPL061W	ALD6	7204.81	-0.797564	0.152167	-1.9555	0.0505238	0.793451	Downregulated	Genotype_spt3_vs_wt
YNL160W	YGP1	2991.08	1.01998	0.267266	1.94557	0.051707	0.810117	Upregulated	Genotype_spt3_vs_wt
YGR115C	YGR115C	5.19047	-1.44479	0.487236	-1.93908	0.0524919	0.814729	Downregulated	Genotype_spt3_vs_wt
YLR076C	YLR076C	13.3097	-1.64427	0.589207	-1.94205	0.0521309	0.814729	Downregulated	Genotype_spt3_vs_wt
YLR359W	ADE13	4791.82	-0.705985	0.106171	-1.94012	0.0523648	0.814729	Downregulated	Genotype_spt3_vs_wt
YAR053W	YAR053W	4.5232	-1.39594	0.461942	-1.93951	0.0524398	0.814729	Downregulated	Genotype_spt3_vs_wt
YLR136C	TIS11	215.978	0.888827	0.20107	1.93379	0.0531391	0.822851	Upregulated	Genotype_spt3_vs_wt
YOR128C	ADE2	520.204	-0.880783	0.198197	-1.92124	0.0547019	0.845081	Downregulated	Genotype_spt3_vs_wt
YPL182C	YPL182C	1.73396	-1.93552	0.749604	-1.91504	0.0554869	0.855219	Downregulated	Genotype_spt3_vs_wt
YPR061C	JID1	129.901	0.694644	0.101797	1.91208	0.0558654	0.85906	Upregulated	Genotype_spt3_vs_wt
YOR289W	YOR289W	183.047	0.851466	0.184481	1.90516	0.0567594	0.868785	Upregulated	Genotype_spt3_vs_wt
YDR526C	YDR526C	4.57072	-1.32949	0.435249	-1.90579	0.0566778	0.868785	Downregulated	Genotype_spt3_vs_wt
YLR343W	GAS2	158.639	0.82332	0.170552	1.89573	0.0579963	0.885677	Upregulated	Genotype_spt3_vs_wt
YFL063W	YFL063W	1.04749	1.7494	0.661197	1.8896	0.0588119	0.894284	Upregulated	Genotype_spt3_vs_wt
YJL026C-A	YJL026C-A	1.39507	-2.08296	0.837781	-1.88947	0.0588291	0.894284	Downregulated	Genotype_spt3_vs_wt
YGR177C	ATF2	259.631	-0.815521	0.167199	-1.8871	0.0591472	0.895023	Downregulated	Genotype_spt3_vs_wt
YBR116C	YBR116C	30.5977	-0.863735	0.192698	-1.88759	0.0590804	0.895023	Downregulated	Genotype_spt3_vs_wt
YOR153W	PDR5	9200.74	-0.711431	0.112441	-1.88038	0.0600563	0.90469	Downregulated	Genotype_spt3_vs_wt
YFR035C	YFR035C	1.517	-2.0329	0.815214	-1.88036	0.0600585	0.90469	Downregulated	Genotype_spt3_vs_wt
YCL069W	VBA3	3.33389	1.2525	0.400995	1.87657	0.0605768	0.908378	Upregulated	Genotype_spt3_vs_wt
YJR135W-A	TIM8	368.924	-0.709772	0.111759	-1.877	0.0605183	0.908378	Downregulated	Genotype_spt3_vs_wt
YML027W	YOX1	340.175	-0.711668	0.113387	-1.86676	0.0619344	0.926645	Downregulated	Genotype_spt3_vs_wt
YIL100W	YIL100W	11.9819	-0.957011	0.246061	-1.85731	0.063267	0.944456	Downregulated	Genotype_spt3_vs_wt
YOR053W	YOR053W	11.3415	-0.985307	0.26171	-1.85437	0.0636867	0.948589	Downregulated	Genotype_spt3_vs_wt
YMR193C-A	YMR193C-A	1.0683	-2.13998	0.885302	-1.85245	0.0639608	0.95054	Downregulated	Genotype_spt3_vs_wt
YGL007W	BRP1	9.26636	0.981979	0.260959	1.84696	0.0647535	0.960172	Upregulated	Genotype_spt3_vs_wt
YNL277W	MET2	214.945	0.853959	0.19192	1.8443	0.0651392	0.963741	Upregulated	Genotype_spt3_vs_wt
YMR317W	YMR317W	39.0035	0.880033	0.206314	1.84201	0.0654735	0.966534	Upregulated	Genotype_spt3_vs_wt
YDR366C	YDR366C	28.9691	-0.873917	0.203803	-1.8347	0.0665502	0.98025	Downregulated	Genotype_spt3_vs_wt
YAR068W	YAR068W	27.0241	0.910701	0.224037	1.83319	0.0667745	0.981379	Upregulated	Genotype_spt3_vs_wt
YDL248W	COS7	528.053	0.332857	0.093509	0	1	1	Upregulated	Genotype_spt3_vs_wt
YDL247W-A	YDL247W-A	13.8829	0.839128	0.208098	1.62965	0.103175	1	Upregulated	Genotype_spt3_vs_wt
YDL244W	THI13	45.1058	0.251763	0.148578	0	1	1	Upregulated	Genotype_spt3_vs_wt
YDL242W	YDL242W	1.11416	0.463975	0.671424	0	1	1	Upregulated	Genotype_spt3_vs_wt
YDL240W	LRG1	383.495	0.0666122	0.0889276	0	1	1	Upregulated	Genotype_spt3_vs_wt
YDL239C	ADY3	263.898	0.210676	0.110181	0	1	1	Upregulated	Genotype_spt3_vs_wt
YDL238C	GUD1	162.527	0.295909	0.129942	0	1	1	Upregulated	Genotype_spt3_vs_wt
YDL237W	AIM6	966.779	0.043483	0.0491556	0	1	1	Upregulated	Genotype_spt3_vs_wt
YDL234C	GYP7	1006.52	0.585318	0.0882702	0.966552	0.333768	1	Upregulated	Genotype_spt3_vs_wt
YDL233W	MFG1	289.877	0.23286	0.0633438	0	1	1	Upregulated	Genotype_spt3_vs_wt
YDL230W	PTP1	391.89	0.0179992	0.06717	0	1	1	Upregulated	Genotype_spt3_vs_wt
YDL226C	GCS1	1165.67	0.0120429	0.0462919	0	1	1	Upregulated	Genotype_spt3_vs_wt
YDL225W	SHS1	1100.11	0.244277	0.0322841	0	1	1	Upregulated	Genotype_spt3_vs_wt
YDL224C	WHI4	791.072	0.000859153	0.070047	0	1	1	Upregulated	Genotype_spt3_vs_wt
YDL222C	FMP45	47.4991	0.184106	0.133077	0	1	1	Upregulated	Genotype_spt3_vs_wt
YDL217C	TIM22	463.776	0.0577638	0.0696687	0	1	1	Upregulated	Genotype_spt3_vs_wt
YDL216C	RRI1	182.814	0.020222	0.102243	0	1	1	Upregulated	Genotype_spt3_vs_wt
YDL215C	GDH2	1202.68	0.338831	0.0859472	0	1	1	Upregulated	Genotype_spt3_vs_wt
YDL214C	PRR2	78.6107	0.183387	0.13763	0	1	1	Upregulated	Genotype_spt3_vs_wt
YDL207W	GLE1	855.781	0.0721878	0.0602587	0	1	1	Upregulated	Genotype_spt3_vs_wt
YDL206W	YDL206W	313.271	0.0884313	0.0927789	0	1	1	Upregulated	Genotype_spt3_vs_wt
YDL204W	RTN2	323.606	0.00771711	0.158362	0	1	1	Upregulated	Genotype_spt3_vs_wt
YDL199C	YDL199C	191.109	0.641659	0.153641	0.922013	0.356522	1	Upregulated	Genotype_spt3_vs_wt
YDL196W	YDL196W	1.87828	0.0134442	0.509159	0	1	1	Upregulated	Genotype_spt3_vs_wt
YDL195W	SEC31	3125.18	0.224688	0.0759923	0	1	1	Upregulated	Genotype_spt3_vs_wt
YDL194W	SNF3	440.483	0.155951	0.123881	0	1	1	Upregulated	Genotype_spt3_vs_wt
YDL193W	NUS1	638.092	0.0930719	0.0452472	0	1	1	Upregulated	Genotype_spt3_vs_wt
YDL190C	UFD2	1369.8	0.567482	0.0471451	1.43138	0.152323	1	Upregulated	Genotype_spt3_vs_wt
YDL188C	PPH22	982.104	0.145139	0.0471201	0	1	1	Upregulated	Genotype_spt3_vs_wt
YDL187C	YDL187C	15.6992	0.579782	0.187975	0.424428	0.671253	1	Upregulated	Genotype_spt3_vs_wt
YDL185C-A	YDL185C-A	0.416213	0.46094	1.13699	0	1	1	Upregulated	Genotype_spt3_vs_wt
YDL185W	VMA1	9014.15	0.145892	0.0581464	0	1	1	Upregulated	Genotype_spt3_vs_wt
YDL183C	YDL183C	137.903	0.0934426	0.0889396	0	1	1	Upregulated	Genotype_spt3_vs_wt
YDL181W	INH1	683.375	0.447549	0.166208	0	1	1	Upregulated	Genotype_spt3_vs_wt
YDL180W	YDL180W	476.538	0.314845	0.0643438	0	1	1	Upregulated	Genotype_spt3_vs_wt
YDL178W	DLD2	1106.52	0.0545078	0.0543487	0	1	1	Upregulated	Genotype_spt3_vs_wt
YDL176W	YDL176W	410.345	0.121464	0.0604168	0	1	1	Upregulated	Genotype_spt3_vs_wt
YDL175C	AIR2	255.629	0.139354	0.0459491	0	1	1	Upregulated	Genotype_spt3_vs_wt
YDL174C	DLD1	1086.79	0.325266	0.102055	0	1	1	Upregulated	Genotype_spt3_vs_wt
YDL173W	PAR32	1190.59	0.192907	0.093427	0	1	1	Upregulated	Genotype_spt3_vs_wt
YDL172C	YDL172C	15.3078	0.571321	0.249112	0.286301	0.774648	1	Upregulated	Genotype_spt3_vs_wt
YDL171C	GLT1	3059.47	0.31717	0.0837889	0	1	1	Upregulated	Genotype_spt3_vs_wt
YDL170W	UGA3	507.397	0.0893094	0.0865511	0	1	1	Upregulated	Genotype_spt3_vs_wt
YDL169C	UGX2	107.321	0.72845	0.194697	1.17336	0.24065	1	Upregulated	Genotype_spt3_vs_wt
YDL167C	NRP1	1113.38	0.0462461	0.105876	0	1	1	Upregulated	Genotype_spt3_vs_wt
YDL161W	ENT1	924.525	0.14016	0.0555562	0	1	1	Upregulated	Genotype_spt3_vs_wt
YDL160C	DHH1	913.846	0.367661	0.070539	0	1	1	Upregulated	Genotype_spt3_vs_wt
YDL159W-A	YDL159W-A	0.209261	0.15108	3.80869	0	1	1	Upregulated	Genotype_spt3_vs_wt
YDL159W	STE7	325.546	0.131999	0.0581576	0	1	1	Upregulated	Genotype_spt3_vs_wt
YDL156W	CMR1	189.808	0.122399	0.0863098	0	1	1	Upregulated	Genotype_spt3_vs_wt
YDL154W	MSH5	143.918	0.124425	0.0995397	0	1	1	Upregulated	Genotype_spt3_vs_wt
YDL149W	ATG9	303.429	0.565298	0.112472	0.580575	0.561527	1	Upregulated	Genotype_spt3_vs_wt
YDL148C	NOP14	2320.33	0.200672	0.114062	0	1	1	Upregulated	Genotype_spt3_vs_wt
YDL147W	RPN5	3395.91	0.0706152	0.0612029	0	1	1	Upregulated	Genotype_spt3_vs_wt
YDL146W	LDB17	263.528	0.228456	0.0777181	0	1	1	Upregulated	Genotype_spt3_vs_wt
YDL145C	COP1	4667.74	0.228966	0.04644	0	1	1	Upregulated	Genotype_spt3_vs_wt
YDL142C	CRD1	190.954	0.410961	0.0693597	0	1	1	Upregulated	Genotype_spt3_vs_wt
YDL141W	BPL1	580.703	0.210159	0.0576461	0	1	1	Upregulated	Genotype_spt3_vs_wt
YDL140C	RPO21	4104.53	0.172583	0.0663443	0	1	1	Upregulated	Genotype_spt3_vs_wt
YDL139C	SCM3	138.201	0.0961047	0.0996182	0	1	1	Upregulated	Genotype_spt3_vs_wt
YDL135C	RDI1	870.589	0.0678174	0.0635077	0	1	1	Upregulated	Genotype_spt3_vs_wt
YDL134C	PPH21	1282.52	0.243802	0.030087	0	1	1	Upregulated	Genotype_spt3_vs_wt
YDL133C-A	RPL41B	857.436	0.148537	0.200274	0	1	1	Upregulated	Genotype_spt3_vs_wt
YDL132W	CDC53	1713.66	0.428819	0.0521252	0	1	1	Upregulated	Genotype_spt3_vs_wt
YDL130W-A	STF1	711.886	0.30938	0.164089	0	1	1	Upregulated	Genotype_spt3_vs_wt
YDL127W	PCL2	388.993	0.343931	0.102658	0	1	1	Upregulated	Genotype_spt3_vs_wt
YDL126C	CDC48	9430.54	0.446445	0.0580689	0	1	1	Upregulated	Genotype_spt3_vs_wt
YDL125C	HNT1	1485.21	0.0937338	0.0574515	0	1	1	Upregulated	Genotype_spt3_vs_wt
YDL123W	SNA4	238.637	0.466803	0.0716941	0	1	1	Upregulated	Genotype_spt3_vs_wt
YDL122W	UBP1	2056.72	0.0583614	0.0602465	0	1	1	Upregulated	Genotype_spt3_vs_wt
YDL120W	YFH1	642.323	0.244944	0.0613718	0	1	1	Upregulated	Genotype_spt3_vs_wt
YDL119C	HEM25	253.219	0.0535479	0.0781368	0	1	1	Upregulated	Genotype_spt3_vs_wt
YDL117W	CYK3	865.374	0.15013	0.0477319	0	1	1	Upregulated	Genotype_spt3_vs_wt
YDL116W	NUP84	952.178	0.170955	0.0444122	0	1	1	Upregulated	Genotype_spt3_vs_wt
YDL115C	IWR1	551.891	0.0796572	0.0635111	0	1	1	Upregulated	Genotype_spt3_vs_wt
YDL113C	ATG20	526.777	0.152122	0.0837653	0	1	1	Upregulated	Genotype_spt3_vs_wt
YDL112W	TRM3	1589.2	0.191126	0.0838736	0	1	1	Upregulated	Genotype_spt3_vs_wt
YDL110C	TMA17	764.142	0.275985	0.153235	0	1	1	Upregulated	Genotype_spt3_vs_wt
YDL108W	KIN28	287.642	0.143635	0.0491611	0	1	1	Upregulated	Genotype_spt3_vs_wt
YDL106C	PHO2	437.318	0.336875	0.0676809	0	1	1	Upregulated	Genotype_spt3_vs_wt
YDL105W	NSE4	187.343	0.12714	0.067916	0	1	1	Upregulated	Genotype_spt3_vs_wt
YDL103C	QRI1	806.627	0.0443553	0.0578567	0	1	1	Upregulated	Genotype_spt3_vs_wt
YDL102W	POL3	776.025	0.262022	0.054336	0	1	1	Upregulated	Genotype_spt3_vs_wt
YDL101C	DUN1	406.153	0.237741	0.0790927	0	1	1	Upregulated	Genotype_spt3_vs_wt
YDL100C	GET3	3324.56	0.364543	0.0519718	0	1	1	Upregulated	Genotype_spt3_vs_wt
YDL099W	BUG1	1465.84	0.11653	0.103047	0	1	1	Upregulated	Genotype_spt3_vs_wt
YDL097C	RPN6	2924.11	0.0400455	0.0456748	0	1	1	Upregulated	Genotype_spt3_vs_wt
YDL095W	PMT1	4598.98	0.0341566	0.0492055	0	1	1	Upregulated	Genotype_spt3_vs_wt
YDL093W	PMT5	685.933	0.151473	0.07292	0	1	1	Upregulated	Genotype_spt3_vs_wt
YDL091C	UBX3	366.06	0.52951	0.0620279	0.475761	0.634245	1	Upregulated	Genotype_spt3_vs_wt
YDL090C	RAM1	339.09	0.0975556	0.0489765	0	1	1	Upregulated	Genotype_spt3_vs_wt
YDL089W	NUR1	413.436	0.441385	0.0569508	0	1	1	Upregulated	Genotype_spt3_vs_wt
YDL088C	ASM4	763.719	0.185492	0.040764	0	1	1	Upregulated	Genotype_spt3_vs_wt
YDL087C	LUC7	145.332	0.121173	0.0790428	0	1	1	Upregulated	Genotype_spt3_vs_wt
YDL085W	NDE2	129.903	0.578665	0.238678	0.329586	0.741713	1	Upregulated	Genotype_spt3_vs_wt
YDL084W	SUB2	6224.36	0.0336924	0.0598036	0	1	1	Upregulated	Genotype_spt3_vs_wt
YDL082W	RPL13A	4827.14	0.144386	0.0979809	0	1	1	Upregulated	Genotype_spt3_vs_wt
YDL080C	THI3	436.521	0.0191375	0.0531514	0	1	1	Upregulated	Genotype_spt3_vs_wt
YDL079C	MRK1	426.403	0.466198	0.214207	0	1	1	Upregulated	Genotype_spt3_vs_wt
YDL078C	MDH3	1669.03	0.191515	0.0512885	0	1	1	Upregulated	Genotype_spt3_vs_wt
YDL077C	VAM6	527.581	0.139746	0.0553542	0	1	1	Upregulated	Genotype_spt3_vs_wt
YDL074C	BRE1	1248.27	0.0165954	0.059772	0	1	1	Upregulated	Genotype_spt3_vs_wt
YDL073W	AHK1	999.709	0.384578	0.049045	0	1	1	Upregulated	Genotype_spt3_vs_wt
YDL072C	YET3	1647.73	0.614049	0.086786	1.31414	0.1888	1	Upregulated	Genotype_spt3_vs_wt
YDL069C	CBS1	130.451	0.311605	0.0750985	0	1	1	Upregulated	Genotype_spt3_vs_wt
YDL067C	COX9	516.692	0.475498	0.0968187	0	1	1	Upregulated	Genotype_spt3_vs_wt
YDL065C	PEX19	1071.58	0.522707	0.0660127	0.343979	0.730862	1	Upregulated	Genotype_spt3_vs_wt
YDL063C	SYO1	1214.35	0.00820515	0.154969	0	1	1	Upregulated	Genotype_spt3_vs_wt
YDL059C	RAD59	160.677	0.154363	0.0813238	0	1	1	Upregulated	Genotype_spt3_vs_wt
YDL058W	USO1	1765.87	0.260041	0.076592	0	1	1	Upregulated	Genotype_spt3_vs_wt
YDL057W	YDL057W	166.34	0.0856429	0.0776444	0	1	1	Upregulated	Genotype_spt3_vs_wt
YDL056W	MBP1	677.489	0.296472	0.0509976	0	1	1	Upregulated	Genotype_spt3_vs_wt
YDL054C	MCH1	498.928	0.428307	0.062396	0	1	1	Upregulated	Genotype_spt3_vs_wt
YDL053C	PBP4	780.926	0.490849	0.0695545	0	1	1	Upregulated	Genotype_spt3_vs_wt
YDL052C	SLC1	1032.37	0.206701	0.0608186	0	1	1	Upregulated	Genotype_spt3_vs_wt
YDL046W	NPC2	1465.89	0.251475	0.0658384	0	1	1	Upregulated	Genotype_spt3_vs_wt
YDL045W-A	MRP10	362.002	0.489783	0.0737372	0	1	1	Upregulated	Genotype_spt3_vs_wt
YDL045C	FAD1	384.981	0.239415	0.0497861	0	1	1	Upregulated	Genotype_spt3_vs_wt
YDL044C	MTF2	250.434	0.299021	0.0524154	0	1	1	Upregulated	Genotype_spt3_vs_wt
YDL040C	NAT1	2325.31	0.141707	0.0448839	0	1	1	Upregulated	Genotype_spt3_vs_wt
YDL036C	PUS9	411.878	0.0740194	0.0846441	0	1	1	Upregulated	Genotype_spt3_vs_wt
YDL035C	GPR1	1211.59	0.520613	0.0515114	0.400167	0.689034	1	Upregulated	Genotype_spt3_vs_wt
YDL034W	YDL034W	0.57448	0.136838	0.857125	0	1	1	Upregulated	Genotype_spt3_vs_wt
YDL033C	SLM3	209.089	0.0560007	0.0718196	0	1	1	Upregulated	Genotype_spt3_vs_wt
YDL032W	YDL032W	0.904417	0.34851	0.705107	0	1	1	Upregulated	Genotype_spt3_vs_wt
YDL031W	DBP10	2472.16	0.129592	0.114521	0	1	1	Upregulated	Genotype_spt3_vs_wt
YDL028C	MPS1	626.686	0.17512	0.0521012	0	1	1	Upregulated	Genotype_spt3_vs_wt
YDL027C	MRX9	620.669	0.456398	0.0820846	0	1	1	Upregulated	Genotype_spt3_vs_wt
YDL025C	RTK1	564.093	0.329515	0.0828637	0	1	1	Upregulated	Genotype_spt3_vs_wt
YDL022C-A	YDL022C-A	0.803321	0.671868	0.923258	0.186154	0.852324	1	Upregulated	Genotype_spt3_vs_wt
YDL021W	GPM2	316.179	0.462678	0.22034	0	1	1	Upregulated	Genotype_spt3_vs_wt
YDL018C	ERP3	347.349	0.0410257	0.0809207	0	1	1	Upregulated	Genotype_spt3_vs_wt
YDL017W	CDC7	323.238	0.0766863	0.0691042	0	1	1	Upregulated	Genotype_spt3_vs_wt
YDL015C	TSC13	2285.95	0.0914185	0.063644	0	1	1	Upregulated	Genotype_spt3_vs_wt
YDL014W	NOP1	6250.16	0.0104954	0.0990315	0	1	1	Upregulated	Genotype_spt3_vs_wt
YDL013W	SLX5	488.65	0.232218	0.068496	0	1	1	Upregulated	Genotype_spt3_vs_wt
YDL010W	GRX6	579.396	0.137925	0.0810737	0	1	1	Upregulated	Genotype_spt3_vs_wt
YDL007C-A	YDL007C-A	1.7546	0.199846	0.567007	0	1	1	Upregulated	Genotype_spt3_vs_wt
YDL007W	RPT2	3266.59	0.0372304	0.0676234	0	1	1	Upregulated	Genotype_spt3_vs_wt
YDL004W	ATP16	2061.57	0.035693	0.0734934	0	1	1	Upregulated	Genotype_spt3_vs_wt
YDR001C	NTH1	2364.38	0.430032	0.104102	0	1	1	Upregulated	Genotype_spt3_vs_wt
YDR003W	RCR2	286.214	0.133756	0.0788214	0	1	1	Upregulated	Genotype_spt3_vs_wt
YDR004W	RAD57	340.392	0.00249377	0.0504449	0	1	1	Upregulated	Genotype_spt3_vs_wt
YDR006C	SOK1	1037.19	0.0999631	0.100715	0	1	1	Upregulated	Genotype_spt3_vs_wt
YDR009W	GAL3	756.174	0.304084	0.170595	0	1	1	Upregulated	Genotype_spt3_vs_wt
YDR014W	RAD61	198.267	0.239071	0.0680095	0	1	1	Upregulated	Genotype_spt3_vs_wt
YDR014W-A	HED1	25.8152	0.0879477	0.184399	0	1	1	Upregulated	Genotype_spt3_vs_wt
YDR018C	YDR018C	104.083	0.841078	0.23453	1.45431	0.145861	1	Upregulated	Genotype_spt3_vs_wt
YDR026C	NSI1	621.101	0.203463	0.0567301	0	1	1	Upregulated	Genotype_spt3_vs_wt
YDR027C	VPS54	737.097	0.0734202	0.0631626	0	1	1	Upregulated	Genotype_spt3_vs_wt
YDR028C	REG1	2310.25	0.313196	0.0563955	0	1	1	Upregulated	Genotype_spt3_vs_wt
YDR030C	RAD28	203.878	0.194044	0.0875516	0	1	1	Upregulated	Genotype_spt3_vs_wt
YDR032C	PST2	2882.89	0.0810722	0.0759729	0	1	1	Upregulated	Genotype_spt3_vs_wt
YDR034C	LYS14	746.386	0.167175	0.0436239	0	1	1	Upregulated	Genotype_spt3_vs_wt
YDR034C-A	YDR034C-A	0.557692	1.31935	0.974284	0.840977	0.400361	1	Upregulated	Genotype_spt3_vs_wt
YDR038C	ENA5	1377.31	0.143236	0.0581653	0	1	1	Upregulated	Genotype_spt3_vs_wt
YDR039C	ENA2	1517.91	0.114301	0.0571136	0	1	1	Upregulated	Genotype_spt3_vs_wt
YDR040C	ENA1	1522.39	0.18705	0.0638532	0	1	1	Upregulated	Genotype_spt3_vs_wt
YDR043C	NRG1	193.686	0.786082	0.216504	1.32137	0.186378	1	Upregulated	Genotype_spt3_vs_wt
YDR044W	HEM13	784.849	0.430556	0.154464	0	1	1	Upregulated	Genotype_spt3_vs_wt
YDR047W	HEM12	1267.1	0.0871009	0.0620262	0	1	1	Upregulated	Genotype_spt3_vs_wt
YDR048C	YDR048C	2.03769	0.823437	0.55685	0.580834	0.561353	1	Upregulated	Genotype_spt3_vs_wt
YDR049W	VMS1	636.657	0.17285	0.0519858	0	1	1	Upregulated	Genotype_spt3_vs_wt
YDR051C	DET1	606.078	0.0809226	0.0660637	0	1	1	Upregulated	Genotype_spt3_vs_wt
YDR052C	DBF4	960.236	0.104989	0.0418625	0	1	1	Upregulated	Genotype_spt3_vs_wt
YDR053W	YDR053W	0.753713	0.21981	0.820105	0	1	1	Upregulated	Genotype_spt3_vs_wt
YDR054C	CDC34	1003.03	0.215422	0.0424295	0	1	1	Upregulated	Genotype_spt3_vs_wt
YDR056C	EMC10	903.946	0.200416	0.0644745	0	1	1	Upregulated	Genotype_spt3_vs_wt
YDR057W	YOS9	505.028	0.118554	0.0500839	0	1	1	Upregulated	Genotype_spt3_vs_wt
YDR058C	TGL2	207.664	0.400693	0.0922314	0	1	1	Upregulated	Genotype_spt3_vs_wt
YDR060W	MAK21	3231.85	0.0572418	0.107498	0	1	1	Upregulated	Genotype_spt3_vs_wt
YDR061W	YDR061W	663.395	0.200739	0.0696144	0	1	1	Upregulated	Genotype_spt3_vs_wt
YDR062W	LCB2	2806.86	0.0938748	0.0526648	0	1	1	Upregulated	Genotype_spt3_vs_wt
YDR067C	OCA6	266.346	0.0440492	0.0659548	0	1	1	Upregulated	Genotype_spt3_vs_wt
YDR069C	DOA4	400.151	0.321928	0.0912983	0	1	1	Upregulated	Genotype_spt3_vs_wt
YDR070C	FMP16	264.03	0.449431	0.227182	0	1	1	Upregulated	Genotype_spt3_vs_wt
YDR071C	PAA1	1399.08	0.0190229	0.0670435	0	1	1	Upregulated	Genotype_spt3_vs_wt
YDR072C	IPT1	1029.51	0.0465506	0.0818668	0	1	1	Upregulated	Genotype_spt3_vs_wt
YDR077W	SED1	56894	0.609591	0.122738	0.89288	0.371921	1	Upregulated	Genotype_spt3_vs_wt
YDR078C	SHU2	102.196	0.57493	0.0908921	0.82438	0.409724	1	Upregulated	Genotype_spt3_vs_wt
YDR079W	PET100	220.158	0.0196639	0.0862713	0	1	1	Upregulated	Genotype_spt3_vs_wt
YDR079C-A	TFB5	85.1233	0.0497181	0.140303	0	1	1	Upregulated	Genotype_spt3_vs_wt
YDR080W	VPS41	705.368	0.294758	0.05485	0	1	1	Upregulated	Genotype_spt3_vs_wt
YDR081C	PDC2	726.666	0.268836	0.0567704	0	1	1	Upregulated	Genotype_spt3_vs_wt
YDR082W	STN1	271.592	0.0786357	0.0603771	0	1	1	Upregulated	Genotype_spt3_vs_wt
YDR085C	AFR1	489.268	0.249941	0.141246	0	1	1	Upregulated	Genotype_spt3_vs_wt
YDR090C	YDR090C	342.365	0.291103	0.0606813	0	1	1	Upregulated	Genotype_spt3_vs_wt
YDR091C	RLI1	2200.8	0.192837	0.0845534	0	1	1	Upregulated	Genotype_spt3_vs_wt
YDR092W	UBC13	647.205	0.426183	0.0611725	0	1	1	Upregulated	Genotype_spt3_vs_wt
YDR096W	GIS1	527.067	0.353444	0.131693	0	1	1	Upregulated	Genotype_spt3_vs_wt
YDR097C	MSH6	933.904	0.13388	0.0557185	0	1	1	Upregulated	Genotype_spt3_vs_wt
YDR099W	BMH2	4037.36	0.450134	0.0528284	0	1	1	Upregulated	Genotype_spt3_vs_wt
YDR102C	YDR102C	0.943913	0.185353	0.774357	0	1	1	Upregulated	Genotype_spt3_vs_wt
YDR103W	STE5	141.312	0.185874	0.0796104	0	1	1	Upregulated	Genotype_spt3_vs_wt
YDR104C	SPO71	363.617	0.216907	0.0642176	0	1	1	Upregulated	Genotype_spt3_vs_wt
YDR105C	TMS1	548.726	0.184321	0.070543	0	1	1	Upregulated	Genotype_spt3_vs_wt
YDR106W	ARP10	22.4776	0.077634	0.178618	0	1	1	Upregulated	Genotype_spt3_vs_wt
YDR108W	TRS85	395.946	0.0394546	0.0477407	0	1	1	Upregulated	Genotype_spt3_vs_wt
YDR109C	YDR109C	458.004	0.0810189	0.0518067	0	1	1	Upregulated	Genotype_spt3_vs_wt
YDR111C	ALT2	424.28	0.527258	0.0899926	0.302897	0.761969	1	Upregulated	Genotype_spt3_vs_wt
YDR117C	TMA64	698.051	0.049063	0.0391103	0	1	1	Upregulated	Genotype_spt3_vs_wt
YDR118W	APC4	253.103	0.00589232	0.0663615	0	1	1	Upregulated	Genotype_spt3_vs_wt
YDR119W	VBA4	1572.3	0.0233578	0.0689983	0	1	1	Upregulated	Genotype_spt3_vs_wt
YDR121W	DPB4	447.682	0.0459812	0.0800836	0	1	1	Upregulated	Genotype_spt3_vs_wt
YDR122W	KIN1	1209.6	0.127854	0.0881332	0	1	1	Upregulated	Genotype_spt3_vs_wt
YDR124W	YDR124W	46.5934	0.0241446	0.120335	0	1	1	Upregulated	Genotype_spt3_vs_wt
YDR126W	SWF1	162.284	0.586225	0.0745306	1.15691	0.247308	1	Upregulated	Genotype_spt3_vs_wt
YDR127W	ARO1	3056.13	0.479092	0.0652896	0	1	1	Upregulated	Genotype_spt3_vs_wt
YDR129C	SAC6	2597.56	0.0696233	0.0693234	0	1	1	Upregulated	Genotype_spt3_vs_wt
YDR130C	FIN1	240.322	0.197542	0.0817648	0	1	1	Upregulated	Genotype_spt3_vs_wt
YDR131C	YDR131C	255.204	0.333838	0.0539611	0	1	1	Upregulated	Genotype_spt3_vs_wt
YDR132C	YDR132C	202.669	0.439541	0.0716786	0	1	1	Upregulated	Genotype_spt3_vs_wt
YDR137W	RGP1	550.799	0.144429	0.0450246	0	1	1	Upregulated	Genotype_spt3_vs_wt
YDR138W	HPR1	641.988	0.173641	0.0523974	0	1	1	Upregulated	Genotype_spt3_vs_wt
YDR140W	MTQ2	316.073	0.172336	0.0596183	0	1	1	Upregulated	Genotype_spt3_vs_wt
YDR141C	DOP1	1263.4	0.35039	0.0616471	0	1	1	Upregulated	Genotype_spt3_vs_wt
YDR142C	PEX7	280.681	0.242058	0.0573884	0	1	1	Upregulated	Genotype_spt3_vs_wt
YDR143C	SAN1	672.678	0.417387	0.0646426	0	1	1	Upregulated	Genotype_spt3_vs_wt
YDR144C	MKC7	1365.75	0.218713	0.0789699	0	1	1	Upregulated	Genotype_spt3_vs_wt
YDR145W	TAF12	982.038	0.262992	0.0502218	0	1	1	Upregulated	Genotype_spt3_vs_wt
YDR146C	SWI5	901.626	0.291117	0.0974789	0	1	1	Upregulated	Genotype_spt3_vs_wt
YDR147W	EKI1	370.094	0.118023	0.0604488	0	1	1	Upregulated	Genotype_spt3_vs_wt
YDR148C	KGD2	2244.8	0.0984587	0.0828626	0	1	1	Upregulated	Genotype_spt3_vs_wt
YDR149C	YDR149C	0.213669	0.415244	2.32027	0	1	1	Upregulated	Genotype_spt3_vs_wt
YDR150W	NUM1	2269.83	0.332402	0.0619767	0	1	1	Upregulated	Genotype_spt3_vs_wt
YDR151C	CTH1	531.95	0.670887	0.0986058	1.73303	0.0830906	1	Upregulated	Genotype_spt3_vs_wt
YDR152W	GIR2	1160.81	0.014617	0.0897286	0	1	1	Upregulated	Genotype_spt3_vs_wt
YDR153C	ENT5	725.645	0.30374	0.0538419	0	1	1	Upregulated	Genotype_spt3_vs_wt
YDR156W	RPA14	497.22	0.102271	0.103977	0	1	1	Upregulated	Genotype_spt3_vs_wt
YDR157W	YDR157W	139.576	0.0772281	0.109036	0	1	1	Upregulated	Genotype_spt3_vs_wt
YDR159W	SAC3	709.463	0.2634	0.0456425	0	1	1	Upregulated	Genotype_spt3_vs_wt
YDR160W	SSY1	512.746	0.221479	0.0471337	0	1	1	Upregulated	Genotype_spt3_vs_wt
YDR162C	NBP2	409.905	0.133928	0.0472384	0	1	1	Upregulated	Genotype_spt3_vs_wt
YDR163W	CWC15	359.616	0.00424852	0.109696	0	1	1	Upregulated	Genotype_spt3_vs_wt
YDR166C	SEC5	775.268	0.234146	0.0427736	0	1	1	Upregulated	Genotype_spt3_vs_wt
YDR169C	STB3	641.454	0.0214048	0.0687516	0	1	1	Upregulated	Genotype_spt3_vs_wt
YDR169C-A	YDR169C-A	3.48742	0.552422	0.375646	0.139553	0.889014	1	Upregulated	Genotype_spt3_vs_wt
YDR170C	SEC7	2961.56	0.0387581	0.0575684	0	1	1	Upregulated	Genotype_spt3_vs_wt
YDR174W	HMO1	1578.42	0.0987664	0.0806047	0	1	1	Upregulated	Genotype_spt3_vs_wt
YDR176W	NGG1	860.608	0.239277	0.0607622	0	1	1	Upregulated	Genotype_spt3_vs_wt
YDR177W	UBC1	1447.19	0.228056	0.0614723	0	1	1	Upregulated	Genotype_spt3_vs_wt
YDR180W	SCC2	580.653	0.192524	0.0702197	0	1	1	Upregulated	Genotype_spt3_vs_wt
YDR181C	SAS4	376.116	0.0367738	0.06095	0	1	1	Upregulated	Genotype_spt3_vs_wt
YDR182W	CDC1	990.007	0.147695	0.0345748	0	1	1	Upregulated	Genotype_spt3_vs_wt
YDR182W-A	YDR182W-A	32.0709	0.274323	0.136187	0	1	1	Upregulated	Genotype_spt3_vs_wt
YDR185C	UPS3	69.5783	0.195064	0.112867	0	1	1	Upregulated	Genotype_spt3_vs_wt
YDR186C	SND1	1488.64	0.409024	0.0697515	0	1	1	Upregulated	Genotype_spt3_vs_wt
YDR189W	SLY1	1177.59	0.128387	0.0474675	0	1	1	Upregulated	Genotype_spt3_vs_wt
YDR190C	RVB1	2205.05	0.00509555	0.0556918	0	1	1	Upregulated	Genotype_spt3_vs_wt
YDR191W	HST4	160.191	0.0746654	0.0997869	0	1	1	Upregulated	Genotype_spt3_vs_wt
YDR192C	NUP42	316.359	0.200811	0.057081	0	1	1	Upregulated	Genotype_spt3_vs_wt
YDR194C	MSS116	2125.13	0.184915	0.0679522	0	1	1	Upregulated	Genotype_spt3_vs_wt
YDR195W	REF2	369.035	0.419435	0.0661909	0	1	1	Upregulated	Genotype_spt3_vs_wt
YDR197W	CBS2	266.945	0.166993	0.0611811	0	1	1	Upregulated	Genotype_spt3_vs_wt
YDR200C	VPS64	614.983	0.0153873	0.055251	0	1	1	Upregulated	Genotype_spt3_vs_wt
YDR202C	RAV2	338.005	0.26147	0.0696363	0	1	1	Upregulated	Genotype_spt3_vs_wt
YDR203W	YDR203W	1.25183	0.0374721	0.709061	0	1	1	Upregulated	Genotype_spt3_vs_wt
YDR204W	COQ4	489.651	0.234519	0.088199	0	1	1	Upregulated	Genotype_spt3_vs_wt
YDR205W	MSC2	475.926	0.358981	0.0574031	0	1	1	Upregulated	Genotype_spt3_vs_wt
YDR206W	EBS1	1237.68	0.193082	0.0583789	0	1	1	Upregulated	Genotype_spt3_vs_wt
YDR207C	UME6	572.187	0.0705437	0.0542749	0	1	1	Upregulated	Genotype_spt3_vs_wt
YDR208W	MSS4	1058.32	0.0602112	0.0412306	0	1	1	Upregulated	Genotype_spt3_vs_wt
YDR215C	YDR215C	2.85773	0.0313043	0.499347	0	1	1	Upregulated	Genotype_spt3_vs_wt
YDR216W	ADR1	1371.63	0.605817	0.149441	0.708083	0.478894	1	Upregulated	Genotype_spt3_vs_wt
YDR233C	RTN1	4231.17	0.236075	0.101324	0	1	1	Upregulated	Genotype_spt3_vs_wt
YDR246W-A	YDR246W-A	9.81325	0.0117372	0.256544	0	1	1	Upregulated	Genotype_spt3_vs_wt
YDR249C	YDR249C	169.568	0.0541673	0.0965435	0	1	1	Upregulated	Genotype_spt3_vs_wt
YDR250C	YDR250C	1.49598	0.607963	0.612539	0.176255	0.860094	1	Upregulated	Genotype_spt3_vs_wt
YDR253C	MET32	94.6606	0.602098	0.158177	0.645465	0.518626	1	Upregulated	Genotype_spt3_vs_wt
YDR258C	HSP78	2028.76	0.549029	0.264165	0.185598	0.85276	1	Upregulated	Genotype_spt3_vs_wt
YDR259C	YAP6	153.177	0.170448	0.132327	0	1	1	Upregulated	Genotype_spt3_vs_wt
YDR262W	YDR262W	812.096	0.396297	0.080119	0	1	1	Upregulated	Genotype_spt3_vs_wt
YDR263C	DIN7	171.48	0.247401	0.0855457	0	1	1	Upregulated	Genotype_spt3_vs_wt
YDR264C	AKR1	1931.87	0.569126	0.0592223	1.16723	0.243116	1	Upregulated	Genotype_spt3_vs_wt
YDR265W	PEX10	232.827	0.15698	0.0634023	0	1	1	Upregulated	Genotype_spt3_vs_wt
YDR266C	HEL2	973.108	0.0638736	0.0442546	0	1	1	Upregulated	Genotype_spt3_vs_wt
YDR268W	MSW1	287.001	0.238112	0.0507213	0	1	1	Upregulated	Genotype_spt3_vs_wt
YDR270W	CCC2	498.494	0.615721	0.0973713	1.18845	0.234655	1	Upregulated	Genotype_spt3_vs_wt
YDR272W	GLO2	1096.84	0.100956	0.0717725	0	1	1	Upregulated	Genotype_spt3_vs_wt
YDR273W	DON1	151.245	0.111586	0.0917865	0	1	1	Upregulated	Genotype_spt3_vs_wt
YDR279W	RNH202	375.327	0.0309553	0.0493631	0	1	1	Upregulated	Genotype_spt3_vs_wt
YDR283C	GCN2	1225.16	0.219156	0.0498688	0	1	1	Upregulated	Genotype_spt3_vs_wt
YDR284C	DPP1	860.126	0.0141465	0.0535208	0	1	1	Upregulated	Genotype_spt3_vs_wt
YDR285W	ZIP1	229.579	0.226388	0.0757368	0	1	1	Upregulated	Genotype_spt3_vs_wt
YDR287W	INM2	379.302	0.00689988	0.0667466	0	1	1	Upregulated	Genotype_spt3_vs_wt
YDR289C	RTT103	590.424	0.280168	0.0576497	0	1	1	Upregulated	Genotype_spt3_vs_wt
YDR290W	YDR290W	0.286751	0.0511002	1.31032	0	1	1	Upregulated	Genotype_spt3_vs_wt
YDR291W	HRQ1	582.799	0.132209	0.0488412	0	1	1	Upregulated	Genotype_spt3_vs_wt
YDR293C	SSD1	2715.29	0.314007	0.0731338	0	1	1	Upregulated	Genotype_spt3_vs_wt
YDR294C	DPL1	1679.3	0.330273	0.0369953	0	1	1	Upregulated	Genotype_spt3_vs_wt
YDR295C	HDA2	615.663	0.476922	0.0558622	0	1	1	Upregulated	Genotype_spt3_vs_wt
YDR298C	ATP5	2192.65	0.15621	0.0675199	0	1	1	Upregulated	Genotype_spt3_vs_wt
YDR299W	BFR2	1600.71	0.0377363	0.122612	0	1	1	Upregulated	Genotype_spt3_vs_wt
YDR301W	CFT1	858.644	0.116565	0.0642728	0	1	1	Upregulated	Genotype_spt3_vs_wt
YDR304C	CPR5	2213.46	0.133647	0.0570977	0	1	1	Upregulated	Genotype_spt3_vs_wt
YDR305C	HNT2	277.538	0.0933074	0.0677497	0	1	1	Upregulated	Genotype_spt3_vs_wt
YDR306C	YDR306C	435.548	0.192681	0.0586342	0	1	1	Upregulated	Genotype_spt3_vs_wt
YDR307W	PMT7	646.791	0.15469	0.0630762	0	1	1	Upregulated	Genotype_spt3_vs_wt
YDR309C	GIC2	985.502	0.0834673	0.122157	0	1	1	Upregulated	Genotype_spt3_vs_wt
YDR310C	SUM1	1637.56	0.0233644	0.045336	0	1	1	Upregulated	Genotype_spt3_vs_wt
YDR311W	TFB1	559.183	0.0973579	0.0455769	0	1	1	Upregulated	Genotype_spt3_vs_wt
YDR313C	PIB1	259.943	0.34333	0.0697857	0	1	1	Upregulated	Genotype_spt3_vs_wt
YDR314C	RAD34	156.464	0.44753	0.107916	0	1	1	Upregulated	Genotype_spt3_vs_wt
YDR315C	IPK1	176.096	0.037949	0.0779534	0	1	1	Upregulated	Genotype_spt3_vs_wt
YDR316W	OMS1	545.767	0.01896	0.0780497	0	1	1	Upregulated	Genotype_spt3_vs_wt
YDR319C	YDR319C	358.867	0.196021	0.0599807	0	1	1	Upregulated	Genotype_spt3_vs_wt
YDR323C	PEP7	197.405	0.214718	0.0828569	0	1	1	Upregulated	Genotype_spt3_vs_wt
YDR326C	YSP2	1516.4	0.260165	0.0574715	0	1	1	Upregulated	Genotype_spt3_vs_wt
YDR329C	PEX3	726.704	0.257316	0.0495771	0	1	1	Upregulated	Genotype_spt3_vs_wt
YDR330W	UBX5	541.81	0.296897	0.0678252	0	1	1	Upregulated	Genotype_spt3_vs_wt
YDR333C	RQC1	770.29	0.261919	0.0480263	0	1	1	Upregulated	Genotype_spt3_vs_wt
YDR335W	MSN5	1855.82	0.234949	0.0521852	0	1	1	Upregulated	Genotype_spt3_vs_wt
YDR338C	YDR338C	354.881	0.316056	0.0603539	0	1	1	Upregulated	Genotype_spt3_vs_wt
YDR339C	FCF1	617.543	0.0233455	0.0937106	0	1	1	Upregulated	Genotype_spt3_vs_wt
YDR342C	HXT7	10163.9	0.0599771	0.226767	0	1	1	Upregulated	Genotype_spt3_vs_wt
YDR348C	PAL1	996.537	0.0136415	0.0493827	0	1	1	Upregulated	Genotype_spt3_vs_wt
YDR349C	YPS7	1787.78	0.372186	0.0580506	0	1	1	Upregulated	Genotype_spt3_vs_wt
YDR350C	ATP22	662.918	0.395381	0.0573008	0	1	1	Upregulated	Genotype_spt3_vs_wt
YDR351W	SBE2	972.392	0.176603	0.0545911	0	1	1	Upregulated	Genotype_spt3_vs_wt
YDR353W	TRR1	4343.11	0.0672312	0.0625262	0	1	1	Upregulated	Genotype_spt3_vs_wt
YDR356W	SPC110	782.312	0.0913366	0.0930948	0	1	1	Upregulated	Genotype_spt3_vs_wt
YDR358W	GGA1	485.954	0.416679	0.124222	0	1	1	Upregulated	Genotype_spt3_vs_wt
YDR369C	XRS2	286.616	0.0437309	0.0744517	0	1	1	Upregulated	Genotype_spt3_vs_wt
YDR371W	CTS2	435.555	0.0605675	0.0676599	0	1	1	Upregulated	Genotype_spt3_vs_wt
YDR375C	BCS1	480.364	0.113413	0.0526761	0	1	1	Upregulated	Genotype_spt3_vs_wt
YDR376W	ARH1	558.842	0.12483	0.0496391	0	1	1	Upregulated	Genotype_spt3_vs_wt
YDR379W	RGA2	757.311	0.274047	0.0709637	0	1	1	Upregulated	Genotype_spt3_vs_wt
YDR381C-A	YDR381C-A	262.133	0.37558	0.103456	0	1	1	Upregulated	Genotype_spt3_vs_wt
YDR383C	NKP1	184.602	0.0458373	0.0766847	0	1	1	Upregulated	Genotype_spt3_vs_wt
YDR385W	EFT2	22764.4	0.0750613	0.0708439	0	1	1	Upregulated	Genotype_spt3_vs_wt
YDR386W	MUS81	284.282	0.0748534	0.0666543	0	1	1	Upregulated	Genotype_spt3_vs_wt
YDR387C	CIN10	422.546	0.240408	0.0739407	0	1	1	Upregulated	Genotype_spt3_vs_wt
YDR388W	RVS167	2365.98	0.0728177	0.0514342	0	1	1	Upregulated	Genotype_spt3_vs_wt
YDR389W	SAC7	609.326	0.266412	0.0688834	0	1	1	Upregulated	Genotype_spt3_vs_wt
YDR390C	UBA2	975.938	0.140569	0.0396694	0	1	1	Upregulated	Genotype_spt3_vs_wt
YDR394W	RPT3	2232.61	0.157406	0.0476194	0	1	1	Upregulated	Genotype_spt3_vs_wt
YDR395W	SXM1	2372.24	0.0939404	0.0691154	0	1	1	Upregulated	Genotype_spt3_vs_wt
YDR405W	MRP20	577.401	0.0607577	0.089678	0	1	1	Upregulated	Genotype_spt3_vs_wt
YDR407C	TRS120	1039.03	0.205095	0.0606941	0	1	1	Upregulated	Genotype_spt3_vs_wt
YDR409W	SIZ1	425.205	0.133125	0.0771571	0	1	1	Upregulated	Genotype_spt3_vs_wt
YDR410C	STE14	132.316	0.0769871	0.0898119	0	1	1	Upregulated	Genotype_spt3_vs_wt
YDR411C	DFM1	533.022	0.323617	0.0712704	0	1	1	Upregulated	Genotype_spt3_vs_wt
YDR415C	YDR415C	344.18	0.145575	0.0520474	0	1	1	Upregulated	Genotype_spt3_vs_wt
YDR416W	SYF1	449.723	0.147157	0.0513223	0	1	1	Upregulated	Genotype_spt3_vs_wt
YDR419W	RAD30	332.6	0.30295	0.0497724	0	1	1	Upregulated	Genotype_spt3_vs_wt
YDR420W	HKR1	1201.72	0.340596	0.092611	0	1	1	Upregulated	Genotype_spt3_vs_wt
YDR421W	ARO80	379.105	0.0853334	0.0654939	0	1	1	Upregulated	Genotype_spt3_vs_wt
YDR422C	SIP1	643.327	0.178919	0.0446934	0	1	1	Upregulated	Genotype_spt3_vs_wt
YDR423C	CAD1	360.198	0.405079	0.0647387	0	1	1	Upregulated	Genotype_spt3_vs_wt
YDR424C	DYN2	377.457	0.0075346	0.124067	0	1	1	Upregulated	Genotype_spt3_vs_wt
YDR425W	SNX41	354.692	0.529467	0.0797874	0.369321	0.711888	1	Upregulated	Genotype_spt3_vs_wt
YDR427W	RPN9	1822.68	0.227918	0.0575886	0	1	1	Upregulated	Genotype_spt3_vs_wt
YDR430C	CYM1	945.055	0.0448657	0.0638683	0	1	1	Upregulated	Genotype_spt3_vs_wt
YDR434W	GPI17	1286.49	0.135752	0.0598041	0	1	1	Upregulated	Genotype_spt3_vs_wt
YDR435C	PPM1	321.508	0.0032996	0.0596448	0	1	1	Upregulated	Genotype_spt3_vs_wt
YDR436W	PPZ2	435.364	0.116232	0.0707083	0	1	1	Upregulated	Genotype_spt3_vs_wt
YDR437W	GPI19	37.6782	0.46301	0.119757	0	1	1	Upregulated	Genotype_spt3_vs_wt
YDR438W	THI74	212.182	0.150838	0.0740793	0	1	1	Upregulated	Genotype_spt3_vs_wt
YDR441C	APT2	400.591	0.00280972	0.074119	0	1	1	Upregulated	Genotype_spt3_vs_wt
YDR443C	SSN2	579.501	0.198014	0.0740171	0	1	1	Upregulated	Genotype_spt3_vs_wt
YDR445C	YDR445C	0.15537	0.0520944	2.16844	0	1	1	Upregulated	Genotype_spt3_vs_wt
YDR446W	ECM11	12.7739	0.452594	0.219654	0	1	1	Upregulated	Genotype_spt3_vs_wt
YDR452W	PPN1	3379.74	0.584796	0.0558785	1.5175	0.129141	1	Upregulated	Genotype_spt3_vs_wt
YDR454C	GUK1	2164.68	0.0992643	0.0716574	0	1	1	Upregulated	Genotype_spt3_vs_wt
YDR455C	YDR455C	0.613126	0.152364	1.03542	0	1	1	Upregulated	Genotype_spt3_vs_wt
YDR456W	NHX1	1178.7	0.516691	0.0546698	0.305314	0.760127	1	Upregulated	Genotype_spt3_vs_wt
YDR457W	TOM1	2739.49	0.410907	0.0654745	0	1	1	Upregulated	Genotype_spt3_vs_wt
YDR458C	HEH2	797.288	0.0956408	0.055288	0	1	1	Upregulated	Genotype_spt3_vs_wt
YDR461W	MFA1	15.4439	0.222058	0.296877	0	1	1	Upregulated	Genotype_spt3_vs_wt
YDR463W	STP1	838.764	0.439252	0.0565099	0	1	1	Upregulated	Genotype_spt3_vs_wt
YDR464W	SPP41	2024.76	0.0100022	0.0657252	0	1	1	Upregulated	Genotype_spt3_vs_wt
YDR466W	PKH3	731.073	0.167009	0.0641998	0	1	1	Upregulated	Genotype_spt3_vs_wt
YDR473C	PRP3	552.613	0.127618	0.0723529	0	1	1	Upregulated	Genotype_spt3_vs_wt
YDR476C	YDR476C	380.293	0.58241	0.0653921	1.26024	0.207582	1	Upregulated	Genotype_spt3_vs_wt
YDR479C	PEX29	486.531	0.177948	0.0852805	0	1	1	Upregulated	Genotype_spt3_vs_wt
YDR480W	DIG2	208.043	0.0409881	0.0634276	0	1	1	Upregulated	Genotype_spt3_vs_wt
YDR483W	KRE2	3649.96	0.0761544	0.0507421	0	1	1	Upregulated	Genotype_spt3_vs_wt
YDR484W	VPS52	331.91	0.222005	0.0577067	0	1	1	Upregulated	Genotype_spt3_vs_wt
YDR485C	VPS72	990.148	0.238913	0.0614167	0	1	1	Upregulated	Genotype_spt3_vs_wt
YDR486C	VPS60	567.387	0.0862121	0.0723063	0	1	1	Upregulated	Genotype_spt3_vs_wt
YDR494W	RSM28	648.692	0.137946	0.0499185	0	1	1	Upregulated	Genotype_spt3_vs_wt
YDR495C	VPS3	562.225	0.215871	0.0622572	0	1	1	Upregulated	Genotype_spt3_vs_wt
YDR497C	ITR1	4383.25	0.335038	0.0717876	0	1	1	Upregulated	Genotype_spt3_vs_wt
YDR498C	SEC20	382.719	0.0869765	0.0595578	0	1	1	Upregulated	Genotype_spt3_vs_wt
YDR499W	LCD1	373.237	0.114997	0.0559643	0	1	1	Upregulated	Genotype_spt3_vs_wt
YDR502C	SAM2	1707.42	0.123629	0.0984085	0	1	1	Upregulated	Genotype_spt3_vs_wt
YDR503C	LPP1	246.525	0.201765	0.0837875	0	1	1	Upregulated	Genotype_spt3_vs_wt
YDR505C	PSP1	865.263	0.0846327	0.0838385	0	1	1	Upregulated	Genotype_spt3_vs_wt
YDR507C	GIN4	1247.7	0.144919	0.063521	0	1	1	Upregulated	Genotype_spt3_vs_wt
YDR510W	SMT3	1491.45	0.0259221	0.0631936	0	1	1	Upregulated	Genotype_spt3_vs_wt
YDR511W	SDH7	198.171	0.16925	0.0894859	0	1	1	Upregulated	Genotype_spt3_vs_wt
YDR514C	YDR514C	387.23	0.0582312	0.0815483	0	1	1	Upregulated	Genotype_spt3_vs_wt
YDR515W	SLF1	403.079	0.146639	0.0718596	0	1	1	Upregulated	Genotype_spt3_vs_wt
YDR516C	EMI2	1684.82	0.215747	0.152083	0	1	1	Upregulated	Genotype_spt3_vs_wt
YDR518W	EUG1	713.753	0.28808	0.0789883	0	1	1	Upregulated	Genotype_spt3_vs_wt
YDR520C	URC2	363.234	0.114308	0.066358	0	1	1	Upregulated	Genotype_spt3_vs_wt
YDR522C	SPS2	39.5577	0.426779	0.424828	0	1	1	Upregulated	Genotype_spt3_vs_wt
YDR523C	SPS1	60.1006	0.397027	0.168475	0	1	1	Upregulated	Genotype_spt3_vs_wt
YDR524C	AGE1	622.464	0.426423	0.051905	0	1	1	Upregulated	Genotype_spt3_vs_wt
YDR524C-B	YDR524C-B	11999.1	0.124074	0.10968	0	1	1	Upregulated	Genotype_spt3_vs_wt
YDR525W	API2	1.18031	1.59157	0.633175	1.72396	0.0847144	1	Upregulated	Genotype_spt3_vs_wt
YDR527W	RBA50	1009.36	0.173085	0.0996561	0	1	1	Upregulated	Genotype_spt3_vs_wt
YDR528W	HLR1	311.162	0.100585	0.140603	0	1	1	Upregulated	Genotype_spt3_vs_wt
YDR529C	QCR7	2078.14	0.262846	0.11323	0	1	1	Upregulated	Genotype_spt3_vs_wt
YDR530C	APA2	342.67	0.0226512	0.0785651	0	1	1	Upregulated	Genotype_spt3_vs_wt
YDR532C	KRE28	274.063	0.0962365	0.0742751	0	1	1	Upregulated	Genotype_spt3_vs_wt
YDR535C	YDR535C	10.2078	0.428968	0.253689	0	1	1	Upregulated	Genotype_spt3_vs_wt
YDR542W	PAU10	7.86708	0.49143	0.306525	0	1	1	Upregulated	Genotype_spt3_vs_wt
YDR543C	YDR543C	0.222413	1.53865	1.76167	0.589582	0.555471	1	Upregulated	Genotype_spt3_vs_wt
YDR544C	YDR544C	2.82013	0.862705	0.406027	0.893303	0.371695	1	Upregulated	Genotype_spt3_vs_wt
YDR545C-A	YDR545C-A	2.31097	0.444932	0.41501	0	1	1	Upregulated	Genotype_spt3_vs_wt
YOL166W-A	YOL166W-A	0.340857	0.59689	1.12053	0.0864679	0.931094	1	Upregulated	Genotype_spt3_vs_wt
YOL166C	YOL166C	1.2172	0.277847	0.672209	0	1	1	Upregulated	Genotype_spt3_vs_wt
YOL164W-A	YOL164W-A	1.52923	0.294302	0.697399	0	1	1	Upregulated	Genotype_spt3_vs_wt
YOL162W	YOL162W	34.5036	0.172555	0.173672	0	1	1	Upregulated	Genotype_spt3_vs_wt
YOL158C	ENB1	879.588	0.204781	0.11818	0	1	1	Upregulated	Genotype_spt3_vs_wt
YOL154W	ZPS1	89.0973	0.0730812	0.0896604	0	1	1	Upregulated	Genotype_spt3_vs_wt
YOL148C	SPT20	419.349	0.149114	0.0541026	0	1	1	Upregulated	Genotype_spt3_vs_wt
YOL147C	PEX11	258.829	0.220887	0.0678635	0	1	1	Upregulated	Genotype_spt3_vs_wt
YOL146W	PSF3	199.19	0.151096	0.073064	0	1	1	Upregulated	Genotype_spt3_vs_wt
YOL145C	CTR9	1887.34	0.0279301	0.0471661	0	1	1	Upregulated	Genotype_spt3_vs_wt
YOL142W	RRP40	632.291	0.128201	0.0917933	0	1	1	Upregulated	Genotype_spt3_vs_wt
YOL139C	CDC33	4014.6	0.0971049	0.0832802	0	1	1	Upregulated	Genotype_spt3_vs_wt
YOL138C	RTC1	660.949	0.0794083	0.0527468	0	1	1	Upregulated	Genotype_spt3_vs_wt
YOL137W	BSC6	574.896	0.227727	0.054434	0	1	1	Upregulated	Genotype_spt3_vs_wt
YOL135C	MED7	194.678	0.278681	0.082909	0	1	1	Upregulated	Genotype_spt3_vs_wt
YOL132W	GAS4	53.4955	0.471551	0.253396	0	1	1	Upregulated	Genotype_spt3_vs_wt
YOL131W	YOL131W	5.58256	1.18623	0.403482	1.70078	0.0889843	1	Upregulated	Genotype_spt3_vs_wt
YOL129W	VPS68	1208.38	0.0135724	0.0821232	0	1	1	Upregulated	Genotype_spt3_vs_wt
YOL125W	TRM13	667.46	0.256792	0.108879	0	1	1	Upregulated	Genotype_spt3_vs_wt
YOL123W	HRP1	2504.61	0.208699	0.0837815	0	1	1	Upregulated	Genotype_spt3_vs_wt
YOL122C	SMF1	1291.1	0.269044	0.082038	0	1	1	Upregulated	Genotype_spt3_vs_wt
YOL118C	YOL118C	5.06187	0.529531	0.303937	0.0971616	0.922598	1	Upregulated	Genotype_spt3_vs_wt
YOL117W	RRI2	257.21	0.328195	0.103288	0	1	1	Upregulated	Genotype_spt3_vs_wt
YOL116W	MSN1	261.343	0.150872	0.0713925	0	1	1	Upregulated	Genotype_spt3_vs_wt
YOL114C	PTH4	81.9828	0.563043	0.137876	0.457243	0.647496	1	Upregulated	Genotype_spt3_vs_wt
YOL113W	SKM1	856.159	0.142332	0.0885659	0	1	1	Upregulated	Genotype_spt3_vs_wt
YOL112W	MSB4	837.562	0.100188	0.069245	0	1	1	Upregulated	Genotype_spt3_vs_wt
YOL111C	MDY2	652.9	0.0661412	0.0604098	0	1	1	Upregulated	Genotype_spt3_vs_wt
YOL101C	IZH4	219.339	0.597674	0.285651	0.341935	0.7324	1	Upregulated	Genotype_spt3_vs_wt
YOL100W	PKH2	795.977	0.390808	0.075534	0	1	1	Upregulated	Genotype_spt3_vs_wt
YOL099C	YOL099C	38.3715	0.00927117	0.14539	0	1	1	Upregulated	Genotype_spt3_vs_wt
YOL098C	SDD3	1783.73	0.117852	0.051012	0	1	1	Upregulated	Genotype_spt3_vs_wt
YOL094C	RFC4	385.086	0.0632347	0.0586201	0	1	1	Upregulated	Genotype_spt3_vs_wt
YOL093W	TRM10	524.233	0.00294861	0.0791108	0	1	1	Upregulated	Genotype_spt3_vs_wt
YOL092W	YPQ1	1318.7	0.124991	0.0791074	0	1	1	Upregulated	Genotype_spt3_vs_wt
YOL091W	SPO21	88.2918	0.3559	0.153255	0	1	1	Upregulated	Genotype_spt3_vs_wt
YOL089C	HAL9	443.994	0.41085	0.0696859	0	1	1	Upregulated	Genotype_spt3_vs_wt
YOL087C	DUF1	1081.31	0.0957153	0.0710877	0	1	1	Upregulated	Genotype_spt3_vs_wt
YOL086W-A	MHF1	207.65	0.246098	0.114126	0	1	1	Upregulated	Genotype_spt3_vs_wt
YOL085W-A	YOL085W-A	7.80919	0.33227	0.280394	0	1	1	Upregulated	Genotype_spt3_vs_wt
YOL085C	YOL085C	0.438649	0.173923	1.06318	0	1	1	Upregulated	Genotype_spt3_vs_wt
YOL084W	PHM7	85.6192	0.122009	0.133947	0	1	1	Upregulated	Genotype_spt3_vs_wt
YOL083W	ATG34	256.02	0.101418	0.14317	0	1	1	Upregulated	Genotype_spt3_vs_wt
YOL081W	IRA2	1663.38	0.529801	0.0752781	0.395885	0.69219	1	Upregulated	Genotype_spt3_vs_wt
YOL078W	AVO1	478.44	0.026529	0.0572548	0	1	1	Upregulated	Genotype_spt3_vs_wt
YOL077C	BRX1	1752.42	0.0164841	0.113364	0	1	1	Upregulated	Genotype_spt3_vs_wt
YOL076W	MDM20	858.958	0.0143999	0.0522052	0	1	1	Upregulated	Genotype_spt3_vs_wt
YOL075C	YOL075C	455.581	0.396622	0.0682073	0	1	1	Upregulated	Genotype_spt3_vs_wt
YOL073C	DSC2	380.018	0.313012	0.0713968	0	1	1	Upregulated	Genotype_spt3_vs_wt
YOL072W	THP1	276.115	0.32156	0.0548741	0	1	1	Upregulated	Genotype_spt3_vs_wt
YOL071W	YOL071W	313.581	0.313269	0.0935893	0	1	1	Upregulated	Genotype_spt3_vs_wt
YOL070C	NBA1	1039.57	0.34084	0.0535181	0	1	1	Upregulated	Genotype_spt3_vs_wt
YOL068C	HST1	1159.49	0.0502109	0.0400161	0	1	1	Upregulated	Genotype_spt3_vs_wt
YOL066C	RIB2	506.762	0.0719549	0.0473761	0	1	1	Upregulated	Genotype_spt3_vs_wt
YOL064C	MET22	746.112	0.0237022	0.0647308	0	1	1	Upregulated	Genotype_spt3_vs_wt
YOL063C	CRT10	569.81	0.217544	0.0450961	0	1	1	Upregulated	Genotype_spt3_vs_wt
YOL061W	PRS5	1983.98	0.151832	0.0611379	0	1	1	Upregulated	Genotype_spt3_vs_wt
YOL060C	MAM3	1345.58	0.140337	0.0802839	0	1	1	Upregulated	Genotype_spt3_vs_wt
YOL058W	ARG1	691.497	0.730452	0.230973	0.997742	0.318404	1	Upregulated	Genotype_spt3_vs_wt
YOL053W	AIM39	257.512	0.0636	0.0879662	0	1	1	Upregulated	Genotype_spt3_vs_wt
YOL052C-A	DDR2	113.338	0.100675	0.335557	0	1	1	Upregulated	Genotype_spt3_vs_wt
YOL051W	GAL11	1116.06	0.173463	0.0595909	0	1	1	Upregulated	Genotype_spt3_vs_wt
YOL048C	RRT8	375.301	0.290789	0.114054	0	1	1	Upregulated	Genotype_spt3_vs_wt
YOL047C	LDS2	44.3557	0.654206	0.273115	0.564619	0.572333	1	Upregulated	Genotype_spt3_vs_wt
YOL044W	PEX15	168.635	0.120729	0.0669279	0	1	1	Upregulated	Genotype_spt3_vs_wt
YOL043C	NTG2	318.9	0.120179	0.0622517	0	1	1	Upregulated	Genotype_spt3_vs_wt
YOL038C-A	YOL038C-A	17.8252	0.679751	0.195609	0.918928	0.358133	1	Upregulated	Genotype_spt3_vs_wt
YOL038W	PRE6	2049.23	0.250358	0.058101	0	1	1	Upregulated	Genotype_spt3_vs_wt
YOL036W	YOL036W	1161.82	0.304202	0.0497652	0	1	1	Upregulated	Genotype_spt3_vs_wt
YOL034W	SMC5	582.962	0.0141333	0.0549212	0	1	1	Upregulated	Genotype_spt3_vs_wt
YOL031C	SIL1	536.761	0.146775	0.0512507	0	1	1	Upregulated	Genotype_spt3_vs_wt
YOL030W	GAS5	4186.61	0.448172	0.0555081	0	1	1	Upregulated	Genotype_spt3_vs_wt
YOL027C	MDM38	2010.53	0.153333	0.055095	0	1	1	Upregulated	Genotype_spt3_vs_wt
YOL026C	MIM1	391.92	0.0882391	0.0762928	0	1	1	Upregulated	Genotype_spt3_vs_wt
YOL025W	LAG2	271.544	0.0240187	0.0586169	0	1	1	Upregulated	Genotype_spt3_vs_wt
YOL024W	YOL024W	14.9669	0.319047	0.189675	0	1	1	Upregulated	Genotype_spt3_vs_wt
YOL023W	IFM1	344.504	0.062813	0.0782036	0	1	1	Upregulated	Genotype_spt3_vs_wt
YOL019W-A	YOL019W-A	0.102277	0.178543	3.42862	0	1	1	Upregulated	Genotype_spt3_vs_wt
YOL017W	ESC8	357.306	0.147825	0.0882206	0	1	1	Upregulated	Genotype_spt3_vs_wt
YOL015W	IRC10	109.529	0.463291	0.12301	0	1	1	Upregulated	Genotype_spt3_vs_wt
YOL013W-A	YOL013W-A	14.9865	0.267791	0.244264	0	1	1	Upregulated	Genotype_spt3_vs_wt
YOL013C	HRD1	615.622	0.363651	0.0505028	0	1	1	Upregulated	Genotype_spt3_vs_wt
YOL011W	PLB3	1220.87	0.00654952	0.0940232	0	1	1	Upregulated	Genotype_spt3_vs_wt
YOL009C	MDM12	184.913	0.34301	0.0633567	0	1	1	Upregulated	Genotype_spt3_vs_wt
YOL008W	COQ10	201.374	0.21884	0.0656153	0	1	1	Upregulated	Genotype_spt3_vs_wt
YOL005C	RPB11	572.382	0.162138	0.0863124	0	1	1	Upregulated	Genotype_spt3_vs_wt
YOL004W	SIN3	2176.12	0.130943	0.0525462	0	1	1	Upregulated	Genotype_spt3_vs_wt
YOL001W	PHO80	257.885	0.078339	0.0522159	0	1	1	Upregulated	Genotype_spt3_vs_wt
YOR002W	ALG6	1090.78	0.39884	0.0552537	0	1	1	Upregulated	Genotype_spt3_vs_wt
YOR005C	DNL4	275.039	0.220828	0.067632	0	1	1	Upregulated	Genotype_spt3_vs_wt
YOR007C	SGT2	5699.1	0.504306	0.0632778	0.0680425	0.945752	1	Upregulated	Genotype_spt3_vs_wt
YOR008C	SLG1	1007.96	0.134481	0.0432172	0	1	1	Upregulated	Genotype_spt3_vs_wt
YOR008C-A	YOR008C-A	0.361027	0.167592	1.32325	0	1	1	Upregulated	Genotype_spt3_vs_wt
YOR011W	AUS1	504.484	0.222399	0.109805	0	1	1	Upregulated	Genotype_spt3_vs_wt
YOR014W	RTS1	1625.5	0.105775	0.0406779	0	1	1	Upregulated	Genotype_spt3_vs_wt
YOR016C	ERP4	642.076	0.0271984	0.0611724	0	1	1	Upregulated	Genotype_spt3_vs_wt
YOR019W	YOR019W	129.795	0.0138109	0.104364	0	1	1	Upregulated	Genotype_spt3_vs_wt
YOR020C	HSP10	2812.71	0.252911	0.114643	0	1	1	Upregulated	Genotype_spt3_vs_wt
YOR020W-A	YOR020W-A	325.988	0.280259	0.110836	0	1	1	Upregulated	Genotype_spt3_vs_wt
YOR022C	DDL1	270.776	0.0989466	0.0759334	0	1	1	Upregulated	Genotype_spt3_vs_wt
YOR023C	AHC1	856.052	0.347428	0.0750839	0	1	1	Upregulated	Genotype_spt3_vs_wt
YOR024W	YOR024W	1.43652	0.444512	0.569296	0	1	1	Upregulated	Genotype_spt3_vs_wt
YOR025W	HST3	596.252	0.0191802	0.105702	0	1	1	Upregulated	Genotype_spt3_vs_wt
YOR026W	BUB3	383.198	0.146271	0.0526743	0	1	1	Upregulated	Genotype_spt3_vs_wt
YOR030W	DFG16	541.416	0.200326	0.053415	0	1	1	Upregulated	Genotype_spt3_vs_wt
YOR034C	AKR2	559.472	0.0617432	0.0522606	0	1	1	Upregulated	Genotype_spt3_vs_wt
YOR034C-A	YOR034C-A	67.4619	0.327462	0.102073	0	1	1	Upregulated	Genotype_spt3_vs_wt
YOR035C	SHE4	606.14	0.159461	0.0717726	0	1	1	Upregulated	Genotype_spt3_vs_wt
YOR036W	PEP12	482.03	0.478689	0.09965	0	1	1	Upregulated	Genotype_spt3_vs_wt
YOR037W	CYC2	256.456	0.353161	0.0617053	0	1	1	Upregulated	Genotype_spt3_vs_wt
YOR042W	CUE5	1268.4	0.0434229	0.0607323	0	1	1	Upregulated	Genotype_spt3_vs_wt
YOR044W	IRC23	212.806	0.403038	0.120939	0	1	1	Upregulated	Genotype_spt3_vs_wt
YOR046C	DBP5	2006.33	0.0995564	0.0490688	0	1	1	Upregulated	Genotype_spt3_vs_wt
YOR048C	RAT1	1676.62	0.196651	0.0741542	0	1	1	Upregulated	Genotype_spt3_vs_wt
YOR054C	VHS3	431.593	0.0726959	0.109721	0	1	1	Upregulated	Genotype_spt3_vs_wt
YOR057W	SGT1	708.805	0.187285	0.0393714	0	1	1	Upregulated	Genotype_spt3_vs_wt
YOR058C	ASE1	597.229	0.298229	0.0910263	0	1	1	Upregulated	Genotype_spt3_vs_wt
YOR059C	YOR059C	603.04	0.38134	0.0531166	0	1	1	Upregulated	Genotype_spt3_vs_wt
YOR061W	CKA2	1341.65	0.210505	0.0512619	0	1	1	Upregulated	Genotype_spt3_vs_wt
YOR064C	YNG1	206.171	7.96516e-05	0.0897628	0	1	1	Upregulated	Genotype_spt3_vs_wt
YOR065W	CYT1	1937.08	0.562809	0.161348	0.389278	0.69707	1	Upregulated	Genotype_spt3_vs_wt
YOR067C	ALG8	854.352	0.0124013	0.0544717	0	1	1	Upregulated	Genotype_spt3_vs_wt
YOR068C	VAM10	1.61163	0.731389	0.527185	0.438914	0.660724	1	Upregulated	Genotype_spt3_vs_wt
YOR070C	GYP1	360.324	0.110965	0.0709278	0	1	1	Upregulated	Genotype_spt3_vs_wt
YOR072W-A	YOR072W-A	10.4705	0.583997	0.221933	0.378477	0.705076	1	Upregulated	Genotype_spt3_vs_wt
YOR075W	UFE1	342.71	0.00187773	0.0792151	0	1	1	Upregulated	Genotype_spt3_vs_wt
YOR076C	SKI7	399.337	0.299288	0.061268	0	1	1	Upregulated	Genotype_spt3_vs_wt
YOR081C	TGL5	623.064	0.157208	0.0663035	0	1	1	Upregulated	Genotype_spt3_vs_wt
YOR085W	OST3	1376.85	0.369126	0.0579589	0	1	1	Upregulated	Genotype_spt3_vs_wt
YOR086C	TCB1	2824.71	0.0204272	0.063309	0	1	1	Upregulated	Genotype_spt3_vs_wt
YOR090C	PTC5	912.157	0.257315	0.0479184	0	1	1	Upregulated	Genotype_spt3_vs_wt
YOR092W	ECM3	541.957	0.272121	0.0643003	0	1	1	Upregulated	Genotype_spt3_vs_wt
YOR093C	CMR2	642.742	0.222594	0.069093	0	1	1	Upregulated	Genotype_spt3_vs_wt
YOR094W	ARF3	303.368	0.0122809	0.0672568	0	1	1	Upregulated	Genotype_spt3_vs_wt
YOR097C	YOR097C	282.362	0.106035	0.0798876	0	1	1	Upregulated	Genotype_spt3_vs_wt
YOR098C	NUP1	1764.58	0.0218731	0.067846	0	1	1	Upregulated	Genotype_spt3_vs_wt
YOR100C	CRC1	64.9247	0.0530438	0.176204	0	1	1	Upregulated	Genotype_spt3_vs_wt
YOR102W	YOR102W	9.19115	0.285313	0.283116	0	1	1	Upregulated	Genotype_spt3_vs_wt
YOR104W	PIN2	517.467	0.154109	0.0600498	0	1	1	Upregulated	Genotype_spt3_vs_wt
YOR105W	YOR105W	264.352	0.258159	0.0736977	0	1	1	Upregulated	Genotype_spt3_vs_wt
YOR108W	LEU9	1708.63	0.0488307	0.0999093	0	1	1	Upregulated	Genotype_spt3_vs_wt
YOR109W	INP53	1230.37	0.00460789	0.0539002	0	1	1	Upregulated	Genotype_spt3_vs_wt
YOR112W	CEX1	624.896	0.146416	0.047972	0	1	1	Upregulated	Genotype_spt3_vs_wt
YOR113W	AZF1	372.355	0.5464	0.10328	0.449269	0.653238	1	Upregulated	Genotype_spt3_vs_wt
YOR114W	YOR114W	166.495	0.382431	0.101635	0	1	1	Upregulated	Genotype_spt3_vs_wt
YOR117W	RPT5	2662.91	0.207746	0.0565152	0	1	1	Upregulated	Genotype_spt3_vs_wt
YOR118W	RTC5	601.59	0.172411	0.0470622	0	1	1	Upregulated	Genotype_spt3_vs_wt
YOR120W	GCY1	2212.18	0.371736	0.198034	0	1	1	Upregulated	Genotype_spt3_vs_wt
YOR121C	YOR121C	118.473	0.262876	0.156963	0	1	1	Upregulated	Genotype_spt3_vs_wt
YOR122C	PFY1	3420.62	0.126765	0.0725569	0	1	1	Upregulated	Genotype_spt3_vs_wt
YOR124C	UBP2	1717.33	0.17414	0.0585184	0	1	1	Upregulated	Genotype_spt3_vs_wt
YOR125C	CAT5	248.342	0.255186	0.09423	0	1	1	Upregulated	Genotype_spt3_vs_wt
YOR127W	RGA1	1222.64	0.0435686	0.0531677	0	1	1	Upregulated	Genotype_spt3_vs_wt
YOR129C	AFI1	290.033	0.109479	0.0839121	0	1	1	Upregulated	Genotype_spt3_vs_wt
YOR132W	VPS17	816.426	0.101694	0.0575264	0	1	1	Upregulated	Genotype_spt3_vs_wt
YOR133W	EFT1	21897.1	0.070583	0.0705386	0	1	1	Upregulated	Genotype_spt3_vs_wt
YOR136W	IDH2	4062.1	0.098035	0.126265	0	1	1	Upregulated	Genotype_spt3_vs_wt
YOR137C	SIA1	429.632	0.129446	0.107278	0	1	1	Upregulated	Genotype_spt3_vs_wt
YOR138C	RUP1	864.706	0.177321	0.0533473	0	1	1	Upregulated	Genotype_spt3_vs_wt
YOR139C	YOR139C	2.51063	1.09697	0.432594	1.37997	0.167597	1	Upregulated	Genotype_spt3_vs_wt
YOR141C	ARP8	890.245	0.352368	0.0534279	0	1	1	Upregulated	Genotype_spt3_vs_wt
YOR142W	LSC1	2296.97	0.293917	0.0693248	0	1	1	Upregulated	Genotype_spt3_vs_wt
YOR144C	ELG1	349.445	0.206385	0.065816	0	1	1	Upregulated	Genotype_spt3_vs_wt
YOR147W	MDM32	672.047	0.26813	0.0693028	0	1	1	Upregulated	Genotype_spt3_vs_wt
YOR149C	SMP3	394.046	0.408431	0.0545828	0	1	1	Upregulated	Genotype_spt3_vs_wt
YOR151C	RPB2	3812.26	0.180926	0.0508729	0	1	1	Upregulated	Genotype_spt3_vs_wt
YOR158W	PET123	609.465	0.108164	0.0626523	0	1	1	Upregulated	Genotype_spt3_vs_wt
YOR160W	MTR10	752.194	0.206111	0.052063	0	1	1	Upregulated	Genotype_spt3_vs_wt
YOR161W-A	YOR161W-A	3.7951	0.917826	0.314279	1.32947	0.183692	1	Upregulated	Genotype_spt3_vs_wt
YOR161C-C	YOR161C-C	5.77195	0.112277	0.29148	0	1	1	Upregulated	Genotype_spt3_vs_wt
YOR162C	YRR1	414.882	0.327129	0.062738	0	1	1	Upregulated	Genotype_spt3_vs_wt
YOR166C	SWT1	367.824	0.102435	0.0576294	0	1	1	Upregulated	Genotype_spt3_vs_wt
YOR168W	GLN4	4498.66	0.0948166	0.0634732	0	1	1	Upregulated	Genotype_spt3_vs_wt
YOR170W	YOR170W	2.81446	0.701603	0.358331	0.562618	0.573695	1	Upregulated	Genotype_spt3_vs_wt
YOR171C	LCB4	956.822	0.118582	0.0398479	0	1	1	Upregulated	Genotype_spt3_vs_wt
YOR172W	YRM1	547.635	0.0151922	0.0437736	0	1	1	Upregulated	Genotype_spt3_vs_wt
YOR173W	DCS2	426.684	0.38106	0.218078	0	1	1	Upregulated	Genotype_spt3_vs_wt
YOR176W	HEM15	1046.84	0.0321073	0.0650155	0	1	1	Upregulated	Genotype_spt3_vs_wt
YOR178C	GAC1	425.013	0.938553	0.406516	1.07881	0.280673	1	Upregulated	Genotype_spt3_vs_wt
YOR181W	LAS17	577.585	0.0346446	0.0908416	0	1	1	Upregulated	Genotype_spt3_vs_wt
YOR185C	GSP2	1006.98	0.0623468	0.120383	0	1	1	Upregulated	Genotype_spt3_vs_wt
YOR186W	YOR186W	11.2948	0.148689	0.248241	0	1	1	Upregulated	Genotype_spt3_vs_wt
YOR190W	SPR1	51.0618	0.0745005	0.15867	0	1	1	Upregulated	Genotype_spt3_vs_wt
YOR191W	ULS1	1221.78	0.0515879	0.0557364	0	1	1	Upregulated	Genotype_spt3_vs_wt
YOR193W	PEX27	189.235	0.145159	0.0761053	0	1	1	Upregulated	Genotype_spt3_vs_wt
YOR194C	TOA1	978.106	0.0189678	0.0707972	0	1	1	Upregulated	Genotype_spt3_vs_wt
YOR195W	SLK19	1099.86	0.258203	0.0846571	0	1	1	Upregulated	Genotype_spt3_vs_wt
YOR196C	LIP5	775.27	0.10491	0.0575216	0	1	1	Upregulated	Genotype_spt3_vs_wt
YOR198C	BFR1	4190.32	0.202255	0.072744	0	1	1	Upregulated	Genotype_spt3_vs_wt
YOR202W	HIS3	777.513	0.0804191	0.0830723	0	1	1	Upregulated	Genotype_spt3_vs_wt
YOR203W	YOR203W	256.998	0.173764	0.0986074	0	1	1	Upregulated	Genotype_spt3_vs_wt
YOR205C	GEP3	458.818	0.0963429	0.0588167	0	1	1	Upregulated	Genotype_spt3_vs_wt
YOR206W	NOC2	2664.56	0.0644677	0.114235	0	1	1	Upregulated	Genotype_spt3_vs_wt
YOR207C	RET1	2278.12	0.152683	0.0827895	0	1	1	Upregulated	Genotype_spt3_vs_wt
YOR208W	PTP2	842.154	0.459422	0.0877443	0	1	1	Upregulated	Genotype_spt3_vs_wt
YOR209C	NPT1	2077.85	0.0859682	0.0511299	0	1	1	Upregulated	Genotype_spt3_vs_wt
YOR213C	SAS5	286.101	0.0912206	0.0780041	0	1	1	Upregulated	Genotype_spt3_vs_wt
YOR214C	SPR2	6.52887	0.771735	0.324395	0.837667	0.402218	1	Upregulated	Genotype_spt3_vs_wt
YOR215C	AIM41	674.63	0.170495	0.0951431	0	1	1	Upregulated	Genotype_spt3_vs_wt
YOR216C	RUD3	763.335	0.0435179	0.0534834	0	1	1	Upregulated	Genotype_spt3_vs_wt
YOR218C	YOR218C	2.31133	0.0450664	0.540708	0	1	1	Upregulated	Genotype_spt3_vs_wt
YOR219C	STE13	675.028	0.601173	0.0832168	1.21577	0.224071	1	Upregulated	Genotype_spt3_vs_wt
YOR220W	RCN2	520.419	0.73179	0.15027	1.54249	0.122954	1	Upregulated	Genotype_spt3_vs_wt
YOR221C	MCT1	519.808	0.186144	0.063064	0	1	1	Upregulated	Genotype_spt3_vs_wt
YOR222W	ODC2	777.605	0.656443	0.0885644	1.76643	0.0773237	1	Upregulated	Genotype_spt3_vs_wt
YOR223W	DSC3	232.5	0.18968	0.0887573	0	1	1	Upregulated	Genotype_spt3_vs_wt
YOR224C	RPB8	1426.6	0.0548682	0.081674	0	1	1	Upregulated	Genotype_spt3_vs_wt
YOR227W	HER1	1334.8	0.346764	0.105654	0	1	1	Upregulated	Genotype_spt3_vs_wt
YOR228C	MCP1	214.759	0.00757194	0.0952111	0	1	1	Upregulated	Genotype_spt3_vs_wt
YOR229W	WTM2	350.95	0.343272	0.0766507	0	1	1	Upregulated	Genotype_spt3_vs_wt
YOR238W	YOR238W	327.391	0.166588	0.0630637	0	1	1	Upregulated	Genotype_spt3_vs_wt
YOR242C	SSP2	66.7123	0.79182	0.160191	1.8217	0.0685011	1	Upregulated	Genotype_spt3_vs_wt
YOR243C	PUS7	1664.6	0.12103	0.0924755	0	1	1	Upregulated	Genotype_spt3_vs_wt
YOR244W	ESA1	462.86	0.22537	0.0588915	0	1	1	Upregulated	Genotype_spt3_vs_wt
YOR245C	DGA1	564.693	0.204503	0.0565006	0	1	1	Upregulated	Genotype_spt3_vs_wt
YOR246C	ENV9	1292.97	0.100433	0.0673663	0	1	1	Upregulated	Genotype_spt3_vs_wt
YOR247W	SRL1	4567.31	0.214772	0.135889	0	1	1	Upregulated	Genotype_spt3_vs_wt
YOR248W	YOR248W	2458.26	0.146299	0.129661	0	1	1	Upregulated	Genotype_spt3_vs_wt
YOR250C	CLP1	366.233	0.0574595	0.0529473	0	1	1	Upregulated	Genotype_spt3_vs_wt
YOR254C	SEC63	2820.31	0.124895	0.056017	0	1	1	Upregulated	Genotype_spt3_vs_wt
YOR255W	OSW1	10.3888	0.792239	0.320496	0.911834	0.361856	1	Upregulated	Genotype_spt3_vs_wt
YOR256C	TRE2	981.845	0.212697	0.0450761	0	1	1	Upregulated	Genotype_spt3_vs_wt
YOR257W	CDC31	367.908	0.230735	0.0863455	0	1	1	Upregulated	Genotype_spt3_vs_wt
YOR258W	HNT3	84.522	0.116038	0.0941632	0	1	1	Upregulated	Genotype_spt3_vs_wt
YOR259C	RPT4	2611.31	0.0268753	0.0553575	0	1	1	Upregulated	Genotype_spt3_vs_wt
YOR260W	GCD1	1991.85	0.146898	0.0582498	0	1	1	Upregulated	Genotype_spt3_vs_wt
YOR262W	GPN2	629.539	0.336868	0.0820824	0	1	1	Upregulated	Genotype_spt3_vs_wt
YOR266W	PNT1	235.494	0.048938	0.0603502	0	1	1	Upregulated	Genotype_spt3_vs_wt
YOR267C	HRK1	1286.85	0.112436	0.11056	0	1	1	Upregulated	Genotype_spt3_vs_wt
YOR270C	VPH1	5749.38	0.0367501	0.0702815	0	1	1	Upregulated	Genotype_spt3_vs_wt
YOR275C	RIM20	586.069	0.217639	0.0589367	0	1	1	Upregulated	Genotype_spt3_vs_wt
YOR276W	CAF20	1595.39	0.0923551	0.0944781	0	1	1	Upregulated	Genotype_spt3_vs_wt
YOR285W	RDL1	2134.62	0.651199	0.0903125	1.67418	0.0940952	1	Upregulated	Genotype_spt3_vs_wt
YOR286W	RDL2	597.695	0.221254	0.0628171	0	1	1	Upregulated	Genotype_spt3_vs_wt
YOR288C	MPD1	345.729	0.082591	0.0674197	0	1	1	Upregulated	Genotype_spt3_vs_wt
YOR290C	SNF2	2308.76	0.211975	0.0567554	0	1	1	Upregulated	Genotype_spt3_vs_wt
YOR291W	YPK9	959.88	0.207229	0.0684826	0	1	1	Upregulated	Genotype_spt3_vs_wt
YOR292C	YOR292C	215.87	0.201265	0.0943438	0	1	1	Upregulated	Genotype_spt3_vs_wt
YOR295W	UAF30	145.443	0.0519904	0.0990515	0	1	1	Upregulated	Genotype_spt3_vs_wt
YOR296W	YOR296W	425.138	0.0360435	0.0677031	0	1	1	Upregulated	Genotype_spt3_vs_wt
YOR297C	TIM18	212.69	0.271684	0.0581683	0	1	1	Upregulated	Genotype_spt3_vs_wt
YOR299W	BUD7	931.173	0.0159604	0.0544547	0	1	1	Upregulated	Genotype_spt3_vs_wt
YOR304W	ISW2	1182.42	0.0679953	0.0478275	0	1	1	Upregulated	Genotype_spt3_vs_wt
YOR305W	RRG7	438.011	0.0466088	0.0622526	0	1	1	Upregulated	Genotype_spt3_vs_wt
YOR307C	SLY41	853.756	0.316095	0.0456555	0	1	1	Upregulated	Genotype_spt3_vs_wt
YOR308C	SNU66	553.476	0.299726	0.0651671	0	1	1	Upregulated	Genotype_spt3_vs_wt
YOR310C	NOP58	5554.45	0.0190164	0.0967079	0	1	1	Upregulated	Genotype_spt3_vs_wt
YOR320C	GNT1	976.842	0.145373	0.0575347	0	1	1	Upregulated	Genotype_spt3_vs_wt
YOR321W	PMT3	707.343	0.0596347	0.0602598	0	1	1	Upregulated	Genotype_spt3_vs_wt
YOR326W	MYO2	4058.67	0.121291	0.0503653	0	1	1	Upregulated	Genotype_spt3_vs_wt
YOR329C	SCD5	863.998	0.113118	0.092035	0	1	1	Upregulated	Genotype_spt3_vs_wt
YOR329W-A	YOR329W-A	2.16914	0.319658	0.493579	0	1	1	Upregulated	Genotype_spt3_vs_wt
YOR334W	MRS2	228.871	0.275644	0.0626933	0	1	1	Upregulated	Genotype_spt3_vs_wt
YOR336W	KRE5	989.451	0.28168	0.0552328	0	1	1	Upregulated	Genotype_spt3_vs_wt
YOR341W	RPA190	4698.41	0.26848	0.10805	0	1	1	Upregulated	Genotype_spt3_vs_wt
YOR343C	YOR343C	31.8135	0.14616	0.24989	0	1	1	Upregulated	Genotype_spt3_vs_wt
YOR344C	TYE7	1111.84	0.270846	0.204475	0	1	1	Upregulated	Genotype_spt3_vs_wt
YOR349W	CIN1	286.476	0.0875646	0.0770332	0	1	1	Upregulated	Genotype_spt3_vs_wt
YOR350C	MNE1	351.318	0.334322	0.0609352	0	1	1	Upregulated	Genotype_spt3_vs_wt
YOR351C	MEK1	5.39485	0.53835	0.376373	0.101892	0.918842	1	Upregulated	Genotype_spt3_vs_wt
YOR352W	TFB6	212.827	0.197343	0.0789349	0	1	1	Upregulated	Genotype_spt3_vs_wt
YOR353C	SOG2	670.217	0.229072	0.0532299	0	1	1	Upregulated	Genotype_spt3_vs_wt
YOR354C	MSC6	961.429	0.15855	0.0427245	0	1	1	Upregulated	Genotype_spt3_vs_wt
YOR357C	SNX3	400.652	0.0795898	0.0679928	0	1	1	Upregulated	Genotype_spt3_vs_wt
YOR361C	PRT1	4573.01	0.089987	0.0642197	0	1	1	Upregulated	Genotype_spt3_vs_wt
YOR362C	PRE10	2397.46	0.00932684	0.0584044	0	1	1	Upregulated	Genotype_spt3_vs_wt
YOR363C	PIP2	485.058	0.100464	0.0767076	0	1	1	Upregulated	Genotype_spt3_vs_wt
YOR371C	GPB1	646.804	0.146955	0.0702888	0	1	1	Upregulated	Genotype_spt3_vs_wt
YOR372C	NDD1	635.982	0.222891	0.0769158	0	1	1	Upregulated	Genotype_spt3_vs_wt
YOR375C	GDH1	6772.92	0.231455	0.0852085	0	1	1	Upregulated	Genotype_spt3_vs_wt
YOR376W-A	YOR376W-A	33.3096	0.229078	0.189832	0	1	1	Upregulated	Genotype_spt3_vs_wt
YOR377W	ATF1	456.937	0.0614019	0.0872427	0	1	1	Upregulated	Genotype_spt3_vs_wt
YOR379C	YOR379C	9.43047	0.0226698	0.227886	0	1	1	Upregulated	Genotype_spt3_vs_wt
YOR381W	FRE3	208.091	0.276821	0.0849883	0	1	1	Upregulated	Genotype_spt3_vs_wt
YOR381W-A	YOR381W-A	4.36561	0.280603	0.321468	0	1	1	Upregulated	Genotype_spt3_vs_wt
YOR382W	FIT2	465.112	0.279085	0.367675	0	1	1	Upregulated	Genotype_spt3_vs_wt
YOR384W	FRE5	51.305	0.966639	0.400148	1.16616	0.243548	1	Upregulated	Genotype_spt3_vs_wt
YOR386W	PHR1	275.224	0.286928	0.132707	0	1	1	Upregulated	Genotype_spt3_vs_wt
YOR387C	YOR387C	3.9206	0.0645374	0.358362	0	1	1	Upregulated	Genotype_spt3_vs_wt
YOR396C-A	YOR396C-A	2.55472	0.187461	0.432532	0	1	1	Upregulated	Genotype_spt3_vs_wt
YGL263W	COS12	167.091	0.148344	0.200083	0	1	1	Upregulated	Genotype_spt3_vs_wt
YGL262W	YGL262W	24.0246	0.154768	0.27609	0	1	1	Upregulated	Genotype_spt3_vs_wt
YGL260W	YGL260W	0.481242	0.910448	1.31798	0.311423	0.755479	1	Upregulated	Genotype_spt3_vs_wt
YGL257C	MNT2	838.463	0.11481	0.0634578	0	1	1	Upregulated	Genotype_spt3_vs_wt
YGL254W	FZF1	205	0.14366	0.0743996	0	1	1	Upregulated	Genotype_spt3_vs_wt
YGL252C	RTG2	1363.49	0.110693	0.0382824	0	1	1	Upregulated	Genotype_spt3_vs_wt
YGL250W	RMR1	137.88	0.153326	0.121043	0	1	1	Upregulated	Genotype_spt3_vs_wt
YGL249W	ZIP2	31.7721	0.230673	0.153852	0	1	1	Upregulated	Genotype_spt3_vs_wt
YGL244W	RTF1	1493.73	0.0367795	0.044511	0	1	1	Upregulated	Genotype_spt3_vs_wt
YGL241W	KAP114	596.096	0.0579617	0.044011	0	1	1	Upregulated	Genotype_spt3_vs_wt
YGL240W	DOC1	66.9475	0.129632	0.102703	0	1	1	Upregulated	Genotype_spt3_vs_wt
YGL238W	CSE1	2162.15	0.0553245	0.0565388	0	1	1	Upregulated	Genotype_spt3_vs_wt
YGL237C	HAP2	168.609	0.187841	0.0857699	0	1	1	Upregulated	Genotype_spt3_vs_wt
YGL235W	YGL235W	1.92745	0.301991	0.529759	0	1	1	Upregulated	Genotype_spt3_vs_wt
YGL231C	EMC4	856.531	0.230558	0.0969294	0	1	1	Upregulated	Genotype_spt3_vs_wt
YGL229C	SAP4	268.484	0.0642133	0.138439	0	1	1	Upregulated	Genotype_spt3_vs_wt
YGL228W	SHE10	1695.43	0.137465	0.0378714	0	1	1	Upregulated	Genotype_spt3_vs_wt
YGL227W	VID30	682.473	0.297089	0.123451	0	1	1	Upregulated	Genotype_spt3_vs_wt
YGL226C-A	OST5	544.755	0.161859	0.0993848	0	1	1	Upregulated	Genotype_spt3_vs_wt
YGL226W	MTC3	175.515	0.166065	0.100393	0	1	1	Upregulated	Genotype_spt3_vs_wt
YGL223C	COG1	439.362	0.230079	0.0547415	0	1	1	Upregulated	Genotype_spt3_vs_wt
YGL222C	EDC1	210.023	0.0685069	0.146528	0	1	1	Upregulated	Genotype_spt3_vs_wt
YGL221C	NIF3	1032.15	0.132104	0.0397877	0	1	1	Upregulated	Genotype_spt3_vs_wt
YGL219C	MDM34	653.886	0.370982	0.0611911	0	1	1	Upregulated	Genotype_spt3_vs_wt
YGL215W	CLG1	2329.99	0.540601	0.108265	0.375014	0.70765	1	Upregulated	Genotype_spt3_vs_wt
YGL213C	SKI8	693.897	0.0181991	0.0599228	0	1	1	Upregulated	Genotype_spt3_vs_wt
YGL211W	NCS6	648.032	0.0906244	0.0681354	0	1	1	Upregulated	Genotype_spt3_vs_wt
YGL210W	YPT32	497.788	0.3487	0.0576845	0	1	1	Upregulated	Genotype_spt3_vs_wt
YGL208W	SIP2	287.753	0.56303	0.0845226	0.745722	0.455836	1	Upregulated	Genotype_spt3_vs_wt
YGL207W	SPT16	3249.38	0.140748	0.0503843	0	1	1	Upregulated	Genotype_spt3_vs_wt
YGL206C	CHC1	2489.93	0.166693	0.0566719	0	1	1	Upregulated	Genotype_spt3_vs_wt
YGL205W	POX1	43.8804	0.773834	0.309084	0.885952	0.375644	1	Upregulated	Genotype_spt3_vs_wt
YGL204C	YGL204C	68.0248	0.0454843	0.100253	0	1	1	Upregulated	Genotype_spt3_vs_wt
YGL203C	KEX1	1556	0.0148248	0.0434597	0	1	1	Upregulated	Genotype_spt3_vs_wt
YGL202W	ARO8	4540.55	0.156736	0.06467	0	1	1	Upregulated	Genotype_spt3_vs_wt
YGL199C	YGL199C	4.13159	0.257743	0.377448	0	1	1	Upregulated	Genotype_spt3_vs_wt
YGL197W	MDS3	1233.51	0.205772	0.100464	0	1	1	Upregulated	Genotype_spt3_vs_wt
YGL195W	GCN1	4464.02	0.305027	0.0645239	0	1	1	Upregulated	Genotype_spt3_vs_wt
YGL194C	HOS2	260.302	0.139047	0.0656203	0	1	1	Upregulated	Genotype_spt3_vs_wt
YGL192W	IME4	320.425	0.285644	0.0459309	0	1	1	Upregulated	Genotype_spt3_vs_wt
YGL191W	COX13	1178.3	0.159331	0.10252	0	1	1	Upregulated	Genotype_spt3_vs_wt
YGL190C	CDC55	997.369	0.0172082	0.0532389	0	1	1	Upregulated	Genotype_spt3_vs_wt
YGL188C	YGL188C	303.492	0.00617526	0.142339	0	1	1	Upregulated	Genotype_spt3_vs_wt
YGL187C	COX4	1239.81	0.162951	0.122572	0	1	1	Upregulated	Genotype_spt3_vs_wt
YGL185C	YGL185C	343.99	0.0983363	0.0599491	0	1	1	Upregulated	Genotype_spt3_vs_wt
YGL183C	MND1	23.0194	0.0513818	0.151899	0	1	1	Upregulated	Genotype_spt3_vs_wt
YGL182C	YGL182C	3.36921	0.153116	0.382383	0	1	1	Upregulated	Genotype_spt3_vs_wt
YGL181W	GTS1	698.3	0.15193	0.0472237	0	1	1	Upregulated	Genotype_spt3_vs_wt
YGL180W	ATG1	400.224	0.641482	0.0828095	1.70852	0.0875401	1	Upregulated	Genotype_spt3_vs_wt
YGL179C	TOS3	244.954	0.347196	0.10823	0	1	1	Upregulated	Genotype_spt3_vs_wt
YGL177W	YGL177W	25.4014	0.685708	0.160774	1.15509	0.248053	1	Upregulated	Genotype_spt3_vs_wt
YGL174W	BUD13	163.307	0.14925	0.0790698	0	1	1	Upregulated	Genotype_spt3_vs_wt
YGL173C	XRN1	4365.98	0.0915859	0.0597081	0	1	1	Upregulated	Genotype_spt3_vs_wt
YGL172W	NUP49	730.227	0.0860321	0.0580091	0	1	1	Upregulated	Genotype_spt3_vs_wt
YGL170C	SPO74	66.8252	0.302093	0.345866	0	1	1	Upregulated	Genotype_spt3_vs_wt
YGL167C	PMR1	1978.42	0.275333	0.060789	0	1	1	Upregulated	Genotype_spt3_vs_wt
YGL166W	CUP2	350.203	0.445108	0.0941962	0	1	1	Upregulated	Genotype_spt3_vs_wt
YGL163C	RAD54	833.291	0.04832	0.0448488	0	1	1	Upregulated	Genotype_spt3_vs_wt
YGL160W	AIM14	606.786	0.213116	0.0635682	0	1	1	Upregulated	Genotype_spt3_vs_wt
YGL156W	AMS1	961.569	0.778127	0.190195	1.46233	0.143652	1	Upregulated	Genotype_spt3_vs_wt
YGL154C	LYS5	159.681	0.0964838	0.0760982	0	1	1	Upregulated	Genotype_spt3_vs_wt
YGL153W	PEX14	338.539	0.0263124	0.0698745	0	1	1	Upregulated	Genotype_spt3_vs_wt
YGL151W	NUT1	1001.73	0.226771	0.0428107	0	1	1	Upregulated	Genotype_spt3_vs_wt
YGL150C	INO80	1814.96	0.078966	0.0518709	0	1	1	Upregulated	Genotype_spt3_vs_wt
YGL146C	RRT6	83.594	0.191913	0.168388	0	1	1	Upregulated	Genotype_spt3_vs_wt
YGL145W	TIP20	806.405	0.402527	0.0530328	0	1	1	Upregulated	Genotype_spt3_vs_wt
YGL144C	ROG1	335.213	0.198276	0.0690945	0	1	1	Upregulated	Genotype_spt3_vs_wt
YGL142C	GPI10	566.344	0.261904	0.0591191	0	1	1	Upregulated	Genotype_spt3_vs_wt
YGL141W	HUL5	651.034	0.361093	0.0566457	0	1	1	Upregulated	Genotype_spt3_vs_wt
YGL140C	YGL140C	1475.58	0.187553	0.0490145	0	1	1	Upregulated	Genotype_spt3_vs_wt
YGL139W	FLC3	903.886	0.116335	0.0570032	0	1	1	Upregulated	Genotype_spt3_vs_wt
YGL138C	YGL138C	31.7365	0.749739	0.440722	0.56666	0.570945	1	Upregulated	Genotype_spt3_vs_wt
YGL136C	MRM2	265.734	0.192369	0.0583092	0	1	1	Upregulated	Genotype_spt3_vs_wt
YGL134W	PCL10	393.548	0.0536324	0.087464	0	1	1	Upregulated	Genotype_spt3_vs_wt
YGL133W	ITC1	971.58	0.145606	0.0624415	0	1	1	Upregulated	Genotype_spt3_vs_wt
YGL132W	YGL132W	5.43592	0.332057	0.279603	0	1	1	Upregulated	Genotype_spt3_vs_wt
YGL131C	SNT2	580.953	0.122447	0.0974666	0	1	1	Upregulated	Genotype_spt3_vs_wt
YGL130W	CEG1	673.24	0.0215644	0.0443452	0	1	1	Upregulated	Genotype_spt3_vs_wt
YGL129C	RSM23	597.389	0.0174382	0.0522606	0	1	1	Upregulated	Genotype_spt3_vs_wt
YGL128C	CWC23	142.289	0.0820233	0.107523	0	1	1	Upregulated	Genotype_spt3_vs_wt
YGL127C	SOH1	235.514	0.0379666	0.0699379	0	1	1	Upregulated	Genotype_spt3_vs_wt
YGL125W	MET13	275.438	0.547597	0.106559	0.446674	0.655111	1	Upregulated	Genotype_spt3_vs_wt
YGL124C	MON1	421.356	0.181467	0.0659034	0	1	1	Upregulated	Genotype_spt3_vs_wt
YGL121C	GPG1	328.628	0.504212	0.257225	0.0163763	0.986934	1	Upregulated	Genotype_spt3_vs_wt
YGL120C	PRP43	2583.9	0.00341125	0.114289	0	1	1	Upregulated	Genotype_spt3_vs_wt
YGL118C	YGL118C	2.34079	1.0728	0.451222	1.26944	0.204283	1	Upregulated	Genotype_spt3_vs_wt
YGL113W	SLD3	313.496	0.0514857	0.0660728	0	1	1	Upregulated	Genotype_spt3_vs_wt
YGL110C	CUE3	647.732	0.182759	0.0399455	0	1	1	Upregulated	Genotype_spt3_vs_wt
YGL108C	YGL108C	211.086	0.260065	0.111079	0	1	1	Upregulated	Genotype_spt3_vs_wt
YGL107C	RMD9	592.054	0.00908503	0.059268	0	1	1	Upregulated	Genotype_spt3_vs_wt
YGL106W	MLC1	1078	0.0126722	0.0504424	0	1	1	Upregulated	Genotype_spt3_vs_wt
YGL104C	VPS73	254.163	0.173231	0.143281	0	1	1	Upregulated	Genotype_spt3_vs_wt
YGL100W	SEH1	951.047	0.0219883	0.0366163	0	1	1	Upregulated	Genotype_spt3_vs_wt
YGL095C	VPS45	724.741	0.122212	0.0377392	0	1	1	Upregulated	Genotype_spt3_vs_wt
YGL094C	PAN2	979.518	0.151474	0.0523256	0	1	1	Upregulated	Genotype_spt3_vs_wt
YGL093W	SPC105	623.601	0.0810097	0.0689675	0	1	1	Upregulated	Genotype_spt3_vs_wt
YGL091C	NBP35	424.397	0.259257	0.0487191	0	1	1	Upregulated	Genotype_spt3_vs_wt
YGL090W	LIF1	271.495	0.00244859	0.0641785	0	1	1	Upregulated	Genotype_spt3_vs_wt
YGL087C	MMS2	527.213	0.423217	0.0680669	0	1	1	Upregulated	Genotype_spt3_vs_wt
YGL086W	MAD1	997.823	0.115427	0.0546312	0	1	1	Upregulated	Genotype_spt3_vs_wt
YGL084C	GUP1	802.475	0.179301	0.0655023	0	1	1	Upregulated	Genotype_spt3_vs_wt
YGL083W	SCY1	386.157	0.0438743	0.0714047	0	1	1	Upregulated	Genotype_spt3_vs_wt
YGL080W	MPC1	323.785	0.197853	0.0718923	0	1	1	Upregulated	Genotype_spt3_vs_wt
YGL079W	KXD1	206.743	0.128931	0.0538024	0	1	1	Upregulated	Genotype_spt3_vs_wt
YGL077C	HNM1	1637.26	0.307299	0.067819	0	1	1	Upregulated	Genotype_spt3_vs_wt
YGL073W	HSF1	988.121	0.234197	0.0613981	0	1	1	Upregulated	Genotype_spt3_vs_wt
YGL071W	AFT1	769.289	0.246306	0.0849525	0	1	1	Upregulated	Genotype_spt3_vs_wt
YGL067W	NPY1	678.434	0.244164	0.0467413	0	1	1	Upregulated	Genotype_spt3_vs_wt
YGL066W	SGF73	588.71	0.185716	0.0681239	0	1	1	Upregulated	Genotype_spt3_vs_wt
YGL065C	ALG2	651.353	0.119889	0.0555768	0	1	1	Upregulated	Genotype_spt3_vs_wt
YGL064C	MRH4	334.892	0.100045	0.0876069	0	1	1	Upregulated	Genotype_spt3_vs_wt
YGL060W	YBP2	388.202	0.208908	0.0564676	0	1	1	Upregulated	Genotype_spt3_vs_wt
YGL059W	PKP2	302.839	0.385251	0.0995215	0	1	1	Upregulated	Genotype_spt3_vs_wt
YGL058W	RAD6	516.23	0.227232	0.061093	0	1	1	Upregulated	Genotype_spt3_vs_wt
YGL056C	SDS23	1115.36	0.0342567	0.0895233	0	1	1	Upregulated	Genotype_spt3_vs_wt
YGL055W	OLE1	4958.74	0.318179	0.225684	0	1	1	Upregulated	Genotype_spt3_vs_wt
YGL054C	ERV14	1149.09	0.0319188	0.0722406	0	1	1	Upregulated	Genotype_spt3_vs_wt
YGL053W	PRM8	295.961	0.200344	0.0840583	0	1	1	Upregulated	Genotype_spt3_vs_wt
YGL052W	YGL052W	19.9377	0.368643	0.217862	0	1	1	Upregulated	Genotype_spt3_vs_wt
YGL051W	MST27	56.3437	0.111852	0.0956646	0	1	1	Upregulated	Genotype_spt3_vs_wt
YGL047W	ALG13	290.503	0.038784	0.0749933	0	1	1	Upregulated	Genotype_spt3_vs_wt
YGL045W	RIM8	251.465	0.350852	0.0845841	0	1	1	Upregulated	Genotype_spt3_vs_wt
YGL044C	RNA15	486.819	0.066525	0.0540451	0	1	1	Upregulated	Genotype_spt3_vs_wt
YGL040C	HEM2	1202.54	0.0707935	0.0623106	0	1	1	Upregulated	Genotype_spt3_vs_wt
YGL038C	OCH1	1099.4	0.28429	0.0909343	0	1	1	Upregulated	Genotype_spt3_vs_wt
YGL037C	PNC1	2840.79	0.492612	0.174812	0	1	1	Upregulated	Genotype_spt3_vs_wt
YGL036W	YGL036W	1155.2	0.326395	0.089244	0	1	1	Upregulated	Genotype_spt3_vs_wt
YGL032C	AGA2	15.8293	0.677531	0.269587	0.65853	0.510197	1	Upregulated	Genotype_spt3_vs_wt
YGL028C	SCW11	1794.09	0.0887418	0.0976686	0	1	1	Upregulated	Genotype_spt3_vs_wt
YGL026C	TRP5	4149.41	0.306014	0.0691015	0	1	1	Upregulated	Genotype_spt3_vs_wt
YGL025C	PGD1	316.533	0.199209	0.0734698	0	1	1	Upregulated	Genotype_spt3_vs_wt
YGL022W	STT3	4818.65	0.14608	0.0470998	0	1	1	Upregulated	Genotype_spt3_vs_wt
YGL021W	ALK1	1063.53	0.316591	0.0734799	0	1	1	Upregulated	Genotype_spt3_vs_wt
YGL020C	GET1	849.916	0.0129846	0.0580884	0	1	1	Upregulated	Genotype_spt3_vs_wt
YGL019W	CKB1	1022.24	0.0530397	0.0564795	0	1	1	Upregulated	Genotype_spt3_vs_wt
YGL018C	JAC1	169.8	0.113684	0.076255	0	1	1	Upregulated	Genotype_spt3_vs_wt
YGL017W	ATE1	356.507	0.0013743	0.0595074	0	1	1	Upregulated	Genotype_spt3_vs_wt
YGL016W	KAP122	812.329	0.404664	0.060503	0	1	1	Upregulated	Genotype_spt3_vs_wt
YGL015C	YGL015C	17.1867	0.314268	0.24211	0	1	1	Upregulated	Genotype_spt3_vs_wt
YGL014W	PUF4	1689.24	0.056628	0.0709505	0	1	1	Upregulated	Genotype_spt3_vs_wt
YGL013C	PDR1	1015	0.1931	0.0572388	0	1	1	Upregulated	Genotype_spt3_vs_wt
YGL011C	SCL1	2270.07	0.0665843	0.0438583	0	1	1	Upregulated	Genotype_spt3_vs_wt
YGL010W	MPO1	211.219	0.452838	0.109652	0	1	1	Upregulated	Genotype_spt3_vs_wt
YGL009C	LEU1	2098.43	0.511227	0.0703477	0.159593	0.873202	1	Upregulated	Genotype_spt3_vs_wt
YGL006W	PMC1	1549.94	0.447885	0.0941477	0	1	1	Upregulated	Genotype_spt3_vs_wt
YGL004C	RPN14	261.094	0.0613633	0.0781548	0	1	1	Upregulated	Genotype_spt3_vs_wt
YGR002C	SWC4	399.447	0.196144	0.0480902	0	1	1	Upregulated	Genotype_spt3_vs_wt
YGR003W	CUL3	484.503	0.308476	0.0673016	0	1	1	Upregulated	Genotype_spt3_vs_wt
YGR005C	TFG2	915.333	0.105809	0.0608803	0	1	1	Upregulated	Genotype_spt3_vs_wt
YGR006W	PRP18	100.177	0.208125	0.0807748	0	1	1	Upregulated	Genotype_spt3_vs_wt
YGR007W	ECT1	808.157	0.00136384	0.0346744	0	1	1	Upregulated	Genotype_spt3_vs_wt
YGR009C	SEC9	1031.01	0.0407938	0.0533751	0	1	1	Upregulated	Genotype_spt3_vs_wt
YGR010W	NMA2	330.744	0.117102	0.0490031	0	1	1	Upregulated	Genotype_spt3_vs_wt
YGR011W	YGR011W	123.7	0.157843	0.0852844	0	1	1	Upregulated	Genotype_spt3_vs_wt
YGR013W	SNU71	609.355	0.166761	0.0484161	0	1	1	Upregulated	Genotype_spt3_vs_wt
YGR015C	YGR015C	147.143	0.136605	0.075389	0	1	1	Upregulated	Genotype_spt3_vs_wt
YGR016W	YGR016W	60.2098	0.0391834	0.103477	0	1	1	Upregulated	Genotype_spt3_vs_wt
YGR019W	UGA1	730.711	0.369715	0.0778485	0	1	1	Upregulated	Genotype_spt3_vs_wt
YGR023W	MTL1	401.646	0.614515	0.124385	0.920646	0.357236	1	Upregulated	Genotype_spt3_vs_wt
YGR025W	YGR025W	33.8466	0.63046	0.164006	0.795461	0.426345	1	Upregulated	Genotype_spt3_vs_wt
YGR026W	YGR026W	1924.74	0.276237	0.0552436	0	1	1	Upregulated	Genotype_spt3_vs_wt
YGR032W	GSC2	2725.08	0.522258	0.124257	0.17913	0.857836	1	Upregulated	Genotype_spt3_vs_wt
YGR035C	YGR035C	104.834	0.347012	0.23869	0	1	1	Upregulated	Genotype_spt3_vs_wt
YGR035W-A	YGR035W-A	0.193448	0.927908	1.80067	0.237638	0.812162	1	Upregulated	Genotype_spt3_vs_wt
YGR036C	CAX4	232.03	0.367514	0.0856087	0	1	1	Upregulated	Genotype_spt3_vs_wt
YGR037C	ACB1	1900.02	0.507594	0.0754645	0.100634	0.919841	1	Upregulated	Genotype_spt3_vs_wt
YGR038W	ORM1	461.627	0.46998	0.0625235	0	1	1	Upregulated	Genotype_spt3_vs_wt
YGR039W	YGR039W	21.5703	0.457354	0.20317	0	1	1	Upregulated	Genotype_spt3_vs_wt
YGR040W	KSS1	400.954	0.0617411	0.0790032	0	1	1	Upregulated	Genotype_spt3_vs_wt
YGR042W	MTE1	313.681	0.0189101	0.0791374	0	1	1	Upregulated	Genotype_spt3_vs_wt
YGR043C	NQM1	361.714	0.0323246	0.169428	0	1	1	Upregulated	Genotype_spt3_vs_wt
YGR046W	TAM41	522.311	0.24886	0.0808172	0	1	1	Upregulated	Genotype_spt3_vs_wt
YGR048W	UFD1	603.413	0.104693	0.0613254	0	1	1	Upregulated	Genotype_spt3_vs_wt
YGR053C	YGR053C	81.3903	0.0361342	0.135235	0	1	1	Upregulated	Genotype_spt3_vs_wt
YGR055W	MUP1	2577.22	0.28665	0.124486	0	1	1	Upregulated	Genotype_spt3_vs_wt
YGR056W	RSC1	737.591	0.0782523	0.0585736	0	1	1	Upregulated	Genotype_spt3_vs_wt
YGR057C	LST7	343.962	0.0473582	0.0809224	0	1	1	Upregulated	Genotype_spt3_vs_wt
YGR058W	PEF1	253.468	0.164534	0.0566954	0	1	1	Upregulated	Genotype_spt3_vs_wt
YGR059W	SPR3	70.3331	0.870106	0.25358	1.45952	0.144421	1	Upregulated	Genotype_spt3_vs_wt
YGR060W	ERG25	4999.93	0.0810291	0.0858773	0	1	1	Upregulated	Genotype_spt3_vs_wt
YGR062C	COX18	180.761	0.183793	0.0692751	0	1	1	Upregulated	Genotype_spt3_vs_wt
YGR065C	VHT1	565.42	0.331219	0.0752732	0	1	1	Upregulated	Genotype_spt3_vs_wt
YGR067C	YGR067C	135.682	0.341215	0.159583	0	1	1	Upregulated	Genotype_spt3_vs_wt
YGR068W-A	YGR068W-A	0.552253	0.313994	1.03533	0	1	1	Upregulated	Genotype_spt3_vs_wt
YGR069W	YGR069W	2.27493	0.105243	0.540419	0	1	1	Upregulated	Genotype_spt3_vs_wt
YGR070W	ROM1	662.963	0.117123	0.168266	0	1	1	Upregulated	Genotype_spt3_vs_wt
YGR071C	ENV11	470.955	0.103396	0.0666153	0	1	1	Upregulated	Genotype_spt3_vs_wt
YGR072W	UPF3	806.257	0.26513	0.0932732	0	1	1	Upregulated	Genotype_spt3_vs_wt
YGR075C	PRP38	99.255	0.148914	0.077133	0	1	1	Upregulated	Genotype_spt3_vs_wt
YGR076C	MRPL25	274.739	0.021355	0.0837965	0	1	1	Upregulated	Genotype_spt3_vs_wt
YGR077C	PEX8	529.533	0.0973706	0.0565388	0	1	1	Upregulated	Genotype_spt3_vs_wt
YGR080W	TWF1	647.252	0.471131	0.0683682	0	1	1	Upregulated	Genotype_spt3_vs_wt
YGR083C	GCD2	2303.91	0.119997	0.0699669	0	1	1	Upregulated	Genotype_spt3_vs_wt
YGR084C	MRP13	547.999	0.298917	0.0629467	0	1	1	Upregulated	Genotype_spt3_vs_wt
YGR087C	PDC6	63.0789	0.749667	0.234117	1.06642	0.286234	1	Upregulated	Genotype_spt3_vs_wt
YGR089W	NNF2	1173.18	0.295624	0.0449844	0	1	1	Upregulated	Genotype_spt3_vs_wt
YGR090W	UTP22	1941.83	0.0149292	0.0765738	0	1	1	Upregulated	Genotype_spt3_vs_wt
YGR092W	DBF2	1004.78	0.379936	0.0681126	0	1	1	Upregulated	Genotype_spt3_vs_wt
YGR094W	VAS1	7997.68	0.0140148	0.0677777	0	1	1	Upregulated	Genotype_spt3_vs_wt
YGR096W	TPC1	127.836	0.223149	0.0741691	0	1	1	Upregulated	Genotype_spt3_vs_wt
YGR097W	ASK10	1632.34	0.172345	0.0698306	0	1	1	Upregulated	Genotype_spt3_vs_wt
YGR098C	ESP1	729.044	0.204678	0.0663773	0	1	1	Upregulated	Genotype_spt3_vs_wt
YGR100W	MDR1	857.768	0.146338	0.0515386	0	1	1	Upregulated	Genotype_spt3_vs_wt
YGR101W	PCP1	373.696	0.213018	0.0549587	0	1	1	Upregulated	Genotype_spt3_vs_wt
YGR102C	GTF1	439.656	0.0137562	0.0658332	0	1	1	Upregulated	Genotype_spt3_vs_wt
YGR104C	SRB5	252.879	0.0782368	0.0633345	0	1	1	Upregulated	Genotype_spt3_vs_wt
YGR106C	VOA1	3344.69	0.243718	0.0780113	0	1	1	Upregulated	Genotype_spt3_vs_wt
YGR109W-A	YGR109W-A	9.56346	0.0288081	0.419749	0	1	1	Upregulated	Genotype_spt3_vs_wt
YGR109W-B	YGR109W-B	309.965	0.478003	0.143512	0	1	1	Upregulated	Genotype_spt3_vs_wt
YGR111W	YGR111W	582.728	0.0724773	0.0681618	0	1	1	Upregulated	Genotype_spt3_vs_wt
YGR112W	SHY1	270.835	0.330918	0.0825446	0	1	1	Upregulated	Genotype_spt3_vs_wt
YGR113W	DAM1	324.418	0.0679444	0.0759784	0	1	1	Upregulated	Genotype_spt3_vs_wt
YGR116W	SPT6	3511.31	0.0579622	0.0523446	0	1	1	Upregulated	Genotype_spt3_vs_wt
YGR117C	YGR117C	518.919	0.285853	0.0439301	0	1	1	Upregulated	Genotype_spt3_vs_wt
YGR119C	NUP57	1340.93	0.143154	0.0487216	0	1	1	Upregulated	Genotype_spt3_vs_wt
YGR120C	COG2	226.242	0.144531	0.0668939	0	1	1	Upregulated	Genotype_spt3_vs_wt
YGR121C	MEP1	183.367	0.55719	0.0999485	0.572198	0.567188	1	Upregulated	Genotype_spt3_vs_wt
YGR122W	YGR122W	286.636	0.316838	0.0681266	0	1	1	Upregulated	Genotype_spt3_vs_wt
YGR124W	ASN2	6923.05	0.031679	0.0864304	0	1	1	Upregulated	Genotype_spt3_vs_wt
YGR125W	YGR125W	992.692	0.288754	0.0470115	0	1	1	Upregulated	Genotype_spt3_vs_wt
YGR127W	YGR127W	305.645	0.0804159	0.101437	0	1	1	Upregulated	Genotype_spt3_vs_wt
YGR128C	UTP8	1470.24	0.0320794	0.114398	0	1	1	Upregulated	Genotype_spt3_vs_wt
YGR130C	YGR130C	1398.67	0.184489	0.127959	0	1	1	Upregulated	Genotype_spt3_vs_wt
YGR131W	FHN1	44.6175	0.209067	0.172903	0	1	1	Upregulated	Genotype_spt3_vs_wt
YGR132C	PHB1	1924.71	0.157631	0.0733678	0	1	1	Upregulated	Genotype_spt3_vs_wt
YGR133W	PEX4	146.945	0.0400066	0.0666055	0	1	1	Upregulated	Genotype_spt3_vs_wt
YGR134W	CAF130	607.684	0.345291	0.052098	0	1	1	Upregulated	Genotype_spt3_vs_wt
YGR136W	LSB1	1157.02	0.165934	0.0693224	0	1	1	Upregulated	Genotype_spt3_vs_wt
YGR137W	YGR137W	762.826	0.15435	0.0716031	0	1	1	Upregulated	Genotype_spt3_vs_wt
YGR139W	YGR139W	4.06556	0.448214	0.376181	0	1	1	Upregulated	Genotype_spt3_vs_wt
YGR140W	CBF2	554.009	0.172807	0.059923	0	1	1	Upregulated	Genotype_spt3_vs_wt
YGR141W	VPS62	572.733	0.16633	0.0671109	0	1	1	Upregulated	Genotype_spt3_vs_wt
YGR146C	ECL1	896.441	0.735459	0.166247	1.41632	0.156682	1	Upregulated	Genotype_spt3_vs_wt
YGR147C	NAT2	710.047	0.0634846	0.0620243	0	1	1	Upregulated	Genotype_spt3_vs_wt
YGR149W	GPC1	416.762	0.215992	0.108617	0	1	1	Upregulated	Genotype_spt3_vs_wt
YGR150C	CCM1	697.134	0.0940267	0.058928	0	1	1	Upregulated	Genotype_spt3_vs_wt
YGR153W	YGR153W	188.539	0.0953083	0.104995	0	1	1	Upregulated	Genotype_spt3_vs_wt
YGR154C	GTO1	165.214	0.282798	0.0896145	0	1	1	Upregulated	Genotype_spt3_vs_wt
YGR156W	PTI1	422.15	0.534952	0.0754301	0.463375	0.643096	1	Upregulated	Genotype_spt3_vs_wt
YGR157W	CHO2	3069.58	0.459915	0.114686	0	1	1	Upregulated	Genotype_spt3_vs_wt
YGR158C	MTR3	528.17	0.0649023	0.0776928	0	1	1	Upregulated	Genotype_spt3_vs_wt
YGR161C	RTS3	762.242	0.843818	0.190631	1.80358	0.0712974	1	Upregulated	Genotype_spt3_vs_wt
YGR161W-C	YGR161W-C	103.222	0.150424	0.144837	0	1	1	Upregulated	Genotype_spt3_vs_wt
YGR163W	GTR2	509.834	0.0530367	0.0445451	0	1	1	Upregulated	Genotype_spt3_vs_wt
YGR166W	TRS65	537.807	0.0548969	0.063397	0	1	1	Upregulated	Genotype_spt3_vs_wt
YGR168C	YGR168C	328.459	0.0506859	0.0678516	0	1	1	Upregulated	Genotype_spt3_vs_wt
YGR171C	MSM1	329.314	0.0533758	0.0564875	0	1	1	Upregulated	Genotype_spt3_vs_wt
YGR172C	YIP1	714.045	0.0755615	0.0667147	0	1	1	Upregulated	Genotype_spt3_vs_wt
YGR173W	RBG2	1056.84	0.14553	0.0694062	0	1	1	Upregulated	Genotype_spt3_vs_wt
YGR174W-A	YGR174W-A	21.3706	0.272738	0.262558	0	1	1	Upregulated	Genotype_spt3_vs_wt
YGR178C	PBP1	2399.24	0.24322	0.0425455	0	1	1	Upregulated	Genotype_spt3_vs_wt
YGR179C	OKP1	257.685	0.121945	0.0719749	0	1	1	Upregulated	Genotype_spt3_vs_wt
YGR181W	TIM13	469.86	0.0543171	0.0688252	0	1	1	Upregulated	Genotype_spt3_vs_wt
YGR182C	YGR182C	715.753	0.263474	0.151554	0	1	1	Upregulated	Genotype_spt3_vs_wt
YGR183C	QCR9	691.86	0.278609	0.117661	0	1	1	Upregulated	Genotype_spt3_vs_wt
YGR184C	UBR1	1954.3	0.241658	0.0549154	0	1	1	Upregulated	Genotype_spt3_vs_wt
YGR185C	TYS1	3913.24	0.0381367	0.0535751	0	1	1	Upregulated	Genotype_spt3_vs_wt
YGR186W	TFG1	2101.83	0.129424	0.0484895	0	1	1	Upregulated	Genotype_spt3_vs_wt
YGR193C	PDX1	1255.94	0.128185	0.0472083	0	1	1	Upregulated	Genotype_spt3_vs_wt
YGR194C	XKS1	439.921	0.0834958	0.150773	0	1	1	Upregulated	Genotype_spt3_vs_wt
YGR195W	SKI6	640.685	0.0440944	0.0743628	0	1	1	Upregulated	Genotype_spt3_vs_wt
YGR196C	FYV8	674.79	0.273892	0.0505602	0	1	1	Upregulated	Genotype_spt3_vs_wt
YGR197C	SNG1	298.058	0.460005	0.0750694	0	1	1	Upregulated	Genotype_spt3_vs_wt
YGR198W	YPP1	913.931	0.140984	0.0508937	0	1	1	Upregulated	Genotype_spt3_vs_wt
YGR202C	PCT1	610.132	0.104682	0.0656047	0	1	1	Upregulated	Genotype_spt3_vs_wt
YGR211W	ZPR1	1840.9	0.237909	0.0934011	0	1	1	Upregulated	Genotype_spt3_vs_wt
YGR212W	SLI1	161.465	0.388132	0.0663233	0	1	1	Upregulated	Genotype_spt3_vs_wt
YGR215W	RSM27	387.712	0.369069	0.0931234	0	1	1	Upregulated	Genotype_spt3_vs_wt
YGR216C	GPI1	498.059	0.129009	0.0649417	0	1	1	Upregulated	Genotype_spt3_vs_wt
YGR217W	CCH1	836.931	0.262748	0.0688353	0	1	1	Upregulated	Genotype_spt3_vs_wt
YGR218W	CRM1	2997.49	0.220956	0.0544998	0	1	1	Upregulated	Genotype_spt3_vs_wt
YGR223C	HSV2	513.735	0.284279	0.0639253	0	1	1	Upregulated	Genotype_spt3_vs_wt
YGR225W	AMA1	91.4861	0.255508	0.170067	0	1	1	Upregulated	Genotype_spt3_vs_wt
YGR226C	YGR226C	0.28721	0.324495	1.80051	0	1	1	Upregulated	Genotype_spt3_vs_wt
YGR227W	DIE2	500.836	0.215555	0.0653039	0	1	1	Upregulated	Genotype_spt3_vs_wt
YGR230W	BNS1	266.982	0.21963	0.10694	0	1	1	Upregulated	Genotype_spt3_vs_wt
YGR231C	PHB2	1707.9	0.00656767	0.0529999	0	1	1	Upregulated	Genotype_spt3_vs_wt
YGR232W	NAS6	640.443	0.211317	0.07119	0	1	1	Upregulated	Genotype_spt3_vs_wt
YGR235C	YGR235C	720.738	0.0449762	0.0664427	0	1	1	Upregulated	Genotype_spt3_vs_wt
YGR236C	SPG1	18.8339	0.101804	0.233512	0	1	1	Upregulated	Genotype_spt3_vs_wt
YGR237C	YGR237C	670.863	0.33743	0.0875624	0	1	1	Upregulated	Genotype_spt3_vs_wt
YGR246C	BRF1	741.985	0.137596	0.0491131	0	1	1	Upregulated	Genotype_spt3_vs_wt
YGR248W	SOL4	291.316	0.10656	0.28394	0	1	1	Upregulated	Genotype_spt3_vs_wt
YGR249W	MGA1	101.071	1.22648	0.414611	1.7522	0.0797388	1	Upregulated	Genotype_spt3_vs_wt
YGR250C	RIE1	1278.31	0.0516563	0.119276	0	1	1	Upregulated	Genotype_spt3_vs_wt
YGR255C	COQ6	981.089	0.100578	0.0535129	0	1	1	Upregulated	Genotype_spt3_vs_wt
YGR261C	APL6	1263.82	0.190375	0.0396275	0	1	1	Upregulated	Genotype_spt3_vs_wt
YGR263C	SAY1	293.126	0.151161	0.0621817	0	1	1	Upregulated	Genotype_spt3_vs_wt
YGR267C	FOL2	1275.34	0.0306759	0.0594339	0	1	1	Upregulated	Genotype_spt3_vs_wt
YGR268C	HUA1	220.548	0.403773	0.0784455	0	1	1	Upregulated	Genotype_spt3_vs_wt
YGR270W	YTA7	1926.55	0.129811	0.0514284	0	1	1	Upregulated	Genotype_spt3_vs_wt
YGR271W	SLH1	1057.88	0.245304	0.0645037	0	1	1	Upregulated	Genotype_spt3_vs_wt
YGR273C	YGR273C	8.87185	0.133334	0.481953	0	1	1	Upregulated	Genotype_spt3_vs_wt
YGR274C	TAF1	799.214	0.109777	0.0423244	0	1	1	Upregulated	Genotype_spt3_vs_wt
YGR276C	RNH70	727.718	0.0973291	0.0542078	0	1	1	Upregulated	Genotype_spt3_vs_wt
YGR277C	CAB4	474.644	0.0298182	0.0553342	0	1	1	Upregulated	Genotype_spt3_vs_wt
YGR278W	CWC22	316.87	0.00363945	0.0550431	0	1	1	Upregulated	Genotype_spt3_vs_wt
YGR279C	SCW4	5013.22	0.232833	0.0680437	0	1	1	Upregulated	Genotype_spt3_vs_wt
YGR282C	BGL2	13257.2	0.128698	0.0648805	0	1	1	Upregulated	Genotype_spt3_vs_wt
YGR284C	ERV29	1749.25	0.205692	0.087987	0	1	1	Upregulated	Genotype_spt3_vs_wt
YGR285C	ZUO1	6551.89	0.047417	0.0827836	0	1	1	Upregulated	Genotype_spt3_vs_wt
YGR288W	MAL13	153.948	0.378541	0.0891456	0	1	1	Upregulated	Genotype_spt3_vs_wt
YGR290W	YGR290W	0.997128	0.0536183	0.782111	0	1	1	Upregulated	Genotype_spt3_vs_wt
YGR291C	YGR291C	0.0884802	0.35072	3.52641	0	1	1	Upregulated	Genotype_spt3_vs_wt
YGR292W	MAL12	142.551	0.561364	0.240416	0.255242	0.798536	1	Upregulated	Genotype_spt3_vs_wt
YGR293C	YGR293C	1.87432	0.115938	0.525739	0	1	1	Upregulated	Genotype_spt3_vs_wt
YGR295C	COS6	1532.17	0.29502	0.0722049	0	1	1	Upregulated	Genotype_spt3_vs_wt
YGR296C-B	YGR296C-B	2.49867	1.20586	0.452246	1.56078	0.118575	1	Upregulated	Genotype_spt3_vs_wt
YLL067W-A	YLL067W-A	3.31816	0.303069	0.404523	0	1	1	Upregulated	Genotype_spt3_vs_wt
YLL066W-B	YLL066W-B	2.71906	0.0737623	0.454625	0	1	1	Upregulated	Genotype_spt3_vs_wt
YLL066W-A	YLL066W-A	3.22959	0.257617	0.368429	0	1	1	Upregulated	Genotype_spt3_vs_wt
YLL065W	YLL065W	0.329612	0.631323	1.60412	0.0818663	0.934753	1	Upregulated	Genotype_spt3_vs_wt
YLL064C	PAU18	37.9965	0.452656	0.169853	0	1	1	Upregulated	Genotype_spt3_vs_wt
YLL063C	AYT1	149.706	0.524425	0.0792468	0.30821	0.757923	1	Upregulated	Genotype_spt3_vs_wt
YLL061W	MMP1	646.712	0.335363	0.0888821	0	1	1	Upregulated	Genotype_spt3_vs_wt
YLL058W	YLL058W	373.493	0.0212503	0.0717086	0	1	1	Upregulated	Genotype_spt3_vs_wt
YLL054C	YLL054C	288.949	0.00904533	0.0626711	0	1	1	Upregulated	Genotype_spt3_vs_wt
YLL051C	FRE6	883.184	0.154503	0.0667666	0	1	1	Upregulated	Genotype_spt3_vs_wt
YLL048C	YBT1	3701.54	0.285007	0.0585624	0	1	1	Upregulated	Genotype_spt3_vs_wt
YLL043W	FPS1	1816.41	0.208111	0.0346181	0	1	1	Upregulated	Genotype_spt3_vs_wt
YLL042C	ATG10	28.0939	0.0216931	0.16089	0	1	1	Upregulated	Genotype_spt3_vs_wt
YLL041C	SDH2	1460.05	0.75226	0.155308	1.62425	0.104322	1	Upregulated	Genotype_spt3_vs_wt
YLL040C	VPS13	2061.68	0.336312	0.0879259	0	1	1	Upregulated	Genotype_spt3_vs_wt
YLL039C	UBI4	3457.67	0.335082	0.129387	0	1	1	Upregulated	Genotype_spt3_vs_wt
YLL033W	IRC19	82.6738	0.284068	0.0882923	0	1	1	Upregulated	Genotype_spt3_vs_wt
YLL032C	YLL032C	462.277	0.223033	0.0596591	0	1	1	Upregulated	Genotype_spt3_vs_wt
YLL031C	GPI13	1185.29	0.0399476	0.0551901	0	1	1	Upregulated	Genotype_spt3_vs_wt
YLL030C	RRT7	0.490962	0.260252	0.974122	0	1	1	Upregulated	Genotype_spt3_vs_wt
YLL029W	FRA1	1860.63	0.232972	0.046187	0	1	1	Upregulated	Genotype_spt3_vs_wt
YLL027W	ISA1	802.727	0.174225	0.0699844	0	1	1	Upregulated	Genotype_spt3_vs_wt
YLL026W	HSP104	6776.63	0.747323	0.252911	0.977905	0.328121	1	Upregulated	Genotype_spt3_vs_wt
YLL025W	PAU17	31.432	0.0557675	0.136348	0	1	1	Upregulated	Genotype_spt3_vs_wt
YLL021W	SPA2	1846.45	0.0346325	0.0516648	0	1	1	Upregulated	Genotype_spt3_vs_wt
YLL020C	YLL020C	212.629	0.649452	0.113787	1.31343	0.189037	1	Upregulated	Genotype_spt3_vs_wt
YLL019W-A	YLL019W-A	0.343095	0.0718942	1.19781	0	1	1	Upregulated	Genotype_spt3_vs_wt
YLL018C	DPS1	5551.86	0.279721	0.0532803	0	1	1	Upregulated	Genotype_spt3_vs_wt
YLL015W	BPT1	1594.31	0.115194	0.0567787	0	1	1	Upregulated	Genotype_spt3_vs_wt
YLL007C	LMO1	219.434	0.244593	0.0654371	0	1	1	Upregulated	Genotype_spt3_vs_wt
YLL006W-A	YLL006W-A	0.22804	0.254861	1.64782	0	1	1	Upregulated	Genotype_spt3_vs_wt
YLL006W	MMM1	319.908	0.0845347	0.067559	0	1	1	Upregulated	Genotype_spt3_vs_wt
YLL005C	SPO75	54.7433	0.2738	0.243226	0	1	1	Upregulated	Genotype_spt3_vs_wt
YLL003W	SFI1	532.479	0.164386	0.0509731	0	1	1	Upregulated	Genotype_spt3_vs_wt
YLL001W	DNM1	873.125	0.204252	0.0678733	0	1	1	Upregulated	Genotype_spt3_vs_wt
YLR001C	YLR001C	599.959	0.406709	0.0732714	0	1	1	Upregulated	Genotype_spt3_vs_wt
YLR003C	CMS1	674.807	0.0785373	0.117099	0	1	1	Upregulated	Genotype_spt3_vs_wt
YLR004C	THI73	41.6575	0.308846	0.139548	0	1	1	Upregulated	Genotype_spt3_vs_wt
YLR005W	SSL1	647.743	0.022296	0.0406632	0	1	1	Upregulated	Genotype_spt3_vs_wt
YLR006C	SSK1	544.289	0.149938	0.0814332	0	1	1	Upregulated	Genotype_spt3_vs_wt
YLR010C	TEN1	78.3783	0.116143	0.092192	0	1	1	Upregulated	Genotype_spt3_vs_wt
YLR011W	LOT6	147.708	0.130569	0.0701222	0	1	1	Upregulated	Genotype_spt3_vs_wt
YLR014C	PPR1	351.567	0.100968	0.106062	0	1	1	Upregulated	Genotype_spt3_vs_wt
YLR017W	MEU1	1033.94	0.00998027	0.0818587	0	1	1	Upregulated	Genotype_spt3_vs_wt
YLR018C	POM34	670.371	0.0976443	0.0801765	0	1	1	Upregulated	Genotype_spt3_vs_wt
YLR019W	PSR2	733.859	0.0180419	0.0759592	0	1	1	Upregulated	Genotype_spt3_vs_wt
YLR020C	YEH2	1076.04	0.0682179	0.0472353	0	1	1	Upregulated	Genotype_spt3_vs_wt
YLR023C	IZH3	1112.19	0.27084	0.0753587	0	1	1	Upregulated	Genotype_spt3_vs_wt
YLR024C	UBR2	673.264	0.428462	0.0786314	0	1	1	Upregulated	Genotype_spt3_vs_wt
YLR025W	SNF7	1272.7	0.178083	0.0697746	0	1	1	Upregulated	Genotype_spt3_vs_wt
YLR026C	SED5	562.75	0.137732	0.0559658	0	1	1	Upregulated	Genotype_spt3_vs_wt
YLR027C	AAT2	3815.05	0.248661	0.0662927	0	1	1	Upregulated	Genotype_spt3_vs_wt
YLR028C	ADE16	2932.13	0.0588	0.0415883	0	1	1	Upregulated	Genotype_spt3_vs_wt
YLR032W	RAD5	570.325	0.0425986	0.0481637	0	1	1	Upregulated	Genotype_spt3_vs_wt
YLR038C	COX12	645.85	0.227401	0.110877	0	1	1	Upregulated	Genotype_spt3_vs_wt
YLR039C	RIC1	738.149	0.047305	0.0436268	0	1	1	Upregulated	Genotype_spt3_vs_wt
YLR041W	YLR041W	21.3658	0.0888644	0.16706	0	1	1	Upregulated	Genotype_spt3_vs_wt
YLR045C	STU2	1052.71	0.148902	0.0646163	0	1	1	Upregulated	Genotype_spt3_vs_wt
YLR046C	YLR046C	211.141	0.0561977	0.0818285	0	1	1	Upregulated	Genotype_spt3_vs_wt
YLR047C	FRE8	292.117	0.281896	0.0792451	0	1	1	Upregulated	Genotype_spt3_vs_wt
YLR050C	YLR050C	299.847	0.138724	0.0649155	0	1	1	Upregulated	Genotype_spt3_vs_wt
YLR054C	OSW2	65.5403	0.280485	0.180154	0	1	1	Upregulated	Genotype_spt3_vs_wt
YLR055C	SPT8	694.65	0.0472709	0.0673932	0	1	1	Upregulated	Genotype_spt3_vs_wt
YLR056W	ERG3	6106.35	0.29408	0.0886941	0	1	1	Upregulated	Genotype_spt3_vs_wt
YLR057W	MNL2	1051.6	0.422149	0.0446951	0	1	1	Upregulated	Genotype_spt3_vs_wt
YLR059C	REX2	458.371	0.387426	0.0772067	0	1	1	Upregulated	Genotype_spt3_vs_wt
YLR060W	FRS1	4489.49	0.105402	0.0547581	0	1	1	Upregulated	Genotype_spt3_vs_wt
YLR064W	PER33	769.733	0.250655	0.0797978	0	1	1	Upregulated	Genotype_spt3_vs_wt
YLR069C	MEF1	1222.48	0.0347924	0.0607563	0	1	1	Upregulated	Genotype_spt3_vs_wt
YLR071C	RGR1	1033.91	0.227115	0.042926	0	1	1	Upregulated	Genotype_spt3_vs_wt
YLR075W	RPL10	27765.9	0.0417783	0.0836334	0	1	1	Upregulated	Genotype_spt3_vs_wt
YLR077W	FMP25	722.949	0.0614205	0.0382151	0	1	1	Upregulated	Genotype_spt3_vs_wt
YLR082C	SRL2	215.256	0.0455524	0.0721166	0	1	1	Upregulated	Genotype_spt3_vs_wt
YLR084C	RAX2	1098.91	0.118233	0.0883258	0	1	1	Upregulated	Genotype_spt3_vs_wt
YLR085C	ARP6	393.203	0.135941	0.0567798	0	1	1	Upregulated	Genotype_spt3_vs_wt
YLR086W	SMC4	1205.88	0.186326	0.0593019	0	1	1	Upregulated	Genotype_spt3_vs_wt
YLR087C	CSF1	915.823	0.216188	0.0683811	0	1	1	Upregulated	Genotype_spt3_vs_wt
YLR088W	GAA1	949.988	0.124565	0.0545855	0	1	1	Upregulated	Genotype_spt3_vs_wt
YLR093C	NYV1	852.108	0.0119097	0.0535882	0	1	1	Upregulated	Genotype_spt3_vs_wt
YLR094C	GIS3	530.499	0.0352992	0.0987338	0	1	1	Upregulated	Genotype_spt3_vs_wt
YLR095C	IOC2	1008.46	0.162679	0.0569289	0	1	1	Upregulated	Genotype_spt3_vs_wt
YLR096W	KIN2	1179.97	0.218967	0.0629226	0	1	1	Upregulated	Genotype_spt3_vs_wt
YLR098C	CHA4	351.176	0.123959	0.0574233	0	1	1	Upregulated	Genotype_spt3_vs_wt
YLR099C	ICT1	500.041	0.164632	0.0861153	0	1	1	Upregulated	Genotype_spt3_vs_wt
YLR102C	APC9	229.046	0.139049	0.0816895	0	1	1	Upregulated	Genotype_spt3_vs_wt
YLR103C	CDC45	459.667	0.0429518	0.0618953	0	1	1	Upregulated	Genotype_spt3_vs_wt
YLR104W	LCL2	338.196	0.0541593	0.0701544	0	1	1	Upregulated	Genotype_spt3_vs_wt
YLR106C	MDN1	4916.65	0.401388	0.0925112	0	1	1	Upregulated	Genotype_spt3_vs_wt
YLR107W	REX3	572.981	0.00189063	0.0881461	0	1	1	Upregulated	Genotype_spt3_vs_wt
YLR110C	CCW12	26972	0.0432041	0.0981079	0	1	1	Upregulated	Genotype_spt3_vs_wt
YLR113W	HOG1	1718.21	0.307987	0.0639431	0	1	1	Upregulated	Genotype_spt3_vs_wt
YLR114C	AVL9	1481.58	0.0172934	0.0392798	0	1	1	Upregulated	Genotype_spt3_vs_wt
YLR115W	CFT2	696.845	0.0284121	0.0487171	0	1	1	Upregulated	Genotype_spt3_vs_wt
YLR116W	MSL5	544.204	0.0502165	0.0816354	0	1	1	Upregulated	Genotype_spt3_vs_wt
YLR117C	CLF1	641.551	0.115914	0.0569231	0	1	1	Upregulated	Genotype_spt3_vs_wt
YLR120C	YPS1	1314.25	0.669133	0.11795	1.43394	0.151589	1	Upregulated	Genotype_spt3_vs_wt
YLR122C	YLR122C	32.8389	0.472157	0.134181	0	1	1	Upregulated	Genotype_spt3_vs_wt
YLR123C	YLR123C	32.1845	0.556132	0.136111	0.412396	0.680049	1	Upregulated	Genotype_spt3_vs_wt
YLR127C	APC2	307.962	0.191553	0.0593639	0	1	1	Upregulated	Genotype_spt3_vs_wt
YLR128W	DCN1	132.04	0.23199	0.0782106	0	1	1	Upregulated	Genotype_spt3_vs_wt
YLR131C	ACE2	892.932	0.234427	0.0998002	0	1	1	Upregulated	Genotype_spt3_vs_wt
YLR132C	USB1	102.796	0.0810411	0.138448	0	1	1	Upregulated	Genotype_spt3_vs_wt
YLR133W	CKI1	447.908	0.285017	0.0894915	0	1	1	Upregulated	Genotype_spt3_vs_wt
YLR135W	SLX4	351.461	0.190685	0.0605058	0	1	1	Upregulated	Genotype_spt3_vs_wt
YLR137W	RKM5	215.457	0.0356741	0.0728302	0	1	1	Upregulated	Genotype_spt3_vs_wt
YLR139C	SLS1	274.656	0.176251	0.0952155	0	1	1	Upregulated	Genotype_spt3_vs_wt
YLR142W	PUT1	1124	0.265006	0.27519	0	1	1	Upregulated	Genotype_spt3_vs_wt
YLR144C	ACF2	568.212	0.117342	0.0561144	0	1	1	Upregulated	Genotype_spt3_vs_wt
YLR147C	SMD3	253.563	0.00219015	0.0842838	0	1	1	Upregulated	Genotype_spt3_vs_wt
YLR148W	PEP3	628.648	0.124401	0.0535756	0	1	1	Upregulated	Genotype_spt3_vs_wt
YLR149C	YLR149C	341.933	0.751328	0.257326	0.976691	0.328722	1	Upregulated	Genotype_spt3_vs_wt
YLR151C	PCD1	274.821	0.368924	0.110033	0	1	1	Upregulated	Genotype_spt3_vs_wt
YLR152C	YLR152C	340.713	0.0203466	0.131462	0	1	1	Upregulated	Genotype_spt3_vs_wt
YLR165C	PUS5	170.648	0.156636	0.0883709	0	1	1	Upregulated	Genotype_spt3_vs_wt
YLR168C	UPS2	680.122	0.0970059	0.113365	0	1	1	Upregulated	Genotype_spt3_vs_wt
YLR172C	DPH5	1590.81	0.0213517	0.0562003	0	1	1	Upregulated	Genotype_spt3_vs_wt
YLR176C	RFX1	300.449	0.157287	0.0873637	0	1	1	Upregulated	Genotype_spt3_vs_wt
YLR178C	TFS1	812.317	0.0560928	0.157769	0	1	1	Upregulated	Genotype_spt3_vs_wt
YLR179C	YLR179C	2563.29	0.315774	0.0723132	0	1	1	Upregulated	Genotype_spt3_vs_wt
YLR181C	VTA1	722.01	0.0687059	0.0474297	0	1	1	Upregulated	Genotype_spt3_vs_wt
YLR182W	SWI6	860.326	0.10173	0.0568433	0	1	1	Upregulated	Genotype_spt3_vs_wt
YLR183C	TOS4	569.737	0.121362	0.0652497	0	1	1	Upregulated	Genotype_spt3_vs_wt
YLR186W	EMG1	1153.48	0.0400709	0.0912719	0	1	1	Upregulated	Genotype_spt3_vs_wt
YLR187W	SKG3	535.617	0.423056	0.0904626	0	1	1	Upregulated	Genotype_spt3_vs_wt
YLR188W	MDL1	1211.63	0.165388	0.0383157	0	1	1	Upregulated	Genotype_spt3_vs_wt
YLR189C	ATG26	1608.2	0.103671	0.145864	0	1	1	Upregulated	Genotype_spt3_vs_wt
YLR190W	MMR1	2139.3	0.284481	0.068101	0	1	1	Upregulated	Genotype_spt3_vs_wt
YLR194C	NCW2	2099.62	0.384906	0.195176	0	1	1	Upregulated	Genotype_spt3_vs_wt
YLR195C	NMT1	1184.86	0.0148937	0.0611792	0	1	1	Upregulated	Genotype_spt3_vs_wt
YLR199C	PBA1	587.33	0.401266	0.0591933	0	1	1	Upregulated	Genotype_spt3_vs_wt
YLR201C	COQ9	532.415	0.293614	0.0705116	0	1	1	Upregulated	Genotype_spt3_vs_wt
YLR205C	HMX1	215.319	0.423422	0.140378	0	1	1	Upregulated	Genotype_spt3_vs_wt
YLR206W	ENT2	1474.34	0.169798	0.0890628	0	1	1	Upregulated	Genotype_spt3_vs_wt
YLR207W	HRD3	817.148	0.0636883	0.0449744	0	1	1	Upregulated	Genotype_spt3_vs_wt
YLR208W	SEC13	2204.95	0.0650322	0.0472954	0	1	1	Upregulated	Genotype_spt3_vs_wt
YLR209C	PNP1	533.358	0.0881629	0.0500106	0	1	1	Upregulated	Genotype_spt3_vs_wt
YLR212C	TUB4	531.898	0.0442728	0.0571194	0	1	1	Upregulated	Genotype_spt3_vs_wt
YLR215C	CDC123	359.403	0.117326	0.0701377	0	1	1	Upregulated	Genotype_spt3_vs_wt
YLR216C	CPR6	3732.46	0.280264	0.113394	0	1	1	Upregulated	Genotype_spt3_vs_wt
YLR219W	MSC3	884.963	0.219209	0.0792572	0	1	1	Upregulated	Genotype_spt3_vs_wt
YLR223C	IFH1	5077.86	0.0636635	0.131033	0	1	1	Upregulated	Genotype_spt3_vs_wt
YLR229C	CDC42	1691.04	0.0870811	0.0574638	0	1	1	Upregulated	Genotype_spt3_vs_wt
YLR233C	EST1	197.614	0.0827039	0.0755601	0	1	1	Upregulated	Genotype_spt3_vs_wt
YLR238W	FAR10	408.72	0.00512309	0.0644406	0	1	1	Upregulated	Genotype_spt3_vs_wt
YLR240W	VPS34	646.928	0.261268	0.0665826	0	1	1	Upregulated	Genotype_spt3_vs_wt
YLR241W	CSC1	1285.76	0.426538	0.0518918	0	1	1	Upregulated	Genotype_spt3_vs_wt
YLR242C	ARV1	245.447	0.0383255	0.0945576	0	1	1	Upregulated	Genotype_spt3_vs_wt
YLR243W	GPN3	556.191	0.211686	0.105201	0	1	1	Upregulated	Genotype_spt3_vs_wt
YLR246W	ERF2	258.476	0.22004	0.091223	0	1	1	Upregulated	Genotype_spt3_vs_wt
YLR247C	IRC20	1349.26	0.47705	0.0752009	0	1	1	Upregulated	Genotype_spt3_vs_wt
YLR251W	SYM1	207.065	0.106767	0.134315	0	1	1	Upregulated	Genotype_spt3_vs_wt
YLR252W	YLR252W	149.208	0.0916121	0.155133	0	1	1	Upregulated	Genotype_spt3_vs_wt
YLR254C	NDL1	348.467	0.530411	0.0799713	0.380274	0.703742	1	Upregulated	Genotype_spt3_vs_wt
YLR257W	YLR257W	2516.92	0.306329	0.0888565	0	1	1	Upregulated	Genotype_spt3_vs_wt
YLR259C	HSP60	10534.4	0.231995	0.10934	0	1	1	Upregulated	Genotype_spt3_vs_wt
YLR260W	LCB5	650.959	0.514027	0.0833453	0.168298	0.866349	1	Upregulated	Genotype_spt3_vs_wt
YLR261C	VPS63	497.234	0.143292	0.0835743	0	1	1	Upregulated	Genotype_spt3_vs_wt
YLR265C	NEJ1	47.8445	0.419339	0.153819	0	1	1	Upregulated	Genotype_spt3_vs_wt
YLR267W	BOP2	175.041	0.265721	0.172285	0	1	1	Upregulated	Genotype_spt3_vs_wt
YLR270W	DCS1	886.708	0.313785	0.116071	0	1	1	Upregulated	Genotype_spt3_vs_wt
YLR273C	PIG1	398.351	0.235191	0.0879432	0	1	1	Upregulated	Genotype_spt3_vs_wt
YLR274W	MCM5	1108.68	0.0671556	0.0466704	0	1	1	Upregulated	Genotype_spt3_vs_wt
YLR278C	YLR278C	1233.23	0.118134	0.0814223	0	1	1	Upregulated	Genotype_spt3_vs_wt
YLR279W	YLR279W	1.88101	0.415511	0.556242	0	1	1	Upregulated	Genotype_spt3_vs_wt
YLR282C	YLR282C	0.364688	0.282734	1.29145	0	1	1	Upregulated	Genotype_spt3_vs_wt
YLR283W	YLR283W	295.447	0.0938747	0.0805208	0	1	1	Upregulated	Genotype_spt3_vs_wt
YLR289W	GUF1	265.282	0.17483	0.0722912	0	1	1	Upregulated	Genotype_spt3_vs_wt
YLR291C	GCD7	1320.84	0.0164561	0.0553595	0	1	1	Upregulated	Genotype_spt3_vs_wt
YLR292C	SEC72	696.721	0.132987	0.0784774	0	1	1	Upregulated	Genotype_spt3_vs_wt
YLR293C	GSP1	7452.51	0.101176	0.0773074	0	1	1	Upregulated	Genotype_spt3_vs_wt
YLR294C	YLR294C	1085.01	0.154629	0.0844053	0	1	1	Upregulated	Genotype_spt3_vs_wt
YLR295C	ATP14	1353.07	0.378848	0.0895794	0	1	1	Upregulated	Genotype_spt3_vs_wt
YLR298C	YHC1	358.01	0.405624	0.0889088	0	1	1	Upregulated	Genotype_spt3_vs_wt
YLR299W	ECM38	665.362	0.287462	0.0871043	0	1	1	Upregulated	Genotype_spt3_vs_wt
YLR303W	MET17	1769.67	0.741553	0.136563	1.76881	0.0769259	1	Upregulated	Genotype_spt3_vs_wt
YLR305C	STT4	1629.36	0.0984504	0.0554169	0	1	1	Upregulated	Genotype_spt3_vs_wt
YLR307W	CDA1	132.438	0.209102	0.286941	0	1	1	Upregulated	Genotype_spt3_vs_wt
YLR308W	CDA2	14.6138	0.00473511	0.356481	0	1	1	Upregulated	Genotype_spt3_vs_wt
YLR309C	IMH1	3064.26	0.226058	0.0818217	0	1	1	Upregulated	Genotype_spt3_vs_wt
YLR310C	CDC25	2144.28	0.233481	0.0634483	0	1	1	Upregulated	Genotype_spt3_vs_wt
YLR311C	YLR311C	85.2323	0.814403	0.273464	1.1497	0.250266	1	Upregulated	Genotype_spt3_vs_wt
YLR313C	SPH1	239.598	0.0528953	0.0888631	0	1	1	Upregulated	Genotype_spt3_vs_wt
YLR314C	CDC3	2667.9	0.00184898	0.0404524	0	1	1	Upregulated	Genotype_spt3_vs_wt
YLR320W	MMS22	473.963	0.188479	0.0651757	0	1	1	Upregulated	Genotype_spt3_vs_wt
YLR321C	SFH1	504.065	0.122894	0.0496539	0	1	1	Upregulated	Genotype_spt3_vs_wt
YLR323C	CWC24	235.155	0.0555539	0.0868537	0	1	1	Upregulated	Genotype_spt3_vs_wt
YLR324W	PEX30	1063.25	0.204931	0.0620377	0	1	1	Upregulated	Genotype_spt3_vs_wt
YLR330W	CHS5	2811.73	0.127666	0.0464242	0	1	1	Upregulated	Genotype_spt3_vs_wt
YLR332W	MID2	1240.19	0.638921	0.0869903	1.59697	0.110273	1	Upregulated	Genotype_spt3_vs_wt
YLR336C	SGD1	1158.25	0.102497	0.120597	0	1	1	Upregulated	Genotype_spt3_vs_wt
YLR337C	VRP1	1254.66	0.0576596	0.0963264	0	1	1	Upregulated	Genotype_spt3_vs_wt
YLR342W	FKS1	16025.4	0.0588485	0.0823251	0	1	1	Upregulated	Genotype_spt3_vs_wt
YLR345W	YLR345W	630.945	0.418346	0.126999	0	1	1	Upregulated	Genotype_spt3_vs_wt
YLR346C	CIS1	69.0145	0.095019	0.158568	0	1	1	Upregulated	Genotype_spt3_vs_wt
YLR347C	KAP95	1445.13	0.0569409	0.0693332	0	1	1	Upregulated	Genotype_spt3_vs_wt
YLR347W-A	YLR347W-A	1.85078	0.0883032	0.527909	0	1	1	Upregulated	Genotype_spt3_vs_wt
YLR350W	ORM2	907.221	0.558319	0.0820253	0.710984	0.477094	1	Upregulated	Genotype_spt3_vs_wt
YLR352W	YLR352W	410.947	0.24297	0.0819585	0	1	1	Upregulated	Genotype_spt3_vs_wt
YLR361C	DCR2	485.44	0.0921353	0.0643568	0	1	1	Upregulated	Genotype_spt3_vs_wt
YLR362W	STE11	551.185	0.30823	0.063957	0	1	1	Upregulated	Genotype_spt3_vs_wt
YLR364C-A	YLR364C-A	0.648314	0.268435	0.920264	0	1	1	Upregulated	Genotype_spt3_vs_wt
YLR368W	MDM30	451.959	0.0360608	0.0527419	0	1	1	Upregulated	Genotype_spt3_vs_wt
YLR369W	SSQ1	608.117	0.163794	0.0464915	0	1	1	Upregulated	Genotype_spt3_vs_wt
YLR370C	ARC18	888.72	0.263258	0.0644673	0	1	1	Upregulated	Genotype_spt3_vs_wt
YLR371W	ROM2	1221.49	0.120609	0.0579558	0	1	1	Upregulated	Genotype_spt3_vs_wt
YLR372W	YLR372W	3679.89	0.103317	0.0883066	0	1	1	Upregulated	Genotype_spt3_vs_wt
YLR373C	VID22	706.884	0.233403	0.0717315	0	1	1	Upregulated	Genotype_spt3_vs_wt
YLR374C	YLR374C	7.00952	0.88363	0.317887	1.20681	0.227504	1	Upregulated	Genotype_spt3_vs_wt
YLR376C	PSY3	214.132	0.0831949	0.0933841	0	1	1	Upregulated	Genotype_spt3_vs_wt
YLR378C	SEC61	4177.78	0.222665	0.0577505	0	1	1	Upregulated	Genotype_spt3_vs_wt
YLR380W	CSR1	856.723	0.0877391	0.0819109	0	1	1	Upregulated	Genotype_spt3_vs_wt
YLR383W	SMC6	917.52	0.154067	0.0569464	0	1	1	Upregulated	Genotype_spt3_vs_wt
YLR384C	IKI3	2881.41	0.0928235	0.0710165	0	1	1	Upregulated	Genotype_spt3_vs_wt
YLR385C	SWC7	37.0986	0.227585	0.159094	0	1	1	Upregulated	Genotype_spt3_vs_wt
YLR386W	VAC14	679.504	0.0697058	0.055553	0	1	1	Upregulated	Genotype_spt3_vs_wt
YLR387C	REH1	1132.26	0.0681385	0.0554143	0	1	1	Upregulated	Genotype_spt3_vs_wt
YLR389C	STE23	1546.8	0.268712	0.0492448	0	1	1	Upregulated	Genotype_spt3_vs_wt
YLR390W	ECM19	179.437	0.0749322	0.0803231	0	1	1	Upregulated	Genotype_spt3_vs_wt
YLR390W-A	CCW14	8737.35	0.517637	0.0914985	0.192762	0.847145	1	Upregulated	Genotype_spt3_vs_wt
YLR393W	ATP10	168.065	0.169656	0.0967405	0	1	1	Upregulated	Genotype_spt3_vs_wt
YLR394W	CST9	432.504	0.185652	0.0780551	0	1	1	Upregulated	Genotype_spt3_vs_wt
YLR395C	COX8	596.76	0.110734	0.0979153	0	1	1	Upregulated	Genotype_spt3_vs_wt
YLR396C	VPS33	518.101	0.279766	0.0633039	0	1	1	Upregulated	Genotype_spt3_vs_wt
YLR398C	SKI2	1626.6	0.267771	0.0557204	0	1	1	Upregulated	Genotype_spt3_vs_wt
YLR399W-A	YLR399W-A	0.477725	0.148839	1.12661	0	1	1	Upregulated	Genotype_spt3_vs_wt
YLR401C	DUS3	1267.86	0.00926184	0.0956946	0	1	1	Upregulated	Genotype_spt3_vs_wt
YLR402W	YLR402W	21.9548	0.196269	0.214919	0	1	1	Upregulated	Genotype_spt3_vs_wt
YLR403W	SFP1	969.68	0.171922	0.0779508	0	1	1	Upregulated	Genotype_spt3_vs_wt
YLR404W	YLR404W	204.769	0.287562	0.0588024	0	1	1	Upregulated	Genotype_spt3_vs_wt
YLR410W	VIP1	2550.35	0.248797	0.0530114	0	1	1	Upregulated	Genotype_spt3_vs_wt
YLR412W	BER1	520.285	0.165005	0.0641816	0	1	1	Upregulated	Genotype_spt3_vs_wt
YLR415C	YLR415C	12.3011	0.00833508	0.276817	0	1	1	Upregulated	Genotype_spt3_vs_wt
YLR416C	YLR416C	6.57835	0.13864	0.365802	0	1	1	Upregulated	Genotype_spt3_vs_wt
YLR417W	VPS36	445.492	0.320516	0.0926186	0	1	1	Upregulated	Genotype_spt3_vs_wt
YLR419W	YLR419W	953.784	0.226335	0.0703124	0	1	1	Upregulated	Genotype_spt3_vs_wt
YLR422W	DCK1	1129.9	0.304694	0.069606	0	1	1	Upregulated	Genotype_spt3_vs_wt
YLR425W	TUS1	579.617	0.217466	0.0808357	0	1	1	Upregulated	Genotype_spt3_vs_wt
YLR426W	TDA5	351.834	0.112036	0.0612175	0	1	1	Upregulated	Genotype_spt3_vs_wt
YLR430W	SEN1	3370.32	0.23845	0.070197	0	1	1	Upregulated	Genotype_spt3_vs_wt
YLR431C	ATG23	313.407	0.196115	0.0618049	0	1	1	Upregulated	Genotype_spt3_vs_wt
YLR432W	IMD3	4151.85	0.129093	0.0734996	0	1	1	Upregulated	Genotype_spt3_vs_wt
YLR433C	CNA1	667.864	0.120086	0.0471996	0	1	1	Upregulated	Genotype_spt3_vs_wt
YLR434C	YLR434C	7.45405	0.0898512	0.267753	0	1	1	Upregulated	Genotype_spt3_vs_wt
YLR436C	ECM30	1310.96	0.425177	0.0991899	0	1	1	Upregulated	Genotype_spt3_vs_wt
YLR437C	DIF1	349.164	0.130862	0.0882014	0	1	1	Upregulated	Genotype_spt3_vs_wt
YLR437C-A	YLR437C-A	8.79043	0.88212	0.2462	1.55207	0.120645	1	Upregulated	Genotype_spt3_vs_wt
YLR439W	MRPL4	526.962	0.0196427	0.075702	0	1	1	Upregulated	Genotype_spt3_vs_wt
YLR440C	SEC39	724.107	0.0220537	0.0479174	0	1	1	Upregulated	Genotype_spt3_vs_wt
YLR443W	ECM7	770.559	0.00820786	0.0647348	0	1	1	Upregulated	Genotype_spt3_vs_wt
YLR446W	YLR446W	124.283	0.323096	0.109254	0	1	1	Upregulated	Genotype_spt3_vs_wt
YLR450W	HMG2	1172.57	0.444352	0.0636247	0	1	1	Upregulated	Genotype_spt3_vs_wt
YLR451W	LEU3	752.468	0.222733	0.0529997	0	1	1	Upregulated	Genotype_spt3_vs_wt
YLR452C	SST2	541.359	0.658986	0.132183	1.20277	0.229064	1	Upregulated	Genotype_spt3_vs_wt
YLR453C	RIF2	114.907	0.451279	0.100319	0	1	1	Upregulated	Genotype_spt3_vs_wt
YLR454W	FMP27	1878.34	0.430283	0.0852545	0	1	1	Upregulated	Genotype_spt3_vs_wt
YLR456W	YLR456W	122.668	0.0330347	0.0957875	0	1	1	Upregulated	Genotype_spt3_vs_wt
YLR457C	NBP1	241.909	0.0715735	0.0834327	0	1	1	Upregulated	Genotype_spt3_vs_wt
YLR459W	GAB1	667.187	0.302823	0.0720299	0	1	1	Upregulated	Genotype_spt3_vs_wt
YLR463C	YLR463C	16.4249	0.0388591	0.198875	0	1	1	Upregulated	Genotype_spt3_vs_wt
YLR465C	BSC3	8.07898	0.11043	0.236883	0	1	1	Upregulated	Genotype_spt3_vs_wt
YLR467C-A	YLR467C-A	4.55092	0.442504	0.338058	0	1	1	Upregulated	Genotype_spt3_vs_wt
YPL283W-B	YPL283W-B	2.37587	0.622863	0.414904	0.296123	0.767136	1	Upregulated	Genotype_spt3_vs_wt
YPL278C	YPL278C	48.2713	0.300048	0.123404	0	1	1	Upregulated	Genotype_spt3_vs_wt
YPL277C	YPL277C	136.927	0.316049	0.112635	0	1	1	Upregulated	Genotype_spt3_vs_wt
YPL274W	SAM3	984.154	0.0518837	0.105385	0	1	1	Upregulated	Genotype_spt3_vs_wt
YPL272C	PBI1	233.629	0.429054	0.1531	0	1	1	Upregulated	Genotype_spt3_vs_wt
YPL271W	ATP15	1196.91	0.237792	0.110021	0	1	1	Upregulated	Genotype_spt3_vs_wt
YPL270W	MDL2	1087.77	0.213753	0.0518194	0	1	1	Upregulated	Genotype_spt3_vs_wt
YPL266W	DIM1	1264.79	0.0756133	0.105892	0	1	1	Upregulated	Genotype_spt3_vs_wt
YPL264C	YPL264C	99.396	0.153345	0.112779	0	1	1	Upregulated	Genotype_spt3_vs_wt
YPL263C	KEL3	1806.24	0.0854185	0.0634474	0	1	1	Upregulated	Genotype_spt3_vs_wt
YPL262W	FUM1	2858.32	0.173449	0.0605617	0	1	1	Upregulated	Genotype_spt3_vs_wt
YPL260W	CUB1	1377.16	0.239954	0.0470527	0	1	1	Upregulated	Genotype_spt3_vs_wt
YPL257W	YPL257W	52.3609	0.344723	0.113241	0	1	1	Upregulated	Genotype_spt3_vs_wt
YPL253C	VIK1	232.372	0.0952737	0.0817026	0	1	1	Upregulated	Genotype_spt3_vs_wt
YPL250C	ATG41	241.128	0.636193	0.251823	0.54083	0.588625	1	Upregulated	Genotype_spt3_vs_wt
YPL249C	GYP5	700.782	0.200476	0.0645688	0	1	1	Upregulated	Genotype_spt3_vs_wt
YPL248C	GAL4	144.238	0.281695	0.151727	0	1	1	Upregulated	Genotype_spt3_vs_wt
YPL247C	YPL247C	342.495	0.11781	0.145843	0	1	1	Upregulated	Genotype_spt3_vs_wt
YPL244C	HUT1	650.309	0.14476	0.0563526	0	1	1	Upregulated	Genotype_spt3_vs_wt
YPL243W	SRP68	1716.43	0.27391	0.0520277	0	1	1	Upregulated	Genotype_spt3_vs_wt
YPL242C	IQG1	1990.15	0.422416	0.0743333	0	1	1	Upregulated	Genotype_spt3_vs_wt
YPL240C	HSP82	7011.51	0.854942	0.233457	1.52037	0.128418	1	Upregulated	Genotype_spt3_vs_wt
YPL239W	YAR1	982.721	0.236124	0.105107	0	1	1	Upregulated	Genotype_spt3_vs_wt
YPL236C	ENV7	183.449	0.234187	0.0829004	0	1	1	Upregulated	Genotype_spt3_vs_wt
YPL232W	SSO1	1267.3	0.0117277	0.0512221	0	1	1	Upregulated	Genotype_spt3_vs_wt
YPL230W	USV1	457.923	0.642361	0.2434	0.584886	0.558624	1	Upregulated	Genotype_spt3_vs_wt
YPL229W	YPL229W	198.05	0.376103	0.0940228	0	1	1	Upregulated	Genotype_spt3_vs_wt
YPL228W	CET1	549.106	0.211473	0.061864	0	1	1	Upregulated	Genotype_spt3_vs_wt
YPL224C	MMT2	469.883	0.119613	0.0548517	0	1	1	Upregulated	Genotype_spt3_vs_wt
YPL222W	FMP40	417.85	0.331616	0.113193	0	1	1	Upregulated	Genotype_spt3_vs_wt
YPL219W	PCL8	175.233	0.330097	0.0854208	0	1	1	Upregulated	Genotype_spt3_vs_wt
YPL218W	SAR1	2476.92	0.0905671	0.0669667	0	1	1	Upregulated	Genotype_spt3_vs_wt
YPL217C	BMS1	2762.14	0.170551	0.111564	0	1	1	Upregulated	Genotype_spt3_vs_wt
YPL216W	YPL216W	260.682	0.139883	0.0757935	0	1	1	Upregulated	Genotype_spt3_vs_wt
YPL214C	THI6	510.712	0.15822	0.0515215	0	1	1	Upregulated	Genotype_spt3_vs_wt
YPL213W	LEA1	193.677	0.280685	0.0881516	0	1	1	Upregulated	Genotype_spt3_vs_wt
YPL212C	PUS1	1442.76	0.117992	0.0918848	0	1	1	Upregulated	Genotype_spt3_vs_wt
YPL209C	IPL1	131.348	0.251433	0.084094	0	1	1	Upregulated	Genotype_spt3_vs_wt
YPL207W	TYW1	2395.94	0.284173	0.0767568	0	1	1	Upregulated	Genotype_spt3_vs_wt
YPL206C	PGC1	993.975	0.0273506	0.0617315	0	1	1	Upregulated	Genotype_spt3_vs_wt
YPL201C	YIG1	33.2419	0.237309	0.209005	0	1	1	Upregulated	Genotype_spt3_vs_wt
YPL200W	CSM4	5.43382	0.630238	0.407385	0.319693	0.749201	1	Upregulated	Genotype_spt3_vs_wt
YPL194W	DDC1	208.414	0.129927	0.0586983	0	1	1	Upregulated	Genotype_spt3_vs_wt
YPL191C	YPL191C	124.8	0.115347	0.0961713	0	1	1	Upregulated	Genotype_spt3_vs_wt
YPL188W	POS5	454.979	0.352896	0.0618567	0	1	1	Upregulated	Genotype_spt3_vs_wt
YPL187W	MF(ALPHA)1	114.384	0.216459	0.348733	0	1	1	Upregulated	Genotype_spt3_vs_wt
YPL186C	UIP4	193.219	0.104141	0.209776	0	1	1	Upregulated	Genotype_spt3_vs_wt
YPL185W	YPL185W	11.7833	0.0296114	0.2321	0	1	1	Upregulated	Genotype_spt3_vs_wt
YPL184C	MRN1	865.831	0.161509	0.04688	0	1	1	Upregulated	Genotype_spt3_vs_wt
YPL180W	TCO89	562.708	0.167652	0.0481777	0	1	1	Upregulated	Genotype_spt3_vs_wt
YPL179W	PPQ1	1680.22	0.282769	0.0560244	0	1	1	Upregulated	Genotype_spt3_vs_wt
YPL176C	TRE1	1131.55	0.00712439	0.0576746	0	1	1	Upregulated	Genotype_spt3_vs_wt
YPL174C	NIP100	388.058	0.128158	0.0521829	0	1	1	Upregulated	Genotype_spt3_vs_wt
YPL173W	MRPL40	506.488	0.0250685	0.051187	0	1	1	Upregulated	Genotype_spt3_vs_wt
YPL172C	COX10	332.803	0.122845	0.0749495	0	1	1	Upregulated	Genotype_spt3_vs_wt
YPL169C	MEX67	1130.19	0.153232	0.0494086	0	1	1	Upregulated	Genotype_spt3_vs_wt
YPL168W	MRX4	319.941	0.0486001	0.0750097	0	1	1	Upregulated	Genotype_spt3_vs_wt
YPL167C	REV3	346.179	0.228131	0.0638171	0	1	1	Upregulated	Genotype_spt3_vs_wt
YPL166W	ATG29	87.8818	0.118972	0.146919	0	1	1	Upregulated	Genotype_spt3_vs_wt
YPL164C	MLH3	358.739	0.275123	0.0633293	0	1	1	Upregulated	Genotype_spt3_vs_wt
YPL161C	BEM4	359.47	0.329451	0.0496727	0	1	1	Upregulated	Genotype_spt3_vs_wt
YPL160W	CDC60	5735.44	0.0380465	0.0618033	0	1	1	Upregulated	Genotype_spt3_vs_wt
YPL159C	PET20	600.455	0.518974	0.067484	0.281157	0.77859	1	Upregulated	Genotype_spt3_vs_wt
YPL156C	PRM4	288.679	0.750218	0.142509	1.7558	0.0791225	1	Upregulated	Genotype_spt3_vs_wt
YPL155C	KIP2	581.538	0.0785035	0.0658282	0	1	1	Upregulated	Genotype_spt3_vs_wt
YPL154C	PEP4	7547.77	0.601127	0.0798471	1.2665	0.205333	1	Upregulated	Genotype_spt3_vs_wt
YPL152W	RRD2	400.84	0.189407	0.0720804	0	1	1	Upregulated	Genotype_spt3_vs_wt
YPL150W	YPL150W	575.092	0.370565	0.0559926	0	1	1	Upregulated	Genotype_spt3_vs_wt
YPL149W	ATG5	324.745	0.156819	0.111136	0	1	1	Upregulated	Genotype_spt3_vs_wt
YPL148C	PPT2	100.022	0.347647	0.0787948	0	1	1	Upregulated	Genotype_spt3_vs_wt
YPL147W	PXA1	200.022	0.105085	0.121133	0	1	1	Upregulated	Genotype_spt3_vs_wt
YPL145C	KES1	2115.03	0.136529	0.0495505	0	1	1	Upregulated	Genotype_spt3_vs_wt
YPL141C	FRK1	736.169	0.260333	0.112372	0	1	1	Upregulated	Genotype_spt3_vs_wt
YPL140C	MKK2	397.967	0.187836	0.0553345	0	1	1	Upregulated	Genotype_spt3_vs_wt
YPL135W	ISU1	831.334	0.10075	0.10226	0	1	1	Upregulated	Genotype_spt3_vs_wt
YPL134C	ODC1	699.699	0.0387704	0.105858	0	1	1	Upregulated	Genotype_spt3_vs_wt
YPL130W	SPO19	17.2463	0.168827	0.3297	0	1	1	Upregulated	Genotype_spt3_vs_wt
YPL129W	TAF14	995.299	0.0438864	0.061049	0	1	1	Upregulated	Genotype_spt3_vs_wt
YPL125W	KAP120	1066.9	0.075696	0.0536068	0	1	1	Upregulated	Genotype_spt3_vs_wt
YPL124W	SPC29	126.416	0.198431	0.0761706	0	1	1	Upregulated	Genotype_spt3_vs_wt
YPL123C	RNY1	370.632	0.0539289	0.147815	0	1	1	Upregulated	Genotype_spt3_vs_wt
YPL122C	TFB2	455.431	0.0219846	0.0479913	0	1	1	Upregulated	Genotype_spt3_vs_wt
YPL121C	MEI5	1.70112	0.306612	0.621887	0	1	1	Upregulated	Genotype_spt3_vs_wt
YPL120W	VPS30	276.465	0.151339	0.0683369	0	1	1	Upregulated	Genotype_spt3_vs_wt
YPL119C-A	YPL119C-A	74.0001	0.655246	0.163514	0.949437	0.342398	1	Upregulated	Genotype_spt3_vs_wt
YPL119C	DBP1	199.002	0.556999	0.170149	0.334992	0.737631	1	Upregulated	Genotype_spt3_vs_wt
YPL118W	MRP51	1180.18	0.0375439	0.038996	0	1	1	Upregulated	Genotype_spt3_vs_wt
YPL115C	BEM3	785.78	0.217443	0.059188	0	1	1	Upregulated	Genotype_spt3_vs_wt
YPL114W	YPL114W	16.4654	0.633642	0.160435	0.832994	0.404848	1	Upregulated	Genotype_spt3_vs_wt
YPL113C	YPL113C	116.854	0.0410689	0.153335	0	1	1	Upregulated	Genotype_spt3_vs_wt
YPL112C	PEX25	601.4	0.0267848	0.0443896	0	1	1	Upregulated	Genotype_spt3_vs_wt
YPL109C	YPL109C	265.698	0.512441	0.112455	0.110629	0.91191	1	Upregulated	Genotype_spt3_vs_wt
YPL107W	YPL107W	347.072	0.30883	0.0910601	0	1	1	Upregulated	Genotype_spt3_vs_wt
YPL106C	SSE1	12784.5	0.432525	0.0937194	0	1	1	Upregulated	Genotype_spt3_vs_wt
YPL104W	MSD1	446.195	0.0248356	0.0652557	0	1	1	Upregulated	Genotype_spt3_vs_wt
YPL103C	FMP30	337.802	0.074712	0.0545318	0	1	1	Upregulated	Genotype_spt3_vs_wt
YPL101W	ELP4	624.675	0.157908	0.0733438	0	1	1	Upregulated	Genotype_spt3_vs_wt
YPL100W	ATG21	385.752	0.228316	0.0576283	0	1	1	Upregulated	Genotype_spt3_vs_wt
YPL096C-A	ERI1	63.9871	0.16001	0.103034	0	1	1	Upregulated	Genotype_spt3_vs_wt
YPL094C	SEC62	1556.23	0.0102401	0.0575813	0	1	1	Upregulated	Genotype_spt3_vs_wt
YPL091W	GLR1	2475.36	0.136032	0.0680392	0	1	1	Upregulated	Genotype_spt3_vs_wt
YPL089C	RLM1	935.983	0.361023	0.102717	0	1	1	Upregulated	Genotype_spt3_vs_wt
YPL087W	YDC1	728.072	0.124403	0.108999	0	1	1	Upregulated	Genotype_spt3_vs_wt
YPL085W	SEC16	1840.44	0.193693	0.0593285	0	1	1	Upregulated	Genotype_spt3_vs_wt
YPL084W	BRO1	825.656	0.0683592	0.0540219	0	1	1	Upregulated	Genotype_spt3_vs_wt
YPL083C	SEN54	286.165	0.197373	0.0582351	0	1	1	Upregulated	Genotype_spt3_vs_wt
YPL081W	RPS9A	1638.69	0.000300985	0.0835412	0	1	1	Upregulated	Genotype_spt3_vs_wt
YPL078C	ATP4	3258.27	0.0158408	0.0783839	0	1	1	Upregulated	Genotype_spt3_vs_wt
YPL077C	YPL077C	101.158	0.211365	0.090505	0	1	1	Upregulated	Genotype_spt3_vs_wt
YPL076W	GPI2	171.669	0.37157	0.0827501	0	1	1	Upregulated	Genotype_spt3_vs_wt
YPL075W	GCR1	1232.64	0.026602	0.0815495	0	1	1	Upregulated	Genotype_spt3_vs_wt
YPL072W	UBP16	314.204	0.233163	0.0801797	0	1	1	Upregulated	Genotype_spt3_vs_wt
YPL071C	YPL071C	235.512	0.0364032	0.0926224	0	1	1	Upregulated	Genotype_spt3_vs_wt
YPL070W	MUK1	700.189	0.320502	0.0630372	0	1	1	Upregulated	Genotype_spt3_vs_wt
YPL069C	BTS1	218.035	0.196217	0.0624784	0	1	1	Upregulated	Genotype_spt3_vs_wt
YPL065W	VPS28	242.145	0.150905	0.0718704	0	1	1	Upregulated	Genotype_spt3_vs_wt
YPL062W	YPL062W	3.43062	0.288341	0.355452	0	1	1	Upregulated	Genotype_spt3_vs_wt
YPL060C-A	YPL060C-A	222.149	0.287579	0.0993598	0	1	1	Upregulated	Genotype_spt3_vs_wt
YPL059W	GRX5	737.384	0.350243	0.0600813	0	1	1	Upregulated	Genotype_spt3_vs_wt
YPL055C	LGE1	388.97	0.0693443	0.0893648	0	1	1	Upregulated	Genotype_spt3_vs_wt
YPL053C	KTR6	1422.47	0.314866	0.059764	0	1	1	Upregulated	Genotype_spt3_vs_wt
YPL052W	OAZ1	301.951	0.0595014	0.123897	0	1	1	Upregulated	Genotype_spt3_vs_wt
YPL051W	ARL3	280.249	0.0714902	0.0800601	0	1	1	Upregulated	Genotype_spt3_vs_wt
YPL050C	MNN9	2049.59	0.011976	0.0572544	0	1	1	Upregulated	Genotype_spt3_vs_wt
YPL047W	SGF11	166.339	0.0266783	0.0846366	0	1	1	Upregulated	Genotype_spt3_vs_wt
YPL046C	ELC1	89.5828	0.196829	0.0906084	0	1	1	Upregulated	Genotype_spt3_vs_wt
YPL045W	VPS16	603.085	0.132982	0.0447113	0	1	1	Upregulated	Genotype_spt3_vs_wt
YPL041C	MRX11	105.178	0.433646	0.0760396	0	1	1	Upregulated	Genotype_spt3_vs_wt
YPL040C	ISM1	476.17	0.133453	0.0575879	0	1	1	Upregulated	Genotype_spt3_vs_wt
YPL034W	YPL034W	200.94	0.205346	0.0845813	0	1	1	Upregulated	Genotype_spt3_vs_wt
YPL033C	SRL4	26.0691	0.287559	0.298961	0	1	1	Upregulated	Genotype_spt3_vs_wt
YPL032C	SVL3	1409.93	0.0153994	0.0759718	0	1	1	Upregulated	Genotype_spt3_vs_wt
YPL031C	PHO85	607.893	0.389841	0.0645552	0	1	1	Upregulated	Genotype_spt3_vs_wt
YPL029W	SUV3	443.062	0.0710019	0.0483627	0	1	1	Upregulated	Genotype_spt3_vs_wt
YPL028W	ERG10	4117.23	0.0747796	0.0558783	0	1	1	Upregulated	Genotype_spt3_vs_wt
YPL027W	SMA1	8.93549	0.412973	0.288214	0	1	1	Upregulated	Genotype_spt3_vs_wt
YPL020C	ULP1	719.649	0.167627	0.0677338	0	1	1	Upregulated	Genotype_spt3_vs_wt
YPL017C	IRC15	96.9736	0.363091	0.247413	0	1	1	Upregulated	Genotype_spt3_vs_wt
YPL016W	SWI1	739.365	0.572906	0.0841594	0.86629	0.386331	1	Upregulated	Genotype_spt3_vs_wt
YPL012W	RRP12	3009.01	0.0299615	0.145282	0	1	1	Upregulated	Genotype_spt3_vs_wt
YPL011C	TAF3	432.227	0.038541	0.0530804	0	1	1	Upregulated	Genotype_spt3_vs_wt
YPL009C	RQC2	3116.69	0.0940779	0.0615367	0	1	1	Upregulated	Genotype_spt3_vs_wt
YPL006W	NCR1	968.037	0.347045	0.0792171	0	1	1	Upregulated	Genotype_spt3_vs_wt
YPL005W	AEP3	181.976	0.178807	0.0760702	0	1	1	Upregulated	Genotype_spt3_vs_wt
YPL002C	SNF8	276.281	0.0518837	0.0727753	0	1	1	Upregulated	Genotype_spt3_vs_wt
YPR003C	YPR003C	367.851	0.076778	0.0666561	0	1	1	Upregulated	Genotype_spt3_vs_wt
YPR004C	AIM45	1349.09	0.0197569	0.0642138	0	1	1	Upregulated	Genotype_spt3_vs_wt
YPR007C	REC8	64.8632	0.159865	0.184106	0	1	1	Upregulated	Genotype_spt3_vs_wt
YPR008W	HAA1	1063.14	0.315318	0.0601407	0	1	1	Upregulated	Genotype_spt3_vs_wt
YPR012W	YPR012W	8.19888	0.283394	0.276603	0	1	1	Upregulated	Genotype_spt3_vs_wt
YPR014C	YPR014C	0.0734189	0.517048	4.77024	0.00357385	0.997148	1	Upregulated	Genotype_spt3_vs_wt
YPR016C	TIF6	2262.14	0.230613	0.0830913	0	1	1	Upregulated	Genotype_spt3_vs_wt
YPR019W	MCM4	996.396	0.123891	0.0527223	0	1	1	Upregulated	Genotype_spt3_vs_wt
YPR020W	ATP20	649.451	0.10235	0.0982869	0	1	1	Upregulated	Genotype_spt3_vs_wt
YPR021C	AGC1	574.378	0.174887	0.0634943	0	1	1	Upregulated	Genotype_spt3_vs_wt
YPR022C	SDD4	782.884	0.00275828	0.0497118	0	1	1	Upregulated	Genotype_spt3_vs_wt
YPR025C	CCL1	386.446	0.305944	0.0555617	0	1	1	Upregulated	Genotype_spt3_vs_wt
YPR026W	ATH1	660.622	0.171311	0.147001	0	1	1	Upregulated	Genotype_spt3_vs_wt
YPR029C	APL4	1204.53	0.0323773	0.0416854	0	1	1	Upregulated	Genotype_spt3_vs_wt
YPR030W	CSR2	587.58	0.579637	0.205457	0.387607	0.698307	1	Upregulated	Genotype_spt3_vs_wt
YPR032W	SRO7	634.49	0.281375	0.0518548	0	1	1	Upregulated	Genotype_spt3_vs_wt
YPR033C	HTS1	3647.78	0.303557	0.0631542	0	1	1	Upregulated	Genotype_spt3_vs_wt
YPR034W	ARP7	877.618	0.00639163	0.0506731	0	1	1	Upregulated	Genotype_spt3_vs_wt
YPR036W	VMA13	4232.93	0.166882	0.0399291	0	1	1	Upregulated	Genotype_spt3_vs_wt
YPR036W-A	SPO24	3400.17	0.136448	0.186015	0	1	1	Upregulated	Genotype_spt3_vs_wt
YPR037C	ERV2	760.909	0.0120556	0.0676863	0	1	1	Upregulated	Genotype_spt3_vs_wt
YPR038W	IRC16	2.32624	0.0430069	0.520587	0	1	1	Upregulated	Genotype_spt3_vs_wt
YPR039W	YPR039W	5.73315	0.40352	0.346115	0	1	1	Upregulated	Genotype_spt3_vs_wt
YPR041W	TIF5	3240.73	0.0369398	0.0667743	0	1	1	Upregulated	Genotype_spt3_vs_wt
YPR042C	PUF2	451.653	0.346707	0.0756003	0	1	1	Upregulated	Genotype_spt3_vs_wt
YPR045C	THP3	533.312	0.365028	0.0609954	0	1	1	Upregulated	Genotype_spt3_vs_wt
YPR047W	MSF1	303.705	0.206007	0.0717972	0	1	1	Upregulated	Genotype_spt3_vs_wt
YPR048W	TAH18	455.675	0.177109	0.0817497	0	1	1	Upregulated	Genotype_spt3_vs_wt
YPR055W	SEC8	699.983	0.176883	0.0552238	0	1	1	Upregulated	Genotype_spt3_vs_wt
YPR057W	BRR1	384.004	0.00518287	0.0572194	0	1	1	Upregulated	Genotype_spt3_vs_wt
YPR063C	YPR063C	867.58	0.0482241	0.0557251	0	1	1	Upregulated	Genotype_spt3_vs_wt
YPR065W	ROX1	921.173	0.0633368	0.147131	0	1	1	Upregulated	Genotype_spt3_vs_wt
YPR066W	UBA3	81.7702	0.2988	0.0953633	0	1	1	Upregulated	Genotype_spt3_vs_wt
YPR067W	ISA2	261.549	0.0385622	0.0650664	0	1	1	Upregulated	Genotype_spt3_vs_wt
YPR070W	MED1	466.635	0.0630014	0.0564193	0	1	1	Upregulated	Genotype_spt3_vs_wt
YPR071W	YPR071W	212.552	0.0412434	0.0856439	0	1	1	Upregulated	Genotype_spt3_vs_wt
YPR072W	NOT5	1293.48	0.0452962	0.0313504	0	1	1	Upregulated	Genotype_spt3_vs_wt
YPR074C	TKL1	9638.51	0.360119	0.0666047	0	1	1	Upregulated	Genotype_spt3_vs_wt
YPR075C	OPY2	1886.64	0.183606	0.0631905	0	1	1	Upregulated	Genotype_spt3_vs_wt
YPR079W	MRL1	362.544	0.343275	0.0848233	0	1	1	Upregulated	Genotype_spt3_vs_wt
YPR080W	TEF1	93393.1	0.312381	0.0717951	0	1	1	Upregulated	Genotype_spt3_vs_wt
YPR081C	GRS2	378.405	0.428157	0.0740993	0	1	1	Upregulated	Genotype_spt3_vs_wt
YPR083W	MDM36	256.445	0.0439229	0.0849193	0	1	1	Upregulated	Genotype_spt3_vs_wt
YPR084W	YPR084W	346.797	0.15541	0.053418	0	1	1	Upregulated	Genotype_spt3_vs_wt
YPR085C	ASA1	328.557	0.100438	0.0593253	0	1	1	Upregulated	Genotype_spt3_vs_wt
YPR086W	SUA7	1213.2	0.11976	0.0862615	0	1	1	Upregulated	Genotype_spt3_vs_wt
YPR087W	VPS69	23.6649	0.00829704	0.21964	0	1	1	Upregulated	Genotype_spt3_vs_wt
YPR089W	YPR089W	1024.09	0.216127	0.0416532	0	1	1	Upregulated	Genotype_spt3_vs_wt
YPR093C	ASR1	166.72	0.0094389	0.0731937	0	1	1	Upregulated	Genotype_spt3_vs_wt
YPR097W	YPR097W	1094.47	0.0141648	0.0509463	0	1	1	Upregulated	Genotype_spt3_vs_wt
YPR098C	YPR098C	512.549	0.546575	0.0696535	0.668667	0.503708	1	Upregulated	Genotype_spt3_vs_wt
YPR101W	SNT309	269.148	0.369775	0.0905932	0	1	1	Upregulated	Genotype_spt3_vs_wt
YPR104C	FHL1	720.633	0.0459308	0.0547033	0	1	1	Upregulated	Genotype_spt3_vs_wt
YPR107C	YTH1	245.464	0.152236	0.0598729	0	1	1	Upregulated	Genotype_spt3_vs_wt
YPR108W	RPN7	2503.85	0.00860331	0.0636949	0	1	1	Upregulated	Genotype_spt3_vs_wt
YPR108W-A	YPR108W-A	1.57524	0.176845	0.608429	0	1	1	Upregulated	Genotype_spt3_vs_wt
YPR111W	DBF20	347.937	0.335062	0.071768	0	1	1	Upregulated	Genotype_spt3_vs_wt
YPR112C	MRD1	2165.72	0.0292012	0.147862	0	1	1	Upregulated	Genotype_spt3_vs_wt
YPR114W	YPR114W	1273.27	0.234828	0.05488	0	1	1	Upregulated	Genotype_spt3_vs_wt
YPR115W	RGC1	1171.73	0.0210106	0.0768324	0	1	1	Upregulated	Genotype_spt3_vs_wt
YPR116W	RRG8	35.8372	0.0295039	0.142208	0	1	1	Upregulated	Genotype_spt3_vs_wt
YPR117W	YPR117W	1022.22	0.249156	0.0744276	0	1	1	Upregulated	Genotype_spt3_vs_wt
YPR119W	CLB2	988.83	0.0883778	0.0699668	0	1	1	Upregulated	Genotype_spt3_vs_wt
YPR121W	THI22	107.451	0.125129	0.0902427	0	1	1	Upregulated	Genotype_spt3_vs_wt
YPR122W	AXL1	92.8307	0.424944	0.124476	0	1	1	Upregulated	Genotype_spt3_vs_wt
YPR129W	SCD6	1033.84	0.0541843	0.0679271	0	1	1	Upregulated	Genotype_spt3_vs_wt
YPR131C	NAT3	266.271	0.0119556	0.05526	0	1	1	Upregulated	Genotype_spt3_vs_wt
YPR133W-A	TOM5	388.462	0.0564991	0.0992535	0	1	1	Upregulated	Genotype_spt3_vs_wt
YPR134W	MSS18	218.152	0.147587	0.0696638	0	1	1	Upregulated	Genotype_spt3_vs_wt
YPR135W	CTF4	596.357	0.07373	0.0520072	0	1	1	Upregulated	Genotype_spt3_vs_wt
YPR136C	YPR136C	1.12198	0.0479692	0.709778	0	1	1	Upregulated	Genotype_spt3_vs_wt
YPR139C	YPR139C	706.564	0.0968419	0.0568485	0	1	1	Upregulated	Genotype_spt3_vs_wt
YPR140W	TAZ1	545.747	0.120032	0.043857	0	1	1	Upregulated	Genotype_spt3_vs_wt
YPR141C	KAR3	501.588	0.0293079	0.0671237	0	1	1	Upregulated	Genotype_spt3_vs_wt
YPR144C	NOC4	1104.2	0.192292	0.111915	0	1	1	Upregulated	Genotype_spt3_vs_wt
YPR147C	YPR147C	459.814	0.213955	0.0638317	0	1	1	Upregulated	Genotype_spt3_vs_wt
YPR148C	YPR148C	2032.38	0.0854149	0.060104	0	1	1	Upregulated	Genotype_spt3_vs_wt
YPR149W	NCE102	3360.83	0.156516	0.113899	0	1	1	Upregulated	Genotype_spt3_vs_wt
YPR150W	YPR150W	10.1971	0.263581	0.251393	0	1	1	Upregulated	Genotype_spt3_vs_wt
YPR151C	SUE1	59.4075	0.398881	0.201108	0	1	1	Upregulated	Genotype_spt3_vs_wt
YPR152C	URN1	225.467	0.168382	0.0830169	0	1	1	Upregulated	Genotype_spt3_vs_wt
YPR154W	PIN3	695.029	0.557844	0.0955441	0.60542	0.5449	1	Upregulated	Genotype_spt3_vs_wt
YPR155C	NCA2	433.723	0.0756798	0.0810741	0	1	1	Upregulated	Genotype_spt3_vs_wt
YPR156C	TPO3	2384.63	0.205282	0.128674	0	1	1	Upregulated	Genotype_spt3_vs_wt
YPR157W	TDA6	304.994	0.124164	0.24121	0	1	1	Upregulated	Genotype_spt3_vs_wt
YPR159W	KRE6	4053.32	0.182705	0.0591433	0	1	1	Upregulated	Genotype_spt3_vs_wt
YPR159C-A	YPR159C-A	0.506738	0.320452	1.17479	0	1	1	Upregulated	Genotype_spt3_vs_wt
YPR161C	SGV1	894.643	0.152265	0.0456882	0	1	1	Upregulated	Genotype_spt3_vs_wt
YPR162C	ORC4	349.481	0.0805331	0.0517495	0	1	1	Upregulated	Genotype_spt3_vs_wt
YPR164W	MMS1	804.055	0.401214	0.0671489	0	1	1	Upregulated	Genotype_spt3_vs_wt
YPR168W	NUT2	117.138	0.00782061	0.0929237	0	1	1	Upregulated	Genotype_spt3_vs_wt
YPR169W	JIP5	1463.11	0.0559807	0.0696212	0	1	1	Upregulated	Genotype_spt3_vs_wt
YPR172W	YPR172W	350.348	0.132076	0.0628753	0	1	1	Upregulated	Genotype_spt3_vs_wt
YPR174C	YPR174C	226.183	0.0052625	0.0726043	0	1	1	Upregulated	Genotype_spt3_vs_wt
YPR175W	DPB2	459.089	0.217915	0.0561721	0	1	1	Upregulated	Genotype_spt3_vs_wt
YPR177C	YPR177C	1.77199	0.250237	0.572314	0	1	1	Upregulated	Genotype_spt3_vs_wt
YPR178W	PRP4	308.761	0.070112	0.0558426	0	1	1	Upregulated	Genotype_spt3_vs_wt
YPR179C	HDA3	416.002	0.166233	0.0489269	0	1	1	Upregulated	Genotype_spt3_vs_wt
YPR180W	AOS1	488.968	0.177273	0.0554041	0	1	1	Upregulated	Genotype_spt3_vs_wt
YPR181C	SEC23	3062.63	0.191967	0.0612849	0	1	1	Upregulated	Genotype_spt3_vs_wt
YPR182W	SMX3	172.475	0.610874	0.109403	1.01345	0.310845	1	Upregulated	Genotype_spt3_vs_wt
YPR184W	GDB1	1447.11	0.544981	0.191969	0.234312	0.814743	1	Upregulated	Genotype_spt3_vs_wt
YPR185W	ATG13	683.228	0.295811	0.0747524	0	1	1	Upregulated	Genotype_spt3_vs_wt
YPR189W	SKI3	958.624	0.226643	0.0527774	0	1	1	Upregulated	Genotype_spt3_vs_wt
YPR191W	QCR2	3576.56	0.385305	0.114519	0	1	1	Upregulated	Genotype_spt3_vs_wt
YPR194C	OPT2	523.254	0.00098363	0.282194	0	1	1	Upregulated	Genotype_spt3_vs_wt
YPR196W	YPR196W	146.574	0.0245798	0.0707996	0	1	1	Upregulated	Genotype_spt3_vs_wt
YPR198W	SGE1	893.622	0.0938069	0.0718788	0	1	1	Upregulated	Genotype_spt3_vs_wt
YPR202W	YPR202W	73.6154	0.0465344	0.13698	0	1	1	Upregulated	Genotype_spt3_vs_wt
YPR203W	YPR203W	35.8542	0.00250537	0.141898	0	1	1	Upregulated	Genotype_spt3_vs_wt
YPR204C-A	YPR204C-A	2.45012	0.386662	0.420882	0	1	1	Upregulated	Genotype_spt3_vs_wt
YML133W-B	YML133W-B	1.81092	0.691242	0.478968	0.39928	0.689687	1	Upregulated	Genotype_spt3_vs_wt
YML132W	COS3	956.064	0.259265	0.0773687	0	1	1	Upregulated	Genotype_spt3_vs_wt
YML130C	ERO1	1887.7	0.398391	0.111814	0	1	1	Upregulated	Genotype_spt3_vs_wt
YML129C	COX14	193.503	0.17985	0.0925987	0	1	1	Upregulated	Genotype_spt3_vs_wt
YML128C	MSC1	1222.96	0.0786082	0.173877	0	1	1	Upregulated	Genotype_spt3_vs_wt
YML127W	RSC9	686.297	0.0933975	0.0598337	0	1	1	Upregulated	Genotype_spt3_vs_wt
YML126C	ERG13	3855.33	0.348602	0.0648551	0	1	1	Upregulated	Genotype_spt3_vs_wt
YML124C	TUB3	2323.15	0.0405802	0.0497777	0	1	1	Upregulated	Genotype_spt3_vs_wt
YML122C	YML122C	9.26576	0.117402	0.251367	0	1	1	Upregulated	Genotype_spt3_vs_wt
YML120C	NDI1	1523.11	0.343352	0.167635	0	1	1	Upregulated	Genotype_spt3_vs_wt
YML119W	YML119W	685.343	0.389562	0.0796626	0	1	1	Upregulated	Genotype_spt3_vs_wt
YML118W	NGL3	91.2948	0.282374	0.135388	0	1	1	Upregulated	Genotype_spt3_vs_wt
YML117W	NAB6	2051.78	0.173641	0.071675	0	1	1	Upregulated	Genotype_spt3_vs_wt
YML116W-A	YML116W-A	397.571	0.051188	0.0878603	0	1	1	Upregulated	Genotype_spt3_vs_wt
YML115C	VAN1	1252.27	0.0341611	0.0371186	0	1	1	Upregulated	Genotype_spt3_vs_wt
YML112W	CTK3	211.984	0.267364	0.0697484	0	1	1	Upregulated	Genotype_spt3_vs_wt
YML111W	BUL2	955.771	0.0566824	0.0508365	0	1	1	Upregulated	Genotype_spt3_vs_wt
YML110C	COQ5	1951.59	0.155499	0.0523084	0	1	1	Upregulated	Genotype_spt3_vs_wt
YML109W	ZDS2	643.891	0.121453	0.060867	0	1	1	Upregulated	Genotype_spt3_vs_wt
YML106W	URA5	3007.14	0.0227221	0.0610366	0	1	1	Upregulated	Genotype_spt3_vs_wt
YML103C	NUP188	1953.49	0.255554	0.0510269	0	1	1	Upregulated	Genotype_spt3_vs_wt
YML099W-A	YML099W-A	2.69103	0.138655	0.486256	0	1	1	Upregulated	Genotype_spt3_vs_wt
YML097C	VPS9	468.892	0.0142225	0.0618673	0	1	1	Upregulated	Genotype_spt3_vs_wt
YML095C	RAD10	85.1683	0.205531	0.098571	0	1	1	Upregulated	Genotype_spt3_vs_wt
YML094W	GIM5	446.392	0.198626	0.0831419	0	1	1	Upregulated	Genotype_spt3_vs_wt
YML092C	PRE8	1650.37	0.180624	0.0649211	0	1	1	Upregulated	Genotype_spt3_vs_wt
YML091C	RPM2	1744.37	0.365737	0.150049	0	1	1	Upregulated	Genotype_spt3_vs_wt
YML090W	YML090W	0.252926	0.532403	1.96715	0.0164722	0.986858	1	Upregulated	Genotype_spt3_vs_wt
YML087C	AIM33	69.9318	0.773332	0.166501	1.64163	0.100667	1	Upregulated	Genotype_spt3_vs_wt
YML085C	TUB1	3551.76	0.0648782	0.0429346	0	1	1	Upregulated	Genotype_spt3_vs_wt
YML084W	YML084W	2.24932	0.635685	0.440247	0.308202	0.757928	1	Upregulated	Genotype_spt3_vs_wt
[truncated: 4,645 more rows]

## Sheet: Genotype_sac3Δ_vs_wt
Gene_ID	Gene_name	baseMean	log2FoldChange	lfcSE	stat	pvalue	padj	Direction	Model_factor
YDR159W	SAC3	709.463	-10.4808	0.634436	-15.7317	9.17164e-56	6.09272e-52	Downregulated	Genotype_sac3_vs_wt
YDR127W	ARO1	3056.13	-1.44922	0.0729723	-13.0079	1.10316e-38	3.66415e-35	Downregulated	Genotype_sac3_vs_wt
YLR142W	PUT1	1124	4.22633	0.300775	12.3891	2.99322e-35	6.62798e-32	Upregulated	Genotype_sac3_vs_wt
YIL144W	YIL144W	757.367	1.36127	0.0728086	11.8292	2.75799e-32	4.58033e-29	Upregulated	Genotype_sac3_vs_wt
YIL073C	SPO22	48.2261	2.2451	0.155797	11.2011	4.02873e-29	5.35257e-26	Upregulated	Genotype_sac3_vs_wt
YHL033C	RPL8A	6658.15	-1.38423	0.0798557	-11.0728	1.7e-28	1.88218e-25	Downregulated	Genotype_sac3_vs_wt
YDR514C	YDR514C	387.23	-1.54812	0.0954103	-10.9853	4.49496e-28	4.26572e-25	Downregulated	Genotype_sac3_vs_wt
YBR150C	TBS1	475.979	1.55124	0.0964702	10.897	1.19074e-27	9.88759e-25	Upregulated	Genotype_sac3_vs_wt
YPR045C	THP3	533.312	-1.28455	0.0722737	-10.8552	1.88411e-27	1.39068e-24	Downregulated	Genotype_sac3_vs_wt
YJL116C	NCA3	1262.48	4.29932	0.350321	10.8452	2.10105e-27	1.39573e-24	Upregulated	Genotype_sac3_vs_wt
YFL004W	VTC2	2705.75	-1.08811	0.0551521	-10.6635	1.50814e-26	9.10777e-24	Downregulated	Genotype_sac3_vs_wt
YKL075C	YKL075C	530.548	1.04003	0.0509531	10.5986	3.02319e-26	1.67359e-23	Upregulated	Genotype_sac3_vs_wt
YBR033W	EDS1	193.413	3.18582	0.257566	10.4277	1.85283e-25	9.46795e-23	Upregulated	Genotype_sac3_vs_wt
YCL030C	HIS4	3927.56	-1.67001	0.113561	-10.3029	6.83545e-25	3.24342e-22	Downregulated	Genotype_sac3_vs_wt
YBR025C	OLA1	6930.02	-1.35598	0.0841739	-10.1692	2.72136e-24	1.2052e-21	Downregulated	Genotype_sac3_vs_wt
YLR029C	RPL15A	17908.8	-1.34001	0.0828896	-10.134	3.90281e-24	1.6204e-21	Downregulated	Genotype_sac3_vs_wt
YLL020C	YLL020C	212.629	1.74662	0.123579	10.0877	6.26136e-24	2.44672e-21	Upregulated	Genotype_sac3_vs_wt
YIL169C	YIL169C	795.354	-2.44466	0.196715	-9.88568	4.80308e-23	1.7726e-20	Downregulated	Genotype_sac3_vs_wt
YGL121C	GPG1	328.628	3.21885	0.277238	9.80689	1.05156e-22	3.67658e-20	Upregulated	Genotype_sac3_vs_wt
YDR158W	HOM2	3764.41	-1.45844	0.0981304	-9.76699	1.56015e-22	4.93526e-20	Downregulated	Genotype_sac3_vs_wt
YOR063W	RPL3	32884.5	-1.26846	0.0786502	-9.77056	1.50623e-22	4.93526e-20	Downregulated	Genotype_sac3_vs_wt
YLL019C	KNS1	1138.48	1.59823	0.112582	9.75491	1.75752e-22	5.3069e-20	Upregulated	Genotype_sac3_vs_wt
YLR432W	IMD3	4151.85	-1.28564	0.0813788	-9.65408	4.72384e-22	1.36437e-19	Downregulated	Genotype_sac3_vs_wt
YDR103W	STE5	141.312	1.29709	0.0834797	9.54828	1.31871e-21	3.65008e-19	Upregulated	Genotype_sac3_vs_wt
YJL103C	GSM1	254.739	2.119	0.16972	9.53923	1.43902e-21	3.7516e-19	Upregulated	Genotype_sac3_vs_wt
YJL078C	PRY3	1411.09	-1.82388	0.138813	-9.53713	1.46834e-21	3.7516e-19	Downregulated	Genotype_sac3_vs_wt
YDR428C	BNA7	266.786	-1.31468	0.0868816	-9.37686	6.79642e-21	1.67217e-18	Downregulated	Genotype_sac3_vs_wt
YGL180W	ATG1	400.224	1.34461	0.090766	9.3054	1.33486e-20	3.16697e-18	Upregulated	Genotype_sac3_vs_wt
YBR189W	RPS9B	15523.5	-1.36821	0.0940875	-9.22774	2.76397e-20	6.33139e-18	Downregulated	Genotype_sac3_vs_wt
YPL198W	RPL7B	5670.64	-1.27052	0.0835378	-9.22355	2.87411e-20	6.36424e-18	Downregulated	Genotype_sac3_vs_wt
YOR184W	SER1	2497.02	-1.19487	0.0759203	-9.15261	5.55753e-20	1.19092e-17	Downregulated	Genotype_sac3_vs_wt
YJR095W	SFC1	133.952	3.31949	0.313197	9.00228	2.21084e-19	4.58956e-17	Upregulated	Genotype_sac3_vs_wt
YNL010W	YNL010W	1818.29	-1.24382	0.083121	-8.94869	3.59713e-19	7.24113e-17	Downregulated	Genotype_sac3_vs_wt
YOR323C	PRO2	2123.77	-1.13873	0.07166	-8.91333	4.95221e-19	9.67574e-17	Downregulated	Genotype_sac3_vs_wt
YCL025C	AGP1	1563.4	1.72361	0.137785	8.88054	6.65357e-19	1.26285e-16	Upregulated	Genotype_sac3_vs_wt
YLR264W	RPS28B	1745.61	-1.49633	0.112623	-8.8466	9.0223e-19	1.66486e-16	Downregulated	Genotype_sac3_vs_wt
YNL160W	YGP1	2991.08	3.09733	0.294084	8.83194	1.02876e-18	1.84703e-16	Upregulated	Genotype_sac3_vs_wt
YOR058C	ASE1	597.229	1.37471	0.0993016	8.80863	1.26682e-18	2.21461e-16	Upregulated	Genotype_sac3_vs_wt
YCR031C	RPS14A	10116.3	-1.27639	0.0888151	-8.74161	2.29819e-18	3.91458e-16	Downregulated	Genotype_sac3_vs_wt
YMR116C	ASC1	19702.6	-1.48516	0.113038	-8.71529	2.90008e-18	4.81631e-16	Downregulated	Genotype_sac3_vs_wt
YHR216W	IMD2	887.783	-2.15004	0.189991	-8.68482	3.7935e-18	6.1464e-16	Downregulated	Genotype_sac3_vs_wt
YBL087C	RPL23A	5778.13	-1.3698	0.101388	-8.57892	9.57651e-18	1.51469e-15	Downregulated	Genotype_sac3_vs_wt
YIL122W	POG1	296.209	1.46197	0.112519	8.5494	1.23732e-17	1.91151e-15	Upregulated	Genotype_sac3_vs_wt
YNL301C	RPL18B	2840.92	-1.30478	0.0942726	-8.53668	1.38133e-17	2.04459e-15	Downregulated	Genotype_sac3_vs_wt
IGS2-1AS	IGS2-1AS	9336.96	-3.8037	0.387014	-8.53637	1.38501e-17	2.04459e-15	Downregulated	Genotype_sac3_vs_wt
YJR145C	RPS4A	14678.9	-1.25809	0.0893344	-8.48603	2.13819e-17	3.08782e-15	Downregulated	Genotype_sac3_vs_wt
YOR306C	MCH5	1609.59	1.90479	0.165592	8.48341	2.18682e-17	3.09086e-15	Upregulated	Genotype_sac3_vs_wt
YBR012C	YBR012C	105.229	2.19723	0.200895	8.44832	2.95537e-17	4.08847e-15	Upregulated	Genotype_sac3_vs_wt
YDR050C	TPI1	24956.6	-1.38472	0.10475	-8.44595	3.01573e-17	4.08847e-15	Downregulated	Genotype_sac3_vs_wt
YFR031C-A	RPL2A	11998	-1.27286	0.0915918	-8.43812	3.22475e-17	4.2844e-15	Downregulated	Genotype_sac3_vs_wt
YKL163W	PIR3	4011.8	3.20129	0.321225	8.40933	4.12344e-17	5.37099e-15	Upregulated	Genotype_sac3_vs_wt
YML063W	RPS1B	19423.2	-1.39003	0.106513	-8.35602	6.48699e-17	8.28713e-15	Downregulated	Genotype_sac3_vs_wt
YLR048W	RPS0B	10840	-1.26338	0.0917277	-8.32225	8.63113e-17	1.08182e-14	Downregulated	Genotype_sac3_vs_wt
YDL229W	SSB1	24979.2	-1.33061	0.100229	-8.28707	1.16076e-16	1.42795e-14	Downregulated	Genotype_sac3_vs_wt
YJR016C	ILV3	4122.11	-1.12168	0.0750902	-8.2791	1.24107e-16	1.49899e-14	Downregulated	Genotype_sac3_vs_wt
YIL133C	RPL16A	6981.63	-1.34359	0.102532	-8.22765	1.90918e-16	2.26477e-14	Downregulated	Genotype_sac3_vs_wt
YMR257C	PET111	363.795	1.20119	0.085289	8.2213	2.01307e-16	2.30566e-14	Upregulated	Genotype_sac3_vs_wt
YIL101C	XBP1	267.502	3.36784	0.348765	8.22285	1.98726e-16	2.30566e-14	Upregulated	Genotype_sac3_vs_wt
YKL093W	MBR1	165.808	1.70369	0.146531	8.21453	2.12997e-16	2.3982e-14	Upregulated	Genotype_sac3_vs_wt
YOR336W	KRE5	989.451	-1.01813	0.0631595	-8.2035	2.33495e-16	2.5792e-14	Downregulated	Genotype_sac3_vs_wt
YGL147C	RPL9A	9414.95	-1.59072	0.132986	-8.20179	2.36838e-16	2.5792e-14	Downregulated	Genotype_sac3_vs_wt
YNL237W	YTP1	108.777	2.04205	0.188083	8.19878	2.42829e-16	2.6018e-14	Upregulated	Genotype_sac3_vs_wt
YBR072W	HSP26	1893.79	2.99863	0.305682	8.17395	2.98447e-16	3.14696e-14	Upregulated	Genotype_sac3_vs_wt
YGR234W	YHB1	4313.96	-1.61903	0.13707	-8.16393	3.24287e-16	3.366e-14	Downregulated	Genotype_sac3_vs_wt
YJL080C	SCP160	4902.35	-1.039	0.0661009	-8.15415	3.51633e-16	3.59369e-14	Downregulated	Genotype_sac3_vs_wt
YDL083C	RPS16B	7660.33	-1.34367	0.104151	-8.10046	5.47513e-16	5.42855e-14	Downregulated	Genotype_sac3_vs_wt
YDR450W	RPS18A	9437.17	-1.34537	0.104358	-8.10066	5.46609e-16	5.42855e-14	Downregulated	Genotype_sac3_vs_wt
YKR094C	RPL40B	6945.94	-1.48829	0.122764	-8.05029	8.2596e-16	8.0689e-14	Downregulated	Genotype_sac3_vs_wt
YPL143W	RPL33A	7509.31	-1.32363	0.102495	-8.03586	9.29229e-16	8.94618e-14	Downregulated	Genotype_sac3_vs_wt
YHL001W	RPL14B	4862.65	-1.28045	0.0972048	-8.02894	9.83202e-16	9.33059e-14	Downregulated	Genotype_sac3_vs_wt
YLR312C	YLR312C	387.989	2.76622	0.283424	7.99587	1.28664e-15	1.20383e-13	Upregulated	Genotype_sac3_vs_wt
YIL052C	RPL34B	6037.34	-1.26884	0.0964463	-7.97164	1.56584e-15	1.4447e-13	Downregulated	Genotype_sac3_vs_wt
YLR447C	VMA6	3335.62	-1.02867	0.066355	-7.9673	1.62184e-15	1.47587e-13	Downregulated	Genotype_sac3_vs_wt
YPR042C	PUF2	451.653	1.15462	0.0822241	7.96146	1.70025e-15	1.50597e-13	Upregulated	Genotype_sac3_vs_wt
YBR203W	COS111	415.578	1.7425	0.156062	7.96161	1.69821e-15	1.50597e-13	Upregulated	Genotype_sac3_vs_wt
YLR441C	RPS1A	14868.2	-1.33618	0.105312	-7.94002	2.02146e-15	1.76691e-13	Downregulated	Genotype_sac3_vs_wt
YPL026C	SKS1	818.923	1.70036	0.151443	7.92616	2.26033e-15	1.94189e-13	Upregulated	Genotype_sac3_vs_wt
YLR061W	RPL22A	6527.27	-1.29359	0.100137	-7.92507	2.2801e-15	1.94189e-13	Downregulated	Genotype_sac3_vs_wt
YOR134W	BAG7	83.2151	3.2274	0.345252	7.89974	2.79481e-15	2.35012e-13	Upregulated	Genotype_sac3_vs_wt
YGL031C	RPL24A	9082.11	-1.32389	0.104703	-7.86885	3.57918e-15	2.97206e-13	Downregulated	Genotype_sac3_vs_wt
YDR037W	KRS1	7943.68	-1.25966	0.0965631	-7.86698	3.63305e-15	2.97955e-13	Downregulated	Genotype_sac3_vs_wt
YNL302C	RPS19B	9377.46	-1.34821	0.1079	-7.8611	3.80764e-15	3.08466e-13	Downregulated	Genotype_sac3_vs_wt
YBL049W	MOH1	198.218	2.47948	0.252552	7.83789	4.58181e-15	3.6671e-13	Upregulated	Genotype_sac3_vs_wt
YHR061C	GIC1	165.146	1.30099	0.10258	7.80839	5.79245e-15	4.58087e-13	Upregulated	Genotype_sac3_vs_wt
YER023W	PRO3	2484.71	-1.00073	0.0643847	-7.77719	7.41503e-15	5.72768e-13	Downregulated	Genotype_sac3_vs_wt
YIL094C	LYS12	2629.29	-0.939121	0.0564563	-7.77807	7.36371e-15	5.72768e-13	Downregulated	Genotype_sac3_vs_wt
YOL120C	RPL18A	11178.6	-1.29786	0.102713	-7.76786	7.98261e-15	6.09523e-13	Downregulated	Genotype_sac3_vs_wt
YDR064W	RPS13	11518.7	-1.23977	0.0953707	-7.7568	8.71013e-15	6.57516e-13	Downregulated	Genotype_sac3_vs_wt
YML054C	CYB2	230.504	2.89682	0.309613	7.74135	9.83676e-15	7.3422e-13	Upregulated	Genotype_sac3_vs_wt
YPL231W	FAS2	11159.5	-1.17527	0.08736	-7.72974	1.07765e-14	7.95427e-13	Downregulated	Genotype_sac3_vs_wt
YGR094W	VAS1	7997.68	-1.07685	0.074798	-7.71208	1.23788e-14	9.03654e-13	Downregulated	Genotype_sac3_vs_wt
YHR203C	RPS4B	12068.5	-1.19166	0.0898616	-7.69699	1.39312e-14	1.00592e-12	Downregulated	Genotype_sac3_vs_wt
YJR123W	RPS5	25043.5	-1.31375	0.105822	-7.6898	1.47362e-14	1.05261e-12	Downregulated	Genotype_sac3_vs_wt
YLR153C	ACS2	3329.93	-0.982268	0.0628907	-7.66834	1.74234e-14	1.21782e-12	Downregulated	Genotype_sac3_vs_wt
YPL090C	RPS6A	15223.6	-1.34582	0.110281	-7.66966	1.72452e-14	1.21782e-12	Downregulated	Genotype_sac3_vs_wt
YBL027W	RPL19B	11859.4	-1.28821	0.102805	-7.66705	1.75991e-14	1.21782e-12	Downregulated	Genotype_sac3_vs_wt
YOL064C	MET22	746.112	-1.06064	0.0732208	-7.65689	1.90489e-14	1.30456e-12	Downregulated	Genotype_sac3_vs_wt
YPL160W	CDC60	5735.44	-1.02139	0.0682944	-7.63452	2.26661e-14	1.52912e-12	Downregulated	Genotype_sac3_vs_wt
YBR084C-A	RPL19A	9867.84	-1.16133	0.0866311	-7.63383	2.27884e-14	1.52912e-12	Downregulated	Genotype_sac3_vs_wt
YDR096W	GIS1	527.067	1.5945	0.143906	7.60564	2.8349e-14	1.86458e-12	Upregulated	Genotype_sac3_vs_wt
YLR254C	NDL1	348.467	1.16591	0.0875426	7.60668	2.81218e-14	1.86458e-12	Upregulated	Genotype_sac3_vs_wt
YIL018W	RPL2B	16258.1	-1.23657	0.096986	-7.59459	3.08757e-14	2.01085e-12	Downregulated	Genotype_sac3_vs_wt
YJL155C	FBP26	574.687	1.38194	0.116338	7.58086	3.43262e-14	2.21387e-12	Upregulated	Genotype_sac3_vs_wt
YBR138C	YBR138C	303.301	1.27867	0.102766	7.57719	3.53116e-14	2.25553e-12	Upregulated	Genotype_sac3_vs_wt
YHR128W	FUR1	1543.17	-1.29693	0.105196	-7.57568	3.5725e-14	2.2602e-12	Downregulated	Genotype_sac3_vs_wt
YBL078C	ATG8	406.619	1.61658	0.147537	7.56818	3.78482e-14	2.37194e-12	Upregulated	Genotype_sac3_vs_wt
YLL045C	RPL8B	15938.7	-1.2108	0.0943262	-7.5355	4.86466e-14	3.02018e-12	Downregulated	Genotype_sac3_vs_wt
YOL052C-A	DDR2	113.338	3.2068	0.359269	7.53418	4.91398e-14	3.02255e-12	Upregulated	Genotype_sac3_vs_wt
YDR532C	KRE28	274.063	1.09371	0.0790017	7.51519	5.68302e-14	3.46351e-12	Upregulated	Genotype_sac3_vs_wt
YOR113W	AZF1	372.355	1.34689	0.112828	7.50604	6.0945e-14	3.68053e-12	Upregulated	Genotype_sac3_vs_wt
YLR273C	PIG1	398.351	1.21495	0.0954042	7.49387	6.68741e-14	4.0022e-12	Upregulated	Genotype_sac3_vs_wt
YOR178C	GAC1	425.013	3.80695	0.441642	7.48785	7.00096e-14	4.11569e-12	Upregulated	Genotype_sac3_vs_wt
YGR148C	RPL24B	8691.41	-1.20184	0.0937172	-7.48893	6.94393e-14	4.11569e-12	Downregulated	Genotype_sac3_vs_wt
YNL031C	HHT2	5197.46	-1.20598	0.094776	-7.44889	9.41262e-14	5.48492e-12	Downregulated	Genotype_sac3_vs_wt
YLL018C	DPS1	5551.86	-0.937677	0.0590206	-7.41566	1.2102e-13	6.99074e-12	Downregulated	Genotype_sac3_vs_wt
YPL156C	PRM4	288.679	1.65628	0.156097	7.40742	1.28785e-13	7.37515e-12	Upregulated	Genotype_sac3_vs_wt
YER055C	HIS1	3990.18	-1.20499	0.0953757	-7.39169	1.44979e-13	8.23156e-12	Downregulated	Genotype_sac3_vs_wt
YFL014W	HSP12	2974.09	3.27526	0.375939	7.3822	1.55695e-13	8.76512e-12	Upregulated	Genotype_sac3_vs_wt
YLR333C	RPS25B	4135.92	-1.39091	0.120773	-7.37669	1.62274e-13	9.05869e-12	Downregulated	Genotype_sac3_vs_wt
YOR096W	RPS7A	9489.87	-1.32316	0.111712	-7.36859	1.7244e-13	9.32901e-12	Downregulated	Genotype_sac3_vs_wt
YPL220W	RPL1A	10462.7	-1.27406	0.105014	-7.37107	1.69268e-13	9.32901e-12	Downregulated	Genotype_sac3_vs_wt
YMR142C	RPL13B	9660.03	-1.19547	0.0943854	-7.36836	1.72733e-13	9.32901e-12	Downregulated	Genotype_sac3_vs_wt
YHR174W	ENO2	84651.9	-1.45342	0.129387	-7.36874	1.72243e-13	9.32901e-12	Downregulated	Genotype_sac3_vs_wt
YNL034W	YNL034W	13.3844	2.16314	0.22605	7.35737	1.87562e-13	1.00482e-11	Upregulated	Genotype_sac3_vs_wt
YNR016C	ACC1	7345.97	-1.13807	0.0867739	-7.35321	1.93508e-13	1.02838e-11	Downregulated	Genotype_sac3_vs_wt
YFL026W	STE2	104.932	1.89748	0.190129	7.35018	1.97934e-13	1.04355e-11	Upregulated	Genotype_sac3_vs_wt
YBR181C	RPS6B	14359.9	-1.28506	0.106825	-7.34907	1.99594e-13	1.04402e-11	Downregulated	Genotype_sac3_vs_wt
YOR153W	PDR5	9200.74	-1.40905	0.123904	-7.33671	2.18908e-13	1.12729e-11	Downregulated	Genotype_sac3_vs_wt
YKR057W	RPS21A	4340.24	-1.46373	0.131346	-7.33736	2.17855e-13	1.12729e-11	Downregulated	Genotype_sac3_vs_wt
YNL178W	RPS3	18452.5	-1.17622	0.0924737	-7.31253	2.6216e-13	1.33964e-11	Downregulated	Genotype_sac3_vs_wt
YLR238W	FAR10	408.72	1.00379	0.0689991	7.30147	2.84644e-13	1.44343e-11	Upregulated	Genotype_sac3_vs_wt
YKL006W	RPL14A	7334.4	-1.30797	0.110707	-7.29826	2.91512e-13	1.46706e-11	Downregulated	Genotype_sac3_vs_wt
YLR106C	MDN1	4916.65	-1.24488	0.102217	-7.28722	3.16414e-13	1.5804e-11	Downregulated	Genotype_sac3_vs_wt
YLR367W	RPS22B	2429.83	-1.30075	0.109946	-7.28312	3.26187e-13	1.61706e-11	Downregulated	Genotype_sac3_vs_wt
YFL052W	YFL052W	100.428	2.52383	0.278284	7.27256	3.52744e-13	1.73576e-11	Upregulated	Genotype_sac3_vs_wt
YER102W	RPS8B	12553	-1.28478	0.108274	-7.24805	4.22823e-13	2.0653e-11	Downregulated	Genotype_sac3_vs_wt
YNL018C	YNL018C	24.8666	2.13287	0.225656	7.23611	4.61745e-13	2.23896e-11	Upregulated	Genotype_sac3_vs_wt
YBL072C	RPS8A	13610.4	-1.25506	0.104467	-7.22771	4.91195e-13	2.3645e-11	Downregulated	Genotype_sac3_vs_wt
YLR185W	RPL37A	5403.79	-1.24785	0.103552	-7.22195	5.12487e-13	2.44925e-11	Downregulated	Genotype_sac3_vs_wt
YKL201C	MNN4	923.737	1.39981	0.124626	7.22011	5.19463e-13	2.46485e-11	Upregulated	Genotype_sac3_vs_wt
YPL230W	USV1	457.923	2.41696	0.265871	7.2101	5.59098e-13	2.63411e-11	Upregulated	Genotype_sac3_vs_wt
YHR037W	PUT2	1884.41	1.2845	0.108953	7.20039	6.00414e-13	2.78919e-11	Upregulated	Genotype_sac3_vs_wt
IGS2-1S	IGS2-1S	64211.1	-3.6865	0.442496	-7.2012	5.96866e-13	2.78919e-11	Downregulated	Genotype_sac3_vs_wt
YLR406C	RPL31B	3537.26	-1.40283	0.125428	-7.19796	6.11206e-13	2.81961e-11	Downregulated	Genotype_sac3_vs_wt
YPL153C	RAD53	366.928	1.18241	0.094826	7.19641	6.18167e-13	2.83206e-11	Upregulated	Genotype_sac3_vs_wt
YPR132W	RPS23B	11637.2	-1.38485	0.123001	-7.19387	6.2978e-13	2.8655e-11	Downregulated	Genotype_sac3_vs_wt
YBL003C	HTA2	3529.09	-1.5922	0.152009	-7.18512	6.71484e-13	3.03447e-11	Downregulated	Genotype_sac3_vs_wt
YLR344W	RPL26A	4774.32	-1.21823	0.100076	-7.17691	7.13041e-13	3.2005e-11	Downregulated	Genotype_sac3_vs_wt
YBR187W	GDT1	1684.25	-1.1063	0.0846271	-7.16441	7.81196e-13	3.48288e-11	Downregulated	Genotype_sac3_vs_wt
YDR023W	SES1	6935.51	-0.994469	0.0694826	-7.11645	1.1074e-12	4.9043e-11	Downregulated	Genotype_sac3_vs_wt
YHL024W	RIM4	317.986	2.25329	0.246431	7.11473	1.12135e-12	4.93318e-11	Upregulated	Genotype_sac3_vs_wt
YJR008W	MHO1	275.286	1.74586	0.175404	7.10282	1.22233e-12	5.34205e-11	Upregulated	Genotype_sac3_vs_wt
YER074W	RPS24A	8998.62	-1.32629	0.11685	-7.07131	1.53474e-12	6.66356e-11	Downregulated	Genotype_sac3_vs_wt
YNL280C	ERG24	1615.09	-0.994549	0.0700265	-7.06231	1.63761e-12	7.06406e-11	Downregulated	Genotype_sac3_vs_wt
YBR298C	MAL31	383.595	1.80065	0.184253	7.05903	1.67663e-12	7.18571e-11	Upregulated	Genotype_sac3_vs_wt
YOR023C	AHC1	856.052	1.07986	0.082204	7.05391	1.73957e-12	7.40766e-11	Upregulated	Genotype_sac3_vs_wt
YPR030W	CSR2	587.58	2.08416	0.224801	7.04695	1.82889e-12	7.7384e-11	Upregulated	Genotype_sac3_vs_wt
YHR019C	DED81	6796.55	-1.05401	0.078777	-7.03266	2.0263e-12	8.51942e-11	Downregulated	Genotype_sac3_vs_wt
YKL096W	CWP1	1826.48	-1.92749	0.203225	-7.02416	2.15363e-12	8.99785e-11	Downregulated	Genotype_sac3_vs_wt
YKL123W	YKL123W	177.469	1.46901	0.138128	7.01526	2.29518e-12	9.5293e-11	Upregulated	Genotype_sac3_vs_wt
YGL076C	RPL7A	11968.8	-1.12045	0.0885326	-7.00816	2.41466e-12	9.96308e-11	Downregulated	Genotype_sac3_vs_wt
YFL024C	EPL1	813.055	0.992112	0.0703257	6.99762	2.60356e-12	1.06762e-10	Upregulated	Genotype_sac3_vs_wt
YLR150W	STM1	17385	-1.10882	0.0872238	-6.97995	2.95294e-12	1.20346e-10	Downregulated	Genotype_sac3_vs_wt
YMR053C	STB2	235.238	1.86799	0.196224	6.97155	3.13464e-12	1.26972e-10	Upregulated	Genotype_sac3_vs_wt
YJL190C	RPS22A	8604.99	-1.39445	0.128604	-6.9551	3.52306e-12	1.4184e-10	Downregulated	Genotype_sac3_vs_wt
YMR008C	PLB1	2095.69	1.27372	0.111765	6.92273	4.43024e-12	1.7729e-10	Upregulated	Genotype_sac3_vs_wt
YBL092W	RPL32	14490.3	-1.20625	0.102095	-6.91759	4.59393e-12	1.82739e-10	Downregulated	Genotype_sac3_vs_wt
YLR223C	IFH1	5077.86	1.4957	0.144177	6.90611	4.98133e-12	1.9697e-10	Upregulated	Genotype_sac3_vs_wt
YKL124W	SSH4	476.628	1.27938	0.11291	6.90267	5.10342e-12	2.00604e-10	Upregulated	Genotype_sac3_vs_wt
YBR048W	RPS11B	7352.03	-1.20575	0.102355	-6.89512	5.38207e-12	2.10312e-10	Downregulated	Genotype_sac3_vs_wt
YIL069C	RPS24B	5629.33	-1.21393	0.103555	-6.8942	5.41703e-12	2.10441e-10	Downregulated	Genotype_sac3_vs_wt
YGL195W	GCN1	4464.02	-0.992342	0.0714391	-6.89177	5.5101e-12	2.12812e-10	Downregulated	Genotype_sac3_vs_wt
YDL021W	GPM2	316.179	2.15395	0.24039	6.88028	5.9734e-12	2.29371e-10	Upregulated	Genotype_sac3_vs_wt
YNL225C	CNM67	434.381	0.969109	0.068351	6.86323	6.73186e-12	2.55541e-10	Upregulated	Genotype_sac3_vs_wt
YBR196C	PGI1	17248	-1.04091	0.0788064	-6.86374	6.7082e-12	2.55541e-10	Downregulated	Genotype_sac3_vs_wt
YMR242C	RPL20A	9493.07	-1.24232	0.108192	-6.86114	6.83148e-12	2.5785e-10	Downregulated	Genotype_sac3_vs_wt
YNL096C	RPS7B	4778.31	-1.10262	0.0879467	-6.85216	7.27432e-12	2.73013e-10	Downregulated	Genotype_sac3_vs_wt
YML024W	RPS17A	7747.32	-1.35078	0.124184	-6.85096	7.33545e-12	2.73761e-10	Downregulated	Genotype_sac3_vs_wt
YOL023W	IFM1	344.504	1.07299	0.083717	6.84432	7.68375e-12	2.85157e-10	Upregulated	Genotype_sac3_vs_wt
YGR289C	MAL11	266.181	1.52076	0.149759	6.81597	9.36293e-12	3.45544e-10	Upregulated	Genotype_sac3_vs_wt
YML026C	RPS18B	7806.63	-1.27365	0.113897	-6.79256	1.10164e-11	4.0432e-10	Downregulated	Genotype_sac3_vs_wt
YGR214W	RPS0A	9694.12	-1.13668	0.0939637	-6.7758	1.23716e-11	4.51563e-10	Downregulated	Genotype_sac3_vs_wt
YLR327C	TMA10	1521.68	3.12098	0.386939	6.77363	1.25589e-11	4.55896e-10	Upregulated	Genotype_sac3_vs_wt
YBL048W	RRT1	110.904	2.23374	0.256177	6.76775	1.30799e-11	4.72228e-10	Upregulated	Genotype_sac3_vs_wt
YDR012W	RPL4B	12534.1	-1.06081	0.0829047	-6.76446	1.3381e-11	4.80486e-10	Downregulated	Genotype_sac3_vs_wt
YGL135W	RPL1B	12252.5	-1.16465	0.0982815	-6.76275	1.35399e-11	4.83579e-10	Downregulated	Genotype_sac3_vs_wt
YGL234W	ADE5,7	5212.85	-1.30246	0.118935	-6.74707	1.50859e-11	5.35912e-10	Downregulated	Genotype_sac3_vs_wt
YER056C-A	RPL34A	4797.48	-1.24797	0.111025	-6.73688	1.61819e-11	5.71789e-10	Downregulated	Genotype_sac3_vs_wt
YPR061C	JID1	129.901	1.24824	0.11175	6.69564	2.14732e-11	7.54742e-10	Upregulated	Genotype_sac3_vs_wt
YHR010W	RPL27A	10242.6	-1.3076	0.12096	-6.67658	2.44581e-11	8.55133e-10	Downregulated	Genotype_sac3_vs_wt
YDR461W	MFA1	15.4439	2.5651	0.309509	6.6722	2.52e-11	8.76458e-10	Upregulated	Genotype_sac3_vs_wt
YBR249C	ARO4	3943.65	-1.08382	0.0875241	-6.67037	2.55153e-11	8.82802e-10	Downregulated	Genotype_sac3_vs_wt
YDR216W	ADR1	1371.63	1.59422	0.164167	6.6653	2.64128e-11	9.0912e-10	Upregulated	Genotype_sac3_vs_wt
YML073C	RPL6A	8581.63	-1.17673	0.101693	-6.65467	2.83932e-11	9.72248e-10	Downregulated	Genotype_sac3_vs_wt
YGR043C	NQM1	361.714	1.71306	0.182703	6.63953	3.14694e-11	1.07206e-09	Upregulated	Genotype_sac3_vs_wt
YJL106W	IME2	168.662	1.26767	0.115745	6.63241	3.30244e-11	1.11929e-09	Upregulated	Genotype_sac3_vs_wt
YLL024C	SSA2	27263.2	-1.27794	0.11737	-6.62812	3.39995e-11	1.14649e-09	Downregulated	Genotype_sac3_vs_wt
YGL148W	ARO2	3261.81	-1.13681	0.0962243	-6.61801	3.64075e-11	1.22149e-09	Downregulated	Genotype_sac3_vs_wt
YMR280C	CAT8	376.743	2.47891	0.299214	6.6137	3.7484e-11	1.25129e-09	Upregulated	Genotype_sac3_vs_wt
YEL054C	RPL12A	7791.6	-1.24577	0.112821	-6.6102	3.838e-11	1.27479e-09	Downregulated	Genotype_sac3_vs_wt
YER098W	UBP9	339.491	1.32898	0.125504	6.60517	3.97069e-11	1.3123e-09	Upregulated	Genotype_sac3_vs_wt
YMR143W	RPS16A	9046.23	-1.32923	0.125596	-6.60237	4.04627e-11	1.33066e-09	Downregulated	Genotype_sac3_vs_wt
YER158C	YER158C	552.142	1.46788	0.146696	6.59785	4.17175e-11	1.36517e-09	Upregulated	Genotype_sac3_vs_wt
YPL199C	YPL199C	745.814	-0.922336	0.0640339	-6.59551	4.23795e-11	1.38004e-09	Downregulated	Genotype_sac3_vs_wt
YPR069C	SPE3	2514.74	-1.05549	0.0843908	-6.58232	4.63157e-11	1.50085e-09	Downregulated	Genotype_sac3_vs_wt
YHR141C	RPL42B	7111.63	-1.3707	0.132565	-6.56811	5.09565e-11	1.64322e-09	Downregulated	Genotype_sac3_vs_wt
YJL177W	RPL17B	6886.4	-1.08314	0.0888366	-6.56415	5.23303e-11	1.67937e-09	Downregulated	Genotype_sac3_vs_wt
YMR001C	CDC5	1305.73	1.0048	0.0769634	6.55901	5.41653e-11	1.7299e-09	Upregulated	Genotype_sac3_vs_wt
YPL119C	DBP1	199.002	1.71619	0.185572	6.55374	5.61127e-11	1.78352e-09	Upregulated	Genotype_sac3_vs_wt
YGL245W	GUS1	7389.09	-0.8799	0.0580222	-6.54749	5.85116e-11	1.85092e-09	Downregulated	Genotype_sac3_vs_wt
YER037W	PHM8	443.91	1.76099	0.192732	6.54272	6.0409e-11	1.90188e-09	Upregulated	Genotype_sac3_vs_wt
YPR102C	RPL11A	8285.39	-1.14233	0.0981875	-6.54183	6.07703e-11	1.90423e-09	Downregulated	Genotype_sac3_vs_wt
YOL113W	SKM1	856.159	1.13194	0.0967984	6.5284	6.64751e-11	2.07321e-09	Upregulated	Genotype_sac3_vs_wt
YIL015W	BAR1	59.0594	1.54758	0.160642	6.52121	6.97412e-11	2.16491e-09	Upregulated	Genotype_sac3_vs_wt
YPL187W	MF(ALPHA)1	114.384	2.9606	0.377479	6.5185	7.10118e-11	2.1941e-09	Upregulated	Genotype_sac3_vs_wt
YPL079W	RPL21B	7679.64	-1.22271	0.111634	-6.47396	9.547e-11	2.93614e-09	Downregulated	Genotype_sac3_vs_wt
YGL123W	RPS2	26051.7	-1.18267	0.105527	-6.46909	9.85942e-11	3.01826e-09	Downregulated	Genotype_sac3_vs_wt
YGL027C	CWH41	1684.01	-0.884283	0.0594239	-6.46681	1.00093e-10	3.05008e-09	Downregulated	Genotype_sac3_vs_wt
YMR303C	ADH2	2832.44	-1.34585	0.130837	-6.46495	1.01335e-10	3.06038e-09	Downregulated	Genotype_sac3_vs_wt
YKL180W	RPL17A	9754.06	-1.11312	0.0948379	-6.46492	1.01352e-10	3.06038e-09	Downregulated	Genotype_sac3_vs_wt
YGR118W	RPS23A	10232.1	-1.27019	0.12008	-6.41399	1.41758e-10	4.26108e-09	Downregulated	Genotype_sac3_vs_wt
YER117W	RPL23B	7717.59	-1.37256	0.136309	-6.40132	1.5404e-10	4.60941e-09	Downregulated	Genotype_sac3_vs_wt
YPR043W	RPL43A	8717.17	-1.19297	0.108371	-6.39445	1.61122e-10	4.79972e-09	Downregulated	Genotype_sac3_vs_wt
YKR097W	PCK1	554.477	1.93546	0.224545	6.39272	1.62956e-10	4.83268e-09	Upregulated	Genotype_sac3_vs_wt
YDL198C	GGC1	733.037	-1.11559	0.0964082	-6.3852	1.71175e-10	5.05385e-09	Downregulated	Genotype_sac3_vs_wt
YGR092W	DBF2	1004.78	0.976756	0.0746855	6.3835	1.7308e-10	5.08749e-09	Upregulated	Genotype_sac3_vs_wt
YOL126C	MDH2	3469.86	1.28077	0.122324	6.38281	1.73867e-10	5.08808e-09	Upregulated	Genotype_sac3_vs_wt
YPL272C	PBI1	233.629	1.56173	0.166872	6.36251	1.98477e-10	5.78281e-09	Upregulated	Genotype_sac3_vs_wt
YDR313C	PIB1	259.943	0.981311	0.07568	6.35982	2.01995e-10	5.85962e-09	Upregulated	Genotype_sac3_vs_wt
YBR115C	LYS2	1082.96	-0.959894	0.0724864	-6.34455	2.23075e-10	6.44297e-09	Downregulated	Genotype_sac3_vs_wt
YML119W	YML119W	685.343	1.0499	0.0872331	6.30376	2.90504e-10	8.35419e-09	Upregulated	Genotype_sac3_vs_wt
YDL136W	RPL35B	5928.44	-1.21665	0.113939	-6.28975	3.1797e-10	9.10464e-09	Downregulated	Genotype_sac3_vs_wt
YDL075W	RPL31A	9995.62	-1.27079	0.122778	-6.27792	3.43123e-10	9.7827e-09	Downregulated	Genotype_sac3_vs_wt
YMR230W	RPS10B	5340.39	-1.25781	0.120808	-6.2728	3.5462e-10	1.00673e-08	Downregulated	Genotype_sac3_vs_wt
YJL157C	FAR1	30.8701	3.14395	0.421595	6.27129	3.58069e-10	1.01014e-08	Upregulated	Genotype_sac3_vs_wt
YGR034W	RPL26B	9154.77	-1.25587	0.120535	-6.27095	3.58862e-10	1.01014e-08	Downregulated	Genotype_sac3_vs_wt
YJL136C	RPS21B	6081.1	-1.29755	0.12752	-6.25429	3.99331e-10	1.11931e-08	Downregulated	Genotype_sac3_vs_wt
YNL069C	RPL16B	12977.2	-1.08883	0.0941774	-6.25237	4.04275e-10	1.1284e-08	Downregulated	Genotype_sac3_vs_wt
YDR418W	RPL12B	11644.3	-1.16347	0.106661	-6.2204	4.95902e-10	1.37836e-08	Downregulated	Genotype_sac3_vs_wt
YPL028W	ERG10	4117.23	-0.884549	0.0618901	-6.21342	5.18443e-10	1.43501e-08	Downregulated	Genotype_sac3_vs_wt
YIL024C	YIL024C	207.499	1.22744	0.117878	6.17117	6.77883e-10	1.86854e-08	Upregulated	Genotype_sac3_vs_wt
YAR073W	IMD1	116.511	-1.68195	0.192201	-6.14956	7.76986e-10	2.13286e-08	Downregulated	Genotype_sac3_vs_wt
YGL146C	RRT6	83.594	1.58957	0.177226	6.14793	7.85002e-10	2.14599e-08	Upregulated	Genotype_sac3_vs_wt
YJR094W-A	RPL43B	4089.85	-1.3511	0.138811	-6.13136	8.71298e-10	2.37215e-08	Downregulated	Genotype_sac3_vs_wt
YGL156W	AMS1	961.569	1.77919	0.20888	6.12404	9.12326e-10	2.47371e-08	Upregulated	Genotype_sac3_vs_wt
YLR448W	RPL6B	5559.83	-1.08953	0.0963083	-6.12123	9.28545e-10	2.50745e-08	Downregulated	Genotype_sac3_vs_wt
YML091C	RPM2	1744.37	1.50671	0.164732	6.11121	9.88783e-10	2.6593e-08	Upregulated	Genotype_sac3_vs_wt
YNL188W	KAR1	327.262	0.966496	0.0764313	6.10346	1.03794e-09	2.78024e-08	Upregulated	Genotype_sac3_vs_wt
YLR178C	TFS1	812.317	1.55151	0.172306	6.10257	1.04378e-09	2.78468e-08	Upregulated	Genotype_sac3_vs_wt
YKL060C	FBA1	72151.5	-1.11428	0.100717	-6.09911	1.06659e-09	2.83414e-08	Downregulated	Genotype_sac3_vs_wt
YNL209W	SSB2	21710	-1.0421	0.0891204	-6.0828	1.181e-09	3.12565e-08	Downregulated	Genotype_sac3_vs_wt
YLR340W	RPP0	27139	-1.03805	0.0885697	-6.0749	1.24063e-09	3.27044e-08	Downregulated	Genotype_sac3_vs_wt
YOR173W	DCS2	426.684	1.94183	0.238271	6.05124	1.4374e-09	3.7593e-08	Upregulated	Genotype_sac3_vs_wt
YMR181C	YMR181C	438.67	1.33981	0.138775	6.05159	1.4342e-09	3.7593e-08	Upregulated	Genotype_sac3_vs_wt
YLR180W	SAM1	3814.8	-1.11973	0.102556	-6.04281	1.51448e-09	3.94538e-08	Downregulated	Genotype_sac3_vs_wt
YLR149C	YLR149C	341.933	2.20156	0.281844	6.03723	1.56781e-09	4.06834e-08	Upregulated	Genotype_sac3_vs_wt
YEL039C	CYC7	201.768	1.85295	0.224161	6.0356	1.58369e-09	4.09356e-08	Upregulated	Genotype_sac3_vs_wt
YDR070C	FMP16	264.03	1.98795	0.246555	6.03497	1.58993e-09	4.09377e-08	Upregulated	Genotype_sac3_vs_wt
YBR127C	VMA2	6306.86	-0.848325	0.0577775	-6.02873	1.65249e-09	4.2384e-08	Downregulated	Genotype_sac3_vs_wt
YDL084W	SUB2	6224.36	-0.897742	0.0660523	-6.02161	1.72686e-09	4.41214e-08	Downregulated	Genotype_sac3_vs_wt
YDL185W	VMA1	9014.15	-0.885851	0.0642021	-6.00994	1.85596e-09	4.72381e-08	Downregulated	Genotype_sac3_vs_wt
YPL229W	YPL229W	198.05	1.11283	0.10207	6.00405	1.9246e-09	4.87981e-08	Upregulated	Genotype_sac3_vs_wt
YAL038W	CDC19	54860	-1.11203	0.102305	-5.98238	2.199e-09	5.55435e-08	Downregulated	Genotype_sac3_vs_wt
YOL127W	RPL25	12456.8	-1.20596	0.118108	-5.97724	2.26955e-09	5.71083e-08	Downregulated	Genotype_sac3_vs_wt
YHR049W	FSH1	633.183	-1.0814	0.0973983	-5.96933	2.38237e-09	5.97211e-08	Downregulated	Genotype_sac3_vs_wt
YDR381W	YRA1	3538.75	0.897204	0.0665902	5.9649	2.44789e-09	6.11328e-08	Upregulated	Genotype_sac3_vs_wt
YMR194W	RPL36A	2634.35	-1.28309	0.131451	-5.9573	2.56439e-09	6.38024e-08	Downregulated	Genotype_sac3_vs_wt
YOL152W	FRE7	285.744	1.83151	0.223765	5.9505	2.67332e-09	6.62644e-08	Upregulated	Genotype_sac3_vs_wt
YDL191W	RPL35A	6690.41	-1.19558	0.116986	-5.94589	2.74962e-09	6.76509e-08	Downregulated	Genotype_sac3_vs_wt
YOR133W	EFT1	21897.1	-0.962208	0.0777298	-5.94634	2.74205e-09	6.76509e-08	Downregulated	Genotype_sac3_vs_wt
YOR108W	LEU9	1708.63	-1.15548	0.110574	-5.92804	3.06574e-09	7.51503e-08	Downregulated	Genotype_sac3_vs_wt
YNL194C	YNL194C	17.5479	2.70765	0.372699	5.92342	3.15309e-09	7.70073e-08	Upregulated	Genotype_sac3_vs_wt
YBR031W	RPL4A	19042	-0.97959	0.0810425	-5.91776	3.26351e-09	7.94121e-08	Downregulated	Genotype_sac3_vs_wt
YBR191W	RPL21A	9573.91	-1.17245	0.11384	-5.90701	3.48362e-09	8.44588e-08	Downregulated	Genotype_sac3_vs_wt
YGL178W	MPT5	1297.85	1.18577	0.116164	5.90348	3.5592e-09	8.5674e-08	Upregulated	Genotype_sac3_vs_wt
YOL086C	ADH1	56099.2	-1.27048	0.130513	-5.90346	3.55954e-09	8.5674e-08	Downregulated	Genotype_sac3_vs_wt
YBR085C-A	YBR085C-A	984.483	1.22803	0.123371	5.90117	3.6094e-09	8.65605e-08	Upregulated	Genotype_sac3_vs_wt
YKR058W	GLG1	352.532	1.54601	0.17767	5.88736	3.92417e-09	9.37708e-08	Upregulated	Genotype_sac3_vs_wt
YKL076C	PSY1	238.235	0.984774	0.0824592	5.87896	4.12864e-09	9.83031e-08	Upregulated	Genotype_sac3_vs_wt
IGS1-2AS	IGS1-2AS	21751.6	-2.80285	0.392729	-5.86373	4.52589e-09	1.07377e-07	Downregulated	Genotype_sac3_vs_wt
YPL131W	RPL5	23404	-0.975582	0.0811425	-5.86107	4.59892e-09	1.08721e-07	Downregulated	Genotype_sac3_vs_wt
YMR121C	RPL15B	892.873	-0.903574	0.0690232	-5.84694	5.00705e-09	1.1795e-07	Downregulated	Genotype_sac3_vs_wt
YIL078W	THS1	8972	-0.922637	0.0723163	-5.84428	5.08774e-09	1.19427e-07	Downregulated	Genotype_sac3_vs_wt
YER131W	RPS26B	7475.78	-1.30074	0.137155	-5.83823	5.27577e-09	1.23405e-07	Downregulated	Genotype_sac3_vs_wt
YLR167W	RPS31	31067.8	-1.17927	0.116571	-5.8271	5.64e-09	1.31461e-07	Downregulated	Genotype_sac3_vs_wt
YLR311C	YLR311C	85.2323	2.24921	0.301143	5.80856	6.30119e-09	1.4636e-07	Upregulated	Genotype_sac3_vs_wt
YIL148W	RPL40A	8777.14	-1.18692	0.118283	-5.80745	6.34314e-09	1.4682e-07	Downregulated	Genotype_sac3_vs_wt
YKR011C	YKR011C	618.948	1.29538	0.137246	5.7953	6.82e-09	1.5731e-07	Upregulated	Genotype_sac3_vs_wt
YGR070W	ROM1	662.963	1.56526	0.184226	5.78238	7.36515e-09	1.69297e-07	Upregulated	Genotype_sac3_vs_wt
YJR159W	SOR1	53.3764	1.28972	0.137009	5.76404	8.21224e-09	1.88117e-07	Upregulated	Genotype_sac3_vs_wt
YJR153W	PGU1	41.3065	-2.08955	0.275895	-5.76144	8.34002e-09	1.90388e-07	Downregulated	Genotype_sac3_vs_wt
YDR025W	RPS11A	7356.89	-1.15919	0.114575	-5.75337	8.74808e-09	1.99019e-07	Downregulated	Genotype_sac3_vs_wt
YHR029C	YHI9	367.637	-0.969891	0.0818953	-5.73771	9.59663e-09	2.17578e-07	Downregulated	Genotype_sac3_vs_wt
YDR385W	EFT2	22764.4	-0.947598	0.0780627	-5.73383	9.8185e-09	2.21851e-07	Downregulated	Genotype_sac3_vs_wt
YHL015W	RPS20	14424.9	-1.17434	0.11767	-5.73078	9.9971e-09	2.25121e-07	Downregulated	Genotype_sac3_vs_wt
YER054C	GIP2	288.766	2.11441	0.281832	5.72827	1.01459e-08	2.277e-07	Upregulated	Genotype_sac3_vs_wt
YKR075C	YKR075C	646.632	1.60429	0.192846	5.72629	1.0265e-08	2.29598e-07	Upregulated	Genotype_sac3_vs_wt
YOL039W	RPP2A	6684.7	-1.13741	0.111851	-5.69876	1.20681e-08	2.69021e-07	Downregulated	Genotype_sac3_vs_wt
YOR120W	GCY1	2212.18	1.73514	0.216823	5.69652	1.22276e-08	2.71666e-07	Upregulated	Genotype_sac3_vs_wt
YOR234C	RPL33B	3387.95	-1.18333	0.121095	-5.64296	1.67148e-08	3.70122e-07	Downregulated	Genotype_sac3_vs_wt
YKL182W	FAS1	9046.88	-1.03085	0.0940875	-5.64206	1.68032e-08	3.70842e-07	Downregulated	Genotype_sac3_vs_wt
YPR101W	SNT309	269.148	1.05552	0.0986201	5.63296	1.77141e-08	3.89651e-07	Upregulated	Genotype_sac3_vs_wt
YAR071W	PHO11	1289.37	-1.64784	0.204249	-5.6198	1.91183e-08	4.19152e-07	Downregulated	Genotype_sac3_vs_wt
YNR019W	ARE2	746.548	-0.993581	0.0879114	-5.61452	1.97103e-08	4.30709e-07	Downregulated	Genotype_sac3_vs_wt
YOR369C	RPS12	18489.8	-1.19848	0.124457	-5.61221	1.99764e-08	4.35093e-07	Downregulated	Genotype_sac3_vs_wt
YKL202W	YKL202W	97.6628	1.74904	0.222846	5.60495	2.08318e-08	4.50768e-07	Upregulated	Genotype_sac3_vs_wt
YDR447C	RPS17B	7435.85	-1.27608	0.138458	-5.60517	2.08056e-08	4.50768e-07	Downregulated	Genotype_sac3_vs_wt
YMR052C-A	YMR052C-A	38.1686	1.73637	0.220824	5.5989	2.15715e-08	4.65258e-07	Upregulated	Genotype_sac3_vs_wt
YJL082W	IML2	909.979	1.17059	0.119893	5.59327	2.22826e-08	4.77495e-07	Upregulated	Genotype_sac3_vs_wt
YDL081C	RPP1A	8589.69	-1.08216	0.104074	-5.59369	2.22296e-08	4.77495e-07	Downregulated	Genotype_sac3_vs_wt
YNL162W	RPL42A	6389.48	-1.21136	0.12743	-5.58231	2.37347e-08	5.06977e-07	Downregulated	Genotype_sac3_vs_wt
YGL189C	RPS26A	11058.8	-1.11738	0.111179	-5.55299	2.80824e-08	5.97921e-07	Downregulated	Genotype_sac3_vs_wt
YIL107C	PFK26	1171.21	1.25596	0.136215	5.54971	2.86147e-08	6.07308e-07	Upregulated	Genotype_sac3_vs_wt
YHR021C	RPS27B	4555.68	-1.2283	0.13127	-5.54809	2.88803e-08	6.10994e-07	Downregulated	Genotype_sac3_vs_wt
YPL119C-A	YPL119C-A	74.0001	1.49069	0.178721	5.54324	2.96924e-08	6.26179e-07	Upregulated	Genotype_sac3_vs_wt
YBL066C	SEF1	637.393	1.15563	0.118393	5.53772	3.06431e-08	6.44185e-07	Upregulated	Genotype_sac3_vs_wt
YPL019C	VTC3	5263.31	-1.07338	0.103569	-5.53619	3.09123e-08	6.47793e-07	Downregulated	Genotype_sac3_vs_wt
YDR055W	PST1	4073.43	1.2673	0.138622	5.53521	3.1086e-08	6.49385e-07	Upregulated	Genotype_sac3_vs_wt
YBL076C	ILS1	8380.19	-0.920832	0.0762943	-5.5159	3.46997e-08	7.22602e-07	Downregulated	Genotype_sac3_vs_wt
YLR289W	GUF1	265.282	0.92934	0.0778932	5.51191	3.5496e-08	7.36875e-07	Upregulated	Genotype_sac3_vs_wt
YDR500C	RPL37B	6288.02	-1.06481	0.102705	-5.49929	3.81322e-08	7.89134e-07	Downregulated	Genotype_sac3_vs_wt
YNL087W	TCB2	1853.93	-0.870707	0.0674183	-5.49861	3.82797e-08	7.89727e-07	Downregulated	Genotype_sac3_vs_wt
YMR137C	PSO2	324.393	0.798735	0.0543744	5.49405	3.92828e-08	8.07912e-07	Upregulated	Genotype_sac3_vs_wt
YHR020W	YHR020W	4447.43	-0.976139	0.0867424	-5.48911	4.03957e-08	8.28236e-07	Downregulated	Genotype_sac3_vs_wt
YJL191W	RPS14B	2002.46	-0.882201	0.0699044	-5.46748	4.56481e-08	9.33048e-07	Downregulated	Genotype_sac3_vs_wt
YGR048W	UFD1	603.413	0.862965	0.0664554	5.46178	4.71375e-08	9.60535e-07	Upregulated	Genotype_sac3_vs_wt
YBR118W	TEF2	96820.9	-0.926295	0.0780759	-5.46001	4.76116e-08	9.67229e-07	Downregulated	Genotype_sac3_vs_wt
YOR100C	CRC1	64.9247	1.52576	0.188329	5.44662	5.13354e-08	1.0397e-06	Upregulated	Genotype_sac3_vs_wt
YKR015C	YKR015C	31.1971	1.69772	0.219976	5.44476	5.1874e-08	1.04741e-06	Upregulated	Genotype_sac3_vs_wt
YOR289W	YOR289W	183.047	1.5984	0.202302	5.42954	5.65004e-08	1.13737e-06	Upregulated	Genotype_sac3_vs_wt
YMR186W	HSC82	25206.8	-1.13401	0.116964	-5.42057	5.94079e-08	1.19229e-06	Downregulated	Genotype_sac3_vs_wt
YDR277C	MTH1	957.866	1.77079	0.234491	5.41936	5.98129e-08	1.1932e-06	Upregulated	Genotype_sac3_vs_wt
YAL011W	SWC3	638.634	0.97491	0.0876275	5.41965	5.97158e-08	1.1932e-06	Upregulated	Genotype_sac3_vs_wt
YDR471W	RPL27B	5010.03	-1.16212	0.122596	-5.40084	6.63297e-08	1.3173e-06	Downregulated	Genotype_sac3_vs_wt
YGR027C	RPS25A	10134.6	-1.08559	0.108431	-5.40057	6.64302e-08	1.3173e-06	Downregulated	Genotype_sac3_vs_wt
YOR032C	HMS1	63.1324	1.69441	0.221268	5.39803	6.73762e-08	1.33208e-06	Upregulated	Genotype_sac3_vs_wt
YEL072W	RMD6	148.815	1.068	0.105252	5.39661	6.7912e-08	1.33869e-06	Upregulated	Genotype_sac3_vs_wt
YGL122C	NAB2	1589.39	0.9019	0.0745367	5.39197	6.96886e-08	1.36965e-06	Upregulated	Genotype_sac3_vs_wt
YLR325C	RPL38	6521.03	-1.29925	0.148514	-5.38163	7.38133e-08	1.44644e-06	Downregulated	Genotype_sac3_vs_wt
YDL246C	SOR2	54.209	1.41547	0.170529	5.36844	7.94187e-08	1.5517e-06	Upregulated	Genotype_sac3_vs_wt
YHR215W	PHO12	1502.33	-1.54685	0.195147	-5.3644	8.12189e-08	1.58222e-06	Downregulated	Genotype_sac3_vs_wt
YOR182C	RPS30B	3075.5	-1.33317	0.155365	-5.36267	8.19995e-08	1.59276e-06	Downregulated	Genotype_sac3_vs_wt
YPL249C-A	RPL36B	8933.89	-1.10346	0.112625	-5.35817	8.4071e-08	1.62823e-06	Downregulated	Genotype_sac3_vs_wt
YOR185C	GSP2	1006.98	1.20473	0.13165	5.35308	8.647e-08	1.66983e-06	Upregulated	Genotype_sac3_vs_wt
YDL169C	UGX2	107.321	1.63938	0.213207	5.34399	9.09213e-08	1.74564e-06	Upregulated	Genotype_sac3_vs_wt
YGR248W	SOL4	291.316	2.14836	0.308432	5.34432	9.07586e-08	1.74564e-06	Upregulated	Genotype_sac3_vs_wt
YNL145W	MFA2	13.4313	2.95872	0.462411	5.31718	1.05388e-07	2.01756e-06	Upregulated	Genotype_sac3_vs_wt
YOR208W	PTP2	842.154	1.01154	0.0964569	5.30328	1.1374e-07	2.1712e-06	Upregulated	Genotype_sac3_vs_wt
YBR299W	MAL32	132.724	1.66072	0.219296	5.29294	1.20365e-07	2.29107e-06	Upregulated	Genotype_sac3_vs_wt
YGR085C	RPL11B	8205.46	-1.01056	0.0965838	-5.28615	1.24915e-07	2.37088e-06	Downregulated	Genotype_sac3_vs_wt
YGR192C	TDH3	153176	-1.06957	0.107852	-5.28097	1.28505e-07	2.43208e-06	Downregulated	Genotype_sac3_vs_wt
YBR191W-A	YBR191W-A	1967.56	-1.14219	0.121632	-5.27978	1.29341e-07	2.44094e-06	Downregulated	Genotype_sac3_vs_wt
YCR018C	SRD1	177.939	1.3922	0.169466	5.26476	1.4037e-07	2.64159e-06	Upregulated	Genotype_sac3_vs_wt
YDR341C	YDR341C	3787.74	-0.859663	0.068549	-5.24681	1.54758e-07	2.90412e-06	Downregulated	Genotype_sac3_vs_wt
YKL071W	YKL071W	50.8569	1.42205	0.176932	5.21134	1.87477e-07	3.5082e-06	Upregulated	Genotype_sac3_vs_wt
YOR312C	RPL20B	10760.8	-1.12408	0.119999	-5.20073	1.98502e-07	3.70408e-06	Downregulated	Genotype_sac3_vs_wt
YHR025W	THR1	2097.59	-0.896431	0.0762505	-5.19906	2.00298e-07	3.72711e-06	Downregulated	Genotype_sac3_vs_wt
YGR032W	GSC2	2725.08	1.21053	0.136715	5.19714	2.02377e-07	3.75529e-06	Upregulated	Genotype_sac3_vs_wt
YOR293W	RPS10A	8935.78	-1.18209	0.131263	-5.19635	2.03242e-07	3.76083e-06	Downregulated	Genotype_sac3_vs_wt
YMR081C	ISF1	330.332	2.51795	0.389094	5.18629	2.1453e-07	3.95867e-06	Upregulated	Genotype_sac3_vs_wt
YLR225C	YLR225C	1386.09	0.910992	0.0793676	5.17833	2.23879e-07	4.10837e-06	Upregulated	Genotype_sac3_vs_wt
YJL161W	FMP33	149.08	1.71444	0.234515	5.17853	2.23636e-07	4.10837e-06	Upregulated	Genotype_sac3_vs_wt
YFL045C	SEC53	4674.23	-0.972871	0.0915085	-5.16751	2.37234e-07	4.34145e-06	Downregulated	Genotype_sac3_vs_wt
YIL136W	OM45	1477.72	1.59532	0.212258	5.16032	2.46526e-07	4.4991e-06	Upregulated	Genotype_sac3_vs_wt
YKL125W	RRN3	847.449	0.915154	0.0805146	5.15626	2.51933e-07	4.58518e-06	Upregulated	Genotype_sac3_vs_wt
YGR110W	CLD1	135.216	1.61984	0.217482	5.14913	2.61697e-07	4.74987e-06	Upregulated	Genotype_sac3_vs_wt
YNL223W	ATG4	273.955	1.02284	0.101629	5.14453	2.68195e-07	4.85454e-06	Upregulated	Genotype_sac3_vs_wt
YLR388W	RPS29A	2672.94	-1.16386	0.12906	-5.14382	2.69206e-07	4.8596e-06	Downregulated	Genotype_sac3_vs_wt
YLR285W	NNT1	697.213	-0.86937	0.0719842	-5.13126	2.87809e-07	5.18134e-06	Downregulated	Genotype_sac3_vs_wt
YPL218W	SAR1	2476.92	-0.880226	0.0742313	-5.12218	3.02021e-07	5.4225e-06	Downregulated	Genotype_sac3_vs_wt
YPL097W	MSY1	330.886	0.823626	0.0632374	5.11763	3.09392e-07	5.53986e-06	Upregulated	Genotype_sac3_vs_wt
YDR389W	SAC7	609.326	0.884242	0.075099	5.11647	3.11308e-07	5.55919e-06	Upregulated	Genotype_sac3_vs_wt
YOR168W	GLN4	4498.66	-0.858281	0.0701333	-5.10856	3.24615e-07	5.78128e-06	Downregulated	Genotype_sac3_vs_wt
YLL041C	SDH2	1460.05	1.36979	0.170773	5.09327	3.51949e-07	6.25133e-06	Upregulated	Genotype_sac3_vs_wt
YHR209W	CRG1	615.563	1.24098	0.145765	5.0834	3.7073e-07	6.56736e-06	Upregulated	Genotype_sac3_vs_wt
YDR018C	YDR018C	104.083	1.80277	0.256769	5.0737	3.90149e-07	6.89298e-06	Upregulated	Genotype_sac3_vs_wt
YBL064C	PRX1	1303.9	1.13511	0.125277	5.06969	3.9847e-07	7.02131e-06	Upregulated	Genotype_sac3_vs_wt
YOL040C	RPS15	13371.2	-1.05399	0.109356	-5.06592	4.06438e-07	7.14278e-06	Downregulated	Genotype_sac3_vs_wt
YDL085W	NDE2	129.903	1.81991	0.260596	5.06497	4.08463e-07	7.15942e-06	Upregulated	Genotype_sac3_vs_wt
YOL121C	RPS19A	5979.77	-1.02214	0.103183	-5.0603	4.18594e-07	7.31769e-06	Downregulated	Genotype_sac3_vs_wt
YER072W	VTC1	4099.4	-1.01023	0.100999	-5.05179	4.37693e-07	7.63147e-06	Downregulated	Genotype_sac3_vs_wt
YDL020C	RPN4	1201.3	1.17766	0.134907	5.02319	5.08206e-07	8.83772e-06	Upregulated	Genotype_sac3_vs_wt
YNL247W	YNL247W	3563.2	-0.797239	0.0592103	-5.02006	5.16554e-07	8.95944e-06	Downregulated	Genotype_sac3_vs_wt
YHR211W	FLO5	262.047	-0.976459	0.0952219	-5.00367	5.62504e-07	9.73103e-06	Downregulated	Genotype_sac3_vs_wt
YFR052C-A	YFR052C-A	2612.98	1.8961	0.280902	4.97005	6.69373e-07	1.15497e-05	Upregulated	Genotype_sac3_vs_wt
YBR084W	MIS1	3571.94	-0.927279	0.0860098	-4.9678	6.77172e-07	1.1654e-05	Downregulated	Genotype_sac3_vs_wt
YER052C	HOM3	2061.07	-1.07162	0.11508	-4.96718	6.79332e-07	1.1661e-05	Downregulated	Genotype_sac3_vs_wt
YMR196W	YMR196W	1635.7	1.44359	0.190012	4.96597	6.8358e-07	1.16837e-05	Upregulated	Genotype_sac3_vs_wt
YDL061C	RPS29B	3173.52	-1.09034	0.11888	-4.9658	6.84172e-07	1.16837e-05	Downregulated	Genotype_sac3_vs_wt
YBR054W	YRO2	1464.02	2.0177	0.305877	4.96181	6.98403e-07	1.18961e-05	Upregulated	Genotype_sac3_vs_wt
YBR285W	YBR285W	63.5984	1.66075	0.234418	4.95162	7.35997e-07	1.25044e-05	Upregulated	Genotype_sac3_vs_wt
YOR335C	ALA1	5046.95	-0.916948	0.0843728	-4.94174	7.74279e-07	1.31213e-05	Downregulated	Genotype_sac3_vs_wt
YKL152C	GPM1	39027.6	-0.994032	0.100199	-4.93051	8.20148e-07	1.38632e-05	Downregulated	Genotype_sac3_vs_wt
YDR285W	ZIP1	229.579	0.903292	0.0818364	4.92803	8.30632e-07	1.40048e-05	Upregulated	Genotype_sac3_vs_wt
YPR080W	TEF1	93393.1	-0.889514	0.0790754	-4.92586	8.39904e-07	1.41253e-05	Downregulated	Genotype_sac3_vs_wt
YJR110W	YMR1	583.029	0.854119	0.0719171	4.92399	8.47982e-07	1.42251e-05	Upregulated	Genotype_sac3_vs_wt
YHR047C	AAP1	1813.74	-1.06308	0.114538	-4.91612	8.82775e-07	1.47715e-05	Downregulated	Genotype_sac3_vs_wt
YGL205W	POX1	43.8804	2.14234	0.334512	4.90966	9.12331e-07	1.52277e-05	Upregulated	Genotype_sac3_vs_wt
YDR485C	VPS72	990.148	0.82941	0.0672209	4.90041	9.56391e-07	1.59231e-05	Upregulated	Genotype_sac3_vs_wt
YGR053C	YGR053C	81.3903	1.20255	0.143729	4.88802	1.01857e-06	1.69159e-05	Upregulated	Genotype_sac3_vs_wt
YGL030W	RPL30	9599.53	-1.079	0.118863	-4.8712	1.10923e-06	1.83755e-05	Downregulated	Genotype_sac3_vs_wt
YNL246W	VPS75	484.62	-0.778097	0.0571769	-4.86381	1.15148e-06	1.90281e-05	Downregulated	Genotype_sac3_vs_wt
YKL156W	RPS27A	2329.89	-1.02263	0.1077	-4.85269	1.21797e-06	2.00763e-05	Downregulated	Genotype_sac3_vs_wt
YKL056C	TMA19	11570.7	-1.05433	0.114243	-4.85221	1.22096e-06	2.00763e-05	Downregulated	Genotype_sac3_vs_wt
YBL016W	FUS3	26.0514	1.52545	0.211569	4.84686	1.25428e-06	2.05733e-05	Upregulated	Genotype_sac3_vs_wt
YBR147W	RTC2	139.984	1.66251	0.239932	4.84516	1.26509e-06	2.06996e-05	Upregulated	Genotype_sac3_vs_wt
YJR010C-A	SPC1	126.668	-1.00263	0.103789	-4.84283	1.28004e-06	2.08927e-05	Downregulated	Genotype_sac3_vs_wt
YGR204W	ADE3	4991.6	-0.812712	0.0647263	-4.83129	1.3565e-06	2.20864e-05	Downregulated	Genotype_sac3_vs_wt
YOR052C	YOR052C	794.51	1.31132	0.169157	4.79627	1.61646e-06	2.62135e-05	Upregulated	Genotype_sac3_vs_wt
YDR380W	ARO10	227.825	-1.73507	0.257543	-4.79561	1.62182e-06	2.62135e-05	Downregulated	Genotype_sac3_vs_wt
YGR240C	PFK1	8034.43	-0.975769	0.0992083	-4.79566	1.62143e-06	2.62135e-05	Downregulated	Genotype_sac3_vs_wt
YGR259C	YGR259C	10.4696	1.92191	0.296644	4.79332	1.64048e-06	2.64507e-05	Upregulated	Genotype_sac3_vs_wt
YDR058C	TGL2	207.664	0.982551	0.10069	4.79244	1.64768e-06	2.64523e-05	Upregulated	Genotype_sac3_vs_wt
YGL032C	AGA2	15.8293	1.90859	0.293926	4.79233	1.64854e-06	2.64523e-05	Upregulated	Genotype_sac3_vs_wt
YOR071C	NRT1	386.753	-1.14136	0.134343	-4.77409	1.80522e-06	2.88966e-05	Downregulated	Genotype_sac3_vs_wt
YLR455W	PDP3	509.193	0.840751	0.071711	4.75172	2.01695e-06	3.22081e-05	Upregulated	Genotype_sac3_vs_wt
YHR094C	HXT1	2117.69	-2.22384	0.362942	-4.74962	2.03794e-06	3.24653e-05	Downregulated	Genotype_sac3_vs_wt
YCR012W	PGK1	45050.5	-1.03543	0.113105	-4.73392	2.20222e-06	3.49984e-05	Downregulated	Genotype_sac3_vs_wt
YBR284W	YBR284W	165.668	1.15376	0.138205	4.73042	2.24061e-06	3.55236e-05	Upregulated	Genotype_sac3_vs_wt
YER003C	PMI40	2674.61	-0.788931	0.06124	-4.71802	2.38156e-06	3.76684e-05	Downregulated	Genotype_sac3_vs_wt
YDL079C	MRK1	426.403	1.60051	0.233487	4.71338	2.43642e-06	3.84445e-05	Upregulated	Genotype_sac3_vs_wt
YIL097W	FYV10	259.582	1.01236	0.109374	4.68445	2.80716e-06	4.41048e-05	Upregulated	Genotype_sac3_vs_wt
YDR226W	ADK1	4618.36	-0.940378	0.0940104	-4.68436	2.80842e-06	4.41048e-05	Downregulated	Genotype_sac3_vs_wt
YGR292W	MAL12	142.551	1.72043	0.260843	4.6788	2.88562e-06	4.51039e-05	Upregulated	Genotype_sac3_vs_wt
YOR167C	RPS28A	4551.13	-1.16435	0.141988	-4.67894	2.88362e-06	4.51039e-05	Downregulated	Genotype_sac3_vs_wt
YOL083W	ATG34	256.02	1.2243	0.155041	4.67163	2.98815e-06	4.65969e-05	Upregulated	Genotype_sac3_vs_wt
YLR174W	IDP2	435.053	1.12265	0.13375	4.65535	3.2343e-06	5.01997e-05	Upregulated	Genotype_sac3_vs_wt
YKR059W	TIF1	8822.38	-0.869857	0.0794462	-4.65544	3.23288e-06	5.01997e-05	Downregulated	Genotype_sac3_vs_wt
YML120C	NDI1	1523.11	1.3562	0.184095	4.65084	3.3058e-06	5.11898e-05	Upregulated	Genotype_sac3_vs_wt
YJR078W	BNA2	252.393	1.5811	0.233294	4.63407	3.58541e-06	5.53904e-05	Upregulated	Genotype_sac3_vs_wt
YOR065W	CYT1	1937.08	1.32155	0.177408	4.63083	3.64209e-06	5.61356e-05	Upregulated	Genotype_sac3_vs_wt
YKL209C	STE6	232.117	0.935558	0.0941262	4.62738	3.70318e-06	5.69449e-05	Upregulated	Genotype_sac3_vs_wt
YMR205C	PFK2	5526.06	-0.904935	0.0875812	-4.62353	3.77257e-06	5.78781e-05	Downregulated	Genotype_sac3_vs_wt
[truncated: 6,211 more rows]

## Sheet: Sugar_Galactose_vs_Glucose
Gene_ID	Gene_name	baseMean	log2FoldChange	lfcSE	stat	pvalue	padj	Direction	Model_factor
[truncated: 6,644 more rows]

[truncated: 4 more sheets: Age_24h_vs_log, Age_48h_vs_log, TOM70-GFP median, TRP1_marker_1_vs_0]
