# Supplementary material for: Senescence in yeast is associated with amplified linear fragments of chromosome XII rather than ribosomal DNA circle accumulation
Source: PLoS Biol. 2023 Aug 29;21(8):e3002250. doi: 10.1371/journal.pbio.3002250 (PMC10464983; doi:10.1371/journal.pbio.3002250)
Supplement: S7 File — (XLSX) [file pbio.3002250.s020.xlsx]

## Sheet: 1C PC2 low
GO Term	Description	P-value	FDR q-value	Enrichment	N	B	n	b	Genes
GO:0006091	generation of precursor metabolites and energy	3.27e-06	0.017	2.98	5888	154	282	22	[MBR1 - mbr1p, GLC3 - 1,4-alpha-glucan branching enzyme, GPH1 - gph1p, GLG1 - glycogenin glucosyltransferase glg1, CYC7 - cyc7p, CYT1 - ubiquinol--cytochrome-c reductase catalytic subunit cyt1, GAC1 - gac1p, GDB1 - bifunctional 4-alpha-glucanotransferase/amylo-alpha-1,6-glucosidase, PET20 - pet20p, NDE2 - nadh-ubiquinone reductase (h(+)-translocating) nde2, NDI1 - nadh-ubiquinone reductase (h(+)-…
GO:0015980	energy derivation by oxidation of organic compounds	6.23e-06	0.0161	3.45	5888	103	282	17	[MBR1 - mbr1p, GLC3 - 1,4-alpha-glucan branching enzyme, GPH1 - gph1p, GLG1 - glycogenin glucosyltransferase glg1, CYC7 - cyc7p, GAC1 - gac1p, GDB1 - bifunctional 4-alpha-glucanotransferase/amylo-alpha-1,6-glucosidase, PET20 - pet20p, NDE2 - nadh-ubiquinone reductase (h(+)-translocating) nde2, PET10 - pet10p, ISF1 - isf1p, GIP2 - gip2p, SDH2 - succinate dehydrogenase iron-sulfur protein subunit s…
GO:0055114	oxidation-reduction process	1.57e-05	0.0271	2.79	5888	157	282	21	[MBR1 - mbr1p, GLC3 - 1,4-alpha-glucan branching enzyme, GPH1 - gph1p, GLG1 - glycogenin glucosyltransferase glg1, CYC7 - cyc7p, CYT1 - ubiquinol--cytochrome-c reductase catalytic subunit cyt1, GAC1 - gac1p, GDB1 - bifunctional 4-alpha-glucanotransferase/amylo-alpha-1,6-glucosidase, PET20 - pet20p, POX1 - acyl-coa oxidase, NDE2 - nadh-ubiquinone reductase (h(+)-translocating) nde2, PET10 - pet10p…
GO:0005975	carbohydrate metabolic process	2.06e-05	0.0267	2.33	5888	251	282	28	[YMR196W - hypothetical protein, GLC3 - 1,4-alpha-glucan branching enzyme, GPH1 - gph1p, MIG2 - mig2p, GLG1 - glycogenin glucosyltransferase glg1, MDH2 - malate dehydrogenase mdh2, NQM1 - sedoheptulose-7-phosphate:d-glyceraldehyde-3-phosphate transaldolase nqm1, MAL31 - mal31p, AMS1 - ams1p, GIP2 - gip2p, GPM2 - phosphoglycerate mutase family protein gpm2, GND2 - phosphogluconate dehydrogenase (d…
GO:0007039	protein catabolic process in the vacuole	0.000146	0.151	8.7	5888	12	282	5	[MTL1 - mtl1p, YOR062C - hypothetical protein, YKR075C - hypothetical protein, PAI3 - pai3p, VID24 - glucose-induced degradation complex subunit vid24]
GO:0044257	cellular protein catabolic process	0.000161	0.139	5.62	5888	26	282	7	[MTL1 - mtl1p, YOR062C - hypothetical protein, YKR075C - hypothetical protein, SNA2 - sna2p, PAI3 - pai3p, HEL1 - hel1p, VID24 - glucose-induced degradation complex subunit vid24]
GO:0030435	sporulation resulting in formation of a cellular spore	0.000368	0.272	2.52	5888	141	282	17	[RIM4 - rim4p, SPO22 - spo22p, SPO74 - spo74p, GSM1 - gsm1p, SPO19 - spo19p, OSW1 - osw1p, SPS2 - sps2p, YAL018C - hypothetical protein, SPR28 - septin spr28, YOR338W - hypothetical protein, MRPS17 - mitochondrial 37s ribosomal protein mrps17, DTR1 - dtr1p, AMA1 - ama1p, SPR3 - septin spr3, SEF1 - sef1p, CDA1 - chitin deacetylase cda1, IME4 - ime4p]
GO:0019362	pyridine nucleotide metabolic process	0.000373	0.242	3.13	5888	80	282	12	[NDI1 - nadh-ubiquinone reductase (h(+)-translocating) ndi1, GPM2 - phosphoglycerate mutase family protein gpm2, GND2 - phosphogluconate dehydrogenase (decarboxylating) gnd2, PNC1 - nicotinamidase, IDP2 - isocitrate dehydrogenase (nadp(+)) idp2, GUT2 - glycerol-3-phosphate dehydrogenase, YNL200C - nadhx epimerase, HXK1 - hexokinase 1, SOL4 - 6-phosphogluconolactonase sol4, NQM1 - sedoheptulose-7-…
GO:0031667	response to nutrient levels	0.000396	0.228	2.59	5888	129	282	16	[MIG1 - mig1p, MIG2 - mig2p, MSN4 - msn4p, YOR062C - hypothetical protein, ATG8 - atg8p, GSM1 - gsm1p, HST4 - hst4p, SIP5 - sip5p, MTL1 - mtl1p, DCS2 - dcs2p, CAT8 - cat8p, ADR1 - adr1p, PHM8 - phm8p, YKR075C - hypothetical protein, USV1 - usv1p, SDS24 - sds24p]
GO:0043934	sporulation	0.0004	0.207	2.5	5888	142	282	17	[RIM4 - rim4p, SPO22 - spo22p, SPO74 - spo74p, GSM1 - gsm1p, SPO19 - spo19p, OSW1 - osw1p, SPS2 - sps2p, YAL018C - hypothetical protein, SPR28 - septin spr28, YOR338W - hypothetical protein, MRPS17 - mitochondrial 37s ribosomal protein mrps17, DTR1 - dtr1p, AMA1 - ama1p, SPR3 - septin spr3, SEF1 - sef1p, CDA1 - chitin deacetylase cda1, IME4 - ime4p]
GO:0031669	cellular response to nutrient levels	0.000419	0.197	2.68	5888	117	282	15	[MIG1 - mig1p, MIG2 - mig2p, YOR062C - hypothetical protein, ATG8 - atg8p, GSM1 - gsm1p, HST4 - hst4p, SIP5 - sip5p, DCS2 - dcs2p, MTL1 - mtl1p, CAT8 - cat8p, ADR1 - adr1p, PHM8 - phm8p, YKR075C - hypothetical protein, USV1 - usv1p, SDS24 - sds24p]
GO:0032780	negative regulation of ATPase activity	0.00042	0.181	15.66	5888	4	282	3	[STF1 - stf1p, YRA1 - yra1p, HSP30 - hsp30p]
GO:0048869	cellular developmental process	0.000459	0.183	2.27	5888	184	282	20	[RIM4 - rim4p, SPO22 - spo22p, SPO74 - spo74p, GSM1 - gsm1p, SPO19 - spo19p, RNY1 - rny1p, OSW1 - osw1p, YMR144W - hypothetical protein, SPS2 - sps2p, YAL018C - hypothetical protein, HMRA1 - hmra1p, SPR28 - septin spr28, YOR338W - hypothetical protein, MRPS17 - mitochondrial 37s ribosomal protein mrps17, DTR1 - dtr1p, AMA1 - ama1p, SPR3 - septin spr3, SEF1 - sef1p, CDA1 - chitin deacetylase cda1,…
GO:0030154	cell differentiation	0.000472	0.175	2.46	5888	144	282	17	[RIM4 - rim4p, SPO22 - spo22p, SPO74 - spo74p, GSM1 - gsm1p, SPO19 - spo19p, OSW1 - osw1p, SPS2 - sps2p, YAL018C - hypothetical protein, SPR28 - septin spr28, YOR338W - hypothetical protein, MRPS17 - mitochondrial 37s ribosomal protein mrps17, DTR1 - dtr1p, AMA1 - ama1p, SPR3 - septin spr3, SEF1 - sef1p, CDA1 - chitin deacetylase cda1, IME4 - ime4p]
GO:0042594	response to starvation	0.000555	0.192	3.19	5888	72	282	11	[DCS2 - dcs2p, MTL1 - mtl1p, MSN4 - msn4p, PHM8 - phm8p, YOR062C - hypothetical protein, YKR075C - hypothetical protein, ATG8 - atg8p, HST4 - hst4p, GSM1 - gsm1p, SIP5 - sip5p, SDS24 - sds24p]
GO:0009991	response to extracellular stimulus	0.000843	0.273	2.42	5888	138	282	16	[MIG1 - mig1p, MIG2 - mig2p, MSN4 - msn4p, YOR062C - hypothetical protein, ATG8 - atg8p, GSM1 - gsm1p, HST4 - hst4p, SIP5 - sip5p, DCS2 - dcs2p, MTL1 - mtl1p, CAT8 - cat8p, ADR1 - adr1p, PHM8 - phm8p, YKR075C - hypothetical protein, USV1 - usv1p, SDS24 - sds24p]
GO:0071496	cellular response to external stimulus	0.000852	0.26	2.51	5888	125	282	15	[MIG1 - mig1p, MIG2 - mig2p, YOR062C - hypothetical protein, ATG8 - atg8p, GSM1 - gsm1p, HST4 - hst4p, SIP5 - sip5p, DCS2 - dcs2p, MTL1 - mtl1p, CAT8 - cat8p, ADR1 - adr1p, PHM8 - phm8p, YKR075C - hypothetical protein, USV1 - usv1p, SDS24 - sds24p]
GO:0007154	cell communication	0.000852	0.245	2.51	5888	125	282	15	[MIG1 - mig1p, MIG2 - mig2p, YOR062C - hypothetical protein, ATG8 - atg8p, GSM1 - gsm1p, HST4 - hst4p, SIP5 - sip5p, DCS2 - dcs2p, MTL1 - mtl1p, CAT8 - cat8p, ADR1 - adr1p, PHM8 - phm8p, YKR075C - hypothetical protein, USV1 - usv1p, SDS24 - sds24p]
GO:0031668	cellular response to extracellular stimulus	0.000852	0.232	2.51	5888	125	282	15	[MIG1 - mig1p, MIG2 - mig2p, YOR062C - hypothetical protein, ATG8 - atg8p, GSM1 - gsm1p, HST4 - hst4p, SIP5 - sip5p, DCS2 - dcs2p, MTL1 - mtl1p, CAT8 - cat8p, ADR1 - adr1p, PHM8 - phm8p, YKR075C - hypothetical protein, USV1 - usv1p, SDS24 - sds24p]
GO:0045333	cellular respiration	0.000933	0.242	3.21	5888	65	282	10	[PET10 - pet10p, MBR1 - mbr1p, SDH2 - succinate dehydrogenase iron-sulfur protein subunit sdh2, ISF1 - isf1p, RIP1 - ubiquinol--cytochrome-c reductase catalytic subunit rip1, MAM33 - mam33p, CYC7 - cyc7p, PET20 - pet20p, SDH4 - succinate dehydrogenase membrane anchor subunit sdh4, SDH1 - succinate dehydrogenase flavoprotein subunit sdh1]
GO:0042149	cellular response to glucose starvation	0.000935	0.231	6.14	5888	17	282	5	[MTL1 - mtl1p, YOR062C - hypothetical protein, YKR075C - hypothetical protein, SIP5 - sip5p, SDS24 - sds24p]

## Sheet: 1C PC2 high
GO Term	Description	P-value	FDR q-value	Enrichment	N	B	n	b	Genes
GO:0032197	transposition, RNA-mediated	1.15e-77	5.94e-74	23.18	5888	90	175	62	[YGR109W-B - gag-pol fusion protein, YGR109W-A - gag protein, YPL257W-A - gag protein, YPL257W-B - gag-pol fusion protein, YJR027W - hypothetical protein, YNL054W-A - -, YBL005W-B - gag-pol fusion protein, YBL005W-A - gag protein, YOR343W-B - gag-pol fusion protein, YOR343W-A - gag protein, YOR192C-B - gag-pol fusion protein, YDR210C-D - gag-pol fusion protein, YOR192C-A - gag protein, YDR098C-B …
GO:0032196	transposition	2.54e-75	6.58e-72	21.96	5888	95	175	62	[YGR109W-B - gag-pol fusion protein, YGR109W-A - gag protein, YPL257W-A - gag protein, YPL257W-B - gag-pol fusion protein, YJR027W - hypothetical protein, YNL054W-A - -, YBL005W-B - gag-pol fusion protein, YBL005W-A - gag protein, YOR343W-B - gag-pol fusion protein, YOR343W-A - gag protein, YDR210C-D - gag-pol fusion protein, YOR192C-B - gag-pol fusion protein, YOR192C-A - gag protein, YDR210W-A …
GO:0015074	DNA integration	4.46e-43	7.71e-40	24.34	5888	47	175	34	[YIL082W-A - gag-pol fusion protein, YGR038C-B - gag-pol fusion protein, YAR009C - truncated gag-pol fusion protein, YGR109W-B - gag-pol fusion protein, YGR161W-B - gag-pol fusion protein, YPR158C-D - gag-pol fusion protein, YDR034C-D - gag-pol fusion protein, YJR027W - hypothetical protein, YPL257W-B - gag-pol fusion protein, YBL005W-B - gag-pol fusion protein, YOR343W-B - gag-pol fusion protein…
GO:0006278	RNA-dependent DNA biosynthetic process	7.03e-36	9.11e-33	17.6	5888	65	175	34	[YIL082W-A - gag-pol fusion protein, YGR038C-B - gag-pol fusion protein, YAR009C - truncated gag-pol fusion protein, YGR109W-B - gag-pol fusion protein, YGR161W-B - gag-pol fusion protein, YPR158C-D - gag-pol fusion protein, YDR034C-D - gag-pol fusion protein, YJR027W - hypothetical protein, YPL257W-B - gag-pol fusion protein, YBL005W-B - gag-pol fusion protein, YOR343W-B - gag-pol fusion protein…
GO:0071897	DNA biosynthetic process	1.95e-29	2.02e-26	12.43	5888	92	175	34	[YIL082W-A - gag-pol fusion protein, YGR038C-B - gag-pol fusion protein, YAR009C - truncated gag-pol fusion protein, YGR109W-B - gag-pol fusion protein, YGR161W-B - gag-pol fusion protein, YPR158C-D - gag-pol fusion protein, YDR034C-D - gag-pol fusion protein, YJR027W - hypothetical protein, YPL257W-B - gag-pol fusion protein, YBL005W-B - gag-pol fusion protein, YOR343W-B - gag-pol fusion protein…
GO:0090502	RNA phosphodiester bond hydrolysis, endonucleolytic	6.34e-23	5.48e-20	8.35	5888	137	175	34	[YIL082W-A - gag-pol fusion protein, YGR038C-B - gag-pol fusion protein, YAR009C - truncated gag-pol fusion protein, YGR109W-B - gag-pol fusion protein, YGR161W-B - gag-pol fusion protein, YPR158C-D - gag-pol fusion protein, YDR034C-D - gag-pol fusion protein, YPL257W-B - gag-pol fusion protein, YJR027W - hypothetical protein, YBL005W-B - gag-pol fusion protein, YOR343W-B - gag-pol fusion protein…
GO:0006310	DNA recombination	2.79e-18	2.06e-15	5.51	5888	226	175	37	[YIL082W-A - gag-pol fusion protein, YGR038C-B - gag-pol fusion protein, MEI5 - mei5p, YAR009C - truncated gag-pol fusion protein, YGR109W-B - gag-pol fusion protein, NEJ1 - nej1p, YGR161W-B - gag-pol fusion protein, YPR158C-D - gag-pol fusion protein, YDR034C-D - gag-pol fusion protein, YJR027W - hypothetical protein, YPL257W-B - gag-pol fusion protein, YBL005W-B - gag-pol fusion protein, YOR343…
GO:0090501	RNA phosphodiester bond hydrolysis	3.8e-18	2.46e-15	6.05	5888	189	175	34	[YIL082W-A - gag-pol fusion protein, YGR038C-B - gag-pol fusion protein, YAR009C - truncated gag-pol fusion protein, YGR109W-B - gag-pol fusion protein, YGR161W-B - gag-pol fusion protein, YPR158C-D - gag-pol fusion protein, YDR034C-D - gag-pol fusion protein, YPL257W-B - gag-pol fusion protein, YJR027W - hypothetical protein, YBL005W-B - gag-pol fusion protein, YOR343W-B - gag-pol fusion protein…
GO:0090305	nucleic acid phosphodiester bond hydrolysis	2.94e-13	1.69e-10	4.22	5888	271	175	34	[YIL082W-A - gag-pol fusion protein, YGR038C-B - gag-pol fusion protein, YAR009C - truncated gag-pol fusion protein, YGR109W-B - gag-pol fusion protein, YGR161W-B - gag-pol fusion protein, YPR158C-D - gag-pol fusion protein, YDR034C-D - gag-pol fusion protein, YJR027W - hypothetical protein, YPL257W-B - gag-pol fusion protein, YBL005W-B - gag-pol fusion protein, YOR343W-B - gag-pol fusion protein…
GO:0006508	proteolysis	6.05e-10	3.14e-07	3.08	5888	393	175	36	[YIL082W-A - gag-pol fusion protein, YGR038C-B - gag-pol fusion protein, YAR009C - truncated gag-pol fusion protein, YGR109W-B - gag-pol fusion protein, YGR161W-B - gag-pol fusion protein, YPR158C-D - gag-pol fusion protein, YDR034C-D - gag-pol fusion protein, YJR027W - hypothetical protein, YPL257W-B - gag-pol fusion protein, YBL005W-B - gag-pol fusion protein, YOR343W-B - gag-pol fusion protein…
GO:0051704	multi-organism process	7e-09	3.3e-06	9.74	5888	38	175	11	[MF(ALPHA)1 - mf(alpha)1p, FUS2 - fus2p, PRM1 - prm1p, SAG1 - sag1p, MF(ALPHA)2 - mf(alpha)2p, AGA1 - aga1p, FLO1 - flo1p, FUS3 - fus3p, FLO5 - flo5p, SCW4 - scw4p, FIG1 - fig1p]
GO:0006259	DNA metabolic process	2.11e-08	9.09e-06	2.61	5888	490	175	38	[YIL082W-A - gag-pol fusion protein, YGR038C-B - gag-pol fusion protein, MEI5 - mei5p, YAR009C - truncated gag-pol fusion protein, YGR109W-B - gag-pol fusion protein, NEJ1 - nej1p, SAC3 - sac3p, YGR161W-B - gag-pol fusion protein, YPR158C-D - gag-pol fusion protein, YDR034C-D - gag-pol fusion protein, YJR027W - hypothetical protein, YPL257W-B - gag-pol fusion protein, YBL005W-B - gag-pol fusion p…
GO:0034654	nucleobase-containing compound biosynthetic process	2.91e-07	0.000116	2.44	5888	496	175	36	[YIL082W-A - gag-pol fusion protein, YGR038C-B - gag-pol fusion protein, YAR009C - truncated gag-pol fusion protein, YGR109W-B - gag-pol fusion protein, YGR161W-B - gag-pol fusion protein, YPR158C-D - gag-pol fusion protein, YDR034C-D - gag-pol fusion protein, YJR027W - hypothetical protein, YPL257W-B - gag-pol fusion protein, YBL005W-B - gag-pol fusion protein, YOR343W-B - gag-pol fusion protein…
GO:0044703	multi-organism reproductive process	1.02e-06	0.000376	11.78	5888	20	175	7	[MF(ALPHA)1 - mf(alpha)1p, FUS2 - fus2p, SAG1 - sag1p, MF(ALPHA)2 - mf(alpha)2p, AGA1 - aga1p, SCW4 - scw4p, FIG1 - fig1p]
GO:0031137	regulation of conjugation with cellular fusion	1.02e-06	0.000353	7.01	5888	48	175	10	[MF(ALPHA)1 - mf(alpha)1p, FUS2 - fus2p, STE18 - ste18p, STE3 - ste3p, MF(ALPHA)2 - mf(alpha)2p, STE4 - ste4p, YLR040C - hypothetical protein, AXL1 - axl1p, FUS3 - fus3p, GPA1 - gpa1p]
GO:0046999	regulation of conjugation	1.02e-06	0.000331	7.01	5888	48	175	10	[MF(ALPHA)1 - mf(alpha)1p, FUS2 - fus2p, STE18 - ste18p, STE3 - ste3p, MF(ALPHA)2 - mf(alpha)2p, STE4 - ste4p, YLR040C - hypothetical protein, AXL1 - axl1p, FUS3 - fus3p, GPA1 - gpa1p]
GO:0031136	positive regulation of conjugation	1.14e-06	0.000348	7.97	5888	38	175	9	[MF(ALPHA)1 - mf(alpha)1p, STE18 - ste18p, STE3 - ste3p, MF(ALPHA)2 - mf(alpha)2p, STE4 - ste4p, YLR040C - hypothetical protein, AXL1 - axl1p, FUS3 - fus3p, GPA1 - gpa1p]
GO:0031139	positive regulation of conjugation with cellular fusion	1.14e-06	0.000329	7.97	5888	38	175	9	[MF(ALPHA)1 - mf(alpha)1p, STE18 - ste18p, STE3 - ste3p, MF(ALPHA)2 - mf(alpha)2p, STE4 - ste4p, YLR040C - hypothetical protein, AXL1 - axl1p, FUS3 - fus3p, GPA1 - gpa1p]
GO:0000750	pheromone-dependent signal transduction involved in conjugation with cellular fusion	2.98e-06	0.000813	10.24	5888	23	175	7	[MF(ALPHA)1 - mf(alpha)1p, STE18 - ste18p, STE3 - ste3p, MF(ALPHA)2 - mf(alpha)2p, STE4 - ste4p, FUS3 - fus3p, GPA1 - gpa1p]
GO:0032005	signal transduction involved in positive regulation of conjugation with cellular fusion	2.98e-06	0.000772	10.24	5888	23	175	7	[MF(ALPHA)1 - mf(alpha)1p, STE18 - ste18p, STE3 - ste3p, MF(ALPHA)2 - mf(alpha)2p, STE4 - ste4p, FUS3 - fus3p, GPA1 - gpa1p]
GO:0043902	positive regulation of multi-organism process	5.19e-06	0.00128	6.73	5888	45	175	9	[MF(ALPHA)1 - mf(alpha)1p, STE18 - ste18p, STE3 - ste3p, MF(ALPHA)2 - mf(alpha)2p, STE4 - ste4p, YLR040C - hypothetical protein, AXL1 - axl1p, FUS3 - fus3p, GPA1 - gpa1p]
GO:0019438	aromatic compound biosynthetic process	7.12e-06	0.00168	2.14	5888	567	175	36	[YIL082W-A - gag-pol fusion protein, YGR038C-B - gag-pol fusion protein, YAR009C - truncated gag-pol fusion protein, YGR109W-B - gag-pol fusion protein, YGR161W-B - gag-pol fusion protein, YPR158C-D - gag-pol fusion protein, YDR034C-D - gag-pol fusion protein, YJR027W - hypothetical protein, YPL257W-B - gag-pol fusion protein, YBL005W-B - gag-pol fusion protein, YOR343W-B - gag-pol fusion protein…
GO:0018130	heterocycle biosynthetic process	1.19e-05	0.00268	2.09	5888	580	175	36	[YIL082W-A - gag-pol fusion protein, YGR038C-B - gag-pol fusion protein, YAR009C - truncated gag-pol fusion protein, YGR109W-B - gag-pol fusion protein, YGR161W-B - gag-pol fusion protein, YPR158C-D - gag-pol fusion protein, YDR034C-D - gag-pol fusion protein, YJR027W - hypothetical protein, YPL257W-B - gag-pol fusion protein, YBL005W-B - gag-pol fusion protein, YOR343W-B - gag-pol fusion protein…
GO:0043900	regulation of multi-organism process	1.36e-05	0.00293	5.34	5888	63	175	10	[MF(ALPHA)1 - mf(alpha)1p, STE18 - ste18p, STE3 - ste3p, FUS2 - fus2p, MF(ALPHA)2 - mf(alpha)2p, STE4 - ste4p, YLR040C - hypothetical protein, AXL1 - axl1p, FUS3 - fus3p, GPA1 - gpa1p]
GO:2000243	positive regulation of reproductive process	2.47e-05	0.00513	5.61	5888	54	175	9	[MF(ALPHA)1 - mf(alpha)1p, STE18 - ste18p, STE3 - ste3p, MF(ALPHA)2 - mf(alpha)2p, STE4 - ste4p, YLR040C - hypothetical protein, AXL1 - axl1p, FUS3 - fus3p, GPA1 - gpa1p]
GO:0034645	cellular macromolecule biosynthetic process	5.09e-05	0.0101	1.87	5888	721	175	40	[YIL082W-A - gag-pol fusion protein, YGR038C-B - gag-pol fusion protein, YAR009C - truncated gag-pol fusion protein, RPL31B - ribosomal 60s subunit protein l31b, YGR109W-B - gag-pol fusion protein, RPL9A - ribosomal 60s subunit protein l9a, YGR161W-B - gag-pol fusion protein, RPL41A - ribosomal 60s subunit protein l41a, RPL38 - ribosomal 60s subunit protein l38, YPR158C-D - gag-pol fusion protein…
GO:1901362	organic cyclic compound biosynthetic process	5.87e-05	0.0113	1.94	5888	624	175	36	[YIL082W-A - gag-pol fusion protein, YGR038C-B - gag-pol fusion protein, YAR009C - truncated gag-pol fusion protein, YGR109W-B - gag-pol fusion protein, YGR161W-B - gag-pol fusion protein, YPR158C-D - gag-pol fusion protein, YDR034C-D - gag-pol fusion protein, YJR027W - hypothetical protein, YPL257W-B - gag-pol fusion protein, YBL005W-B - gag-pol fusion protein, YOR343W-B - gag-pol fusion protein…
GO:0015795	sorbitol transport	0.000101	0.0187	25.23	5888	4	175	3	[HXT13 - hxt13p, HXT15 - hxt15p, HXT16 - hxt16p]
GO:0015797	mannitol transport	0.000101	0.0181	25.23	5888	4	175	3	[HXT13 - hxt13p, HXT15 - hxt15p, HXT16 - hxt16p]
GO:0019953	sexual reproduction	0.000101	0.0175	9.9	5888	17	175	5	[MF(ALPHA)1 - mf(alpha)1p, FUS2 - fus2p, MF(ALPHA)2 - mf(alpha)2p, SCW4 - scw4p, FIG1 - fig1p]
GO:0098743	cell aggregation	0.000138	0.023	13.46	5888	10	175	4	[SAG1 - sag1p, AGA1 - aga1p, FLO1 - flo1p, FLO5 - flo5p]
GO:0098630	aggregation of unicellular organisms	0.000138	0.0223	13.46	5888	10	175	4	[SAG1 - sag1p, AGA1 - aga1p, FLO1 - flo1p, FLO5 - flo5p]
GO:0019236	response to pheromone	0.000174	0.0273	5.74	5888	41	175	7	[STE18 - ste18p, STE3 - ste3p, STE4 - ste4p, AGA1 - aga1p, YLR040C - hypothetical protein, SST2 - sst2p, GPA1 - gpa1p]
GO:0000755	cytogamy	0.000211	0.0322	12.23	5888	11	175	4	[STE3 - ste3p, FUS2 - fus2p, AXL1 - axl1p, FIG1 - fig1p]
GO:0000746	conjugation	0.000236	0.035	8.41	5888	20	175	5	[FUS2 - fus2p, PRM1 - prm1p, FUS3 - fus3p, SCW4 - scw4p, FIG1 - fig1p]
GO:2000241	regulation of reproductive process	0.000257	0.037	3.52	5888	105	175	11	[MF(ALPHA)1 - mf(alpha)1p, STE18 - ste18p, FUS2 - fus2p, STE3 - ste3p, MF(ALPHA)2 - mf(alpha)2p, STE4 - ste4p, YLR040C - hypothetical protein, RME1 - rme1p, FUS3 - fus3p, AXL1 - axl1p, GPA1 - gpa1p]
GO:0044764	multi-organism cellular process	0.000477	0.0668	7.31	5888	23	175	5	[FUS2 - fus2p, PRM1 - prm1p, FUS3 - fus3p, SCW4 - scw4p, FIG1 - fig1p]
GO:0009059	macromolecule biosynthetic process	0.000557	0.076	1.67	5888	805	175	40	[YIL082W-A - gag-pol fusion protein, YGR038C-B - gag-pol fusion protein, YAR009C - truncated gag-pol fusion protein, YGR109W-B - gag-pol fusion protein, RPL31B - ribosomal 60s subunit protein l31b, RPL9A - ribosomal 60s subunit protein l9a, YGR161W-B - gag-pol fusion protein, RPL38 - ribosomal 60s subunit protein l38, RPL41A - ribosomal 60s subunit protein l41a, YPR158C-D - gag-pol fusion protein…
GO:0007186	G protein-coupled receptor signaling pathway	0.000598	0.0794	9.61	5888	14	175	4	[STE18 - ste18p, STE3 - ste3p, STE4 - ste4p, GPA1 - gpa1p]
GO:0000742	karyogamy involved in conjugation with cellular fusion	0.000796	0.103	8.97	5888	15	175	4	[PRM2 - prm2p, FUS2 - fus2p, PRM3 - prm3p, GPA1 - gpa1p]
GO:0032220	plasma membrane fusion involved in cytogamy	0.000878	0.111	33.65	5888	2	175	2	[PRM1 - prm1p, FIG1 - fig1p]
GO:0045026	plasma membrane fusion	0.000878	0.108	33.65	5888	2	175	2	[PRM1 - prm1p, FIG1 - fig1p]
GO:0042450	arginine biosynthetic process via ornithine	0.000878	0.106	33.65	5888	2	175	2	[ARG3 - arg3p, ARG4 - argininosuccinate lyase arg4]
GO:0007618	mating	0.000878	0.103	33.65	5888	2	175	2	[MF(ALPHA)1 - mf(alpha)1p, MF(ALPHA)2 - mf(alpha)2p]

## Sheet: 1C PC1 low
GO Term	Description	P-value	FDR q-value	Enrichment	N	B	n	b	Genes
GO:0002181	cytoplasmic translation	1.1e-136	5.69e-133	16.05	5888	148	295	119	[RPL29 - ribosomal 60s subunit protein l29, RPL2B - ribosomal 60s subunit protein l2b, RPL2A - ribosomal 60s subunit protein l2a, RPS4A - rps4ap, RPS26B - ribosomal 40s subunit protein s26b, RPL1B - ribosomal 60s subunit protein l1b, RPL9A - ribosomal 60s subunit protein l9a, RPL23B - ribosomal 60s subunit protein l23b, RPL13B - ribosomal 60s subunit protein l13b, RPS16A - ribosomal 40s subunit p…
GO:0006412	translation	4.81e-125	1.25e-121	9.13	5888	339	295	155	[RPL2B - ribosomal 60s subunit protein l2b, RPL29 - ribosomal 60s subunit protein l29, RPL2A - ribosomal 60s subunit protein l2a, RPS4A - rps4ap, RPS26B - ribosomal 40s subunit protein s26b, TIF1 - tif1p, RPL1B - ribosomal 60s subunit protein l1b, RPL9A - ribosomal 60s subunit protein l9a, RPL23B - ribosomal 60s subunit protein l23b, TEF2 - tef2p, PRT1 - prt1p, GRS1 - glycine--trna ligase, RPL13B…
GO:0043043	peptide biosynthetic process	4.88e-124	8.43e-121	9.02	5888	343	295	155	[RPL2B - ribosomal 60s subunit protein l2b, RPL29 - ribosomal 60s subunit protein l29, RPL2A - ribosomal 60s subunit protein l2a, RPS4A - rps4ap, RPS26B - ribosomal 40s subunit protein s26b, TIF1 - tif1p, RPL1B - ribosomal 60s subunit protein l1b, RPL9A - ribosomal 60s subunit protein l9a, RPL23B - ribosomal 60s subunit protein l23b, TEF2 - tef2p, PRT1 - prt1p, GRS1 - glycine--trna ligase, RPL13B…
GO:0006518	peptide metabolic process	4.2e-116	5.44e-113	8.21	5888	377	295	155	[RPL2B - ribosomal 60s subunit protein l2b, RPL29 - ribosomal 60s subunit protein l29, RPL2A - ribosomal 60s subunit protein l2a, RPS4A - rps4ap, TIF1 - tif1p, RPS26B - ribosomal 40s subunit protein s26b, RPL1B - ribosomal 60s subunit protein l1b, RPL9A - ribosomal 60s subunit protein l9a, RPL23B - ribosomal 60s subunit protein l23b, TEF2 - tef2p, PRT1 - prt1p, GRS1 - glycine--trna ligase, RPL13B…
GO:0043604	amide biosynthetic process	1.63e-115	1.69e-112	7.97	5888	393	295	157	[RPL2B - ribosomal 60s subunit protein l2b, RPL29 - ribosomal 60s subunit protein l29, RPL2A - ribosomal 60s subunit protein l2a, RPS4A - rps4ap, TIF1 - tif1p, RPS26B - ribosomal 40s subunit protein s26b, RPL1B - ribosomal 60s subunit protein l1b, RPL9A - ribosomal 60s subunit protein l9a, TEF2 - tef2p, RPL23B - ribosomal 60s subunit protein l23b, GRS1 - glycine--trna ligase, PRT1 - prt1p, RPL13B…
GO:0043603	cellular amide metabolic process	7.36e-102	6.36e-99	6.72	5888	466	295	157	[RPL2B - ribosomal 60s subunit protein l2b, RPL29 - ribosomal 60s subunit protein l29, RPL2A - ribosomal 60s subunit protein l2a, RPS4A - rps4ap, TIF1 - tif1p, RPS26B - ribosomal 40s subunit protein s26b, RPL1B - ribosomal 60s subunit protein l1b, RPL9A - ribosomal 60s subunit protein l9a, TEF2 - tef2p, RPL23B - ribosomal 60s subunit protein l23b, GRS1 - glycine--trna ligase, PRT1 - prt1p, RPL13B…
GO:1901566	organonitrogen compound biosynthetic process	2.54e-97	1.88e-94	4.87	5888	762	295	186	[RPL2B - ribosomal 60s subunit protein l2b, RPL29 - ribosomal 60s subunit protein l29, RPL2A - ribosomal 60s subunit protein l2a, RPS4A - rps4ap, TIF1 - tif1p, RPS26B - ribosomal 40s subunit protein s26b, RPL1B - ribosomal 60s subunit protein l1b, ENO2 - phosphopyruvate hydratase eno2, ARO2 - bifunctional chorismate synthase/riboflavin reductase [nad(p)h] aro2, RPL9A - ribosomal 60s subunit prote…
GO:0044271	cellular nitrogen compound biosynthetic process	8.96e-82	5.8e-79	4.01	5888	930	295	187	[RPL2B - ribosomal 60s subunit protein l2b, RPL29 - ribosomal 60s subunit protein l29, RPL2A - ribosomal 60s subunit protein l2a, RPS4A - rps4ap, RPS26B - ribosomal 40s subunit protein s26b, TIF1 - tif1p, RPL1B - ribosomal 60s subunit protein l1b, ENO2 - phosphopyruvate hydratase eno2, HHT2 - hht2p, RPL9A - ribosomal 60s subunit protein l9a, TEF2 - tef2p, RPL23B - ribosomal 60s subunit protein l2…
GO:0034645	cellular macromolecule biosynthetic process	2.02e-80	1.16e-77	4.62	5888	721	295	167	[RPL2B - ribosomal 60s subunit protein l2b, RPL29 - ribosomal 60s subunit protein l29, RPL2A - ribosomal 60s subunit protein l2a, RPS4A - rps4ap, TIF1 - tif1p, RPS26B - ribosomal 40s subunit protein s26b, RPL1B - ribosomal 60s subunit protein l1b, HHT2 - hht2p, RPL9A - ribosomal 60s subunit protein l9a, TEF2 - tef2p, RPL23B - ribosomal 60s subunit protein l23b, GRS1 - glycine--trna ligase, PSA1 -…
GO:0009059	macromolecule biosynthetic process	2.4e-74	1.24e-71	4.19	5888	805	295	169	[RPL2B - ribosomal 60s subunit protein l2b, RPL29 - ribosomal 60s subunit protein l29, RPL2A - ribosomal 60s subunit protein l2a, RPS4A - rps4ap, RPS26B - ribosomal 40s subunit protein s26b, TIF1 - tif1p, RPL1B - ribosomal 60s subunit protein l1b, HHT2 - hht2p, RPL9A - ribosomal 60s subunit protein l9a, TEF2 - tef2p, RPL23B - ribosomal 60s subunit protein l23b, GRS1 - glycine--trna ligase, PRT1 -…
GO:0044249	cellular biosynthetic process	8.57e-70	4.04e-67	3.01	5888	1378	295	208	[TIF1 - tif1p, RPS26B - ribosomal 40s subunit protein s26b, RPL1B - ribosomal 60s subunit protein l1b, ARO2 - bifunctional chorismate synthase/riboflavin reductase [nad(p)h] aro2, HHT2 - hht2p, RPL9A - ribosomal 60s subunit protein l9a, RPL23B - ribosomal 60s subunit protein l23b, PSA1 - mannose-1-phosphate guanylyltransferase, PRT1 - prt1p, RPL13B - ribosomal 60s subunit protein l13b, SAM2 - met…
GO:1901576	organic substance biosynthetic process	2.41e-69	1.04e-66	2.96	5888	1416	295	210	[TIF1 - tif1p, RPS26B - ribosomal 40s subunit protein s26b, RPL1B - ribosomal 60s subunit protein l1b, HHT2 - hht2p, ARO2 - bifunctional chorismate synthase/riboflavin reductase [nad(p)h] aro2, RPL9A - ribosomal 60s subunit protein l9a, RPL23B - ribosomal 60s subunit protein l23b, PSA1 - mannose-1-phosphate guanylyltransferase, PRT1 - prt1p, RPL13B - ribosomal 60s subunit protein l13b, SAM2 - met…
GO:0009058	biosynthetic process	3.38e-69	1.35e-66	2.94	5888	1434	295	211	[TIF1 - tif1p, RPS26B - ribosomal 40s subunit protein s26b, RPL1B - ribosomal 60s subunit protein l1b, HHT2 - hht2p, ARO2 - bifunctional chorismate synthase/riboflavin reductase [nad(p)h] aro2, RPL9A - ribosomal 60s subunit protein l9a, RPL23B - ribosomal 60s subunit protein l23b, PSA1 - mannose-1-phosphate guanylyltransferase, PRT1 - prt1p, RPL13B - ribosomal 60s subunit protein l13b, SAM2 - met…
GO:0034641	cellular nitrogen compound metabolic process	1.56e-59	5.78e-57	2.39	5888	1905	295	228	[RRB1 - rrb1p, RPS26B - ribosomal 40s subunit protein s26b, TIF1 - tif1p, RPL1B - ribosomal 60s subunit protein l1b, LHP1 - lhp1p, HHT2 - hht2p, RPL9A - ribosomal 60s subunit protein l9a, RPL23B - ribosomal 60s subunit protein l23b, PRT1 - prt1p, PSA1 - mannose-1-phosphate guanylyltransferase, RPL13B - ribosomal 60s subunit protein l13b, RPS16A - ribosomal 40s subunit protein s16a, RPL8A - riboso…
GO:0044267	cellular protein metabolic process	7.67e-47	2.65e-44	2.93	5888	1112	295	163	[RPL2B - ribosomal 60s subunit protein l2b, RPL29 - ribosomal 60s subunit protein l29, RPL2A - ribosomal 60s subunit protein l2a, RPS4A - rps4ap, RPS26B - ribosomal 40s subunit protein s26b, TIF1 - tif1p, RPL1B - ribosomal 60s subunit protein l1b, RPL9A - ribosomal 60s subunit protein l9a, TEF2 - tef2p, RPL23B - ribosomal 60s subunit protein l23b, GRS1 - glycine--trna ligase, PRT1 - prt1p, PSA1 -…
GO:1901564	organonitrogen compound metabolic process	2.99e-40	9.69e-38	2.14	5888	1906	295	204	[RPS26B - ribosomal 40s subunit protein s26b, TIF1 - tif1p, RPL1B - ribosomal 60s subunit protein l1b, ARO2 - bifunctional chorismate synthase/riboflavin reductase [nad(p)h] aro2, RPL9A - ribosomal 60s subunit protein l9a, RPL23B - ribosomal 60s subunit protein l23b, PSA1 - mannose-1-phosphate guanylyltransferase, PRT1 - prt1p, SAM2 - methionine adenosyltransferase sam2, RPL13B - ribosomal 60s su…
GO:0019538	protein metabolic process	2.88e-37	8.79e-35	2.45	5888	1361	295	167	[RPL2B - ribosomal 60s subunit protein l2b, RPL29 - ribosomal 60s subunit protein l29, RPL2A - ribosomal 60s subunit protein l2a, RPS4A - rps4ap, RPS26B - ribosomal 40s subunit protein s26b, TIF1 - tif1p, RPL1B - ribosomal 60s subunit protein l1b, RPL9A - ribosomal 60s subunit protein l9a, TEF2 - tef2p, RPL23B - ribosomal 60s subunit protein l23b, GRS1 - glycine--trna ligase, PRT1 - prt1p, PSA1 -…
GO:0006807	nitrogen compound metabolic process	2.2e-35	6.32e-33	1.7	5888	2846	295	243	[RRB1 - rrb1p, TIF1 - tif1p, RPS26B - ribosomal 40s subunit protein s26b, RPL1B - ribosomal 60s subunit protein l1b, LHP1 - lhp1p, HHT2 - hht2p, ARO2 - bifunctional chorismate synthase/riboflavin reductase [nad(p)h] aro2, RPL9A - ribosomal 60s subunit protein l9a, RPL23B - ribosomal 60s subunit protein l23b, PRT1 - prt1p, PSA1 - mannose-1-phosphate guanylyltransferase, RPL13B - ribosomal 60s subu…
GO:0071704	organic substance metabolic process	2.5e-33	6.81e-31	1.59	5888	3206	295	255	[RRB1 - rrb1p, RPS26B - ribosomal 40s subunit protein s26b, TIF1 - tif1p, RPL1B - ribosomal 60s subunit protein l1b, HHT2 - hht2p, ARO2 - bifunctional chorismate synthase/riboflavin reductase [nad(p)h] aro2, LHP1 - lhp1p, RPL9A - ribosomal 60s subunit protein l9a, RPL23B - ribosomal 60s subunit protein l23b, PSA1 - mannose-1-phosphate guanylyltransferase, PRT1 - prt1p, SAM2 - methionine adenosylt…
GO:0008152	metabolic process	1.15e-32	2.97e-30	1.54	5888	3386	295	261	[RRB1 - rrb1p, RPS26B - ribosomal 40s subunit protein s26b, TIF1 - tif1p, RPL1B - ribosomal 60s subunit protein l1b, HHT2 - hht2p, ARO2 - bifunctional chorismate synthase/riboflavin reductase [nad(p)h] aro2, LHP1 - lhp1p, RPL9A - ribosomal 60s subunit protein l9a, RPL23B - ribosomal 60s subunit protein l23b, PSA1 - mannose-1-phosphate guanylyltransferase, PRT1 - prt1p, SAM2 - methionine adenosylt…
GO:0044237	cellular metabolic process	2.52e-32	6.22e-30	1.56	5888	3266	295	256	[RRB1 - rrb1p, RPS26B - ribosomal 40s subunit protein s26b, TIF1 - tif1p, RPL1B - ribosomal 60s subunit protein l1b, HHT2 - hht2p, ARO2 - bifunctional chorismate synthase/riboflavin reductase [nad(p)h] aro2, LHP1 - lhp1p, RPL9A - ribosomal 60s subunit protein l9a, RPL23B - ribosomal 60s subunit protein l23b, PSA1 - mannose-1-phosphate guanylyltransferase, PRT1 - prt1p, SAM2 - methionine adenosylt…
GO:0044260	cellular macromolecule metabolic process	6.83e-32	1.61e-29	2.01	5888	1898	295	191	[RPL2B - ribosomal 60s subunit protein l2b, RPL29 - ribosomal 60s subunit protein l29, RPL2A - ribosomal 60s subunit protein l2a, RPS4A - rps4ap, TIF1 - tif1p, RPS26B - ribosomal 40s subunit protein s26b, RPL1B - ribosomal 60s subunit protein l1b, HHT2 - hht2p, RPL9A - ribosomal 60s subunit protein l9a, TEF2 - tef2p, RPL23B - ribosomal 60s subunit protein l23b, PRT1 - prt1p, GRS1 - glycine--trna …
GO:0044238	primary metabolic process	2.58e-31	5.82e-29	1.61	5888	3052	295	246	[RRB1 - rrb1p, TIF1 - tif1p, RPS26B - ribosomal 40s subunit protein s26b, RPL1B - ribosomal 60s subunit protein l1b, LHP1 - lhp1p, HHT2 - hht2p, ARO2 - bifunctional chorismate synthase/riboflavin reductase [nad(p)h] aro2, RPL9A - ribosomal 60s subunit protein l9a, RPL23B - ribosomal 60s subunit protein l23b, PRT1 - prt1p, PSA1 - mannose-1-phosphate guanylyltransferase, RPL13B - ribosomal 60s subu…
GO:0043170	macromolecule metabolic process	1.26e-27	2.73e-25	1.76	5888	2373	295	209	[RRB1 - rrb1p, RPS26B - ribosomal 40s subunit protein s26b, TIF1 - tif1p, RPL1B - ribosomal 60s subunit protein l1b, LHP1 - lhp1p, HHT2 - hht2p, RPL9A - ribosomal 60s subunit protein l9a, RPL23B - ribosomal 60s subunit protein l23b, PSA1 - mannose-1-phosphate guanylyltransferase, PRT1 - prt1p, RPL13B - ribosomal 60s subunit protein l13b, RPS16A - ribosomal 40s subunit protein s16a, RPL8A - riboso…
GO:0006364	rRNA processing	7.58e-26	1.57e-23	4.57	5888	271	295	62	[RPS0B - ribosomal 40s subunit protein s0b, RPL30 - ribosomal 60s subunit protein l30, RRB1 - rrb1p, RPL1B - ribosomal 60s subunit protein l1b, MAK16 - mak16p, RPS16A - ribosomal 40s subunit protein s16a, RPL8A - ribosomal 60s subunit protein l8a, NOP7 - nop7p, RLI1 - rli1p, RPL35A - ribosomal 60s subunit protein l35a, BRX1 - brx1p, RPS8B - ribosomal 40s subunit protein s8b, REX4 - rex4p, RPS21A …
GO:0016072	rRNA metabolic process	4.13e-25	8.23e-23	4.17	5888	316	295	66	[RPS0B - ribosomal 40s subunit protein s0b, RPL30 - ribosomal 60s subunit protein l30, RRB1 - rrb1p, RPL1B - ribosomal 60s subunit protein l1b, HHT2 - hht2p, MAK16 - mak16p, RPS16A - ribosomal 40s subunit protein s16a, RPL8A - ribosomal 60s subunit protein l8a, NOP7 - nop7p, RPA43 - rpa43p, RLI1 - rli1p, RPL35A - ribosomal 60s subunit protein l35a, BRX1 - brx1p, RPS8B - ribosomal 40s subunit prot…
GO:0034660	ncRNA metabolic process	1.48e-24	2.85e-22	3.31	5888	500	295	83	[RPS0B - ribosomal 40s subunit protein s0b, RRB1 - rrb1p, RPL30 - ribosomal 60s subunit protein l30, RPL1B - ribosomal 60s subunit protein l1b, MAK16 - mak16p, LHP1 - lhp1p, HHT2 - hht2p, WRS1 - tryptophan--trna ligase wrs1, GRS1 - glycine--trna ligase, RPS16A - ribosomal 40s subunit protein s16a, RPL8A - ribosomal 60s subunit protein l8a, NOP7 - nop7p, ALA1 - alanine--trna ligase, RPA43 - rpa43p…
GO:0022618	ribonucleoprotein complex assembly	2.42e-24	4.47e-22	5.39	5888	185	295	50	[RPS0B - ribosomal 40s subunit protein s0b, SUI2 - sui2p, RPL24A - ribosomal 60s subunit protein l24a, RPS26B - ribosomal 40s subunit protein s26b, RPL40A - ubiquitin-ribosomal 60s subunit protein l40a fusion protein, PRT1 - prt1p, TIF11 - tif11p, RPL38 - ribosomal 60s subunit protein l38, BRX1 - brx1p, REX4 - rex4p, RPS19B - ribosomal 40s subunit protein s19b, NOP13 - nop13p, RPL11A - ribosomal …
GO:0071826	ribonucleoprotein complex subunit organization	7.04e-24	1.26e-21	5.17	5888	197	295	51	[SUI2 - sui2p, RPS0B - ribosomal 40s subunit protein s0b, RPL24A - ribosomal 60s subunit protein l24a, RPS26B - ribosomal 40s subunit protein s26b, RPL40A - ubiquitin-ribosomal 60s subunit protein l40a fusion protein, TIF11 - tif11p, PRT1 - prt1p, RPL38 - ribosomal 60s subunit protein l38, RLI1 - rli1p, BRX1 - brx1p, REX4 - rex4p, RPS19B - ribosomal 40s subunit protein s19b, NOP13 - nop13p, RPL11…
GO:0022613	ribonucleoprotein complex biogenesis	2.55e-21	4.41e-19	4.59	5888	222	295	51	[RPS0B - ribosomal 40s subunit protein s0b, RRB1 - rrb1p, MAK16 - mak16p, RPL40A - ubiquitin-ribosomal 60s subunit protein l40a fusion protein, RPL8A - ribosomal 60s subunit protein l8a, NOP7 - nop7p, RPA43 - rpa43p, RLI1 - rli1p, NOC2 - noc2p, BRX1 - brx1p, RPA190 - rpa190p, RPS19B - ribosomal 40s subunit protein s19b, RPL40B - ubiquitin-ribosomal 60s subunit protein l40b fusion protein, RPL34B …
GO:0034470	ncRNA processing	7.83e-20	1.31e-17	3.39	5888	389	295	66	[RPS0B - ribosomal 40s subunit protein s0b, RRB1 - rrb1p, RPL30 - ribosomal 60s subunit protein l30, RPL1B - ribosomal 60s subunit protein l1b, MAK16 - mak16p, LHP1 - lhp1p, RPS16A - ribosomal 40s subunit protein s16a, NOP7 - nop7p, RPL8A - ribosomal 60s subunit protein l8a, ALA1 - alanine--trna ligase, RLI1 - rli1p, RPL35A - ribosomal 60s subunit protein l35a, BRX1 - brx1p, RPS8B - ribosomal 40s…
GO:0044085	cellular component biogenesis	3.97e-19	6.44e-17	4.12	5888	247	295	51	[RPS0B - ribosomal 40s subunit protein s0b, RRB1 - rrb1p, MAK16 - mak16p, RPL40A - ubiquitin-ribosomal 60s subunit protein l40a fusion protein, RPL8A - ribosomal 60s subunit protein l8a, NOP7 - nop7p, RPA43 - rpa43p, RLI1 - rli1p, NOC2 - noc2p, BRX1 - brx1p, RPA190 - rpa190p, RPS19B - ribosomal 40s subunit protein s19b, RPL40B - ubiquitin-ribosomal 60s subunit protein l40b fusion protein, RPL34B …
GO:0000028	ribosomal small subunit assembly	8.35e-19	1.31e-16	14.37	5888	25	295	18	[RPS0B - ribosomal 40s subunit protein s0b, RPS27B - ribosomal 40s subunit protein s27b, RPS19A - ribosomal 40s subunit protein s19a, RPS14A - ribosomal 40s subunit protein s14a, RPS11A - ribosomal 40s subunit protein s11a, RPS31 - ubiquitin-ribosomal 40s subunit protein s31 fusion protein, RPS10A - ribosomal 40s subunit protein s10a, RPS10B - ribosomal 40s subunit protein s10b, NSR1 - nsr1p, RPS…
GO:0006407	rRNA export from nucleus	1.59e-17	2.42e-15	16.63	5888	18	295	15	[RPS0B - ribosomal 40s subunit protein s0b, RPS3 - ribosomal 40s subunit protein s3, RPS19A - ribosomal 40s subunit protein s19a, RPS26B - ribosomal 40s subunit protein s26b, RPS18B - ribosomal 40s subunit protein s18b, RPS10A - ribosomal 40s subunit protein s10a, RPS10B - ribosomal 40s subunit protein s10b, RPS15 - ribosomal 40s subunit protein s15, RPS0A - ribosomal 40s subunit protein s0a, RPS…
GO:0051029	rRNA transport	1.59e-17	2.35e-15	16.63	5888	18	295	15	[RPS0B - ribosomal 40s subunit protein s0b, RPS3 - ribosomal 40s subunit protein s3, RPS19A - ribosomal 40s subunit protein s19a, RPS26B - ribosomal 40s subunit protein s26b, RPS18B - ribosomal 40s subunit protein s18b, RPS10A - ribosomal 40s subunit protein s10a, RPS10B - ribosomal 40s subunit protein s10b, RPS15 - ribosomal 40s subunit protein s15, RPS0A - ribosomal 40s subunit protein s0a, RPS…
GO:0030490	maturation of SSU-rRNA	1.37e-16	1.97e-14	6.65	5888	84	295	28	[RPS1B - ribosomal 40s subunit protein s1b, RPS27B - ribosomal 40s subunit protein s27b, RPS9B - ribosomal 40s subunit protein s9b, RPS11A - ribosomal 40s subunit protein s11a, RPS16A - ribosomal 40s subunit protein s16a, NOP7 - nop7p, RPS11B - ribosomal 40s subunit protein s11b, RPS8A - ribosomal 40s subunit protein s8a, RPS24B - ribosomal 40s subunit protein s24b, RPS27A - ribosomal 40s subunit…
GO:0042254	ribosome biogenesis	1.54e-16	2.16e-14	4.3	5888	195	295	42	[RPS0B - ribosomal 40s subunit protein s0b, RPS9B - ribosomal 40s subunit protein s9b, RRB1 - rrb1p, DBP2 - dbp2p, RPL40A - ubiquitin-ribosomal 60s subunit protein l40a fusion protein, RPA49 - rpa49p, RPL8A - ribosomal 60s subunit protein l8a, NOP7 - nop7p, RPL34A - ribosomal 60s subunit protein l34a, RPS7B - ribosomal 40s subunit protein s7b, RPA43 - rpa43p, RLI1 - rli1p, BRX1 - brx1p, NOC2 - no…
GO:0006405	RNA export from nucleus	7.87e-16	1.07e-13	5.23	5888	126	295	33	[RPS0B - ribosomal 40s subunit protein s0b, RPS3 - ribosomal 40s subunit protein s3, NMD3 - nmd3p, RPS26B - ribosomal 40s subunit protein s26b, RPL1B - ribosomal 60s subunit protein l1b, BCP1 - bcp1p, RPS10A - ribosomal 40s subunit protein s10a, TEF2 - tef2p, RPL40A - ubiquitin-ribosomal 60s subunit protein l40a fusion protein, TEF1 - tef1p, RPL1A - ribosomal 60s subunit protein l1a, RLI1 - rli1p…
GO:0051168	nuclear export	1.31e-15	1.74e-13	5.15	5888	128	295	33	[RPS0B - ribosomal 40s subunit protein s0b, RPS3 - ribosomal 40s subunit protein s3, NMD3 - nmd3p, RPS26B - ribosomal 40s subunit protein s26b, RPL1B - ribosomal 60s subunit protein l1b, BCP1 - bcp1p, RPS10A - ribosomal 40s subunit protein s10a, TEF2 - tef2p, RPL40A - ubiquitin-ribosomal 60s subunit protein l40a fusion protein, TEF1 - tef1p, RPL1A - ribosomal 60s subunit protein l1a, RLI1 - rli1p…
GO:0009987	cellular process	1.43e-15	1.85e-13	1.21	5888	4602	295	279	[DSE1 - dse1p, RRB1 - rrb1p, RPS26B - ribosomal 40s subunit protein s26b, TIF1 - tif1p, RPL1B - ribosomal 60s subunit protein l1b, HHT2 - hht2p, ARO2 - bifunctional chorismate synthase/riboflavin reductase [nad(p)h] aro2, LHP1 - lhp1p, RPL9A - ribosomal 60s subunit protein l9a, RPL23B - ribosomal 60s subunit protein l23b, PSA1 - mannose-1-phosphate guanylyltransferase, PRT1 - prt1p, SAM2 - methio…
GO:0000462	maturation of SSU-rRNA from tricistronic rRNA transcript (SSU-rRNA, 5.8S rRNA, LSU-rRNA)	1.43e-15	1.81e-13	7.03	5888	71	295	25	[RPS1B - ribosomal 40s subunit protein s1b, RPS27B - ribosomal 40s subunit protein s27b, RPS9B - ribosomal 40s subunit protein s9b, RPS11A - ribosomal 40s subunit protein s11a, RPS16A - ribosomal 40s subunit protein s16a, NOP7 - nop7p, RPS11B - ribosomal 40s subunit protein s11b, RPS8A - ribosomal 40s subunit protein s8a, RPS24B - ribosomal 40s subunit protein s24b, RPS27A - ribosomal 40s subunit…
GO:0097064	ncRNA export from nucleus	4.99e-15	6.15e-13	10.26	5888	35	295	18	[RPS0B - ribosomal 40s subunit protein s0b, RPS3 - ribosomal 40s subunit protein s3, RPS19A - ribosomal 40s subunit protein s19a, RPS26B - ribosomal 40s subunit protein s26b, RPS18B - ribosomal 40s subunit protein s18b, RPS10A - ribosomal 40s subunit protein s10a, TEF2 - tef2p, UTP8 - utp8p, RPS10B - ribosomal 40s subunit protein s10b, TEF1 - tef1p, RPS15 - ribosomal 40s subunit protein s15, RPS0…
GO:0050658	RNA transport	7.14e-14	8.6e-12	4.29	5888	163	295	35	[RPS0B - ribosomal 40s subunit protein s0b, RPS3 - ribosomal 40s subunit protein s3, NMD3 - nmd3p, RPS26B - ribosomal 40s subunit protein s26b, RPL1B - ribosomal 60s subunit protein l1b, BCP1 - bcp1p, RPS10A - ribosomal 40s subunit protein s10a, TEF2 - tef2p, RPL40A - ubiquitin-ribosomal 60s subunit protein l40a fusion protein, TEF1 - tef1p, RPL1A - ribosomal 60s subunit protein l1a, RLI1 - rli1p…
GO:0051236	establishment of RNA localization	7.14e-14	8.41e-12	4.29	5888	163	295	35	[RPS0B - ribosomal 40s subunit protein s0b, RPS3 - ribosomal 40s subunit protein s3, NMD3 - nmd3p, RPS26B - ribosomal 40s subunit protein s26b, RPL1B - ribosomal 60s subunit protein l1b, BCP1 - bcp1p, RPS10A - ribosomal 40s subunit protein s10a, TEF2 - tef2p, RPL40A - ubiquitin-ribosomal 60s subunit protein l40a fusion protein, TEF1 - tef1p, RPL1A - ribosomal 60s subunit protein l1a, RLI1 - rli1p…
GO:0000027	ribosomal large subunit assembly	9.91e-14	1.14e-11	8.98	5888	40	295	18	[RPL25 - ribosomal 60s subunit protein l25, RPL6A - ribosomal 60s subunit protein l6a, RPL24A - ribosomal 60s subunit protein l24a, RPL40B - ubiquitin-ribosomal 60s subunit protein l40b fusion protein, RPL3 - ribosomal 60s subunit protein l3, LSG1 - lsg1p, RPL40A - ubiquitin-ribosomal 60s subunit protein l40a fusion protein, RPL10 - ribosomal 60s subunit protein l10, RPF2 - rpf2p, RPL12A - riboso…
GO:0050657	nucleic acid transport	1.05e-13	1.19e-11	4.23	5888	165	295	35	[RPS0B - ribosomal 40s subunit protein s0b, RPS3 - ribosomal 40s subunit protein s3, NMD3 - nmd3p, RPS26B - ribosomal 40s subunit protein s26b, RPL1B - ribosomal 60s subunit protein l1b, BCP1 - bcp1p, RPS10A - ribosomal 40s subunit protein s10a, TEF2 - tef2p, RPL40A - ubiquitin-ribosomal 60s subunit protein l40a fusion protein, TEF1 - tef1p, RPL1A - ribosomal 60s subunit protein l1a, RLI1 - rli1p…
GO:0006396	RNA processing	2.35e-13	2.6e-11	2.48	5888	556	295	69	[RPS0B - ribosomal 40s subunit protein s0b, RRB1 - rrb1p, RPL30 - ribosomal 60s subunit protein l30, RPL1B - ribosomal 60s subunit protein l1b, MAK16 - mak16p, LHP1 - lhp1p, RPS16A - ribosomal 40s subunit protein s16a, RPL8A - ribosomal 60s subunit protein l8a, NOP7 - nop7p, ALA1 - alanine--trna ligase, RLI1 - rli1p, RPL35A - ribosomal 60s subunit protein l35a, BRX1 - brx1p, RPS8B - ribosomal 40s…
GO:0006913	nucleocytoplasmic transport	2.71e-13	2.92e-11	4.11	5888	170	295	35	[RPS0B - ribosomal 40s subunit protein s0b, RPS3 - ribosomal 40s subunit protein s3, NMD3 - nmd3p, RPS26B - ribosomal 40s subunit protein s26b, RPL1B - ribosomal 60s subunit protein l1b, BCP1 - bcp1p, RPS10A - ribosomal 40s subunit protein s10a, TEF2 - tef2p, RPL40A - ubiquitin-ribosomal 60s subunit protein l40a fusion protein, TEF1 - tef1p, RPL1A - ribosomal 60s subunit protein l1a, RLI1 - rli1p…
GO:0051169	nuclear transport	2.71e-13	2.86e-11	4.11	5888	170	295	35	[RPS0B - ribosomal 40s subunit protein s0b, RPS3 - ribosomal 40s subunit protein s3, NMD3 - nmd3p, RPS26B - ribosomal 40s subunit protein s26b, RPL1B - ribosomal 60s subunit protein l1b, BCP1 - bcp1p, RPS10A - ribosomal 40s subunit protein s10a, TEF2 - tef2p, RPL40A - ubiquitin-ribosomal 60s subunit protein l40a fusion protein, TEF1 - tef1p, RPL1A - ribosomal 60s subunit protein l1a, RLI1 - rli1p…
GO:0006139	nucleobase-containing compound metabolic process	3.55e-12	3.68e-10	1.7	5888	1511	295	129	[RRB1 - rrb1p, RPL1B - ribosomal 60s subunit protein l1b, ENO2 - phosphopyruvate hydratase eno2, MAK16 - mak16p, HHT2 - hht2p, LHP1 - lhp1p, GRS1 - glycine--trna ligase, PSA1 - mannose-1-phosphate guanylyltransferase, HTA1 - hta1p, HTB1 - htb1p, ALD6 - aldehyde dehydrogenase (nadp(+)) ald6, RPS16A - ribosomal 40s subunit protein s16a, NOP7 - nop7p, RPL8A - ribosomal 60s subunit protein l8a, ALA1 …
GO:0016070	RNA metabolic process	4.79e-12	4.87e-10	1.98	5888	936	295	93	[RPS0B - ribosomal 40s subunit protein s0b, RPL30 - ribosomal 60s subunit protein l30, RRB1 - rrb1p, RPL1B - ribosomal 60s subunit protein l1b, HHT2 - hht2p, MAK16 - mak16p, LHP1 - lhp1p, WRS1 - tryptophan--trna ligase wrs1, GRS1 - glycine--trna ligase, RPS16A - ribosomal 40s subunit protein s16a, NOP7 - nop7p, RPL8A - ribosomal 60s subunit protein l8a, ALA1 - alanine--trna ligase, RPA43 - rpa43p…
GO:0015931	nucleobase-containing compound transport	8.01e-12	7.98e-10	3.52	5888	210	295	37	[RPS0B - ribosomal 40s subunit protein s0b, RPS3 - ribosomal 40s subunit protein s3, NMD3 - nmd3p, RPS26B - ribosomal 40s subunit protein s26b, RPL1B - ribosomal 60s subunit protein l1b, BCP1 - bcp1p, RPL40A - ubiquitin-ribosomal 60s subunit protein l40a fusion protein, RPS10A - ribosomal 40s subunit protein s10a, TEF2 - tef2p, TEF1 - tef1p, RPL1A - ribosomal 60s subunit protein l1a, RLI1 - rli1p…
GO:0006725	cellular aromatic compound metabolic process	2.06e-11	2.01e-09	1.65	5888	1598	295	132	[RRB1 - rrb1p, RPL1B - ribosomal 60s subunit protein l1b, ENO2 - phosphopyruvate hydratase eno2, LHP1 - lhp1p, MAK16 - mak16p, HHT2 - hht2p, ARO2 - bifunctional chorismate synthase/riboflavin reductase [nad(p)h] aro2, PSA1 - mannose-1-phosphate guanylyltransferase, HTA1 - hta1p, GRS1 - glycine--trna ligase, HTB1 - htb1p, ALD6 - aldehyde dehydrogenase (nadp(+)) ald6, RPS16A - ribosomal 40s subunit…
GO:0006450	regulation of translational fidelity	5.69e-11	5.46e-09	9.01	5888	31	295	14	[RPS9B - ribosomal 40s subunit protein s9b, RPS23B - ribosomal 40s subunit protein s23b, RPL31A - ribosomal 60s subunit protein l31a, GCD11 - gcd11p, ALA1 - alanine--trna ligase, SSB2 - hsp70 family atpase ssb2, RPS2 - ribosomal 40s subunit protein s2, ILS1 - isoleucine--trna ligase ils1, RPS5 - rps5p, SSB1 - hsp70 family atpase ssb1, RPS9A - ribosomal 40s subunit protein s9a, VAS1 - valine--trna…
GO:0046483	heterocycle metabolic process	8.66e-11	8.16e-09	1.62	5888	1611	295	131	[RRB1 - rrb1p, RPL1B - ribosomal 60s subunit protein l1b, ENO2 - phosphopyruvate hydratase eno2, LHP1 - lhp1p, MAK16 - mak16p, HHT2 - hht2p, PSA1 - mannose-1-phosphate guanylyltransferase, HTA1 - hta1p, GRS1 - glycine--trna ligase, HTB1 - htb1p, ALD6 - aldehyde dehydrogenase (nadp(+)) ald6, RPS16A - ribosomal 40s subunit protein s16a, RPL8A - ribosomal 60s subunit protein l8a, NOP7 - nop7p, ALA1 …
GO:1901360	organic cyclic compound metabolic process	2.05e-10	1.9e-08	1.59	5888	1665	295	133	[RRB1 - rrb1p, RPL1B - ribosomal 60s subunit protein l1b, ENO2 - phosphopyruvate hydratase eno2, LHP1 - lhp1p, MAK16 - mak16p, HHT2 - hht2p, ARO2 - bifunctional chorismate synthase/riboflavin reductase [nad(p)h] aro2, PSA1 - mannose-1-phosphate guanylyltransferase, HTA1 - hta1p, GRS1 - glycine--trna ligase, HTB1 - htb1p, ALD6 - aldehyde dehydrogenase (nadp(+)) ald6, RPS16A - ribosomal 40s subunit…
GO:0034622	cellular protein-containing complex assembly	9.83e-10	8.93e-08	2.29	5888	496	295	57	[SUI2 - sui2p, RPS0B - ribosomal 40s subunit protein s0b, RPL24A - ribosomal 60s subunit protein l24a, RPS26B - ribosomal 40s subunit protein s26b, RPL40A - ubiquitin-ribosomal 60s subunit protein l40a fusion protein, TIF11 - tif11p, PRT1 - prt1p, HTB1 - htb1p, RPL38 - ribosomal 60s subunit protein l38, BRX1 - brx1p, HTB2 - htb2p, REX4 - rex4p, NOP13 - nop13p, RPS19B - ribosomal 40s subunit prote…
GO:0006414	translational elongation	1.42e-09	1.27e-07	8.11	5888	32	295	13	[RPP1A - ribosomal protein p1a, STM1 - stm1p, EFT2 - eft2p, TEF2 - tef2p, RPP2B - ribosomal protein p2b, TEF1 - tef1p, SSB2 - hsp70 family atpase ssb2, ASC1 - asc1p, RPP2A - ribosomal protein p2a, TEF4 - tef4p, EFB1 - efb1p, EFT1 - eft1p, SSB1 - hsp70 family atpase ssb1]
GO:0042273	ribosomal large subunit biogenesis	2.12e-09	1.87e-07	6.14	5888	52	295	16	[RPL14A - ribosomal 60s subunit protein l14a, RPL7B - ribosomal 60s subunit protein l7b, RPL14B - ribosomal 60s subunit protein l14b, TIF4631 - tif4631p, RPL26B - ribosomal 60s subunit protein l26b, MAK16 - mak16p, HAS1 - atp-dependent rna helicase has1, RPL7A - ribosomal 60s subunit protein l7a, NOP7 - nop7p, RPL33B - ribosomal 60s subunit protein l33b, RLI1 - rli1p, NOC2 - noc2p, RPL33A - ribos…
GO:0065003	protein-containing complex assembly	2.65e-09	2.29e-07	2.24	5888	509	295	57	[SUI2 - sui2p, RPS0B - ribosomal 40s subunit protein s0b, RPL24A - ribosomal 60s subunit protein l24a, RPS26B - ribosomal 40s subunit protein s26b, RPL40A - ubiquitin-ribosomal 60s subunit protein l40a fusion protein, TIF11 - tif11p, PRT1 - prt1p, HTB1 - htb1p, RPL38 - ribosomal 60s subunit protein l38, BRX1 - brx1p, HTB2 - htb2p, REX4 - rex4p, NOP13 - nop13p, RPS19B - ribosomal 40s subunit prote…
GO:0000470	maturation of LSU-rRNA	7.43e-09	6.31e-07	6.11	5888	49	295	15	[RPL7B - ribosomal 60s subunit protein l7b, CIC1 - cic1p, RPL1B - ribosomal 60s subunit protein l1b, MAK16 - mak16p, RPL35B - ribosomal 60s subunit protein l35b, HAS1 - atp-dependent rna helicase has1, RPL7A - ribosomal 60s subunit protein l7a, NOP7 - nop7p, RPL8A - ribosomal 60s subunit protein l8a, RPF2 - rpf2p, RPL1A - ribosomal 60s subunit protein l1a, RPL8B - ribosomal 60s subunit protein l8…
GO:0071426	ribonucleoprotein complex export from nucleus	1.37e-08	1.15e-06	5.87	5888	51	295	15	[RPS3 - ribosomal 40s subunit protein s3, RPL40B - ubiquitin-ribosomal 60s subunit protein l40b fusion protein, NMD3 - nmd3p, LSG1 - lsg1p, RPL1B - ribosomal 60s subunit protein l1b, BCP1 - bcp1p, ECM1 - ecm1p, RPL40A - ubiquitin-ribosomal 60s subunit protein l40a fusion protein, RPL1A - ribosomal 60s subunit protein l1a, SSB2 - hsp70 family atpase ssb2, RLI1 - rli1p, ARB1 - atp-binding cassette …
GO:0071428	rRNA-containing ribonucleoprotein complex export from nucleus	1.37e-08	1.13e-06	5.87	5888	51	295	15	[RPS3 - ribosomal 40s subunit protein s3, RPL40B - ubiquitin-ribosomal 60s subunit protein l40b fusion protein, NMD3 - nmd3p, LSG1 - lsg1p, RPL1B - ribosomal 60s subunit protein l1b, BCP1 - bcp1p, ECM1 - ecm1p, RPL40A - ubiquitin-ribosomal 60s subunit protein l40a fusion protein, RPL1A - ribosomal 60s subunit protein l1a, SSB2 - hsp70 family atpase ssb2, RLI1 - rli1p, ARB1 - atp-binding cassette …
GO:0000054	ribosomal subunit export from nucleus	1.37e-08	1.11e-06	5.87	5888	51	295	15	[RPS3 - ribosomal 40s subunit protein s3, RPL40B - ubiquitin-ribosomal 60s subunit protein l40b fusion protein, NMD3 - nmd3p, LSG1 - lsg1p, RPL1B - ribosomal 60s subunit protein l1b, BCP1 - bcp1p, ECM1 - ecm1p, RPL40A - ubiquitin-ribosomal 60s subunit protein l40a fusion protein, RPL1A - ribosomal 60s subunit protein l1a, SSB2 - hsp70 family atpase ssb2, RLI1 - rli1p, ARB1 - atp-binding cassette …
GO:0006757	ATP generation from ADP	1.64e-08	1.3e-06	8.44	5888	26	295	11	[PFK1 - 6-phosphofructokinase subunit alpha, TDH2 - tdh2p, HXK2 - hexokinase 2, TPI1 - triose-phosphate isomerase tpi1, FBA1 - fructose-bisphosphate aldolase fba1, ENO2 - phosphopyruvate hydratase eno2, TDH3 - glyceraldehyde-3-phosphate dehydrogenase (phosphorylating) tdh3, CDC19 - pyruvate kinase cdc19, GPM1 - phosphoglycerate mutase gpm1, PGK1 - phosphoglycerate kinase, PGI1 - glucose-6-phospha…
GO:0006096	glycolytic process	1.64e-08	1.28e-06	8.44	5888	26	295	11	[PFK1 - 6-phosphofructokinase subunit alpha, TDH2 - tdh2p, HXK2 - hexokinase 2, TPI1 - triose-phosphate isomerase tpi1, FBA1 - fructose-bisphosphate aldolase fba1, ENO2 - phosphopyruvate hydratase eno2, TDH3 - glyceraldehyde-3-phosphate dehydrogenase (phosphorylating) tdh3, CDC19 - pyruvate kinase cdc19, GPM1 - phosphoglycerate mutase gpm1, PGI1 - glucose-6-phosphate isomerase, PGK1 - phosphoglyc…
GO:0043436	oxoacid metabolic process	1.65e-08	1.28e-06	2.3	5888	425	295	49	[TDH2 - tdh2p, FBA1 - fructose-bisphosphate aldolase fba1, ENO2 - phosphopyruvate hydratase eno2, ARO2 - bifunctional chorismate synthase/riboflavin reductase [nad(p)h] aro2, WRS1 - tryptophan--trna ligase wrs1, PDC1 - indolepyruvate decarboxylase 1, GRS1 - glycine--trna ligase, SAM2 - methionine adenosyltransferase sam2, ALD6 - aldehyde dehydrogenase (nadp(+)) ald6, LYS20 - homocitrate synthase …
GO:0046031	ADP metabolic process	1.84e-08	1.4e-06	7.48	5888	32	295	12	[PFK1 - 6-phosphofructokinase subunit alpha, TDH2 - tdh2p, HXK2 - hexokinase 2, TPI1 - triose-phosphate isomerase tpi1, FBA1 - fructose-bisphosphate aldolase fba1, ENO2 - phosphopyruvate hydratase eno2, TDH3 - glyceraldehyde-3-phosphate dehydrogenase (phosphorylating) tdh3, CDC19 - pyruvate kinase cdc19, GPM1 - phosphoglycerate mutase gpm1, PDC1 - indolepyruvate decarboxylase 1, PGI1 - glucose-6-…
GO:0033750	ribosome localization	1.84e-08	1.38e-06	5.76	5888	52	295	15	[RPS3 - ribosomal 40s subunit protein s3, RPL40B - ubiquitin-ribosomal 60s subunit protein l40b fusion protein, NMD3 - nmd3p, LSG1 - lsg1p, RPL1B - ribosomal 60s subunit protein l1b, BCP1 - bcp1p, ECM1 - ecm1p, RPL40A - ubiquitin-ribosomal 60s subunit protein l40a fusion protein, RPL1A - ribosomal 60s subunit protein l1a, SSB2 - hsp70 family atpase ssb2, RLI1 - rli1p, ARB1 - atp-binding cassette …
GO:0006082	organic acid metabolic process	1.93e-08	1.43e-06	2.29	5888	427	295	49	[TDH2 - tdh2p, FBA1 - fructose-bisphosphate aldolase fba1, ENO2 - phosphopyruvate hydratase eno2, ARO2 - bifunctional chorismate synthase/riboflavin reductase [nad(p)h] aro2, WRS1 - tryptophan--trna ligase wrs1, PDC1 - indolepyruvate decarboxylase 1, GRS1 - glycine--trna ligase, SAM2 - methionine adenosyltransferase sam2, ALD6 - aldehyde dehydrogenase (nadp(+)) ald6, LYS20 - homocitrate synthase …
GO:0042866	pyruvate biosynthetic process	2.64e-08	1.93e-06	8.13	5888	27	295	11	[PFK1 - 6-phosphofructokinase subunit alpha, TDH2 - tdh2p, HXK2 - hexokinase 2, TPI1 - triose-phosphate isomerase tpi1, FBA1 - fructose-bisphosphate aldolase fba1, ENO2 - phosphopyruvate hydratase eno2, TDH3 - glyceraldehyde-3-phosphate dehydrogenase (phosphorylating) tdh3, CDC19 - pyruvate kinase cdc19, GPM1 - phosphoglycerate mutase gpm1, PGK1 - phosphoglycerate kinase, PGI1 - glucose-6-phospha…
GO:0009179	purine ribonucleoside diphosphate metabolic process	2.76e-08	1.98e-06	7.26	5888	33	295	12	[PFK1 - 6-phosphofructokinase subunit alpha, TDH2 - tdh2p, HXK2 - hexokinase 2, TPI1 - triose-phosphate isomerase tpi1, FBA1 - fructose-bisphosphate aldolase fba1, ENO2 - phosphopyruvate hydratase eno2, TDH3 - glyceraldehyde-3-phosphate dehydrogenase (phosphorylating) tdh3, CDC19 - pyruvate kinase cdc19, GPM1 - phosphoglycerate mutase gpm1, PDC1 - indolepyruvate decarboxylase 1, PGK1 - phosphogly…
GO:0009135	purine nucleoside diphosphate metabolic process	2.76e-08	1.96e-06	7.26	5888	33	295	12	[PFK1 - 6-phosphofructokinase subunit alpha, TDH2 - tdh2p, HXK2 - hexokinase 2, TPI1 - triose-phosphate isomerase tpi1, FBA1 - fructose-bisphosphate aldolase fba1, ENO2 - phosphopyruvate hydratase eno2, TDH3 - glyceraldehyde-3-phosphate dehydrogenase (phosphorylating) tdh3, CDC19 - pyruvate kinase cdc19, GPM1 - phosphoglycerate mutase gpm1, PDC1 - indolepyruvate decarboxylase 1, PGI1 - glucose-6-…
GO:0090304	nucleic acid metabolic process	3.81e-08	2.67e-06	1.62	5888	1267	295	103	[RRB1 - rrb1p, RPL1B - ribosomal 60s subunit protein l1b, MAK16 - mak16p, HHT2 - hht2p, LHP1 - lhp1p, HTA1 - hta1p, GRS1 - glycine--trna ligase, HTB1 - htb1p, RPS16A - ribosomal 40s subunit protein s16a, NOP7 - nop7p, RPL8A - ribosomal 60s subunit protein l8a, ALA1 - alanine--trna ligase, APA1 - apa1p, RPA43 - rpa43p, RPS8B - ribosomal 40s subunit protein s8b, RPS21A - ribosomal 40s subunit prote…
GO:0006165	nucleoside diphosphate phosphorylation	4.15e-08	2.87e-06	7.84	5888	28	295	11	[PFK1 - 6-phosphofructokinase subunit alpha, TDH2 - tdh2p, HXK2 - hexokinase 2, TPI1 - triose-phosphate isomerase tpi1, FBA1 - fructose-bisphosphate aldolase fba1, ENO2 - phosphopyruvate hydratase eno2, TDH3 - glyceraldehyde-3-phosphate dehydrogenase (phosphorylating) tdh3, CDC19 - pyruvate kinase cdc19, GPM1 - phosphoglycerate mutase gpm1, PGI1 - glucose-6-phosphate isomerase, PGK1 - phosphoglyc…
GO:0043933	protein-containing complex subunit organization	5.49e-08	3.74e-06	1.98	5888	625	295	62	[SUI2 - sui2p, RPS0B - ribosomal 40s subunit protein s0b, RPL24A - ribosomal 60s subunit protein l24a, RPS26B - ribosomal 40s subunit protein s26b, RPL40A - ubiquitin-ribosomal 60s subunit protein l40a fusion protein, TIF11 - tif11p, PRT1 - prt1p, HTB1 - htb1p, RPL38 - ribosomal 60s subunit protein l38, LYS20 - homocitrate synthase lys20, RLI1 - rli1p, BRX1 - brx1p, HTB2 - htb2p, REX4 - rex4p, NO…
GO:0009185	ribonucleoside diphosphate metabolic process	5.92e-08	3.99e-06	6.84	5888	35	295	12	[PFK1 - 6-phosphofructokinase subunit alpha, TDH2 - tdh2p, HXK2 - hexokinase 2, TPI1 - triose-phosphate isomerase tpi1, FBA1 - fructose-bisphosphate aldolase fba1, ENO2 - phosphopyruvate hydratase eno2, TDH3 - glyceraldehyde-3-phosphate dehydrogenase (phosphorylating) tdh3, CDC19 - pyruvate kinase cdc19, GPM1 - phosphoglycerate mutase gpm1, PDC1 - indolepyruvate decarboxylase 1, PGK1 - phosphogly…
GO:0046939	nucleotide phosphorylation	6.4e-08	4.25e-06	7.57	5888	29	295	11	[PFK1 - 6-phosphofructokinase subunit alpha, TDH2 - tdh2p, HXK2 - hexokinase 2, TPI1 - triose-phosphate isomerase tpi1, FBA1 - fructose-bisphosphate aldolase fba1, ENO2 - phosphopyruvate hydratase eno2, TDH3 - glyceraldehyde-3-phosphate dehydrogenase (phosphorylating) tdh3, CDC19 - pyruvate kinase cdc19, GPM1 - phosphoglycerate mutase gpm1, PGK1 - phosphoglycerate kinase, PGI1 - glucose-6-phospha…
GO:0006611	protein export from nucleus	7.22e-08	4.74e-06	5.25	5888	57	295	15	[RPS3 - ribosomal 40s subunit protein s3, RPL40B - ubiquitin-ribosomal 60s subunit protein l40b fusion protein, NMD3 - nmd3p, LSG1 - lsg1p, RPL1B - ribosomal 60s subunit protein l1b, BCP1 - bcp1p, ECM1 - ecm1p, RPL40A - ubiquitin-ribosomal 60s subunit protein l40a fusion protein, RPL1A - ribosomal 60s subunit protein l1a, SSB2 - hsp70 family atpase ssb2, RLI1 - rli1p, ARB1 - atp-binding cassette …
GO:0006418	tRNA aminoacylation for protein translation	1.2e-07	7.78e-06	6.47	5888	37	295	12	[GLN4 - glutamine--trna ligase, ALA1 - alanine--trna ligase, ILS1 - isoleucine--trna ligase ils1, SES1 - serine--trna ligase ses1, KRS1 - lysine--trna ligase krs1, MES1 - methionine--trna ligase mes1, WRS1 - tryptophan--trna ligase wrs1, YDR341C - arginine--trna ligase, GRS1 - glycine--trna ligase, THS1 - threonine--trna ligase ths1, VAS1 - valine--trna ligase, YHR020W - proline--trna ligase]
GO:0009132	nucleoside diphosphate metabolic process	2.32e-07	1.48e-05	6.14	5888	39	295	12	[PFK1 - 6-phosphofructokinase subunit alpha, TDH2 - tdh2p, HXK2 - hexokinase 2, TPI1 - triose-phosphate isomerase tpi1, FBA1 - fructose-bisphosphate aldolase fba1, ENO2 - phosphopyruvate hydratase eno2, TDH3 - glyceraldehyde-3-phosphate dehydrogenase (phosphorylating) tdh3, CDC19 - pyruvate kinase cdc19, GPM1 - phosphoglycerate mutase gpm1, PDC1 - indolepyruvate decarboxylase 1, PGI1 - glucose-6-…
GO:0046496	nicotinamide nucleotide metabolic process	2.37e-07	1.5e-05	4.3	5888	79	295	17	[PFK1 - 6-phosphofructokinase subunit alpha, TKL1 - transketolase tkl1, TDH2 - tdh2p, TPI1 - triose-phosphate isomerase tpi1, FBA1 - fructose-bisphosphate aldolase fba1, ENO2 - phosphopyruvate hydratase eno2, TDH3 - glyceraldehyde-3-phosphate dehydrogenase (phosphorylating) tdh3, PDC1 - indolepyruvate decarboxylase 1, ALD6 - aldehyde dehydrogenase (nadp(+)) ald6, PGI1 - glucose-6-phosphate isomer…
GO:0019362	pyridine nucleotide metabolic process	2.87e-07	1.79e-05	4.24	5888	80	295	17	[PFK1 - 6-phosphofructokinase subunit alpha, TDH2 - tdh2p, TKL1 - transketolase tkl1, TPI1 - triose-phosphate isomerase tpi1, FBA1 - fructose-bisphosphate aldolase fba1, ENO2 - phosphopyruvate hydratase eno2, TDH3 - glyceraldehyde-3-phosphate dehydrogenase (phosphorylating) tdh3, PDC1 - indolepyruvate decarboxylase 1, ALD6 - aldehyde dehydrogenase (nadp(+)) ald6, PGK1 - phosphoglycerate kinase, P…
GO:0006090	pyruvate metabolic process	3.16e-07	1.95e-05	5.99	5888	40	295	12	[PFK1 - 6-phosphofructokinase subunit alpha, TDH2 - tdh2p, HXK2 - hexokinase 2, TPI1 - triose-phosphate isomerase tpi1, FBA1 - fructose-bisphosphate aldolase fba1, ENO2 - phosphopyruvate hydratase eno2, TDH3 - glyceraldehyde-3-phosphate dehydrogenase (phosphorylating) tdh3, CDC19 - pyruvate kinase cdc19, GPM1 - phosphoglycerate mutase gpm1, PDC1 - indolepyruvate decarboxylase 1, PGI1 - glucose-6-…
GO:0043038	amino acid activation	4.27e-07	2.6e-05	5.84	5888	41	295	12	[GLN4 - glutamine--trna ligase, ALA1 - alanine--trna ligase, ILS1 - isoleucine--trna ligase ils1, SES1 - serine--trna ligase ses1, KRS1 - lysine--trna ligase krs1, MES1 - methionine--trna ligase mes1, WRS1 - tryptophan--trna ligase wrs1, YDR341C - arginine--trna ligase, GRS1 - glycine--trna ligase, THS1 - threonine--trna ligase ths1, VAS1 - valine--trna ligase, YHR020W - proline--trna ligase]
GO:0043039	tRNA aminoacylation	4.27e-07	2.57e-05	5.84	5888	41	295	12	[GLN4 - glutamine--trna ligase, ALA1 - alanine--trna ligase, ILS1 - isoleucine--trna ligase ils1, SES1 - serine--trna ligase ses1, KRS1 - lysine--trna ligase krs1, MES1 - methionine--trna ligase mes1, WRS1 - tryptophan--trna ligase wrs1, YDR341C - arginine--trna ligase, GRS1 - glycine--trna ligase, THS1 - threonine--trna ligase ths1, VAS1 - valine--trna ligase, YHR020W - proline--trna ligase]
GO:0019752	carboxylic acid metabolic process	6.39e-07	3.81e-05	2.16	5888	407	295	44	[TDH2 - tdh2p, SES1 - serine--trna ligase ses1, FBA1 - fructose-bisphosphate aldolase fba1, DLD3 - dld3p, ENO2 - phosphopyruvate hydratase eno2, ARO2 - bifunctional chorismate synthase/riboflavin reductase [nad(p)h] aro2, WRS1 - tryptophan--trna ligase wrs1, GRS1 - glycine--trna ligase, PDC1 - indolepyruvate decarboxylase 1, THS1 - threonine--trna ligase ths1, ALD6 - aldehyde dehydrogenase (nadp(…
GO:0009166	nucleotide catabolic process	8.1e-07	4.77e-05	6.1	5888	36	295	11	[PFK1 - 6-phosphofructokinase subunit alpha, TDH2 - tdh2p, HXK2 - hexokinase 2, TPI1 - triose-phosphate isomerase tpi1, FBA1 - fructose-bisphosphate aldolase fba1, ENO2 - phosphopyruvate hydratase eno2, TDH3 - glyceraldehyde-3-phosphate dehydrogenase (phosphorylating) tdh3, CDC19 - pyruvate kinase cdc19, GPM1 - phosphoglycerate mutase gpm1, PGI1 - glucose-6-phosphate isomerase, PGK1 - phosphoglyc…
GO:0034404	nucleobase-containing small molecule biosynthetic process	1.58e-06	9.21e-05	4.22	5888	71	295	15	[PFK1 - 6-phosphofructokinase subunit alpha, TDH2 - tdh2p, TPI1 - triose-phosphate isomerase tpi1, FBA1 - fructose-bisphosphate aldolase fba1, ENO2 - phosphopyruvate hydratase eno2, TDH3 - glyceraldehyde-3-phosphate dehydrogenase (phosphorylating) tdh3, PGK1 - phosphoglycerate kinase, PGI1 - glucose-6-phosphate isomerase, URA7 - ctp synthase ura7, GUA1 - gmp synthase (glutamine-hydrolyzing), FUR1…
GO:0006094	gluconeogenesis	1.87e-06	0.000108	9.98	5888	14	295	7	[TDH2 - tdh2p, FBA1 - fructose-bisphosphate aldolase fba1, TPI1 - triose-phosphate isomerase tpi1, TDH3 - glyceraldehyde-3-phosphate dehydrogenase (phosphorylating) tdh3, GPM1 - phosphoglycerate mutase gpm1, PGI1 - glucose-6-phosphate isomerase, PGK1 - phosphoglycerate kinase]
GO:0019319	hexose biosynthetic process	1.87e-06	0.000107	9.98	5888	14	295	7	[TDH2 - tdh2p, FBA1 - fructose-bisphosphate aldolase fba1, TPI1 - triose-phosphate isomerase tpi1, TDH3 - glyceraldehyde-3-phosphate dehydrogenase (phosphorylating) tdh3, GPM1 - phosphoglycerate mutase gpm1, PGI1 - glucose-6-phosphate isomerase, PGK1 - phosphoglycerate kinase]
GO:0072524	pyridine-containing compound metabolic process	2.3e-06	0.00013	3.69	5888	92	295	17	[PFK1 - 6-phosphofructokinase subunit alpha, TKL1 - transketolase tkl1, TDH2 - tdh2p, TPI1 - triose-phosphate isomerase tpi1, FBA1 - fructose-bisphosphate aldolase fba1, ENO2 - phosphopyruvate hydratase eno2, TDH3 - glyceraldehyde-3-phosphate dehydrogenase (phosphorylating) tdh3, PDC1 - indolepyruvate decarboxylase 1, ALD6 - aldehyde dehydrogenase (nadp(+)) ald6, PGI1 - glucose-6-phosphate isomer…
GO:1901292	nucleoside phosphate catabolic process	2.6e-06	0.000145	5.49	5888	40	295	11	[PFK1 - 6-phosphofructokinase subunit alpha, TDH2 - tdh2p, HXK2 - hexokinase 2, TPI1 - triose-phosphate isomerase tpi1, FBA1 - fructose-bisphosphate aldolase fba1, ENO2 - phosphopyruvate hydratase eno2, TDH3 - glyceraldehyde-3-phosphate dehydrogenase (phosphorylating) tdh3, CDC19 - pyruvate kinase cdc19, GPM1 - phosphoglycerate mutase gpm1, PGI1 - glucose-6-phosphate isomerase, PGK1 - phosphoglyc…
GO:0006520	cellular amino acid metabolic process	2.72e-06	0.00015	2.48	5888	241	295	30	[SES1 - serine--trna ligase ses1, ARO2 - bifunctional chorismate synthase/riboflavin reductase [nad(p)h] aro2, WRS1 - tryptophan--trna ligase wrs1, GRS1 - glycine--trna ligase, PDC1 - indolepyruvate decarboxylase 1, SAM2 - methionine adenosyltransferase sam2, THS1 - threonine--trna ligase ths1, LYS20 - homocitrate synthase lys20, ALA1 - alanine--trna ligase, HIS1 - atp phosphoribosyltransferase, …
GO:0006413	translational initiation	2.74e-06	0.00015	4.99	5888	48	295	12	[SUI2 - sui2p, CDC33 - cdc33p, RLI1 - rli1p, TIF1 - tif1p, TIF3 - tif3p, TIF4631 - tif4631p, CAF20 - caf20p, GCD11 - gcd11p, TIF35 - tif35p, PRT1 - prt1p, TIF11 - tif11p, TIF2 - tif2p]
GO:0006733	oxidoreduction coenzyme metabolic process	3.14e-06	0.00017	3.61	5888	94	295	17	[PFK1 - 6-phosphofructokinase subunit alpha, TKL1 - transketolase tkl1, TDH2 - tdh2p, TPI1 - triose-phosphate isomerase tpi1, FBA1 - fructose-bisphosphate aldolase fba1, ENO2 - phosphopyruvate hydratase eno2, TDH3 - glyceraldehyde-3-phosphate dehydrogenase (phosphorylating) tdh3, PDC1 - indolepyruvate decarboxylase 1, ALD6 - aldehyde dehydrogenase (nadp(+)) ald6, PGI1 - glucose-6-phosphate isomer…
GO:0019359	nicotinamide nucleotide biosynthetic process	5.66e-06	0.000302	5.11	5888	43	295	11	[PFK1 - 6-phosphofructokinase subunit alpha, TDH2 - tdh2p, HXK2 - hexokinase 2, TPI1 - triose-phosphate isomerase tpi1, FBA1 - fructose-bisphosphate aldolase fba1, ENO2 - phosphopyruvate hydratase eno2, TDH3 - glyceraldehyde-3-phosphate dehydrogenase (phosphorylating) tdh3, CDC19 - pyruvate kinase cdc19, GPM1 - phosphoglycerate mutase gpm1, PGK1 - phosphoglycerate kinase, PGI1 - glucose-6-phospha…
GO:0046364	monosaccharide biosynthetic process	5.72e-06	0.000302	8.73	5888	16	295	7	[TDH2 - tdh2p, FBA1 - fructose-bisphosphate aldolase fba1, TPI1 - triose-phosphate isomerase tpi1, TDH3 - glyceraldehyde-3-phosphate dehydrogenase (phosphorylating) tdh3, GPM1 - phosphoglycerate mutase gpm1, PGI1 - glucose-6-phosphate isomerase, PGK1 - phosphoglycerate kinase]
GO:0009127	purine nucleoside monophosphate biosynthetic process	7.02e-06	0.000367	3.99	5888	70	295	14	[PFK1 - 6-phosphofructokinase subunit alpha, TDH2 - tdh2p, FBA1 - fructose-bisphosphate aldolase fba1, TPI1 - triose-phosphate isomerase tpi1, ENO2 - phosphopyruvate hydratase eno2, TDH3 - glyceraldehyde-3-phosphate dehydrogenase (phosphorylating) tdh3, PGK1 - phosphoglycerate kinase, PGI1 - glucose-6-phosphate isomerase, GUA1 - gmp synthase (glutamine-hydrolyzing), HXK2 - hexokinase 2, CDC19 - p…
GO:0009168	purine ribonucleoside monophosphate biosynthetic process	7.02e-06	0.000364	3.99	5888	70	295	14	[PFK1 - 6-phosphofructokinase subunit alpha, TDH2 - tdh2p, FBA1 - fructose-bisphosphate aldolase fba1, TPI1 - triose-phosphate isomerase tpi1, ENO2 - phosphopyruvate hydratase eno2, TDH3 - glyceraldehyde-3-phosphate dehydrogenase (phosphorylating) tdh3, PGI1 - glucose-6-phosphate isomerase, PGK1 - phosphoglycerate kinase, GUA1 - gmp synthase (glutamine-hydrolyzing), HXK2 - hexokinase 2, CDC19 - p…
GO:0019363	pyridine nucleotide biosynthetic process	7.21e-06	0.00037	4.99	5888	44	295	11	[PFK1 - 6-phosphofructokinase subunit alpha, TDH2 - tdh2p, HXK2 - hexokinase 2, TPI1 - triose-phosphate isomerase tpi1, FBA1 - fructose-bisphosphate aldolase fba1, ENO2 - phosphopyruvate hydratase eno2, TDH3 - glyceraldehyde-3-phosphate dehydrogenase (phosphorylating) tdh3, CDC19 - pyruvate kinase cdc19, GPM1 - phosphoglycerate mutase gpm1, PGK1 - phosphoglycerate kinase, PGI1 - glucose-6-phospha…
GO:0045727	positive regulation of translation	8.38e-06	0.000426	4.52	5888	53	295	12	[CDC33 - cdc33p, RPS9B - ribosomal 40s subunit protein s9b, RPS2 - ribosomal 40s subunit protein s2, RLI1 - rli1p, TIF1 - tif1p, TIF4631 - tif4631p, EFT2 - eft2p, CAF20 - caf20p, EFT1 - eft1p, GCD11 - gcd11p, RPS9A - ribosomal 40s subunit protein s9a, TIF2 - tif2p]
GO:0006006	glucose metabolic process	8.91e-06	0.000448	5.39	5888	37	295	10	[PFK1 - 6-phosphofructokinase subunit alpha, TDH2 - tdh2p, HXK2 - hexokinase 2, TPI1 - triose-phosphate isomerase tpi1, FBA1 - fructose-bisphosphate aldolase fba1, TDH3 - glyceraldehyde-3-phosphate dehydrogenase (phosphorylating) tdh3, GPM1 - phosphoglycerate mutase gpm1, PDC1 - indolepyruvate decarboxylase 1, PGI1 - glucose-6-phosphate isomerase, PGK1 - phosphoglycerate kinase]
GO:0034250	positive regulation of cellular amide metabolic process	1.03e-05	0.000513	4.44	5888	54	295	12	[CDC33 - cdc33p, RPS9B - ribosomal 40s subunit protein s9b, RPS2 - ribosomal 40s subunit protein s2, RLI1 - rli1p, TIF1 - tif1p, TIF4631 - tif4631p, EFT2 - eft2p, CAF20 - caf20p, EFT1 - eft1p, GCD11 - gcd11p, RPS9A - ribosomal 40s subunit protein s9a, TIF2 - tif2p]
GO:0006754	ATP biosynthetic process	1.15e-05	0.000566	4.77	5888	46	295	11	[PFK1 - 6-phosphofructokinase subunit alpha, TDH2 - tdh2p, HXK2 - hexokinase 2, TPI1 - triose-phosphate isomerase tpi1, FBA1 - fructose-bisphosphate aldolase fba1, ENO2 - phosphopyruvate hydratase eno2, TDH3 - glyceraldehyde-3-phosphate dehydrogenase (phosphorylating) tdh3, CDC19 - pyruvate kinase cdc19, GPM1 - phosphoglycerate mutase gpm1, PGK1 - phosphoglycerate kinase, PGI1 - glucose-6-phospha…
GO:0000463	maturation of LSU-rRNA from tricistronic rRNA transcript (SSU-rRNA, 5.8S rRNA, LSU-rRNA)	1.16e-05	0.000566	5.25	5888	38	295	10	[RPF2 - rpf2p, RPL7B - ribosomal 60s subunit protein l7b, CIC1 - cic1p, RPL35A - ribosomal 60s subunit protein l35a, MAK16 - mak16p, HAS1 - atp-dependent rna helicase has1, RPL35B - ribosomal 60s subunit protein l35b, RPL7A - ribosomal 60s subunit protein l7a, MAK5 - mak5p, NOP7 - nop7p]
GO:0072330	monocarboxylic acid biosynthetic process	1.22e-05	0.00059	3.61	5888	83	295	15	[PFK1 - 6-phosphofructokinase subunit alpha, TDH2 - tdh2p, TPI1 - triose-phosphate isomerase tpi1, FBA1 - fructose-bisphosphate aldolase fba1, ENO2 - phosphopyruvate hydratase eno2, DLD3 - dld3p, TDH3 - glyceraldehyde-3-phosphate dehydrogenase (phosphorylating) tdh3, ALD6 - aldehyde dehydrogenase (nadp(+)) ald6, PGI1 - glucose-6-phosphate isomerase, PGK1 - phosphoglycerate kinase, ASN2 - asparagi…
GO:0072525	pyridine-containing compound biosynthetic process	1.53e-05	0.000735	4.28	5888	56	295	12	[PFK1 - 6-phosphofructokinase subunit alpha, TDH2 - tdh2p, HXK2 - hexokinase 2, TPI1 - triose-phosphate isomerase tpi1, FBA1 - fructose-bisphosphate aldolase fba1, ENO2 - phosphopyruvate hydratase eno2, TDH3 - glyceraldehyde-3-phosphate dehydrogenase (phosphorylating) tdh3, CDC19 - pyruvate kinase cdc19, GPM1 - phosphoglycerate mutase gpm1, RKI1 - ribose-5-phosphate isomerase rki1, PGI1 - glucose…
GO:0009201	ribonucleoside triphosphate biosynthetic process	1.53e-05	0.000729	4.28	5888	56	295	12	[URA7 - ctp synthase ura7, PFK1 - 6-phosphofructokinase subunit alpha, TDH2 - tdh2p, HXK2 - hexokinase 2, TPI1 - triose-phosphate isomerase tpi1, FBA1 - fructose-bisphosphate aldolase fba1, ENO2 - phosphopyruvate hydratase eno2, TDH3 - glyceraldehyde-3-phosphate dehydrogenase (phosphorylating) tdh3, CDC19 - pyruvate kinase cdc19, GPM1 - phosphoglycerate mutase gpm1, PGI1 - glucose-6-phosphate iso…
GO:0000055	ribosomal large subunit export from nucleus	1.78e-05	0.000838	5.61	5888	32	295	9	[RPL1A - ribosomal 60s subunit protein l1a, RPL40B - ubiquitin-ribosomal 60s subunit protein l40b fusion protein, NMD3 - nmd3p, RPL1B - ribosomal 60s subunit protein l1b, ARX1 - arx1p, BCP1 - bcp1p, ECM1 - ecm1p, RPL40A - ubiquitin-ribosomal 60s subunit protein l40a fusion protein, MRT4 - mrt4p]
GO:0009156	ribonucleoside monophosphate biosynthetic process	1.9e-05	0.000888	3.48	5888	86	295	15	[PFK1 - 6-phosphofructokinase subunit alpha, TDH2 - tdh2p, TPI1 - triose-phosphate isomerase tpi1, FBA1 - fructose-bisphosphate aldolase fba1, ENO2 - phosphopyruvate hydratase eno2, TDH3 - glyceraldehyde-3-phosphate dehydrogenase (phosphorylating) tdh3, PGK1 - phosphoglycerate kinase, PGI1 - glucose-6-phosphate isomerase, GUA1 - gmp synthase (glutamine-hydrolyzing), FUR1 - uracil phosphoribosyltr…
GO:0009126	purine nucleoside monophosphate metabolic process	2.2e-05	0.00102	3.44	5888	87	295	15	[PFK1 - 6-phosphofructokinase subunit alpha, TDH2 - tdh2p, TPI1 - triose-phosphate isomerase tpi1, FBA1 - fructose-bisphosphate aldolase fba1, ENO2 - phosphopyruvate hydratase eno2, TDH3 - glyceraldehyde-3-phosphate dehydrogenase (phosphorylating) tdh3, PDC1 - indolepyruvate decarboxylase 1, PGI1 - glucose-6-phosphate isomerase, PGK1 - phosphoglycerate kinase, GUA1 - gmp synthase (glutamine-hydro…
GO:0009167	purine ribonucleoside monophosphate metabolic process	2.2e-05	0.00101	3.44	5888	87	295	15	[PFK1 - 6-phosphofructokinase subunit alpha, TDH2 - tdh2p, TPI1 - triose-phosphate isomerase tpi1, FBA1 - fructose-bisphosphate aldolase fba1, ENO2 - phosphopyruvate hydratase eno2, TDH3 - glyceraldehyde-3-phosphate dehydrogenase (phosphorylating) tdh3, PDC1 - indolepyruvate decarboxylase 1, PGK1 - phosphoglycerate kinase, PGI1 - glucose-6-phosphate isomerase, GUA1 - gmp synthase (glutamine-hydro…
GO:0000478	endonucleolytic cleavage involved in rRNA processing	2.24e-05	0.00102	4.13	5888	58	295	12	[RPL17A - ribosomal 60s subunit protein l17a, RPS27B - ribosomal 40s subunit protein s27b, RPS0B - ribosomal 40s subunit protein s0b, RPS0A - ribosomal 40s subunit protein s0a, RPL17B - rpl17bp, RRP9 - rrp9p, RPS18B - ribosomal 40s subunit protein s18b, BRX1 - brx1p, RPS18A - ribosomal 40s subunit protein s18a, RPS21B - rps21bp, RPS21A - ribosomal 40s subunit protein s21a, RRP5 - rrp5p]
GO:0000479	endonucleolytic cleavage of tricistronic rRNA transcript (SSU-rRNA, 5.8S rRNA, LSU-rRNA)	2.24e-05	0.00101	4.13	5888	58	295	12	[RPL17A - ribosomal 60s subunit protein l17a, RPS27B - ribosomal 40s subunit protein s27b, RPS0B - ribosomal 40s subunit protein s0b, RPS0A - ribosomal 40s subunit protein s0a, RPL17B - rpl17bp, RRP9 - rrp9p, RPS18B - ribosomal 40s subunit protein s18b, BRX1 - brx1p, RPS18A - ribosomal 40s subunit protein s18a, RPS21B - rps21bp, RPS21A - ribosomal 40s subunit protein s21a, RRP5 - rrp5p]
GO:0009206	purine ribonucleoside triphosphate biosynthetic process	2.68e-05	0.0012	4.39	5888	50	295	11	[PFK1 - 6-phosphofructokinase subunit alpha, TDH2 - tdh2p, HXK2 - hexokinase 2, TPI1 - triose-phosphate isomerase tpi1, FBA1 - fructose-bisphosphate aldolase fba1, ENO2 - phosphopyruvate hydratase eno2, TDH3 - glyceraldehyde-3-phosphate dehydrogenase (phosphorylating) tdh3, CDC19 - pyruvate kinase cdc19, GPM1 - phosphoglycerate mutase gpm1, PGI1 - glucose-6-phosphate isomerase, PGK1 - phosphoglyc…
GO:0009145	purine nucleoside triphosphate biosynthetic process	2.68e-05	0.00119	4.39	5888	50	295	11	[PFK1 - 6-phosphofructokinase subunit alpha, TDH2 - tdh2p, HXK2 - hexokinase 2, TPI1 - triose-phosphate isomerase tpi1, FBA1 - fructose-bisphosphate aldolase fba1, ENO2 - phosphopyruvate hydratase eno2, TDH3 - glyceraldehyde-3-phosphate dehydrogenase (phosphorylating) tdh3, CDC19 - pyruvate kinase cdc19, GPM1 - phosphoglycerate mutase gpm1, PGI1 - glucose-6-phosphate isomerase, PGK1 - phosphoglyc…
GO:0009124	nucleoside monophosphate biosynthetic process	2.91e-05	0.00128	3.36	5888	89	295	15	[PFK1 - 6-phosphofructokinase subunit alpha, TDH2 - tdh2p, TPI1 - triose-phosphate isomerase tpi1, FBA1 - fructose-bisphosphate aldolase fba1, ENO2 - phosphopyruvate hydratase eno2, TDH3 - glyceraldehyde-3-phosphate dehydrogenase (phosphorylating) tdh3, PGI1 - glucose-6-phosphate isomerase, PGK1 - phosphoglycerate kinase, GUA1 - gmp synthase (glutamine-hydrolyzing), FUR1 - uracil phosphoribosyltr…
GO:0000461	endonucleolytic cleavage to generate mature 3'-end of SSU-rRNA from (SSU-rRNA, 5.8S rRNA, LSU-rRNA)	2.97e-05	0.00129	15.97	5888	5	295	4	[RPS0B - ribosomal 40s subunit protein s0b, RPS0A - ribosomal 40s subunit protein s0a, RPS21B - rps21bp, RPS21A - ribosomal 40s subunit protein s21a]
GO:1990145	maintenance of translational fidelity	2.97e-05	0.00128	15.97	5888	5	295	4	[RPL3 - ribosomal 60s subunit protein l3, EFT2 - eft2p, EFB1 - efb1p, EFT1 - eft1p]
GO:0009142	nucleoside triphosphate biosynthetic process	3.21e-05	0.00137	3.99	5888	60	295	12	[URA7 - ctp synthase ura7, PFK1 - 6-phosphofructokinase subunit alpha, TDH2 - tdh2p, HXK2 - hexokinase 2, TPI1 - triose-phosphate isomerase tpi1, FBA1 - fructose-bisphosphate aldolase fba1, ENO2 - phosphopyruvate hydratase eno2, TDH3 - glyceraldehyde-3-phosphate dehydrogenase (phosphorylating) tdh3, CDC19 - pyruvate kinase cdc19, GPM1 - phosphoglycerate mutase gpm1, PGI1 - glucose-6-phosphate iso…
GO:0046434	organophosphate catabolic process	3.82e-05	0.00162	3.93	5888	61	295	12	[PFK1 - 6-phosphofructokinase subunit alpha, TDH2 - tdh2p, HXK2 - hexokinase 2, TPI1 - triose-phosphate isomerase tpi1, FBA1 - fructose-bisphosphate aldolase fba1, ENO2 - phosphopyruvate hydratase eno2, TDH3 - glyceraldehyde-3-phosphate dehydrogenase (phosphorylating) tdh3, CDC19 - pyruvate kinase cdc19, GPM1 - phosphoglycerate mutase gpm1, PLB2 - plb2p, PGI1 - glucose-6-phosphate isomerase, PGK1…
GO:0031503	protein-containing complex localization	4.35e-05	0.00183	3.25	5888	92	295	15	[RPS3 - ribosomal 40s subunit protein s3, RPL40B - ubiquitin-ribosomal 60s subunit protein l40b fusion protein, NMD3 - nmd3p, LSG1 - lsg1p, RPL1B - ribosomal 60s subunit protein l1b, BCP1 - bcp1p, ECM1 - ecm1p, RPL40A - ubiquitin-ribosomal 60s subunit protein l40a fusion protein, RPL1A - ribosomal 60s subunit protein l1a, SSB2 - hsp70 family atpase ssb2, RLI1 - rli1p, ARB1 - atp-binding cassette …
GO:0009161	ribonucleoside monophosphate metabolic process	4.48e-05	0.00187	3.1	5888	103	295	16	[PFK1 - 6-phosphofructokinase subunit alpha, TDH2 - tdh2p, TPI1 - triose-phosphate isomerase tpi1, FBA1 - fructose-bisphosphate aldolase fba1, ENO2 - phosphopyruvate hydratase eno2, TDH3 - glyceraldehyde-3-phosphate dehydrogenase (phosphorylating) tdh3, PDC1 - indolepyruvate decarboxylase 1, PGK1 - phosphoglycerate kinase, PGI1 - glucose-6-phosphate isomerase, GUA1 - gmp synthase (glutamine-hydro…
GO:0046034	ATP metabolic process	4.52e-05	0.00187	3.86	5888	62	295	12	[PFK1 - 6-phosphofructokinase subunit alpha, TDH2 - tdh2p, HXK2 - hexokinase 2, TPI1 - triose-phosphate isomerase tpi1, FBA1 - fructose-bisphosphate aldolase fba1, ENO2 - phosphopyruvate hydratase eno2, TDH3 - glyceraldehyde-3-phosphate dehydrogenase (phosphorylating) tdh3, CDC19 - pyruvate kinase cdc19, GPM1 - phosphoglycerate mutase gpm1, PDC1 - indolepyruvate decarboxylase 1, PGI1 - glucose-6-…
GO:0000469	cleavage involved in rRNA processing	4.63e-05	0.0019	3.41	5888	82	295	14	[RPS0B - ribosomal 40s subunit protein s0b, RPS27B - ribosomal 40s subunit protein s27b, RPL17A - ribosomal 60s subunit protein l17a, RPL17B - rpl17bp, CIC1 - cic1p, RPS18B - ribosomal 40s subunit protein s18b, RRP9 - rrp9p, RPS21B - rps21bp, RRP5 - rrp5p, RPS0A - ribosomal 40s subunit protein s0a, MTR4 - mtr4p, BRX1 - brx1p, RPS18A - ribosomal 40s subunit protein s18a, RPS21A - ribosomal 40s sub…
GO:0009199	ribonucleoside triphosphate metabolic process	5.48e-05	0.00224	3.55	5888	73	295	13	[PFK1 - 6-phosphofructokinase subunit alpha, TDH2 - tdh2p, FBA1 - fructose-bisphosphate aldolase fba1, TPI1 - triose-phosphate isomerase tpi1, ENO2 - phosphopyruvate hydratase eno2, TDH3 - glyceraldehyde-3-phosphate dehydrogenase (phosphorylating) tdh3, PDC1 - indolepyruvate decarboxylase 1, PGK1 - phosphoglycerate kinase, PGI1 - glucose-6-phosphate isomerase, URA7 - ctp synthase ura7, HXK2 - hex…
GO:0051656	establishment of organelle localization	5.64e-05	0.00228	3.18	5888	94	295	15	[RPS3 - ribosomal 40s subunit protein s3, RPL40B - ubiquitin-ribosomal 60s subunit protein l40b fusion protein, NMD3 - nmd3p, LSG1 - lsg1p, RPL1B - ribosomal 60s subunit protein l1b, BCP1 - bcp1p, ECM1 - ecm1p, RPL40A - ubiquitin-ribosomal 60s subunit protein l40a fusion protein, RPL1A - ribosomal 60s subunit protein l1a, SSB2 - hsp70 family atpase ssb2, RLI1 - rli1p, ARB1 - atp-binding cassette …
GO:0016053	organic acid biosynthetic process	6.65e-05	0.00267	2.31	5888	216	295	25	[TDH2 - tdh2p, FBA1 - fructose-bisphosphate aldolase fba1, ENO2 - phosphopyruvate hydratase eno2, DLD3 - dld3p, ARO2 - bifunctional chorismate synthase/riboflavin reductase [nad(p)h] aro2, ALD6 - aldehyde dehydrogenase (nadp(+)) ald6, PGK1 - phosphoglycerate kinase, LYS20 - homocitrate synthase lys20, PGI1 - glucose-6-phosphate isomerase, HIS1 - atp phosphoribosyltransferase, ASN2 - asparagine sy…
GO:0046394	carboxylic acid biosynthetic process	6.65e-05	0.00265	2.31	5888	216	295	25	[TDH2 - tdh2p, FBA1 - fructose-bisphosphate aldolase fba1, ENO2 - phosphopyruvate hydratase eno2, DLD3 - dld3p, ARO2 - bifunctional chorismate synthase/riboflavin reductase [nad(p)h] aro2, ALD6 - aldehyde dehydrogenase (nadp(+)) ald6, PGK1 - phosphoglycerate kinase, LYS20 - homocitrate synthase lys20, PGI1 - glucose-6-phosphate isomerase, HIS1 - atp phosphoribosyltransferase, ASN2 - asparagine sy…
GO:0019318	hexose metabolic process	6.86e-05	0.00271	3.99	5888	55	295	11	[PFK1 - 6-phosphofructokinase subunit alpha, SEC53 - phosphomannomutase sec53, TDH2 - tdh2p, HXK2 - hexokinase 2, TPI1 - triose-phosphate isomerase tpi1, FBA1 - fructose-bisphosphate aldolase fba1, TDH3 - glyceraldehyde-3-phosphate dehydrogenase (phosphorylating) tdh3, GPM1 - phosphoglycerate mutase gpm1, PDC1 - indolepyruvate decarboxylase 1, PGK1 - phosphoglycerate kinase, PGI1 - glucose-6-phos…
GO:0005996	monosaccharide metabolic process	7.37e-05	0.00289	3.68	5888	65	295	12	[PFK1 - 6-phosphofructokinase subunit alpha, SEC53 - phosphomannomutase sec53, TDH2 - tdh2p, HXK2 - hexokinase 2, TPI1 - triose-phosphate isomerase tpi1, FBA1 - fructose-bisphosphate aldolase fba1, TDH3 - glyceraldehyde-3-phosphate dehydrogenase (phosphorylating) tdh3, GPM1 - phosphoglycerate mutase gpm1, RKI1 - ribose-5-phosphate isomerase rki1, PDC1 - indolepyruvate decarboxylase 1, PGK1 - phos…
GO:0009205	purine ribonucleoside triphosphate metabolic process	0.0001	0.00391	3.57	5888	67	295	12	[PFK1 - 6-phosphofructokinase subunit alpha, TDH2 - tdh2p, HXK2 - hexokinase 2, TPI1 - triose-phosphate isomerase tpi1, FBA1 - fructose-bisphosphate aldolase fba1, ENO2 - phosphopyruvate hydratase eno2, TDH3 - glyceraldehyde-3-phosphate dehydrogenase (phosphorylating) tdh3, CDC19 - pyruvate kinase cdc19, GPM1 - phosphoglycerate mutase gpm1, PDC1 - indolepyruvate decarboxylase 1, PGI1 - glucose-6-…
GO:0022607	cellular component assembly	0.0001	0.00388	1.6	5888	748	295	60	[SUI2 - sui2p, RPS0B - ribosomal 40s subunit protein s0b, RPL24A - ribosomal 60s subunit protein l24a, RPS26B - ribosomal 40s subunit protein s26b, RPL40A - ubiquitin-ribosomal 60s subunit protein l40a fusion protein, TEF2 - tef2p, TIF11 - tif11p, PRT1 - prt1p, HTB1 - htb1p, RPL38 - ribosomal 60s subunit protein l38, TEF1 - tef1p, BRX1 - brx1p, HTB2 - htb2p, REX4 - rex4p, NOP13 - nop13p, RPS19B -…
GO:0006415	translational termination	0.000116	0.00447	7.04	5888	17	295	6	[SSB2 - hsp70 family atpase ssb2, RLI1 - rli1p, TIF35 - tif35p, SSB1 - hsp70 family atpase ssb1, RPL10 - ribosomal 60s subunit protein l10, SUP45 - sup45p]
GO:0009260	ribonucleotide biosynthetic process	0.000117	0.00446	2.99	5888	100	295	15	[PFK1 - 6-phosphofructokinase subunit alpha, TDH2 - tdh2p, TPI1 - triose-phosphate isomerase tpi1, FBA1 - fructose-bisphosphate aldolase fba1, ENO2 - phosphopyruvate hydratase eno2, TDH3 - glyceraldehyde-3-phosphate dehydrogenase (phosphorylating) tdh3, PGK1 - phosphoglycerate kinase, PGI1 - glucose-6-phosphate isomerase, GUA1 - gmp synthase (glutamine-hydrolyzing), URA7 - ctp synthase ura7, FUR1…
GO:0009144	purine nucleoside triphosphate metabolic process	0.000135	0.00509	3.47	5888	69	295	12	[PFK1 - 6-phosphofructokinase subunit alpha, TDH2 - tdh2p, HXK2 - hexokinase 2, TPI1 - triose-phosphate isomerase tpi1, FBA1 - fructose-bisphosphate aldolase fba1, ENO2 - phosphopyruvate hydratase eno2, TDH3 - glyceraldehyde-3-phosphate dehydrogenase (phosphorylating) tdh3, CDC19 - pyruvate kinase cdc19, GPM1 - phosphoglycerate mutase gpm1, PDC1 - indolepyruvate decarboxylase 1, PGK1 - phosphogly…
GO:0009123	nucleoside monophosphate metabolic process	0.00014	0.00527	2.83	5888	113	295	16	[PFK1 - 6-phosphofructokinase subunit alpha, TDH2 - tdh2p, TPI1 - triose-phosphate isomerase tpi1, FBA1 - fructose-bisphosphate aldolase fba1, ENO2 - phosphopyruvate hydratase eno2, TDH3 - glyceraldehyde-3-phosphate dehydrogenase (phosphorylating) tdh3, PDC1 - indolepyruvate decarboxylase 1, PGK1 - phosphoglycerate kinase, PGI1 - glucose-6-phosphate isomerase, GUA1 - gmp synthase (glutamine-hydro…
GO:0009141	nucleoside triphosphate metabolic process	0.000166	0.0062	3.2	5888	81	295	13	[PFK1 - 6-phosphofructokinase subunit alpha, TDH2 - tdh2p, FBA1 - fructose-bisphosphate aldolase fba1, TPI1 - triose-phosphate isomerase tpi1, ENO2 - phosphopyruvate hydratase eno2, TDH3 - glyceraldehyde-3-phosphate dehydrogenase (phosphorylating) tdh3, PDC1 - indolepyruvate decarboxylase 1, PGI1 - glucose-6-phosphate isomerase, PGK1 - phosphoglycerate kinase, URA7 - ctp synthase ura7, HXK2 - hex…
GO:1904690	positive regulation of cytoplasmic translational initiation	0.000192	0.00709	11.41	5888	7	295	4	[CDC33 - cdc33p, TIF1 - tif1p, TIF4631 - tif4631p, TIF2 - tif2p]
GO:1904688	regulation of cytoplasmic translational initiation	0.000192	0.00704	11.41	5888	7	295	4	[CDC33 - cdc33p, TIF1 - tif1p, TIF4631 - tif4631p, TIF2 - tif2p]
GO:1901193	regulation of formation of translation preinitiation complex	0.000192	0.00699	11.41	5888	7	295	4	[CDC33 - cdc33p, TIF1 - tif1p, TIF4631 - tif4631p, TIF2 - tif2p]
GO:1901195	positive regulation of formation of translation preinitiation complex	0.000192	0.00695	11.41	5888	7	295	4	[CDC33 - cdc33p, TIF1 - tif1p, TIF4631 - tif4631p, TIF2 - tif2p]
GO:0044283	small molecule biosynthetic process	0.000227	0.00819	1.88	5888	361	295	34	[TDH2 - tdh2p, FBA1 - fructose-bisphosphate aldolase fba1, DLD3 - dld3p, ENO2 - phosphopyruvate hydratase eno2, ARO2 - bifunctional chorismate synthase/riboflavin reductase [nad(p)h] aro2, PDC1 - indolepyruvate decarboxylase 1, ALD6 - aldehyde dehydrogenase (nadp(+)) ald6, PGI1 - glucose-6-phosphate isomerase, LYS20 - homocitrate synthase lys20, PGK1 - phosphoglycerate kinase, HIS1 - atp phosphor…
GO:0046390	ribose phosphate biosynthetic process	0.000228	0.00815	2.82	5888	106	295	15	[PFK1 - 6-phosphofructokinase subunit alpha, TDH2 - tdh2p, TPI1 - triose-phosphate isomerase tpi1, FBA1 - fructose-bisphosphate aldolase fba1, ENO2 - phosphopyruvate hydratase eno2, TDH3 - glyceraldehyde-3-phosphate dehydrogenase (phosphorylating) tdh3, PGK1 - phosphoglycerate kinase, PGI1 - glucose-6-phosphate isomerase, GUA1 - gmp synthase (glutamine-hydrolyzing), URA7 - ctp synthase ura7, FUR1…
GO:0055086	nucleobase-containing small molecule metabolic process	0.000264	0.00937	2.05	5888	263	295	27	[TKL1 - transketolase tkl1, TDH2 - tdh2p, FBA1 - fructose-bisphosphate aldolase fba1, ENO2 - phosphopyruvate hydratase eno2, PSA1 - mannose-1-phosphate guanylyltransferase, PDC1 - indolepyruvate decarboxylase 1, ALD6 - aldehyde dehydrogenase (nadp(+)) ald6, PGI1 - glucose-6-phosphate isomerase, PGK1 - phosphoglycerate kinase, APA1 - apa1p, FUR1 - uracil phosphoribosyltransferase, HXK2 - hexokinas…
GO:0009152	purine ribonucleotide biosynthetic process	0.000273	0.00963	3.05	5888	85	295	13	[PFK1 - 6-phosphofructokinase subunit alpha, TDH2 - tdh2p, FBA1 - fructose-bisphosphate aldolase fba1, TPI1 - triose-phosphate isomerase tpi1, ENO2 - phosphopyruvate hydratase eno2, TDH3 - glyceraldehyde-3-phosphate dehydrogenase (phosphorylating) tdh3, PGK1 - phosphoglycerate kinase, PGI1 - glucose-6-phosphate isomerase, GUA1 - gmp synthase (glutamine-hydrolyzing), HXK2 - hexokinase 2, CDC19 - p…
GO:0001731	formation of translation preinitiation complex	0.000282	0.00986	7.68	5888	13	295	5	[SUI2 - sui2p, TIF3 - tif3p, GCD11 - gcd11p, NOP13 - nop13p, TIF11 - tif11p]
GO:0044281	small molecule metabolic process	0.000338	0.0118	1.55	5888	748	295	58	[TDH2 - tdh2p, TKL1 - transketolase tkl1, FBA1 - fructose-bisphosphate aldolase fba1, ENO2 - phosphopyruvate hydratase eno2, ARO2 - bifunctional chorismate synthase/riboflavin reductase [nad(p)h] aro2, WRS1 - tryptophan--trna ligase wrs1, PDC1 - indolepyruvate decarboxylase 1, PSA1 - mannose-1-phosphate guanylyltransferase, GRS1 - glycine--trna ligase, ALD6 - aldehyde dehydrogenase (nadp(+)) ald6…
GO:0072522	purine-containing compound biosynthetic process	0.00037	0.0128	2.82	5888	99	295	14	[PFK1 - 6-phosphofructokinase subunit alpha, TDH2 - tdh2p, TPI1 - triose-phosphate isomerase tpi1, FBA1 - fructose-bisphosphate aldolase fba1, ENO2 - phosphopyruvate hydratase eno2, TDH3 - glyceraldehyde-3-phosphate dehydrogenase (phosphorylating) tdh3, PGK1 - phosphoglycerate kinase, PGI1 - glucose-6-phosphate isomerase, GUA1 - gmp synthase (glutamine-hydrolyzing), HXK2 - hexokinase 2, CDC19 - p…
GO:0006797	polyphosphate metabolic process	0.00042	0.0144	7.13	5888	14	295	5	[PHO84 - pho84p, VTC4 - vtc4p, VTC3 - vtc3p, VTC1 - vtc1p, VTC2 - vtc2p]
GO:0019284	L-methionine salvage from S-adenosylmethionine	0.00048	0.0164	14.97	5888	4	295	3	[MRI1 - s-methyl-5-thioribose-1-phosphate isomerase mri1, MDE1 - mde1p, SAM4 - sam4p]
GO:0017144	drug metabolic process	0.000488	0.0165	2	5888	259	295	26	[TDH2 - tdh2p, FBA1 - fructose-bisphosphate aldolase fba1, ENO2 - phosphopyruvate hydratase eno2, PDC1 - indolepyruvate decarboxylase 1, SAM2 - methionine adenosyltransferase sam2, ALD6 - aldehyde dehydrogenase (nadp(+)) ald6, PGI1 - glucose-6-phosphate isomerase, PGK1 - phosphoglycerate kinase, ASN2 - asparagine synthase (glutamine-hydrolyzing) 2, HXK2 - hexokinase 2, MDE1 - mde1p, CDC19 - pyruv…
GO:0000460	maturation of 5.8S rRNA	0.000567	0.0191	5.44	5888	22	295	6	[RPF2 - rpf2p, MTR4 - mtr4p, CIC1 - cic1p, MAK16 - mak16p, MAK5 - mak5p, NOP7 - nop7p]
GO:0019693	ribose phosphate metabolic process	0.000581	0.0194	2.35	5888	153	295	18	[PFK1 - 6-phosphofructokinase subunit alpha, TKL1 - transketolase tkl1, TDH2 - tdh2p, TPI1 - triose-phosphate isomerase tpi1, FBA1 - fructose-bisphosphate aldolase fba1, ENO2 - phosphopyruvate hydratase eno2, TDH3 - glyceraldehyde-3-phosphate dehydrogenase (phosphorylating) tdh3, PDC1 - indolepyruvate decarboxylase 1, PGI1 - glucose-6-phosphate isomerase, PGK1 - phosphoglycerate kinase, GUA1 - gm…
GO:0016052	carbohydrate catabolic process	0.00063	0.0209	2.96	5888	81	295	12	[PFK1 - 6-phosphofructokinase subunit alpha, TDH2 - tdh2p, SUN4 - sun4p, HXK2 - hexokinase 2, TPI1 - triose-phosphate isomerase tpi1, FBA1 - fructose-bisphosphate aldolase fba1, ENO2 - phosphopyruvate hydratase eno2, TDH3 - glyceraldehyde-3-phosphate dehydrogenase (phosphorylating) tdh3, CDC19 - pyruvate kinase cdc19, GPM1 - phosphoglycerate mutase gpm1, PGK1 - phosphoglycerate kinase, PGI1 - glu…
GO:0045903	positive regulation of translational fidelity	0.000637	0.021	8.87	5888	9	295	4	[RPS9B - ribosomal 40s subunit protein s9b, RPS2 - ribosomal 40s subunit protein s2, GCD11 - gcd11p, RPS9A - ribosomal 40s subunit protein s9a]
GO:0006164	purine nucleotide biosynthetic process	0.000669	0.0219	2.79	5888	93	295	13	[PFK1 - 6-phosphofructokinase subunit alpha, TDH2 - tdh2p, FBA1 - fructose-bisphosphate aldolase fba1, TPI1 - triose-phosphate isomerase tpi1, ENO2 - phosphopyruvate hydratase eno2, TDH3 - glyceraldehyde-3-phosphate dehydrogenase (phosphorylating) tdh3, PGI1 - glucose-6-phosphate isomerase, PGK1 - phosphoglycerate kinase, GUA1 - gmp synthase (glutamine-hydrolyzing), HXK2 - hexokinase 2, CDC19 - p…
GO:0072521	purine-containing compound metabolic process	0.000673	0.0219	2.39	5888	142	295	17	[PFK1 - 6-phosphofructokinase subunit alpha, TDH2 - tdh2p, TPI1 - triose-phosphate isomerase tpi1, FBA1 - fructose-bisphosphate aldolase fba1, ENO2 - phosphopyruvate hydratase eno2, TDH3 - glyceraldehyde-3-phosphate dehydrogenase (phosphorylating) tdh3, PDC1 - indolepyruvate decarboxylase 1, SAM4 - sam4p, PGI1 - glucose-6-phosphate isomerase, PGK1 - phosphoglycerate kinase, GUA1 - gmp synthase (g…
GO:0006732	coenzyme metabolic process	0.000761	0.0247	2.18	5888	183	295	20	[PFK1 - 6-phosphofructokinase subunit alpha, TKL1 - transketolase tkl1, TDH2 - tdh2p, TPI1 - triose-phosphate isomerase tpi1, FBA1 - fructose-bisphosphate aldolase fba1, ENO2 - phosphopyruvate hydratase eno2, TDH3 - glyceraldehyde-3-phosphate dehydrogenase (phosphorylating) tdh3, PDC1 - indolepyruvate decarboxylase 1, ALD6 - aldehyde dehydrogenase (nadp(+)) ald6, SAM2 - methionine adenosyltransfe…
GO:0009117	nucleotide metabolic process	0.000803	0.0258	2.04	5888	225	295	23	[PFK1 - 6-phosphofructokinase subunit alpha, TKL1 - transketolase tkl1, TDH2 - tdh2p, FBA1 - fructose-bisphosphate aldolase fba1, TPI1 - triose-phosphate isomerase tpi1, ENO2 - phosphopyruvate hydratase eno2, TDH3 - glyceraldehyde-3-phosphate dehydrogenase (phosphorylating) tdh3, PDC1 - indolepyruvate decarboxylase 1, ALD6 - aldehyde dehydrogenase (nadp(+)) ald6, PGI1 - glucose-6-phosphate isomer…
GO:0044270	cellular nitrogen compound catabolic process	0.000907	0.029	2.06	5888	213	295	22	[PFK1 - 6-phosphofructokinase subunit alpha, CDC33 - cdc33p, TDH2 - tdh2p, DBP2 - dbp2p, HRP1 - hrp1p, FBA1 - fructose-bisphosphate aldolase fba1, TPI1 - triose-phosphate isomerase tpi1, ENO2 - phosphopyruvate hydratase eno2, TDH3 - glyceraldehyde-3-phosphate dehydrogenase (phosphorylating) tdh3, PDC1 - indolepyruvate decarboxylase 1, PGI1 - glucose-6-phosphate isomerase, PGK1 - phosphoglycerate …
GO:0009259	ribonucleotide metabolic process	0.000914	0.0291	2.4	5888	133	295	16	[PFK1 - 6-phosphofructokinase subunit alpha, TDH2 - tdh2p, TPI1 - triose-phosphate isomerase tpi1, FBA1 - fructose-bisphosphate aldolase fba1, ENO2 - phosphopyruvate hydratase eno2, TDH3 - glyceraldehyde-3-phosphate dehydrogenase (phosphorylating) tdh3, PDC1 - indolepyruvate decarboxylase 1, PGK1 - phosphoglycerate kinase, PGI1 - glucose-6-phosphate isomerase, URA7 - ctp synthase ura7, GUA1 - gmp…

## Sheet: 1C PC1 high
GO Term	Description	P-value	FDR q-value	Enrichment	N	B	n	b	Genes
GO:0031505	fungal-type cell wall organization	4.12e-14	2.14e-10	4.26	5888	185	269	36	[IRC18 - irc18p, YLR194C - hypothetical protein, LOH1 - loh1p, PAU19 - pau19p, PAU23 - pau23p, PIR3 - pir3p, SPS2 - sps2p, PUN1 - pun1p, PAU4 - pau4p, SPS22 - sps22p, NCA3 - nca3p, SPO75 - spo75p, CSR2 - csr2p, PAU2 - pau2p, PAU5 - pau5p, DAN1 - dan1p, SPO77 - spo77p, DIT1 - dit1p, SPS100 - sps100p, PAU1 - pau1p, RRT12 - rrt12p, PAU11 - pau11p, OSW1 - osw1p, SPI1 - spi1p, YAL018C - hypothetical p…
GO:0071555	cell wall organization	1.31e-13	3.38e-10	3.74	5888	234	269	40	[IRC18 - irc18p, YLR194C - hypothetical protein, LOH1 - loh1p, PAU23 - pau23p, PAU19 - pau19p, PIR3 - pir3p, SPS2 - sps2p, PUN1 - pun1p, PAU4 - pau4p, YGP1 - ygp1p, SPS22 - sps22p, NCA3 - nca3p, SPO75 - spo75p, ECM11 - ecm11p, CSR2 - csr2p, PAU2 - pau2p, SPO77 - spo77p, PAU5 - pau5p, DAN1 - dan1p, DIT1 - dit1p, SPS100 - sps100p, PAU1 - pau1p, RRT12 - rrt12p, PAU11 - pau11p, OSW1 - osw1p, ECM13 - …
GO:0045229	external encapsulating structure organization	1.31e-13	2.25e-10	3.74	5888	234	269	40	[IRC18 - irc18p, YLR194C - hypothetical protein, LOH1 - loh1p, PAU23 - pau23p, PAU19 - pau19p, PIR3 - pir3p, SPS2 - sps2p, PUN1 - pun1p, PAU4 - pau4p, YGP1 - ygp1p, SPS22 - sps22p, NCA3 - nca3p, SPO75 - spo75p, ECM11 - ecm11p, CSR2 - csr2p, PAU2 - pau2p, SPO77 - spo77p, PAU5 - pau5p, DAN1 - dan1p, DIT1 - dit1p, SPS100 - sps100p, PAU1 - pau1p, RRT12 - rrt12p, PAU11 - pau11p, OSW1 - osw1p, ECM13 - …
GO:0071852	fungal-type cell wall organization or biogenesis	4.26e-13	5.52e-10	3.96	5888	199	269	36	[IRC18 - irc18p, YLR194C - hypothetical protein, LOH1 - loh1p, PAU23 - pau23p, PAU19 - pau19p, SPS2 - sps2p, PIR3 - pir3p, PUN1 - pun1p, PAU4 - pau4p, SPS22 - sps22p, NCA3 - nca3p, SPO75 - spo75p, CSR2 - csr2p, PAU2 - pau2p, SPO77 - spo77p, PAU5 - pau5p, DAN1 - dan1p, DIT1 - dit1p, SPS100 - sps100p, PAU1 - pau1p, RRT12 - rrt12p, PAU11 - pau11p, OSW1 - osw1p, SPI1 - spi1p, YAL018C - hypothetical p…
GO:0071554	cell wall organization or biogenesis	6.24e-13	6.47e-10	3.57	5888	245	269	40	[IRC18 - irc18p, YLR194C - hypothetical protein, LOH1 - loh1p, PAU23 - pau23p, PAU19 - pau19p, PIR3 - pir3p, SPS2 - sps2p, PUN1 - pun1p, PAU4 - pau4p, YGP1 - ygp1p, SPS22 - sps22p, NCA3 - nca3p, SPO75 - spo75p, ECM11 - ecm11p, CSR2 - csr2p, PAU2 - pau2p, SPO77 - spo77p, PAU5 - pau5p, DAN1 - dan1p, DIT1 - dit1p, SPS100 - sps100p, PAU1 - pau1p, RRT12 - rrt12p, PAU11 - pau11p, OSW1 - osw1p, ECM13 - …
GO:0022414	reproductive process	1.71e-10	1.48e-07	2.62	5888	409	269	49	[RIM4 - rim4p, SPO11 - spo11p, SAE3 - sae3p, SAG1 - sag1p, MEK1 - mek1p, FUS3 - fus3p, SPS2 - sps2p, SPR28 - septin spr28, SPS22 - sps22p, MAM1 - mam1p, SPO77 - spo77p, GAC1 - gac1p, FUS1 - fus1p, PRM2 - prm2p, PRM1 - prm1p, YOL047C - hypothetical protein, AMA1 - ama1p, CDA1 - chitin deacetylase cda1, CDA2 - chitin deacetylase cda2, IRC18 - irc18p, STE3 - ste3p, LOH1 - loh1p, ASG7 - asg7p, PCH2 -…
GO:0070726	cell wall assembly	3.93e-10	2.91e-07	6.87	5888	51	269	16	[IRC18 - irc18p, DIT1 - dit1p, LOH1 - loh1p, SPS100 - sps100p, RRT12 - rrt12p, OSW1 - osw1p, YAL018C - hypothetical protein, SPS2 - sps2p, YGP1 - ygp1p, SPS22 - sps22p, YOL047C - hypothetical protein, SPO75 - spo75p, AMA1 - ama1p, CDA1 - chitin deacetylase cda1, SPO77 - spo77p, CDA2 - chitin deacetylase cda2]
GO:0030476	ascospore wall assembly	2.08e-09	1.35e-06	6.7	5888	49	269	15	[IRC18 - irc18p, DIT1 - dit1p, LOH1 - loh1p, SPS100 - sps100p, RRT12 - rrt12p, OSW1 - osw1p, YAL018C - hypothetical protein, SPS2 - sps2p, SPS22 - sps22p, YOL047C - hypothetical protein, SPO75 - spo75p, AMA1 - ama1p, CDA1 - chitin deacetylase cda1, SPO77 - spo77p, CDA2 - chitin deacetylase cda2]
GO:0042244	spore wall assembly	2.08e-09	1.2e-06	6.7	5888	49	269	15	[IRC18 - irc18p, DIT1 - dit1p, LOH1 - loh1p, SPS100 - sps100p, RRT12 - rrt12p, OSW1 - osw1p, YAL018C - hypothetical protein, SPS2 - sps2p, SPS22 - sps22p, YOL047C - hypothetical protein, SPO75 - spo75p, AMA1 - ama1p, CDA1 - chitin deacetylase cda1, SPO77 - spo77p, CDA2 - chitin deacetylase cda2]
GO:0071940	fungal-type cell wall assembly	2.85e-09	1.48e-06	6.57	5888	50	269	15	[IRC18 - irc18p, DIT1 - dit1p, LOH1 - loh1p, SPS100 - sps100p, RRT12 - rrt12p, OSW1 - osw1p, YAL018C - hypothetical protein, SPS2 - sps2p, SPS22 - sps22p, YOL047C - hypothetical protein, SPO75 - spo75p, AMA1 - ama1p, CDA1 - chitin deacetylase cda1, SPO77 - spo77p, CDA2 - chitin deacetylase cda2]
GO:0030435	sporulation resulting in formation of a cellular spore	3.2e-09	1.51e-06	3.88	5888	141	269	25	[IRC18 - irc18p, RIM4 - rim4p, LOH1 - loh1p, SPO11 - spo11p, SPO19 - spo19p, SPS2 - sps2p, SPR28 - septin spr28, SPS22 - sps22p, SPO75 - spo75p, SPR3 - septin spr3, SPO77 - spo77p, DIT1 - dit1p, SMA1 - sma1p, SPS100 - sps100p, RRT12 - rrt12p, SPO74 - spo74p, OSW1 - osw1p, YAL018C - hypothetical protein, SGA1 - glucan 1,4-alpha-glucosidase, YOL047C - hypothetical protein, AMA1 - ama1p, YNL194C - h…
GO:0043934	sporulation	3.73e-09	1.61e-06	3.85	5888	142	269	25	[IRC18 - irc18p, RIM4 - rim4p, LOH1 - loh1p, SPO11 - spo11p, SPO19 - spo19p, SPS2 - sps2p, SPR28 - septin spr28, SPS22 - sps22p, SPO75 - spo75p, SPR3 - septin spr3, SPO77 - spo77p, DIT1 - dit1p, SMA1 - sma1p, SPS100 - sps100p, RRT12 - rrt12p, SPO74 - spo74p, OSW1 - osw1p, YAL018C - hypothetical protein, SGA1 - glucan 1,4-alpha-glucosidase, YOL047C - hypothetical protein, AMA1 - ama1p, YNL194C - h…
GO:0030154	cell differentiation	5.03e-09	2.01e-06	3.8	5888	144	269	25	[IRC18 - irc18p, RIM4 - rim4p, LOH1 - loh1p, SPO11 - spo11p, SPO19 - spo19p, SPS2 - sps2p, SPR28 - septin spr28, SPS22 - sps22p, SPO75 - spo75p, SPR3 - septin spr3, SPO77 - spo77p, DIT1 - dit1p, SMA1 - sma1p, SPS100 - sps100p, RRT12 - rrt12p, SPO74 - spo74p, OSW1 - osw1p, YAL018C - hypothetical protein, SGA1 - glucan 1,4-alpha-glucosidase, YOL047C - hypothetical protein, AMA1 - ama1p, YNL194C - h…
GO:1903046	meiotic cell cycle process	2.69e-08	9.97e-06	2.87	5888	252	269	33	[IRC18 - irc18p, RIM4 - rim4p, LOH1 - loh1p, SPO11 - spo11p, SAE3 - sae3p, PCH2 - pch2p, MEK1 - mek1p, REC8 - rec8p, SPO19 - spo19p, SPS2 - sps2p, SPR28 - septin spr28, SPS22 - sps22p, SPO75 - spo75p, ECM11 - ecm11p, MAM1 - mam1p, SPR3 - septin spr3, SPO77 - spo77p, DIT1 - dit1p, SMA1 - sma1p, SPS100 - sps100p, MSC1 - msc1p, RRT12 - rrt12p, SPO74 - spo74p, IRC15 - irc15p, OSW1 - osw1p, YAL018C - …
GO:0010927	cellular component assembly involved in morphogenesis	3.17e-08	1.1e-05	5.23	5888	67	269	16	[IRC18 - irc18p, DIT1 - dit1p, LOH1 - loh1p, SMA1 - sma1p, SPS100 - sps100p, RRT12 - rrt12p, OSW1 - osw1p, YAL018C - hypothetical protein, SPS2 - sps2p, SPS22 - sps22p, YOL047C - hypothetical protein, SPO75 - spo75p, AMA1 - ama1p, CDA1 - chitin deacetylase cda1, SPO77 - spo77p, CDA2 - chitin deacetylase cda2]
GO:0048646	anatomical structure formation involved in morphogenesis	8.56e-08	2.77e-05	3.32	5888	165	269	25	[IRC18 - irc18p, RIM4 - rim4p, LOH1 - loh1p, SPO11 - spo11p, SPO19 - spo19p, SPS2 - sps2p, SPR28 - septin spr28, SPS22 - sps22p, SPO75 - spo75p, SPR3 - septin spr3, SPO77 - spo77p, DIT1 - dit1p, SMA1 - sma1p, SPS100 - sps100p, RRT12 - rrt12p, SPO74 - spo74p, OSW1 - osw1p, YAL018C - hypothetical protein, SGA1 - glucan 1,4-alpha-glucosidase, YOL047C - hypothetical protein, AMA1 - ama1p, YNL194C - h…
GO:0048869	cellular developmental process	1.97e-07	6e-05	3.09	5888	184	269	26	[IRC18 - irc18p, RIM4 - rim4p, LOH1 - loh1p, SPO11 - spo11p, SPO19 - spo19p, SPS2 - sps2p, SPR28 - septin spr28, SPS22 - sps22p, SPO75 - spo75p, SPR3 - septin spr3, FIG1 - fig1p, SPO77 - spo77p, DIT1 - dit1p, SMA1 - sma1p, SPS100 - sps100p, RRT12 - rrt12p, SPO74 - spo74p, OSW1 - osw1p, YAL018C - hypothetical protein, SGA1 - glucan 1,4-alpha-glucosidase, YOL047C - hypothetical protein, AMA1 - ama1…
GO:0043902	positive regulation of multi-organism process	4.82e-07	0.000139	5.84	5888	45	269	12	[MF(ALPHA)1 - mf(alpha)1p, MFA2 - mfa2p, STE18 - ste18p, STE3 - ste3p, MF(ALPHA)2 - mf(alpha)2p, MFA1 - mfa1p, YLR040C - hypothetical protein, AXL1 - axl1p, FUS3 - fus3p, AMA1 - ama1p, GPA1 - gpa1p, SPO77 - spo77p]
GO:2000243	positive regulation of reproductive process	5.83e-07	0.000159	5.27	5888	54	269	13	[MFA2 - mfa2p, STE3 - ste3p, YLR040C - hypothetical protein, MFA1 - mfa1p, FUS3 - fus3p, AXL1 - axl1p, GPA1 - gpa1p, MF(ALPHA)1 - mf(alpha)1p, STE18 - ste18p, NDJ1 - ndj1p, MF(ALPHA)2 - mf(alpha)2p, AMA1 - ama1p, SPO77 - spo77p]
GO:0003006	developmental process involved in reproduction	1.46e-06	0.000379	3.24	5888	142	269	21	[IRC18 - irc18p, DIT1 - dit1p, LOH1 - loh1p, SMA1 - sma1p, SPS100 - sps100p, RRT12 - rrt12p, SPO74 - spo74p, OSW1 - osw1p, SPS2 - sps2p, YAL018C - hypothetical protein, SPR28 - septin spr28, SPS22 - sps22p, YOL047C - hypothetical protein, SPO75 - spo75p, AMA1 - ama1p, SPR3 - septin spr3, YNL194C - hypothetical protein, CDA1 - chitin deacetylase cda1, CDA2 - chitin deacetylase cda2, SPO77 - spo77p…
GO:0006081	cellular aldehyde metabolic process	1.66e-06	0.000409	5.25	5888	50	269	12	[MLS1 - malate synthase mls1, SNZ2 - snz2p, GND2 - phosphogluconate dehydrogenase (decarboxylating) gnd2, IDP2 - isocitrate dehydrogenase (nadp(+)) idp2, SNZ3 - snz3p, HSP33 - hsp33p, HSP32 - hsp32p, SNO4 - sno4p, TKL2 - transketolase tkl2, SOL4 - 6-phosphogluconolactonase sol4, NQM1 - sedoheptulose-7-phosphate:d-glyceraldehyde-3-phosphate transaldolase nqm1, SNO1 - sno1p]
GO:0032502	developmental process	2.9e-06	0.000683	2.7	5888	211	269	26	[IRC18 - irc18p, RIM4 - rim4p, LOH1 - loh1p, SPO11 - spo11p, SPO19 - spo19p, SPS2 - sps2p, SPR28 - septin spr28, SPS22 - sps22p, SPO75 - spo75p, SPR3 - septin spr3, SPO77 - spo77p, FIG1 - fig1p, DIT1 - dit1p, SMA1 - sma1p, SPS100 - sps100p, RRT12 - rrt12p, SPO74 - spo74p, OSW1 - osw1p, YAL018C - hypothetical protein, SGA1 - glucan 1,4-alpha-glucosidase, YOL047C - hypothetical protein, AMA1 - ama1…
GO:0043900	regulation of multi-organism process	3.8e-06	0.000856	4.52	5888	63	269	13	[MFA2 - mfa2p, STE3 - ste3p, YLR040C - hypothetical protein, MFA1 - mfa1p, FUS1 - fus1p, FUS3 - fus3p, AXL1 - axl1p, GPA1 - gpa1p, MF(ALPHA)1 - mf(alpha)1p, STE18 - ste18p, MF(ALPHA)2 - mf(alpha)2p, AMA1 - ama1p, SPO77 - spo77p]
GO:0000750	pheromone-dependent signal transduction involved in conjugation with cellular fusion	4.61e-06	0.000995	7.61	5888	23	269	8	[MF(ALPHA)1 - mf(alpha)1p, STE18 - ste18p, STE3 - ste3p, MFA2 - mfa2p, MF(ALPHA)2 - mf(alpha)2p, MFA1 - mfa1p, FUS3 - fus3p, GPA1 - gpa1p]
GO:0032005	signal transduction involved in positive regulation of conjugation with cellular fusion	4.61e-06	0.000955	7.61	5888	23	269	8	[MF(ALPHA)1 - mf(alpha)1p, STE18 - ste18p, STE3 - ste3p, MFA2 - mfa2p, MF(ALPHA)2 - mf(alpha)2p, MFA1 - mfa1p, FUS3 - fus3p, GPA1 - gpa1p]
GO:0031136	positive regulation of conjugation	5.09e-06	0.00101	5.76	5888	38	269	10	[MF(ALPHA)1 - mf(alpha)1p, MFA2 - mfa2p, STE18 - ste18p, STE3 - ste3p, MF(ALPHA)2 - mf(alpha)2p, MFA1 - mfa1p, YLR040C - hypothetical protein, AXL1 - axl1p, FUS3 - fus3p, GPA1 - gpa1p]
GO:0031139	positive regulation of conjugation with cellular fusion	5.09e-06	0.000977	5.76	5888	38	269	10	[MF(ALPHA)1 - mf(alpha)1p, MFA2 - mfa2p, STE18 - ste18p, STE3 - ste3p, MF(ALPHA)2 - mf(alpha)2p, MFA1 - mfa1p, YLR040C - hypothetical protein, AXL1 - axl1p, FUS3 - fus3p, GPA1 - gpa1p]
GO:0042724	thiamine-containing compound biosynthetic process	6.3e-06	0.00117	10.94	5888	12	269	6	[THI12 - thi12p, SNZ2 - snz2p, THI2 - thi2p, THI5 - thi5p, SNZ3 - snz3p, THI4 - thi4p]
GO:0009228	thiamine biosynthetic process	6.3e-06	0.00113	10.94	5888	12	269	6	[THI12 - thi12p, SNZ2 - snz2p, THI2 - thi2p, THI5 - thi5p, SNZ3 - snz3p, THI4 - thi4p]
GO:0031137	regulation of conjugation with cellular fusion	7.37e-06	0.00127	5.02	5888	48	269	11	[MF(ALPHA)1 - mf(alpha)1p, MFA2 - mfa2p, STE18 - ste18p, STE3 - ste3p, MF(ALPHA)2 - mf(alpha)2p, MFA1 - mfa1p, YLR040C - hypothetical protein, FUS1 - fus1p, AXL1 - axl1p, FUS3 - fus3p, GPA1 - gpa1p]
GO:0046999	regulation of conjugation	7.37e-06	0.00123	5.02	5888	48	269	11	[MF(ALPHA)1 - mf(alpha)1p, MFA2 - mfa2p, STE18 - ste18p, STE3 - ste3p, MF(ALPHA)2 - mf(alpha)2p, MFA1 - mfa1p, YLR040C - hypothetical protein, FUS1 - fus1p, AXL1 - axl1p, FUS3 - fus3p, GPA1 - gpa1p]
GO:0006772	thiamine metabolic process	1.13e-05	0.00182	10.1	5888	13	269	6	[THI12 - thi12p, SNZ2 - snz2p, THI2 - thi2p, THI5 - thi5p, SNZ3 - snz3p, THI4 - thi4p]
GO:2000241	regulation of reproductive process	1.84e-05	0.00288	3.34	5888	105	269	16	[STE3 - ste3p, MFA2 - mfa2p, MEK1 - mek1p, PCH2 - pch2p, MFA1 - mfa1p, YLR040C - hypothetical protein, FUS1 - fus1p, AXL1 - axl1p, FUS3 - fus3p, GPA1 - gpa1p, MF(ALPHA)1 - mf(alpha)1p, STE18 - ste18p, NDJ1 - ndj1p, MF(ALPHA)2 - mf(alpha)2p, AMA1 - ama1p, SPO77 - spo77p]
GO:0042723	thiamine-containing compound metabolic process	1.89e-05	0.00289	9.38	5888	14	269	6	[THI12 - thi12p, SNZ2 - snz2p, THI2 - thi2p, THI5 - thi5p, SNZ3 - snz3p, THI4 - thi4p]
GO:0006112	energy reserve metabolic process	2.39e-05	0.00354	6.25	5888	28	269	8	[IGD1 - igd1p, GLC3 - 1,4-alpha-glucan branching enzyme, GIP2 - gip2p, GPH1 - gph1p, SGA1 - glucan 1,4-alpha-glucosidase, GAC1 - gac1p, YHL012W - utp--glucose-1-phosphate uridylyltransferase, RGI2 - rgi2p]
GO:0034219	carbohydrate transmembrane transport	3.17e-05	0.00457	6.04	5888	29	269	8	[HXT10 - hxt10p, HXT13 - hxt13p, STL1 - stl1p, HXT16 - hxt16p, HXT4 - hxt4p, HXT7 - hxt7p, HXT5 - hxt5p, HXT14 - hxt14p]
GO:0008645	hexose transmembrane transport	3.63e-05	0.00508	6.96	5888	22	269	7	[HXT10 - hxt10p, HXT13 - hxt13p, HXT16 - hxt16p, HXT4 - hxt4p, HXT7 - hxt7p, HXT5 - hxt5p, HXT14 - hxt14p]
GO:0015749	monosaccharide transmembrane transport	3.63e-05	0.00495	6.96	5888	22	269	7	[HXT10 - hxt10p, HXT13 - hxt13p, HXT16 - hxt16p, HXT4 - hxt4p, HXT7 - hxt7p, HXT5 - hxt5p, HXT14 - hxt14p]
GO:0015761	mannose transmembrane transport	4.68e-05	0.00621	8.21	5888	16	269	6	[HXT10 - hxt10p, HXT13 - hxt13p, HXT16 - hxt16p, HXT4 - hxt4p, HXT7 - hxt7p, HXT5 - hxt5p]
GO:0072524	pyridine-containing compound metabolic process	6.26e-05	0.00811	3.33	5888	92	269	14	[SNZ2 - snz2p, SNZ3 - snz3p, TKL2 - transketolase tkl2, SOL4 - 6-phosphogluconolactonase sol4, NQM1 - sedoheptulose-7-phosphate:d-glyceraldehyde-3-phosphate transaldolase nqm1, ERR3 - phosphopyruvate hydratase err3, BNA2 - bna2p, NDE2 - nadh-ubiquinone reductase (h(+)-translocating) nde2, GPM2 - phosphoglycerate mutase family protein gpm2, GND2 - phosphogluconate dehydrogenase (decarboxylating) g…
GO:0022413	reproductive process in single-celled organism	6.41e-05	0.0081	3.75	5888	70	269	12	[STE3 - ste3p, SPR28 - septin spr28, FUS1 - fus1p, SPO74 - spo74p, AXL1 - axl1p, SPO75 - spo75p, AMA1 - ama1p, YNL194C - hypothetical protein, OSW1 - osw1p, SPR3 - septin spr3, FIG1 - fig1p, SPO77 - spo77p]
GO:0005975	carbohydrate metabolic process	6.58e-05	0.00811	2.27	5888	251	269	26	[MLS1 - malate synthase mls1, DSF1 - mannitol dehydrogenase dsf1, GLC3 - 1,4-alpha-glucan branching enzyme, GPH1 - gph1p, NQM1 - sedoheptulose-7-phosphate:d-glyceraldehyde-3-phosphate transaldolase nqm1, ERR3 - phosphopyruvate hydratase err3, MAL32 - mal32p, AMS1 - ams1p, GND2 - phosphogluconate dehydrogenase (decarboxylating) gnd2, GIP2 - gip2p, GPM2 - phosphoglycerate mutase family protein gpm2…
GO:0015755	fructose transmembrane transport	0.0001	0.0121	7.3	5888	18	269	6	[HXT10 - hxt10p, HXT13 - hxt13p, HXT16 - hxt16p, HXT4 - hxt4p, HXT7 - hxt7p, HXT5 - hxt5p]
GO:0005977	glycogen metabolic process	0.00012	0.0141	5.89	5888	26	269	7	[IGD1 - igd1p, GLC3 - 1,4-alpha-glucan branching enzyme, GIP2 - gip2p, GPH1 - gph1p, SGA1 - glucan 1,4-alpha-glucosidase, GAC1 - gac1p, YHL012W - utp--glucose-1-phosphate uridylyltransferase]
GO:0044703	multi-organism reproductive process	0.000194	0.0223	6.57	5888	20	269	6	[MF(ALPHA)1 - mf(alpha)1p, AGA2 - aga2p, ASG7 - asg7p, SAG1 - sag1p, MF(ALPHA)2 - mf(alpha)2p, FIG1 - fig1p]
GO:0006091	generation of precursor metabolites and energy	0.000204	0.023	2.56	5888	154	269	18	[GLC3 - 1,4-alpha-glucan branching enzyme, MFA2 - mfa2p, GPH1 - gph1p, CYC7 - cyc7p, GAC1 - gac1p, ERR3 - phosphopyruvate hydratase err3, NDE2 - nadh-ubiquinone reductase (h(+)-translocating) nde2, IGD1 - igd1p, GPM2 - phosphoglycerate mutase family protein gpm2, ISF1 - isf1p, GIP2 - gip2p, SHH3 - protein shh3, SGA1 - glucan 1,4-alpha-glucosidase, ERR1 - phosphopyruvate hydratase err1, ERR2 - pho…
GO:0051704	multi-organism process	0.000253	0.0279	4.61	5888	38	269	8	[MF(ALPHA)1 - mf(alpha)1p, AGA2 - aga2p, PRM1 - prm1p, SAG1 - sag1p, ASG7 - asg7p, MF(ALPHA)2 - mf(alpha)2p, FUS3 - fus3p, FIG1 - fig1p]
GO:1904659	glucose transmembrane transport	0.000261	0.0282	6.25	5888	21	269	6	[HXT10 - hxt10p, HXT13 - hxt13p, HXT16 - hxt16p, HXT4 - hxt4p, HXT7 - hxt7p, HXT5 - hxt5p]
GO:0016052	carbohydrate catabolic process	0.000272	0.0288	3.24	5888	81	269	12	[AMS1 - ams1p, GPH1 - gph1p, GPM2 - phosphoglycerate mutase family protein gpm2, GND2 - phosphogluconate dehydrogenase (decarboxylating) gnd2, MAL12 - mal12p, SGA1 - glucan 1,4-alpha-glucosidase, ERR1 - phosphopyruvate hydratase err1, ERR2 - phosphopyruvate hydratase err2, ERR3 - phosphopyruvate hydratase err3, CDA1 - chitin deacetylase cda1, CDA2 - chitin deacetylase cda2, MAL32 - mal32p]
GO:0008643	carbohydrate transport	0.000367	0.038	4.38	5888	40	269	8	[HXT10 - hxt10p, HXT13 - hxt13p, STL1 - stl1p, HXT16 - hxt16p, HXT4 - hxt4p, HXT7 - hxt7p, HXT5 - hxt5p, HXT14 - hxt14p]
GO:0034220	ion transmembrane transport	0.000377	0.0383	2.07	5888	264	269	25	[HXT13 - hxt13p, GEX1 - gex1p, PUT4 - put4p, SUL1 - sul1p, HXT4 - hxt4p, HXT5 - hxt5p, HXT14 - hxt14p, YRO2 - yro2p, HXT10 - hxt10p, HXT16 - hxt16p, NCA3 - nca3p, HXT7 - hxt7p, SPO75 - spo75p, HSP30 - hsp30p, SFC1 - sfc1p, PHM7 - phm7p, PRM6 - prm6p, FMP43 - fmp43p, TPO2 - tpo2p, STL1 - stl1p, ATO2 - ato2p, JEN1 - jen1p, CRC1 - crc1p, RTC2 - rtc2p, ALP1 - alp1p]
GO:0032787	monocarboxylic acid metabolic process	0.000519	0.0517	2.37	5888	166	269	18	[MLS1 - malate synthase mls1, FRM2 - frm2p, SNO4 - sno4p, ERR3 - phosphopyruvate hydratase err3, POX1 - acyl-coa oxidase, NDE2 - nadh-ubiquinone reductase (h(+)-translocating) nde2, GPM2 - phosphoglycerate mutase family protein gpm2, GND2 - phosphogluconate dehydrogenase (decarboxylating) gnd2, XBP1 - xbp1p, ERR1 - phosphopyruvate hydratase err1, IDP2 - isocitrate dehydrogenase (nadp(+)) idp2, ER…
GO:0017144	drug metabolic process	0.000677	0.0662	2.03	5888	259	269	24	[MLS1 - malate synthase mls1, THI12 - thi12p, SNZ2 - snz2p, AGX1 - alanine--glyoxylate transaminase, THI5 - thi5p, SNZ3 - snz3p, ERR3 - phosphopyruvate hydratase err3, NDE2 - nadh-ubiquinone reductase (h(+)-translocating) nde2, DAL1 - allantoinase, DAL4 - dal4p, GPM2 - phosphoglycerate mutase family protein gpm2, THI2 - thi2p, SHH3 - protein shh3, ERR1 - phosphopyruvate hydratase err1, PDC6 - ind…
GO:0046496	nicotinamide nucleotide metabolic process	0.000836	0.0802	3.05	5888	79	269	11	[GPM2 - phosphoglycerate mutase family protein gpm2, GND2 - phosphogluconate dehydrogenase (decarboxylating) gnd2, ERR1 - phosphopyruvate hydratase err1, IDP2 - isocitrate dehydrogenase (nadp(+)) idp2, ERR2 - phosphopyruvate hydratase err2, TKL2 - transketolase tkl2, SOL4 - 6-phosphogluconolactonase sol4, NQM1 - sedoheptulose-7-phosphate:d-glyceraldehyde-3-phosphate transaldolase nqm1, ERR3 - pho…
GO:0019249	lactate biosynthetic process	0.000881	0.083	13.13	5888	5	269	3	[HSP33 - hsp33p, HSP32 - hsp32p, SNO4 - sno4p]
GO:0019362	pyridine nucleotide metabolic process	0.000931	0.0861	3.01	5888	80	269	11	[GND2 - phosphogluconate dehydrogenase (decarboxylating) gnd2, GPM2 - phosphoglycerate mutase family protein gpm2, ERR1 - phosphopyruvate hydratase err1, IDP2 - isocitrate dehydrogenase (nadp(+)) idp2, ERR2 - phosphopyruvate hydratase err2, TKL2 - transketolase tkl2, SOL4 - 6-phosphogluconolactonase sol4, NQM1 - sedoheptulose-7-phosphate:d-glyceraldehyde-3-phosphate transaldolase nqm1, ERR3 - pho…

## Sheet: S1C down wt 48h
GO Term	Description	P-value	FDR q-value	Enrichment	N	B	n	b	Genes
GO:0022613	ribonucleoprotein complex biogenesis	6.55e-103	3.37e-99	5.21	5714	221	853	172	[NSA2 - nsa2p, DBP8 - atp-dependent rna helicase dbp8, LCP5 - lcp5p, FAF1 - faf1p, RRB1 - rrb1p, UTP30 - utp30p, MAK16 - mak16p, KRR1 - krr1p, PUF6 - puf6p, RPL8A - ribosomal 60s subunit protein l8a, NOP56 - nop56p, NOP7 - nop7p, UTP10 - utp10p, UTP14 - utp14p, SPB1 - spb1p, RPA43 - rpa43p, DBP10 - dbp10p, RSA3 - rsa3p, RPA190 - rpa190p, NOP4 - nop4p, RPS19B - ribosomal 40s subunit protein s19b, …
GO:0002181	cytoplasmic translation	9.75e-103	2.51e-99	6.2	5714	148	853	137	[RPL29 - ribosomal 60s subunit protein l29, RPL2B - ribosomal 60s subunit protein l2b, RPL2A - ribosomal 60s subunit protein l2a, RPS4A - rps4ap, RBG1 - rbg1p, RPS26B - ribosomal 40s subunit protein s26b, RPL1B - ribosomal 60s subunit protein l1b, RPL9A - ribosomal 60s subunit protein l9a, RPL23B - ribosomal 60s subunit protein l23b, RPL13B - ribosomal 60s subunit protein l13b, RPS16A - ribosomal…
GO:0042254	ribosome biogenesis	5.04e-94	8.64e-91	5.32	5714	194	853	154	[NSA2 - nsa2p, DBP8 - atp-dependent rna helicase dbp8, LCP5 - lcp5p, FAF1 - faf1p, RRB1 - rrb1p, UTP30 - utp30p, KRR1 - krr1p, RPL8A - ribosomal 60s subunit protein l8a, NOP56 - nop56p, NOP7 - nop7p, UTP10 - utp10p, UTP14 - utp14p, SPB1 - spb1p, RPA43 - rpa43p, DBP10 - dbp10p, RSA3 - rsa3p, RPA190 - rpa190p, NOP4 - nop4p, RPS19B - ribosomal 40s subunit protein s19b, ALB1 - alb1p, NOB1 - nob1p, RI…
GO:0034660	ncRNA metabolic process	1.72e-91	2.21e-88	3.44	5714	494	853	254	[NSA2 - nsa2p, LCP5 - lcp5p, RRB1 - rrb1p, UTP30 - utp30p, RPL1B - ribosomal 60s subunit protein l1b, LHP1 - lhp1p, HHT2 - hht2p, KRR1 - krr1p, RPS16A - ribosomal 40s subunit protein s16a, PWP1 - pwp1p, RPL8A - ribosomal 60s subunit protein l8a, NOP56 - nop56p, UTP10 - utp10p, SPB1 - spb1p, ALA1 - alanine--trna ligase, RPA43 - rpa43p, LSM4 - lsm4p, DBP10 - dbp10p, RPS8B - ribosomal 40s subunit pr…
GO:0034641	cellular nitrogen compound metabolic process	3e-91	3.08e-88	1.95	5714	1865	853	543	[PRP11 - prp11p, SIR2 - sir2p, RRB1 - rrb1p, TIF1 - tif1p, UTP30 - utp30p, RPL1B - ribosomal 60s subunit protein l1b, LHP1 - lhp1p, KRR1 - krr1p, RPL9A - ribosomal 60s subunit protein l9a, PSA1 - mannose-1-phosphate guanylyltransferase, RPL13B - ribosomal 60s subunit protein l13b, RPS16A - ribosomal 40s subunit protein s16a, RPL8A - ribosomal 60s subunit protein l8a, SPB1 - spb1p, APA1 - apa1p, D…
GO:0044085	cellular component biogenesis	7.5e-90	6.43e-87	4.68	5714	246	853	172	[NSA2 - nsa2p, DBP8 - atp-dependent rna helicase dbp8, LCP5 - lcp5p, FAF1 - faf1p, RRB1 - rrb1p, UTP30 - utp30p, MAK16 - mak16p, KRR1 - krr1p, PUF6 - puf6p, RPL8A - ribosomal 60s subunit protein l8a, NOP56 - nop56p, NOP7 - nop7p, UTP10 - utp10p, UTP14 - utp14p, SPB1 - spb1p, RPA43 - rpa43p, DBP10 - dbp10p, RSA3 - rsa3p, RPA190 - rpa190p, NOP4 - nop4p, RPS19B - ribosomal 40s subunit protein s19b, …
GO:0006364	rRNA processing	1.06e-87	7.78e-85	4.47	5714	267	853	178	[NSA2 - nsa2p, DBP8 - atp-dependent rna helicase dbp8, FAF1 - faf1p, POP5 - pop5p, LCP5 - lcp5p, RRB1 - rrb1p, RPL1B - ribosomal 60s subunit protein l1b, UTP30 - utp30p, MAK16 - mak16p, KRR1 - krr1p, PWP1 - pwp1p, RPS16A - ribosomal 40s subunit protein s16a, NOP7 - nop7p, RPL8A - ribosomal 60s subunit protein l8a, NOP56 - nop56p, UTP14 - utp14p, UTP10 - utp10p, SPB1 - spb1p, LSM4 - lsm4p, RPS8B -…
GO:0006412	translation	3.64e-87	2.34e-84	4.02	5714	335	853	201	[TIF1 - tif1p, RPS26B - ribosomal 40s subunit protein s26b, RPL1B - ribosomal 60s subunit protein l1b, RPL9A - ribosomal 60s subunit protein l9a, RPL23B - ribosomal 60s subunit protein l23b, PRT1 - prt1p, RPL13B - ribosomal 60s subunit protein l13b, RPS16A - ribosomal 40s subunit protein s16a, RPL37B - ribosomal 60s subunit protein l37b, RPL8A - ribosomal 60s subunit protein l8a, ALA1 - alanine--…
GO:0043043	peptide biosynthetic process	8.13e-86	4.65e-83	3.97	5714	339	853	201	[TIF1 - tif1p, RPS26B - ribosomal 40s subunit protein s26b, RPL1B - ribosomal 60s subunit protein l1b, RPL9A - ribosomal 60s subunit protein l9a, RPL23B - ribosomal 60s subunit protein l23b, PRT1 - prt1p, RPL13B - ribosomal 60s subunit protein l13b, RPS16A - ribosomal 40s subunit protein s16a, RPL8A - ribosomal 60s subunit protein l8a, RPL37B - ribosomal 60s subunit protein l37b, ALA1 - alanine--…
GO:0016072	rRNA metabolic process	1.16e-83	5.96e-81	4.08	5714	312	853	190	[DBP8 - atp-dependent rna helicase dbp8, NSA2 - nsa2p, FAF1 - faf1p, POP5 - pop5p, LCP5 - lcp5p, RRB1 - rrb1p, RPL1B - ribosomal 60s subunit protein l1b, UTP30 - utp30p, MAK16 - mak16p, HHT2 - hht2p, KRR1 - krr1p, PWP1 - pwp1p, RPS16A - ribosomal 40s subunit protein s16a, NOP7 - nop7p, NOP56 - nop56p, RPL8A - ribosomal 60s subunit protein l8a, UTP14 - utp14p, UTP10 - utp10p, SPB1 - spb1p, RPA43 -…
GO:0043604	amide biosynthetic process	3.42e-81	1.6e-78	3.65	5714	389	853	212	[TIF1 - tif1p, RPS26B - ribosomal 40s subunit protein s26b, RPL1B - ribosomal 60s subunit protein l1b, RPL9A - ribosomal 60s subunit protein l9a, RPL23B - ribosomal 60s subunit protein l23b, PRT1 - prt1p, RPL13B - ribosomal 60s subunit protein l13b, RPS16A - ribosomal 40s subunit protein s16a, RPL8A - ribosomal 60s subunit protein l8a, RPL37B - ribosomal 60s subunit protein l37b, ALA1 - alanine--…
GO:0034470	ncRNA processing	3.28e-78	1.41e-75	3.62	5714	383	853	207	[NSA2 - nsa2p, LCP5 - lcp5p, RRB1 - rrb1p, UTP30 - utp30p, RPL1B - ribosomal 60s subunit protein l1b, LHP1 - lhp1p, KRR1 - krr1p, RPS16A - ribosomal 40s subunit protein s16a, PWP1 - pwp1p, NOP56 - nop56p, RPL8A - ribosomal 60s subunit protein l8a, UTP10 - utp10p, SPB1 - spb1p, ALA1 - alanine--trna ligase, LSM4 - lsm4p, DBP10 - dbp10p, RPS8B - ribosomal 40s subunit protein s8b, RPS21A - ribosomal …
GO:0006518	peptide metabolic process	1.18e-76	4.66e-74	3.64	5714	372	853	202	[TIF1 - tif1p, RPS26B - ribosomal 40s subunit protein s26b, RPL1B - ribosomal 60s subunit protein l1b, RPL9A - ribosomal 60s subunit protein l9a, RPL23B - ribosomal 60s subunit protein l23b, PRT1 - prt1p, RPL13B - ribosomal 60s subunit protein l13b, RPS16A - ribosomal 40s subunit protein s16a, RPL8A - ribosomal 60s subunit protein l8a, RPL37B - ribosomal 60s subunit protein l37b, ALA1 - alanine--…
GO:1901566	organonitrogen compound biosynthetic process	7.45e-69	2.74e-66	2.6	5714	751	853	291	[TIF1 - tif1p, RPS26B - ribosomal 40s subunit protein s26b, RPL1B - ribosomal 60s subunit protein l1b, CHA1 - l-serine/l-threonine ammonia-lyase cha1, ARO2 - bifunctional chorismate synthase/riboflavin reductase [nad(p)h] aro2, RPL9A - ribosomal 60s subunit protein l9a, RPL23B - ribosomal 60s subunit protein l23b, PSA1 - mannose-1-phosphate guanylyltransferase, PRT1 - prt1p, RPL13B - ribosomal 60…
GO:0043603	cellular amide metabolic process	2.05e-68	7.03e-66	3.18	5714	457	853	217	[TIF1 - tif1p, RPS26B - ribosomal 40s subunit protein s26b, RPL1B - ribosomal 60s subunit protein l1b, RPL9A - ribosomal 60s subunit protein l9a, RPL23B - ribosomal 60s subunit protein l23b, PRT1 - prt1p, RPL13B - ribosomal 60s subunit protein l13b, RPS16A - ribosomal 40s subunit protein s16a, RPL8A - ribosomal 60s subunit protein l8a, RPL37B - ribosomal 60s subunit protein l37b, ALA1 - alanine--…
GO:0044271	cellular nitrogen compound biosynthetic process	6.99e-63	2.25e-60	2.33	5714	918	853	319	[RPS26B - ribosomal 40s subunit protein s26b, TIF1 - tif1p, RPL1B - ribosomal 60s subunit protein l1b, HHT2 - hht2p, RPL9A - ribosomal 60s subunit protein l9a, RPL23B - ribosomal 60s subunit protein l23b, PRT1 - prt1p, PSA1 - mannose-1-phosphate guanylyltransferase, RPL13B - ribosomal 60s subunit protein l13b, RPS16A - ribosomal 40s subunit protein s16a, RPL37B - ribosomal 60s subunit protein l37…
GO:0016070	RNA metabolic process	2.03e-59	6.14e-57	2.29	5714	916	853	313	[NSA2 - nsa2p, LCP5 - lcp5p, PRP11 - prp11p, RRB1 - rrb1p, RPL1B - ribosomal 60s subunit protein l1b, UTP30 - utp30p, HHT2 - hht2p, LHP1 - lhp1p, KRR1 - krr1p, VTS1 - vts1p, PWP1 - pwp1p, RPS16A - ribosomal 40s subunit protein s16a, RPL37B - ribosomal 60s subunit protein l37b, NOP56 - nop56p, RPL8A - ribosomal 60s subunit protein l8a, UTP10 - utp10p, ALA1 - alanine--trna ligase, SPB1 - spb1p, RPA…
GO:0006396	RNA processing	4.8e-56	1.37e-53	2.76	5714	539	853	222	[NSA2 - nsa2p, PRP11 - prp11p, LCP5 - lcp5p, RRB1 - rrb1p, UTP30 - utp30p, RPL1B - ribosomal 60s subunit protein l1b, LHP1 - lhp1p, KRR1 - krr1p, RPS16A - ribosomal 40s subunit protein s16a, PWP1 - pwp1p, RPL8A - ribosomal 60s subunit protein l8a, NOP56 - nop56p, UTP10 - utp10p, SPB1 - spb1p, ALA1 - alanine--trna ligase, LSM4 - lsm4p, DBP10 - dbp10p, RPS8B - ribosomal 40s subunit protein s8b, RPS…
GO:0006807	nitrogen compound metabolic process	4.29e-55	1.16e-52	1.5	5714	2791	853	624	[PRP11 - prp11p, SIR2 - sir2p, NAT1 - nat1p, RRB1 - rrb1p, TIF1 - tif1p, UTP30 - utp30p, RPL1B - ribosomal 60s subunit protein l1b, CHA1 - l-serine/l-threonine ammonia-lyase cha1, ARO2 - bifunctional chorismate synthase/riboflavin reductase [nad(p)h] aro2, LHP1 - lhp1p, RPL9A - ribosomal 60s subunit protein l9a, KRR1 - krr1p, PSA1 - mannose-1-phosphate guanylyltransferase, RPL13B - ribosomal 60s …
GO:0044249	cellular biosynthetic process	7.02e-51	1.81e-48	1.9	5714	1359	853	385	[TIF1 - tif1p, RPL1B - ribosomal 60s subunit protein l1b, CHA1 - l-serine/l-threonine ammonia-lyase cha1, ARO2 - bifunctional chorismate synthase/riboflavin reductase [nad(p)h] aro2, RPL9A - ribosomal 60s subunit protein l9a, PSA1 - mannose-1-phosphate guanylyltransferase, RPL13B - ribosomal 60s subunit protein l13b, RPS16A - ribosomal 40s subunit protein s16a, RPL8A - ribosomal 60s subunit prote…
GO:0009059	macromolecule biosynthetic process	1.16e-50	2.85e-48	2.29	5714	797	853	273	[RPS26B - ribosomal 40s subunit protein s26b, TIF1 - tif1p, RPL1B - ribosomal 60s subunit protein l1b, HHT2 - hht2p, RPL9A - ribosomal 60s subunit protein l9a, RPL23B - ribosomal 60s subunit protein l23b, PRT1 - prt1p, PSA1 - mannose-1-phosphate guanylyltransferase, RPL13B - ribosomal 60s subunit protein l13b, RPS16A - ribosomal 40s subunit protein s16a, RPL37B - ribosomal 60s subunit protein l37…
GO:0034645	cellular macromolecule biosynthetic process	2.58e-50	6.03e-48	2.39	5714	713	853	254	[TIF1 - tif1p, RPS26B - ribosomal 40s subunit protein s26b, RPL1B - ribosomal 60s subunit protein l1b, HHT2 - hht2p, RPL9A - ribosomal 60s subunit protein l9a, RPL23B - ribosomal 60s subunit protein l23b, PSA1 - mannose-1-phosphate guanylyltransferase, PRT1 - prt1p, RPL13B - ribosomal 60s subunit protein l13b, RPS16A - ribosomal 40s subunit protein s16a, RPL8A - ribosomal 60s subunit protein l8a,…
GO:0009058	biosynthetic process	3.14e-50	7.01e-48	1.87	5714	1415	853	394	[TIF1 - tif1p, RPL1B - ribosomal 60s subunit protein l1b, CHA1 - l-serine/l-threonine ammonia-lyase cha1, ARO2 - bifunctional chorismate synthase/riboflavin reductase [nad(p)h] aro2, RPL9A - ribosomal 60s subunit protein l9a, PSA1 - mannose-1-phosphate guanylyltransferase, RPL13B - ribosomal 60s subunit protein l13b, RPS16A - ribosomal 40s subunit protein s16a, RPL8A - ribosomal 60s subunit prote…
GO:0006139	nucleobase-containing compound metabolic process	2.95e-49	6.32e-47	1.83	5714	1481	853	404	[PRP11 - prp11p, SIR2 - sir2p, RRB1 - rrb1p, UTP30 - utp30p, RPL1B - ribosomal 60s subunit protein l1b, LHP1 - lhp1p, KRR1 - krr1p, PSA1 - mannose-1-phosphate guanylyltransferase, RPS16A - ribosomal 40s subunit protein s16a, RPL8A - ribosomal 60s subunit protein l8a, SPB1 - spb1p, APA1 - apa1p, DBP10 - dbp10p, RPS21A - ribosomal 40s subunit protein s21a, TRM2 - trm2p, PRP9 - prp9p, STO1 - sto1p, …
GO:1901576	organic substance biosynthetic process	7.51e-49	1.54e-46	1.86	5714	1397	853	388	[TIF1 - tif1p, RPL1B - ribosomal 60s subunit protein l1b, CHA1 - l-serine/l-threonine ammonia-lyase cha1, ARO2 - bifunctional chorismate synthase/riboflavin reductase [nad(p)h] aro2, RPL9A - ribosomal 60s subunit protein l9a, PSA1 - mannose-1-phosphate guanylyltransferase, RPL13B - ribosomal 60s subunit protein l13b, RPS16A - ribosomal 40s subunit protein s16a, RPL8A - ribosomal 60s subunit prote…
GO:0044237	cellular metabolic process	6.5e-48	1.29e-45	1.4	5714	3193	853	665	[PRP11 - prp11p, SIR2 - sir2p, RRB1 - rrb1p, NAT1 - nat1p, TIF1 - tif1p, RPL1B - ribosomal 60s subunit protein l1b, UTP30 - utp30p, CHA1 - l-serine/l-threonine ammonia-lyase cha1, LHP1 - lhp1p, ARO2 - bifunctional chorismate synthase/riboflavin reductase [nad(p)h] aro2, KRR1 - krr1p, RPL9A - ribosomal 60s subunit protein l9a, PSA1 - mannose-1-phosphate guanylyltransferase, RPL13B - ribosomal 60s …
GO:0044238	primary metabolic process	1.43e-47	2.73e-45	1.43	5714	2990	853	637	[PRP11 - prp11p, SIR2 - sir2p, RRB1 - rrb1p, NAT1 - nat1p, TIF1 - tif1p, UTP30 - utp30p, RPL1B - ribosomal 60s subunit protein l1b, CHA1 - l-serine/l-threonine ammonia-lyase cha1, ARO2 - bifunctional chorismate synthase/riboflavin reductase [nad(p)h] aro2, LHP1 - lhp1p, RPL9A - ribosomal 60s subunit protein l9a, KRR1 - krr1p, PSA1 - mannose-1-phosphate guanylyltransferase, RPL13B - ribosomal 60s …
GO:0006725	cellular aromatic compound metabolic process	3.75e-47	6.89e-45	1.77	5714	1567	853	415	[PRP11 - prp11p, SIR2 - sir2p, RRB1 - rrb1p, RPL1B - ribosomal 60s subunit protein l1b, UTP30 - utp30p, LHP1 - lhp1p, ARO2 - bifunctional chorismate synthase/riboflavin reductase [nad(p)h] aro2, KRR1 - krr1p, PSA1 - mannose-1-phosphate guanylyltransferase, RPS16A - ribosomal 40s subunit protein s16a, RPL8A - ribosomal 60s subunit protein l8a, SPB1 - spb1p, APA1 - apa1p, DBP10 - dbp10p, RPS21A - r…
GO:0046483	heterocycle metabolic process	4.24e-45	7.51e-43	1.75	5714	1580	853	413	[PRP11 - prp11p, SIR2 - sir2p, RRB1 - rrb1p, RPL1B - ribosomal 60s subunit protein l1b, UTP30 - utp30p, LHP1 - lhp1p, KRR1 - krr1p, PSA1 - mannose-1-phosphate guanylyltransferase, RPS16A - ribosomal 40s subunit protein s16a, RPL8A - ribosomal 60s subunit protein l8a, SPB1 - spb1p, APA1 - apa1p, DBP10 - dbp10p, RPS21A - ribosomal 40s subunit protein s21a, PRP9 - prp9p, TRM2 - trm2p, STO1 - sto1p, …
GO:1901360	organic cyclic compound metabolic process	4.47e-45	7.67e-43	1.73	5714	1632	853	422	[PRP11 - prp11p, SIR2 - sir2p, RRB1 - rrb1p, RPL1B - ribosomal 60s subunit protein l1b, UTP30 - utp30p, LHP1 - lhp1p, ARO2 - bifunctional chorismate synthase/riboflavin reductase [nad(p)h] aro2, KRR1 - krr1p, PSA1 - mannose-1-phosphate guanylyltransferase, RPS16A - ribosomal 40s subunit protein s16a, RPL8A - ribosomal 60s subunit protein l8a, SPB1 - spb1p, APA1 - apa1p, DBP10 - dbp10p, RPS21A - r…
GO:0008152	metabolic process	6.88e-45	1.14e-42	1.37	5714	3307	853	674	[PRP11 - prp11p, SIR2 - sir2p, RRB1 - rrb1p, NAT1 - nat1p, TIF1 - tif1p, RPL1B - ribosomal 60s subunit protein l1b, UTP30 - utp30p, CHA1 - l-serine/l-threonine ammonia-lyase cha1, LHP1 - lhp1p, ARO2 - bifunctional chorismate synthase/riboflavin reductase [nad(p)h] aro2, KRR1 - krr1p, RPL9A - ribosomal 60s subunit protein l9a, PSA1 - mannose-1-phosphate guanylyltransferase, RPL13B - ribosomal 60s …
GO:0071704	organic substance metabolic process	1.68e-44	2.7e-42	1.39	5714	3139	853	651	[PRP11 - prp11p, SIR2 - sir2p, RRB1 - rrb1p, NAT1 - nat1p, TIF1 - tif1p, RPL1B - ribosomal 60s subunit protein l1b, UTP30 - utp30p, CHA1 - l-serine/l-threonine ammonia-lyase cha1, LHP1 - lhp1p, ARO2 - bifunctional chorismate synthase/riboflavin reductase [nad(p)h] aro2, KRR1 - krr1p, RPL9A - ribosomal 60s subunit protein l9a, PSA1 - mannose-1-phosphate guanylyltransferase, RPL13B - ribosomal 60s …
GO:0090304	nucleic acid metabolic process	3.59e-40	5.6e-38	1.84	5714	1244	853	342	[NSA2 - nsa2p, LCP5 - lcp5p, PRP11 - prp11p, SIR2 - sir2p, RRB1 - rrb1p, RPL1B - ribosomal 60s subunit protein l1b, UTP30 - utp30p, HHT2 - hht2p, LHP1 - lhp1p, KRR1 - krr1p, VTS1 - vts1p, PWP1 - pwp1p, RPS16A - ribosomal 40s subunit protein s16a, RPL37B - ribosomal 60s subunit protein l37b, NOP56 - nop56p, RPL8A - ribosomal 60s subunit protein l8a, UTP10 - utp10p, ALA1 - alanine--trna ligase, SPB…
GO:0043170	macromolecule metabolic process	4.75e-40	7.19e-38	1.51	5714	2333	853	525	[PRP11 - prp11p, SIR2 - sir2p, NAT1 - nat1p, RRB1 - rrb1p, TIF1 - tif1p, UTP30 - utp30p, RPL1B - ribosomal 60s subunit protein l1b, LHP1 - lhp1p, KRR1 - krr1p, RPL9A - ribosomal 60s subunit protein l9a, PSA1 - mannose-1-phosphate guanylyltransferase, RPL13B - ribosomal 60s subunit protein l13b, RPS16A - ribosomal 40s subunit protein s16a, RPL8A - ribosomal 60s subunit protein l8a, SPB1 - spb1p, A…
GO:0030490	maturation of SSU-rRNA	2.24e-39	3.29e-37	5.26	5714	84	853	66	[LCP5 - lcp5p, FAF1 - faf1p, UTP30 - utp30p, RPS16A - ribosomal 40s subunit protein s16a, NOP7 - nop7p, UTP10 - utp10p, DHR2 - dhr2p, RPS8B - ribosomal 40s subunit protein s8b, NOB1 - nob1p, RPS23A - ribosomal 40s subunit protein s23a, LSM7 - lsm7p, RPS1A - ribosomal 40s subunit protein s1a, RPS6A - ribosomal 40s subunit protein s6a, DIM1 - dim1p, RPS31 - ubiquitin-ribosomal 40s subunit protein s…
GO:0000462	maturation of SSU-rRNA from tricistronic rRNA transcript (SSU-rRNA, 5.8S rRNA, LSU-rRNA)	1.91e-36	2.73e-34	5.47	5714	71	853	58	[LCP5 - lcp5p, FAF1 - faf1p, UTP30 - utp30p, RPS16A - ribosomal 40s subunit protein s16a, NOP7 - nop7p, UTP10 - utp10p, DHR2 - dhr2p, RPS8B - ribosomal 40s subunit protein s8b, RPS23A - ribosomal 40s subunit protein s23a, NOB1 - nob1p, RPS1A - ribosomal 40s subunit protein s1a, RPS6A - ribosomal 40s subunit protein s6a, DIM1 - dim1p, UTP8 - utp8p, UTP9 - utp9p, PRP43 - prp43p, UTP15 - utp15p, TSR…
GO:0022618	ribonucleoprotein complex assembly	6.02e-35	8.37e-33	3.55	5714	185	853	98	[PRP11 - prp11p, RPS26B - ribosomal 40s subunit protein s26b, PRT1 - prt1p, THP2 - thp2p, LSM4 - lsm4p, DBP10 - dbp10p, RSA3 - rsa3p, PRP9 - prp9p, RPS19B - ribosomal 40s subunit protein s19b, RPL40B - ubiquitin-ribosomal 60s subunit protein l40b fusion protein, SQT1 - sqt1p, RPL3 - ribosomal 60s subunit protein l3, LSG1 - lsg1p, RRP7 - rrp7p, NOG1 - nog1p, RPS31 - ubiquitin-ribosomal 40s subunit…
GO:0071826	ribonucleoprotein complex subunit organization	2.13e-34	2.89e-32	3.43	5714	197	853	101	[PRP11 - prp11p, RPS26B - ribosomal 40s subunit protein s26b, PRT1 - prt1p, THP2 - thp2p, LSM4 - lsm4p, DBP10 - dbp10p, RSA3 - rsa3p, PRP9 - prp9p, RPS19B - ribosomal 40s subunit protein s19b, RPL40B - ubiquitin-ribosomal 60s subunit protein l40b fusion protein, SQT1 - sqt1p, RPL3 - ribosomal 60s subunit protein l3, LSG1 - lsg1p, RRP7 - rrp7p, NOG1 - nog1p, RPS31 - ubiquitin-ribosomal 40s subunit…
GO:0042273	ribosomal large subunit biogenesis	6.66e-27	8.78e-25	5.52	5714	51	853	42	[NSA2 - nsa2p, RPL14A - ribosomal 60s subunit protein l14a, RPL7B - ribosomal 60s subunit protein l7b, NOP15 - nop15p, TIF4631 - tif4631p, RPL26B - ribosomal 60s subunit protein l26b, RRS1 - rrs1p, NIP7 - nip7p, MAK16 - mak16p, RPL7A - ribosomal 60s subunit protein l7a, PUF6 - puf6p, TIF6 - tif6p, RRP8 - rrp8p, NOP16 - nop16p, NOP7 - nop7p, MAK11 - mak11p, REI1 - rei1p, RLI1 - rli1p, NOC2 - noc2p…
GO:0000470	maturation of LSU-rRNA	8.01e-27	1.03e-24	5.61	5714	49	853	41	[NSA2 - nsa2p, IPI1 - ipi1p, RPL7B - ribosomal 60s subunit protein l7b, UTP30 - utp30p, RPL1B - ribosomal 60s subunit protein l1b, NOP15 - nop15p, NIP7 - nip7p, MAK16 - mak16p, RPL35B - ribosomal 60s subunit protein l35b, RPL7A - ribosomal 60s subunit protein l7a, TIF6 - tif6p, RPF1 - rpf1p, RPL8A - ribosomal 60s subunit protein l8a, NOP7 - nop7p, RPL1A - ribosomal 60s subunit protein l1a, MAK11 …
GO:0000469	cleavage involved in rRNA processing	6.71e-25	8.42e-23	4.33	5714	82	853	53	[RPS0B - ribosomal 40s subunit protein s0b, DBP8 - atp-dependent rna helicase dbp8, LCP5 - lcp5p, LRP1 - lrp1p, KRR1 - krr1p, RPL37B - ribosomal 60s subunit protein l37b, UTP10 - utp10p, UTP14 - utp14p, BRX1 - brx1p, RPS21A - ribosomal 40s subunit protein s21a, UTP20 - utp20p, NOP10 - nop10p, ENP1 - enp1p, FCF1 - fcf1p, NOB1 - nob1p, CIC1 - cic1p, NHP2 - nhp2p, RPS18B - ribosomal 40s subunit prot…
GO:0000463	maturation of LSU-rRNA from tricistronic rRNA transcript (SSU-rRNA, 5.8S rRNA, LSU-rRNA)	1.89e-24	2.31e-22	5.99	5714	38	853	34	[NSA2 - nsa2p, IPI1 - ipi1p, RPL7B - ribosomal 60s subunit protein l7b, NOP15 - nop15p, NIP7 - nip7p, MAK16 - mak16p, RPL35B - ribosomal 60s subunit protein l35b, RPL7A - ribosomal 60s subunit protein l7a, TIF6 - tif6p, RPF1 - rpf1p, NOP7 - nop7p, MAK11 - mak11p, SPB1 - spb1p, NUG1 - nug1p, SSF1 - ssf1p, DBP9 - dbp9p, RPL35A - ribosomal 60s subunit protein l35a, DBP10 - dbp10p, URB1 - urb1p, NOP4…
GO:0000027	ribosomal large subunit assembly	2.09e-24	2.49e-22	5.86	5714	40	853	35	[RPL25 - ribosomal 60s subunit protein l25, RPL24A - ribosomal 60s subunit protein l24a, IPI1 - ipi1p, IPI3 - ipi3p, RPL40A - ubiquitin-ribosomal 60s subunit protein l40a fusion protein, RSA4 - rsa4p, MAK11 - mak11p, RPL12A - ribosomal 60s subunit protein l12a, SSF1 - ssf1p, POL5 - pol5p, BRX1 - brx1p, RSA3 - rsa3p, REX4 - rex4p, RPL11A - ribosomal 60s subunit protein l11a, RPP0 - ribosomal prote…
GO:0000478	endonucleolytic cleavage involved in rRNA processing	6.1e-23	7.13e-21	4.85	5714	58	853	42	[RPS0B - ribosomal 40s subunit protein s0b, DBP8 - atp-dependent rna helicase dbp8, RPS27B - ribosomal 40s subunit protein s27b, RPL17A - ribosomal 60s subunit protein l17a, LCP5 - lcp5p, RPL17B - rpl17bp, RRS1 - rrs1p, DBP3 - rna-dependent atpase dbp3, KRR1 - krr1p, PNO1 - pno1p, RPL37B - ribosomal 60s subunit protein l37b, UTP14 - utp14p, UTP10 - utp10p, BMS1 - bms1p, BRX1 - brx1p, RPS18A - rib…
GO:0000479	endonucleolytic cleavage of tricistronic rRNA transcript (SSU-rRNA, 5.8S rRNA, LSU-rRNA)	6.1e-23	6.97e-21	4.85	5714	58	853	42	[RPS0B - ribosomal 40s subunit protein s0b, DBP8 - atp-dependent rna helicase dbp8, RPS27B - ribosomal 40s subunit protein s27b, RPL17A - ribosomal 60s subunit protein l17a, LCP5 - lcp5p, RPL17B - rpl17bp, RRS1 - rrs1p, DBP3 - rna-dependent atpase dbp3, KRR1 - krr1p, PNO1 - pno1p, RPL37B - ribosomal 60s subunit protein l37b, UTP14 - utp14p, UTP10 - utp10p, BMS1 - bms1p, BRX1 - brx1p, RPS18A - rib…
GO:0044267	cellular protein metabolic process	3.95e-21	4.42e-19	1.64	5714	1098	853	269	[SIR2 - sir2p, NAT1 - nat1p, RPS26B - ribosomal 40s subunit protein s26b, TIF1 - tif1p, RPL1B - ribosomal 60s subunit protein l1b, RPL9A - ribosomal 60s subunit protein l9a, RPL23B - ribosomal 60s subunit protein l23b, PRT1 - prt1p, PSA1 - mannose-1-phosphate guanylyltransferase, RPL13B - ribosomal 60s subunit protein l13b, RPS16A - ribosomal 40s subunit protein s16a, RPL37B - ribosomal 60s subun…
GO:0006405	RNA export from nucleus	6.37e-21	6.97e-19	3.35	5714	126	853	63	[RPS0B - ribosomal 40s subunit protein s0b, RPS3 - ribosomal 40s subunit protein s3, NMD3 - nmd3p, RPS26B - ribosomal 40s subunit protein s26b, RPL1B - ribosomal 60s subunit protein l1b, BCP1 - bcp1p, ZUO1 - zuo1p, TEF2 - tef2p, RPL40A - ubiquitin-ribosomal 60s subunit protein l40a fusion protein, RPF1 - rpf1p, THP2 - thp2p, NUP100 - nup100p, TEF1 - tef1p, NUG1 - nug1p, DBP5 - atp-dependent rna h…
GO:0051168	nuclear export	1.85e-20	1.98e-18	3.3	5714	128	853	63	[RPS0B - ribosomal 40s subunit protein s0b, RPS3 - ribosomal 40s subunit protein s3, NMD3 - nmd3p, RPS26B - ribosomal 40s subunit protein s26b, RPL1B - ribosomal 60s subunit protein l1b, ZUO1 - zuo1p, BCP1 - bcp1p, TEF2 - tef2p, RPL40A - ubiquitin-ribosomal 60s subunit protein l40a fusion protein, RPF1 - rpf1p, THP2 - thp2p, TEF1 - tef1p, NUP100 - nup100p, NUG1 - nug1p, DBP5 - atp-dependent rna h…
GO:0009987	cellular process	2.1e-20	2.21e-18	1.14	5714	4494	853	766	[PRP11 - prp11p, SIR2 - sir2p, RRB1 - rrb1p, NAT1 - nat1p, TIF1 - tif1p, RPL1B - ribosomal 60s subunit protein l1b, UTP30 - utp30p, CHA1 - l-serine/l-threonine ammonia-lyase cha1, LHP1 - lhp1p, ARO2 - bifunctional chorismate synthase/riboflavin reductase [nad(p)h] aro2, KRR1 - krr1p, RPL9A - ribosomal 60s subunit protein l9a, PSA1 - mannose-1-phosphate guanylyltransferase, RPL13B - ribosomal 60s …
GO:0006913	nucleocytoplasmic transport	2.24e-19	2.31e-17	2.89	5714	169	853	73	[RPS0B - ribosomal 40s subunit protein s0b, RPS3 - ribosomal 40s subunit protein s3, NMD3 - nmd3p, RPS26B - ribosomal 40s subunit protein s26b, RPL1B - ribosomal 60s subunit protein l1b, SRP1 - srp1p, ZUO1 - zuo1p, BCP1 - bcp1p, TEF2 - tef2p, RPL40A - ubiquitin-ribosomal 60s subunit protein l40a fusion protein, RPF1 - rpf1p, KAP122 - kap122p, THP2 - thp2p, TEF1 - tef1p, NUP100 - nup100p, REI1 - r…
GO:0051169	nuclear transport	2.24e-19	2.26e-17	2.89	5714	169	853	73	[RPS0B - ribosomal 40s subunit protein s0b, RPS3 - ribosomal 40s subunit protein s3, NMD3 - nmd3p, RPS26B - ribosomal 40s subunit protein s26b, RPL1B - ribosomal 60s subunit protein l1b, BCP1 - bcp1p, ZUO1 - zuo1p, SRP1 - srp1p, TEF2 - tef2p, RPL40A - ubiquitin-ribosomal 60s subunit protein l40a fusion protein, RPF1 - rpf1p, KAP122 - kap122p, THP2 - thp2p, NUP100 - nup100p, TEF1 - tef1p, REI1 - r…
GO:0050658	RNA transport	1.9e-18	1.88e-16	2.88	5714	163	853	70	[RPS0B - ribosomal 40s subunit protein s0b, RPS3 - ribosomal 40s subunit protein s3, NMD3 - nmd3p, RPS26B - ribosomal 40s subunit protein s26b, RPL1B - ribosomal 60s subunit protein l1b, BCP1 - bcp1p, ZUO1 - zuo1p, TEF2 - tef2p, RPL40A - ubiquitin-ribosomal 60s subunit protein l40a fusion protein, RPF1 - rpf1p, THP2 - thp2p, NUP100 - nup100p, TEF1 - tef1p, KAP123 - kap123p, NUG1 - nug1p, DBP5 - a…
GO:0051236	establishment of RNA localization	1.9e-18	1.85e-16	2.88	5714	163	853	70	[RPS0B - ribosomal 40s subunit protein s0b, RPS3 - ribosomal 40s subunit protein s3, NMD3 - nmd3p, RPS26B - ribosomal 40s subunit protein s26b, RPL1B - ribosomal 60s subunit protein l1b, BCP1 - bcp1p, ZUO1 - zuo1p, TEF2 - tef2p, RPL40A - ubiquitin-ribosomal 60s subunit protein l40a fusion protein, RPF1 - rpf1p, THP2 - thp2p, TEF1 - tef1p, NUP100 - nup100p, KAP123 - kap123p, NUG1 - nug1p, DBP5 - a…
GO:0050657	nucleic acid transport	4.28e-18	4.08e-16	2.84	5714	165	853	70	[RPS0B - ribosomal 40s subunit protein s0b, RPS3 - ribosomal 40s subunit protein s3, NMD3 - nmd3p, RPS26B - ribosomal 40s subunit protein s26b, RPL1B - ribosomal 60s subunit protein l1b, BCP1 - bcp1p, ZUO1 - zuo1p, TEF2 - tef2p, RPL40A - ubiquitin-ribosomal 60s subunit protein l40a fusion protein, RPF1 - rpf1p, THP2 - thp2p, TEF1 - tef1p, NUP100 - nup100p, KAP123 - kap123p, NUG1 - nug1p, DBP5 - a…
GO:0000447	endonucleolytic cleavage in ITS1 to separate SSU-rRNA from 5.8S rRNA and LSU-rRNA from tricistronic rRNA transcript (SSU-rRNA, 5.8S rRNA, LSU-rRNA)	7.72e-18	7.22e-16	4.87	5714	44	853	32	[RPS0B - ribosomal 40s subunit protein s0b, DBP8 - atp-dependent rna helicase dbp8, LCP5 - lcp5p, RRS1 - rrs1p, KRR1 - krr1p, PNO1 - pno1p, UTP10 - utp10p, UTP14 - utp14p, RPS18A - ribosomal 40s subunit protein s18a, UTP6 - utp6p, UTP20 - utp20p, SAS10 - sas10p, RPS21A - ribosomal 40s subunit protein s21a, FCF1 - fcf1p, ENP1 - enp1p, RCL1 - rcl1p, NOP14 - nop14p, RRP9 - rrp9p, RPS18B - ribosomal …
GO:1901564	organonitrogen compound metabolic process	1.03e-16	9.44e-15	1.38	5714	1872	853	386	[SIR2 - sir2p, NAT1 - nat1p, TIF1 - tif1p, RPL1B - ribosomal 60s subunit protein l1b, CHA1 - l-serine/l-threonine ammonia-lyase cha1, ARO2 - bifunctional chorismate synthase/riboflavin reductase [nad(p)h] aro2, RPL9A - ribosomal 60s subunit protein l9a, PSA1 - mannose-1-phosphate guanylyltransferase, RPL13B - ribosomal 60s subunit protein l13b, RPS16A - ribosomal 40s subunit protein s16a, RPL8A -…
GO:0044260	cellular macromolecule metabolic process	2.19e-16	1.98e-14	1.38	5714	1867	853	384	[SIR2 - sir2p, NAT1 - nat1p, TIF1 - tif1p, RPS26B - ribosomal 40s subunit protein s26b, RPL1B - ribosomal 60s subunit protein l1b, HHT2 - hht2p, RPL9A - ribosomal 60s subunit protein l9a, RPL23B - ribosomal 60s subunit protein l23b, PRT1 - prt1p, PSA1 - mannose-1-phosphate guanylyltransferase, RPL13B - ribosomal 60s subunit protein l13b, VTS1 - vts1p, RPS16A - ribosomal 40s subunit protein s16a, …
GO:0000028	ribosomal small subunit assembly	7.82e-16	6.93e-14	5.89	5714	25	853	22	[RPS0B - ribosomal 40s subunit protein s0b, RPS27B - ribosomal 40s subunit protein s27b, RPS19A - ribosomal 40s subunit protein s19a, RPS14A - ribosomal 40s subunit protein s14a, RRP7 - rrp7p, RPS28B - ribosomal 40s subunit protein s28b, RPS11A - ribosomal 40s subunit protein s11a, RPS31 - ubiquitin-ribosomal 40s subunit protein s31 fusion protein, RPS10A - ribosomal 40s subunit protein s10a, RPS…
GO:0006399	tRNA metabolic process	1.03e-15	8.98e-14	2.51	5714	200	853	75	[POP5 - pop5p, NCL1 - ncl1p, RPB8 - rpb8p, LHP1 - lhp1p, WRS1 - tryptophan--trna ligase wrs1, RPB10 - rpb10p, GRS1 - glycine--trna ligase, ALA1 - alanine--trna ligase, LSM4 - lsm4p, MES1 - methionine--trna ligase mes1, YDR341C - arginine--trna ligase, TRM2 - trm2p, TRM8 - trm8p, DUS1 - dus1p, ARC1 - arc1p, ELP3 - elongator subunit elp3, HTS1 - histidine--trna ligase, LSM7 - lsm7p, PUS4 - pseudour…
GO:0006407	rRNA export from nucleus	1.16e-15	9.97e-14	6.7	5714	18	853	18	[RPS0B - ribosomal 40s subunit protein s0b, RPS3 - ribosomal 40s subunit protein s3, RPS19A - ribosomal 40s subunit protein s19a, RPS26B - ribosomal 40s subunit protein s26b, RNA1 - rna1p, RPS18B - ribosomal 40s subunit protein s18b, RPS28B - ribosomal 40s subunit protein s28b, RPS10A - ribosomal 40s subunit protein s10a, RPS10B - ribosomal 40s subunit protein s10b, RPS15 - ribosomal 40s subunit …
GO:0051029	rRNA transport	1.16e-15	9.8e-14	6.7	5714	18	853	18	[RPS0B - ribosomal 40s subunit protein s0b, RPS3 - ribosomal 40s subunit protein s3, RPS19A - ribosomal 40s subunit protein s19a, RPS26B - ribosomal 40s subunit protein s26b, RNA1 - rna1p, RPS18B - ribosomal 40s subunit protein s18b, RPS28B - ribosomal 40s subunit protein s28b, RPS10A - ribosomal 40s subunit protein s10a, RPS10B - ribosomal 40s subunit protein s10b, RPS15 - ribosomal 40s subunit …
GO:0000460	maturation of 5.8S rRNA	4.27e-15	3.54e-13	6.09	5714	22	853	20	[NSA2 - nsa2p, CIC1 - cic1p, LRP1 - lrp1p, MAK16 - mak16p, RPF1 - rpf1p, TIF6 - tif6p, NOP7 - nop7p, MAK11 - mak11p, RPF2 - rpf2p, SPB1 - spb1p, MTR4 - mtr4p, DBP6 - dbp6p, ERB1 - erb1p, PRP43 - prp43p, DBP10 - dbp10p, URB1 - urb1p, RRP15 - rrp15p, RAI1 - rai1p, YTM1 - ytm1p, MAK5 - mak5p]
GO:0097064	ncRNA export from nucleus	4.38e-15	3.58e-13	4.98	5714	35	853	26	[RPS0B - ribosomal 40s subunit protein s0b, RPS3 - ribosomal 40s subunit protein s3, RPS26B - ribosomal 40s subunit protein s26b, RPS28B - ribosomal 40s subunit protein s28b, RPS10A - ribosomal 40s subunit protein s10a, TEF2 - tef2p, TEF1 - tef1p, DBP5 - atp-dependent rna helicase dbp5, NUP145 - nup145p, RPS18A - ribosomal 40s subunit protein s18a, RPS19B - ribosomal 40s subunit protein s19b, SRM…
GO:0071426	ribonucleoprotein complex export from nucleus	6.17e-15	4.96e-13	4.2	5714	51	853	32	[RPS3 - ribosomal 40s subunit protein s3, NMD3 - nmd3p, RPL1B - ribosomal 60s subunit protein l1b, ZUO1 - zuo1p, BCP1 - bcp1p, RRS1 - rrs1p, RPL40A - ubiquitin-ribosomal 60s subunit protein l40a fusion protein, RPF1 - rpf1p, TIF6 - tif6p, RPL1A - ribosomal 60s subunit protein l1a, NUG1 - nug1p, LTV1 - ltv1p, RLI1 - rli1p, ARX1 - arx1p, SRM1 - srm1p, MRT4 - mrt4p, RIX7 - putative aaa family atpase…
GO:0071428	rRNA-containing ribonucleoprotein complex export from nucleus	6.17e-15	4.88e-13	4.2	5714	51	853	32	[RPS3 - ribosomal 40s subunit protein s3, NMD3 - nmd3p, RPL1B - ribosomal 60s subunit protein l1b, ZUO1 - zuo1p, BCP1 - bcp1p, RRS1 - rrs1p, RPL40A - ubiquitin-ribosomal 60s subunit protein l40a fusion protein, RPF1 - rpf1p, TIF6 - tif6p, RPL1A - ribosomal 60s subunit protein l1a, NUG1 - nug1p, LTV1 - ltv1p, RLI1 - rli1p, ARX1 - arx1p, SRM1 - srm1p, MRT4 - mrt4p, RIX7 - putative aaa family atpase…
GO:0000054	ribosomal subunit export from nucleus	6.17e-15	4.81e-13	4.2	5714	51	853	32	[RPS3 - ribosomal 40s subunit protein s3, NMD3 - nmd3p, RPL1B - ribosomal 60s subunit protein l1b, ZUO1 - zuo1p, BCP1 - bcp1p, RRS1 - rrs1p, RPL40A - ubiquitin-ribosomal 60s subunit protein l40a fusion protein, RPF1 - rpf1p, TIF6 - tif6p, RPL1A - ribosomal 60s subunit protein l1a, NUG1 - nug1p, LTV1 - ltv1p, RLI1 - rli1p, ARX1 - arx1p, SRM1 - srm1p, MRT4 - mrt4p, RIX7 - putative aaa family atpase…
GO:0033750	ribosome localization	1.38e-14	1.06e-12	4.12	5714	52	853	32	[RPS3 - ribosomal 40s subunit protein s3, NMD3 - nmd3p, RPL1B - ribosomal 60s subunit protein l1b, ZUO1 - zuo1p, BCP1 - bcp1p, RRS1 - rrs1p, RPL40A - ubiquitin-ribosomal 60s subunit protein l40a fusion protein, RPF1 - rpf1p, TIF6 - tif6p, RPL1A - ribosomal 60s subunit protein l1a, NUG1 - nug1p, LTV1 - ltv1p, RLI1 - rli1p, ARX1 - arx1p, SRM1 - srm1p, MRT4 - mrt4p, RIX7 - putative aaa family atpase…
GO:0000466	maturation of 5.8S rRNA from tricistronic rRNA transcript (SSU-rRNA, 5.8S rRNA, LSU-rRNA)	1.9e-14	1.44e-12	6.35	5714	19	853	18	[NSA2 - nsa2p, CIC1 - cic1p, MAK16 - mak16p, RPF1 - rpf1p, TIF6 - tif6p, NOP7 - nop7p, MAK11 - mak11p, RPF2 - rpf2p, SPB1 - spb1p, DBP6 - dbp6p, ERB1 - erb1p, PRP43 - prp43p, URB1 - urb1p, DBP10 - dbp10p, RAI1 - rai1p, RRP15 - rrp15p, YTM1 - ytm1p, MAK5 - mak5p]
GO:0006450	regulation of translational fidelity	1.84e-13	1.37e-11	4.97	5714	31	853	23	[RPS9B - ribosomal 40s subunit protein s9b, RPS23B - ribosomal 40s subunit protein s23b, RPL31B - ribosomal 60s subunit protein l31b, RPL31A - ribosomal 60s subunit protein l31a, ZUO1 - zuo1p, SSZ1 - ssz1p, GCD11 - gcd11p, CDC60 - leucine--trna ligase cdc60, HPM1 - hpm1p, DTD1 - dtd1p, SSB2 - hsp70 family atpase ssb2, ALA1 - alanine--trna ligase, RPS2 - ribosomal 40s subunit protein s2, SUI1 - su…
GO:0000967	rRNA 5'-end processing	1.9e-13	1.39e-11	4.65	5714	36	853	25	[DBP8 - atp-dependent rna helicase dbp8, PNO1 - pno1p, UTP14 - utp14p, UTP10 - utp10p, BMS1 - bms1p, BRX1 - brx1p, UTP6 - utp6p, UTP20 - utp20p, SAS10 - sas10p, FCF1 - fcf1p, RCL1 - rcl1p, NOP14 - nop14p, RRP9 - rrp9p, UTP23 - utp23p, ROK1 - rna-dependent atpase rok1, RRP5 - rrp5p, RLP7 - rlp7p, UTP18 - utp18p, UTP11 - utp11p, NOP9 - nop9p, MPP10 - mpp10p, DIP2 - dip2p, EMG1 - emg1p, NOP58 - nop5…
GO:0015931	nucleobase-containing compound transport	2.43e-13	1.76e-11	2.33	5714	210	853	73	[RPS0B - ribosomal 40s subunit protein s0b, RPS3 - ribosomal 40s subunit protein s3, NMD3 - nmd3p, RPS26B - ribosomal 40s subunit protein s26b, RPL1B - ribosomal 60s subunit protein l1b, BCP1 - bcp1p, ZUO1 - zuo1p, RPL40A - ubiquitin-ribosomal 60s subunit protein l40a fusion protein, TEF2 - tef2p, RPF1 - rpf1p, TEF1 - tef1p, NUP100 - nup100p, THP2 - thp2p, KAP123 - kap123p, NUG1 - nug1p, DBP5 - a…
GO:0006611	protein export from nucleus	5.11e-13	3.65e-11	3.76	5714	57	853	32	[RPS3 - ribosomal 40s subunit protein s3, NMD3 - nmd3p, RPL1B - ribosomal 60s subunit protein l1b, ZUO1 - zuo1p, BCP1 - bcp1p, RRS1 - rrs1p, RPL40A - ubiquitin-ribosomal 60s subunit protein l40a fusion protein, RPF1 - rpf1p, TIF6 - tif6p, RPL1A - ribosomal 60s subunit protein l1a, NUG1 - nug1p, LTV1 - ltv1p, RLI1 - rli1p, ARX1 - arx1p, SRM1 - srm1p, MRT4 - mrt4p, RIX7 - putative aaa family atpase…
GO:0000480	endonucleolytic cleavage in 5'-ETS of tricistronic rRNA transcript (SSU-rRNA, 5.8S rRNA, LSU-rRNA)	1.6e-12	1.13e-10	4.67	5714	33	853	23	[DBP8 - atp-dependent rna helicase dbp8, LCP5 - lcp5p, RRP9 - rrp9p, UTP23 - utp23p, ROK1 - rna-dependent atpase rok1, RRP5 - rrp5p, UTP18 - utp18p, UTP11 - utp11p, UTP10 - utp10p, UTP14 - utp14p, NOP9 - nop9p, BMS1 - bms1p, MPP10 - mpp10p, DIP2 - dip2p, UTP6 - utp6p, UTP20 - utp20p, SAS10 - sas10p, EMG1 - emg1p, FCF1 - fcf1p, NOP58 - nop58p, PWP2 - pwp2p, NOP14 - nop14p, RCL1 - rcl1p]
GO:0043933	protein-containing complex subunit organization	3.5e-12	2.44e-10	1.67	5714	619	853	154	[PRP11 - prp11p, SNL1 - snl1p, VMA2 - vma2p, SEC65 - sec65p, RPS26B - ribosomal 40s subunit protein s26b, PRT1 - prt1p, HTB1 - htb1p, THP2 - thp2p, ETT1 - ett1p, DBP5 - atp-dependent rna helicase dbp5, TOM6 - tom6p, LSM4 - lsm4p, DBP10 - dbp10p, SPT6 - spt6p, RSA3 - rsa3p, PRP9 - prp9p, RPS19B - ribosomal 40s subunit protein s19b, NOB1 - nob1p, SQT1 - sqt1p, RPL40B - ubiquitin-ribosomal 60s subun…
GO:0000472	endonucleolytic cleavage to generate mature 5'-end of SSU-rRNA from (SSU-rRNA, 5.8S rRNA, LSU-rRNA)	4.26e-12	2.92e-10	4.53	5714	34	853	23	[DBP8 - atp-dependent rna helicase dbp8, RRP9 - rrp9p, UTP23 - utp23p, ROK1 - rna-dependent atpase rok1, RRP5 - rrp5p, PNO1 - pno1p, UTP18 - utp18p, UTP11 - utp11p, UTP14 - utp14p, UTP10 - utp10p, NOP9 - nop9p, BMS1 - bms1p, MPP10 - mpp10p, DIP2 - dip2p, UTP6 - utp6p, UTP20 - utp20p, SAS10 - sas10p, EMG1 - emg1p, FCF1 - fcf1p, NOP58 - nop58p, PWP2 - pwp2p, NOP14 - nop14p, RCL1 - rcl1p]
GO:0019538	protein metabolic process	8.92e-12	6.04e-10	1.4	5714	1342	853	280	[SIR2 - sir2p, NAT1 - nat1p, RPS26B - ribosomal 40s subunit protein s26b, TIF1 - tif1p, RPL1B - ribosomal 60s subunit protein l1b, RPL9A - ribosomal 60s subunit protein l9a, RPL23B - ribosomal 60s subunit protein l23b, PRT1 - prt1p, PSA1 - mannose-1-phosphate guanylyltransferase, RPL13B - ribosomal 60s subunit protein l13b, RPS16A - ribosomal 40s subunit protein s16a, RPL37B - ribosomal 60s subun…
GO:0090501	RNA phosphodiester bond hydrolysis	2.94e-11	1.96e-09	2.27	5714	189	853	64	[DBP8 - atp-dependent rna helicase dbp8, RPS0B - ribosomal 40s subunit protein s0b, POP5 - pop5p, LCP5 - lcp5p, LRP1 - lrp1p, KRR1 - krr1p, RPL37B - ribosomal 60s subunit protein l37b, UTP14 - utp14p, UTP10 - utp10p, BRX1 - brx1p, RNT1 - rnt1p, RPS21A - ribosomal 40s subunit protein s21a, UTP20 - utp20p, NOP10 - nop10p, FCF1 - fcf1p, ENP1 - enp1p, NOB1 - nob1p, CIC1 - cic1p, NHP2 - nhp2p, RPS18B …
GO:0034622	cellular protein-containing complex assembly	5.27e-11	3.48e-09	1.72	5714	491	853	126	[PRP11 - prp11p, VMA2 - vma2p, SEC65 - sec65p, RPS26B - ribosomal 40s subunit protein s26b, PRT1 - prt1p, HTB1 - htb1p, THP2 - thp2p, TOM6 - tom6p, LSM4 - lsm4p, DBP10 - dbp10p, SPT6 - spt6p, RSA3 - rsa3p, PRP9 - prp9p, RPS19B - ribosomal 40s subunit protein s19b, NOB1 - nob1p, SQT1 - sqt1p, RPL40B - ubiquitin-ribosomal 60s subunit protein l40b fusion protein, RPL3 - ribosomal 60s subunit protein…
GO:0071840	cellular component organization or biogenesis	5.47e-11	3.56e-09	1.29	5714	1980	853	380	[NSA2 - nsa2p, LCP5 - lcp5p, PRP11 - prp11p, DSE1 - dse1p, SIR2 - sir2p, RRB1 - rrb1p, RPS26B - ribosomal 40s subunit protein s26b, UTP30 - utp30p, HHT2 - hht2p, KRR1 - krr1p, PUF6 - puf6p, PRT1 - prt1p, GLO3 - glo3p, NOP56 - nop56p, RPL8A - ribosomal 60s subunit protein l8a, UTP10 - utp10p, SPB1 - spb1p, RPA43 - rpa43p, LSM4 - lsm4p, DBP10 - dbp10p, RSA3 - rsa3p, RPA190 - rpa190p, PRP9 - prp9p, …
GO:0034471	ncRNA 5'-end processing	1.33e-10	8.57e-09	3.81	5714	44	853	25	[DBP8 - atp-dependent rna helicase dbp8, PNO1 - pno1p, UTP10 - utp10p, UTP14 - utp14p, BMS1 - bms1p, BRX1 - brx1p, UTP6 - utp6p, UTP20 - utp20p, SAS10 - sas10p, FCF1 - fcf1p, RCL1 - rcl1p, NOP14 - nop14p, RRP9 - rrp9p, UTP23 - utp23p, ROK1 - rna-dependent atpase rok1, RRP5 - rrp5p, UTP18 - utp18p, RLP7 - rlp7p, UTP11 - utp11p, NOP9 - nop9p, DIP2 - dip2p, MPP10 - mpp10p, EMG1 - emg1p, PWP2 - pwp2p…
GO:0000966	RNA 5'-end processing	2.58e-10	1.64e-08	3.72	5714	45	853	25	[DBP8 - atp-dependent rna helicase dbp8, PNO1 - pno1p, UTP14 - utp14p, UTP10 - utp10p, BMS1 - bms1p, BRX1 - brx1p, UTP6 - utp6p, UTP20 - utp20p, SAS10 - sas10p, FCF1 - fcf1p, RCL1 - rcl1p, NOP14 - nop14p, RRP9 - rrp9p, UTP23 - utp23p, ROK1 - rna-dependent atpase rok1, RRP5 - rrp5p, RLP7 - rlp7p, UTP18 - utp18p, UTP11 - utp11p, NOP9 - nop9p, MPP10 - mpp10p, DIP2 - dip2p, EMG1 - emg1p, NOP58 - nop5…
GO:0065003	protein-containing complex assembly	3.44e-10	2.16e-08	1.67	5714	504	853	126	[PRP11 - prp11p, VMA2 - vma2p, SEC65 - sec65p, RPS26B - ribosomal 40s subunit protein s26b, PRT1 - prt1p, HTB1 - htb1p, THP2 - thp2p, TOM6 - tom6p, LSM4 - lsm4p, DBP10 - dbp10p, SPT6 - spt6p, RSA3 - rsa3p, PRP9 - prp9p, RPS19B - ribosomal 40s subunit protein s19b, NOB1 - nob1p, SQT1 - sqt1p, RPL40B - ubiquitin-ribosomal 60s subunit protein l40b fusion protein, RPL3 - ribosomal 60s subunit protein…
GO:0006520	cellular amino acid metabolic process	3.97e-10	2.46e-08	2.04	5714	236	853	72	[HOM6 - hom6p, CHA1 - l-serine/l-threonine ammonia-lyase cha1, ARO2 - bifunctional chorismate synthase/riboflavin reductase [nad(p)h] aro2, WRS1 - tryptophan--trna ligase wrs1, ILV3 - ilv3p, PDC1 - indolepyruvate decarboxylase 1, YML096W - putative asparagine synthase, GRS1 - glycine--trna ligase, SAM2 - methionine adenosyltransferase sam2, LYS20 - homocitrate synthase lys20, ILV5 - ketol-acid re…
GO:0006418	tRNA aminoacylation for protein translation	5.25e-10	3.21e-08	3.98	5714	37	853	22	[ARC1 - arc1p, HTS1 - histidine--trna ligase, SES1 - serine--trna ligase ses1, WRS1 - tryptophan--trna ligase wrs1, GRS1 - glycine--trna ligase, CDC60 - leucine--trna ligase cdc60, THS1 - threonine--trna ligase ths1, GLN4 - glutamine--trna ligase, YNL247W - cysteine--trna ligase, TYS1 - tyrosine--trna ligase tys1, ALA1 - alanine--trna ligase, GUS1 - glutamate--trna ligase gus1, ILS1 - isoleucine-…
GO:0042274	ribosomal small subunit biogenesis	9.33e-10	5.65e-08	4.19	5714	32	853	20	[RRP36 - rrp36p, RPS19A - ribosomal 40s subunit protein s19a, IMP4 - imp4p, UTP30 - utp30p, HAS1 - atp-dependent rna helicase has1, KRR1 - krr1p, TSR4 - tsr4p, RPS7B - ribosomal 40s subunit protein s7b, LTV1 - ltv1p, KRE33 - kre33p, UTP25 - utp25p, IMP3 - imp3p, EMG1 - emg1p, ENP2 - enp2p, UTP21 - utp21p, RPS19B - ribosomal 40s subunit protein s19b, RPS7A - ribosomal 40s subunit protein s7a, NEW1…
GO:0090502	RNA phosphodiester bond hydrolysis, endonucleolytic	1.07e-09	6.41e-08	2.38	5714	138	853	49	[DBP8 - atp-dependent rna helicase dbp8, RPS0B - ribosomal 40s subunit protein s0b, LCP5 - lcp5p, POP5 - pop5p, KRR1 - krr1p, RPL37B - ribosomal 60s subunit protein l37b, UTP14 - utp14p, UTP10 - utp10p, BRX1 - brx1p, RNT1 - rnt1p, RPS21A - ribosomal 40s subunit protein s21a, UTP20 - utp20p, FCF1 - fcf1p, ENP1 - enp1p, NOB1 - nob1p, RPS18B - ribosomal 40s subunit protein s18b, RPS21B - rps21bp, RP…
GO:0043436	oxoacid metabolic process	1.4e-09	8.28e-08	1.73	5714	415	853	107	[HOM6 - hom6p, CHA1 - l-serine/l-threonine ammonia-lyase cha1, ENO2 - phosphopyruvate hydratase eno2, ARO2 - bifunctional chorismate synthase/riboflavin reductase [nad(p)h] aro2, YML096W - putative asparagine synthase, GRS1 - glycine--trna ligase, ALD6 - aldehyde dehydrogenase (nadp(+)) ald6, SAM2 - methionine adenosyltransferase sam2, FAA3 - long-chain fatty acid-coa ligase faa3, ALA1 - alanine-…
GO:0006414	translational elongation	1.8e-09	1.05e-07	4.24	5714	30	853	19	[RPP1B - ribosomal protein p1b, RPP1A - ribosomal protein p1a, STM1 - stm1p, ZUO1 - zuo1p, EFT2 - eft2p, SSZ1 - ssz1p, TEF2 - tef2p, RPP2B - ribosomal protein p2b, HYP2 - hyp2p, TEF1 - tef1p, SSB2 - hsp70 family atpase ssb2, ASC1 - asc1p, RPP2A - ribosomal protein p2a, HEL2 - hel2p, TEF4 - tef4p, YEF3 - yef3p, EFB1 - efb1p, EFT1 - eft1p, SSB1 - hsp70 family atpase ssb1]
GO:0006082	organic acid metabolic process	1.88e-09	1.09e-07	1.72	5714	417	853	107	[HOM6 - hom6p, CHA1 - l-serine/l-threonine ammonia-lyase cha1, ENO2 - phosphopyruvate hydratase eno2, ARO2 - bifunctional chorismate synthase/riboflavin reductase [nad(p)h] aro2, YML096W - putative asparagine synthase, GRS1 - glycine--trna ligase, ALD6 - aldehyde dehydrogenase (nadp(+)) ald6, SAM2 - methionine adenosyltransferase sam2, FAA3 - long-chain fatty acid-coa ligase faa3, ALA1 - alanine-…
GO:0031503	protein-containing complex localization	2.47e-09	1.41e-07	2.69	5714	92	853	37	[RPS3 - ribosomal 40s subunit protein s3, SIR2 - sir2p, NMD3 - nmd3p, RPL1B - ribosomal 60s subunit protein l1b, ZUO1 - zuo1p, BCP1 - bcp1p, SRP1 - srp1p, RRS1 - rrs1p, RPL40A - ubiquitin-ribosomal 60s subunit protein l40a fusion protein, RPF1 - rpf1p, TIF6 - tif6p, RPL1A - ribosomal 60s subunit protein l1a, NUG1 - nug1p, LTV1 - ltv1p, NUP145 - nup145p, RLI1 - rli1p, ARX1 - arx1p, MRT4 - mrt4p, S…
GO:0009451	RNA modification	3.66e-09	2.07e-07	2.55	5714	105	853	40	[TRM3 - trm3p, NCL1 - ncl1p, TRM11 - trm11p, TRM7 - trm7p, TRM82 - trm82p, RRP8 - rrp8p, NCS2 - ncs2p, NOP56 - nop56p, GAR1 - gar1p, ALA1 - alanine--trna ligase, SPB1 - spb1p, CIA1 - cia1p, ELP4 - elongator subunit elp4, TRM2 - trm2p, NOP10 - nop10p, DUS1 - dus1p, TRM8 - trm8p, TRM44 - trm44p, ELP3 - elongator subunit elp3, ELP2 - elongator subunit elp2, NHP2 - nhp2p, CIC1 - cic1p, DIM1 - dim1p, …
GO:0006415	translational termination	6.09e-09	3.41e-07	5.44	5714	16	853	13	[SUP35 - sup35p, NPL3 - npl3p, TIF35 - tif35p, RPL10 - ribosomal 60s subunit protein l10, ETT1 - ett1p, SSB2 - hsp70 family atpase ssb2, DBP5 - atp-dependent rna helicase dbp5, RLI1 - rli1p, TPA1 - tpa1p, YEF3 - yef3p, SSB1 - hsp70 family atpase ssb1, NEW1 - new1p, SUP45 - sup45p]
GO:0043038	amino acid activation	7.53e-09	4.16e-07	3.59	5714	41	853	22	[ARC1 - arc1p, HTS1 - histidine--trna ligase, SES1 - serine--trna ligase ses1, WRS1 - tryptophan--trna ligase wrs1, GRS1 - glycine--trna ligase, CDC60 - leucine--trna ligase cdc60, THS1 - threonine--trna ligase ths1, GLN4 - glutamine--trna ligase, YNL247W - cysteine--trna ligase, TYS1 - tyrosine--trna ligase tys1, ALA1 - alanine--trna ligase, GUS1 - glutamate--trna ligase gus1, ILS1 - isoleucine-…
GO:0043039	tRNA aminoacylation	7.53e-09	4.12e-07	3.59	5714	41	853	22	[ARC1 - arc1p, HTS1 - histidine--trna ligase, SES1 - serine--trna ligase ses1, WRS1 - tryptophan--trna ligase wrs1, GRS1 - glycine--trna ligase, CDC60 - leucine--trna ligase cdc60, THS1 - threonine--trna ligase ths1, GLN4 - glutamine--trna ligase, YNL247W - cysteine--trna ligase, TYS1 - tyrosine--trna ligase tys1, ALA1 - alanine--trna ligase, GUS1 - glutamate--trna ligase gus1, ILS1 - isoleucine-…
GO:0090305	nucleic acid phosphodiester bond hydrolysis	8.47e-09	4.59e-07	1.9	5714	261	853	74	[RPS0B - ribosomal 40s subunit protein s0b, DBP8 - atp-dependent rna helicase dbp8, LCP5 - lcp5p, POP5 - pop5p, NOT5 - ccr4-not core subunit not5, LRP1 - lrp1p, KRR1 - krr1p, RPL37B - ribosomal 60s subunit protein l37b, UTP10 - utp10p, UTP14 - utp14p, APA1 - apa1p, BRX1 - brx1p, RNT1 - rnt1p, REX4 - rex4p, RPS21A - ribosomal 40s subunit protein s21a, UTP20 - utp20p, TRM2 - trm2p, NOP10 - nop10p, …
GO:0019752	carboxylic acid metabolic process	1.07e-08	5.76e-07	1.7	5714	398	853	101	[HOM6 - hom6p, CHA1 - l-serine/l-threonine ammonia-lyase cha1, ENO2 - phosphopyruvate hydratase eno2, ARO2 - bifunctional chorismate synthase/riboflavin reductase [nad(p)h] aro2, YML096W - putative asparagine synthase, GRS1 - glycine--trna ligase, ALD6 - aldehyde dehydrogenase (nadp(+)) ald6, SAM2 - methionine adenosyltransferase sam2, FAA3 - long-chain fatty acid-coa ligase faa3, ALA1 - alanine-…
GO:0034404	nucleobase-containing small molecule biosynthetic process	1.42e-08	7.51e-07	2.87	5714	70	853	30	[DUT1 - bifunctional ditp/dutp diphosphatase, TDH2 - tdh2p, DAS2 - putative uridine kinase das2, HAM1 - ham1p, FBA1 - fructose-bisphosphate aldolase fba1, ENO2 - phosphopyruvate hydratase eno2, IMD4 - imp dehydrogenase imd4, PFK2 - 6-phosphofructokinase subunit beta, PGK1 - phosphoglycerate kinase, PGI1 - glucose-6-phosphate isomerase, FUR1 - uracil phosphoribosyltransferase, GUK1 - guanylate kin…
GO:0009123	nucleoside monophosphate metabolic process	4.4e-08	2.31e-06	2.4	5714	109	853	39	[DUT1 - bifunctional ditp/dutp diphosphatase, DAS2 - putative uridine kinase das2, TDH2 - tdh2p, VMA2 - vma2p, FBA1 - fructose-bisphosphate aldolase fba1, ENO2 - phosphopyruvate hydratase eno2, IMD4 - imp dehydrogenase imd4, PFK2 - 6-phosphofructokinase subunit beta, ADK1 - adenylate kinase adk1, PDC1 - indolepyruvate decarboxylase 1, PGI1 - glucose-6-phosphate isomerase, PGK1 - phosphoglycerate …
GO:0006413	translational initiation	5.63e-08	2.93e-06	3.21	5714	48	853	23	[SUI2 - sui2p, CDC33 - cdc33p, TIF5 - tif5p, GCN3 - gcn3p, TIF1 - tif1p, TIF3 - tif3p, TIF4631 - tif4631p, GCD11 - gcd11p, TIF35 - tif35p, PRT1 - prt1p, TIF11 - tif11p, TIF6 - tif6p, HYP2 - hyp2p, TIF2 - tif2p, RPG1 - rpg1p, YGR054W - hypothetical protein, SUI1 - sui1p, NIP1 - nip1p, RLI1 - rli1p, TMA20 - tma20p, TIF34 - tif34p, CAF20 - caf20p, SUI3 - sui3p]
GO:0016053	organic acid biosynthetic process	6.12e-08	3.15e-06	1.94	5714	214	853	62	[TDH2 - tdh2p, HOM6 - hom6p, FBA1 - fructose-bisphosphate aldolase fba1, CHA1 - l-serine/l-threonine ammonia-lyase cha1, ENO2 - phosphopyruvate hydratase eno2, ARO2 - bifunctional chorismate synthase/riboflavin reductase [nad(p)h] aro2, ILV3 - ilv3p, YML096W - putative asparagine synthase, ALD6 - aldehyde dehydrogenase (nadp(+)) ald6, LYS20 - homocitrate synthase lys20, ILV5 - ketol-acid reductoi…
GO:0046394	carboxylic acid biosynthetic process	6.12e-08	3.12e-06	1.94	5714	214	853	62	[TDH2 - tdh2p, HOM6 - hom6p, FBA1 - fructose-bisphosphate aldolase fba1, CHA1 - l-serine/l-threonine ammonia-lyase cha1, ENO2 - phosphopyruvate hydratase eno2, ARO2 - bifunctional chorismate synthase/riboflavin reductase [nad(p)h] aro2, ILV3 - ilv3p, YML096W - putative asparagine synthase, ALD6 - aldehyde dehydrogenase (nadp(+)) ald6, LYS20 - homocitrate synthase lys20, ILV5 - ketol-acid reductoi…
GO:0000055	ribosomal large subunit export from nucleus	6.79e-08	3.42e-06	3.77	5714	32	853	18	[RIX7 - putative aaa family atpase rix7, NOG2 - nog2p, RPL40B - ubiquitin-ribosomal 60s subunit protein l40b fusion protein, NMD3 - nmd3p, RPL1B - ribosomal 60s subunit protein l1b, BCP1 - bcp1p, RRS1 - rrs1p, ECM1 - ecm1p, RPL40A - ubiquitin-ribosomal 60s subunit protein l40a fusion protein, SDA1 - sda1p, RPF1 - rpf1p, NUP49 - nup49p, RPL1A - ribosomal 60s subunit protein l1a, YVH1 - yvh1p, NUG1…
GO:0009124	nucleoside monophosphate biosynthetic process	7.09e-08	3.54e-06	2.57	5714	86	853	33	[DUT1 - bifunctional ditp/dutp diphosphatase, TDH2 - tdh2p, DAS2 - putative uridine kinase das2, FBA1 - fructose-bisphosphate aldolase fba1, ENO2 - phosphopyruvate hydratase eno2, IMD4 - imp dehydrogenase imd4, PFK2 - 6-phosphofructokinase subunit beta, ADK1 - adenylate kinase adk1, PGK1 - phosphoglycerate kinase, PGI1 - glucose-6-phosphate isomerase, PRS4 - ribose phosphate diphosphokinase subun…
GO:0046390	ribose phosphate biosynthetic process	8.7e-08	4.3e-06	2.41	5714	103	853	37	[DAS2 - putative uridine kinase das2, TDH2 - tdh2p, FBA1 - fructose-bisphosphate aldolase fba1, ENO2 - phosphopyruvate hydratase eno2, IMD4 - imp dehydrogenase imd4, PFK2 - 6-phosphofructokinase subunit beta, ADK1 - adenylate kinase adk1, PGI1 - glucose-6-phosphate isomerase, PGK1 - phosphoglycerate kinase, PRS4 - ribose phosphate diphosphokinase subunit prs4, FUR1 - uracil phosphoribosyltransfer…
GO:0098781	ncRNA transcription	1.01e-07	4.93e-06	2.9	5714	60	853	26	[RPC19 - rpc19p, RPB8 - rpb8p, HHT2 - hht2p, TBF1 - tbf1p, RPB10 - rpb10p, RPA135 - rpa135p, RPA49 - rpa49p, RPC34 - rpc34p, RPA43 - rpa43p, POL5 - pol5p, RNT1 - rnt1p, RPA190 - rpa190p, RPC53 - rpc53p, RPC10 - rpc10p, RPC11 - rpc11p, RPB5 - rpb5p, RPC31 - rpc31p, RPO26 - rpo26p, SPT15 - spt15p, RTF1 - rtf1p, RPC17 - rpc17p, RPA34 - rpa34p, CBF1 - cbf1p, RPC40 - rpc40p, HHT1 - hht1p, RPA12 - rpa1…
GO:0000154	rRNA modification	1.27e-07	6.14e-06	4.19	5714	24	853	15	[DIM1 - dim1p, NHP2 - nhp2p, CIC1 - cic1p, NOP1 - nop1p, RRP8 - rrp8p, TSR3 - tsr3p, NOP56 - nop56p, GAR1 - gar1p, CBF5 - pseudouridine synthase cbf5, SPB1 - spb1p, KRE33 - kre33p, NOP2 - nop2p, PUS7 - pseudouridine synthase pus7, EMG1 - emg1p, NOP10 - nop10p]
GO:0006417	regulation of translation	1.83e-07	8.82e-06	2.13	5714	145	853	46	[RPS9B - ribosomal 40s subunit protein s9b, NCL1 - ncl1p, TIF1 - tif1p, TIF4631 - tif4631p, NPL3 - npl3p, GIS2 - gis2p, PUF6 - puf6p, VTS1 - vts1p, NAM7 - atp-dependent rna helicase nam7, ETT1 - ett1p, YGR054W - hypothetical protein, ASC1 - asc1p, HEL2 - hel2p, SUI1 - sui1p, EFM2 - efm2p, RLI1 - rli1p, RPL16A - ribosomal 60s subunit protein l16a, TPA1 - tpa1p, EFB1 - efb1p, CAF20 - caf20p, EFT1 -…
GO:1901657	glycosyl compound metabolic process	2.28e-07	1.09e-05	3.02	5714	51	853	23	[URA6 - bifunctional uridylate/adenylate kinase, DAS2 - putative uridine kinase das2, CPA2 - cpa2p, HPT1 - hypoxanthine phosphoribosyltransferase, IMD4 - imp dehydrogenase imd4, PRS5 - ribose phosphate diphosphokinase subunit prs5, SAM4 - sam4p, MEU1 - s-methyl-5-thioadenosine phosphorylase, PPM2 - ppm2p, TYW3 - tyw3p, PRS4 - ribose phosphate diphosphokinase subunit prs4, URA7 - ctp synthase ura7…
GO:0051656	establishment of organelle localization	2.41e-07	1.14e-05	2.42	5714	94	853	34	[RPS3 - ribosomal 40s subunit protein s3, NMD3 - nmd3p, RPL1B - ribosomal 60s subunit protein l1b, ZUO1 - zuo1p, BCP1 - bcp1p, RRS1 - rrs1p, RPL40A - ubiquitin-ribosomal 60s subunit protein l40a fusion protein, RPF1 - rpf1p, TIF6 - tif6p, RPL1A - ribosomal 60s subunit protein l1a, NUG1 - nug1p, LTV1 - ltv1p, RLI1 - rli1p, ARX1 - arx1p, BIM1 - bim1p, SRM1 - srm1p, MRT4 - mrt4p, RIX7 - putative aaa…
GO:0001510	RNA methylation	2.9e-07	1.36e-05	3.27	5714	41	853	20	[TRM44 - trm44p, TRM3 - trm3p, NCL1 - ncl1p, TRM11 - trm11p, DIM1 - dim1p, TRM7 - trm7p, TRM1 - trm1p, NOP1 - nop1p, RRP8 - rrp8p, TRM82 - trm82p, PPM2 - ppm2p, TYW3 - tyw3p, SPB1 - spb1p, RTT10 - rtt10p, NOP2 - nop2p, GCD10 - gcd10p, EMG1 - emg1p, TRM2 - trm2p, ABP140 - abp140p, TRM8 - trm8p]
GO:1902626	assembly of large subunit precursor of preribosome	3.08e-07	1.43e-05	6.03	5714	10	853	9	[RPF2 - rpf2p, RPL24A - ribosomal 60s subunit protein l24a, RLP24 - rlp24p, NOP2 - nop2p, DBP10 - dbp10p, NIP7 - nip7p, NOG1 - nog1p, TIF6 - tif6p, RPL24B - ribosomal 60s subunit protein l24b]
GO:0072522	purine-containing compound biosynthetic process	3.23e-07	1.48e-05	2.4	5714	95	853	34	[TDH2 - tdh2p, FBA1 - fructose-bisphosphate aldolase fba1, ENO2 - phosphopyruvate hydratase eno2, IMD4 - imp dehydrogenase imd4, PFK2 - 6-phosphofructokinase subunit beta, ADK1 - adenylate kinase adk1, PGK1 - phosphoglycerate kinase, PGI1 - glucose-6-phosphate isomerase, PRS4 - ribose phosphate diphosphokinase subunit prs4, GUK1 - guanylate kinase, HXK2 - hexokinase 2, CDC19 - pyruvate kinase cdc…
GO:0009066	aspartate family amino acid metabolic process	3.28e-07	1.49e-05	2.76	5714	63	853	26	[LYS21 - homocitrate synthase lys21, HOM6 - hom6p, CHA1 - l-serine/l-threonine ammonia-lyase cha1, THR1 - homoserine kinase, YMR321C - hypothetical protein, YML096W - putative asparagine synthase, SAM2 - methionine adenosyltransferase sam2, LYS20 - homocitrate synthase lys20, ASN1 - asparagine synthase (glutamine-hydrolyzing) 1, ASN2 - asparagine synthase (glutamine-hydrolyzing) 2, HOM2 - asparta…
GO:0010608	posttranscriptional regulation of gene expression	3.47e-07	1.57e-05	2.05	5714	157	853	48	[RPS9B - ribosomal 40s subunit protein s9b, NCL1 - ncl1p, TIF1 - tif1p, TIF4631 - tif4631p, GIS2 - gis2p, NPL3 - npl3p, PUF6 - puf6p, VTS1 - vts1p, NAM7 - atp-dependent rna helicase nam7, ETT1 - ett1p, YGR054W - hypothetical protein, ASC1 - asc1p, HEL2 - hel2p, SUI1 - sui1p, EFM2 - efm2p, RLI1 - rli1p, RPL16A - ribosomal 60s subunit protein l16a, TPA1 - tpa1p, EFB1 - efb1p, CAF20 - caf20p, EFT1 -…
GO:0009156	ribonucleoside monophosphate biosynthetic process	3.61e-07	1.61e-05	2.5	5714	83	853	31	[TDH2 - tdh2p, DAS2 - putative uridine kinase das2, FBA1 - fructose-bisphosphate aldolase fba1, ENO2 - phosphopyruvate hydratase eno2, IMD4 - imp dehydrogenase imd4, PFK2 - 6-phosphofructokinase subunit beta, ADK1 - adenylate kinase adk1, PGI1 - glucose-6-phosphate isomerase, PGK1 - phosphoglycerate kinase, PRS4 - ribose phosphate diphosphokinase subunit prs4, FUR1 - uracil phosphoribosyltransfer…
GO:0032259	methylation	3.78e-07	1.67e-05	2.32	5714	104	853	36	[DOT1 - dot1p, TRM3 - trm3p, NCL1 - ncl1p, SET2 - set2p, TRM11 - trm11p, TRM7 - trm7p, ORC2 - origin recognition complex subunit 2, YMR321C - hypothetical protein, YGR283C - hypothetical protein, ERG6 - sterol 24-c-methyltransferase, TRM82 - trm82p, RRP8 - rrp8p, SPB1 - spb1p, EFM2 - efm2p, YMR310C - hypothetical protein, TRM2 - trm2p, NNT1 - nnt1p, TRM8 - trm8p, TRM44 - trm44p, HMT1 - hmt1p, DIM…
GO:0034248	regulation of cellular amide metabolic process	4.47e-07	1.97e-05	2.07	5714	149	853	46	[RPS9B - ribosomal 40s subunit protein s9b, NCL1 - ncl1p, TIF1 - tif1p, TIF4631 - tif4631p, NPL3 - npl3p, GIS2 - gis2p, PUF6 - puf6p, VTS1 - vts1p, NAM7 - atp-dependent rna helicase nam7, ETT1 - ett1p, YGR054W - hypothetical protein, ASC1 - asc1p, HEL2 - hel2p, SUI1 - sui1p, EFM2 - efm2p, RLI1 - rli1p, RPL16A - ribosomal 60s subunit protein l16a, TPA1 - tpa1p, CAF20 - caf20p, EFB1 - efb1p, EFT1 -…
GO:0043414	macromolecule methylation	4.92e-07	2.14e-05	2.47	5714	84	853	31	[DOT1 - dot1p, NCL1 - ncl1p, TRM3 - trm3p, SET2 - set2p, TRM11 - trm11p, TRM7 - trm7p, ORC2 - origin recognition complex subunit 2, RRP8 - rrp8p, TRM82 - trm82p, SPB1 - spb1p, EFM2 - efm2p, TRM2 - trm2p, TRM8 - trm8p, NNT1 - nnt1p, TRM44 - trm44p, HMT1 - hmt1p, DIM1 - dim1p, TRM1 - trm1p, NOP1 - nop1p, RMT2 - rmt2p, PPM2 - ppm2p, HPM1 - hpm1p, TYW3 - tyw3p, RTT10 - rtt10p, HHF2 - hhf2p, NOP2 - no…
GO:1901293	nucleoside phosphate biosynthetic process	7.79e-07	3.37e-05	2.05	5714	147	853	45	[RNR1 - ribonucleotide-diphosphate reductase subunit rnr1, DUT1 - bifunctional ditp/dutp diphosphatase, DAS2 - putative uridine kinase das2, TDH2 - tdh2p, FBA1 - fructose-bisphosphate aldolase fba1, ENO2 - phosphopyruvate hydratase eno2, IMD4 - imp dehydrogenase imd4, PFK2 - 6-phosphofructokinase subunit beta, ADK1 - adenylate kinase adk1, PGI1 - glucose-6-phosphate isomerase, PGK1 - phosphoglyce…
GO:0006164	purine nucleotide biosynthetic process	8.51e-07	3.65e-05	2.38	5714	90	853	32	[TDH2 - tdh2p, FBA1 - fructose-bisphosphate aldolase fba1, ENO2 - phosphopyruvate hydratase eno2, IMD4 - imp dehydrogenase imd4, PFK2 - 6-phosphofructokinase subunit beta, ADK1 - adenylate kinase adk1, PGI1 - glucose-6-phosphate isomerase, PGK1 - phosphoglycerate kinase, PRS4 - ribose phosphate diphosphokinase subunit prs4, GUK1 - guanylate kinase, HXK2 - hexokinase 2, CDC19 - pyruvate kinase cdc…
GO:0042797	tRNA transcription by RNA polymerase III	8.86e-07	3.77e-05	4.47	5714	18	853	12	[RPC10 - rpc10p, RPC11 - rpc11p, RPC34 - rpc34p, RPC19 - rpc19p, RPB8 - rpb8p, RPB5 - rpb5p, RPC17 - rpc17p, RPC40 - rpc40p, RPC31 - rpc31p, RPB10 - rpb10p, RPO26 - rpo26p, RPC53 - rpc53p]
GO:0009304	tRNA transcription	8.86e-07	3.74e-05	4.47	5714	18	853	12	[RPC10 - rpc10p, RPC11 - rpc11p, RPC34 - rpc34p, RPC19 - rpc19p, RPB8 - rpb8p, RPB5 - rpb5p, RPC17 - rpc17p, RPC40 - rpc40p, RPC31 - rpc31p, RPB10 - rpb10p, RPO26 - rpo26p, RPC53 - rpc53p]
GO:0009116	nucleoside metabolic process	9.32e-07	3.9e-05	2.99	5714	47	853	21	[URA6 - bifunctional uridylate/adenylate kinase, DAS2 - putative uridine kinase das2, CPA2 - cpa2p, HPT1 - hypoxanthine phosphoribosyltransferase, IMD4 - imp dehydrogenase imd4, PRS5 - ribose phosphate diphosphokinase subunit prs5, SAM4 - sam4p, MEU1 - s-methyl-5-thioadenosine phosphorylase, IMD2 - imp dehydrogenase imd2, GUA1 - gmp synthase (glutamine-hydrolyzing), URA7 - ctp synthase ura7, PRS4…
GO:0009161	ribonucleoside monophosphate metabolic process	9.83e-07	4.08e-05	2.3	5714	99	853	34	[DAS2 - putative uridine kinase das2, TDH2 - tdh2p, VMA2 - vma2p, FBA1 - fructose-bisphosphate aldolase fba1, ENO2 - phosphopyruvate hydratase eno2, IMD4 - imp dehydrogenase imd4, PFK2 - 6-phosphofructokinase subunit beta, ADK1 - adenylate kinase adk1, PDC1 - indolepyruvate decarboxylase 1, PGI1 - glucose-6-phosphate isomerase, PGK1 - phosphoglycerate kinase, PRS4 - ribose phosphate diphosphokina…
GO:0030488	tRNA methylation	1.12e-06	4.61e-05	3.91	5714	24	853	14	[TRM44 - trm44p, NCL1 - ncl1p, TRM3 - trm3p, TRM11 - trm11p, TRM7 - trm7p, TRM1 - trm1p, TRM82 - trm82p, PPM2 - ppm2p, TYW3 - tyw3p, RTT10 - rtt10p, GCD10 - gcd10p, TRM2 - trm2p, ABP140 - abp140p, TRM8 - trm8p]
GO:0034655	nucleobase-containing compound catabolic process	1.18e-06	4.82e-05	1.91	5714	182	853	52	[POP5 - pop5p, DUT1 - bifunctional ditp/dutp diphosphatase, TDH2 - tdh2p, NOT5 - ccr4-not core subunit not5, FBA1 - fructose-bisphosphate aldolase fba1, ENO2 - phosphopyruvate hydratase eno2, LRP1 - lrp1p, VTS1 - vts1p, APA1 - apa1p, LSM4 - lsm4p, RNT1 - rnt1p, CDC19 - pyruvate kinase cdc19, STO1 - sto1p, LSM1 - lsm1p, PFK1 - 6-phosphofructokinase subunit alpha, GPM3 - phosphoglycerate mutase fam…
GO:0019693	ribose phosphate metabolic process	1.19e-06	4.8e-05	2.02	5714	149	853	45	[DAS2 - putative uridine kinase das2, TKL1 - transketolase tkl1, TDH2 - tdh2p, VMA2 - vma2p, FBA1 - fructose-bisphosphate aldolase fba1, ENO2 - phosphopyruvate hydratase eno2, IMD4 - imp dehydrogenase imd4, PFK2 - 6-phosphofructokinase subunit beta, ADK1 - adenylate kinase adk1, PDC1 - indolepyruvate decarboxylase 1, PGI1 - glucose-6-phosphate isomerase, PGK1 - phosphoglycerate kinase, FAA3 - lon…
GO:0009165	nucleotide biosynthetic process	1.35e-06	5.43e-05	2.03	5714	145	853	44	[RNR1 - ribonucleotide-diphosphate reductase subunit rnr1, DUT1 - bifunctional ditp/dutp diphosphatase, DAS2 - putative uridine kinase das2, TDH2 - tdh2p, FBA1 - fructose-bisphosphate aldolase fba1, ENO2 - phosphopyruvate hydratase eno2, IMD4 - imp dehydrogenase imd4, PFK2 - 6-phosphofructokinase subunit beta, ADK1 - adenylate kinase adk1, PGI1 - glucose-6-phosphate isomerase, PGK1 - phosphoglyce…
GO:0072521	purine-containing compound metabolic process	1.75e-06	6.97e-05	2.05	5714	137	853	42	[DUT1 - bifunctional ditp/dutp diphosphatase, TDH2 - tdh2p, VMA2 - vma2p, FBA1 - fructose-bisphosphate aldolase fba1, ENO2 - phosphopyruvate hydratase eno2, IMD4 - imp dehydrogenase imd4, PFK2 - 6-phosphofructokinase subunit beta, ADK1 - adenylate kinase adk1, PDC1 - indolepyruvate decarboxylase 1, PGI1 - glucose-6-phosphate isomerase, PGK1 - phosphoglycerate kinase, FAA3 - long-chain fatty acid-…
GO:0009260	ribonucleotide biosynthetic process	1.81e-06	7.15e-05	2.28	5714	97	853	33	[DAS2 - putative uridine kinase das2, TDH2 - tdh2p, FBA1 - fructose-bisphosphate aldolase fba1, ENO2 - phosphopyruvate hydratase eno2, IMD4 - imp dehydrogenase imd4, PFK2 - 6-phosphofructokinase subunit beta, ADK1 - adenylate kinase adk1, PGI1 - glucose-6-phosphate isomerase, PGK1 - phosphoglycerate kinase, FUR1 - uracil phosphoribosyltransferase, GUK1 - guanylate kinase, HXK2 - hexokinase 2, CDC…
GO:0009117	nucleotide metabolic process	1.92e-06	7.54e-05	1.8	5714	219	853	59	[DUT1 - bifunctional ditp/dutp diphosphatase, TDH2 - tdh2p, TKL1 - transketolase tkl1, VMA2 - vma2p, FBA1 - fructose-bisphosphate aldolase fba1, ENO2 - phosphopyruvate hydratase eno2, ADK1 - adenylate kinase adk1, PDC1 - indolepyruvate decarboxylase 1, ALD6 - aldehyde dehydrogenase (nadp(+)) ald6, FAA3 - long-chain fatty acid-coa ligase faa3, TRX1 - trx1p, FAA4 - long-chain fatty acid-coa ligase …
GO:0009185	ribonucleoside diphosphate metabolic process	2.47e-06	9.64e-05	3.25	5714	35	853	17	[PFK1 - 6-phosphofructokinase subunit alpha, GPM3 - phosphoglycerate mutase family protein gpm3, URA6 - bifunctional uridylate/adenylate kinase, TDH2 - tdh2p, TPI1 - triose-phosphate isomerase tpi1, FBA1 - fructose-bisphosphate aldolase fba1, ENO2 - phosphopyruvate hydratase eno2, TDH3 - glyceraldehyde-3-phosphate dehydrogenase (phosphorylating) tdh3, PFK2 - 6-phosphofructokinase subunit beta, AD…
GO:0055086	nucleobase-containing small molecule metabolic process	2.53e-06	9.77e-05	1.73	5714	256	853	66	[DUT1 - bifunctional ditp/dutp diphosphatase, TKL1 - transketolase tkl1, TDH2 - tdh2p, VMA2 - vma2p, FBA1 - fructose-bisphosphate aldolase fba1, ENO2 - phosphopyruvate hydratase eno2, ADK1 - adenylate kinase adk1, PDC1 - indolepyruvate decarboxylase 1, PSA1 - mannose-1-phosphate guanylyltransferase, ALD6 - aldehyde dehydrogenase (nadp(+)) ald6, TRX1 - trx1p, FAA3 - long-chain fatty acid-coa ligas…
GO:0006753	nucleoside phosphate metabolic process	3.09e-06	0.000119	1.77	5714	227	853	60	[DUT1 - bifunctional ditp/dutp diphosphatase, TDH2 - tdh2p, TKL1 - transketolase tkl1, VMA2 - vma2p, FBA1 - fructose-bisphosphate aldolase fba1, ENO2 - phosphopyruvate hydratase eno2, ADK1 - adenylate kinase adk1, PDC1 - indolepyruvate decarboxylase 1, ALD6 - aldehyde dehydrogenase (nadp(+)) ald6, FAA3 - long-chain fatty acid-coa ligase faa3, TRX1 - trx1p, FAA4 - long-chain fatty acid-coa ligase …
GO:0006163	purine nucleotide metabolic process	3.57e-06	0.000136	2.09	5714	122	853	38	[DUT1 - bifunctional ditp/dutp diphosphatase, TDH2 - tdh2p, VMA2 - vma2p, FBA1 - fructose-bisphosphate aldolase fba1, ENO2 - phosphopyruvate hydratase eno2, IMD4 - imp dehydrogenase imd4, PFK2 - 6-phosphofructokinase subunit beta, ADK1 - adenylate kinase adk1, PDC1 - indolepyruvate decarboxylase 1, PGI1 - glucose-6-phosphate isomerase, PGK1 - phosphoglycerate kinase, FAA3 - long-chain fatty acid-…
GO:0019439	aromatic compound catabolic process	4.95e-06	0.000187	1.8	5714	205	853	55	[POP5 - pop5p, DUT1 - bifunctional ditp/dutp diphosphatase, TDH2 - tdh2p, NOT5 - ccr4-not core subunit not5, FBA1 - fructose-bisphosphate aldolase fba1, LRP1 - lrp1p, ENO2 - phosphopyruvate hydratase eno2, PDC1 - indolepyruvate decarboxylase 1, VTS1 - vts1p, APA1 - apa1p, LSM4 - lsm4p, RNT1 - rnt1p, CDC19 - pyruvate kinase cdc19, STO1 - sto1p, LSM1 - lsm1p, PFK1 - 6-phosphofructokinase subunit al…
GO:0009179	purine ribonucleoside diphosphate metabolic process	5.06e-06	0.00019	3.25	5714	33	853	16	[GPM3 - phosphoglycerate mutase family protein gpm3, PFK1 - 6-phosphofructokinase subunit alpha, TDH2 - tdh2p, TPI1 - triose-phosphate isomerase tpi1, FBA1 - fructose-bisphosphate aldolase fba1, ENO2 - phosphopyruvate hydratase eno2, TDH3 - glyceraldehyde-3-phosphate dehydrogenase (phosphorylating) tdh3, PFK2 - 6-phosphofructokinase subunit beta, ADK1 - adenylate kinase adk1, PDC1 - indolepyruvat…
GO:0009135	purine nucleoside diphosphate metabolic process	5.06e-06	0.000189	3.25	5714	33	853	16	[GPM3 - phosphoglycerate mutase family protein gpm3, PFK1 - 6-phosphofructokinase subunit alpha, TDH2 - tdh2p, TPI1 - triose-phosphate isomerase tpi1, FBA1 - fructose-bisphosphate aldolase fba1, ENO2 - phosphopyruvate hydratase eno2, TDH3 - glyceraldehyde-3-phosphate dehydrogenase (phosphorylating) tdh3, PFK2 - 6-phosphofructokinase subunit beta, ADK1 - adenylate kinase adk1, PDC1 - indolepyruvat…
GO:0001172	transcription, RNA-templated	5.09e-06	0.000189	5.02	5714	12	853	9	[RPC10 - rpc10p, RPB7 - rpb7p, RPB5 - rpb5p, RPB8 - rpb8p, RPB9 - rpb9p, RPB2 - rpb2p, RPB10 - rpb10p, RPO26 - rpo26p, RPB3 - rpb3p]
GO:0044283	small molecule biosynthetic process	5.34e-06	0.000196	1.58	5714	356	853	84	[DUT1 - bifunctional ditp/dutp diphosphatase, TDH2 - tdh2p, HOM6 - hom6p, FBA1 - fructose-bisphosphate aldolase fba1, CHA1 - l-serine/l-threonine ammonia-lyase cha1, ENO2 - phosphopyruvate hydratase eno2, ARO2 - bifunctional chorismate synthase/riboflavin reductase [nad(p)h] aro2, ILV3 - ilv3p, ERG6 - sterol 24-c-methyltransferase, PDC1 - indolepyruvate decarboxylase 1, YML096W - putative asparag…
GO:0006360	transcription by RNA polymerase I	6.2e-06	0.000226	3.35	5714	30	853	15	[RPC10 - rpc10p, RPC19 - rpc19p, RPB8 - rpb8p, RPB5 - rpb5p, RPB10 - rpb10p, RPA135 - rpa135p, RPO26 - rpo26p, SPT15 - spt15p, RPA49 - rpa49p, RPA43 - rpa43p, RPA34 - rpa34p, RPC40 - rpc40p, SPT4 - spt4p, RPA190 - rpa190p, RPA12 - rpa12p]
GO:0034654	nucleobase-containing compound biosynthetic process	6.29e-06	0.000228	1.48	5714	489	853	108	[ENO2 - phosphopyruvate hydratase eno2, HHT2 - hht2p, ADK1 - adenylate kinase adk1, PSA1 - mannose-1-phosphate guanylyltransferase, GRS1 - glycine--trna ligase, THP2 - thp2p, APA1 - apa1p, RPA43 - rpa43p, SPT6 - spt6p, CDC19 - pyruvate kinase cdc19, RPA190 - rpa190p, POL30 - pol30p, CPA2 - cpa2p, YGL101W - hypothetical protein, MIS1 - trifunctional formate-tetrahydrofolate ligase/methenyltetrahyd…
GO:0001732	formation of cytoplasmic translation initiation complex	8.14e-06	0.000293	5.36	5714	10	853	8	[RPG1 - rpg1p, TIF5 - tif5p, NIP1 - nip1p, TIF34 - tif34p, TIF35 - tif35p, PRT1 - prt1p, TIF11 - tif11p, SUI3 - sui3p]
GO:1901659	glycosyl compound biosynthetic process	8.25e-06	0.000295	3.15	5714	34	853	16	[URA6 - bifunctional uridylate/adenylate kinase, DAS2 - putative uridine kinase das2, CPA2 - cpa2p, HPT1 - hypoxanthine phosphoribosyltransferase, IMD4 - imp dehydrogenase imd4, PPM2 - ppm2p, MEU1 - s-methyl-5-thioadenosine phosphorylase, IMD2 - imp dehydrogenase imd2, URA7 - ctp synthase ura7, GUA1 - gmp synthase (glutamine-hydrolyzing), TYW3 - tyw3p, FUR1 - uracil phosphoribosyltransferase, GUK…
GO:0000956	nuclear-transcribed mRNA catabolic process	1.01e-05	0.000357	2.13	5714	104	853	33	[POP5 - pop5p, AIR1 - air1p, SUP35 - sup35p, NOT5 - ccr4-not core subunit not5, DBP2 - dbp2p, YPL199C - hypothetical protein, HRP1 - hrp1p, SKI8 - ski8p, LRP1 - lrp1p, VTS1 - vts1p, NAM7 - atp-dependent rna helicase nam7, MTR4 - mtr4p, DCP1 - dcp1p, LSM4 - lsm4p, RRP45 - rrp45p, TPA1 - tpa1p, RNT1 - rnt1p, RAI1 - rai1p, STO1 - sto1p, LSM1 - lsm1p, MRT4 - mrt4p, RRP43 - rrp43p, CDC33 - cdc33p, RPB…
GO:0044270	cellular nitrogen compound catabolic process	1.08e-05	0.000381	1.75	5714	210	853	55	[POP5 - pop5p, DUT1 - bifunctional ditp/dutp diphosphatase, TDH2 - tdh2p, NOT5 - ccr4-not core subunit not5, FBA1 - fructose-bisphosphate aldolase fba1, LRP1 - lrp1p, ENO2 - phosphopyruvate hydratase eno2, PDC1 - indolepyruvate decarboxylase 1, VTS1 - vts1p, APA1 - apa1p, LSM4 - lsm4p, RNT1 - rnt1p, CDC19 - pyruvate kinase cdc19, STO1 - sto1p, LSM1 - lsm1p, PFK1 - 6-phosphofructokinase subunit al…
GO:0006400	tRNA modification	1.09e-05	0.000381	2.32	5714	78	853	27	[TRM3 - trm3p, NCL1 - ncl1p, TRM11 - trm11p, TRM7 - trm7p, TRM82 - trm82p, NCS2 - ncs2p, ALA1 - alanine--trna ligase, CIA1 - cia1p, ELP4 - elongator subunit elp4, TRM2 - trm2p, TRM8 - trm8p, DUS1 - dus1p, ELP3 - elongator subunit elp3, TRM44 - trm44p, ELP2 - elongator subunit elp2, PUS4 - pseudouridine synthase pus4, DEG1 - pseudouridine synthase deg1, TRM1 - trm1p, PPM2 - ppm2p, TYW3 - tyw3p, KR…
GO:0019438	aromatic compound biosynthetic process	1.33e-05	0.000462	1.43	5714	559	853	119	[ENO2 - phosphopyruvate hydratase eno2, ARO2 - bifunctional chorismate synthase/riboflavin reductase [nad(p)h] aro2, HHT2 - hht2p, ADK1 - adenylate kinase adk1, PSA1 - mannose-1-phosphate guanylyltransferase, GRS1 - glycine--trna ligase, THP2 - thp2p, APA1 - apa1p, RPA43 - rpa43p, SPT6 - spt6p, CDC19 - pyruvate kinase cdc19, RPA190 - rpa190p, POL30 - pol30p, CPA2 - cpa2p, HIS4 - trifunctional his…
GO:0044281	small molecule metabolic process	1.37e-05	0.000475	1.36	5714	727	853	148	[VMA2 - vma2p, HOM6 - hom6p, ENO2 - phosphopyruvate hydratase eno2, CHA1 - l-serine/l-threonine ammonia-lyase cha1, ARO2 - bifunctional chorismate synthase/riboflavin reductase [nad(p)h] aro2, ADK1 - adenylate kinase adk1, GRS1 - glycine--trna ligase, YML096W - putative asparagine synthase, PSA1 - mannose-1-phosphate guanylyltransferase, ALD6 - aldehyde dehydrogenase (nadp(+)) ald6, SAM2 - methio…
GO:0001731	formation of translation preinitiation complex	1.44e-05	0.000492	4.64	5714	13	853	9	[SUI2 - sui2p, SUI1 - sui1p, TIF5 - tif5p, TMA20 - tma20p, TIF3 - tif3p, GCD11 - gcd11p, NOP13 - nop13p, TIF11 - tif11p, SUI3 - sui3p]
GO:0009259	ribonucleotide metabolic process	1.53e-05	0.000522	1.97	5714	129	853	38	[DAS2 - putative uridine kinase das2, TDH2 - tdh2p, VMA2 - vma2p, FBA1 - fructose-bisphosphate aldolase fba1, ENO2 - phosphopyruvate hydratase eno2, IMD4 - imp dehydrogenase imd4, PFK2 - 6-phosphofructokinase subunit beta, ADK1 - adenylate kinase adk1, PDC1 - indolepyruvate decarboxylase 1, PGI1 - glucose-6-phosphate isomerase, PGK1 - phosphoglycerate kinase, FAA3 - long-chain fatty acid-coa liga…
GO:0009132	nucleoside diphosphate metabolic process	1.54e-05	0.000521	2.92	5714	39	853	17	[GPM3 - phosphoglycerate mutase family protein gpm3, PFK1 - 6-phosphofructokinase subunit alpha, URA6 - bifunctional uridylate/adenylate kinase, TDH2 - tdh2p, TPI1 - triose-phosphate isomerase tpi1, FBA1 - fructose-bisphosphate aldolase fba1, ENO2 - phosphopyruvate hydratase eno2, TDH3 - glyceraldehyde-3-phosphate dehydrogenase (phosphorylating) tdh3, PFK2 - 6-phosphofructokinase subunit beta, AD…
GO:0046031	ADP metabolic process	1.69e-05	0.000567	3.14	5714	32	853	15	[PFK1 - 6-phosphofructokinase subunit alpha, GPM3 - phosphoglycerate mutase family protein gpm3, TDH2 - tdh2p, TPI1 - triose-phosphate isomerase tpi1, FBA1 - fructose-bisphosphate aldolase fba1, ENO2 - phosphopyruvate hydratase eno2, TDH3 - glyceraldehyde-3-phosphate dehydrogenase (phosphorylating) tdh3, PFK2 - 6-phosphofructokinase subunit beta, ADK1 - adenylate kinase adk1, PDC1 - indolepyruvat…
GO:0046700	heterocycle catabolic process	1.71e-05	0.000571	1.74	5714	208	853	54	[POP5 - pop5p, DUT1 - bifunctional ditp/dutp diphosphatase, TDH2 - tdh2p, NOT5 - ccr4-not core subunit not5, FBA1 - fructose-bisphosphate aldolase fba1, LRP1 - lrp1p, ENO2 - phosphopyruvate hydratase eno2, PDC1 - indolepyruvate decarboxylase 1, VTS1 - vts1p, APA1 - apa1p, LSM4 - lsm4p, RNT1 - rnt1p, CDC19 - pyruvate kinase cdc19, STO1 - sto1p, LSM1 - lsm1p, PFK1 - 6-phosphofructokinase subunit al…
GO:0051031	tRNA transport	1.73e-05	0.000573	3.65	5714	22	853	12	[YDJ1 - ydj1p, UTP22 - utp22p, DBP5 - atp-dependent rna helicase dbp5, NUP145 - nup145p, RNA1 - rna1p, TOM20 - tom20p, SSA2 - hsp70 family chaperone ssa2, UTP8 - utp8p, TEF2 - tef2p, LOS1 - los1p, NUP49 - nup49p, TEF1 - tef1p]
GO:0009127	purine nucleoside monophosphate biosynthetic process	1.73e-05	0.000572	2.4	5714	67	853	24	[GPM3 - phosphoglycerate mutase family protein gpm3, PFK1 - 6-phosphofructokinase subunit alpha, TDH2 - tdh2p, HPT1 - hypoxanthine phosphoribosyltransferase, TPI1 - triose-phosphate isomerase tpi1, FBA1 - fructose-bisphosphate aldolase fba1, ENO2 - phosphopyruvate hydratase eno2, IMD4 - imp dehydrogenase imd4, TDH3 - glyceraldehyde-3-phosphate dehydrogenase (phosphorylating) tdh3, PFK2 - 6-phosph…
GO:0009168	purine ribonucleoside monophosphate biosynthetic process	1.73e-05	0.000568	2.4	5714	67	853	24	[PFK1 - 6-phosphofructokinase subunit alpha, GPM3 - phosphoglycerate mutase family protein gpm3, TDH2 - tdh2p, TPI1 - triose-phosphate isomerase tpi1, HPT1 - hypoxanthine phosphoribosyltransferase, FBA1 - fructose-bisphosphate aldolase fba1, ENO2 - phosphopyruvate hydratase eno2, IMD4 - imp dehydrogenase imd4, TDH3 - glyceraldehyde-3-phosphate dehydrogenase (phosphorylating) tdh3, PFK2 - 6-phosph…
GO:0006402	mRNA catabolic process	1.96e-05	0.000638	2.07	5714	107	853	33	[POP5 - pop5p, AIR1 - air1p, SUP35 - sup35p, NOT5 - ccr4-not core subunit not5, DBP2 - dbp2p, YPL199C - hypothetical protein, HRP1 - hrp1p, SKI8 - ski8p, LRP1 - lrp1p, VTS1 - vts1p, NAM7 - atp-dependent rna helicase nam7, MTR4 - mtr4p, DCP1 - dcp1p, LSM4 - lsm4p, RRP45 - rrp45p, TPA1 - tpa1p, RNT1 - rnt1p, RAI1 - rai1p, STO1 - sto1p, LSM1 - lsm1p, MRT4 - mrt4p, RRP43 - rrp43p, CDC33 - cdc33p, RPB…
GO:0009119	ribonucleoside metabolic process	2.04e-05	0.000659	2.98	5714	36	853	16	[URA6 - bifunctional uridylate/adenylate kinase, DAS2 - putative uridine kinase das2, CPA2 - cpa2p, HPT1 - hypoxanthine phosphoribosyltransferase, IMD4 - imp dehydrogenase imd4, SAM4 - sam4p, MEU1 - s-methyl-5-thioadenosine phosphorylase, GUA1 - gmp synthase (glutamine-hydrolyzing), IMD2 - imp dehydrogenase imd2, URA7 - ctp synthase ura7, FUR1 - uracil phosphoribosyltransferase, GUK1 - guanylate …
GO:0042455	ribonucleoside biosynthetic process	2.13e-05	0.000684	3.23	5714	29	853	14	[URA6 - bifunctional uridylate/adenylate kinase, DAS2 - putative uridine kinase das2, CPA2 - cpa2p, HPT1 - hypoxanthine phosphoribosyltransferase, IMD4 - imp dehydrogenase imd4, MEU1 - s-methyl-5-thioadenosine phosphorylase, IMD2 - imp dehydrogenase imd2, GUA1 - gmp synthase (glutamine-hydrolyzing), URA7 - ctp synthase ura7, FUR1 - uracil phosphoribosyltransferase, GUK1 - guanylate kinase, APT1 -…
GO:0008652	cellular amino acid biosynthetic process	2.14e-05	0.000684	1.97	5714	126	853	37	[LYS21 - homocitrate synthase lys21, HOM6 - hom6p, THR1 - homoserine kinase, CHA1 - l-serine/l-threonine ammonia-lyase cha1, YMR321C - hypothetical protein, ARO2 - bifunctional chorismate synthase/riboflavin reductase [nad(p)h] aro2, ILV3 - ilv3p, PRO1 - glutamate 5-kinase, YML096W - putative asparagine synthase, LYS20 - homocitrate synthase lys20, ASN1 - asparagine synthase (glutamine-hydrolyzin…
GO:1901607	alpha-amino acid biosynthetic process	2.3e-05	0.000731	2	5714	117	853	35	[LYS21 - homocitrate synthase lys21, HOM6 - hom6p, THR1 - homoserine kinase, CHA1 - l-serine/l-threonine ammonia-lyase cha1, YMR321C - hypothetical protein, ILV3 - ilv3p, PRO1 - glutamate 5-kinase, YML096W - putative asparagine synthase, LYS20 - homocitrate synthase lys20, ASN1 - asparagine synthase (glutamine-hydrolyzing) 1, ILV5 - ketol-acid reductoisomerase, HIS1 - atp phosphoribosyltransferas…
GO:0002183	cytoplasmic translational initiation	2.59e-05	0.000819	4.87	5714	11	853	8	[RPG1 - rpg1p, NIP1 - nip1p, TMA20 - tma20p, TIF1 - tif1p, TIF34 - tif34p, TIF35 - tif35p, TIF11 - tif11p, PRT1 - prt1p]
GO:1901361	organic cyclic compound catabolic process	2.61e-05	0.000818	1.71	5714	216	853	55	[POP5 - pop5p, DUT1 - bifunctional ditp/dutp diphosphatase, TDH2 - tdh2p, NOT5 - ccr4-not core subunit not5, FBA1 - fructose-bisphosphate aldolase fba1, LRP1 - lrp1p, ENO2 - phosphopyruvate hydratase eno2, PDC1 - indolepyruvate decarboxylase 1, VTS1 - vts1p, APA1 - apa1p, LSM4 - lsm4p, RNT1 - rnt1p, CDC19 - pyruvate kinase cdc19, STO1 - sto1p, LSM1 - lsm1p, PFK1 - 6-phosphofructokinase subunit al…
GO:0006757	ATP generation from ADP	2.62e-05	0.000817	3.35	5714	26	853	13	[PFK1 - 6-phosphofructokinase subunit alpha, GPM3 - phosphoglycerate mutase family protein gpm3, TDH2 - tdh2p, FBA1 - fructose-bisphosphate aldolase fba1, TPI1 - triose-phosphate isomerase tpi1, ENO2 - phosphopyruvate hydratase eno2, PFK2 - 6-phosphofructokinase subunit beta, TDH3 - glyceraldehyde-3-phosphate dehydrogenase (phosphorylating) tdh3, PGI1 - glucose-6-phosphate isomerase, PGK1 - phosp…
GO:0006096	glycolytic process	2.62e-05	0.000812	3.35	5714	26	853	13	[PFK1 - 6-phosphofructokinase subunit alpha, GPM3 - phosphoglycerate mutase family protein gpm3, TDH2 - tdh2p, FBA1 - fructose-bisphosphate aldolase fba1, TPI1 - triose-phosphate isomerase tpi1, ENO2 - phosphopyruvate hydratase eno2, PFK2 - 6-phosphofructokinase subunit beta, TDH3 - glyceraldehyde-3-phosphate dehydrogenase (phosphorylating) tdh3, PGK1 - phosphoglycerate kinase, PGI1 - glucose-6-p…
GO:0009152	purine ribonucleotide biosynthetic process	3.06e-05	0.000944	2.21	5714	82	853	27	[TDH2 - tdh2p, FBA1 - fructose-bisphosphate aldolase fba1, ENO2 - phosphopyruvate hydratase eno2, IMD4 - imp dehydrogenase imd4, PFK2 - 6-phosphofructokinase subunit beta, ADK1 - adenylate kinase adk1, PGK1 - phosphoglycerate kinase, PGI1 - glucose-6-phosphate isomerase, GUK1 - guanylate kinase, HXK2 - hexokinase 2, CDC19 - pyruvate kinase cdc19, ADE6 - phosphoribosylformylglycinamidine synthase,…
GO:0043624	cellular protein complex disassembly	3.1e-05	0.000949	2.9	5714	37	853	16	[AMN1 - amn1p, SUP35 - sup35p, NPL3 - npl3p, TIF35 - tif35p, RPL10 - ribosomal 60s subunit protein l10, ETT1 - ett1p, UBP13 - ubp13p, SSB2 - hsp70 family atpase ssb2, DBP5 - atp-dependent rna helicase dbp5, RLI1 - rli1p, TPA1 - tpa1p, YEF3 - yef3p, SSB1 - hsp70 family atpase ssb1, SUP45 - sup45p, NEW1 - new1p, BIM1 - bim1p]
GO:1901362	organic cyclic compound biosynthetic process	3.12e-05	0.00095	1.38	5714	615	853	127	[ENO2 - phosphopyruvate hydratase eno2, ARO2 - bifunctional chorismate synthase/riboflavin reductase [nad(p)h] aro2, HHT2 - hht2p, ADK1 - adenylate kinase adk1, PSA1 - mannose-1-phosphate guanylyltransferase, GRS1 - glycine--trna ligase, THP2 - thp2p, APA1 - apa1p, RPA43 - rpa43p, SPT6 - spt6p, CDC19 - pyruvate kinase cdc19, RPA190 - rpa190p, POL30 - pol30p, CPA2 - cpa2p, YGL101W - hypothetical p…
GO:1901605	alpha-amino acid metabolic process	3.24e-05	0.000981	1.79	5714	172	853	46	[LYS21 - homocitrate synthase lys21, HOM6 - hom6p, THR1 - homoserine kinase, CHA1 - l-serine/l-threonine ammonia-lyase cha1, YMR321C - hypothetical protein, ILV3 - ilv3p, PRO1 - glutamate 5-kinase, YML096W - putative asparagine synthase, PDC1 - indolepyruvate decarboxylase 1, SAM2 - methionine adenosyltransferase sam2, LYS20 - homocitrate synthase lys20, ILV5 - ketol-acid reductoisomerase, ASN1 -…
GO:0009163	nucleoside biosynthetic process	3.45e-05	0.00104	3.13	5714	30	853	14	[URA6 - bifunctional uridylate/adenylate kinase, DAS2 - putative uridine kinase das2, CPA2 - cpa2p, HPT1 - hypoxanthine phosphoribosyltransferase, IMD4 - imp dehydrogenase imd4, MEU1 - s-methyl-5-thioadenosine phosphorylase, IMD2 - imp dehydrogenase imd2, GUA1 - gmp synthase (glutamine-hydrolyzing), URA7 - ctp synthase ura7, FUR1 - uracil phosphoribosyltransferase, GUK1 - guanylate kinase, APT1 -…
GO:0009201	ribonucleoside triphosphate biosynthetic process	3.65e-05	0.00109	2.53	5714	53	853	20	[GPM3 - phosphoglycerate mutase family protein gpm3, PFK1 - 6-phosphofructokinase subunit alpha, TDH2 - tdh2p, DAS2 - putative uridine kinase das2, CPA2 - cpa2p, TPI1 - triose-phosphate isomerase tpi1, FBA1 - fructose-bisphosphate aldolase fba1, ENO2 - phosphopyruvate hydratase eno2, IMD4 - imp dehydrogenase imd4, TDH3 - glyceraldehyde-3-phosphate dehydrogenase (phosphorylating) tdh3, PFK2 - 6-ph…
GO:0009126	purine nucleoside monophosphate metabolic process	3.91e-05	0.00116	2.18	5714	83	853	27	[TDH2 - tdh2p, VMA2 - vma2p, FBA1 - fructose-bisphosphate aldolase fba1, ENO2 - phosphopyruvate hydratase eno2, IMD4 - imp dehydrogenase imd4, PFK2 - 6-phosphofructokinase subunit beta, ADK1 - adenylate kinase adk1, PDC1 - indolepyruvate decarboxylase 1, PGK1 - phosphoglycerate kinase, PGI1 - glucose-6-phosphate isomerase, GUK1 - guanylate kinase, HXK2 - hexokinase 2, CDC19 - pyruvate kinase cdc1…
GO:0009167	purine ribonucleoside monophosphate metabolic process	3.91e-05	0.00116	2.18	5714	83	853	27	[TDH2 - tdh2p, VMA2 - vma2p, FBA1 - fructose-bisphosphate aldolase fba1, ENO2 - phosphopyruvate hydratase eno2, IMD4 - imp dehydrogenase imd4, PFK2 - 6-phosphofructokinase subunit beta, ADK1 - adenylate kinase adk1, PDC1 - indolepyruvate decarboxylase 1, PGI1 - glucose-6-phosphate isomerase, PGK1 - phosphoglycerate kinase, GUK1 - guanylate kinase, HXK2 - hexokinase 2, CDC19 - pyruvate kinase cdc1…
GO:0042866	pyruvate biosynthetic process	4.37e-05	0.00128	3.23	5714	27	853	13	[PFK1 - 6-phosphofructokinase subunit alpha, GPM3 - phosphoglycerate mutase family protein gpm3, TDH2 - tdh2p, FBA1 - fructose-bisphosphate aldolase fba1, TPI1 - triose-phosphate isomerase tpi1, ENO2 - phosphopyruvate hydratase eno2, PFK2 - 6-phosphofructokinase subunit beta, TDH3 - glyceraldehyde-3-phosphate dehydrogenase (phosphorylating) tdh3, PGI1 - glucose-6-phosphate isomerase, PGK1 - phosp…
GO:0006566	threonine metabolic process	4.41e-05	0.00129	5.21	5714	9	853	7	[THR4 - threonine synthase thr4, HOM6 - hom6p, HOM2 - aspartate-semialdehyde dehydrogenase, HOM3 - aspartate kinase, CHA1 - l-serine/l-threonine ammonia-lyase cha1, THR1 - homoserine kinase, GLY1 - threonine aldolase gly1]
GO:0006356	regulation of transcription by RNA polymerase I	6.23e-05	0.00181	2.87	5714	35	853	15	[UTP5 - utp5p, UTP8 - utp8p, UTP4 - utp4p, UTP9 - utp9p, NAN1 - nan1p, UTP10 - utp10p, CKA1 - cka1p, RTF1 - rtf1p, UME1 - ume1p, DHR2 - dhr2p, SPT5 - spt5p, UTP15 - utp15p, HMO1 - hmo1p, CKA2 - cka2p, SPT4 - spt4p]
GO:0008033	tRNA processing	6.33e-05	0.00183	1.9	5714	127	853	36	[SEN34 - sen34p, POP5 - pop5p, TRM3 - trm3p, NCL1 - ncl1p, TRM11 - trm11p, TRM7 - trm7p, LHP1 - lhp1p, TRM82 - trm82p, NCS2 - ncs2p, ALA1 - alanine--trna ligase, CIA1 - cia1p, ELP4 - elongator subunit elp4, LSM4 - lsm4p, TRM2 - trm2p, DUS1 - dus1p, TRM8 - trm8p, TRM44 - trm44p, ELP3 - elongator subunit elp3, ELP2 - elongator subunit elp2, LSM7 - lsm7p, DEG1 - pseudouridine synthase deg1, PUS4 - p…
GO:0018130	heterocycle biosynthetic process	6.51e-05	0.00187	1.38	5714	572	853	118	[ENO2 - phosphopyruvate hydratase eno2, HHT2 - hht2p, ADK1 - adenylate kinase adk1, PSA1 - mannose-1-phosphate guanylyltransferase, GRS1 - glycine--trna ligase, THP2 - thp2p, APA1 - apa1p, RPA43 - rpa43p, SPT6 - spt6p, CDC19 - pyruvate kinase cdc19, RPA190 - rpa190p, POL30 - pol30p, CPA2 - cpa2p, YGL101W - hypothetical protein, HIS4 - trifunctional histidinol dehydrogenase/phosphoribosyl-amp cycl…
GO:0031120	snRNA pseudouridine synthesis	6.66e-05	0.0019	5.74	5714	7	853	6	[CBF5 - pseudouridine synthase cbf5, NHP2 - nhp2p, CIC1 - cic1p, PUS7 - pseudouridine synthase pus7, NOP10 - nop10p, GAR1 - gar1p]
GO:0032984	protein-containing complex disassembly	6.72e-05	0.00191	2.23	5714	72	853	24	[ARP9 - arp9p, AMN1 - amn1p, SUP35 - sup35p, NPL3 - npl3p, TIF35 - tif35p, RPL10 - ribosomal 60s subunit protein l10, DOM34 - dom34p, RSC4 - rsc4p, RSC3 - rsc3p, ETT1 - ett1p, SSB2 - hsp70 family atpase ssb2, UBP13 - ubp13p, RSC58 - rsc58p, HTL1 - htl1p, DBP5 - atp-dependent rna helicase dbp5, RLI1 - rli1p, PRP43 - prp43p, TPA1 - tpa1p, YEF3 - yef3p, NPL6 - npl6p, SSB1 - hsp70 family atpase ssb1,…
GO:0009067	aspartate family amino acid biosynthetic process	7.01e-05	0.00198	2.5	5714	51	853	19	[LYS21 - homocitrate synthase lys21, ACO2 - aco2p, HOM6 - hom6p, THR1 - homoserine kinase, MET22 - met22p, MIS1 - trifunctional formate-tetrahydrofolate ligase/methenyltetrahydrofolate cyclohydrolase/methylenetetrahydrofolate dehydrogenase mis1, YMR321C - hypothetical protein, YML096W - putative asparagine synthase, SAM4 - sam4p, MEU1 - s-methyl-5-thioadenosine phosphorylase, LYS20 - homocitrate …
GO:0006165	nucleoside diphosphate phosphorylation	7.05e-05	0.00198	3.11	5714	28	853	13	[PFK1 - 6-phosphofructokinase subunit alpha, GPM3 - phosphoglycerate mutase family protein gpm3, TDH2 - tdh2p, FBA1 - fructose-bisphosphate aldolase fba1, TPI1 - triose-phosphate isomerase tpi1, ENO2 - phosphopyruvate hydratase eno2, PFK2 - 6-phosphofructokinase subunit beta, TDH3 - glyceraldehyde-3-phosphate dehydrogenase (phosphorylating) tdh3, PGK1 - phosphoglycerate kinase, PGI1 - glucose-6-p…
GO:0000461	endonucleolytic cleavage to generate mature 3'-end of SSU-rRNA from (SSU-rRNA, 5.8S rRNA, LSU-rRNA)	7.34e-05	0.00205	6.7	5714	5	853	5	[RPS0B - ribosomal 40s subunit protein s0b, TSR1 - tsr1p, RPS0A - ribosomal 40s subunit protein s0a, RPS21B - rps21bp, RPS21A - ribosomal 40s subunit protein s21a]
GO:1990145	maintenance of translational fidelity	7.34e-05	0.00204	6.7	5714	5	853	5	[SUI1 - sui1p, RPL3 - ribosomal 60s subunit protein l3, EFT2 - eft2p, EFB1 - efb1p, EFT1 - eft1p]
GO:0009141	nucleoside triphosphate metabolic process	7.78e-05	0.00215	2.17	5714	77	853	25	[DUT1 - bifunctional ditp/dutp diphosphatase, TDH2 - tdh2p, DAS2 - putative uridine kinase das2, VMA2 - vma2p, HAM1 - ham1p, FBA1 - fructose-bisphosphate aldolase fba1, ENO2 - phosphopyruvate hydratase eno2, IMD4 - imp dehydrogenase imd4, PFK2 - 6-phosphofructokinase subunit beta, ADK1 - adenylate kinase adk1, PDC1 - indolepyruvate decarboxylase 1, PGI1 - glucose-6-phosphate isomerase, PGK1 - pho…
GO:0016073	snRNA metabolic process	8.34e-05	0.00229	2.93	5714	32	853	14	[RRP43 - rrp43p, AIR1 - air1p, CIC1 - cic1p, NHP2 - nhp2p, RRP6 - rrp6p, LRP1 - lrp1p, GAR1 - gar1p, CBF5 - pseudouridine synthase cbf5, MTR4 - mtr4p, RRP45 - rrp45p, RNT1 - rnt1p, PAP2 - non-canonical poly(a) polymerase pap2, PUS7 - pseudouridine synthase pus7, NOP10 - nop10p]
GO:0032774	RNA biosynthetic process	8.52e-05	0.00233	1.63	5714	230	853	56	[TOA2 - toa2p, NOT5 - ccr4-not core subunit not5, RPB8 - rpb8p, SUA7 - sua7p, HHT2 - hht2p, RPB10 - rpb10p, GRS1 - glycine--trna ligase, HFI1 - hfi1p, THP2 - thp2p, RSC58 - rsc58p, RPA43 - rpa43p, RNT1 - rnt1p, SPT6 - spt6p, RPA190 - rpa190p, RPC31 - rpc31p, RPO26 - rpo26p, SPT15 - spt15p, RTF1 - rtf1p, NHP6A - nhp6ap, SPT5 - spt5p, RPC17 - rpc17p, RPA34 - rpa34p, NPL6 - npl6p, RPB3 - rpb3p, RPC1…
GO:0072330	monocarboxylic acid biosynthetic process	8.82e-05	0.0024	2.12	5714	82	853	26	[TDH2 - tdh2p, FBA1 - fructose-bisphosphate aldolase fba1, DLD3 - dld3p, ENO2 - phosphopyruvate hydratase eno2, PFK2 - 6-phosphofructokinase subunit beta, YML096W - putative asparagine synthase, ALD6 - aldehyde dehydrogenase (nadp(+)) ald6, PGK1 - phosphoglycerate kinase, PGI1 - glucose-6-phosphate isomerase, ASN1 - asparagine synthase (glutamine-hydrolyzing) 1, ASN2 - asparagine synthase (glutam…
GO:0009199	ribonucleoside triphosphate metabolic process	9.49e-05	0.00257	2.23	5714	69	853	23	[PFK1 - 6-phosphofructokinase subunit alpha, GPM3 - phosphoglycerate mutase family protein gpm3, DAS2 - putative uridine kinase das2, TDH2 - tdh2p, VMA2 - vma2p, CPA2 - cpa2p, TPI1 - triose-phosphate isomerase tpi1, FBA1 - fructose-bisphosphate aldolase fba1, ENO2 - phosphopyruvate hydratase eno2, IMD4 - imp dehydrogenase imd4, TDH3 - glyceraldehyde-3-phosphate dehydrogenase (phosphorylating) tdh…
GO:0045727	positive regulation of translation	9.53e-05	0.00257	2.45	5714	52	853	19	[CDC33 - cdc33p, RPS9B - ribosomal 40s subunit protein s9b, RPB7 - rpb7p, TIF1 - tif1p, TIF4631 - tif4631p, EFT2 - eft2p, GIS2 - gis2p, GCD11 - gcd11p, HYP2 - hyp2p, HPM1 - hpm1p, DOM34 - dom34p, TIF2 - tif2p, RPS2 - ribosomal 40s subunit protein s2, EFM2 - efm2p, RLI1 - rli1p, CAF20 - caf20p, EFT1 - eft1p, RPS9A - ribosomal 40s subunit protein s9a, TRL1 - trl1p]
GO:0006090	pyruvate metabolic process	9.73e-05	0.00261	2.68	5714	40	853	16	[PFK1 - 6-phosphofructokinase subunit alpha, GPM3 - phosphoglycerate mutase family protein gpm3, ACS2 - acetate--coa ligase acs2, TDH2 - tdh2p, TPI1 - triose-phosphate isomerase tpi1, FBA1 - fructose-bisphosphate aldolase fba1, ENO2 - phosphopyruvate hydratase eno2, TDH3 - glyceraldehyde-3-phosphate dehydrogenase (phosphorylating) tdh3, PFK2 - 6-phosphofructokinase subunit beta, PDC1 - indolepyru…
GO:1901292	nucleoside phosphate catabolic process	9.73e-05	0.00259	2.68	5714	40	853	16	[GPM3 - phosphoglycerate mutase family protein gpm3, PFK1 - 6-phosphofructokinase subunit alpha, DUT1 - bifunctional ditp/dutp diphosphatase, TDH2 - tdh2p, HAM1 - ham1p, TPI1 - triose-phosphate isomerase tpi1, FBA1 - fructose-bisphosphate aldolase fba1, YGL101W - hypothetical protein, ENO2 - phosphopyruvate hydratase eno2, TDH3 - glyceraldehyde-3-phosphate dehydrogenase (phosphorylating) tdh3, PF…
GO:0046939	nucleotide phosphorylation	0.000111	0.00293	3	5714	29	853	13	[PFK1 - 6-phosphofructokinase subunit alpha, GPM3 - phosphoglycerate mutase family protein gpm3, TDH2 - tdh2p, FBA1 - fructose-bisphosphate aldolase fba1, TPI1 - triose-phosphate isomerase tpi1, ENO2 - phosphopyruvate hydratase eno2, PFK2 - 6-phosphofructokinase subunit beta, TDH3 - glyceraldehyde-3-phosphate dehydrogenase (phosphorylating) tdh3, PGI1 - glucose-6-phosphate isomerase, PGK1 - phosp…
GO:0009142	nucleoside triphosphate biosynthetic process	0.000121	0.00319	2.35	5714	57	853	20	[PFK1 - 6-phosphofructokinase subunit alpha, GPM3 - phosphoglycerate mutase family protein gpm3, TDH2 - tdh2p, DAS2 - putative uridine kinase das2, CPA2 - cpa2p, TPI1 - triose-phosphate isomerase tpi1, FBA1 - fructose-bisphosphate aldolase fba1, ENO2 - phosphopyruvate hydratase eno2, IMD4 - imp dehydrogenase imd4, TDH3 - glyceraldehyde-3-phosphate dehydrogenase (phosphorylating) tdh3, PFK2 - 6-ph…
GO:0034250	positive regulation of cellular amide metabolic process	0.000128	0.00336	2.4	5714	53	853	19	[CDC33 - cdc33p, RPS9B - ribosomal 40s subunit protein s9b, RPB7 - rpb7p, TIF1 - tif1p, TIF4631 - tif4631p, EFT2 - eft2p, GIS2 - gis2p, GCD11 - gcd11p, HYP2 - hyp2p, HPM1 - hpm1p, TIF2 - tif2p, DOM34 - dom34p, RPS2 - ribosomal 40s subunit protein s2, EFM2 - efm2p, RLI1 - rli1p, CAF20 - caf20p, EFT1 - eft1p, RPS9A - ribosomal 40s subunit protein s9a, TRL1 - trl1p]
GO:0106074	aminoacyl-tRNA metabolism involved in translational fidelity	0.000128	0.00335	4.69	5714	10	853	7	[DTD1 - dtd1p, ALA1 - alanine--trna ligase, ILS1 - isoleucine--trna ligase ils1, FRS2 - phenylalanine--trna ligase subunit alpha, CDC60 - leucine--trna ligase cdc60, VAS1 - valine--trna ligase, YHR020W - proline--trna ligase]
GO:0046128	purine ribonucleoside metabolic process	0.000133	0.00347	3.53	5714	19	853	10	[IMD2 - imp dehydrogenase imd2, GUA1 - gmp synthase (glutamine-hydrolyzing), GUK1 - guanylate kinase, HPT1 - hypoxanthine phosphoribosyltransferase, IMD4 - imp dehydrogenase imd4, APT1 - adenine phosphoribosyltransferase apt1, IMD3 - imp dehydrogenase imd3, SAM4 - sam4p, SAH1 - adenosylhomocysteinase, MEU1 - s-methyl-5-thioadenosine phosphorylase]
GO:0045047	protein targeting to ER	0.000144	0.00373	3.09	5714	26	853	12	[YDJ1 - ydj1p, SRP68 - srp68p, SRP14 - srp14p, SRP101 - srp101p, EGD1 - egd1p, SEC65 - sec65p, EGD2 - egd2p, SRP54 - srp54p, GET4 - get4p, SEC63 - sec63p, SPC1 - spc1p, SRP72 - srp72p]
GO:0001522	pseudouridine synthesis	0.00015	0.00386	3.77	5714	16	853	9	[CBF5 - pseudouridine synthase cbf5, CIC1 - cic1p, NHP2 - nhp2p, DEG1 - pseudouridine synthase deg1, PUS4 - pseudouridine synthase pus4, PUS7 - pseudouridine synthase pus7, NOP10 - nop10p, TSR3 - tsr3p, GAR1 - gar1p]
GO:0009150	purine ribonucleotide metabolic process	0.000163	0.00418	1.9	5714	113	853	32	[TDH2 - tdh2p, VMA2 - vma2p, FBA1 - fructose-bisphosphate aldolase fba1, ENO2 - phosphopyruvate hydratase eno2, IMD4 - imp dehydrogenase imd4, PFK2 - 6-phosphofructokinase subunit beta, ADK1 - adenylate kinase adk1, PDC1 - indolepyruvate decarboxylase 1, PGI1 - glucose-6-phosphate isomerase, PGK1 - phosphoglycerate kinase, FAA3 - long-chain fatty acid-coa ligase faa3, FAA4 - long-chain fatty acid…
GO:0045943	positive regulation of transcription by RNA polymerase I	0.000185	0.00472	3.2	5714	23	853	11	[RTF1 - rtf1p, UTP10 - utp10p, DHR2 - dhr2p, UTP5 - utp5p, SPT5 - spt5p, UTP15 - utp15p, SPT4 - spt4p, UTP8 - utp8p, UTP4 - utp4p, UTP9 - utp9p, NAN1 - nan1p]
GO:0072599	establishment of protein localization to endoplasmic reticulum	0.000225	0.0057	2.98	5714	27	853	12	[YDJ1 - ydj1p, SRP68 - srp68p, SRP14 - srp14p, SRP101 - srp101p, EGD1 - egd1p, SEC65 - sec65p, EGD2 - egd2p, SRP54 - srp54p, GET4 - get4p, SEC63 - sec63p, SPC1 - spc1p, SRP72 - srp72p]
GO:0042278	purine nucleoside metabolic process	0.000231	0.00583	3.35	5714	20	853	10	[GUA1 - gmp synthase (glutamine-hydrolyzing), IMD2 - imp dehydrogenase imd2, GUK1 - guanylate kinase, HPT1 - hypoxanthine phosphoribosyltransferase, IMD4 - imp dehydrogenase imd4, APT1 - adenine phosphoribosyltransferase apt1, IMD3 - imp dehydrogenase imd3, SAM4 - sam4p, SAH1 - adenosylhomocysteinase, MEU1 - s-methyl-5-thioadenosine phosphorylase]
GO:0040031	snRNA modification	0.000233	0.00584	5.02	5714	8	853	6	[CBF5 - pseudouridine synthase cbf5, CIC1 - cic1p, NHP2 - nhp2p, PUS7 - pseudouridine synthase pus7, NOP10 - nop10p, GAR1 - gar1p]
GO:0046037	GMP metabolic process	0.000233	0.00581	5.02	5714	8	853	6	[GUA1 - gmp synthase (glutamine-hydrolyzing), IMD2 - imp dehydrogenase imd2, GUK1 - guanylate kinase, HPT1 - hypoxanthine phosphoribosyltransferase, IMD4 - imp dehydrogenase imd4, IMD3 - imp dehydrogenase imd3]
GO:0006409	tRNA export from nucleus	0.000277	0.00689	3.55	5714	17	853	9	[UTP22 - utp22p, DBP5 - atp-dependent rna helicase dbp5, NUP145 - nup145p, RNA1 - rna1p, UTP8 - utp8p, TEF2 - tef2p, LOS1 - los1p, NUP49 - nup49p, TEF1 - tef1p]
GO:0006614	SRP-dependent cotranslational protein targeting to membrane	0.000307	0.00759	4.26	5714	11	853	7	[SRP68 - srp68p, SRP14 - srp14p, SRP101 - srp101p, SEC65 - sec65p, SRP54 - srp54p, SEC63 - sec63p, SRP72 - srp72p]
GO:0006613	cotranslational protein targeting to membrane	0.000307	0.00755	4.26	5714	11	853	7	[SRP68 - srp68p, SRP101 - srp101p, SRP14 - srp14p, SEC65 - sec65p, SRP54 - srp54p, SEC63 - sec63p, SRP72 - srp72p]
GO:0031118	rRNA pseudouridine synthesis	0.000307	0.00752	4.26	5714	11	853	7	[CBF5 - pseudouridine synthase cbf5, CIC1 - cic1p, NHP2 - nhp2p, PUS7 - pseudouridine synthase pus7, NOP10 - nop10p, TSR3 - tsr3p, GAR1 - gar1p]
GO:0009144	purine nucleoside triphosphate metabolic process	0.00031	0.00756	2.16	5714	65	853	21	[PFK1 - 6-phosphofructokinase subunit alpha, GPM3 - phosphoglycerate mutase family protein gpm3, DUT1 - bifunctional ditp/dutp diphosphatase, TDH2 - tdh2p, VMA2 - vma2p, HAM1 - ham1p, TPI1 - triose-phosphate isomerase tpi1, FBA1 - fructose-bisphosphate aldolase fba1, ENO2 - phosphopyruvate hydratase eno2, IMD4 - imp dehydrogenase imd4, TDH3 - glyceraldehyde-3-phosphate dehydrogenase (phosphorylat…
GO:0022607	cellular component assembly	0.000347	0.00841	1.29	5714	737	853	142	[PRP11 - prp11p, VMA2 - vma2p, SEC65 - sec65p, RPS26B - ribosomal 40s subunit protein s26b, TEF2 - tef2p, PRT1 - prt1p, HTB1 - htb1p, THP2 - thp2p, TOM6 - tom6p, LSM4 - lsm4p, DBP10 - dbp10p, SPT6 - spt6p, RSA3 - rsa3p, PRP9 - prp9p, RPS19B - ribosomal 40s subunit protein s19b, NOB1 - nob1p, SQT1 - sqt1p, RPL40B - ubiquitin-ribosomal 60s subunit protein l40b fusion protein, RPL3 - ribosomal 60s s…
GO:0009166	nucleotide catabolic process	0.000375	0.00906	2.61	5714	36	853	14	[PFK1 - 6-phosphofructokinase subunit alpha, GPM3 - phosphoglycerate mutase family protein gpm3, DUT1 - bifunctional ditp/dutp diphosphatase, TDH2 - tdh2p, FBA1 - fructose-bisphosphate aldolase fba1, TPI1 - triose-phosphate isomerase tpi1, ENO2 - phosphopyruvate hydratase eno2, TDH3 - glyceraldehyde-3-phosphate dehydrogenase (phosphorylating) tdh3, PFK2 - 6-phosphofructokinase subunit beta, PGI1 …
GO:0006452	translational frameshifting	0.000386	0.00928	5.58	5714	6	853	5	[SSB2 - hsp70 family atpase ssb2, ZUO1 - zuo1p, SSZ1 - ssz1p, SSB1 - hsp70 family atpase ssb1, HYP2 - hyp2p]
GO:0002188	translation reinitiation	0.000386	0.00923	5.58	5714	6	853	5	[RPG1 - rpg1p, TMA20 - tma20p, TIF34 - tif34p, TIF35 - tif35p, TIF11 - tif11p]
GO:0009088	threonine biosynthetic process	0.000386	0.00919	5.58	5714	6	853	5	[THR4 - threonine synthase thr4, HOM2 - aspartate-semialdehyde dehydrogenase, HOM6 - hom6p, HOM3 - aspartate kinase, THR1 - homoserine kinase]
GO:0051083	'de novo' cotranslational protein folding	0.000494	0.0117	6.7	5714	4	853	4	[SSB2 - hsp70 family atpase ssb2, ZUO1 - zuo1p, SSZ1 - ssz1p, SSB1 - hsp70 family atpase ssb1]
GO:0006383	transcription by RNA polymerase III	0.000504	0.0119	2.77	5714	29	853	12	[RPC10 - rpc10p, RPC11 - rpc11p, RPC34 - rpc34p, RPC19 - rpc19p, RPB5 - rpb5p, RPB8 - rpb8p, RPC17 - rpc17p, RPC40 - rpc40p, RPC31 - rpc31p, RPB10 - rpb10p, RPO26 - rpo26p, RPC53 - rpc53p]
GO:0042451	purine nucleoside biosynthetic process	0.000578	0.0136	3.57	5714	15	853	8	[IMD2 - imp dehydrogenase imd2, GUA1 - gmp synthase (glutamine-hydrolyzing), GUK1 - guanylate kinase, HPT1 - hypoxanthine phosphoribosyltransferase, IMD4 - imp dehydrogenase imd4, APT1 - adenine phosphoribosyltransferase apt1, IMD3 - imp dehydrogenase imd3, MEU1 - s-methyl-5-thioadenosine phosphorylase]
GO:0046129	purine ribonucleoside biosynthetic process	0.000578	0.0135	3.57	5714	15	853	8	[IMD2 - imp dehydrogenase imd2, GUA1 - gmp synthase (glutamine-hydrolyzing), GUK1 - guanylate kinase, HPT1 - hypoxanthine phosphoribosyltransferase, IMD4 - imp dehydrogenase imd4, APT1 - adenine phosphoribosyltransferase apt1, IMD3 - imp dehydrogenase imd3, MEU1 - s-methyl-5-thioadenosine phosphorylase]
GO:1901070	guanosine-containing compound biosynthetic process	0.00061	0.0142	4.47	5714	9	853	6	[IMD2 - imp dehydrogenase imd2, GUA1 - gmp synthase (glutamine-hydrolyzing), GUK1 - guanylate kinase, HPT1 - hypoxanthine phosphoribosyltransferase, IMD4 - imp dehydrogenase imd4, IMD3 - imp dehydrogenase imd3]
GO:0042255	ribosome assembly	0.00061	0.0141	4.47	5714	9	853	6	[TIF5 - tif5p, RPS26B - ribosomal 40s subunit protein s26b, NIP7 - nip7p, SDO1 - sdo1p, RPS26A - ribosomal 40s subunit protein s26a, TIF6 - tif6p]
GO:0006555	methionine metabolic process	0.000715	0.0165	2.47	5714	38	853	14	[HOM6 - hom6p, MET22 - met22p, YMR321C - hypothetical protein, MIS1 - trifunctional formate-tetrahydrofolate ligase/methenyltetrahydrofolate cyclohydrolase/methylenetetrahydrofolate dehydrogenase mis1, SAM4 - sam4p, SAM2 - methionine adenosyltransferase sam2, MEU1 - s-methyl-5-thioadenosine phosphorylase, MRI1 - s-methyl-5-thioribose-1-phosphate isomerase mri1, HOM2 - aspartate-semialdehyde dehyd…
GO:0006401	RNA catabolic process	0.00072	0.0165	1.73	5714	132	853	34	[POP5 - pop5p, AIR1 - air1p, SUP35 - sup35p, NOT5 - ccr4-not core subunit not5, DBP2 - dbp2p, YPL199C - hypothetical protein, HRP1 - hrp1p, SKI8 - ski8p, LRP1 - lrp1p, VTS1 - vts1p, NAM7 - atp-dependent rna helicase nam7, MTR4 - mtr4p, DCP1 - dcp1p, LSM4 - lsm4p, RRP45 - rrp45p, TPA1 - tpa1p, RNT1 - rnt1p, RAI1 - rai1p, STO1 - sto1p, LSM1 - lsm1p, MRT4 - mrt4p, RRP43 - rrp43p, CDC33 - cdc33p, RPB…
GO:0009206	purine ribonucleoside triphosphate biosynthetic process	0.000835	0.0191	2.28	5714	47	853	16	[GPM3 - phosphoglycerate mutase family protein gpm3, PFK1 - 6-phosphofructokinase subunit alpha, TDH2 - tdh2p, FBA1 - fructose-bisphosphate aldolase fba1, TPI1 - triose-phosphate isomerase tpi1, ENO2 - phosphopyruvate hydratase eno2, IMD4 - imp dehydrogenase imd4, TDH3 - glyceraldehyde-3-phosphate dehydrogenase (phosphorylating) tdh3, PFK2 - 6-phosphofructokinase subunit beta, PGI1 - glucose-6-ph…
GO:0009145	purine nucleoside triphosphate biosynthetic process	0.000835	0.019	2.28	5714	47	853	16	[PFK1 - 6-phosphofructokinase subunit alpha, GPM3 - phosphoglycerate mutase family protein gpm3, TDH2 - tdh2p, FBA1 - fructose-bisphosphate aldolase fba1, TPI1 - triose-phosphate isomerase tpi1, ENO2 - phosphopyruvate hydratase eno2, IMD4 - imp dehydrogenase imd4, TDH3 - glyceraldehyde-3-phosphate dehydrogenase (phosphorylating) tdh3, PFK2 - 6-phosphofructokinase subunit beta, PGK1 - phosphoglyce…
GO:0031125	rRNA 3'-end processing	0.000935	0.0212	2.91	5714	23	853	10	[TSR1 - tsr1p, RRP43 - rrp43p, RPS0B - ribosomal 40s subunit protein s0b, RPS0A - ribosomal 40s subunit protein s0a, MTR4 - mtr4p, RRP6 - rrp6p, LRP1 - lrp1p, RRP45 - rrp45p, RPS21B - rps21bp, RPS21A - ribosomal 40s subunit protein s21a]
GO:0046434	organophosphate catabolic process	0.000982	0.0222	2.09	5714	61	853	19	[GPM3 - phosphoglycerate mutase family protein gpm3, PFK1 - 6-phosphofructokinase subunit alpha, DUT1 - bifunctional ditp/dutp diphosphatase, TDH2 - tdh2p, HAM1 - ham1p, GPD2 - glycerol-3-phosphate dehydrogenase (nad(+)) gpd2, TPI1 - triose-phosphate isomerase tpi1, FBA1 - fructose-bisphosphate aldolase fba1, ENO2 - phosphopyruvate hydratase eno2, YGL101W - hypothetical protein, MET22 - met22p, T…

## Sheet: S1C up wt 48h
GO Term	Description	P-value	FDR q-value	Enrichment	N	B	n	b	Genes
GO:0032197	transposition, RNA-mediated	4.19e-36	2.15e-32	4.24	5714	89	1075	71	[YGR109W-B - gag-pol fusion protein, YGR109W-A - gag protein, YJR026W - hypothetical protein, YPL257W-A - gag protein, YJR028W - hypothetical protein, YPL257W-B - gag-pol fusion protein, YNL054W-B - gag protein, YJR027W - hypothetical protein, YNL054W-A - -, YBL005W-B - gag-pol fusion protein, YLR035C-A - gag-pol fusion protein, YOR343W-B - gag-pol fusion protein, YDR210C-D - gag-pol fusion prote…
GO:0032196	transposition	6.11e-34	1.57e-30	4.03	5714	95	1075	72	[YGR109W-B - gag-pol fusion protein, YGR109W-A - gag protein, YPL060C-A - pseudo, YJR026W - hypothetical protein, YPL257W-A - gag protein, YJR028W - hypothetical protein, YPL257W-B - gag-pol fusion protein, YNL054W-B - gag protein, YJR027W - hypothetical protein, YNL054W-A - -, YBL005W-B - gag-pol fusion protein, YLR035C-A - gag-pol fusion protein, YOR343W-B - gag-pol fusion protein, YOR192C-B - …
GO:0015074	DNA integration	5.13e-28	8.8e-25	4.87	5714	48	1075	44	[YIL082W-A - gag-pol fusion protein, YGR038C-B - gag-pol fusion protein, YAR009C - truncated gag-pol fusion protein, YGR109W-B - gag-pol fusion protein, YPL060C-A - pseudo, YGR161C-D - gag-pol fusion protein, YGR161W-B - gag-pol fusion protein, YPR158W-B - gag-pol fusion protein, YPR158C-D - gag-pol fusion protein, YMR050C - gag-pol fusion protein, YDR034C-D - gag-pol fusion protein, YOR142W-B - …
GO:0006278	RNA-dependent DNA biosynthetic process	1.71e-21	2.21e-18	3.9	5714	64	1075	47	[YIL082W-A - gag-pol fusion protein, YGR038C-B - gag-pol fusion protein, YAR009C - truncated gag-pol fusion protein, YGR109W-B - gag-pol fusion protein, YGR161C-D - gag-pol fusion protein, YPL060C-A - pseudo, YGR161W-B - gag-pol fusion protein, YPR158W-B - gag-pol fusion protein, YPR158C-D - gag-pol fusion protein, YMR050C - gag-pol fusion protein, YOR142W-B - gag-pol fusion protein, YDR034C-D - …
GO:0071554	cell wall organization or biogenesis	8.16e-16	8.4e-13	2.17	5714	238	1075	97	[KRE1 - kre1p, BAR1 - bar1p, FYV5 - fyv5p, CRR1 - crr1p, SPS2 - sps2p, PAU4 - pau4p, PAU13 - pau13p, SPS22 - sps22p, UTH1 - uth1p, DAN4 - dan4p, NCA3 - nca3p, PGU1 - pgu1p, RIM21 - rim21p, DAN1 - dan1p, ECM7 - ecm7p, YPK2 - ypk2p, WSC2 - wsc2p, SKG1 - skg1p, SPI1 - spi1p, ECM8 - ecm8p, TUS1 - tus1p, ECM4 - ecm4p, SKN1 - skn1p, ECM30 - ecm30p, HSP150 - hsp150p, YPS6 - yps6p, PAU15 - pau15p, IRC18 …
GO:0031505	fungal-type cell wall organization	1.61e-15	1.38e-12	2.36	5714	178	1075	79	[KRE1 - kre1p, SED1 - sed1p, BAR1 - bar1p, MID2 - mid2p, PAU23 - pau23p, BGL2 - bgl2p, CHS1 - chitin synthase chs1, PAU24 - pau24p, CRR1 - crr1p, SPS2 - sps2p, PAU4 - pau4p, SPS22 - sps22p, PAU13 - pau13p, UTH1 - uth1p, DAN4 - dan4p, NCA3 - nca3p, GAS2 - gas2p, DAN1 - dan1p, SPO77 - spo77p, ECM7 - ecm7p, EXG1 - exg1p, WSC2 - wsc2p, MSB2 - msb2p, PAU11 - pau11p, SKG1 - skg1p, SPI1 - spi1p, ZRG8 - …
GO:0071852	fungal-type cell wall organization or biogenesis	1.98e-15	1.45e-12	2.3	5714	192	1075	83	[KRE1 - kre1p, SED1 - sed1p, BAR1 - bar1p, MID2 - mid2p, PAU23 - pau23p, BGL2 - bgl2p, CHS1 - chitin synthase chs1, PAU24 - pau24p, CRR1 - crr1p, SPS2 - sps2p, PAU4 - pau4p, PAU13 - pau13p, SPS22 - sps22p, UTH1 - uth1p, DAN4 - dan4p, NCA3 - nca3p, RIM21 - rim21p, GAS2 - gas2p, DAN1 - dan1p, SPO77 - spo77p, ECM7 - ecm7p, EXG1 - exg1p, WSC2 - wsc2p, MSB2 - msb2p, PAU11 - pau11p, SKG1 - skg1p, SPI1 …
GO:0071555	cell wall organization	2.28e-15	1.46e-12	2.18	5714	227	1075	93	[KRE1 - kre1p, SED1 - sed1p, BAR1 - bar1p, MID2 - mid2p, PAU23 - pau23p, BGL2 - bgl2p, FYV5 - fyv5p, CHS1 - chitin synthase chs1, PAU24 - pau24p, CRR1 - crr1p, SPS2 - sps2p, PAU4 - pau4p, YGP1 - ygp1p, UTH1 - uth1p, PAU13 - pau13p, SPS22 - sps22p, DAN4 - dan4p, NCA3 - nca3p, PGU1 - pgu1p, GAS2 - gas2p, DAN1 - dan1p, SPO77 - spo77p, ECM7 - ecm7p, YPK2 - ypk2p, SPR1 - spr1p, EXG1 - exg1p, WSC2 - ws…
GO:0045229	external encapsulating structure organization	2.28e-15	1.3e-12	2.18	5714	227	1075	93	[KRE1 - kre1p, SED1 - sed1p, BAR1 - bar1p, MID2 - mid2p, PAU23 - pau23p, BGL2 - bgl2p, FYV5 - fyv5p, CHS1 - chitin synthase chs1, PAU24 - pau24p, CRR1 - crr1p, SPS2 - sps2p, PAU4 - pau4p, YGP1 - ygp1p, UTH1 - uth1p, PAU13 - pau13p, SPS22 - sps22p, DAN4 - dan4p, NCA3 - nca3p, PGU1 - pgu1p, GAS2 - gas2p, DAN1 - dan1p, SPO77 - spo77p, ECM7 - ecm7p, YPK2 - ypk2p, SPR1 - spr1p, EXG1 - exg1p, WSC2 - ws…
GO:0015980	energy derivation by oxidation of organic compounds	2.88e-14	1.48e-11	2.86	5714	93	1075	50	[GLC3 - 1,4-alpha-glucan branching enzyme, GLG1 - glycogenin glucosyltransferase glg1, QCR6 - ubiquinol--cytochrome-c reductase subunit 6, COX7 - cytochrome c oxidase subunit vii, PET10 - pet10p, MDH1 - malate dehydrogenase mdh1, MFA2 - mfa2p, PGM2 - phosphoglucomutase pgm2, COX6 - cytochrome c oxidase subunit vi, QCR2 - ubiquinol--cytochrome-c reductase subunit 2, GLG2 - glg2p, GAC1 - gac1p, COR…
GO:0005975	carbohydrate metabolic process	1.22e-13	5.69e-11	2.04	5714	247	1075	95	[TPS1 - alpha,alpha-trehalose-phosphate synthase (udp-forming) tps1, GLC3 - 1,4-alpha-glucan branching enzyme, GLG1 - glycogenin glucosyltransferase glg1, ATG26 - atg26p, TSL1 - tsl1p, SOR2 - l-iditol 2-dehydrogenase sor2, BGL2 - bgl2p, MAL31 - mal31p, MAL33 - mal33p, MAL32 - mal32p, GPD1 - glycerol-3-phosphate dehydrogenase (nad(+)) gpd1, CRR1 - crr1p, AMS1 - ams1p, GPM2 - phosphoglycerate mutas…
GO:0071897	DNA biosynthetic process	2.5e-13	1.07e-10	2.8	5714	91	1075	48	[YIL082W-A - gag-pol fusion protein, YGR038C-B - gag-pol fusion protein, YAR009C - truncated gag-pol fusion protein, YGR109W-B - gag-pol fusion protein, YGR161C-D - gag-pol fusion protein, YPL060C-A - pseudo, YGR161W-B - gag-pol fusion protein, YPR158W-B - gag-pol fusion protein, YMR050C - gag-pol fusion protein, YPR158C-D - gag-pol fusion protein, YDR034C-D - gag-pol fusion protein, YOR142W-B - …
GO:0006091	generation of precursor metabolites and energy	9.17e-13	3.63e-10	2.37	5714	141	1075	63	[GLC3 - 1,4-alpha-glucan branching enzyme, GLG1 - glycogenin glucosyltransferase glg1, QCR6 - ubiquinol--cytochrome-c reductase subunit 6, COX7 - cytochrome c oxidase subunit vii, PET10 - pet10p, GPM2 - phosphoglycerate mutase family protein gpm2, SHH3 - protein shh3, NCA3 - nca3p, GLK1 - glucokinase, MDH1 - malate dehydrogenase mdh1, YLR446W - hexokinase, MFA2 - mfa2p, PGM2 - phosphoglucomutase …
GO:0017144	drug metabolic process	6.43e-12	2.36e-09	1.95	5714	254	1075	93	[THI13 - thi13p, COX7 - cytochrome c oxidase subunit vii, ACH1 - ach1p, CCP1 - ccp1p, CHS1 - chitin synthase chs1, KGD1 - alpha-ketoglutarate dehydrogenase kgd1, CRR1 - crr1p, BNA1 - bna1p, GPM2 - phosphoglycerate mutase family protein gpm2, THI2 - thi2p, SHH3 - protein shh3, FMS1 - polyamine oxidase, THI11 - thi11p, NCA3 - nca3p, PGU1 - pgu1p, GLK1 - glucokinase, MET10 - sulfite reductase subuni…
GO:0055114	oxidation-reduction process	1.69e-11	5.8e-09	2.28	5714	142	1075	61	[GLC3 - 1,4-alpha-glucan branching enzyme, GLG1 - glycogenin glucosyltransferase glg1, QCR6 - ubiquinol--cytochrome-c reductase subunit 6, COX7 - cytochrome c oxidase subunit vii, HMX1 - hmx1p, PET10 - pet10p, GPD1 - glycerol-3-phosphate dehydrogenase (nad(+)) gpd1, SHH3 - protein shh3, TES1 - tes1p, MDH1 - malate dehydrogenase mdh1, MFA2 - mfa2p, PGM2 - phosphoglucomutase pgm2, CYT1 - ubiquinol-…
GO:0044262	cellular carbohydrate metabolic process	1.16e-10	3.72e-08	2.18	5714	151	1075	62	[TPS1 - alpha,alpha-trehalose-phosphate synthase (udp-forming) tps1, GLC3 - 1,4-alpha-glucan branching enzyme, GLG1 - glycogenin glucosyltransferase glg1, TSL1 - tsl1p, SOR2 - l-iditol 2-dehydrogenase sor2, MAL31 - mal31p, MAL33 - mal33p, MAL32 - mal32p, GND2 - phosphogluconate dehydrogenase (decarboxylating) gnd2, SOR1 - sor1p, YLR345W - bifunctional fructose-2,6-bisphosphate 2-phosphatase/6-pho…
GO:0006310	DNA recombination	1.17e-10	3.54e-08	1.96	5714	220	1075	81	[RIM4 - rim4p, SPO11 - spo11p, SAE3 - sae3p, YGR109W-B - gag-pol fusion protein, REC102 - rec102p, YPL060C-A - pseudo, YJR027W - hypothetical protein, YPL257W-B - gag-pol fusion protein, YNL054W-B - gag protein, YBL005W-B - gag-pol fusion protein, YLR035C-A - gag-pol fusion protein, YOR343W-B - gag-pol fusion protein, YOR192C-B - gag-pol fusion protein, RAD54 - dna-dependent atpase rad54, YDR210C…
GO:0048646	anatomical structure formation involved in morphogenesis	2.96e-10	8.45e-08	2.11	5714	161	1075	64	[RIM4 - rim4p, SPO11 - spo11p, VID28 - glucose-induced degradation complex subunit vid28, SPO21 - spo21p, ATG26 - atg26p, GSM1 - gsm1p, IME2 - ime2p, CRR1 - crr1p, SPO20 - spo20p, SPS2 - sps2p, SPR28 - septin spr28, SPS22 - sps22p, YOR338W - hypothetical protein, RIM21 - rim21p, GAS2 - gas2p, SPO23 - spo23p, SPO77 - spo77p, SPO1 - spo1p, SPR1 - spr1p, GPA2 - gpa2p, MPC54 - mpc54p, FMP45 - fmp45p,…
GO:0030435	sporulation resulting in formation of a cellular spore	3.62e-10	9.79e-08	2.21	5714	137	1075	57	[RIM4 - rim4p, VID28 - glucose-induced degradation complex subunit vid28, SPO11 - spo11p, SPO21 - spo21p, GSM1 - gsm1p, IME2 - ime2p, CRR1 - crr1p, SPO20 - spo20p, SPS2 - sps2p, SPR28 - septin spr28, SPS22 - sps22p, YOR338W - hypothetical protein, RIM21 - rim21p, SPO23 - spo23p, SPO77 - spo77p, SPO1 - spo1p, SPR1 - spr1p, GPA2 - gpa2p, MPC54 - mpc54p, FMP45 - fmp45p, TGL4 - tgl4p, OSW2 - osw2p, R…
GO:0043934	sporulation	5.06e-10	1.3e-07	2.2	5714	138	1075	57	[RIM4 - rim4p, SPO11 - spo11p, VID28 - glucose-induced degradation complex subunit vid28, SPO21 - spo21p, GSM1 - gsm1p, IME2 - ime2p, CRR1 - crr1p, SPO20 - spo20p, SPS2 - sps2p, SPR28 - septin spr28, SPS22 - sps22p, YOR338W - hypothetical protein, RIM21 - rim21p, SPO23 - spo23p, SPO77 - spo77p, SPO1 - spo1p, SPR1 - spr1p, GPA2 - gpa2p, MPC54 - mpc54p, FMP45 - fmp45p, TGL4 - tgl4p, OSW2 - osw2p, R…
GO:0010927	cellular component assembly involved in morphogenesis	6.34e-10	1.55e-07	2.82	5714	64	1075	34	[IRC18 - irc18p, LOH1 - loh1p, SPO21 - spo21p, ATG26 - atg26p, GAS4 - gas4p, CRR1 - crr1p, SPO20 - spo20p, SPS2 - sps2p, SPS22 - sps22p, GIP1 - gip1p, DON1 - don1p, DTR1 - dtr1p, FKS3 - fks3p, SPO75 - spo75p, GAS2 - gas2p, SPO77 - spo77p, DIT2 - dit2p, DIT1 - dit1p, SMA1 - sma1p, SPO1 - spo1p, SPS100 - sps100p, MPC54 - mpc54p, CHS3 - chitin synthase chs3, OSW1 - osw1p, OSW5 - osw5p, SPH1 - sph1p,…
GO:0030154	cell differentiation	9.78e-10	2.29e-07	2.16	5714	140	1075	57	[RIM4 - rim4p, SPO11 - spo11p, VID28 - glucose-induced degradation complex subunit vid28, SPO21 - spo21p, GSM1 - gsm1p, IME2 - ime2p, CRR1 - crr1p, SPO20 - spo20p, SPS2 - sps2p, SPR28 - septin spr28, SPS22 - sps22p, YOR338W - hypothetical protein, RIM21 - rim21p, SPO23 - spo23p, SPO77 - spo77p, SPO1 - spo1p, SPR1 - spr1p, GPA2 - gpa2p, MPC54 - mpc54p, FMP45 - fmp45p, TGL4 - tgl4p, OSW2 - osw2p, R…
GO:0022904	respiratory electron transport chain	3.15e-09	7.04e-07	3.6	5714	31	1075	21	[CYC7 - cyc7p, QCR7 - ubiquinol--cytochrome-c reductase subunit 7, COX6 - cytochrome c oxidase subunit vi, CYT1 - ubiquinol--cytochrome-c reductase catalytic subunit cyt1, QCR6 - ubiquinol--cytochrome-c reductase subunit 6, QCR2 - ubiquinol--cytochrome-c reductase subunit 2, COX7 - cytochrome c oxidase subunit vii, CYC1 - cyc1p, QCR8 - qcr8p, QCR10 - ubiquinol--cytochrome-c reductase subunit 10, …
GO:0070726	cell wall assembly	7.27e-09	1.56e-06	2.99	5714	48	1075	27	[IRC18 - irc18p, LOH1 - loh1p, GAS4 - gas4p, CRR1 - crr1p, SPS2 - sps2p, YGP1 - ygp1p, SPS22 - sps22p, GIP1 - gip1p, DON1 - don1p, DTR1 - dtr1p, FKS3 - fks3p, SPO75 - spo75p, GAS2 - gas2p, SPO77 - spo77p, DIT2 - dit2p, DIT1 - dit1p, SPS100 - sps100p, CHS3 - chitin synthase chs3, OSW1 - osw1p, OSW5 - osw5p, SSP2 - ssp2p, OSW2 - osw2p, RRT8 - rrt8p, AMA1 - ama1p, CDA1 - chitin deacetylase cda1, GSC…
GO:0030476	ascospore wall assembly	1.21e-08	2.49e-06	3	5714	46	1075	26	[IRC18 - irc18p, LOH1 - loh1p, GAS4 - gas4p, CRR1 - crr1p, SPS2 - sps2p, SPS22 - sps22p, GIP1 - gip1p, DON1 - don1p, DTR1 - dtr1p, FKS3 - fks3p, SPO75 - spo75p, GAS2 - gas2p, SPO77 - spo77p, DIT2 - dit2p, DIT1 - dit1p, SPS100 - sps100p, CHS3 - chitin synthase chs3, OSW1 - osw1p, OSW5 - osw5p, SSP2 - ssp2p, OSW2 - osw2p, RRT8 - rrt8p, AMA1 - ama1p, GSC2 - gsc2p, CDA1 - chitin deacetylase cda1, CDA…
GO:0042244	spore wall assembly	1.21e-08	2.39e-06	3	5714	46	1075	26	[IRC18 - irc18p, LOH1 - loh1p, GAS4 - gas4p, CRR1 - crr1p, SPS2 - sps2p, SPS22 - sps22p, GIP1 - gip1p, DON1 - don1p, DTR1 - dtr1p, FKS3 - fks3p, SPO75 - spo75p, GAS2 - gas2p, SPO77 - spo77p, DIT2 - dit2p, DIT1 - dit1p, SPS100 - sps100p, CHS3 - chitin synthase chs3, OSW1 - osw1p, OSW5 - osw5p, SSP2 - ssp2p, OSW2 - osw2p, RRT8 - rrt8p, AMA1 - ama1p, CDA1 - chitin deacetylase cda1, GSC2 - gsc2p, CDA…
GO:0071940	fungal-type cell wall assembly	2.22e-08	4.24e-06	2.94	5714	47	1075	26	[IRC18 - irc18p, LOH1 - loh1p, GAS4 - gas4p, CRR1 - crr1p, SPS2 - sps2p, SPS22 - sps22p, GIP1 - gip1p, DON1 - don1p, DTR1 - dtr1p, FKS3 - fks3p, SPO75 - spo75p, GAS2 - gas2p, SPO77 - spo77p, DIT2 - dit2p, DIT1 - dit1p, SPS100 - sps100p, CHS3 - chitin synthase chs3, OSW1 - osw1p, OSW5 - osw5p, SSP2 - ssp2p, OSW2 - osw2p, RRT8 - rrt8p, AMA1 - ama1p, CDA1 - chitin deacetylase cda1, GSC2 - gsc2p, CDA…
GO:0016999	antibiotic metabolic process	6.93e-08	1.27e-05	2.66	5714	58	1075	29	[MLS1 - malate synthase mls1, MDH2 - malate dehydrogenase mdh2, ICL1 - isocitrate lyase 1, ACH1 - ach1p, CCP1 - ccp1p, KGD1 - alpha-ketoglutarate dehydrogenase kgd1, KGD2 - alpha-ketoglutarate dehydrogenase kgd2, SHH3 - protein shh3, TSA2 - tsa2p, SDH3 - succinate dehydrogenase cytochrome b subunit sdh3, MDH1 - malate dehydrogenase mdh1, SDH1 - succinate dehydrogenase flavoprotein subunit sdh1, A…
GO:0045333	cellular respiration	7.1e-08	1.26e-05	2.71	5714	55	1075	28	[QCR6 - ubiquinol--cytochrome-c reductase subunit 6, NCA2 - nca2p, COX7 - cytochrome c oxidase subunit vii, AAC1 - aac1p, QCR8 - qcr8p, COX8 - cytochrome c oxidase subunit viii, PET10 - pet10p, QCR9 - ubiquinol--cytochrome-c reductase subunit 9, SDH3 - succinate dehydrogenase cytochrome b subunit sdh3, MDH1 - malate dehydrogenase mdh1, SDH1 - succinate dehydrogenase flavoprotein subunit sdh1, MBR…
GO:0032502	developmental process	1.01e-07	1.74e-05	1.81	5714	206	1075	70	[RIM4 - rim4p, SPO11 - spo11p, VID28 - glucose-induced degradation complex subunit vid28, SPO21 - spo21p, HMLALPHA2 - hmlalpha2p, MID2 - mid2p, ATG26 - atg26p, GSM1 - gsm1p, IME2 - ime2p, AFR1 - afr1p, SPO20 - spo20p, CRR1 - crr1p, SPS2 - sps2p, SPR28 - septin spr28, SPS22 - sps22p, YOR338W - hypothetical protein, RIM21 - rim21p, GAS2 - gas2p, SPO23 - spo23p, SPO77 - spo77p, SPO1 - spo1p, SPR1 - …
GO:0048869	cellular developmental process	1.05e-07	1.75e-05	1.87	5714	179	1075	63	[RIM4 - rim4p, VID28 - glucose-induced degradation complex subunit vid28, SPO11 - spo11p, SPO21 - spo21p, HMLALPHA2 - hmlalpha2p, MID2 - mid2p, GSM1 - gsm1p, IME2 - ime2p, AFR1 - afr1p, CRR1 - crr1p, SPO20 - spo20p, SPS2 - sps2p, SPR28 - septin spr28, SPS22 - sps22p, YOR338W - hypothetical protein, RIM21 - rim21p, SPO23 - spo23p, SPO77 - spo77p, SPO1 - spo1p, SPR1 - spr1p, GPA2 - gpa2p, MPC54 - m…
GO:0009060	aerobic respiration	2.02e-07	3.25e-05	2.77	5714	48	1075	25	[QCR6 - ubiquinol--cytochrome-c reductase subunit 6, NCA2 - nca2p, COX7 - cytochrome c oxidase subunit vii, AAC1 - aac1p, QCR8 - qcr8p, COX8 - cytochrome c oxidase subunit viii, PET10 - pet10p, QCR9 - ubiquinol--cytochrome-c reductase subunit 9, MDH1 - malate dehydrogenase mdh1, MBR1 - mbr1p, CYC7 - cyc7p, RSF1 - rsf1p, QCR7 - ubiquinol--cytochrome-c reductase subunit 7, COX6 - cytochrome c oxida…
GO:0016052	carbohydrate catabolic process	2.2e-07	3.43e-05	2.33	5714	80	1075	35	[GPH1 - gph1p, GRE3 - trifunctional aldehyde reductase/xylose reductase/glucose 1-dehydrogenase (nadp(+)), ERR3 - phosphopyruvate hydratase err3, SOR2 - l-iditol 2-dehydrogenase sor2, MAL32 - mal32p, AMS1 - ams1p, GND2 - phosphogluconate dehydrogenase (decarboxylating) gnd2, GPM2 - phosphoglycerate mutase family protein gpm2, UTH1 - uth1p, SOR1 - sor1p, PGU1 - pgu1p, GLK1 - glucokinase, ATH1 - al…
GO:0003006	developmental process involved in reproduction	2.41e-07	3.65e-05	1.98	5714	137	1075	51	[VID28 - glucose-induced degradation complex subunit vid28, SPO21 - spo21p, HMLALPHA2 - hmlalpha2p, ATG26 - atg26p, AFR1 - afr1p, CRR1 - crr1p, SPO20 - spo20p, SPS2 - sps2p, SPR28 - septin spr28, SPS22 - sps22p, YOR338W - hypothetical protein, RIM21 - rim21p, GAS2 - gas2p, SPO77 - spo77p, SPO1 - spo1p, SPR1 - spr1p, GPA2 - gpa2p, MPC54 - mpc54p, FMP45 - fmp45p, HBT1 - hbt1p, SPH1 - sph1p, OSW2 - …
GO:0034219	carbohydrate transmembrane transport	3.22e-07	4.73e-05	3.3	5714	29	1075	18	[GAL2 - gal2p, HXT13 - hxt13p, STL1 - stl1p, HXT4 - hxt4p, HXT5 - hxt5p, MAL31 - mal31p, HXT14 - hxt14p, HXT10 - hxt10p, HXT11 - hxt11p, MAL11 - mal11p, HXT16 - hxt16p, HXK1 - hexokinase 1, YDL199C - hypothetical protein, HXT6 - hxt6p, GLK1 - glucokinase, HXT7 - hxt7p, MTH1 - mth1p, HXT17 - hxt17p]
GO:0006122	mitochondrial electron transport, ubiquinol to cytochrome c	4.9e-07	7.01e-05	4.83	5714	11	1075	10	[QCR9 - ubiquinol--cytochrome-c reductase subunit 9, RIP1 - ubiquinol--cytochrome-c reductase catalytic subunit rip1, QCR7 - ubiquinol--cytochrome-c reductase subunit 7, CYC7 - cyc7p, CYT1 - ubiquinol--cytochrome-c reductase catalytic subunit cyt1, QCR6 - ubiquinol--cytochrome-c reductase subunit 6, QCR2 - ubiquinol--cytochrome-c reductase subunit 2, CYC1 - cyc1p, QCR8 - qcr8p, QCR10 - ubiquinol-…
GO:0045721	negative regulation of gluconeogenesis	4.9e-07	6.82e-05	4.83	5714	11	1075	10	[VID30 - glucose-induced degradation complex subunit vid30, UBC8 - e2 ubiquitin-conjugating protein ubc8, RMD5 - ubiquitin-protein ligase rmd5, FYV10 - glucose-induced degradation complex subunit fyv10, VID28 - glucose-induced degradation complex subunit vid28, YGR066C - hypothetical protein, GID8 - glucose-induced degradation complex subunit gid8, GID7 - glucose-induced degradation complex subun…
GO:0006772	thiamine metabolic process	5.37e-07	7.28e-05	4.5	5714	13	1075	11	[PET18 - pet18p, THI12 - thi12p, SNZ2 - snz2p, THI21 - bifunctional hydroxymethylpyrimidine kinase/phosphomethylpyrimidine kinase, THI2 - thi2p, THI11 - thi11p, THI5 - thi5p, THI13 - thi13p, SNZ3 - snz3p, THI4 - thi4p, THI6 - bifunctional hydroxyethylthiazole kinase/thiamine-phosphate diphosphorylase]
GO:0022900	electron transport chain	9.69e-07	0.000128	2.78	5714	42	1075	22	[CYC7 - cyc7p, QCR7 - ubiquinol--cytochrome-c reductase subunit 7, COX6 - cytochrome c oxidase subunit vi, CYT1 - ubiquinol--cytochrome-c reductase catalytic subunit cyt1, QCR6 - ubiquinol--cytochrome-c reductase subunit 6, QCR2 - ubiquinol--cytochrome-c reductase subunit 2, COX7 - cytochrome c oxidase subunit vii, CYC1 - cyc1p, QCR8 - qcr8p, QCR10 - ubiquinol--cytochrome-c reductase subunit 10, …
GO:0034220	ion transmembrane transport	1.25e-06	0.000161	1.66	5714	247	1075	77	[GEX1 - gex1p, PUT4 - put4p, AGP2 - agp2p, COX7 - cytochrome c oxidase subunit vii, HXT4 - hxt4p, SUL1 - sul1p, AVT6 - avt6p, HXT5 - hxt5p, PCA1 - cation-transporting p-type atpase pca1, MAL31 - mal31p, MUP3 - mup3p, HXT14 - hxt14p, MFM1 - mfm1p, YIA6 - yia6p, MEP1 - mep1p, POR1 - por1p, HXT16 - hxt16p, YDL199C - hypothetical protein, HXT6 - hxt6p, NCA3 - nca3p, HXT7 - hxt7p, PMC1 - calcium-trans…
GO:0006073	cellular glucan metabolic process	1.53e-06	0.000192	2.6	5714	49	1075	24	[KRE9 - kre9p, KRE6 - kre6p, GLC3 - 1,4-alpha-glucan branching enzyme, GPH1 - gph1p, GLG1 - glycogenin glucosyltransferase glg1, SPR1 - spr1p, PGM2 - phosphoglucomutase pgm2, GAS5 - gas5p, GSY2 - glycogen (starch) synthase gsy2, EXG1 - exg1p, GLG2 - glg2p, GAC1 - gac1p, GAS4 - gas4p, GDB1 - bifunctional 4-alpha-glucanotransferase/amylo-alpha-1,6-glucosidase, PIG1 - pig1p, IGD1 - igd1p, GSY1 - gly…
GO:0044042	glucan metabolic process	1.53e-06	0.000187	2.6	5714	49	1075	24	[KRE9 - kre9p, KRE6 - kre6p, GLC3 - 1,4-alpha-glucan branching enzyme, GPH1 - gph1p, GLG1 - glycogenin glucosyltransferase glg1, SPR1 - spr1p, PGM2 - phosphoglucomutase pgm2, GAS5 - gas5p, GSY2 - glycogen (starch) synthase gsy2, EXG1 - exg1p, GAC1 - gac1p, GLG2 - glg2p, GAS4 - gas4p, GDB1 - bifunctional 4-alpha-glucanotransferase/amylo-alpha-1,6-glucosidase, PIG1 - pig1p, IGD1 - igd1p, GSY1 - gly…
GO:0042723	thiamine-containing compound metabolic process	2.08e-06	0.000249	4.18	5714	14	1075	11	[PET18 - pet18p, THI12 - thi12p, SNZ2 - snz2p, THI21 - bifunctional hydroxymethylpyrimidine kinase/phosphomethylpyrimidine kinase, THI2 - thi2p, THI11 - thi11p, THI5 - thi5p, THI13 - thi13p, SNZ3 - snz3p, THI4 - thi4p, THI6 - bifunctional hydroxyethylthiazole kinase/thiamine-phosphate diphosphorylase]
GO:0009311	oligosaccharide metabolic process	2.16e-06	0.000253	3.12	5714	29	1075	17	[TPS1 - alpha,alpha-trehalose-phosphate synthase (udp-forming) tps1, YMR196W - hypothetical protein, PGM2 - phosphoglucomutase pgm2, TSL1 - tsl1p, HSP104 - chaperone atpase hsp104, MAL31 - mal31p, MAL33 - mal33p, MAL32 - mal32p, IMA1 - ima1p, AMS1 - ams1p, MAL11 - mal11p, MAL12 - mal12p, FBP1 - fructose 1,6-bisphosphate 1-phosphatase, ATH1 - alpha,alpha-trehalase ath1, TPS2 - trehalose-phosphatas…
GO:0042724	thiamine-containing compound biosynthetic process	2.44e-06	0.000279	4.43	5714	12	1075	10	[THI12 - thi12p, SNZ2 - snz2p, THI21 - bifunctional hydroxymethylpyrimidine kinase/phosphomethylpyrimidine kinase, THI2 - thi2p, THI11 - thi11p, THI13 - thi13p, THI5 - thi5p, SNZ3 - snz3p, THI4 - thi4p, THI6 - bifunctional hydroxyethylthiazole kinase/thiamine-phosphate diphosphorylase]
GO:0009228	thiamine biosynthetic process	2.44e-06	0.000273	4.43	5714	12	1075	10	[THI12 - thi12p, SNZ2 - snz2p, THI21 - bifunctional hydroxymethylpyrimidine kinase/phosphomethylpyrimidine kinase, THI2 - thi2p, THI5 - thi5p, THI13 - thi13p, THI11 - thi11p, SNZ3 - snz3p, THI4 - thi4p, THI6 - bifunctional hydroxyethylthiazole kinase/thiamine-phosphate diphosphorylase]
GO:0005976	polysaccharide metabolic process	3.41e-06	0.000373	2.17	5714	81	1075	33	[KRE9 - kre9p, KRE6 - kre6p, GLC3 - 1,4-alpha-glucan branching enzyme, GPH1 - gph1p, GLG1 - glycogenin glucosyltransferase glg1, GSY2 - glycogen (starch) synthase gsy2, GAS5 - gas5p, GAS4 - gas4p, CRR1 - crr1p, PIG1 - pig1p, GIP2 - gip2p, UTH1 - uth1p, FKS3 - fks3p, PGU1 - pgu1p, GAS2 - gas2p, SPR1 - spr1p, PGM2 - phosphoglucomutase pgm2, EXG1 - exg1p, GAC1 - gac1p, GLG2 - glg2p, CRH1 - crh1p, CH…
GO:0034637	cellular carbohydrate biosynthetic process	4.09e-06	0.000439	2.35	5714	61	1075	27	[TPS1 - alpha,alpha-trehalose-phosphate synthase (udp-forming) tps1, KRE9 - kre9p, KRE6 - kre6p, GLC3 - 1,4-alpha-glucan branching enzyme, GLG1 - glycogenin glucosyltransferase glg1, GAS5 - gas5p, GSY2 - glycogen (starch) synthase gsy2, TSL1 - tsl1p, HOR2 - glycerol-1-phosphatase hor2, GAS4 - gas4p, PIG1 - pig1p, FKS3 - fks3p, GAS2 - gas2p, PGM2 - phosphoglucomutase pgm2, GAC1 - gac1p, GLG2 - glg…
GO:0009250	glucan biosynthetic process	4.48e-06	0.00047	2.9	5714	33	1075	18	[KRE9 - kre9p, KRE6 - kre6p, GLC3 - 1,4-alpha-glucan branching enzyme, GLG1 - glycogenin glucosyltransferase glg1, PGM2 - phosphoglucomutase pgm2, GSY2 - glycogen (starch) synthase gsy2, GAS5 - gas5p, GAC1 - gac1p, GLG2 - glg2p, GDB1 - bifunctional 4-alpha-glucanotransferase/amylo-alpha-1,6-glucosidase, GAS4 - gas4p, PIG1 - pig1p, IGD1 - igd1p, GSY1 - glycogen (starch) synthase gsy1, SKN1 - skn1p…
GO:0010677	negative regulation of cellular carbohydrate metabolic process	4.51e-06	0.000464	3.75	5714	17	1075	12	[IGD1 - igd1p, VID30 - glucose-induced degradation complex subunit vid30, UBC8 - e2 ubiquitin-conjugating protein ubc8, RMD5 - ubiquitin-protein ligase rmd5, FYV10 - glucose-induced degradation complex subunit fyv10, VID28 - glucose-induced degradation complex subunit vid28, YGR066C - hypothetical protein, PSK1 - psk1p, GID8 - glucose-induced degradation complex subunit gid8, GID7 - glucose-induc…
GO:0045912	negative regulation of carbohydrate metabolic process	4.51e-06	0.000455	3.75	5714	17	1075	12	[IGD1 - igd1p, VID30 - glucose-induced degradation complex subunit vid30, UBC8 - e2 ubiquitin-conjugating protein ubc8, RMD5 - ubiquitin-protein ligase rmd5, FYV10 - glucose-induced degradation complex subunit fyv10, VID28 - glucose-induced degradation complex subunit vid28, YGR066C - hypothetical protein, PSK1 - psk1p, GID8 - glucose-induced degradation complex subunit gid8, PIB1 - phosphatidyli…
GO:0008645	hexose transmembrane transport	4.53e-06	0.000449	3.38	5714	22	1075	14	[GAL2 - gal2p, HXT13 - hxt13p, HXT4 - hxt4p, HXT5 - hxt5p, HXT14 - hxt14p, HXT10 - hxt10p, HXT11 - hxt11p, HXT16 - hxt16p, HXK1 - hexokinase 1, HXT6 - hxt6p, GLK1 - glucokinase, HXT7 - hxt7p, HXT17 - hxt17p, MTH1 - mth1p]
GO:0015749	monosaccharide transmembrane transport	4.53e-06	0.00044	3.38	5714	22	1075	14	[GAL2 - gal2p, HXT13 - hxt13p, HXT4 - hxt4p, HXT5 - hxt5p, HXT14 - hxt14p, HXT10 - hxt10p, HXT11 - hxt11p, HXT16 - hxt16p, HXT6 - hxt6p, HXK1 - hexokinase 1, GLK1 - glucokinase, HXT7 - hxt7p, MTH1 - mth1p, HXT17 - hxt17p]
GO:0006081	cellular aldehyde metabolic process	6.33e-06	0.000603	2.49	5714	49	1075	23	[MLS1 - malate synthase mls1, HSP31 - hsp31p, SNZ2 - snz2p, SNO2 - sno2p, AAD4 - aad4p, SNZ3 - snz3p, ICL1 - isocitrate lyase 1, SNO3 - sno3p, YPL088W - aldo-keto reductase superfamily protein, SNO4 - sno4p, TKL2 - transketolase tkl2, SOL4 - 6-phosphogluconolactonase sol4, NQM1 - sedoheptulose-7-phosphate:d-glyceraldehyde-3-phosphate transaldolase nqm1, GOR1 - gor1p, GND2 - phosphogluconate dehyd…
GO:0062014	negative regulation of small molecule metabolic process	6.47e-06	0.000605	3.9	5714	15	1075	11	[VID30 - glucose-induced degradation complex subunit vid30, UBC8 - e2 ubiquitin-conjugating protein ubc8, RMD5 - ubiquitin-protein ligase rmd5, FYV10 - glucose-induced degradation complex subunit fyv10, VID28 - glucose-induced degradation complex subunit vid28, YGR066C - hypothetical protein, GID8 - glucose-induced degradation complex subunit gid8, FRM2 - frm2p, PIB1 - phosphatidylinositol-3-phos…
GO:0006111	regulation of gluconeogenesis	6.47e-06	0.000595	3.9	5714	15	1075	11	[VID30 - glucose-induced degradation complex subunit vid30, UBC8 - e2 ubiquitin-conjugating protein ubc8, RMD5 - ubiquitin-protein ligase rmd5, FYV10 - glucose-induced degradation complex subunit fyv10, VID28 - glucose-induced degradation complex subunit vid28, YGR066C - hypothetical protein, GID8 - glucose-induced degradation complex subunit gid8, GID7 - glucose-induced degradation complex subun…
GO:0006112	energy reserve metabolic process	6.87e-06	0.00062	3.04	5714	28	1075	16	[RGI1 - rgi1p, GLC3 - 1,4-alpha-glucan branching enzyme, GPH1 - gph1p, GLG1 - glycogenin glucosyltransferase glg1, PGM2 - phosphoglucomutase pgm2, GSY2 - glycogen (starch) synthase gsy2, GAC1 - gac1p, GLG2 - glg2p, GDB1 - bifunctional 4-alpha-glucanotransferase/amylo-alpha-1,6-glucosidase, PIG1 - pig1p, IGD1 - igd1p, GSY1 - glycogen (starch) synthase gsy1, GIP2 - gip2p, SGA1 - glucan 1,4-alpha-gl…
GO:0005978	glycogen biosynthetic process	8.8e-06	0.00078	4.09	5714	13	1075	10	[PIG1 - pig1p, IGD1 - igd1p, GSY1 - glycogen (starch) synthase gsy1, GLC3 - 1,4-alpha-glucan branching enzyme, GLG1 - glycogenin glucosyltransferase glg1, PGM2 - phosphoglucomutase pgm2, GSY2 - glycogen (starch) synthase gsy2, GAC1 - gac1p, GLG2 - glg2p, GDB1 - bifunctional 4-alpha-glucanotransferase/amylo-alpha-1,6-glucosidase]
GO:0005984	disaccharide metabolic process	1.14e-05	0.000998	3.07	5714	26	1075	15	[TPS1 - alpha,alpha-trehalose-phosphate synthase (udp-forming) tps1, PGM2 - phosphoglucomutase pgm2, TSL1 - tsl1p, HSP104 - chaperone atpase hsp104, MAL31 - mal31p, MAL33 - mal33p, MAL32 - mal32p, IMA1 - ima1p, MAL11 - mal11p, MAL12 - mal12p, ATH1 - alpha,alpha-trehalase ath1, FBP1 - fructose 1,6-bisphosphate 1-phosphatase, TPS2 - trehalose-phosphatase tps2, NTH1 - alpha,alpha-trehalase nth1, NTH…
GO:1902600	proton transmembrane transport	1.17e-05	0.001	2.06	5714	85	1075	33	[HXT13 - hxt13p, GEX1 - gex1p, COX7 - cytochrome c oxidase subunit vii, HXT4 - hxt4p, HXT5 - hxt5p, GEX2 - gex2p, MAL31 - mal31p, HXT14 - hxt14p, COX8 - cytochrome c oxidase subunit viii, ATP5 - atp5p, HXT10 - hxt10p, HXT11 - hxt11p, ATP7 - f1f0 atp synthase subunit d, HXT16 - hxt16p, SIA1 - sia1p, YDL199C - hypothetical protein, HXT6 - hxt6p, NCA3 - nca3p, HXT7 - hxt7p, HXT17 - hxt17p, ATP3 - at…
GO:0090502	RNA phosphodiester bond hydrolysis, endonucleolytic	1.23e-05	0.00104	1.81	5714	138	1075	47	[YIL082W-A - gag-pol fusion protein, YGR038C-B - gag-pol fusion protein, YAR009C - truncated gag-pol fusion protein, YGR109W-B - gag-pol fusion protein, YPL060C-A - pseudo, YGR161C-D - gag-pol fusion protein, YGR161W-B - gag-pol fusion protein, RNY1 - rny1p, YPR158W-B - gag-pol fusion protein, YMR050C - gag-pol fusion protein, YPR158C-D - gag-pol fusion protein, YDR034C-D - gag-pol fusion protein…
GO:0006099	tricarboxylic acid cycle	1.27e-05	0.00105	2.93	5714	29	1075	16	[MLS1 - malate synthase mls1, MDH2 - malate dehydrogenase mdh2, ICL1 - isocitrate lyase 1, CIT1 - citrate (si)-synthase cit1, LSC2 - succinate--coa ligase (gdp-forming) subunit beta, KGD1 - alpha-ketoglutarate dehydrogenase kgd1, KGD2 - alpha-ketoglutarate dehydrogenase kgd2, SDH2 - succinate dehydrogenase iron-sulfur protein subunit sdh2, SHH3 - protein shh3, SDH3 - succinate dehydrogenase cytoc…
GO:0006101	citrate metabolic process	1.27e-05	0.00103	2.93	5714	29	1075	16	[MLS1 - malate synthase mls1, MDH2 - malate dehydrogenase mdh2, ICL1 - isocitrate lyase 1, CIT1 - citrate (si)-synthase cit1, LSC2 - succinate--coa ligase (gdp-forming) subunit beta, KGD1 - alpha-ketoglutarate dehydrogenase kgd1, KGD2 - alpha-ketoglutarate dehydrogenase kgd2, SDH2 - succinate dehydrogenase iron-sulfur protein subunit sdh2, SHH3 - protein shh3, SDH3 - succinate dehydrogenase cytoc…
GO:0008643	carbohydrate transport	1.3e-05	0.00105	2.66	5714	38	1075	19	[GAL2 - gal2p, HXT13 - hxt13p, STL1 - stl1p, HXT4 - hxt4p, HXT5 - hxt5p, MAL31 - mal31p, HXT14 - hxt14p, HXT10 - hxt10p, HXT11 - hxt11p, MAL11 - mal11p, HXT16 - hxt16p, HXK1 - hexokinase 1, YDL199C - hypothetical protein, HXT6 - hxt6p, GLK1 - glucokinase, HXT7 - hxt7p, HVG1 - hvg1p, MTH1 - mth1p, HXT17 - hxt17p]
GO:0010906	regulation of glucose metabolic process	1.33e-05	0.00106	2.73	5714	35	1075	18	[UBC8 - e2 ubiquitin-conjugating protein ubc8, VID30 - glucose-induced degradation complex subunit vid30, VID28 - glucose-induced degradation complex subunit vid28, YGR066C - hypothetical protein, GID8 - glucose-induced degradation complex subunit gid8, PKP1 - pkp1p, GAC1 - gac1p, PIG2 - pig2p, PIG1 - pig1p, IGD1 - igd1p, RMD5 - ubiquitin-protein ligase rmd5, FYV10 - glucose-induced degradation c…
GO:1904659	glucose transmembrane transport	1.56e-05	0.00122	3.29	5714	21	1075	13	[HXT13 - hxt13p, GAL2 - gal2p, HXT4 - hxt4p, HXT5 - hxt5p, HXT10 - hxt10p, HXT11 - hxt11p, HXT16 - hxt16p, HXT6 - hxt6p, HXK1 - hexokinase 1, HXT7 - hxt7p, GLK1 - glucokinase, MTH1 - mth1p, HXT17 - hxt17p]
GO:0006767	water-soluble vitamin metabolic process	1.64e-05	0.00126	2.29	5714	58	1075	25	[THI12 - thi12p, SNZ2 - snz2p, THI13 - thi13p, SNO2 - sno2p, THI6 - bifunctional hydroxyethylthiazole kinase/thiamine-phosphate diphosphorylase, YBR053C - hypothetical protein, PET18 - pet18p, BNA1 - bna1p, THI2 - thi2p, THI11 - thi11p, FMS1 - polyamine oxidase, THI21 - bifunctional hydroxymethylpyrimidine kinase/phosphomethylpyrimidine kinase, THI5 - thi5p, SNZ3 - snz3p, ISA1 - isa1p, BIO4 - det…
GO:0006766	vitamin metabolic process	1.64e-05	0.00124	2.29	5714	58	1075	25	[THI12 - thi12p, SNZ2 - snz2p, THI13 - thi13p, SNO2 - sno2p, THI6 - bifunctional hydroxyethylthiazole kinase/thiamine-phosphate diphosphorylase, YBR053C - hypothetical protein, PET18 - pet18p, BNA1 - bna1p, THI2 - thi2p, THI11 - thi11p, FMS1 - polyamine oxidase, THI21 - bifunctional hydroxymethylpyrimidine kinase/phosphomethylpyrimidine kinase, THI5 - thi5p, ISA1 - isa1p, SNZ3 - snz3p, BIO4 - det…
GO:0098655	cation transmembrane transport	1.88e-05	0.0014	1.69	5714	176	1075	56	[GEX1 - gex1p, PUT4 - put4p, COX7 - cytochrome c oxidase subunit vii, HXT4 - hxt4p, AVT6 - avt6p, HXT5 - hxt5p, PCA1 - cation-transporting p-type atpase pca1, MUP3 - mup3p, HXT14 - hxt14p, MFM1 - mfm1p, MAL31 - mal31p, MEP1 - mep1p, HXT16 - hxt16p, NCA3 - nca3p, YDL199C - hypothetical protein, HXT6 - hxt6p, HXT7 - hxt7p, PMC1 - calcium-transporting atpase pmc1, HXT17 - hxt17p, PHM7 - phm7p, MEP2 …
GO:0044275	cellular carbohydrate catabolic process	2.13e-05	0.00157	2.95	5714	27	1075	15	[GPH1 - gph1p, SOR2 - l-iditol 2-dehydrogenase sor2, GDB1 - bifunctional 4-alpha-glucanotransferase/amylo-alpha-1,6-glucosidase, MAL32 - mal32p, IMA1 - ima1p, GND2 - phosphogluconate dehydrogenase (decarboxylating) gnd2, MAL11 - mal11p, MAL12 - mal12p, SGA1 - glucan 1,4-alpha-glucosidase, SOR1 - sor1p, GUT2 - glycerol-3-phosphate dehydrogenase, DAK2 - dak2p, ATH1 - alpha,alpha-trehalase ath1, NTH…
GO:0043255	regulation of carbohydrate biosynthetic process	2.24e-05	0.00163	2.83	5714	30	1075	16	[UBC8 - e2 ubiquitin-conjugating protein ubc8, VID30 - glucose-induced degradation complex subunit vid30, VID28 - glucose-induced degradation complex subunit vid28, YGR066C - hypothetical protein, GID8 - glucose-induced degradation complex subunit gid8, GAC1 - gac1p, PIG2 - pig2p, PIG1 - pig1p, GIP2 - gip2p, RMD5 - ubiquitin-protein ligase rmd5, FYV10 - glucose-induced degradation complex subunit…
GO:0072350	tricarboxylic acid metabolic process	2.24e-05	0.0016	2.83	5714	30	1075	16	[MLS1 - malate synthase mls1, MDH2 - malate dehydrogenase mdh2, ICL1 - isocitrate lyase 1, CIT1 - citrate (si)-synthase cit1, LSC2 - succinate--coa ligase (gdp-forming) subunit beta, KGD1 - alpha-ketoglutarate dehydrogenase kgd1, KGD2 - alpha-ketoglutarate dehydrogenase kgd2, SDH2 - succinate dehydrogenase iron-sulfur protein subunit sdh2, SHH3 - protein shh3, SDH3 - succinate dehydrogenase cytoc…
GO:1903046	meiotic cell cycle process	2.3e-05	0.00162	1.56	5714	248	1075	73	[RIM4 - rim4p, SPO11 - spo11p, VID28 - glucose-induced degradation complex subunit vid28, SPO21 - spo21p, SAE3 - sae3p, MEK1 - mek1p, ATG26 - atg26p, REC102 - rec102p, SPO20 - spo20p, CRR1 - crr1p, SPS2 - sps2p, SPR28 - septin spr28, SPS22 - sps22p, YOR338W - hypothetical protein, RAD54 - dna-dependent atpase rad54, MSC3 - msc3p, RIM21 - rim21p, MAM1 - mam1p, GAS2 - gas2p, SPO77 - spo77p, SPO1 - …
GO:0016051	carbohydrate biosynthetic process	2.68e-05	0.00186	2.07	5714	77	1075	30	[TPS1 - alpha,alpha-trehalose-phosphate synthase (udp-forming) tps1, KRE9 - kre9p, KRE6 - kre6p, GLC3 - 1,4-alpha-glucan branching enzyme, GLG1 - glycogenin glucosyltransferase glg1, MDH2 - malate dehydrogenase mdh2, GAS5 - gas5p, GSY2 - glycogen (starch) synthase gsy2, TSL1 - tsl1p, HOR2 - glycerol-1-phosphatase hor2, GAS4 - gas4p, YBR053C - hypothetical protein, PIG1 - pig1p, FKS3 - fks3p, GAS2…
GO:0042737	drug catabolic process	3.01e-05	0.00207	2.47	5714	43	1075	20	[ARO10 - phenylpyruvate decarboxylase aro10, GCV1 - glycine decarboxylase subunit t, CCP1 - ccp1p, YPR127W - pyridoxine 4-dehydrogenase, CTT1 - catalase t, KGD2 - alpha-ketoglutarate dehydrogenase kgd2, DAL1 - allantoinase, DAL4 - dal4p, DAL2 - allantoicase, TSA2 - tsa2p, FMS1 - polyamine oxidase, PDC6 - indolepyruvate decarboxylase 6, DAL7 - malate synthase dal7, PDC5 - indolepyruvate decarboxyl…
GO:0044264	cellular polysaccharide metabolic process	3.32e-05	0.00225	2.14	5714	67	1075	27	[KRE9 - kre9p, KRE6 - kre6p, GLC3 - 1,4-alpha-glucan branching enzyme, GPH1 - gph1p, GLG1 - glycogenin glucosyltransferase glg1, GAS5 - gas5p, GSY2 - glycogen (starch) synthase gsy2, GAS4 - gas4p, PIG1 - pig1p, GIP2 - gip2p, FKS3 - fks3p, GAS2 - gas2p, SPR1 - spr1p, PGM2 - phosphoglucomutase pgm2, EXG1 - exg1p, GAC1 - gac1p, GLG2 - glg2p, CHS3 - chitin synthase chs3, GDB1 - bifunctional 4-alpha-g…
GO:0007039	protein catabolic process in the vacuole	3.64e-05	0.00243	3.99	5714	12	1075	9	[MTL1 - mtl1p, VID28 - glucose-induced degradation complex subunit vid28, YGR066C - hypothetical protein, YOR062C - hypothetical protein, YKR075C - hypothetical protein, YSP3 - ysp3p, PAI3 - pai3p, PRB1 - prb1p, VID24 - glucose-induced degradation complex subunit vid24]
GO:0044805	late nucleophagy	4.04e-05	0.00267	3.44	5714	17	1075	11	[ATG7 - atg7p, ATG1 - atg1p, ATG31 - atg31p, ATG2 - atg2p, ATG4 - atg4p, ATG17 - atg17p, ATG29 - atg29p, ATG8 - atg8p, ATG9 - atg9p, ATG13 - atg13p, ATG23 - atg23p]
GO:0015672	monovalent inorganic cation transport	4.93e-05	0.00321	1.92	5714	94	1075	34	[HXT13 - hxt13p, GEX1 - gex1p, HXT4 - hxt4p, COX7 - cytochrome c oxidase subunit vii, HXT5 - hxt5p, GEX2 - gex2p, MAL31 - mal31p, HXT14 - hxt14p, ATP5 - atp5p, COX8 - cytochrome c oxidase subunit viii, HXT10 - hxt10p, HXT11 - hxt11p, SIA1 - sia1p, HXT16 - hxt16p, ATP7 - f1f0 atp synthase subunit d, YDL199C - hypothetical protein, HXT6 - hxt6p, NCA3 - nca3p, HXT7 - hxt7p, HXT17 - hxt17p, ATP3 - at…
GO:0006109	regulation of carbohydrate metabolic process	5.07e-05	0.00326	2.46	5714	41	1075	19	[UBC8 - e2 ubiquitin-conjugating protein ubc8, VID30 - glucose-induced degradation complex subunit vid30, VID28 - glucose-induced degradation complex subunit vid28, YGR066C - hypothetical protein, GID8 - glucose-induced degradation complex subunit gid8, PKP1 - pkp1p, GAC1 - gac1p, PIG2 - pig2p, PIG1 - pig1p, IGD1 - igd1p, FYV10 - glucose-induced degradation complex subunit fyv10, RMD5 - ubiquitin…
GO:0046034	ATP metabolic process	5.43e-05	0.00345	2.2	5714	58	1075	24	[YLR446W - hexokinase, COX6 - cytochrome c oxidase subunit vi, COX7 - cytochrome c oxidase subunit vii, ATP14 - f1f0 atp synthase subunit h, ERR3 - phosphopyruvate hydratase err3, ATP5 - atp5p, COX8 - cytochrome c oxidase subunit viii, ATP15 - f1f0 atp synthase subunit epsilon, NDE2 - nadh-ubiquinone reductase (h(+)-translocating) nde2, GPM2 - phosphoglycerate mutase family protein gpm2, ERR1 - p…
GO:0010675	regulation of cellular carbohydrate metabolic process	5.57e-05	0.00349	2.52	5714	38	1075	18	[UBC8 - e2 ubiquitin-conjugating protein ubc8, VID30 - glucose-induced degradation complex subunit vid30, VID28 - glucose-induced degradation complex subunit vid28, YGR066C - hypothetical protein, GID8 - glucose-induced degradation complex subunit gid8, PKP1 - pkp1p, GAC1 - gac1p, PIG2 - pig2p, PIG1 - pig1p, IGD1 - igd1p, FYV10 - glucose-induced degradation complex subunit fyv10, RMD5 - ubiquitin…
GO:0005977	glycogen metabolic process	6.43e-05	0.00398	2.86	5714	26	1075	14	[GLC3 - 1,4-alpha-glucan branching enzyme, GPH1 - gph1p, GLG1 - glycogenin glucosyltransferase glg1, PGM2 - phosphoglucomutase pgm2, GSY2 - glycogen (starch) synthase gsy2, GAC1 - gac1p, GLG2 - glg2p, GDB1 - bifunctional 4-alpha-glucanotransferase/amylo-alpha-1,6-glucosidase, PIG1 - pig1p, IGD1 - igd1p, GSY1 - glycogen (starch) synthase gsy1, GIP2 - gip2p, SGA1 - glucan 1,4-alpha-glucosidase, YHL…
GO:0055085	transmembrane transport	6.49e-05	0.00398	1.39	5714	424	1075	111	[GEX1 - gex1p, PUT4 - put4p, AGP2 - agp2p, AVT6 - avt6p, PEX18 - pex18p, MFM1 - mfm1p, MUP3 - mup3p, HXT14 - hxt14p, GPD1 - glycerol-3-phosphate dehydrogenase (nad(+)) gpd1, YIA6 - yia6p, MEP1 - mep1p, POR1 - por1p, HXT16 - hxt16p, NCA3 - nca3p, DAL5 - dal5p, GLK1 - glucokinase, ARR3 - arr3p, ATG22 - atg22p, SSA4 - hsp70 family chaperone ssa4, VPS73 - vps73p, TPO2 - tpo2p, TPO1 - tpo1p, VBA5 - vb…
GO:0042402	cellular biogenic amine catabolic process	9.86e-05	0.00597	3.68	5714	13	1075	9	[BNA1 - bna1p, ARO10 - phenylpyruvate decarboxylase aro10, FMS1 - polyamine oxidase, PDC6 - indolepyruvate decarboxylase 6, PDC5 - indolepyruvate decarboxylase 5, BNA4 - kynurenine 3-monooxygenase, ALD3 - aldehyde dehydrogenase (nad(+)) ald3, BNA2 - bna2p, ALD2 - aldehyde dehydrogenase (nad(+)) ald2]
GO:0009310	amine catabolic process	9.86e-05	0.0059	3.68	5714	13	1075	9	[BNA1 - bna1p, ARO10 - phenylpyruvate decarboxylase aro10, FMS1 - polyamine oxidase, PDC6 - indolepyruvate decarboxylase 6, PDC5 - indolepyruvate decarboxylase 5, BNA4 - kynurenine 3-monooxygenase, ALD3 - aldehyde dehydrogenase (nad(+)) ald3, BNA2 - bna2p, ALD2 - aldehyde dehydrogenase (nad(+)) ald2]
GO:0033692	cellular polysaccharide biosynthetic process	0.000122	0.00723	2.23	5714	50	1075	21	[KRE9 - kre9p, KRE6 - kre6p, GLC3 - 1,4-alpha-glucan branching enzyme, GLG1 - glycogenin glucosyltransferase glg1, PGM2 - phosphoglucomutase pgm2, GSY2 - glycogen (starch) synthase gsy2, GAS5 - gas5p, GAC1 - gac1p, GLG2 - glg2p, CHS3 - chitin synthase chs3, GAS4 - gas4p, GDB1 - bifunctional 4-alpha-glucanotransferase/amylo-alpha-1,6-glucosidase, PIG1 - pig1p, YMR085W - hypothetical protein, IGD1 …
GO:0042364	water-soluble vitamin biosynthetic process	0.000122	0.00715	2.23	5714	50	1075	21	[THI12 - thi12p, SNZ2 - snz2p, THI21 - bifunctional hydroxymethylpyrimidine kinase/phosphomethylpyrimidine kinase, THI13 - thi13p, THI5 - thi5p, BIO4 - dethiobiotin synthase, SNO2 - sno2p, ISA1 - isa1p, SNZ3 - snz3p, BIO3 - adenosylmethionine-8-amino-7-oxononanoate transaminase, SNO3 - sno3p, THI6 - bifunctional hydroxyethylthiazole kinase/thiamine-phosphate diphosphorylase, ALD3 - aldehyde dehyd…
GO:0009110	vitamin biosynthetic process	0.000122	0.00707	2.23	5714	50	1075	21	[THI12 - thi12p, SNZ2 - snz2p, THI21 - bifunctional hydroxymethylpyrimidine kinase/phosphomethylpyrimidine kinase, THI13 - thi13p, THI5 - thi5p, BIO4 - dethiobiotin synthase, SNO2 - sno2p, ISA1 - isa1p, SNZ3 - snz3p, BIO3 - adenosylmethionine-8-amino-7-oxononanoate transaminase, SNO3 - sno3p, THI6 - bifunctional hydroxyethylthiazole kinase/thiamine-phosphate diphosphorylase, ALD3 - aldehyde dehyd…
GO:0022414	reproductive process	0.000141	0.00805	1.38	5714	404	1075	105	[RIM4 - rim4p, SPO11 - spo11p, VID28 - glucose-induced degradation complex subunit vid28, HMLALPHA2 - hmlalpha2p, MEK1 - mek1p, ATG26 - atg26p, IME2 - ime2p, CRR1 - crr1p, SPS2 - sps2p, SPR28 - septin spr28, SPS22 - sps22p, YOR338W - hypothetical protein, RAD54 - dna-dependent atpase rad54, MSC3 - msc3p, RIM21 - rim21p, MAM1 - mam1p, SPO1 - spo1p, FUS1 - fus1p, PRM2 - prm2p, PRM1 - prm1p, RDH54 -…
GO:0072488	ammonium transmembrane transport	0.000142	0.008	3.32	5714	16	1075	10	[MEP2 - mep2p, TPO2 - tpo2p, MEP1 - mep1p, DUR3 - dur3p, TPO1 - tpo1p, CRC1 - crc1p, TPO3 - tpo3p, ATO2 - ato2p, TPO4 - tpo4p, ADY2 - ady2p]
GO:0005991	trehalose metabolic process	0.000147	0.00823	3.87	5714	11	1075	8	[TPS1 - alpha,alpha-trehalose-phosphate synthase (udp-forming) tps1, PGM2 - phosphoglucomutase pgm2, TSL1 - tsl1p, HSP104 - chaperone atpase hsp104, ATH1 - alpha,alpha-trehalase ath1, TPS2 - trehalose-phosphatase tps2, NTH1 - alpha,alpha-trehalase nth1, NTH2 - alpha,alpha-trehalase nth2]
GO:0032787	monocarboxylic acid metabolic process	0.000152	0.00838	1.64	5714	159	1075	49	[ACH1 - ach1p, BNA1 - bna1p, GPM2 - phosphoglycerate mutase family protein gpm2, GND2 - phosphogluconate dehydrogenase (decarboxylating) gnd2, TES1 - tes1p, FMS1 - polyamine oxidase, GLK1 - glucokinase, FAA2 - medium-chain fatty acid-coa ligase faa2, YLR446W - hexokinase, ISA1 - isa1p, FRM2 - frm2p, YAT2 - carnitine o-acetyltransferase yat2, UGA1 - 4-aminobutyrate transaminase, GOR1 - gor1p, DAL7…
GO:0000271	polysaccharide biosynthetic process	0.000171	0.00939	2.19	5714	51	1075	21	[KRE9 - kre9p, KRE6 - kre6p, GLC3 - 1,4-alpha-glucan branching enzyme, GLG1 - glycogenin glucosyltransferase glg1, PGM2 - phosphoglucomutase pgm2, GSY2 - glycogen (starch) synthase gsy2, GAS5 - gas5p, GLG2 - glg2p, GAC1 - gac1p, CHS3 - chitin synthase chs3, GAS4 - gas4p, GDB1 - bifunctional 4-alpha-glucanotransferase/amylo-alpha-1,6-glucosidase, PIG1 - pig1p, YMR085W - hypothetical protein, IGD1 …
GO:0009065	glutamine family amino acid catabolic process	0.000207	0.0112	4.13	5714	9	1075	7	[GAD1 - glutamate decarboxylase gad1, XBP1 - xbp1p, PUT2 - 1-pyrroline-5-carboxylate dehydrogenase, CAR2 - ornithine-oxo-acid transaminase, GDH2 - glutamate dehydrogenase (nad(+)), PUT1 - proline dehydrogenase, UGA2 - succinate-semialdehyde dehydrogenase (nad(p)(+))]
GO:0000422	autophagy of mitochondrion	0.000215	0.0115	2.38	5714	38	1075	17	[ATG7 - atg7p, PTC6 - ptc6p, ATG31 - atg31p, ATG1 - atg1p, ATG4 - atg4p, ATG29 - atg29p, ATG8 - atg8p, ATG33 - atg33p, ATG11 - atg11p, ATG13 - atg13p, ATG32 - atg32p, HSV2 - hsv2p, UTH1 - uth1p, ATG2 - atg2p, ATG17 - atg17p, YOR019W - hypothetical protein, ATG9 - atg9p]
GO:0061726	mitochondrion disassembly	0.000215	0.0114	2.38	5714	38	1075	17	[ATG7 - atg7p, PTC6 - ptc6p, ATG31 - atg31p, ATG1 - atg1p, ATG4 - atg4p, ATG29 - atg29p, ATG8 - atg8p, ATG33 - atg33p, ATG11 - atg11p, ATG13 - atg13p, ATG32 - atg32p, HSV2 - hsv2p, UTH1 - uth1p, ATG2 - atg2p, ATG17 - atg17p, YOR019W - hypothetical protein, ATG9 - atg9p]
GO:0005996	monosaccharide metabolic process	0.000253	0.0133	2.02	5714	63	1075	24	[YLR446W - hexokinase, PCK1 - phosphoenolpyruvate carboxykinase pck1, GAL2 - gal2p, XKS1 - xylulokinase, GCY1 - gcy1p, PGM2 - phosphoglucomutase pgm2, MDH2 - malate dehydrogenase mdh2, PKP1 - pkp1p, GRE3 - trifunctional aldehyde reductase/xylose reductase/glucose 1-dehydrogenase (nadp(+)), SOR2 - l-iditol 2-dehydrogenase sor2, PFK26 - pfk26p, YBR053C - hypothetical protein, NDE2 - nadh-ubiquinone…
GO:0009205	purine ribonucleoside triphosphate metabolic process	0.000253	0.0131	2.02	5714	63	1075	24	[YLR446W - hexokinase, COX6 - cytochrome c oxidase subunit vi, COX7 - cytochrome c oxidase subunit vii, ATP14 - f1f0 atp synthase subunit h, ERR3 - phosphopyruvate hydratase err3, ATP5 - atp5p, COX8 - cytochrome c oxidase subunit viii, ATP15 - f1f0 atp synthase subunit epsilon, NDE2 - nadh-ubiquinone reductase (h(+)-translocating) nde2, GPM2 - phosphoglycerate mutase family protein gpm2, ERR1 - p…
GO:0072524	pyridine-containing compound metabolic process	0.000292	0.015	1.83	5714	90	1075	31	[SNZ2 - snz2p, SNO2 - sno2p, TKL2 - transketolase tkl2, NQM1 - sedoheptulose-7-phosphate:d-glyceraldehyde-3-phosphate transaldolase nqm1, ERR3 - phosphopyruvate hydratase err3, BNA2 - bna2p, GPD1 - glycerol-3-phosphate dehydrogenase (nad(+)) gpd1, BNA1 - bna1p, GPM2 - phosphoglycerate mutase family protein gpm2, GND2 - phosphogluconate dehydrogenase (decarboxylating) gnd2, GLK1 - glucokinase, YLR…
GO:0006812	cation transport	0.000315	0.016	1.52	5714	206	1075	59	[GEX1 - gex1p, PUT4 - put4p, HXT4 - hxt4p, COX7 - cytochrome c oxidase subunit vii, AVT6 - avt6p, HXT5 - hxt5p, PCA1 - cation-transporting p-type atpase pca1, MAL31 - mal31p, MUP3 - mup3p, HXT14 - hxt14p, MFM1 - mfm1p, MEP1 - mep1p, RSB1 - phospholipid-translocating atpase rsb1, HXT16 - hxt16p, NCA3 - nca3p, HXT6 - hxt6p, YDL199C - hypothetical protein, HXT7 - hxt7p, PMC1 - calcium-transporting a…
GO:0006119	oxidative phosphorylation	0.000369	0.0186	3.54	5714	12	1075	8	[COX6 - cytochrome c oxidase subunit vi, ATP2 - atp2p, COX7 - cytochrome c oxidase subunit vii, NCA3 - nca3p, COX4 - cytochrome c oxidase subunit iv, COX13 - cytochrome c oxidase subunit via, ATP5 - atp5p, COX8 - cytochrome c oxidase subunit viii]
GO:0009144	purine nucleoside triphosphate metabolic process	0.000437	0.0218	1.96	5714	65	1075	24	[YLR446W - hexokinase, COX6 - cytochrome c oxidase subunit vi, COX7 - cytochrome c oxidase subunit vii, ATP14 - f1f0 atp synthase subunit h, ERR3 - phosphopyruvate hydratase err3, ATP5 - atp5p, COX8 - cytochrome c oxidase subunit viii, ATP15 - f1f0 atp synthase subunit epsilon, NDE2 - nadh-ubiquinone reductase (h(+)-translocating) nde2, GPM2 - phosphoglycerate mutase family protein gpm2, ERR1 - p…
GO:0000272	polysaccharide catabolic process	0.000479	0.0237	3.19	5714	15	1075	9	[GPH1 - gph1p, UTH1 - uth1p, SPR1 - spr1p, SGA1 - glucan 1,4-alpha-glucosidase, EXG1 - exg1p, PGU1 - pgu1p, GDB1 - bifunctional 4-alpha-glucanotransferase/amylo-alpha-1,6-glucosidase, CDA1 - chitin deacetylase cda1, CDA2 - chitin deacetylase cda2]
GO:0015755	fructose transmembrane transport	0.000535	0.0262	2.95	5714	18	1075	10	[HXT10 - hxt10p, HXT13 - hxt13p, HXT11 - hxt11p, HXT16 - hxt16p, HXT4 - hxt4p, HXK1 - hexokinase 1, HXT6 - hxt6p, HXT7 - hxt7p, HXT5 - hxt5p, HXT17 - hxt17p]
GO:0044282	small molecule catabolic process	0.000573	0.0278	1.61	5714	142	1075	43	[GCV1 - glycine decarboxylase subunit t, SNO4 - sno4p, GRE3 - trifunctional aldehyde reductase/xylose reductase/glucose 1-dehydrogenase (nadp(+)), SOR2 - l-iditol 2-dehydrogenase sor2, BNA2 - bna2p, JLP1 - jlp1p, POX1 - acyl-coa oxidase, BNA1 - bna1p, KGD2 - alpha-ketoglutarate dehydrogenase kgd2, AMS1 - ams1p, GAD1 - glutamate decarboxylase gad1, GND2 - phosphogluconate dehydrogenase (decarboxyl…
GO:0035825	homologous recombination	0.000706	0.0339	2.04	5714	52	1075	20	[RAD51 - recombinase rad51, RIM4 - rim4p, SPO11 - spo11p, SAE3 - sae3p, MND1 - mnd1p, PCH2 - pch2p, REC8 - rec8p, MSC1 - msc1p, REC102 - rec102p, MLH3 - mismatch repair protein mlh3, NEJ1 - nej1p, RED1 - red1p, TOP3 - dna topoisomerase 3, DMC1 - dmc1p, CST9 - sumo ligase cst9, NDJ1 - ndj1p, RAD54 - dna-dependent atpase rad54, MSC3 - msc3p, ECM11 - ecm11p, RDH54 - dna-dependent atpase rdh54]
GO:0043328	protein transport to vacuole involved in ubiquitin-dependent protein catabolic process via the multivesicular body sorting pathway	0.000773	0.0368	2.47	5714	28	1075	13	[COS4 - cos4p, COS1 - cos1p, COS12 - cos12p, SSH4 - ssh4p, GID8 - glucose-induced degradation complex subunit gid8, COS7 - cos7p, GGA1 - gga1p, COS3 - cos3p, VPS36 - vps36p, COS5 - cos5p, COS2 - cos2p, COS6 - cos6p, COS8 - cos8p]
GO:0006536	glutamate metabolic process	0.000801	0.0378	3.27	5714	13	1075	8	[GAD1 - glutamate decarboxylase gad1, PUT2 - 1-pyrroline-5-carboxylate dehydrogenase, GDH1 - glutamate dehydrogenase (nadp(+)) gdh1, GDH3 - glutamate dehydrogenase (nadp(+)) gdh3, CAR2 - ornithine-oxo-acid transaminase, GDH2 - glutamate dehydrogenase (nad(+)), PUT1 - proline dehydrogenase, UGA2 - succinate-semialdehyde dehydrogenase (nad(p)(+))]
GO:0009313	oligosaccharide catabolic process	0.000801	0.0375	3.27	5714	13	1075	8	[IMA1 - ima1p, AMS1 - ams1p, MAL11 - mal11p, MAL12 - mal12p, ATH1 - alpha,alpha-trehalase ath1, NTH1 - alpha,alpha-trehalase nth1, NTH2 - alpha,alpha-trehalase nth2, MAL32 - mal32p]
GO:0008614	pyridoxine metabolic process	0.000866	0.0401	3.99	5714	8	1075	6	[SNZ2 - snz2p, SNZ3 - snz3p, SNO2 - sno2p, SNO3 - sno3p, SNZ1 - snz1p, SNO1 - sno1p]
GO:0042357	thiamine diphosphate metabolic process	0.000866	0.0398	3.99	5714	8	1075	6	[THI12 - thi12p, THI21 - bifunctional hydroxymethylpyrimidine kinase/phosphomethylpyrimidine kinase, THI11 - thi11p, THI13 - thi13p, THI5 - thi5p, THI6 - bifunctional hydroxyethylthiazole kinase/thiamine-phosphate diphosphorylase]
GO:0009229	thiamine diphosphate biosynthetic process	0.000866	0.0394	3.99	5714	8	1075	6	[THI12 - thi12p, THI21 - bifunctional hydroxymethylpyrimidine kinase/phosphomethylpyrimidine kinase, THI5 - thi5p, THI13 - thi13p, THI11 - thi11p, THI6 - bifunctional hydroxyethylthiazole kinase/thiamine-phosphate diphosphorylase]
GO:0015696	ammonium transport	0.000913	0.0412	2.66	5714	22	1075	11	[MEP2 - mep2p, TPO2 - tpo2p, RSB1 - phospholipid-translocating atpase rsb1, MEP1 - mep1p, DUR3 - dur3p, TPO1 - tpo1p, CRC1 - crc1p, TPO3 - tpo3p, ATO2 - ato2p, TPO4 - tpo4p, ADY2 - ady2p]
GO:0015761	mannose transmembrane transport	0.000914	0.0409	2.99	5714	16	1075	9	[HXT10 - hxt10p, HXT13 - hxt13p, HXT11 - hxt11p, HXT16 - hxt16p, HXT4 - hxt4p, HXT6 - hxt6p, HXT7 - hxt7p, HXT5 - hxt5p, HXT17 - hxt17p]
GO:0006811	ion transport	0.000925	0.041	1.35	5714	354	1075	90	[GEX1 - gex1p, PUT4 - put4p, AGP2 - agp2p, SUL1 - sul1p, HXT4 - hxt4p, COX7 - cytochrome c oxidase subunit vii, AVT6 - avt6p, HXT5 - hxt5p, PCA1 - cation-transporting p-type atpase pca1, MFM1 - mfm1p, HXT14 - hxt14p, MUP3 - mup3p, MAL31 - mal31p, YIA6 - yia6p, MEP1 - mep1p, RSB1 - phospholipid-translocating atpase rsb1, HXT16 - hxt16p, POR1 - por1p, HXT6 - hxt6p, YDL199C - hypothetical protein, D…
GO:0019318	hexose metabolic process	0.000937	0.0412	2.01	5714	53	1075	20	[YLR446W - hexokinase, PCK1 - phosphoenolpyruvate carboxykinase pck1, GAL2 - gal2p, PGM2 - phosphoglucomutase pgm2, MDH2 - malate dehydrogenase mdh2, PKP1 - pkp1p, GRE3 - trifunctional aldehyde reductase/xylose reductase/glucose 1-dehydrogenase (nadp(+)), SOR2 - l-iditol 2-dehydrogenase sor2, PFK26 - pfk26p, NDE2 - nadh-ubiquinone reductase (h(+)-translocating) nde2, AMS1 - ams1p, NDE1 - nadh-ubi…

## Sheet: 4A Tom70 related
GO Term	Description	P-value	FDR q-value	Enrichment	N	B	n	b	Genes
GO:0048646	anatomical structure formation involved in morphogenesis	8.57e-12	4.41e-08	5.1	5714	161	174	25	[IRC18 - irc18p, LOH1 - loh1p, SPO21 - spo21p, SET2 - set2p, SPO22 - spo22p, RED1 - red1p, SPO19 - spo19p, GAS4 - gas4p, DMC1 - dmc1p, CRR1 - crr1p, SPO20 - spo20p, PFS1 - pfs1p, SPS2 - sps2p, SPS22 - sps22p, GIP1 - gip1p, DTR1 - dtr1p, SPO75 - spo75p, SPR3 - septin spr3, ADY4 - ady4p, SPR1 - spr1p, SPO74 - spo74p, OSW1 - osw1p, OSW2 - osw2p, GSC2 - gsc2p, CDA2 - chitin deacetylase cda2]
GO:0030435	sporulation resulting in formation of a cellular spore	1.2e-11	3.09e-08	5.51	5714	137	174	23	[IRC18 - irc18p, LOH1 - loh1p, SET2 - set2p, SPR1 - spr1p, ADY4 - ady4p, SPO21 - spo21p, SPO22 - spo22p, SPO74 - spo74p, RED1 - red1p, SPO19 - spo19p, OSW1 - osw1p, DMC1 - dmc1p, SPO20 - spo20p, CRR1 - crr1p, SPS2 - sps2p, PFS1 - pfs1p, SPS22 - sps22p, DTR1 - dtr1p, OSW2 - osw2p, SPO75 - spo75p, SPR3 - septin spr3, GSC2 - gsc2p, CDA2 - chitin deacetylase cda2]
GO:0043934	sporulation	1.41e-11	2.41e-08	5.47	5714	138	174	23	[IRC18 - irc18p, LOH1 - loh1p, SET2 - set2p, SPR1 - spr1p, ADY4 - ady4p, SPO21 - spo21p, SPO22 - spo22p, SPO74 - spo74p, RED1 - red1p, SPO19 - spo19p, OSW1 - osw1p, DMC1 - dmc1p, SPO20 - spo20p, CRR1 - crr1p, SPS2 - sps2p, PFS1 - pfs1p, SPS22 - sps22p, DTR1 - dtr1p, OSW2 - osw2p, SPO75 - spo75p, SPR3 - septin spr3, GSC2 - gsc2p, CDA2 - chitin deacetylase cda2]
GO:0030154	cell differentiation	1.91e-11	2.46e-08	5.39	5714	140	174	23	[IRC18 - irc18p, LOH1 - loh1p, SET2 - set2p, SPR1 - spr1p, ADY4 - ady4p, SPO21 - spo21p, SPO22 - spo22p, SPO74 - spo74p, SPO19 - spo19p, RED1 - red1p, OSW1 - osw1p, DMC1 - dmc1p, SPO20 - spo20p, CRR1 - crr1p, SPS2 - sps2p, PFS1 - pfs1p, SPS22 - sps22p, DTR1 - dtr1p, OSW2 - osw2p, SPO75 - spo75p, SPR3 - septin spr3, GSC2 - gsc2p, CDA2 - chitin deacetylase cda2]
GO:0030476	ascospore wall assembly	3.59e-11	3.69e-08	9.99	5714	46	174	14	[IRC18 - irc18p, LOH1 - loh1p, GAS4 - gas4p, OSW1 - osw1p, CRR1 - crr1p, PFS1 - pfs1p, SPS2 - sps2p, SPS22 - sps22p, GIP1 - gip1p, DTR1 - dtr1p, OSW2 - osw2p, SPO75 - spo75p, GSC2 - gsc2p, CDA2 - chitin deacetylase cda2]
GO:0042244	spore wall assembly	3.59e-11	3.08e-08	9.99	5714	46	174	14	[IRC18 - irc18p, LOH1 - loh1p, GAS4 - gas4p, OSW1 - osw1p, CRR1 - crr1p, SPS2 - sps2p, PFS1 - pfs1p, SPS22 - sps22p, GIP1 - gip1p, DTR1 - dtr1p, OSW2 - osw2p, SPO75 - spo75p, GSC2 - gsc2p, CDA2 - chitin deacetylase cda2]
GO:0010927	cellular component assembly involved in morphogenesis	3.76e-11	2.76e-08	8.21	5714	64	174	16	[IRC18 - irc18p, LOH1 - loh1p, SPO21 - spo21p, GAS4 - gas4p, OSW1 - osw1p, CRR1 - crr1p, SPO20 - spo20p, SPS2 - sps2p, PFS1 - pfs1p, SPS22 - sps22p, GIP1 - gip1p, DTR1 - dtr1p, OSW2 - osw2p, SPO75 - spo75p, GSC2 - gsc2p, CDA2 - chitin deacetylase cda2]
GO:0071940	fungal-type cell wall assembly	4.98e-11	3.2e-08	9.78	5714	47	174	14	[IRC18 - irc18p, LOH1 - loh1p, GAS4 - gas4p, OSW1 - osw1p, CRR1 - crr1p, SPS2 - sps2p, PFS1 - pfs1p, SPS22 - sps22p, GIP1 - gip1p, DTR1 - dtr1p, OSW2 - osw2p, SPO75 - spo75p, GSC2 - gsc2p, CDA2 - chitin deacetylase cda2]
GO:0070726	cell wall assembly	6.84e-11	3.91e-08	9.58	5714	48	174	14	[IRC18 - irc18p, LOH1 - loh1p, GAS4 - gas4p, OSW1 - osw1p, CRR1 - crr1p, PFS1 - pfs1p, SPS2 - sps2p, SPS22 - sps22p, GIP1 - gip1p, DTR1 - dtr1p, OSW2 - osw2p, SPO75 - spo75p, GSC2 - gsc2p, CDA2 - chitin deacetylase cda2]
GO:0032502	developmental process	3.78e-10	1.94e-07	4.14	5714	206	174	26	[IRC18 - irc18p, LOH1 - loh1p, SET2 - set2p, SPO21 - spo21p, MID2 - mid2p, SPO22 - spo22p, RED1 - red1p, SPO19 - spo19p, GAS4 - gas4p, DMC1 - dmc1p, CRR1 - crr1p, SPO20 - spo20p, SPS2 - sps2p, PFS1 - pfs1p, SPS22 - sps22p, GIP1 - gip1p, DTR1 - dtr1p, SPO75 - spo75p, SPR3 - septin spr3, SPR1 - spr1p, ADY4 - ady4p, SPO74 - spo74p, OSW1 - osw1p, OSW2 - osw2p, GSC2 - gsc2p, CDA2 - chitin deacetylase …
GO:0048869	cellular developmental process	5.47e-10	2.56e-07	4.4	5714	179	174	24	[IRC18 - irc18p, LOH1 - loh1p, SET2 - set2p, SPR1 - spr1p, ADY4 - ady4p, SPO21 - spo21p, MID2 - mid2p, SPO22 - spo22p, SPO74 - spo74p, RED1 - red1p, SPO19 - spo19p, OSW1 - osw1p, DMC1 - dmc1p, SPO20 - spo20p, CRR1 - crr1p, SPS2 - sps2p, PFS1 - pfs1p, SPS22 - sps22p, DTR1 - dtr1p, OSW2 - osw2p, SPO75 - spo75p, SPR3 - septin spr3, GSC2 - gsc2p, CDA2 - chitin deacetylase cda2]
GO:0003006	developmental process involved in reproduction	5.88e-10	2.52e-07	5.03	5714	137	174	21	[IRC18 - irc18p, LOH1 - loh1p, SET2 - set2p, ADY4 - ady4p, SPO21 - spo21p, SPR1 - spr1p, SPO74 - spo74p, GAS4 - gas4p, OSW1 - osw1p, CRR1 - crr1p, SPO20 - spo20p, PFS1 - pfs1p, SPS2 - sps2p, SPS22 - sps22p, GIP1 - gip1p, DTR1 - dtr1p, OSW2 - osw2p, SPO75 - spo75p, SPR3 - septin spr3, GSC2 - gsc2p, CDA2 - chitin deacetylase cda2]
GO:0031505	fungal-type cell wall organization	1.44e-08	5.68e-06	4.06	5714	178	174	22	[IRC18 - irc18p, LOH1 - loh1p, MID2 - mid2p, CCW14 - ccw14p, PAU23 - pau23p, GAS4 - gas4p, OSW1 - osw1p, CRR1 - crr1p, PFS1 - pfs1p, SPS2 - sps2p, PUN1 - pun1p, PAU4 - pau4p, SPS22 - sps22p, UTH1 - uth1p, GIP1 - gip1p, DTR1 - dtr1p, OSW2 - osw2p, NCA3 - nca3p, SPO75 - spo75p, GSC2 - gsc2p, PAU5 - pau5p, CDA2 - chitin deacetylase cda2]
GO:1903046	meiotic cell cycle process	2.1e-08	7.73e-06	3.44	5714	248	174	26	[IRC18 - irc18p, LOH1 - loh1p, SET2 - set2p, SPO21 - spo21p, REC102 - rec102p, RED1 - red1p, SPO19 - spo19p, GAS4 - gas4p, DMC1 - dmc1p, CRR1 - crr1p, SPO20 - spo20p, SPS2 - sps2p, PFS1 - pfs1p, SPS22 - sps22p, GIP1 - gip1p, DTR1 - dtr1p, SPO75 - spo75p, MAM1 - mam1p, SPR3 - septin spr3, SPR1 - spr1p, ADY4 - ady4p, SPO74 - spo74p, OSW1 - osw1p, OSW2 - osw2p, GSC2 - gsc2p, CDA2 - chitin deacetylas…
GO:0071852	fungal-type cell wall organization or biogenesis	5.82e-08	2e-05	3.76	5714	192	174	22	[IRC18 - irc18p, LOH1 - loh1p, MID2 - mid2p, CCW14 - ccw14p, PAU23 - pau23p, GAS4 - gas4p, OSW1 - osw1p, CRR1 - crr1p, SPS2 - sps2p, PFS1 - pfs1p, PUN1 - pun1p, PAU4 - pau4p, SPS22 - sps22p, UTH1 - uth1p, GIP1 - gip1p, DTR1 - dtr1p, OSW2 - osw2p, NCA3 - nca3p, SPO75 - spo75p, GSC2 - gsc2p, PAU5 - pau5p, CDA2 - chitin deacetylase cda2]
GO:0071555	cell wall organization	6.64e-08	2.13e-05	3.47	5714	227	174	24	[IRC18 - irc18p, LOH1 - loh1p, SPR1 - spr1p, MID2 - mid2p, PAU23 - pau23p, CCW14 - ccw14p, GAS4 - gas4p, OSW1 - osw1p, CRR1 - crr1p, PFS1 - pfs1p, SPS2 - sps2p, ECM8 - ecm8p, PAU4 - pau4p, PUN1 - pun1p, UTH1 - uth1p, SPS22 - sps22p, GIP1 - gip1p, DTR1 - dtr1p, OSW2 - osw2p, NCA3 - nca3p, SPO75 - spo75p, GSC2 - gsc2p, PAU5 - pau5p, CDA2 - chitin deacetylase cda2]
GO:0045229	external encapsulating structure organization	6.64e-08	2.01e-05	3.47	5714	227	174	24	[IRC18 - irc18p, LOH1 - loh1p, SPR1 - spr1p, MID2 - mid2p, PAU23 - pau23p, CCW14 - ccw14p, GAS4 - gas4p, OSW1 - osw1p, CRR1 - crr1p, PFS1 - pfs1p, SPS2 - sps2p, ECM8 - ecm8p, PAU4 - pau4p, PUN1 - pun1p, UTH1 - uth1p, SPS22 - sps22p, GIP1 - gip1p, DTR1 - dtr1p, OSW2 - osw2p, NCA3 - nca3p, SPO75 - spo75p, GSC2 - gsc2p, PAU5 - pau5p, CDA2 - chitin deacetylase cda2]
GO:0022414	reproductive process	1.1e-07	3.14e-05	2.68	5714	404	174	33	[IRC18 - irc18p, LOH1 - loh1p, SPO21 - spo21p, SET2 - set2p, SPO22 - spo22p, REC102 - rec102p, KAR1 - kar1p, SPO19 - spo19p, RED1 - red1p, GAS4 - gas4p, ADY2 - ady2p, DMC1 - dmc1p, CRR1 - crr1p, SPO20 - spo20p, PFS1 - pfs1p, SPS2 - sps2p, SPS22 - sps22p, GIP1 - gip1p, NDT80 - ndt80p, DTR1 - dtr1p, SPO75 - spo75p, MAM1 - mam1p, SPR3 - septin spr3, ADY4 - ady4p, SPR1 - spr1p, RMI1 - rmi1p, SPO74 - …
GO:0071554	cell wall organization or biogenesis	1.64e-07	4.45e-05	3.31	5714	238	174	24	[IRC18 - irc18p, LOH1 - loh1p, SPR1 - spr1p, MID2 - mid2p, PAU23 - pau23p, CCW14 - ccw14p, GAS4 - gas4p, OSW1 - osw1p, CRR1 - crr1p, PFS1 - pfs1p, SPS2 - sps2p, ECM8 - ecm8p, PAU4 - pau4p, PUN1 - pun1p, UTH1 - uth1p, SPS22 - sps22p, GIP1 - gip1p, DTR1 - dtr1p, OSW2 - osw2p, NCA3 - nca3p, SPO75 - spo75p, GSC2 - gsc2p, PAU5 - pau5p, CDA2 - chitin deacetylase cda2]
GO:0015688	iron chelate transport	9.85e-06	0.00253	14.93	5714	11	174	5	[ARN1 - arn1p, FIT2 - fit2p, ARN2 - arn2p, SIT1 - sit1p, FIT3 - fit3p]
GO:0015891	siderophore transport	9.85e-06	0.00241	14.93	5714	11	174	5	[ARN1 - arn1p, FIT2 - fit2p, ARN2 - arn2p, SIT1 - sit1p, FIT3 - fit3p]
GO:1901678	iron coordination entity transport	1.43e-05	0.00334	10.37	5714	19	174	6	[ARN1 - arn1p, FIT2 - fit2p, ARN2 - arn2p, PUG1 - pug1p, SIT1 - sit1p, FIT3 - fit3p]
GO:0051321	meiotic cell cycle	0.000212	0.0474	3.16	5714	135	174	13	[ADY4 - ady4p, SPO21 - spo21p, RMI1 - rmi1p, SPO22 - spo22p, REC102 - rec102p, SPO19 - spo19p, RED1 - red1p, ADY2 - ady2p, DMC1 - dmc1p, SPS2 - sps2p, NDT80 - ndt80p, MAM1 - mam1p, CTF3 - ctf3p]
GO:0022402	cell cycle process	0.000323	0.0692	1.87	5714	562	174	32	[IRC18 - irc18p, OPY2 - opy2p, LOH1 - loh1p, SPO21 - spo21p, SET2 - set2p, REC102 - rec102p, KAR1 - kar1p, SPO19 - spo19p, RED1 - red1p, GAS4 - gas4p, DMC1 - dmc1p, SPO20 - spo20p, CRR1 - crr1p, PFS1 - pfs1p, SPS2 - sps2p, UTH1 - uth1p, SPS22 - sps22p, GIP1 - gip1p, NBP1 - nbp1p, DTR1 - dtr1p, SPO75 - spo75p, MAM1 - mam1p, SPR3 - septin spr3, ADY4 - ady4p, SPR1 - spr1p, RMI1 - rmi1p, SPO74 - spo7…
GO:0042724	thiamine-containing compound biosynthetic process	0.00034	0.0699	10.95	5714	12	174	4	[THI12 - thi12p, THI13 - thi13p, THI5 - thi5p, THI4 - thi4p]
GO:0009228	thiamine biosynthetic process	0.00034	0.0672	10.95	5714	12	174	4	[THI12 - thi12p, THI5 - thi5p, THI13 - thi13p, THI4 - thi4p]
GO:0006772	thiamine metabolic process	0.000479	0.0913	10.1	5714	13	174	4	[THI12 - thi12p, THI5 - thi5p, THI13 - thi13p, THI4 - thi4p]
GO:0044718	siderophore transmembrane transport	0.000519	0.0953	16.42	5714	6	174	3	[ARN1 - arn1p, ARN2 - arn2p, SIT1 - sit1p]
GO:0044262	cellular carbohydrate metabolic process	0.000635	0.113	2.83	5714	151	174	13	[MLS1 - malate synthase mls1, SPR1 - spr1p, ICL1 - isocitrate lyase 1, GAS4 - gas4p, MAL32 - mal32p, PIG1 - pig1p, MAL12 - mal12p, IDP2 - isocitrate dehydrogenase (nadp(+)) idp2, SOR1 - sor1p, DAK2 - dak2p, INO1 - ino1p, FBP1 - fructose 1,6-bisphosphate 1-phosphatase, GSC2 - gsc2p]
GO:0042723	thiamine-containing compound metabolic process	0.000655	0.112	9.38	5714	14	174	4	[THI12 - thi12p, THI13 - thi13p, THI5 - thi5p, THI4 - thi4p]
GO:0017144	drug metabolic process	0.000655	0.109	2.33	5714	254	174	18	[MLS1 - malate synthase mls1, THI12 - thi12p, THI13 - thi13p, THI5 - thi5p, ICL1 - isocitrate lyase 1, BIO3 - adenosylmethionine-8-amino-7-oxononanoate transaminase, CRR1 - crr1p, DAL4 - dal4p, DAL2 - allantoicase, PDC6 - indolepyruvate decarboxylase 6, IDP2 - isocitrate dehydrogenase (nadp(+)) idp2, NCA3 - nca3p, CAR2 - ornithine-oxo-acid transaminase, FDH1 - formate dehydrogenase (nad+), THI4 -…
GO:0051181	cofactor transport	0.000775	0.125	5.33	5714	37	174	6	[ARN1 - arn1p, FIT2 - fit2p, ARN2 - arn2p, PUG1 - pug1p, SIT1 - sit1p, FIT3 - fit3p]
GO:0030437	ascospore formation	0.000803	0.125	4.51	5714	51	174	7	[ADY4 - ady4p, SET2 - set2p, SPR1 - spr1p, SPO74 - spo74p, SPO75 - spo75p, OSW1 - osw1p, SPR3 - septin spr3]
GO:0048468	cell development	0.000803	0.122	4.51	5714	51	174	7	[ADY4 - ady4p, SET2 - set2p, SPR1 - spr1p, SPO74 - spo74p, SPO75 - spo75p, OSW1 - osw1p, SPR3 - septin spr3]
GO:0048856	anatomical structure development	0.000803	0.118	4.51	5714	51	174	7	[ADY4 - ady4p, SET2 - set2p, SPR1 - spr1p, SPO74 - spo74p, SPO75 - spo75p, OSW1 - osw1p, SPR3 - septin spr3]
GO:0006527	arginine catabolic process	0.000922	0.132	32.84	5714	2	174	2	[CAR2 - ornithine-oxo-acid transaminase, CAR1 - arginase]

## Sheet: S4A age related up
GO Term	Description	P-value	FDR q-value	Enrichment	N	B	n	b	Genes
GO:0055114	oxidation-reduction process	1.15e-15	5.91e-12	6.37	5714	142	177	28	[RGI1 - rgi1p, GLC3 - 1,4-alpha-glucan branching enzyme, GPH1 - gph1p, GLG1 - glycogenin glucosyltransferase glg1, GSY2 - glycogen (starch) synthase gsy2, HMX1 - hmx1p, AAC1 - aac1p, POX1 - acyl-coa oxidase, PET10 - pet10p, GPD1 - glycerol-3-phosphate dehydrogenase (nad(+)) gpd1, GIP2 - gip2p, SHH3 - protein shh3, SDH1 - succinate dehydrogenase flavoprotein subunit sdh1, PGM2 - phosphoglucomutase…
GO:0006091	generation of precursor metabolites and energy	7.18e-14	1.85e-10	5.95	5714	141	177	26	[RGI1 - rgi1p, GLC3 - 1,4-alpha-glucan branching enzyme, GPH1 - gph1p, GLG1 - glycogenin glucosyltransferase glg1, GSY2 - glycogen (starch) synthase gsy2, AAC1 - aac1p, PET10 - pet10p, GIP2 - gip2p, GPM2 - phosphoglycerate mutase family protein gpm2, SHH3 - protein shh3, SDH1 - succinate dehydrogenase flavoprotein subunit sdh1, PGM2 - phosphoglucomutase pgm2, CYC7 - cyc7p, CYT1 - ubiquinol--cytoc…
GO:0005975	carbohydrate metabolic process	2.05e-12	3.52e-09	4.18	5714	247	177	32	[DSF1 - mannitol dehydrogenase dsf1, YMR196W - hypothetical protein, GLC3 - 1,4-alpha-glucan branching enzyme, GPH1 - gph1p, GLG1 - glycogenin glucosyltransferase glg1, GSY2 - glycogen (starch) synthase gsy2, TSL1 - tsl1p, NQM1 - sedoheptulose-7-phosphate:d-glyceraldehyde-3-phosphate transaldolase nqm1, MAL31 - mal31p, GPD1 - glycerol-3-phosphate dehydrogenase (nad(+)) gpd1, AMS1 - ams1p, GIP2 - …
GO:0015980	energy derivation by oxidation of organic compounds	3.39e-12	4.37e-09	6.94	5714	93	177	20	[GLC3 - 1,4-alpha-glucan branching enzyme, RGI1 - rgi1p, GPH1 - gph1p, GLG1 - glycogenin glucosyltransferase glg1, CYC7 - cyc7p, PGM2 - phosphoglucomutase pgm2, GSY2 - glycogen (starch) synthase gsy2, GAC1 - gac1p, AAC1 - aac1p, QCR10 - ubiquinol--cytochrome-c reductase subunit 10, GDB1 - bifunctional 4-alpha-glucanotransferase/amylo-alpha-1,6-glucosidase, NDE2 - nadh-ubiquinone reductase (h(+)-t…
GO:0006112	energy reserve metabolic process	1.06e-11	1.09e-08	13.84	5714	28	177	12	[IGD1 - igd1p, GSY1 - glycogen (starch) synthase gsy1, GLC3 - 1,4-alpha-glucan branching enzyme, RGI1 - rgi1p, GIP2 - gip2p, GPH1 - gph1p, GLG1 - glycogenin glucosyltransferase glg1, SGA1 - glucan 1,4-alpha-glucosidase, PGM2 - phosphoglucomutase pgm2, GSY2 - glycogen (starch) synthase gsy2, GAC1 - gac1p, GDB1 - bifunctional 4-alpha-glucanotransferase/amylo-alpha-1,6-glucosidase]
GO:0005977	glycogen metabolic process	9.54e-11	8.18e-08	13.66	5714	26	177	11	[IGD1 - igd1p, GSY1 - glycogen (starch) synthase gsy1, GLC3 - 1,4-alpha-glucan branching enzyme, GIP2 - gip2p, GPH1 - gph1p, GLG1 - glycogenin glucosyltransferase glg1, SGA1 - glucan 1,4-alpha-glucosidase, PGM2 - phosphoglucomutase pgm2, GSY2 - glycogen (starch) synthase gsy2, GAC1 - gac1p, GDB1 - bifunctional 4-alpha-glucanotransferase/amylo-alpha-1,6-glucosidase]
GO:0005978	glycogen biosynthetic process	8.17e-10	6.01e-07	19.87	5714	13	177	8	[IGD1 - igd1p, GSY1 - glycogen (starch) synthase gsy1, GLC3 - 1,4-alpha-glucan branching enzyme, GLG1 - glycogenin glucosyltransferase glg1, PGM2 - phosphoglucomutase pgm2, GSY2 - glycogen (starch) synthase gsy2, GAC1 - gac1p, GDB1 - bifunctional 4-alpha-glucanotransferase/amylo-alpha-1,6-glucosidase]
GO:0044262	cellular carbohydrate metabolic process	2.81e-08	1.81e-05	4.28	5714	151	177	20	[DSF1 - mannitol dehydrogenase dsf1, GLC3 - 1,4-alpha-glucan branching enzyme, GPH1 - gph1p, GLG1 - glycogenin glucosyltransferase glg1, XKS1 - xylulokinase, GCY1 - gcy1p, PGM2 - phosphoglucomutase pgm2, GSY2 - glycogen (starch) synthase gsy2, GAC1 - gac1p, TSL1 - tsl1p, GDB1 - bifunctional 4-alpha-glucanotransferase/amylo-alpha-1,6-glucosidase, MAL31 - mal31p, IGD1 - igd1p, GSY1 - glycogen (star…
GO:0006073	cellular glucan metabolic process	1.93e-07	0.000111	7.25	5714	49	177	11	[IGD1 - igd1p, GSY1 - glycogen (starch) synthase gsy1, GLC3 - 1,4-alpha-glucan branching enzyme, GIP2 - gip2p, GPH1 - gph1p, GLG1 - glycogenin glucosyltransferase glg1, SGA1 - glucan 1,4-alpha-glucosidase, PGM2 - phosphoglucomutase pgm2, GSY2 - glycogen (starch) synthase gsy2, GAC1 - gac1p, GDB1 - bifunctional 4-alpha-glucanotransferase/amylo-alpha-1,6-glucosidase]
GO:0044042	glucan metabolic process	1.93e-07	9.95e-05	7.25	5714	49	177	11	[IGD1 - igd1p, GSY1 - glycogen (starch) synthase gsy1, GLC3 - 1,4-alpha-glucan branching enzyme, GIP2 - gip2p, GPH1 - gph1p, GLG1 - glycogenin glucosyltransferase glg1, SGA1 - glucan 1,4-alpha-glucosidase, PGM2 - phosphoglucomutase pgm2, GSY2 - glycogen (starch) synthase gsy2, GAC1 - gac1p, GDB1 - bifunctional 4-alpha-glucanotransferase/amylo-alpha-1,6-glucosidase]
GO:0016052	carbohydrate catabolic process	8.01e-07	0.000375	5.25	5714	80	177	13	[GPH1 - gph1p, XKS1 - xylulokinase, PGM2 - phosphoglucomutase pgm2, GCY1 - gcy1p, GDB1 - bifunctional 4-alpha-glucanotransferase/amylo-alpha-1,6-glucosidase, AMS1 - ams1p, GPM2 - phosphoglycerate mutase family protein gpm2, GND2 - phosphogluconate dehydrogenase (decarboxylating) gnd2, SGA1 - glucan 1,4-alpha-glucosidase, ERR2 - phosphopyruvate hydratase err2, ERR1 - phosphopyruvate hydratase err1…
GO:0008643	carbohydrate transport	1.61e-06	0.00069	7.65	5714	38	177	9	[STL1 - stl1p, HXT4 - hxt4p, HXT6 - hxt6p, YDL199C - hypothetical protein, HXT7 - hxt7p, HXT5 - hxt5p, HVG1 - hvg1p, MTH1 - mth1p, MAL31 - mal31p]
GO:0034219	carbohydrate transmembrane transport	1.78e-06	0.000705	8.91	5714	29	177	8	[STL1 - stl1p, HXT4 - hxt4p, HXT6 - hxt6p, YDL199C - hypothetical protein, HXT7 - hxt7p, HXT5 - hxt5p, MTH1 - mth1p, MAL31 - mal31p]
GO:0046496	nicotinamide nucleotide metabolic process	3.41e-06	0.00125	5.03	5714	77	177	12	[NDI1 - nadh-ubiquinone reductase (h(+)-translocating) ndi1, GPD1 - glycerol-3-phosphate dehydrogenase (nad(+)) gpd1, GPM2 - phosphoglycerate mutase family protein gpm2, GND2 - phosphogluconate dehydrogenase (decarboxylating) gnd2, ERR1 - phosphopyruvate hydratase err1, ERR2 - phosphopyruvate hydratase err2, IDP2 - isocitrate dehydrogenase (nadp(+)) idp2, YEF1 - yef1p, GUT2 - glycerol-3-phosphate…
GO:0019362	pyridine nucleotide metabolic process	3.93e-06	0.00135	4.97	5714	78	177	12	[NDI1 - nadh-ubiquinone reductase (h(+)-translocating) ndi1, GPD1 - glycerol-3-phosphate dehydrogenase (nad(+)) gpd1, GPM2 - phosphoglycerate mutase family protein gpm2, GND2 - phosphogluconate dehydrogenase (decarboxylating) gnd2, ERR1 - phosphopyruvate hydratase err1, ERR2 - phosphopyruvate hydratase err2, IDP2 - isocitrate dehydrogenase (nadp(+)) idp2, YEF1 - yef1p, GUT2 - glycerol-3-phosphate…
GO:0009250	glucan biosynthetic process	5.18e-06	0.00167	7.83	5714	33	177	8	[IGD1 - igd1p, GSY1 - glycogen (starch) synthase gsy1, GLC3 - 1,4-alpha-glucan branching enzyme, GLG1 - glycogenin glucosyltransferase glg1, PGM2 - phosphoglucomutase pgm2, GSY2 - glycogen (starch) synthase gsy2, GAC1 - gac1p, GDB1 - bifunctional 4-alpha-glucanotransferase/amylo-alpha-1,6-glucosidase]
GO:0044264	cellular polysaccharide metabolic process	5.25e-06	0.00159	5.3	5714	67	177	11	[IGD1 - igd1p, GSY1 - glycogen (starch) synthase gsy1, GLC3 - 1,4-alpha-glucan branching enzyme, GIP2 - gip2p, GPH1 - gph1p, GLG1 - glycogenin glucosyltransferase glg1, SGA1 - glucan 1,4-alpha-glucosidase, PGM2 - phosphoglucomutase pgm2, GSY2 - glycogen (starch) synthase gsy2, GAC1 - gac1p, GDB1 - bifunctional 4-alpha-glucanotransferase/amylo-alpha-1,6-glucosidase]
GO:0006089	lactate metabolic process	1.07e-05	0.00306	14.67	5714	11	177	5	[HSP33 - hsp33p, HSP32 - hsp32p, CYB2 - cyb2p, SNO4 - sno4p, GLO4 - hydroxyacylglutathione hydrolase glo4]
GO:0072524	pyridine-containing compound metabolic process	1.79e-05	0.00485	4.3	5714	90	177	12	[NDI1 - nadh-ubiquinone reductase (h(+)-translocating) ndi1, GPD1 - glycerol-3-phosphate dehydrogenase (nad(+)) gpd1, GND2 - phosphogluconate dehydrogenase (decarboxylating) gnd2, GPM2 - phosphoglycerate mutase family protein gpm2, ERR1 - phosphopyruvate hydratase err1, ERR2 - phosphopyruvate hydratase err2, IDP2 - isocitrate dehydrogenase (nadp(+)) idp2, YEF1 - yef1p, GUT2 - glycerol-3-phosphate…
GO:0006733	oxidoreduction coenzyme metabolic process	2.01e-05	0.00516	4.26	5714	91	177	12	[NDI1 - nadh-ubiquinone reductase (h(+)-translocating) ndi1, GPD1 - glycerol-3-phosphate dehydrogenase (nad(+)) gpd1, GND2 - phosphogluconate dehydrogenase (decarboxylating) gnd2, GPM2 - phosphoglycerate mutase family protein gpm2, ERR1 - phosphopyruvate hydratase err1, ERR2 - phosphopyruvate hydratase err2, IDP2 - isocitrate dehydrogenase (nadp(+)) idp2, YEF1 - yef1p, GUT2 - glycerol-3-phosphate…
GO:0061727	methylglyoxal catabolic process to lactate	2.9e-05	0.0071	18.45	5714	7	177	4	[HSP32 - hsp32p, HSP33 - hsp33p, SNO4 - sno4p, GLO4 - hydroxyacylglutathione hydrolase glo4]
GO:0051596	methylglyoxal catabolic process	2.9e-05	0.00677	18.45	5714	7	177	4	[HSP33 - hsp33p, HSP32 - hsp32p, SNO4 - sno4p, GLO4 - hydroxyacylglutathione hydrolase glo4]
GO:0009438	methylglyoxal metabolic process	2.9e-05	0.00648	18.45	5714	7	177	4	[HSP32 - hsp32p, HSP33 - hsp33p, SNO4 - sno4p, GLO4 - hydroxyacylglutathione hydrolase glo4]
GO:0005980	glycogen catabolic process	2.92e-05	0.00627	32.28	5714	3	177	3	[GPH1 - gph1p, SGA1 - glucan 1,4-alpha-glucosidase, GDB1 - bifunctional 4-alpha-glucanotransferase/amylo-alpha-1,6-glucosidase]
GO:0005976	polysaccharide metabolic process	3.39e-05	0.00699	4.38	5714	81	177	11	[IGD1 - igd1p, GSY1 - glycogen (starch) synthase gsy1, GLC3 - 1,4-alpha-glucan branching enzyme, GIP2 - gip2p, GPH1 - gph1p, GLG1 - glycogenin glucosyltransferase glg1, SGA1 - glucan 1,4-alpha-glucosidase, PGM2 - phosphoglucomutase pgm2, GSY2 - glycogen (starch) synthase gsy2, GAC1 - gac1p, GDB1 - bifunctional 4-alpha-glucanotransferase/amylo-alpha-1,6-glucosidase]
GO:0022904	respiratory electron transport chain	3.41e-05	0.00674	7.29	5714	31	177	7	[NDI1 - nadh-ubiquinone reductase (h(+)-translocating) ndi1, SHH3 - protein shh3, CYC7 - cyc7p, CYT1 - ubiquinol--cytochrome-c reductase catalytic subunit cyt1, COX4 - cytochrome c oxidase subunit iv, QCR10 - ubiquinol--cytochrome-c reductase subunit 10, SDH1 - succinate dehydrogenase flavoprotein subunit sdh1]
GO:0034637	cellular carbohydrate biosynthetic process	9.27e-05	0.0177	4.76	5714	61	177	9	[IGD1 - igd1p, GSY1 - glycogen (starch) synthase gsy1, GLC3 - 1,4-alpha-glucan branching enzyme, GLG1 - glycogenin glucosyltransferase glg1, PGM2 - phosphoglucomutase pgm2, GSY2 - glycogen (starch) synthase gsy2, GAC1 - gac1p, TSL1 - tsl1p, GDB1 - bifunctional 4-alpha-glucanotransferase/amylo-alpha-1,6-glucosidase]
GO:0032787	monocarboxylic acid metabolic process	0.000105	0.0194	3.05	5714	159	177	15	[SNO4 - sno4p, GLO4 - hydroxyacylglutathione hydrolase glo4, CEM1 - fatty acid synthase cem1, NDE2 - nadh-ubiquinone reductase (h(+)-translocating) nde2, POX1 - acyl-coa oxidase, GPM2 - phosphoglycerate mutase family protein gpm2, GND2 - phosphogluconate dehydrogenase (decarboxylating) gnd2, IDP2 - isocitrate dehydrogenase (nadp(+)) idp2, ERR2 - phosphopyruvate hydratase err2, ERR1 - phosphopyruv…
GO:0006081	cellular aldehyde metabolic process	0.00011	0.0195	5.27	5714	49	177	8	[GND2 - phosphogluconate dehydrogenase (decarboxylating) gnd2, IDP2 - isocitrate dehydrogenase (nadp(+)) idp2, HSP33 - hsp33p, HSP32 - hsp32p, SNO4 - sno4p, SOL4 - 6-phosphogluconolactonase sol4, NQM1 - sedoheptulose-7-phosphate:d-glyceraldehyde-3-phosphate transaldolase nqm1, GLO4 - hydroxyacylglutathione hydrolase glo4]
GO:0044282	small molecule catabolic process	0.000112	0.0193	3.18	5714	142	177	14	[XKS1 - xylulokinase, PGM2 - phosphoglucomutase pgm2, GCY1 - gcy1p, SNO4 - sno4p, GLO4 - hydroxyacylglutathione hydrolase glo4, PUT1 - proline dehydrogenase, POX1 - acyl-coa oxidase, AMS1 - ams1p, GAD1 - glutamate decarboxylase gad1, GND2 - phosphogluconate dehydrogenase (decarboxylating) gnd2, HSP33 - hsp33p, GUT2 - glycerol-3-phosphate dehydrogenase, HSP32 - hsp32p, POT1 - acetyl-coa c-acyltran…
GO:0044247	cellular polysaccharide catabolic process	0.000114	0.019	24.21	5714	4	177	3	[GPH1 - gph1p, SGA1 - glucan 1,4-alpha-glucosidase, GDB1 - bifunctional 4-alpha-glucanotransferase/amylo-alpha-1,6-glucosidase]
GO:0016051	carbohydrate biosynthetic process	0.000115	0.0184	4.19	5714	77	177	10	[IGD1 - igd1p, PCK1 - phosphoenolpyruvate carboxykinase pck1, GSY1 - glycogen (starch) synthase gsy1, GLC3 - 1,4-alpha-glucan branching enzyme, GLG1 - glycogenin glucosyltransferase glg1, PGM2 - phosphoglucomutase pgm2, GSY2 - glycogen (starch) synthase gsy2, GAC1 - gac1p, TSL1 - tsl1p, GDB1 - bifunctional 4-alpha-glucanotransferase/amylo-alpha-1,6-glucosidase]
GO:0033692	cellular polysaccharide biosynthetic process	0.000128	0.0199	5.17	5714	50	177	8	[IGD1 - igd1p, GSY1 - glycogen (starch) synthase gsy1, GLC3 - 1,4-alpha-glucan branching enzyme, GLG1 - glycogenin glucosyltransferase glg1, PGM2 - phosphoglucomutase pgm2, GSY2 - glycogen (starch) synthase gsy2, GAC1 - gac1p, GDB1 - bifunctional 4-alpha-glucanotransferase/amylo-alpha-1,6-glucosidase]
GO:0044275	cellular carbohydrate catabolic process	0.00014	0.0211	7.17	5714	27	177	6	[GND2 - phosphogluconate dehydrogenase (decarboxylating) gnd2, GPH1 - gph1p, SGA1 - glucan 1,4-alpha-glucosidase, GUT2 - glycerol-3-phosphate dehydrogenase, ATH1 - alpha,alpha-trehalase ath1, GDB1 - bifunctional 4-alpha-glucanotransferase/amylo-alpha-1,6-glucosidase]
GO:0000271	polysaccharide biosynthetic process	0.000147	0.0217	5.06	5714	51	177	8	[IGD1 - igd1p, GSY1 - glycogen (starch) synthase gsy1, GLC3 - 1,4-alpha-glucan branching enzyme, GLG1 - glycogenin glucosyltransferase glg1, PGM2 - phosphoglucomutase pgm2, GSY2 - glycogen (starch) synthase gsy2, GAC1 - gac1p, GDB1 - bifunctional 4-alpha-glucanotransferase/amylo-alpha-1,6-glucosidase]
GO:0006116	NADH oxidation	0.000162	0.0231	12.91	5714	10	177	4	[GPD1 - glycerol-3-phosphate dehydrogenase (nad(+)) gpd1, NDI1 - nadh-ubiquinone reductase (h(+)-translocating) ndi1, GUT2 - glycerol-3-phosphate dehydrogenase, NDE2 - nadh-ubiquinone reductase (h(+)-translocating) nde2]
GO:0042182	ketone catabolic process	0.000162	0.0225	12.91	5714	10	177	4	[HSP32 - hsp32p, HSP33 - hsp33p, SNO4 - sno4p, GLO4 - hydroxyacylglutathione hydrolase glo4]
GO:0009311	oligosaccharide metabolic process	0.000213	0.0288	6.68	5714	29	177	6	[YMR196W - hypothetical protein, AMS1 - ams1p, PGM2 - phosphoglucomutase pgm2, TSL1 - tsl1p, ATH1 - alpha,alpha-trehalase ath1, MAL31 - mal31p]
GO:0046185	aldehyde catabolic process	0.000248	0.0327	11.74	5714	11	177	4	[HSP32 - hsp32p, HSP33 - hsp33p, SNO4 - sno4p, GLO4 - hydroxyacylglutathione hydrolase glo4]
GO:0022900	electron transport chain	0.000262	0.0337	5.38	5714	42	177	7	[NDI1 - nadh-ubiquinone reductase (h(+)-translocating) ndi1, SHH3 - protein shh3, CYC7 - cyc7p, CYT1 - ubiquinol--cytochrome-c reductase catalytic subunit cyt1, COX4 - cytochrome c oxidase subunit iv, QCR10 - ubiquinol--cytochrome-c reductase subunit 10, SDH1 - succinate dehydrogenase flavoprotein subunit sdh1]
GO:0019249	lactate biosynthetic process	0.000279	0.035	19.37	5714	5	177	3	[HSP33 - hsp33p, HSP32 - hsp32p, SNO4 - sno4p]
GO:1904659	glucose transmembrane transport	0.000366	0.0449	7.69	5714	21	177	5	[HXT4 - hxt4p, HXT6 - hxt6p, HXT7 - hxt7p, HXT5 - hxt5p, MTH1 - mth1p]
GO:0008645	hexose transmembrane transport	0.000462	0.0553	7.34	5714	22	177	5	[HXT4 - hxt4p, HXT6 - hxt6p, HXT7 - hxt7p, HXT5 - hxt5p, MTH1 - mth1p]
GO:0015749	monosaccharide transmembrane transport	0.000462	0.0541	7.34	5714	22	177	5	[HXT4 - hxt4p, HXT6 - hxt6p, HXT7 - hxt7p, HXT5 - hxt5p, MTH1 - mth1p]
GO:0009251	glucan catabolic process	0.000546	0.0624	16.14	5714	6	177	3	[GPH1 - gph1p, SGA1 - glucan 1,4-alpha-glucosidase, GDB1 - bifunctional 4-alpha-glucanotransferase/amylo-alpha-1,6-glucosidase]
GO:0006739	NADP metabolic process	0.000576	0.0644	7.02	5714	23	177	5	[GND2 - phosphogluconate dehydrogenase (decarboxylating) gnd2, IDP2 - isocitrate dehydrogenase (nadp(+)) idp2, YEF1 - yef1p, SOL4 - 6-phosphogluconolactonase sol4, NQM1 - sedoheptulose-7-phosphate:d-glyceraldehyde-3-phosphate transaldolase nqm1]
GO:0034220	ion transmembrane transport	0.000577	0.0632	2.35	5714	247	177	18	[FMP43 - fmp43p, STL1 - stl1p, AGP2 - agp2p, HXT4 - hxt4p, AAC1 - aac1p, HXT5 - hxt5p, ATO2 - ato2p, MAL31 - mal31p, YRO2 - yro2p, JEN1 - jen1p, PIC2 - pic2p, HXT6 - hxt6p, YDL199C - hypothetical protein, CRC1 - crc1p, HXT7 - hxt7p, RTC2 - rtc2p, COX4 - cytochrome c oxidase subunit iv, HSP30 - hsp30p]
GO:0010906	regulation of glucose metabolic process	0.000624	0.0668	5.53	5714	35	177	6	[IGD1 - igd1p, UBC8 - e2 ubiquitin-conjugating protein ubc8, GIP2 - gip2p, GAC1 - gac1p, PKP1 - pkp1p, PIG2 - pig2p]
GO:1901575	organic substance catabolic process	0.00064	0.0672	1.74	5714	649	177	35	[UBC8 - e2 ubiquitin-conjugating protein ubc8, GPH1 - gph1p, SNO4 - sno4p, HMX1 - hmx1p, GLO4 - hydroxyacylglutathione hydrolase glo4, RNY1 - rny1p, POX1 - acyl-coa oxidase, GPD1 - glycerol-3-phosphate dehydrogenase (nad(+)) gpd1, UBX6 - ubx6p, AMS1 - ams1p, GAD1 - glutamate decarboxylase gad1, GPM2 - phosphoglycerate mutase family protein gpm2, GND2 - phosphogluconate dehydrogenase (decarboxylat…
GO:0006734	NADH metabolic process	0.000698	0.0719	9.22	5714	14	177	4	[GPD1 - glycerol-3-phosphate dehydrogenase (nad(+)) gpd1, NDI1 - nadh-ubiquinone reductase (h(+)-translocating) ndi1, GUT2 - glycerol-3-phosphate dehydrogenase, NDE2 - nadh-ubiquinone reductase (h(+)-translocating) nde2]
GO:0010675	regulation of cellular carbohydrate metabolic process	0.000982	0.0991	5.1	5714	38	177	6	[IGD1 - igd1p, UBC8 - e2 ubiquitin-conjugating protein ubc8, GIP2 - gip2p, GAC1 - gac1p, PKP1 - pkp1p, PIG2 - pig2p]

## Sheet: S4A age related down
GO Term	Description	P-value	FDR q-value	Enrichment	N	B	n	b	Genes
GO:1901566	organonitrogen compound biosynthetic process	5.5e-11	2.83e-07	2.97	5714	751	100	39	[SUI2 - sui2p, RPS0B - ribosomal 40s subunit protein s0b, RPL31B - ribosomal 60s subunit protein l31b, TIF1 - tif1p, RPL32 - ribosomal 60s subunit protein l32, RPL13B - ribosomal 60s subunit protein l13b, TEF1 - tef1p, LYS20 - homocitrate synthase lys20, RPL1A - ribosomal 60s subunit protein l1a, HIS1 - atp phosphoribosyltransferase, ASN2 - asparagine synthase (glutamine-hydrolyzing) 2, KRS1 - ly…
GO:0044249	cellular biosynthetic process	2.5e-09	6.43e-06	2.14	5714	1359	100	51	[SUI2 - sui2p, RPS0B - ribosomal 40s subunit protein s0b, TIF1 - tif1p, ERG6 - sterol 24-c-methyltransferase, RPL13B - ribosomal 60s subunit protein l13b, SAM2 - methionine adenosyltransferase sam2, TEF1 - tef1p, LYS20 - homocitrate synthase lys20, ASN2 - asparagine synthase (glutamine-hydrolyzing) 2, TEF4 - tef4p, RPL26A - ribosomal 60s subunit protein l26a, RPP0 - ribosomal protein p0, YSR3 - s…
GO:0009058	biosynthetic process	3.27e-09	5.61e-06	2.1	5714	1415	100	52	[SUI2 - sui2p, RPS0B - ribosomal 40s subunit protein s0b, TIF1 - tif1p, ERG6 - sterol 24-c-methyltransferase, PDC1 - indolepyruvate decarboxylase 1, RPL13B - ribosomal 60s subunit protein l13b, SAM2 - methionine adenosyltransferase sam2, TEF1 - tef1p, LYS20 - homocitrate synthase lys20, ASN2 - asparagine synthase (glutamine-hydrolyzing) 2, TEF4 - tef4p, RPL26A - ribosomal 60s subunit protein l26a…
GO:1901576	organic substance biosynthetic process	2.27e-08	2.92e-05	2.05	5714	1397	100	50	[SUI2 - sui2p, RPS0B - ribosomal 40s subunit protein s0b, TIF1 - tif1p, ERG6 - sterol 24-c-methyltransferase, PDC1 - indolepyruvate decarboxylase 1, RPL13B - ribosomal 60s subunit protein l13b, SAM2 - methionine adenosyltransferase sam2, TEF1 - tef1p, LYS20 - homocitrate synthase lys20, ASN2 - asparagine synthase (glutamine-hydrolyzing) 2, TEF4 - tef4p, RPL26A - ribosomal 60s subunit protein l26a…
GO:0043604	amide biosynthetic process	3.15e-08	3.25e-05	3.53	5714	389	100	24	[SUI2 - sui2p, RPS0B - ribosomal 40s subunit protein s0b, CDC33 - cdc33p, RPL31B - ribosomal 60s subunit protein l31b, TIF1 - tif1p, RPL32 - ribosomal 60s subunit protein l32, RPS4B - ribosomal 40s subunit protein s4b, SSZ1 - ssz1p, RPL13B - ribosomal 60s subunit protein l13b, RPL6B - ribosomal 60s subunit protein l6b, TEF1 - tef1p, TIF2 - tif2p, RPL1A - ribosomal 60s subunit protein l1a, RPP2A -…
GO:0006412	translation	4.38e-08	3.75e-05	3.75	5714	335	100	22	[RPS0B - ribosomal 40s subunit protein s0b, SUI2 - sui2p, CDC33 - cdc33p, TIF1 - tif1p, RPL31B - ribosomal 60s subunit protein l31b, RPL32 - ribosomal 60s subunit protein l32, RPS4B - ribosomal 40s subunit protein s4b, SSZ1 - ssz1p, RPL13B - ribosomal 60s subunit protein l13b, TEF1 - tef1p, RPL6B - ribosomal 60s subunit protein l6b, TIF2 - tif2p, RPL1A - ribosomal 60s subunit protein l1a, RPP2A -…
GO:0043043	peptide biosynthetic process	5.42e-08	3.99e-05	3.71	5714	339	100	22	[SUI2 - sui2p, RPS0B - ribosomal 40s subunit protein s0b, CDC33 - cdc33p, TIF1 - tif1p, RPL31B - ribosomal 60s subunit protein l31b, RPL32 - ribosomal 60s subunit protein l32, RPS4B - ribosomal 40s subunit protein s4b, SSZ1 - ssz1p, RPL13B - ribosomal 60s subunit protein l13b, TEF1 - tef1p, RPL6B - ribosomal 60s subunit protein l6b, TIF2 - tif2p, RPL1A - ribosomal 60s subunit protein l1a, RPP2A -…
GO:0022613	ribonucleoprotein complex biogenesis	2.01e-07	0.000129	4.4	5714	221	100	17	[RPS0B - ribosomal 40s subunit protein s0b, SQT1 - sqt1p, RRB1 - rrb1p, HAS1 - atp-dependent rna helicase has1, UTP8 - utp8p, RLP7 - rlp7p, NOP56 - nop56p, NOP7 - nop7p, CBF5 - pseudouridine synthase cbf5, NUG1 - nug1p, SNU13 - snu13p, BRX1 - brx1p, EMG1 - emg1p, RPL26A - ribosomal 60s subunit protein l26a, RPS9A - ribosomal 40s subunit protein s9a, RPP0 - ribosomal protein p0, NOC3 - noc3p]
GO:0002181	cytoplasmic translation	2.15e-07	0.000123	5.41	5714	148	100	14	[RPS0B - ribosomal 40s subunit protein s0b, RPL31B - ribosomal 60s subunit protein l31b, RPL32 - ribosomal 60s subunit protein l32, RPS4B - ribosomal 40s subunit protein s4b, SSZ1 - ssz1p, RPL13B - ribosomal 60s subunit protein l13b, RPL6B - ribosomal 60s subunit protein l6b, RPL1A - ribosomal 60s subunit protein l1a, RPP2A - ribosomal protein p2a, RPL37A - ribosomal 60s subunit protein l37a, RPL…
GO:0006518	peptide metabolic process	2.83e-07	0.000145	3.38	5714	372	100	22	[RPS0B - ribosomal 40s subunit protein s0b, SUI2 - sui2p, CDC33 - cdc33p, TIF1 - tif1p, RPL31B - ribosomal 60s subunit protein l31b, RPL32 - ribosomal 60s subunit protein l32, RPS4B - ribosomal 40s subunit protein s4b, SSZ1 - ssz1p, RPL13B - ribosomal 60s subunit protein l13b, TEF1 - tef1p, RPL6B - ribosomal 60s subunit protein l6b, TIF2 - tif2p, RPL1A - ribosomal 60s subunit protein l1a, RPP2A -…
GO:0006364	rRNA processing	6.14e-07	0.000287	3.85	5714	267	100	18	[RPS0B - ribosomal 40s subunit protein s0b, RRB1 - rrb1p, GSP1 - gsp1p, SSZ1 - ssz1p, HAS1 - atp-dependent rna helicase has1, UTP8 - utp8p, RLP7 - rlp7p, NSR1 - nsr1p, NOP56 - nop56p, NOP7 - nop7p, RPL1A - ribosomal 60s subunit protein l1a, CBF5 - pseudouridine synthase cbf5, NUG1 - nug1p, SNU13 - snu13p, BRX1 - brx1p, EMG1 - emg1p, RPS9A - ribosomal 40s subunit protein s9a, NOC3 - noc3p]
GO:0043603	cellular amide metabolic process	6.63e-07	0.000284	3	5714	457	100	24	[SUI2 - sui2p, RPS0B - ribosomal 40s subunit protein s0b, CDC33 - cdc33p, RPL31B - ribosomal 60s subunit protein l31b, TIF1 - tif1p, RPL32 - ribosomal 60s subunit protein l32, RPS4B - ribosomal 40s subunit protein s4b, SSZ1 - ssz1p, RPL13B - ribosomal 60s subunit protein l13b, RPL6B - ribosomal 60s subunit protein l6b, TEF1 - tef1p, TIF2 - tif2p, RPL1A - ribosomal 60s subunit protein l1a, RPP2A -…
GO:0008152	metabolic process	6.7e-07	0.000265	1.4	5714	3307	100	81	[RPS0B - ribosomal 40s subunit protein s0b, SUI2 - sui2p, RRB1 - rrb1p, TIF1 - tif1p, LHP1 - lhp1p, ERG6 - sterol 24-c-methyltransferase, PDC1 - indolepyruvate decarboxylase 1, RPL13B - ribosomal 60s subunit protein l13b, SAM2 - methionine adenosyltransferase sam2, TEF1 - tef1p, LYS20 - homocitrate synthase lys20, NOP56 - nop56p, NOP7 - nop7p, NUG1 - nug1p, EFM1 - efm1p, ASN2 - asparagine synthas…
GO:0000096	sulfur amino acid metabolic process	8.39e-07	0.000308	10.16	5714	45	100	8	[MRI1 - s-methyl-5-thioribose-1-phosphate isomerase mri1, MET17 - bifunctional cysteine synthase/o-acetylhomoserine aminocarboxypropyltransferase met17, CYS4 - cystathionine beta-synthase cys4, SAM1 - methionine adenosyltransferase sam1, SAM4 - sam4p, SAM2 - methionine adenosyltransferase sam2, SAH1 - adenosylhomocysteinase, MEU1 - s-methyl-5-thioadenosine phosphorylase]
GO:0044237	cellular metabolic process	9.26e-07	0.000318	1.41	5714	3193	100	79	[RPS0B - ribosomal 40s subunit protein s0b, SUI2 - sui2p, RRB1 - rrb1p, TIF1 - tif1p, LHP1 - lhp1p, ERG6 - sterol 24-c-methyltransferase, PDC1 - indolepyruvate decarboxylase 1, RPL13B - ribosomal 60s subunit protein l13b, SAM2 - methionine adenosyltransferase sam2, TEF1 - tef1p, LYS20 - homocitrate synthase lys20, NOP56 - nop56p, NOP7 - nop7p, NUG1 - nug1p, EFM1 - efm1p, ASN2 - asparagine synthas…
GO:0044085	cellular component biogenesis	9.3e-07	0.000299	3.95	5714	246	100	17	[RPS0B - ribosomal 40s subunit protein s0b, SQT1 - sqt1p, RRB1 - rrb1p, HAS1 - atp-dependent rna helicase has1, UTP8 - utp8p, RLP7 - rlp7p, NOP56 - nop56p, NOP7 - nop7p, CBF5 - pseudouridine synthase cbf5, NUG1 - nug1p, SNU13 - snu13p, BRX1 - brx1p, EMG1 - emg1p, RPL26A - ribosomal 60s subunit protein l26a, RPS9A - ribosomal 40s subunit protein s9a, RPP0 - ribosomal protein p0, NOC3 - noc3p]
GO:0042254	ribosome biogenesis	1.07e-06	0.000323	4.42	5714	194	100	15	[RPS0B - ribosomal 40s subunit protein s0b, RRB1 - rrb1p, HAS1 - atp-dependent rna helicase has1, UTP8 - utp8p, RLP7 - rlp7p, NOP56 - nop56p, NOP7 - nop7p, CBF5 - pseudouridine synthase cbf5, NUG1 - nug1p, SNU13 - snu13p, BRX1 - brx1p, EMG1 - emg1p, RPS9A - ribosomal 40s subunit protein s9a, RPP0 - ribosomal protein p0, NOC3 - noc3p]
GO:0071704	organic substance metabolic process	1.12e-06	0.00032	1.42	5714	3139	100	78	[RPS0B - ribosomal 40s subunit protein s0b, SUI2 - sui2p, RRB1 - rrb1p, TIF1 - tif1p, LHP1 - lhp1p, ERG6 - sterol 24-c-methyltransferase, PDC1 - indolepyruvate decarboxylase 1, RPL13B - ribosomal 60s subunit protein l13b, SAM2 - methionine adenosyltransferase sam2, TEF1 - tef1p, LYS20 - homocitrate synthase lys20, NOP56 - nop56p, NOP7 - nop7p, NUG1 - nug1p, EFM1 - efm1p, ASN2 - asparagine synthas…
GO:0009066	aspartate family amino acid metabolic process	1.16e-06	0.000314	8.16	5714	63	100	9	[MRI1 - s-methyl-5-thioribose-1-phosphate isomerase mri1, MET17 - bifunctional cysteine synthase/o-acetylhomoserine aminocarboxypropyltransferase met17, ASN2 - asparagine synthase (glutamine-hydrolyzing) 2, SAM1 - methionine adenosyltransferase sam1, SAM4 - sam4p, SAM2 - methionine adenosyltransferase sam2, SAH1 - adenosylhomocysteinase, MEU1 - s-methyl-5-thioadenosine phosphorylase, LYS20 - homo…
GO:1901605	alpha-amino acid metabolic process	1.37e-06	0.000352	4.65	5714	172	100	14	[MET17 - bifunctional cysteine synthase/o-acetylhomoserine aminocarboxypropyltransferase met17, PDC1 - indolepyruvate decarboxylase 1, SAM4 - sam4p, SAM2 - methionine adenosyltransferase sam2, MEU1 - s-methyl-5-thioadenosine phosphorylase, LYS20 - homocitrate synthase lys20, MRI1 - s-methyl-5-thioribose-1-phosphate isomerase mri1, GUA1 - gmp synthase (glutamine-hydrolyzing), URA7 - ctp synthase u…
GO:0043436	oxoacid metabolic process	1.84e-06	0.000452	3.03	5714	415	100	22	[MET17 - bifunctional cysteine synthase/o-acetylhomoserine aminocarboxypropyltransferase met17, DLD3 - dld3p, VTC3 - vtc3p, SAM4 - sam4p, PDC1 - indolepyruvate decarboxylase 1, SAM2 - methionine adenosyltransferase sam2, LYS20 - homocitrate synthase lys20, MEU1 - s-methyl-5-thioadenosine phosphorylase, URA7 - ctp synthase ura7, MRI1 - s-methyl-5-thioribose-1-phosphate isomerase mri1, GUA1 - gmp s…
GO:0034470	ncRNA processing	1.93e-06	0.000451	3.13	5714	383	100	21	[RPS0B - ribosomal 40s subunit protein s0b, RRB1 - rrb1p, TRM11 - trm11p, GSP1 - gsp1p, LHP1 - lhp1p, SSZ1 - ssz1p, HAS1 - atp-dependent rna helicase has1, UTP8 - utp8p, TRM82 - trm82p, NSR1 - nsr1p, RLP7 - rlp7p, NOP56 - nop56p, NOP7 - nop7p, RPL1A - ribosomal 60s subunit protein l1a, CBF5 - pseudouridine synthase cbf5, NUG1 - nug1p, SNU13 - snu13p, BRX1 - brx1p, EMG1 - emg1p, RPS9A - ribosomal …
GO:0006082	organic acid metabolic process	2e-06	0.000447	3.01	5714	417	100	22	[MET17 - bifunctional cysteine synthase/o-acetylhomoserine aminocarboxypropyltransferase met17, DLD3 - dld3p, VTC3 - vtc3p, SAM4 - sam4p, PDC1 - indolepyruvate decarboxylase 1, SAM2 - methionine adenosyltransferase sam2, LYS20 - homocitrate synthase lys20, MEU1 - s-methyl-5-thioadenosine phosphorylase, URA7 - ctp synthase ura7, MRI1 - s-methyl-5-thioribose-1-phosphate isomerase mri1, GUA1 - gmp s…
GO:0006520	cellular amino acid metabolic process	2.61e-06	0.000559	3.87	5714	236	100	16	[MET17 - bifunctional cysteine synthase/o-acetylhomoserine aminocarboxypropyltransferase met17, SAM4 - sam4p, PDC1 - indolepyruvate decarboxylase 1, SAM2 - methionine adenosyltransferase sam2, LYS20 - homocitrate synthase lys20, MEU1 - s-methyl-5-thioadenosine phosphorylase, MRI1 - s-methyl-5-thioribose-1-phosphate isomerase mri1, URA7 - ctp synthase ura7, GUA1 - gmp synthase (glutamine-hydrolyzi…
GO:0034641	cellular nitrogen compound metabolic process	2.77e-06	0.00057	1.69	5714	1865	100	55	[RPS0B - ribosomal 40s subunit protein s0b, SUI2 - sui2p, RRB1 - rrb1p, TIF1 - tif1p, LHP1 - lhp1p, PDC1 - indolepyruvate decarboxylase 1, RPL13B - ribosomal 60s subunit protein l13b, TEF1 - tef1p, LYS20 - homocitrate synthase lys20, NOP56 - nop56p, NOP7 - nop7p, NUG1 - nug1p, ASN2 - asparagine synthase (glutamine-hydrolyzing) 2, BRX1 - brx1p, TEF4 - tef4p, RPL26A - ribosomal 60s subunit protein …
GO:0006555	methionine metabolic process	3.29e-06	0.000652	10.53	5714	38	100	7	[MRI1 - s-methyl-5-thioribose-1-phosphate isomerase mri1, MET17 - bifunctional cysteine synthase/o-acetylhomoserine aminocarboxypropyltransferase met17, SAM1 - methionine adenosyltransferase sam1, SAM4 - sam4p, SAM2 - methionine adenosyltransferase sam2, SAH1 - adenosylhomocysteinase, MEU1 - s-methyl-5-thioadenosine phosphorylase]
GO:0044281	small molecule metabolic process	3.43e-06	0.000654	2.36	5714	727	100	30	[DLD3 - dld3p, ERG6 - sterol 24-c-methyltransferase, PDC1 - indolepyruvate decarboxylase 1, SAM2 - methionine adenosyltransferase sam2, ADH6 - adh6p, ERG2 - c-8 sterol isomerase erg2, LYS20 - homocitrate synthase lys20, HIS1 - atp phosphoribosyltransferase, ASN2 - asparagine synthase (glutamine-hydrolyzing) 2, KRS1 - lysine--trna ligase krs1, ARO4 - 3-deoxy-7-phosphoheptulonate synthase aro4, MET…
GO:0016072	rRNA metabolic process	5.83e-06	0.00107	3.3	5714	312	100	18	[RPS0B - ribosomal 40s subunit protein s0b, RRB1 - rrb1p, GSP1 - gsp1p, SSZ1 - ssz1p, HAS1 - atp-dependent rna helicase has1, UTP8 - utp8p, RLP7 - rlp7p, NSR1 - nsr1p, NOP56 - nop56p, NOP7 - nop7p, RPL1A - ribosomal 60s subunit protein l1a, CBF5 - pseudouridine synthase cbf5, NUG1 - nug1p, SNU13 - snu13p, BRX1 - brx1p, EMG1 - emg1p, RPS9A - ribosomal 40s subunit protein s9a, NOC3 - noc3p]
GO:0046128	purine ribonucleoside metabolic process	1.42e-05	0.00252	15.04	5714	19	100	5	[GUA1 - gmp synthase (glutamine-hydrolyzing), IMD3 - imp dehydrogenase imd3, SAM4 - sam4p, SAH1 - adenosylhomocysteinase, MEU1 - s-methyl-5-thioadenosine phosphorylase]
GO:0042278	purine nucleoside metabolic process	1.87e-05	0.00321	14.29	5714	20	100	5	[GUA1 - gmp synthase (glutamine-hydrolyzing), IMD3 - imp dehydrogenase imd3, SAM4 - sam4p, SAH1 - adenosylhomocysteinase, MEU1 - s-methyl-5-thioadenosine phosphorylase]
GO:0046500	S-adenosylmethionine metabolic process	2.05e-05	0.00341	42.86	5714	4	100	3	[SAM1 - methionine adenosyltransferase sam1, SAM2 - methionine adenosyltransferase sam2, SAH1 - adenosylhomocysteinase]
GO:0034660	ncRNA metabolic process	3.09e-05	0.00497	2.54	5714	494	100	22	[RPS0B - ribosomal 40s subunit protein s0b, RRB1 - rrb1p, TRM11 - trm11p, GSP1 - gsp1p, LHP1 - lhp1p, SSZ1 - ssz1p, HAS1 - atp-dependent rna helicase has1, UTP8 - utp8p, TRM82 - trm82p, RLP7 - rlp7p, NSR1 - nsr1p, NOP56 - nop56p, NOP7 - nop7p, RPL1A - ribosomal 60s subunit protein l1a, CBF5 - pseudouridine synthase cbf5, NUG1 - nug1p, SNU13 - snu13p, BRX1 - brx1p, KRS1 - lysine--trna ligase krs1,…
GO:0009119	ribonucleoside metabolic process	3.15e-05	0.00491	9.52	5714	36	100	6	[GUA1 - gmp synthase (glutamine-hydrolyzing), URA7 - ctp synthase ura7, IMD3 - imp dehydrogenase imd3, SAM4 - sam4p, SAH1 - adenosylhomocysteinase, MEU1 - s-methyl-5-thioadenosine phosphorylase]
GO:0044283	small molecule biosynthetic process	3.56e-05	0.00539	2.89	5714	356	100	18	[MET17 - bifunctional cysteine synthase/o-acetylhomoserine aminocarboxypropyltransferase met17, RHR2 - glycerol-1-phosphatase rhr2, DLD3 - dld3p, ERG6 - sterol 24-c-methyltransferase, PDC1 - indolepyruvate decarboxylase 1, SAM4 - sam4p, LYS20 - homocitrate synthase lys20, ERG2 - c-8 sterol isomerase erg2, MEU1 - s-methyl-5-thioadenosine phosphorylase, MRI1 - s-methyl-5-thioribose-1-phosphate isom…
GO:0071265	L-methionine biosynthetic process	3.93e-05	0.00577	19.05	5714	12	100	4	[MRI1 - s-methyl-5-thioribose-1-phosphate isomerase mri1, MET17 - bifunctional cysteine synthase/o-acetylhomoserine aminocarboxypropyltransferase met17, SAM4 - sam4p, MEU1 - s-methyl-5-thioadenosine phosphorylase]
GO:0006797	polyphosphate metabolic process	5.59e-05	0.008	17.58	5714	13	100	4	[PHO84 - pho84p, VTC4 - vtc4p, VTC3 - vtc3p, VTC1 - vtc1p]
GO:0000041	transition metal ion transport	8.92e-05	0.0124	7.97	5714	43	100	6	[PHO84 - pho84p, FET3 - fet3p, CTR1 - ctr1p, FTR1 - ftr1p, ZRT1 - high-affinity zn(2+) transporter zrt1, FRE1 - fre1p]
GO:0006790	sulfur compound metabolic process	0.000117	0.0159	4.2	5714	136	100	10	[MET17 - bifunctional cysteine synthase/o-acetylhomoserine aminocarboxypropyltransferase met17, MRI1 - s-methyl-5-thioribose-1-phosphate isomerase mri1, CYS4 - cystathionine beta-synthase cys4, TAH18 - tah18p, TEF4 - tef4p, SAM4 - sam4p, SAM1 - methionine adenosyltransferase sam1, SAM2 - methionine adenosyltransferase sam2, SAH1 - adenosylhomocysteinase, MEU1 - s-methyl-5-thioadenosine phosphoryl…
GO:0044271	cellular nitrogen compound biosynthetic process	0.000131	0.0172	1.93	5714	918	100	31	[RPS0B - ribosomal 40s subunit protein s0b, SUI2 - sui2p, RPL31B - ribosomal 60s subunit protein l31b, TIF1 - tif1p, RPL32 - ribosomal 60s subunit protein l32, RPL13B - ribosomal 60s subunit protein l13b, TEF1 - tef1p, RPL1A - ribosomal 60s subunit protein l1a, ASN2 - asparagine synthase (glutamine-hydrolyzing) 2, TEF4 - tef4p, KRS1 - lysine--trna ligase krs1, EFB1 - efb1p, RPL26A - ribosomal 60s…
GO:0009116	nucleoside metabolic process	0.000148	0.0191	7.29	5714	47	100	6	[URA7 - ctp synthase ura7, GUA1 - gmp synthase (glutamine-hydrolyzing), IMD3 - imp dehydrogenase imd3, SAM4 - sam4p, SAH1 - adenosylhomocysteinase, MEU1 - s-methyl-5-thioadenosine phosphorylase]
GO:0006414	translational elongation	0.00015	0.0188	9.52	5714	30	100	5	[RPP2A - ribosomal protein p2a, SSZ1 - ssz1p, TEF4 - tef4p, EFB1 - efb1p, TEF1 - tef1p]
GO:0019752	carboxylic acid metabolic process	0.000152	0.0187	2.58	5714	398	100	18	[MET17 - bifunctional cysteine synthase/o-acetylhomoserine aminocarboxypropyltransferase met17, DLD3 - dld3p, PDC1 - indolepyruvate decarboxylase 1, SAM4 - sam4p, SAM2 - methionine adenosyltransferase sam2, LYS20 - homocitrate synthase lys20, MEU1 - s-methyl-5-thioadenosine phosphorylase, URA7 - ctp synthase ura7, MRI1 - s-methyl-5-thioribose-1-phosphate isomerase mri1, GUA1 - gmp synthase (gluta…
GO:0006807	nitrogen compound metabolic process	0.000166	0.0199	1.37	5714	2791	100	67	[SUI2 - sui2p, RPS0B - ribosomal 40s subunit protein s0b, RRB1 - rrb1p, TIF1 - tif1p, LHP1 - lhp1p, PDC1 - indolepyruvate decarboxylase 1, RPL13B - ribosomal 60s subunit protein l13b, SAM2 - methionine adenosyltransferase sam2, TEF1 - tef1p, NOP7 - nop7p, NOP56 - nop56p, LYS20 - homocitrate synthase lys20, EFM1 - efm1p, NUG1 - nug1p, ASN2 - asparagine synthase (glutamine-hydrolyzing) 2, BRX1 - br…
GO:1904690	positive regulation of cytoplasmic translational initiation	0.000173	0.0202	24.49	5714	7	100	3	[CDC33 - cdc33p, TIF1 - tif1p, TIF2 - tif2p]
GO:1904688	regulation of cytoplasmic translational initiation	0.000173	0.0198	24.49	5714	7	100	3	[CDC33 - cdc33p, TIF1 - tif1p, TIF2 - tif2p]
GO:1901193	regulation of formation of translation preinitiation complex	0.000173	0.0194	24.49	5714	7	100	3	[CDC33 - cdc33p, TIF1 - tif1p, TIF2 - tif2p]
GO:1901195	positive regulation of formation of translation preinitiation complex	0.000173	0.0189	24.49	5714	7	100	3	[CDC33 - cdc33p, TIF1 - tif1p, TIF2 - tif2p]
GO:0000470	maturation of LSU-rRNA	0.000188	0.0202	7	5714	49	100	6	[RPL1A - ribosomal 60s subunit protein l1a, NUG1 - nug1p, SNU13 - snu13p, HAS1 - atp-dependent rna helicase has1, RLP7 - rlp7p, NOP7 - nop7p]
GO:1901657	glycosyl compound metabolic process	0.000235	0.0247	6.72	5714	51	100	6	[URA7 - ctp synthase ura7, GUA1 - gmp synthase (glutamine-hydrolyzing), IMD3 - imp dehydrogenase imd3, SAM4 - sam4p, SAH1 - adenosylhomocysteinase, MEU1 - s-methyl-5-thioadenosine phosphorylase]
GO:0042273	ribosomal large subunit biogenesis	0.000235	0.0242	6.72	5714	51	100	6	[SQT1 - sqt1p, HAS1 - atp-dependent rna helicase has1, RPL26A - ribosomal 60s subunit protein l26a, NOC3 - noc3p, RLP7 - rlp7p, NOP7 - nop7p]
GO:0009067	aspartate family amino acid biosynthetic process	0.000235	0.0237	6.72	5714	51	100	6	[MRI1 - s-methyl-5-thioribose-1-phosphate isomerase mri1, MET17 - bifunctional cysteine synthase/o-acetylhomoserine aminocarboxypropyltransferase met17, ASN2 - asparagine synthase (glutamine-hydrolyzing) 2, SAM4 - sam4p, MEU1 - s-methyl-5-thioadenosine phosphorylase, LYS20 - homocitrate synthase lys20]
GO:0000465	exonucleolytic trimming to generate mature 5'-end of 5.8S rRNA from tricistronic rRNA transcript (SSU-rRNA, 5.8S rRNA, LSU-rRNA)	0.000303	0.03	57.14	5714	2	100	2	[BRX1 - brx1p, RLP7 - rlp7p]
GO:0006799	polyphosphate biosynthetic process	0.000303	0.0294	57.14	5714	2	100	2	[VTC4 - vtc4p, VTC1 - vtc1p]
GO:1901684	arsenate ion transmembrane transport	0.000303	0.0289	57.14	5714	2	100	2	[FET3 - fet3p, FTR1 - ftr1p]
GO:0046498	S-adenosylhomocysteine metabolic process	0.000303	0.0284	57.14	5714	2	100	2	[SAM4 - sam4p, SAH1 - adenosylhomocysteinase]
GO:0044272	sulfur compound biosynthetic process	0.000305	0.028	5.33	5714	75	100	7	[MRI1 - s-methyl-5-thioribose-1-phosphate isomerase mri1, MET17 - bifunctional cysteine synthase/o-acetylhomoserine aminocarboxypropyltransferase met17, CYS4 - cystathionine beta-synthase cys4, SAM1 - methionine adenosyltransferase sam1, SAM4 - sam4p, SAM2 - methionine adenosyltransferase sam2, MEU1 - s-methyl-5-thioadenosine phosphorylase]
GO:0008652	cellular amino acid biosynthetic process	0.000325	0.0293	4.08	5714	126	100	9	[MET17 - bifunctional cysteine synthase/o-acetylhomoserine aminocarboxypropyltransferase met17, MRI1 - s-methyl-5-thioribose-1-phosphate isomerase mri1, HIS1 - atp phosphoribosyltransferase, ASN2 - asparagine synthase (glutamine-hydrolyzing) 2, CYS4 - cystathionine beta-synthase cys4, SAM4 - sam4p, ARO4 - 3-deoxy-7-phosphoheptulonate synthase aro4, LYS20 - homocitrate synthase lys20, MEU1 - s-met…
GO:0006396	RNA processing	0.000328	0.0291	2.23	5714	539	100	21	[RPS0B - ribosomal 40s subunit protein s0b, RRB1 - rrb1p, TRM11 - trm11p, GSP1 - gsp1p, LHP1 - lhp1p, SSZ1 - ssz1p, HAS1 - atp-dependent rna helicase has1, UTP8 - utp8p, TRM82 - trm82p, RLP7 - rlp7p, NSR1 - nsr1p, NOP56 - nop56p, NOP7 - nop7p, RPL1A - ribosomal 60s subunit protein l1a, CBF5 - pseudouridine synthase cbf5, NUG1 - nug1p, SNU13 - snu13p, BRX1 - brx1p, EMG1 - emg1p, RPS9A - ribosomal …
GO:0000097	sulfur amino acid biosynthetic process	0.000415	0.0362	7.72	5714	37	100	5	[MRI1 - s-methyl-5-thioribose-1-phosphate isomerase mri1, MET17 - bifunctional cysteine synthase/o-acetylhomoserine aminocarboxypropyltransferase met17, CYS4 - cystathionine beta-synthase cys4, SAM4 - sam4p, MEU1 - s-methyl-5-thioadenosine phosphorylase]
GO:0044238	primary metabolic process	0.000468	0.0402	1.32	5714	2990	100	69	[SUI2 - sui2p, RPS0B - ribosomal 40s subunit protein s0b, RRB1 - rrb1p, TIF1 - tif1p, LHP1 - lhp1p, ERG6 - sterol 24-c-methyltransferase, PDC1 - indolepyruvate decarboxylase 1, RPL13B - ribosomal 60s subunit protein l13b, SAM2 - methionine adenosyltransferase sam2, TEF1 - tef1p, NOP7 - nop7p, NOP56 - nop56p, LYS20 - homocitrate synthase lys20, EFM1 - efm1p, NUG1 - nug1p, ASN2 - asparagine synthas…
GO:2000765	regulation of cytoplasmic translation	0.000507	0.0428	10.39	5714	22	100	4	[CDC33 - cdc33p, DPH5 - diphthine synthase, TIF1 - tif1p, TIF2 - tif2p]
GO:2000767	positive regulation of cytoplasmic translation	0.000571	0.0474	17.14	5714	10	100	3	[CDC33 - cdc33p, TIF1 - tif1p, TIF2 - tif2p]
GO:0071267	L-methionine salvage	0.000571	0.0466	17.14	5714	10	100	3	[MRI1 - s-methyl-5-thioribose-1-phosphate isomerase mri1, SAM4 - sam4p, MEU1 - s-methyl-5-thioadenosine phosphorylase]
GO:0043102	amino acid salvage	0.000571	0.0459	17.14	5714	10	100	3	[MRI1 - s-methyl-5-thioribose-1-phosphate isomerase mri1, SAM4 - sam4p, MEU1 - s-methyl-5-thioadenosine phosphorylase]
GO:0006556	S-adenosylmethionine biosynthetic process	0.000899	0.0712	38.09	5714	3	100	2	[SAM1 - methionine adenosyltransferase sam1, SAM2 - methionine adenosyltransferase sam2]
GO:1901607	alpha-amino acid biosynthetic process	0.000942	0.0734	3.91	5714	117	100	8	[MET17 - bifunctional cysteine synthase/o-acetylhomoserine aminocarboxypropyltransferase met17, MRI1 - s-methyl-5-thioribose-1-phosphate isomerase mri1, HIS1 - atp phosphoribosyltransferase, ASN2 - asparagine synthase (glutamine-hydrolyzing) 2, CYS4 - cystathionine beta-synthase cys4, SAM4 - sam4p, LYS20 - homocitrate synthase lys20, MEU1 - s-methyl-5-thioadenosine phosphorylase]
GO:0034645	cellular macromolecule biosynthetic process	0.001	0.0768	1.92	5714	713	100	24	[SUI2 - sui2p, RPS0B - ribosomal 40s subunit protein s0b, CDC33 - cdc33p, RPL31B - ribosomal 60s subunit protein l31b, TIF1 - tif1p, RPL32 - ribosomal 60s subunit protein l32, RPS4B - ribosomal 40s subunit protein s4b, SSZ1 - ssz1p, RFC5 - replication factor c subunit 5, RPL13B - ribosomal 60s subunit protein l13b, RPL6B - ribosomal 60s subunit protein l6b, TEF1 - tef1p, TIF2 - tif2p, RPL1A - rib…

## Sheet: S4D Tom70 related no ChrXIIr
GO Term	Description	P-value	FDR q-value	Enrichment	N	B	n	b	Genes
GO:0048646	anatomical structure formation involved in morphogenesis	1.16e-10	5.99e-07	5.48	5714	161	136	21	[IRC18 - irc18p, LOH1 - loh1p, SET2 - set2p, SPO21 - spo21p, SPR1 - spr1p, SPO22 - spo22p, SPO74 - spo74p, SPO19 - spo19p, GAS4 - gas4p, OSW1 - osw1p, DMC1 - dmc1p, SPO20 - spo20p, SPS2 - sps2p, PFS1 - pfs1p, SPS22 - sps22p, GIP1 - gip1p, DTR1 - dtr1p, OSW2 - osw2p, SPO75 - spo75p, SPR3 - septin spr3, GSC2 - gsc2p]
GO:0010927	cellular component assembly involved in morphogenesis	1.66e-10	4.27e-07	9.19	5714	64	136	14	[IRC18 - irc18p, LOH1 - loh1p, SPO21 - spo21p, GAS4 - gas4p, OSW1 - osw1p, SPO20 - spo20p, SPS2 - sps2p, PFS1 - pfs1p, SPS22 - sps22p, GIP1 - gip1p, OSW2 - osw2p, DTR1 - dtr1p, SPO75 - spo75p, GSC2 - gsc2p]
GO:0030435	sporulation resulting in formation of a cellular spore	3.34e-10	5.72e-07	5.83	5714	137	136	19	[IRC18 - irc18p, LOH1 - loh1p, SET2 - set2p, SPO21 - spo21p, SPR1 - spr1p, SPO22 - spo22p, SPO74 - spo74p, SPO19 - spo19p, OSW1 - osw1p, DMC1 - dmc1p, SPO20 - spo20p, SPS2 - sps2p, PFS1 - pfs1p, SPS22 - sps22p, DTR1 - dtr1p, OSW2 - osw2p, SPO75 - spo75p, SPR3 - septin spr3, GSC2 - gsc2p]
GO:0043934	sporulation	3.79e-10	4.88e-07	5.78	5714	138	136	19	[IRC18 - irc18p, LOH1 - loh1p, SET2 - set2p, SPO21 - spo21p, SPR1 - spr1p, SPO22 - spo22p, SPO74 - spo74p, SPO19 - spo19p, OSW1 - osw1p, DMC1 - dmc1p, SPO20 - spo20p, SPS2 - sps2p, PFS1 - pfs1p, SPS22 - sps22p, DTR1 - dtr1p, OSW2 - osw2p, SPO75 - spo75p, SPR3 - septin spr3, GSC2 - gsc2p]
GO:0030476	ascospore wall assembly	3.96e-10	4.07e-07	10.96	5714	46	136	12	[IRC18 - irc18p, SPS2 - sps2p, PFS1 - pfs1p, LOH1 - loh1p, SPS22 - sps22p, GIP1 - gip1p, OSW2 - osw2p, DTR1 - dtr1p, SPO75 - spo75p, GAS4 - gas4p, OSW1 - osw1p, GSC2 - gsc2p]
GO:0042244	spore wall assembly	3.96e-10	3.4e-07	10.96	5714	46	136	12	[IRC18 - irc18p, PFS1 - pfs1p, SPS2 - sps2p, LOH1 - loh1p, SPS22 - sps22p, GIP1 - gip1p, OSW2 - osw2p, DTR1 - dtr1p, SPO75 - spo75p, GAS4 - gas4p, OSW1 - osw1p, GSC2 - gsc2p]
GO:0030154	cell differentiation	4.88e-10	3.59e-07	5.7	5714	140	136	19	[IRC18 - irc18p, LOH1 - loh1p, SET2 - set2p, SPO21 - spo21p, SPR1 - spr1p, SPO22 - spo22p, SPO74 - spo74p, SPO19 - spo19p, OSW1 - osw1p, DMC1 - dmc1p, SPO20 - spo20p, SPS2 - sps2p, PFS1 - pfs1p, SPS22 - sps22p, DTR1 - dtr1p, OSW2 - osw2p, SPO75 - spo75p, SPR3 - septin spr3, GSC2 - gsc2p]
GO:0071940	fungal-type cell wall assembly	5.21e-10	3.35e-07	10.73	5714	47	136	12	[IRC18 - irc18p, PFS1 - pfs1p, SPS2 - sps2p, LOH1 - loh1p, SPS22 - sps22p, GIP1 - gip1p, OSW2 - osw2p, DTR1 - dtr1p, SPO75 - spo75p, GAS4 - gas4p, OSW1 - osw1p, GSC2 - gsc2p]
GO:0070726	cell wall assembly	6.81e-10	3.89e-07	10.5	5714	48	136	12	[IRC18 - irc18p, SPS2 - sps2p, PFS1 - pfs1p, LOH1 - loh1p, SPS22 - sps22p, GIP1 - gip1p, OSW2 - osw2p, DTR1 - dtr1p, SPO75 - spo75p, GAS4 - gas4p, OSW1 - osw1p, GSC2 - gsc2p]
GO:0003006	developmental process involved in reproduction	2.49e-09	1.28e-06	5.52	5714	137	136	18	[IRC18 - irc18p, LOH1 - loh1p, SET2 - set2p, SPO21 - spo21p, SPR1 - spr1p, SPO74 - spo74p, GAS4 - gas4p, OSW1 - osw1p, SPO20 - spo20p, SPS2 - sps2p, PFS1 - pfs1p, SPS22 - sps22p, GIP1 - gip1p, DTR1 - dtr1p, OSW2 - osw2p, SPO75 - spo75p, SPR3 - septin spr3, GSC2 - gsc2p]
GO:0032502	developmental process	1.15e-08	5.37e-06	4.28	5714	206	136	21	[IRC18 - irc18p, LOH1 - loh1p, SPO21 - spo21p, SPR1 - spr1p, SET2 - set2p, SPO22 - spo22p, SPO74 - spo74p, SPO19 - spo19p, GAS4 - gas4p, OSW1 - osw1p, DMC1 - dmc1p, SPO20 - spo20p, SPS2 - sps2p, PFS1 - pfs1p, SPS22 - sps22p, GIP1 - gip1p, DTR1 - dtr1p, OSW2 - osw2p, SPO75 - spo75p, SPR3 - septin spr3, GSC2 - gsc2p]
GO:0048869	cellular developmental process	3.18e-08	1.37e-05	4.46	5714	179	136	19	[IRC18 - irc18p, LOH1 - loh1p, SET2 - set2p, SPO21 - spo21p, SPR1 - spr1p, SPO22 - spo22p, SPO74 - spo74p, SPO19 - spo19p, OSW1 - osw1p, DMC1 - dmc1p, SPO20 - spo20p, SPS2 - sps2p, PFS1 - pfs1p, SPS22 - sps22p, DTR1 - dtr1p, OSW2 - osw2p, SPO75 - spo75p, SPR3 - septin spr3, GSC2 - gsc2p]
GO:1903046	meiotic cell cycle process	2.94e-07	0.000116	3.56	5714	248	136	21	[IRC18 - irc18p, LOH1 - loh1p, SPO21 - spo21p, SPR1 - spr1p, SET2 - set2p, SPO74 - spo74p, SPO19 - spo19p, GAS4 - gas4p, OSW1 - osw1p, DMC1 - dmc1p, SPO20 - spo20p, SPS2 - sps2p, PFS1 - pfs1p, SPS22 - sps22p, GIP1 - gip1p, DTR1 - dtr1p, OSW2 - osw2p, SPO75 - spo75p, MAM1 - mam1p, SPR3 - septin spr3, GSC2 - gsc2p]
GO:0022414	reproductive process	2.19e-06	0.000806	2.7	5714	404	136	26	[IRC18 - irc18p, LOH1 - loh1p, SPO21 - spo21p, SET2 - set2p, SPO22 - spo22p, KAR1 - kar1p, SPO19 - spo19p, GAS4 - gas4p, ADY2 - ady2p, DMC1 - dmc1p, SPO20 - spo20p, SPS2 - sps2p, PFS1 - pfs1p, SPS22 - sps22p, GIP1 - gip1p, NDT80 - ndt80p, DTR1 - dtr1p, SPO75 - spo75p, MAM1 - mam1p, SPR3 - septin spr3, SPR1 - spr1p, RMI1 - rmi1p, SPO74 - spo74p, OSW1 - osw1p, OSW2 - osw2p, GSC2 - gsc2p]
GO:0015688	iron chelate transport	2.92e-06	0.001	19.1	5714	11	136	5	[ARN1 - arn1p, FIT2 - fit2p, ARN2 - arn2p, SIT1 - sit1p, FIT3 - fit3p]
GO:0015891	siderophore transport	2.92e-06	0.00094	19.1	5714	11	136	5	[ARN1 - arn1p, FIT2 - fit2p, ARN2 - arn2p, SIT1 - sit1p, FIT3 - fit3p]
GO:1901678	iron coordination entity transport	3.42e-06	0.00104	13.27	5714	19	136	6	[ARN1 - arn1p, FIT2 - fit2p, ARN2 - arn2p, PUG1 - pug1p, SIT1 - sit1p, FIT3 - fit3p]
GO:0031505	fungal-type cell wall organization	4e-06	0.00114	3.78	5714	178	136	16	[IRC18 - irc18p, LOH1 - loh1p, PAU23 - pau23p, GAS4 - gas4p, OSW1 - osw1p, PFS1 - pfs1p, SPS2 - sps2p, SPS22 - sps22p, UTH1 - uth1p, GIP1 - gip1p, DTR1 - dtr1p, NCA3 - nca3p, OSW2 - osw2p, SPO75 - spo75p, GSC2 - gsc2p, PAU5 - pau5p]
GO:0071555	cell wall organization	5.79e-06	0.00157	3.33	5714	227	136	18	[IRC18 - irc18p, LOH1 - loh1p, SPR1 - spr1p, PAU23 - pau23p, GAS4 - gas4p, OSW1 - osw1p, SPS2 - sps2p, PFS1 - pfs1p, ECM8 - ecm8p, UTH1 - uth1p, SPS22 - sps22p, GIP1 - gip1p, DTR1 - dtr1p, OSW2 - osw2p, NCA3 - nca3p, SPO75 - spo75p, GSC2 - gsc2p, PAU5 - pau5p]
GO:0045229	external encapsulating structure organization	5.79e-06	0.00149	3.33	5714	227	136	18	[IRC18 - irc18p, LOH1 - loh1p, SPR1 - spr1p, PAU23 - pau23p, GAS4 - gas4p, OSW1 - osw1p, SPS2 - sps2p, PFS1 - pfs1p, ECM8 - ecm8p, UTH1 - uth1p, SPS22 - sps22p, GIP1 - gip1p, DTR1 - dtr1p, OSW2 - osw2p, NCA3 - nca3p, SPO75 - spo75p, GSC2 - gsc2p, PAU5 - pau5p]
GO:0071852	fungal-type cell wall organization or biogenesis	1.07e-05	0.00261	3.5	5714	192	136	16	[IRC18 - irc18p, LOH1 - loh1p, PAU23 - pau23p, GAS4 - gas4p, OSW1 - osw1p, SPS2 - sps2p, PFS1 - pfs1p, SPS22 - sps22p, UTH1 - uth1p, GIP1 - gip1p, DTR1 - dtr1p, NCA3 - nca3p, OSW2 - osw2p, SPO75 - spo75p, GSC2 - gsc2p, PAU5 - pau5p]
GO:0071554	cell wall organization or biogenesis	1.12e-05	0.00262	3.18	5714	238	136	18	[IRC18 - irc18p, LOH1 - loh1p, SPR1 - spr1p, PAU23 - pau23p, GAS4 - gas4p, OSW1 - osw1p, SPS2 - sps2p, PFS1 - pfs1p, ECM8 - ecm8p, UTH1 - uth1p, SPS22 - sps22p, GIP1 - gip1p, DTR1 - dtr1p, OSW2 - osw2p, NCA3 - nca3p, SPO75 - spo75p, GSC2 - gsc2p, PAU5 - pau5p]
GO:0042724	thiamine-containing compound biosynthetic process	0.000131	0.0293	14	5714	12	136	4	[THI12 - thi12p, THI13 - thi13p, THI5 - thi5p, THI4 - thi4p]
GO:0009228	thiamine biosynthetic process	0.000131	0.0281	14	5714	12	136	4	[THI12 - thi12p, THI5 - thi5p, THI13 - thi13p, THI4 - thi4p]
GO:0006772	thiamine metabolic process	0.000186	0.0382	12.93	5714	13	136	4	[THI12 - thi12p, THI5 - thi5p, THI13 - thi13p, THI4 - thi4p]
GO:0051181	cofactor transport	0.000206	0.0408	6.81	5714	37	136	6	[ARN1 - arn1p, FIT2 - fit2p, ARN2 - arn2p, PUG1 - pug1p, SIT1 - sit1p, FIT3 - fit3p]
GO:0044718	siderophore transmembrane transport	0.00025	0.0477	21.01	5714	6	136	3	[ARN1 - arn1p, ARN2 - arn2p, SIT1 - sit1p]
GO:0042723	thiamine-containing compound metabolic process	0.000255	0.0469	12	5714	14	136	4	[THI12 - thi12p, THI13 - thi13p, THI5 - thi5p, THI4 - thi4p]
GO:0042357	thiamine diphosphate metabolic process	0.000677	0.12	15.76	5714	8	136	3	[THI12 - thi12p, THI13 - thi13p, THI5 - thi5p]
GO:0009229	thiamine diphosphate biosynthetic process	0.000677	0.116	15.76	5714	8	136	3	[THI12 - thi12p, THI5 - thi5p, THI13 - thi13p]
GO:0055085	transmembrane transport	0.000949	0.157	2.08	5714	424	136	21	[MEP2 - mep2p, SEO1 - seo1p, PUT4 - put4p, SUL1 - sul1p, PUG1 - pug1p, YLL053C - hypothetical protein, HXT14 - hxt14p, GAP1 - gap1p, SIT1 - sit1p, ADY2 - ady2p, ARN1 - arn1p, DAL4 - dal4p, ARN2 - arn2p, THI73 - thi73p, YOL162W - hypothetical protein, DTR1 - dtr1p, NCA3 - nca3p, SPO75 - spo75p, ALP1 - alp1p, SFC1 - sfc1p, YKE4 - zn(2+) transporter yke4]
