# Supplementary material for: Senescence in yeast is associated with amplified linear fragments of chromosome XII rather than ribosomal DNA circle accumulation
Source: PLoS Biol. 2023 Aug 29;21(8):e3002250. doi: 10.1371/journal.pbio.3002250 (PMC10464983; doi:10.1371/journal.pbio.3002250)
Supplement: S8 File — (ZIP) [file pbio.3002250.s021.zip]

Archive with 17 entries (16 files):
- underlying data/
- underlying data/figure 1.xlsx
- underlying data/figure 2.xlsx
- underlying data/figure 3.xlsx
- underlying data/Figure 4.xlsx
- underlying data/figure 5.xlsx
- underlying data/figure 6.xlsx
- underlying data/figure 7.xlsx
- underlying data/figure s1.xlsx
- underlying data/figure s2.xlsx
- underlying data/figure s3.xlsx
- underlying data/figure s4.xlsx
- underlying data/figure s5.xlsx
- underlying data/figure s6.xlsx
- underlying data/figure s7.xlsx
- underlying data/figure s8.xlsx
- underlying data/figure s9.xlsx
