# Supplementary material for: Senescence in yeast is associated with amplified linear fragments of chromosome XII rather than ribosomal DNA circle accumulation
Source: PLoS Biol. 2023 Aug 29;21(8):e3002250. doi: 10.1371/journal.pbio.3002250 (PMC10464983; doi:10.1371/journal.pbio.3002250)
Supplement: S8 File — (ZIP) [file pbio.3002250.s021.zip › underlying data/figure 1.xlsx]

## Sheet: 1c
	PC1	wt log	wt 24	wt 48	spt3 log	spt3 24	spt3 48	rad52 log	rad52 24	rad52 48	sac3 log	sac3 24	sac3 48
wt_log_R1	-61.8902	-15.646
wt_log_R2	-60.0123	-12.0297
wt_log_R3	-60.0081	-16.1139
wt_24h_R1	6.73859		-12.0047
wt_24h_R2	11.3685		-5.35488
wt_24h_R3	-3.30573		-8.15709
wt_48h_R1	35.4366			-3.23564
wt_48h_R2	38.0947			-1.74413
wt_48h_R3	40.1505			-2.72787
spt3_log_R1	-68.6761				-7.54108
spt3_log_R2	-56.4946				-3.14855
spt3_log_R3	-58.0971				-8.65189
spt3_24h_R1	-15.6871					6.01354
spt3_24h_R2	-13.8403					7.48528
spt3_24h_R3	-7.79225					7.5073
spt3_48h_R1	20.3055						12.0631
spt3_48h_R2	21.5091						13.4874
spt3_48h_R3	23.2314						10.1118
rad52_log_R1	-9.74704							-27.8538
rad52_log_R2	-7.71692							-28.7258
rad52_24h_R1	48.6715								-29.2101
rad52_24h_R2	51.0328								-27.808
rad52_48h_R1	61.3092									-26.3505
rad52_48h_R2	44.2782									-26.3052
sac3_log_R1	-24.9612										16.117
sac3_log_R2	-23.0163										20.4684
sac3_log_R3	-26.491										17.0573
sac3_24h_R1	11.8706											24.8109
sac3_24h_R2	9.6355											23.1252
sac3_24h_R3	7.51396											23.3976
sac3_48h_R1	25.261												27.0557
sac3_48h_R2	22.0645												26.5517
sac3_48h_R3	19.2642												27.3567

## Sheet: 1d
wt MA average	wt MA difference		spt3 MA average	spt3 MA difference		rad52 MA average	rad52 MA difference		sac3 MA average	sac3 MA difference
8.88988	1.20724		9.12712	1.31477		9.00666	0.833045		8.9291	0.96389
3.42266	1.70135		4.36887	1.35068		4.21515	1.20462		4.12427	1.34297
5.11083	1.39135		6.09457	0.516851		5.76925	1.49998		4.65987	1.20646
5.30913	1.9834		4.32482	2.06123		6.40229	1.21081		6.06018	0.39382
5.34624	2.20573		4.90293	2.1178		6.07539	1.49126		4.43746	0.099044
7.73156	1.26555		6.75747	0.827252		7.77335	1.57381		7.66576	-0.00411
7.23833	-1.18921		6.80581	-1.38534		6.99253	0.090455		7.13787	-1.19575
8.42077	-0.48015		8.44098	0.046165		8.82845	-0.27514		9.06955	-0.02495
7.75655	0.911533		8.02525	0.629222		8.15565	0.575265		8.03468	0.788878
6.7597	1.01067		7.34058	0.972651		7.22973	0.533878		7.23186	1.09312
9.76284	-0.00073		9.89267	-0.02332		9.66455	-0.35319		9.73357	-0.08112
10.1707	-0.90437		10.0505	-1.04666		9.97988	-0.41293		9.92117	-0.50011
9.63658	-0.3143		9.44017	-0.45217		9.25449	-0.22806		9.46218	-0.29341
9.5812	1.8101		10.0329	1.04236		10.0905	1.86939		9.99841	0.894509
7.96514	0.665445		8.06932	0.925068		8.30474	0.791498		8.29118	0.279357
7.30862	-0.38146		7.37453	-0.66286		6.97113	-0.45642		6.99388	-0.6161
9.94808	-0.03063		9.67299	0.2313		9.88111	0.362039		10.072	0.16069
8.30388	1.32492		8.41803	1.01418		8.64811	0.566002		8.62988	0.654975
14.4244	-1.69782		14.6704	-1.96609		14.4413	-0.9354		13.6373	-1.00423
2.43168	-0.93299		1.72902	-0.77382		2.81685	-0.86741		2.45515	-0.16234
8.61908	-0.00808		8.21972	-0.1859		8.39236	0.273825		8.86599	-0.1737
10.0241	-1.04789		10.2937	-0.86169		9.97476	-0.60539		9.72607	-0.5206
10.0582	-0.55916		10.3168	-0.58416		9.97974	-0.23451		9.93517	-0.31107
9.44478	-0.03113		9.48743	0.348565		9.68568	0.009345		10.0358	-0.06979
8.81591	2.16405		8.46078	2.07682		9.25163	0.650288		8.8614	0.987526
5.52094	1.45235		5.68557	0.851433		6.37588	1.20764		4.92922	0.970301
8.09535	0.254076		8.15054	0.10374		4.02873	1.05477		7.67017	0.540935
8.3275	-1.10042		8.12965	-0.8436		8.21373	-0.0944		7.66239	-0.76612
5.24864	0.645776		4.06457	1.40896		7.9185	-0.7594		5.47594	0.219976
8.7442	-0.39906		8.75926	0.36796		5.61767	1.37331		8.98583	-0.10796
7.21397	0.542395		7.31011	0.847692		8.55715	-0.29391		7.71536	0.563864
9.79805	1.34404		10.0011	1.2186		7.42057	0.726047		10.3155	0.566593
6.02921	1.5877		6.08306	-0.45473		9.84558	0.671043		6.40233	0.304938
11.0212	-0.39968		10.4775	-0.36901		6.42105	1.28096		10.3836	-0.50621
10.8927	-0.74533		10.7028	-0.84761		10.7756	-0.29208		10.5125	-0.51373
6.94555	-0.13978		6.44011	0.73111		10.5572	-0.297		7.70065	-0.22341
5.49684	1.23162		5.21089	1.31535		6.86804	-0.21589		5.23751	-0.00865
8.1104	0.063175		7.70812	1.31353		6.5948	2.05938		9.01743	-0.34421
11.6334	-1.22135		11.0137	-1.00545		8.16273	0.215719		11.1939	-0.96042
9.89088	0.175244		9.71253	0.265923		11.2243	-0.40949		9.97973	0.073497
7.99876	0.871282		8.27435	0.086421		9.79482	0.207845		8.60546	0.42241
10.056	-1.03864		9.78291	-0.61888		8.32233	0.781119		9.38905	-0.08537
7.71082	2.0737		7.527	1.32916		9.77166	-0.4322		7.80787	1.27853
8.68304	-0.53652		8.53026	-0.07494		8.22979	1.50326		8.80487	-0.33284
8.87374	-0.00867		8.71671	0.293746		8.75321	-0.16464		9.24013	-0.13699
9.76531	-1.27659		9.62133	-1.0018		8.67815	-0.41718		9.32924	-1.00149
7.69428	0.394259		7.04993	0.274987		9.60569	-0.73136		7.35575	-0.21763
7.05625	1.9017		7.48936	2.00633		7.29876	-0.22522		7.33781	1.38173
9.80062	-1.48836		9.23562	-1.40203		7.24915	1.48289		8.34645	-0.60824
8.61528	0.669378		8.55364	0.132048		8.89724	-0.70399		8.8277	0.915507
11.3881	-0.59457		11.8626	-0.80999		8.96487	0.640973		11.4222	0.081897
8.47042	0.618968		8.12748	2.11609		2.53606	-0.08173		8.75129	0.556368
9.17299	-0.01443		9.38939	0.072408		11.3761	-0.6158		9.15142	0.039253
12.3195	-1.28257		12.1494	-1.31251		8.4959	0.59835		11.9659	-0.75997
12.8069	-1.85698		12.4662	-1.8439		9.16784	-0.05716		11.8973	-1.05959
10.1771	-0.06867		10.9157	-0.30792		12.0214	-0.56754		10.2335	0.163444
9.82888	-0.73198		9.61172	-0.35689		12.2692	-0.83422		9.77706	-0.32612
9.77118	-0.17387		10.1317	-0.24591		10.2539	-0.28267		9.78425	0.288779
4.10382	1.07357		4.43622	0.893658		9.76816	-0.28772		3.05015	0.76915
13.0461	-0.54354		13.4627	-0.59256		9.71065	-0.13596		12.4661	-0.10718
10.1362	-1.40076		9.75131	-2.00918		4.26858	1.19301		8.92688	-0.71905
7.27817	0.315369		6.81285	0.961749		12.9875	-0.53068		7.15018	0.35058
12.0316	-1.27651		10.9635	-1.35285		9.69928	-0.95382		10.4214	-1.12733
7.95853	3.2726		7.86403	2.39373		6.93414	1.13712		8.16286	1.63981
8.75374	0.310384		9.01186	0.013566		10.6286	-1.14175		8.83586	0.23524
8.32617	-0.46095		8.15034	-0.31269		8.68376	0.50525		8.68456	-0.00426
9.94477	-0.14415		9.94417	-0.00705		8.76732	0.552314		9.98566	0.024885
7.33354	-0.01553		7.02792	0.152675		8.10402	-0.37427		7.53221	-0.38589
8.64087	0.03627		8.84098	0.501587		9.84262	-0.406		8.97529	0.176369
7.92233	0.060044		8.15047	0.0805		7.0233	0.294514		7.61334	0.021063
9.68891	0.419304		9.89784	0.055117		8.65556	0.277317		9.49549	0.588793
10.1804	0.036411		10.3234	-0.21517		7.97826	0.019818		10.1301	-0.02205
3.68133	1.64641		4.66233	0.349389		9.75256	0.327622		3.43903	1.25962
11.5328	0.092591		12.0219	-0.18659		10.2889	0.241269		11.4119	0.638235
9.43344	-0.05411		8.84945	0.87928		3.76766	0.935125		9.13774	0.092703
5.78425	3.15235		5.88221	3.82631		11.5382	-0.06634		6.53239	1.67584
10.3044	-0.17569		10.3831	-0.34456		8.69257	0.584396		9.80967	-0.24226
10.1975	-1.1388		10.1315	-0.77426		6.66014	1.57751		10.4864	-0.89116
8.99427	-1.04153		8.73968	-0.77007		10.2434	-0.28528		8.55767	-0.85835
8.60613	-0.72071		8.5613	-0.43585		10.1043	-1.09922		8.47536	-0.28396
9.42045	-0.12796		9.50487	-0.24324		8.7308	-0.44177		9.39127	0.040266
9.92118	-0.16173		9.92225	-0.33684		8.43162	-0.31976		10.1103	0.071481
5.72738	-0.8609		4.92003	-0.8451		9.63323	-0.03107		5.4617	-0.45922
9.71258	-0.64504		10.1844	-0.58492		9.91378	0.076756		9.52676	0.175922
8.09332	-0.00284		8.32975	0.281334		6.76862	0.29727		8.72685	-0.01215
7.76117	-0.91479		7.41208	-0.63055		9.70062	-0.13351		7.11653	-0.77712
9.46891	-1.01245		9.16204	-0.672		8.24453	0.344504		8.81421	-0.78084
7.36862	-0.31448		7.64069	-0.11752		7.22119	0.036854		7.57148	0.028703
9.07723	-0.47868		9.0206	0.019626		8.91071	-0.28699		9.36059	-0.21349
6.96168	0.171242		7.27793	-1.13257		7.75711	-0.08044		7.14338	0.107902
11.8449	-1.0825		11.3558	-0.77239		9.14649	-0.0691		11.3075	-0.8612
2.49831	-0.75905		9.99761	-0.4278		7.62277	0.309167		1.88425	-0.30606
10.3098	-0.94132		8.48307	1.27363		11.5475	-0.33255		9.88924	-0.61266
7.65512	1.37459		11.4386	-0.95001		2.54375	-0.06723		8.5066	1.05283
11.3446	-1.36349		11.8315	-0.37389		2.30771	-0.39122		11.0154	-0.85085
11.7868	-0.32833		8.2808	-0.26025		10.2234	-0.60144		11.9138	-0.15481
7.74007	-0.1808		12.4718	-0.81193		8.14105	1.19404		7.81926	0.395875
12.0273	-0.7358		8.7468	-0.54455		11.3007	-0.80336		11.8219	-0.12665
8.77037	-0.48388		11.7455	-0.93195		11.2851	-0.06553		8.56337	-0.13581
11.7098	-0.88589		7.77357	0.241916		8.04929	0.300834		11.5164	-0.57853
7.39397	0.316085		9.448	-0.71424		12.1142	-0.56559		7.66204	0.343394
8.99315	-0.81912		12.1942	-0.40727		8.76118	-0.30759		8.88516	-0.27362
11.9172	-0.27474		6.97835	0.777006		11.4879	-0.62478		12.1839	0.091379
7.04758	1.00562		8.4799	0.354664		7.28274	0.521087		7.29795	0.250972
8.58056	0.734764		11.5307	-0.12464		9.05611	-0.45552		8.71213	0.255982
11.5483	0.090463		12.3403	-1.82375		11.7799	-0.41318		11.3751	-0.08144
12.6423	-1.93824		9.8595	-0.31173		7.3176	0.837171		11.7008	-1.12344
9.82727	-0.26756		10.5446	-0.04757		8.48566	0.260137		9.32306	-0.37076
10.2119	-0.05751		9.91701	-1.55726		11.3255	-0.24195		10.3029	0.193153
9.84681	-1.14479		8.52195	0.805194		12.0859	-0.83042		8.75284	-0.6339
8.83277	0.262674		11.1755	-0.4125		9.61629	-0.28248		9.19683	0.248347
10.5901	-0.06154		11.0539	-0.77814		10.1688	0.191043		10.6056	0.190725
11.4355	-0.80171		8.41549	2.66107		9.18149	-0.90592		10.3994	-0.41141
8.56233	2.88899		12.6278	-1.57765		8.97581	0.875381		9.0427	1.16864
12.7858	-1.35766		6.99936	0.009284		10.5254	0.041655		12.2927	-0.80737
7.37707	-1.26025		9.65244	-0.46111		10.6298	-0.6712		7.68346	-0.42019
9.79925	-0.07286		8.77452	1.46586		8.88971	0.165957		9.88723	-0.13162
8.38049	1.44894		13.6147	-0.7945		12.5974	-0.72519		8.67024	0.226158
13.0085	-0.23545		10.6728	-0.47252		7.71685	-0.13121		12.8809	-0.03531
10.3298	-0.22308		10.1947	0.271398		9.70977	-0.37088		10.0921	-0.01901
10.3893	1.43084		8.11087	0.852351		8.51108	0.404561		11.3599	0.378288
7.59882	0.755003		10.9988	-0.4068		12.9221	-0.47897		8.17784	0.143109
11.0526	-0.64412		9.62168	-0.83975		10.4216	-0.07253		11.2603	-0.37327
10.0358	-1.34004		9.60091	-0.61473		11.0702	0.616294		9.05909	-0.82318
9.17917	-0.29426		7.86175	0.598235		7.93844	0.496238		8.93497	-0.26785
7.76785	1.06768		9.87924	-0.41762		10.9193	-0.46079		7.86665	0.510341
9.56123	-0.32555		10.0311	-0.46748		9.27043	-0.43657		10.0028	-0.11639
9.77046	-0.6365		9.11886	0.251419		9.21142	-0.41431		9.97865	-0.32082
8.99836	0.238729		9.001	0.455823		8.02781	0.530986		9.37646	0.37539
2.16813	-1.09233		10.902	-0.73784		9.6011	-0.43132		1.93105	-0.39299
8.88644	0.640026		9.12588	0.032705		9.57593	-0.32275		3.39039	0.802944
10.5854	-0.91516		8.82836	2.58063		8.94453	0.555964		9.13013	0.582011
9.29052	-0.55789		7.38181	0.466826		4.74318	2.1671		10.5778	-0.5303
8.84733	2.41395		8.32425	-0.08186		8.87407	0.99946		9.26754	-0.67688
7.5568	0.438417		6.91776	0.116358		10.7362	-0.70195		9.47518	1.58368
8.14402	-0.30992		8.99232	0.119424		9.09053	-0.4886		7.91686	0.242789
6.97752	-0.09824		7.5713	0.481178		9.25118	0.982588		8.05295	-0.12949
8.46818	-0.00283		6.50326	0.820459		7.72496	0.407145		7.52132	-0.16165
7.61457	0.022055		9.73095	-0.56859		8.18057	0.272211		9.31306	0.226737
7.29149	-0.00643		9.88241	-0.38872		7.17463	0.021586		7.66877	-0.01171
9.34276	-0.26234		8.80321	0.325669		8.5854	0.419673		7.24532	-0.16737
9.48468	-0.43252		12.0665	-0.58136		7.60766	0.137137		9.40729	-0.35754
8.3604	0.535377		10.5899	-0.01903		6.76616	0.023814		9.56802	-0.27512
11.5996	-0.44354		7.21251	0.595116		9.41948	-0.5412		9.06711	0.590281
10.6559	0.237686		11.5688	-0.43548		9.53302	-0.34862		11.4463	-0.59154
7.66087	0.12336		12.3103	-0.59982		8.73219	0.062978		10.7273	-0.07454
11.3714	-0.14059		9.71671	-0.1755		11.4654	-0.46121		7.44034	-0.05071
12.0814	-0.4065		9.35733	-0.88951		10.5409	0.259935		11.6745	-0.19985
9.23688	-0.43763		8.77835	0.299073		7.41184	0.287211		11.7269	-0.10285
9.39602	-1.25943		8.52444	0.070059		11.1173	-0.20383		9.38386	-0.37411
8.23903	0.658092		9.02656	0.33251		12.0011	-0.52534		8.906	-0.72671
8.31305	0.05357		9.71642	-0.20223		9.37035	-0.112		8.72499	0.399375
8.62894	0.430378		7.26329	0.494043		9.18666	-0.38264		8.24967	0.157671
9.41483	-0.24362		10.3956	0.153043		8.46434	0.657777		8.71191	0.179035
7.25186	0.142422		3.99822	-0.07543		8.53594	-0.00032		9.99852	-0.11571
9.65003	0.397296		8.50433	-0.5976		9.0385	0.510498		7.42894	0.385341
4.11518	-0.21071		5.3522	5.70493		9.46548	0.023511		9.77101	0.46666
8.81898	-0.77768		12.7514	-1.52696		7.39238	-0.09988		3.77657	-0.08306
5.2147	5.55207		12.3255	-2.09679		9.77739	-0.1987		7.70885	0.210501
12.4799	-1.19803		12.4505	-1.99147		4.66048	0.403616		6.52815	2.03593
12.8381	-1.8898		13.1228	-1.84804		8.64387	-0.43358		11.9465	-0.72528
12.3145	-1.76762		8.90375	-0.06307		6.37728	1.67321		12.0041	-1.17339
13.0131	-1.69233		6.77053	1.85479		12.3371	-0.62847		11.6545	-1.10297
8.78926	0.022858		10.7928	-0.48708		12.5592	-0.91729		12.3471	-0.86888
6.75904	1.99215		9.20159	-0.2703		12.2142	-0.82365		8.43212	0.352948
10.5484	-0.45034		8.41329	-0.63272		12.7133	-0.70494		7.28855	1.40634
8.94021	-0.15453		12.7239	-1.8646		9.01194	0.049431		10.1738	-0.03498
8.36815	-0.5046		10.2902	-0.61215		7.29768	1.8436		8.90448	-0.01493
13.445	-1.76393		10.3483	-0.31345		10.3867	-0.39119		8.45247	0.055438
10.2622	-1.12917		10.9764	0.13259		9.07211	0.101999		12.463	-1.04652
9.95728	-0.49949		3.19622	1.21892		8.40527	0.217273		10.6614	-0.35053
10.4281	1.03601		9.7976	-0.01951		12.8911	-0.77345		10.1391	-0.15805
11.3335	0.021534		6.97806	0.173556		10.0311	-0.32966		10.7636	0.43872
6.86714	0.205638		8.70261	0.171655		9.87574	-0.08067		10.9751	0.151726
8.48171	0.493522		11.349	-0.40636		10.4551	0.412769		7.21843	-0.3311
11.0203	-0.02894		10.5205	0.082159		11.3643	0.28151		8.19717	0.469613
10.0381	-0.04619		7.29514	-3.20769		6.67533	0.324035		10.3992	-0.06245
7.37557	-2.68481		10.2891	-0.33081		8.3848	0.187084		9.97599	-0.06822
10.3972	-1.1522		11.3616	-1.64831		10.7505	-0.36337		7.16917	-2.52786
11.5877	-1.45462		10.7361	-0.66867		9.75329	0.264314		10.2876	-1.11249
10.988	-1.27086		7.5271	0.614325		8.53056	-0.52391		10.9043	-0.83939
7.56989	0.127038		11.105	-0.53548		9.94993	-1.07861		10.6938	-0.85884
10.8532	-0.52329		7.21937	0.986727		11.3875	-0.64499		7.00836	-0.03992
7.3432	1.1361		9.60893	-0.00883		10.8232	-1.0307		10.6218	-0.03995
9.25021	-0.07035		13.1981	-1.7469		7.6705	1.1829		7.0324	0.724074
13.4087	-1.61049		9.10241	0.879836		10.8718	-0.29827		9.84969	0.205658
8.85111	0.756042		9.88995	0.156326		7.18905	0.75919		13.1545	-0.84378
9.51171	0.471968		10.2569	-0.29596		9.43443	0.074522		8.72964	0.193525
9.85575	-0.52895		11.0567	-1.49189		13.4292	-0.74923		9.58146	-0.15416
11.1532	-1.42385		5.56996	1.652		8.92913	0.19355		9.99355	-0.3287
6.28138	0.548889		7.71638	2.4675		9.44741	-0.04677		10.6675	-1.12772
9.21295	2.32873		10.0533	-0.25724		9.79111	-0.16201		1.82866	-1.08418
9.96974	-0.29738		10.5339	-0.44696		10.8376	-0.65195		5.82008	0.957027
10.3037	0.214733		8.77088	-0.20864		6.25579	0.84771		9.94766	1.83064
8.24847	-0.19748		8.7356	0.346391		10.6477	0.190345		10.0656	-0.09544
8.46135	0.134266		8.04968	-0.13339		10.0124	0.034622		10.4221	-0.16565
7.72978	-0.14214		8.01146	-0.67495		10.0382	-0.26771		8.46272	-0.17086
8.32331	-0.91874		8.60357	-0.5854		8.11436	-0.33589		8.60062	-0.01265
8.92663	-0.85596		11.3905	-1.00259		8.52747	0.252631		8.44173	-0.15426
11.0705	-0.94813		8.33149	-0.3847		7.71036	0.170017		8.0345	-0.58431
9.91521	-1.1316		6.59866	-1.23894		8.11385	-0.31128		8.41981	-0.6879
8.53143	-1.66028		8.78277	-0.30231		8.92169	-0.47432		10.7685	-0.48906
8.80194	-0.51876		10.5654	0.46408		11.1192	-0.67145		9.53056	-1.53939
10.0536	0.660257		7.66731	0.420441		10.2012	-2.08584		7.94551	-1.56423
7.57714	0.125241		11.4444	-0.56509		8.75163	-2.54032		8.40379	-0.21421
11.5006	-0.81368		8.21666	-0.51372		8.83171	-0.41291		10.3358	0.35619
8.32558	-0.88935		11.091	-0.41847		9.96394	0.214146		7.78877	0.198218
10.8573	-0.2476		9.30023	0.533353		7.86585	0.136644		11.0515	-0.58724
9.05813	0.190816		9.12724	1.05327		11.5434	-0.49781		8.28301	-0.45875
8.86003	1.31245		9.24535	0.81061		8.28297	-0.2019		10.9386	-0.09246
8.82513	0.823265		10.1551	0.803857		10.86	-0.34608		9.77878	0.319402
5.65512	2.24934		6.78207	4.23732		9.02823	0.290437		9.46559	0.629616
10.2171	1.39313		11.0819	-0.49721		9.0057	0.608248		9.02394	0.681515
6.8275	3.45386		10.1053	-0.74587		8.96287	0.473526		5.98236	1.20501
9.68454	1.00097		8.44385	0.104328		6.5302	1.72627		2.64893	1.0382
9.83288	-0.49757		8.35529	0.427068		2.90941	-0.16463		10.5538	1.56661
8.53351	0.036928		8.33147	-0.33894		10.8573	0.608001		8.73415	1.91489
8.14285	0.231592		11.2766	-0.67199		8.02388	0.657934		10.8505	0.548906
8.33911	-0.10637		12.7082	-1.40974		10.003	1.61449		10.0019	0.400313
11.0344	-0.44788		9.0798	0.505186		9.92885	0.060312		8.05364	0.283293
12.488	-1.51401		9.24815	-0.36092		8.20398	-0.23027		8.48768	0.074183
8.98655	-0.15565		9.25279	0.154329		8.48559	-0.02267		8.27183	-0.35528
8.52751	0.034237		2.24852	-0.60657		8.18723	0.026558		10.9486	-0.41972
9.19118	0.791668		7.64232	0.219254		11.0576	-0.27947		12.1421	-0.98438
2.44498	-0.37673		11.7279	-0.6176		12.5379	-0.88084		8.98587	0.214384
7.8994	-0.40692		8.66261	-0.13587		8.96059	0.321097		8.39944	-0.01308
11.5779	-0.29016		9.06591	0.004231		8.80813	0.404938		9.1683	0.359018
8.87813	-0.21959		10.298	0.050669		9.27562	0.956375		2.81884	0.741743
9.36583	-0.25179		9.23714	-0.80781		7.55746	-0.03675		7.43724	0.182604
10.5074	0.701673		8.19791	-0.48235		11.3613	-0.22251		11.8312	-0.08035
9.48174	-0.97865		7.96093	-0.07689		8.6581	0.160215		8.80166	0.041506
8.63992	-1.00554		11.138	0.925278		9.31596	-0.09777		9.63838	-0.09455
8.21575	-0.32354		11.8822	-0.98559		10.2954	-0.15027		10.3012	0.423178
10.6957	1.78336		8.10875	0.323095		9.52769	-0.70436		9.93689	-0.31403
12.3686	-1.18058		6.3736	0.622612		8.29858	-0.23767		8.52008	-0.17975
7.83725	0.779886		8.41141	0.021722		8.12881	0.007622		8.46583	-0.13216
6.42219	1.11789		8.78272	-0.36263		11.0773	0.345717		11.1131	1.23516
8.36391	-0.01515		9.83213	0.146601		11.7829	-0.44843		11.62	-0.7461
8.74027	-0.31794		8.63671	-0.22121		7.9852	0.661079		8.2482	0.42504
9.97416	-0.3622		2.24401	-0.7527		6.41116	0.938099		6.68511	0.795876
2.82997	-0.17192		5.51097	2.19188		8.31592	0.282831		8.38296	-0.13516
6.13123	1.14834		11.1748	-0.31051		8.58289	0.06612		8.92985	-0.10266
11.673	-0.29857		13.4964	-1.59298		9.89229	-0.53449		10.4759	-0.37964
13.5107	-1.51186		7.55564	-0.24603		9.03392	-0.16903		8.5108	0.04154
7.52668	-0.30722		7.82954	-0.06772		3.86836	-0.00096		2.57136	-0.58354
7.69691	-0.33451		3.72451	2.94629		6.80741	0.341183		5.41625	1.1158
4.34053	2.17844		6.49664	-0.45363		2.82283	0.847466		11.4003	-0.01711
7.30807	-0.99136		9.9171	-0.19954		11.2991	-0.26956		12.9003	-0.71962
10.066	-0.61834		5.50849	3.58837		13.3111	-0.86271		7.53581	-0.36178
5.32568	3.95298		8.57064	3.19819		7.24925	0.233059		7.81051	-0.2302
9.48477	1.25384		7.66544	-0.14762		7.6769	0.231709		4.61847	0.601057
8.0483	-1.11322		8.35691	0.009147		5.64325	0.735127		6.54904	0.107878
8.77959	-0.92734		6.5693	1.70086		6.88984	-0.12501		10.2645	-0.28329
7.25322	1.36488		12.8238	-1.54824		10.0232	-0.43561		6.30191	1.6105
12.6876	-1.52772		6.89344	-1.07227		6.49058	1.15712		9.96151	0.254221
6.87997	-0.77297		12.5328	-1.96686		9.3325	-0.00814		7.78867	-1.06048
12.7771	-1.5921		9.47829	-0.22377		7.55096	-0.72074		8.84557	-1.09936
9.40358	-0.27858		9.5305	-0.1918		8.60724	-0.51204		7.39518	0.48663
9.27591	-0.28344		11.4278	0.148438		7.28203	0.418015		12.0591	-0.89085
11.0801	0.115842		7.70331	0.663035		12.353	-0.7612		6.29164	-0.86866
7.72741	0.319632		6.73964	0.657605		6.37425	-0.29295		12.0861	-0.96709
7.42925	0.25694		11.1087	0.520024		12.7219	-0.86764		9.31732	-0.12644
11.0253	0.525633		12.9276	-0.0242		9.42699	-0.04352		9.9412	0.239506
13.1133	-0.28772		9.69549	0.016655		9.26124	0.444314		10.9239	0.355292
9.69984	-0.13539		9.48334	0.446024		10.9989	0.101924		7.79566	0.270586
10.0921	1.52894		5.65302	0.043991		7.88111	0.278781		7.19135	0.523749
6.26204	0.27761		4.0448	2.52919		6.7988	0.1652		11.3219	0.13053
11.685	-0.65824		11.0797	-0.70229		11.0719	-0.58844		13.6631	-0.20403
9.28179	-0.54398		9.40737	-0.72554		13.5914	-0.32319		9.53004	0.236103
13.0198	-1.44497		13.0395	-1.82017		9.40576	0.170503		9.81067	0.18128
10.397	-0.20414		10.4339	-0.08913		11.7206	0.166879		6.12338	0.413813
10.5008	-0.18877		10.5178	-0.01385		7.78349	-0.33184		5.00424	2.56542
10.5012	-0.13272		10.5102	0.087195		5.37864	2.65877		10.5481	-0.13098
8.60595	-0.07074		8.60776	0.124035		11.1278	-0.32225		9.28742	-0.41282
5.84871	2.67531		5.68849	0.19546		9.19956	-0.57438		12.0597	-1.01219
6.7794	3.18501		7.71739	0.398498		12.741	-0.99488		10.3118	-0.34924
9.11196	-0.60717		10.1983	0.216391		10.3836	-0.16263		10.4815	-0.27656
8.79131	-1.28234		8.30139	-0.79536		10.517	-0.10124		10.472	-0.35816
11.5244	-0.02871		10.7784	-0.34588		10.5481	-0.0032		8.99263	-0.10976
10.1497	-0.20209		10.3805	-0.79051		8.56891	-0.09954		5.68191	0.300148
9.4007	-0.22153		9.42324	-0.02963		6.45878	1.48242		7.67034	1.69319
14.458	-1.74494		14.2403	-1.96663		8.07385	2.51829		9.73631	-1.62171
9.26415	-0.35224		9.31885	-0.14625		10.0409	0.193236		8.33388	-0.62339
9.87827	-0.11781		9.98587	-0.20531		8.34091	-0.50572		11.3389	0.165144
9.9374	-0.21264		10.083	0.030385		10.9555	0.060077		10.1269	-0.03309
11.1846	2.14729		10.6622	1.56717		10.4077	-0.11106		9.36491	-0.11567
9.86784	-0.27318		10.0585	0.068009		9.33201	-0.16591		13.8231	-0.6967
9.00888	0.22864		8.96681	0.366991		14.3968	-0.83298		9.16884	0.204484
7.50802	1.22246		7.30983	1.93411		8.96037	-0.06271		10.2736	-0.13121
7.80147	2.62952		8.4331	1.87051		9.93774	-0.07895		10.2115	0.013165
11.8712	-1.21761		11.8164	-1.02309		9.88986	-0.04681		12.4171	1.06928
9.09067	0.61496		9.35924	0.72294		11.3965	0.948304		9.53789	-0.29642
11.4332	-0.41957		11.6175	-0.53271		9.75526	-0.06016		9.04678	0.108536
8.98883	-0.40209		9.07977	-0.46306		8.98426	0.22816		7.86792	0.371437
13.3742	-1.74725		13.4374	-1.71328		7.29289	0.651687		8.19911	1.04115
7.83603	0.187311		7.39785	0.0815		8.01134	0.810503		11.4193	-0.80477
6.28995	-0.49265		5.83923	0.054049		11.7084	-0.87011		9.40671	0.716788
7.98993	-0.05314		8.0594	0.21074		9.17986	0.355559		11.2808	-0.23802
9.8679	-0.19921		9.60848	-0.09312		11.4498	-0.28487		8.81834	0.003856
8.2321	0.480795		8.78767	0.241657		8.74975	-0.15066		12.612	-1.07816
6.08416	5.86188		6.35639	5.0676		13.0165	-0.88729		7.97549	-0.30801
10.3449	-1.15271		10.5097	-1.12633		7.64946	-0.10942		5.69285	-0.01508
9.83344	-0.13848		9.71037	0.279237		5.81435	0.451902		8.20916	-0.02943
7.93693	0.083386		7.50615	0.008787		7.84775	0.267832		9.24504	0.072945
9.91611	0.877683		10.2831	-0.09308		9.43184	0.381136		9.02229	0.551606
8.22768	-1.39178		7.80375	-0.16191		8.7572	0.712723		7.43454	3.12996
6.98428	0.186467		6.71584	0.552596		7.06856	2.39081		10.2307	-0.75154
15.2187	2.65279		15.5927	1.80595		10.1105	-0.56734		10.1773	-0.31786
6.54919	-0.01692		7.28294	-0.0377		10.0689	0.150685		7.79451	0.033608
7.63096	0.492623		7.5262	0.558025		7.91728	0.047531		10.8955	1.11446
6.58745	-0.94829		6.50319	-0.31404		10.5553	1.83785		8.67939	-1.07055
9.3673	0.025761		9.72223	0.034792		8.06888	-0.58691		7.0933	0.290942
9.39803	-0.29304		9.69396	0.115949		6.99225	-0.49163		15.7523	1.00129
8.08541	0.178243		8.04048	0.487897		15.367	0.355771		6.84494	0.086131
10.6721	-1.26328		10.2844	-0.83134		6.50652	-0.03084		7.70662	0.185784
8.61017	-0.28392		8.8071	-0.41003		7.50204	0.192781		6.00217	-0.32934
8.26601	2.5936		8.21551	1.76716		5.91816	-0.90979		9.50536	-0.07978
10.9893	-0.56413		10.7231	-0.84373		9.29007	0.229975		9.75785	-0.09381
10.031	-1.19603		9.66902	-0.8344		9.43788	-0.29498		8.47088	0.127333
8.96925	0.141103		8.43202	0.804501		8.09881	0.717636		10.3483	-1.04187
8.83634	-0.02025		9.0818	0.292636		10.4594	-0.53534		8.62983	-0.22595
8.35687	-0.05875		8.5785	0.368428		8.61837	-0.23547		8.74772	1.31191
10.9696	-1.44244		11.3692	-1.35128		9.0893	0.989278		10.369	-0.58187
9.17373	0.34024		9.6159	0.016696		10.5807	-0.52627		9.79606	-1.0674
10.7977	-0.41137		10.791	-0.53348		9.68008	-0.80899		9.19499	0.175058
7.79771	0.354145		7.70325	0.060684		8.97376	0.415003		9.08868	-0.15771
8.37314	0.876275		8.61686	1.02136		9.00523	0.078075		8.41436	-0.2445
9.83715	-0.56467		10.1236	-0.56749		8.29343	0.203443		10.9285	-0.88688
10.1627	-0.65772		10.1894	-0.80631		10.9024	-0.94046		9.3661	-0.06586
11.3479	1.56943		10.7631	0.879438		9.30292	-0.07005		10.4116	0.168023
8.39645	1.27774		7.61863	0.882002		10.6682	-0.45486		7.41322	0.22648
11.7135	-0.199		12.3078	-0.53854		7.82563	0.176547		9.71958	0.75803
8.4765	-0.3049		8.51522	-0.42576		8.75151	1.40074		9.88511	-0.0958
11.0949	-1.29907		10.8661	-0.93121		9.90285	-0.53143		9.69628	-0.52747
6.84876	0.831091		7.18864	-0.1023		9.99657	-0.47831		11.1947	0.379061
8.45703	0.661426		8.56804	0.848307		13.0149	-0.12639		8.33095	0.683795
8.883	-0.10053		9.34152	-0.07359		10.1138	-0.46535		11.8511	-0.19031
4.48812	0.560789		4.64096	0.669371		11.7053	-0.374		8.57359	-0.04216
8.56742	-0.27346		8.61161	-0.01217		8.42811	-0.0298		10.9888	-1.27432
8.59364	-0.30578		8.66114	-0.07043		10.8439	-1.07723		8.00221	-0.00089
8.74656	0.301811		8.75606	0.424734		3.21974	1.08909		8.57035	0.26848
9.15331	-1.12877		8.96393	-0.51063		9.40187	0.243762		9.07191	0.156306
8.5829	-0.81248		9.05788	-1.2603		8.65704	0.444477		3.99678	0.161111
8.15031	-0.28617		8.08047	0.017338		9.16692	0.070311		8.15621	0.072789
8.19776	-0.22128		7.98718	0.099367		4.83599	0.607263		8.85302	-0.15907
8.5667	-0.45117		8.40209	0.008098		8.54983	-0.09487		9.21574	0.080533
9.38873	-0.51949		9.5505	-0.39626		8.56883	0.059643		9.30982	-0.72672
7.86601	-0.03109		8.00058	-0.23104		8.81592	0.164502		8.38529	-0.328
5.0659	0.685429		4.84347	0.196648		8.97089	-0.70796		8.53279	0.022007
10.5705	-1.20577		10.773	-1.10532		8.98147	-0.22145		8.34396	-0.04827
10.6775	-1.47778		10.5806	-1.0102		8.28887	0.218612		8.95248	-0.35352
8.9751	-0.53345		8.91223	-0.18559		8.01076	-0.11172		9.24414	-0.36254
9.95261	0.861677		10.159	0.514767		8.41497	-0.36865		8.07285	-0.15925
7.23653	-0.11371		6.83944	-0.25056		9.38668	-0.27825		4.92768	0.14976
5.25544	1.33826		5.67359	0.354151		7.90679	0.310023		10.1971	-0.57187
6.53121	0.558974		6.24978	1.11203		5.0763	0.579927		4.48289	4.66297
7.15376	0.820136		7.72389	0.659473		10.6134	-0.6661		10.3758	-1.0027
11.6846	-0.44765		11.9984	-0.73053		4.00253	3.55882		8.58762	-0.24235
10.0878	0.10685		9.89058	0.105805		10.5918	-0.86199		10.2907	0.586621
11.0014	-0.69196		11.3381	-1.07426		8.66202	-0.28989		7.43704	-0.37748
7.71841	0.038635		7.93994	0.338309		10.1134	0.524357		5.69877	0.417231
7.85955	0.517285		8.11012	0.173761		7.36123	0.583064		6.54944	0.613698
7.47837	-0.3261		7.9698	-0.5258		6.22153	1.64115		7.19781	-0.10391
11.0943	-0.10414		11.2265	-0.03499		6.82147	0.503583		10.0789	0.130172
11.3888	-0.24338		12.1212	-0.88621		7.40611	0.167337		9.88491	0.151361
9.10822	-0.17892		9.19808	-0.08936		11.2839	-0.61625		10.9336	-0.04962
9.27691	-0.38316		9.48143	-0.08344		10.3459	0.017792		8.1519	0.332764
8.7989	-1.03909		8.25855	-0.47473		11.2416	-0.06001		8.0755	0.141755
8.21429	0.069274		8.48964	0.293513		7.62501	0.190449		7.53165	0.050599
10.1323	0.160947		10.6657	0.072444		7.91872	0.558715		11.5488	0.070372
7.96223	-0.00254		8.07216	0.711008		7.3989	0.00962		10.7875	-0.08772
9.24067	-0.7521		9.76158	-0.34664		11.6586	0.085429		9.14513	0.068404
10.3422	-1.1393		10.672	-1.54746		11.2023	-0.3192		9.62235	-0.14424
9.8557	-0.55191		10.2042	-0.48041		9.02176	-0.07213		8.32001	-0.62455
9.39576	0.437017		9.86218	0.470899		9.28608	-0.05869		8.26589	-0.23455
8.36667	-0.10351		8.66148	-0.15871		8.34652	-0.5103		10.1091	0.337692
10.3134	0.80342		10.4244	0.182308		8.1994	0.056361		8.2957	0.140629
11.0983	0.154673		11.4116	0.07552		10.133	-0.04278		9.70724	-0.37507
8.72139	0.338471		9.71146	-0.68827		7.99627	0.093708		10.1011	-0.77384
10.3337	-0.75466		10.2451	-0.55751		9.52886	-0.48538		10.082	-0.3806
9.38766	-0.31417		9.63661	-0.41877		10.1249	-0.79169		10.3364	0.37124
13.1408	-0.18136		13.3471	-0.9302		10.0358	-0.15237		8.7124	-0.08982
13.4515	-0.29493		13.7986	-1.01384		9.8756	0.069754		10.2409	0.594129
9.0736	-0.40159		9.0727	-0.60479		8.63795	0.200548		10.798	0.360719
7.201	0.002607		7.17146	-0.42035		10.3668	-0.16649		9.39863	0.106753
12.0808	-0.8788		11.8178	-1.54358		10.9849	-0.29459		10.1981	-0.48247
9.63288	-0.35289		9.90184	-0.27153		8.89139	0.704757		9.8704	-0.39572
8.82577	-0.14022		9.14375	-0.06773		9.97059	-0.3197		13.1246	-0.14419
10.2721	-1.22834		10.167	-0.86953		9.32356	-0.10845		13.4427	-0.14404
8.649	0.013682		8.7425	-0.04711		12.995	-0.47551		8.94096	-0.35706
8.72692	0.550669		8.38311	0.518441		13.4278	-0.55568		7.07284	-0.29538
9.38091	-0.39601		9.45686	-0.33855		9.06088	-0.37641		10.5966	-0.41045
10.3759	-1.43855		10.2138	-1.02011		7.10928	-0.30306		9.60568	0.013748
9.39753	-0.32744		9.84901	-0.20965		11.3748	-0.79373		10.0076	-0.90941
9.66712	-0.74802		9.33832	-0.20471		9.74374	-0.09052		9.07061	0.220976
10.7281	-1.04816		10.7335	-0.62462		8.85657	0.080966		8.64048	0.195925
9.22699	0.454792		9.16084	0.499503		10.1401	-0.59201		9.29434	-0.14514
11.6234	-0.36403		11.6927	-0.80654		8.56563	0.065118		10.1235	-1.19236
6.90393	-0.56342		5.85172	-0.35599		8.48763	0.401187		9.87852	0.094689
8.68671	4.70235		11.7891	-0.49353		9.42841	-0.18642		9.31436	-0.43096
12.072	-1.20353		12.022	-1.01697		10.1034	-0.92708		10.4299	-0.60504
7.68959	0.747504		7.75633	0.452756		9.40933	0.084091		9.53869	0.433036
10.4741	-1.17851		10.785	-1.44174		9.05491	-0.06367		11.015	-0.0296
8.79927	-0.33512		8.86697	0.117362		10.2833	-0.38518		6.47894	-0.58018
9.71798	-0.31057		9.8789	-0.03282		9.24996	0.398277		10.7305	2.35141
10.3987	0.219929		10.5687	-0.11952		1.90366	-0.3615		11.7242	-0.59407
9.00713	2.15279		9.55756	1.46653		11.6091	-0.30241		8.31075	0.448307
7.84985	0.135459		7.10339	0.904464		8.25188	-0.52726		10.2105	-0.65071
8.01454	-0.41747		7.88659	-0.23131		10.3718	3.28883		9.12413	-0.27485
9.16074	-0.20841		9.38293	-0.14147		11.8363	-0.83555		9.9694	-0.02434
8.50005	-0.27031		8.53509	0.250698		7.66746	0.892981		10.4056	-0.12298
9.80733	-0.05437		10.1242	-0.06666		10.3863	-0.21969		9.50365	0.962185
4.95067	0.124126		5.39332	0.364476		8.63273	-0.1534		7.30953	-0.54182
7.98736	-0.28255		7.72678	-0.02289		9.54795	-0.09228		8.09991	-0.4853
7.57396	-0.74975		6.95966	-0.2412		10.2252	-0.10242		9.57855	-0.13564
9.3413	-0.86901		8.76629	-0.39206		9.20511	0.600662		8.7983	-0.10028
6.00074	-0.21544		6.29835	0.048236		7.27331	0.101401		9.91393	0.034455
10.3903	0.56325		10.6875	0.892013		7.80807	-0.16961		5.20003	0.116337
11.8031	-0.82392		11.6924	-0.7205		9.12779	-0.36644		7.77302	-0.39894
10.0854	-0.54812		10.4202	-0.71958		8.34964	0.078341		7.60191	-1.08839
11.1066	-0.87742		11.1606	-0.84774		9.87028	0.068647		9.31018	-1.06733
6.97074	0.570848		6.89711	1.52696		5.04188	0.606795		6.65944	0.198581
8.07365	-0.13785		8.47813	0.26879		7.5852	-0.05201		11.0296	-0.11373
10.9451	-1.14446		11.0484	-0.63089		7.13658	-0.06607		11.6627	-0.30116
8.29612	-0.24125		8.77238	-0.32252		8.91351	-0.68692		10.0164	-0.21689
9.24422	-0.19347		8.86824	0.060254		6.40581	0.66483		11.0004	-0.46252
7.69184	0.140824		7.94607	0.47731		10.5131	-0.03796		7.95142	0.214138
8.64025	-0.23734		8.42055	-0.07254		11.5826	-0.58509		8.32432	-0.08639
9.28235	0.523523		9.24248	0.193858		10.1694	-0.31097		11.3982	-0.44077
7.42464	-1.05282		7.18451	-0.73837		10.853	-0.62988		9.07901	-0.42595
8.27191	0.154329		8.64742	0.206926		6.90706	0.566125		8.99338	0.128313
8.70732	0.900191		8.85039	0.851071		8.24104	-0.20568		8.29273	0.077293
8.69809	0.13305		9.1132	0.476303		10.8272	-0.50291		8.68111	-0.34709
10.3331	-0.48316		10.5367	-0.7317		8.54728	0.159978		9.31924	0.254615
9.1211	-0.04652		9.15987	-0.1119		9.06158	0.126837		7.24221	-0.44239
9.90118	-0.17567		9.97809	0.025383		8.03139	0.096133		8.43913	0.307476
8.9168	-0.58364		8.19962	-1.02888		8.52382	-0.23355		8.7732	0.670784
10.0843	1.44624		9.43263	0.487853		9.58725	0.559116		9.03328	0.182805
5.67061	-0.04665		5.20288	0.218469		7.06914	-0.17754		10.2943	-0.44598
11.3296	1.60644		10.6794	0.87009		8.36834	0.514915		9.26849	-0.03114
8.24696	1.20534		7.22069	0.952839		8.7415	0.430057		10.4776	0.001943
11.3704	-0.4715		11.1758	-0.59527		8.83116	0.000411		8.34209	-0.42931
11.4264	-0.85218		11.2256	-0.97157		10.2132	-0.41662		9.83751	0.046074
8.60009	-0.58744		8.61013	0.049074		9.33851	0.012477		5.37246	0.410409
10.8543	0.453542		10.9515	-0.5808		9.73003	-0.14287		11.1863	0.372441
9.43671	2.29524		9.5854	0.971636		8.57831	-0.3638		8.1665	0.697519
9.59067	-0.56041		9.25023	-0.11353		11.6866	0.166839		11.4837	-0.14674
4.34205	3.27444		3.8912	2.45699		7.37401	-0.4358		11.1794	-0.57097
8.45797	0.241613		8.37414	0.462497		12.9851	-0.09611		8.62897	-0.49151
9.52967	-0.18758		9.36057	-0.24758		9.90923	-0.44087		10.4443	1.15984
7.87575	0.013366		7.36508	-2.06664		11.2487	-0.09798		10.3034	0.81654
4.98996	1.46653		4.32156	0.308925		11.2191	-0.73775		9.52545	-0.28476
12.2549	-1.48026		12.0687	-1.31883		8.95458	0.292422		4.86132	1.19494
12.0379	-1.64301		11.6292	-1.13631		10.8346	0.213669		9.14819	0.428803
12.0717	-1.21587		11.5812	-1.2688		9.62034	1.19488		2.67453	0.245166
9.87012	-0.21538		9.64393	-0.22171		9.75713	-0.40856		8.82922	0.282632
8.80985	-0.58629		8.77534	-0.43284		4.48931	2.47215		7.81449	-0.00191
8.45918	-0.17592		8.24594	-0.06127		8.52276	0.371795		5.35342	0.739646
8.05668	1.64695		7.48915	1.48411		9.39026	-0.3331		11.8601	-0.64338
10.7224	-0.1271		10.2541	0.316689		8.11644	-0.15673		11.4484	-0.43941
11.9251	-0.51451		12.2389	-0.735		5.33481	2.375		11.5403	-0.66763
10.9482	-0.65778		10.4263	-0.60142		11.9088	-0.49247		9.91117	-0.03421
8.40329	-0.57998		8.10765	-0.38452		11.4622	-0.38091		9.49461	-0.19065
8.46619	-0.62041		8.02629	-0.3779		11.9075	-0.65499		8.99642	0.124447
9.0464	-0.73166		8.72317	-0.29147		9.98871	-0.03444		8.19585	1.22318
11.763	-0.65245		11.7859	-0.84702		9.05208	-0.1612		10.6624	-0.28094
8.80054	-0.43693		8.75092	-0.07409		8.67	0.175552		11.9447	-0.27865
8.07504	-0.68551		7.62204	0.185193		8.01686	1.00944		10.2106	-0.2146
4.06109	-0.62985		3.63031	-0.64973		10.6373	-0.20429		8.58032	-0.43447
8.07002	1.39845		7.16904	1.77773		12.0399	-0.40496		8.16522	-0.01816
8.43387	-0.46699		7.79333	0.30298		10.6645	-0.20305		9.25935	-0.35784
8.78088	-0.04663		8.47904	0.173758		8.46451	0.008601		11.5034	-0.22384
10.5266	-0.84965		10.0038	-0.66561		8.22925	0.279504		8.80075	-0.06841
8.00901	0.421814		7.97491	0.040048		8.7855	-0.28221		8.24575	-0.51168
3.35695	0.980576		3.39525	0.095164		11.77	-0.44502		3.3898	0.406947
8.10818	1.61533		7.62498	0.901936		8.93963	-0.21839		8.38377	1.00778
8.35252	-0.20662		7.31496	0.802392		8.01888	0.025252		8.3377	-0.05448
7.37576	0.544174		7.36729	0.335147		4.13705	0.889322		8.89677	0.209989
9.74384	0.19892		9.72528	-0.36147		7.93491	1.0491		10.3936	-0.55584
5.4999	-0.26794		5.11298	-0.05134		8.24453	0.019108		8.14688	0.334114
6.17203	2.20237		6.78042	0.949529		8.77479	0.208566		3.67535	0.254161
7.81202	0.159518		7.73698	0.449419		10.3353	-0.35283		9.02641	1.21409
7.42241	1.34977		7.13196	1.51805		8.0795	0.02652		7.84337	-0.15946
5.97151	-0.13091		5.49172	-0.33062		4.17355	0.934017		7.72728	-0.10069
9.16888	-0.53065		8.80296	-0.32907		9.05241	0.894264		10.1011	0.405534
9.67995	2.20316		10.9795	-0.13384		8.13918	-0.15747		5.48306	-0.05586
6.84822	1.6211		6.94479	0.486112		7.82174	0.781385		6.6705	0.280946
8.06748	-0.00764		6.95918	1.22403		10.2326	0.337818		8.24636	0.349676
10.6473	0.706008		10.3789	0.203323		5.65836	0.018265		8.00788	0.877692
9.92733	1.22782		9.27829	0.533698		6.66312	2.403		6.54066	0.269861
5.97287	0.498173		5.27622	0.438426		7.93798	0.416441		9.41607	-0.50184
11.6146	1.86482		10.9774	0.917167		7.54459	1.28538		11.3944	1.86607
8.53339	1.56791		7.5348	0.968515		6.05383	1.37075		7.31821	0.382034
9.48425	1.17091		9.74812	1.77989		8.9101	-0.42744		8.09823	-0.04312
7.21772	0.871109		7.63931	0.174422		10.1309	2.17631		10.5489	0.36686
10.8195	-0.05213		11.367	0.184636		7.41861	0.697595		9.64861	0.141534
7.70276	0.105106		7.79646	0.523138		7.85715	-0.26832		5.87812	0.392922
9.8566	-0.92304		10.084	-0.6101		10.7385	0.04997		11.3354	0.488887
8.79396	-0.94652		8.84522	-0.55765		11.5154	0.143618		8.33556	0.752434
7.97997	0.071969		8.17437	0.084979		7.72054	-0.24571		9.86845	0.73796
8.62636	0.858292		9.0703	0.815849		13.3584	-0.11203		7.90992	0.579064
10.069	0.183156		10.0348	0.278705		10.2087	-0.49316		10.6873	-0.45812
7.26593	1.26903		7.18592	0.542924		9.67743	0.811074		8.09521	-0.04211
8.72356	0.190344		8.14255	1.22953		7.53898	0.929285		9.79486	-0.36852
9.87132	-0.52553		9.97321	-1.04904		10.7067	-0.06647		8.69613	-0.53425
8.57032	1.5088		7.53179	3.08955		7.68455	0.578877		7.88617	0.007511
8.59621	-0.43946		8.57339	-0.43298		9.82266	-0.54641		9.3386	0.121523
9.51352	-1.57249		9.20956	-0.41454		8.83946	-0.45235		9.93799	0.44074
7.17136	-2.86241		7.17318	0.278315		8.00489	-0.23804		7.39	0.687445
7.31353	-0.1403		10.4653	0.273231		8.442	0.945263		8.71864	-0.16494
10.1776	0.497851		9.70674	0.246705		9.83277	-0.12679		9.86727	0.2459
9.66364	0.139443		7.86938	0.348744		7.51177	1.38386		9.3425	1.30491
7.80792	0.183784		6.15956	0.461364		8.39478	0.479464		8.42614	-0.33599
6.80148	-0.18243		8.25224	0.809367		10.157	-0.49238		9.50393	-0.72517
8.36169	0.565329		7.98053	-0.057		8.63697	1.77743		5.80875	-1.74849
8.34534	-0.34639		9.3438	0.266099		8.42297	-0.30462		7.36861	-0.03078
9.11705	-0.07946		9.34556	-0.16062		9.06831	-0.54108		9.96245	0.37595
9.16122	-0.19541		10.3877	-0.90712		5.85711	-1.78722		9.5024	0.091386
10.2803	-1.25776		11.6308	0.314489		7.56644	0.378934		8.54718	0.215255
11.1506	0.497412		10.96	0.179434		10.3239	0.130719		6.57267	0.113211
10.5827	0.334022		9.51487	0.202767		9.51545	0.061485		8.31185	0.437469
9.13428	0.58147		8.95123	0.189934		8.00326	0.928343		8.41485	-0.20765
9.16789	-0.00882		10.0981	0.160004		6.47182	0.131728		9.59368	0.064134
10.2127	-0.2479		10.4194	0.234557		8.60145	0.236035		9.24838	-0.00661
10.4796	1.01476		10.6061	-0.13055		8.08332	0.047399		10.0675	-0.46842
10.9775	-0.77348		10.0635	-1.01767		8.87625	0.247045		11.5105	0.592371
9.95919	-1.25176		9.88197	-0.20659		9.20563	-0.04605		10.5269	0.418596
9.60668	-0.52331		8.39839	-0.2199		10.2567	-0.5173		9.50871	0.111316
8.74812	-0.65971		9.55302	-1.12083		11.2751	0.356784		9.33673	0.153803
9.40614	-1.1515		11.1839	-0.03263		10.628	0.086896		10.5114	-0.44569
11.0762	0.137403		8.17517	0.161564		9.21813	0.417017		10.2807	0.486465
8.05348	0.092909		8.82517	0.250998		8.91513	-0.14999		10.8453	-0.96129
8.55777	0.371055		9.43306	0.036182		10.6929	-0.09705		9.72266	-0.69306
9.16433	0.273774		7.92675	-0.43499		10.4058	-0.06369		9.97025	0.304159
8.24023	-1.22949		9.64712	1.06795		10.482	-0.6935		8.67197	-0.53854
9.63233	2.19392		10.6885	-0.31531		9.93193	-0.53818		9.46801	-0.52666
10.6866	-0.00609		9.1564	-0.40974		9.63761	-0.10266		10.9763	-0.07428
9.14095	-0.61005		9.15448	-0.60013		8.54706	-0.54472		7.83762	0.127272
9.49309	-0.90318		7.98362	0.910573		9.31267	-0.32852		8.93633	0.308479
7.66285	1.1642		7.41	0.510539		11.2356	-0.1577		9.31199	0.242734
7.12489	0.397816		7.37492	0.318037		8.05559	0.254038		7.97936	-0.377
7.46021	0.747182		8.76749	0.248468		8.6762	0.688292		10.029	0.30376
8.98342	0.009995		10.9995	0.858904		9.16461	0.074743		10.6874	0.013407
11.6642	1.68137		7.59125	0.865571		7.87084	-0.29446		9.45297	-0.18059
8.44607	1.27353		5.16089	2.7683		10.7226	0.202268		9.28556	-1.00964
6.38724	1.05263		7.48999	0.562094		10.5881	-0.32314		8.47749	0.580639
7.63858	0.096884		8.3323	0.708862		8.87319	-0.03387		7.67999	0.552923
8.31956	0.980497		8.97625	-0.23092		9.33015	-0.60394		7.4528	0.104769
9.013	-0.16506		7.50642	-0.09467		7.89157	1.07689		9.39949	0.240907
8.22297	-0.20981		2.08879	-0.41124		6.93425	0.390987		11.448	0.419639
3.58588	0.03372		10.6132	-1.60447		7.40004	0.252459		8.30347	0.829227
10.4837	-1.23413		8.59005	-0.31674		8.97875	-0.00461		6.46204	0.455842
8.51082	-0.5306		9.49936	0.65636		13.2681	-0.03365		8.09214	0.044396
10.0284	0.660684		7.61871	0.823009		10.1112	-0.48086		8.56231	0.403317
7.40422	0.425014		10.5764	-0.82803		6.44677	-0.42446		8.98274	-0.1465
10.7937	-1.27157		9.07979	-0.12598		7.52052	0.570393		7.6989	-0.17873
9.16976	-0.47489		10.8717	0.125823		8.46208	0.394745		3.1815	0.489065
10.6038	-0.41874		10.4857	-0.53122		9.08472	-0.07448		10.0379	-0.84845
10.5726	-0.86876		9.69601	0.397269		7.56994	0.150514		8.89499	-0.50321
9.44501	0.291971		9.21985	0.250335		3.88417	-0.09358		9.64163	0.777275
8.85425	0.469702		9.03391	-0.14777		10.6268	-0.59546		8.06782	0.031467
9.23767	-0.65416		8.13988	0.291522		8.59447	-0.64672		10.8316	-0.98553
8.26807	0.258756		9.85491	-0.32708		9.37865	0.110677		9.32756	-0.0465
9.39224	-0.53399		10.1276	-0.34549		7.32041	0.813223		10.6772	-0.08856
10.0128	-0.36271		11.0459	-0.21387		10.5103	-1.10862		10.0021	-0.17943
10.6833	0.303718		7.00908	0.122113		8.97711	-0.22184		9.60708	0.264154
7.69429	-0.49652		8.75655	-0.0276		10.441	-0.1709		9.19225	0.423792
8.85731	-0.5071		8.70815	0.356278		10.1841	-0.44885		9.38255	-0.48496
8.31047	0.112023		9.26844	-0.37781		9.29859	0.633371		8.24975	0.195926
9.48733	-0.95766		11.9528	-1.39682		9.08782	0.281587		9.73089	-0.26612
11.9369	-1.35813		11.179	2.02595		9.04512	-0.34872		10.3573	0.087533
11.2686	2.94535		10.9365	2.1072		8.59674	0.401731		10.7562	0.250445
11.1818	2.62973		3.44945	0.200204		9.53157	-0.08248		7.57365	-0.37953
4.15626	-0.71825		12.7436	1.24375		9.8376	-0.04017		9.07801	-0.17856
14.2735	0.295314		11.1946	-1.2589		10.6975	0.168995		8.75923	0.349492
11.3879	-1.54238		9.36371	0.049677		7.53304	0.219508		9.24897	-0.70214
9.37319	-0.39833		9.99717	-0.04762		8.59621	-0.40751		11.2904	-0.93192
9.98519	-0.11761		11.0737	0.262138		8.43553	0.4172		12.2384	1.80852
10.6902	0.69248		9.39155	0.796075		8.97922	-0.50931		12.0365	1.73856
9.17081	0.918475		9.94463	0.374133		2.92428	-0.00285		4.67822	0.306425
9.81364	0.31618		8.8062	-0.3004		11.7238	-0.73649		13.5808	-0.57997
8.90977	-0.52127		12.1702	-1.28175		12.1178	1.45802		11.1749	-0.91245
11.9612	-0.96605		9.4651	-0.82849		11.9283	1.42552		9.66042	-0.23946
9.70597	-0.76064		9.62192	-0.31843		4.15775	-0.32368		10.012	0.004908
9.53845	-0.582		8.14148	0.343602		13.8805	-0.19509		10.6708	0.205348
8.55963	0.572533		8.88478	0.810749		11.224	-0.65663		9.52971	0.557226
8.18809	1.37577		9.33944	0.361812		9.30898	-0.39142		10.3615	0.334492
9.49046	0.422683		9.60605	-1.21334		9.94694	0.203319		8.31861	-0.1884
10.011	-1.54619		8.79217	0.020647		10.7375	0.208205		11.4998	-0.70135
8.70273	-0.39113		8.17727	0.84208		9.30621	0.951172		8.96523	-0.67374
8.5226	0.239736		9.96091	-0.21668		9.64292	0.207998		10.1695	0.546196
10.2106	-0.55097		8.5466	0.048182		8.70995	-0.43397		8.5138	0.539514
8.74568	-0.5664		11.8013	-0.60137		11.7403	-0.93076		9.10987	1.07721
12.1625	-0.49673		7.75248	1.28985		9.18245	-0.49899		9.73769	0.679644
8.72231	1.69983		11.1136	1.006		9.65061	0.089113		9.42082	-1.19257
11.8065	1.91314		4.0952	-0.26444		8.10183	0.151718		9.00658	-0.05632
5.28695	-0.29739		8.88148	-0.98791		8.64441	0.902861		8.50143	0.219466
9.03683	-1.0706		9.88937	-0.68373		9.42354	-0.1123		9.86427	-0.32901
9.54388	-0.55936		8.08965	0.441134		3.32901	1.85983		8.58434	-0.4111
8.10117	0.440077		8.30745	0.040964		9.5257	-0.84564		11.9235	-0.01492
8.61012	-0.45492		8.77144	-0.11362		8.78328	0.021255		8.50624	0.858333
8.73129	-0.00797		10.7775	-0.67126		8.74411	0.467583		11.5138	0.466428
10.8944	-0.58866		9.19756	-0.04998		9.85308	-0.17505		4.66184	0.092892
9.56623	-0.4385		6.69875	1.7661		8.64787	-0.19855		8.95214	-0.65749
7.55182	1.16971		8.74742	0.094198		12.0896	-0.03237		9.40821	-0.40297
8.55789	-0.22176		9.102	0.013072		10.5015	-0.43453		8.15382	0.531562
9.00854	0.224556		9.31639	0.391302		13.5382	-0.09918		8.80107	-0.48408
9.84015	0.687295		8.69291	-0.7686		5.01447	0.204929		8.80975	0.069411
8.98817	-0.84593		9.67112	0.708656		8.67041	-0.44205		10.5231	-0.30127
9.42617	0.750455		5.38311	2.6999		9.69879	-0.39282		9.37641	-0.12134
6.44504	1.74908		5.73456	3.29023		8.1071	0.438216		3.49706	1.76594
7.84754	1.19825		11.1977	-0.68416		8.50719	-0.08007		7.18487	0.565464
11.647	-0.69688		7.95294	1.06178		8.72356	-0.05426		8.979	-0.07771
8.04882	0.744499		13.0825	-1.87497		10.638	-0.10752		8.98503	0.235501
13.184	-1.40513		7.39293	0.454615		9.22748	-0.21418		9.52658	0.544006
7.72751	0.396507		8.72538	-2.15023		5.18206	2.95123		8.29739	-0.38131
9.47121	-2.11434		14.6874	-1.56853		6.9634	0.294017		9.74015	0.557457
14.3113	-1.27306		8.18188	0.44312		8.68255	0.077447		6.70684	1.18739
8.07151	0.479595		8.90908	0.052535		9.12153	-0.08664		6.152	1.65405
8.41819	0.748805		11.2698	-0.07297		9.26418	-0.08027		12.6203	-0.56727
11.0189	-0.12572		9.20581	0.035933		8.42576	-0.39355		7.90843	0.928571
9.10096	-0.29162		10.0697	-0.24211		9.51399	0.644469		12.6	-0.87968
9.86645	-0.34561		7.21677	1.52417		6.35914	0.465286		7.58855	0.375665
7.86522	1.26262		8.99124	0.365106		7.69389	1.36662		9.10776	-1.96818
8.63576	-0.29963		11.2764	-0.33765		11.1333	-0.39455		13.8106	-0.62285
8.30809	-0.42952		11.4577	-1.02189		7.8257	0.549051		8.34207	0.375611
10.9741	-0.19319		3.37173	-0.75092		13.0756	-0.59134		8.88423	0.413204
11.1721	-0.97376		7.60726	-0.53909		7.29973	0.741516		10.9679	0.146345
4.013	-1.00668		10.5518	-0.58555		8.84855	-0.88187		9.94089	-0.07972
9.13995	-0.72132		10.956	-0.41128		14.2376	-0.78425		9.9744	-0.24233
10.8865	-0.9062		8.67914	-0.35064		8.26537	0.598635		8.25794	0.537719
11.6218	-1.43184		4.51434	0.484913		8.71923	0.444972		8.76135	0.234116
8.78605	-0.53898		4.2932	1.31365		10.981	-0.29365		8.69089	0.035083
4.81709	0.144556		5.11897	3.58507		9.31555	0.076754		11.2439	-0.1628
4.21947	2.47514		9.52428	-0.69261		9.89767	-0.08304		10.9866	-0.63168
6.39151	2.57011		8.78739	0.889446		8.42525	0.795652		3.12075	-0.57151
9.47622	-0.82969		9.06772	1.34298		8.60521	0.247272		8.89049	-0.40371
9.03122	0.465796		3.57848	2.93927		8.09787	0.135901		10.7574	-0.93703
9.16162	1.67554		10.2407	-0.37809		10.8439	-0.26029		11.2355	-0.89316
4.52061	2.77303		9.34216	-0.19062		11.0314	-0.77577		8.82173	-0.23362
9.88603	0.024936		8.80159	0.21793		3.32141	-0.52676		4.52215	0.35342
9.73935	-0.49733		7.10115	-1.02842		8.81315	-0.15175		4.3622	1.0497
8.44674	0.241802		9.34482	0.379107		10.6845	-1.00241		6.34986	0.894325
6.92435	-0.94562		9.38525	-0.63371		11.2602	-0.61038		9.27836	-0.34641
8.76219	0.63325		1.82664	-0.57457		8.90832	-0.67322		9.37427	0.148783
9.95282	-1.21972		8.43922	-0.9772		4.77304	0.711307		9.65551	0.892904
2.19916	-0.86836		8.51392	-0.19745		5.62014	1.21389		5.10554	1.02796
8.28278	-0.83982		8.90459	-0.16224		7.07162	1.29912		10.0224	0.089401
8.41469	-0.49752		2.30466	-0.11927		9.32795	-0.32177		9.12538	-0.20473
8.78536	-0.58676		13.221	-1.91323		8.98647	0.309493		9.06198	0.302287
3.56637	-0.69248		8.66727	0.032108		9.21166	0.534574		7.03249	-0.77896
13.4874	-1.55253		10.3233	0.595672		4.61877	0.700176		8.71297	0.439155
8.27549	-0.23878		8.53307	0.188638		9.84966	-0.07004		9.66576	-0.84211
10.2262	0.391971		9.47526	0.027699		9.55432	-0.09217		2.80599	0.166553
8.45744	0.670497		8.78201	0.143058		8.76084	0.147777		7.91297	-0.5719
9.24622	-0.31002		8.60664	-0.33015		8.25945	-0.15916		8.30425	-0.00053
8.26536	0.31461		8.82164	0.496523		9.14072	0.354924		8.90282	-0.15694
8.77007	-0.8097		11.0326	-0.5742		9.73784	-0.54399		12.7347	-1.06306
8.19234	0.710479		7.90949	-0.82867		8.23615	-0.61374		8.30321	-0.15809
10.7787	-0.48041		11.6276	-1.33497		8.50257	0.147416		10.4366	0.227331
7.9965	-0.81321		9.74285	-0.35513		8.89703	-0.15723		8.50793	0.257897
11.8904	-1.54845		11.1813	-1.08934		3.11351	0.235895		9.39566	0.007152
9.51079	-0.39675		9.84695	-0.77891		13.0438	-0.8112		8.33246	0.322108
11.413	-0.97863		10.42	0.060862		8.46585	0.057527		8.13237	-0.35776
10.3491	-0.62069		8.02465	0.448526		10.3569	-0.37381		8.84624	0.384216
10.3081	0.056607		8.59678	0.682662		8.58834	0.403861		10.876	-0.31055
7.92388	0.123864		5.6605	0.368026		9.25925	-0.02927		6.97275	-0.30559
8.50121	0.686508		7.82282	0.768645		8.47084	0.356329		11.3409	-0.89949
5.10244	-0.17435		7.80078	-0.00701		8.15059	-0.2729		10.0084	-0.08088
7.64952	0.365437		8.42907	-0.60141		8.39567	0.757706		11.3949	-0.14859
7.82582	0.07776		8.54042	0.136045		10.4823	-0.26593		10.3712	-0.06013
8.59582	-1.17935		9.20086	0.580917		8.03377	-0.28643		10.1632	-0.00229
8.65537	-0.0831		8.79146	0.07531		11.6141	-0.60951		8.28286	0.094048
8.99429	0.556696		3.55638	2.36284		9.57288	-0.25076		8.84422	0.492941
8.93874	-0.02867		12.3024	-1.89834		11.2687	-0.48513		5.46768	0.138186
13.0934	-2.13572		8.05945	-0.59213		10.1263	-0.25415		7.84751	-0.08073
8.23134	-1.00601		9.50188	-0.59232		10.0266	0.034179		7.81864	0.096835
9.66384	-1.23965		12.8775	-1.96431		8.1083	0.418938		8.44034	-0.36229
13.1859	-1.8515		7.95074	-0.60956		8.58024	0.890778		8.53775	-0.34889
7.80079	-0.87072		12.1117	0.113726		5.68379	0.45903		9.08345	0.560087
11.6498	0.855397		6.6992	1.57039		8.01311	0.431137		8.9468	0.116711
7.11279	1.4319		11.3133	-1.26896		8.06558	0.196168		3.10781	1.73655
11.0739	-0.9437		10.6448	-0.0168		8.58715	-0.48262		12.0266	-1.19208
9.99549	0.144395		11.927	-0.38894		8.40952	0.068875		8.0595	-0.27421
11.3622	-0.18227		9.62474	-0.31748		9.29253	0.162758		10.0455	-1.20276
9.63613	-0.42758		7.92219	0.789466		9.12769	0.05591		12.3016	-1.07011
8.24068	0.420566		8.3796	0.354411		4.39876	2.81407		7.98381	-0.31987
8.53983	-0.01557		3.21583	1.84856		12.2879	-0.77004		11.3364	0.508845
6.56893	1.33864		6.04308	1.28958		8.4688	-0.00502		6.36987	0.044341
7.62017	0.004048		7.56051	0.50874		9.48987	-0.66406		10.5385	-0.65997
9.58815	-0.06853		9.9586	0.253175		12.9269	-0.8186		9.79796	0.024688
11.1509	0.266722		10.871	0.411715		7.99685	-0.6077		10.9286	0.270013
10.3185	-1.18295		10.3588	-0.91068		11.6867	0.205705		9.8993	0.141972
9.34213	0.031415		9.53768	0.310605		7.38373	0.539509		8.37269	0.001195
4.98739	-0.11013		4.39303	-0.84098		11.0028	-0.35397		8.8051	0.014123
9.45296	-0.28631		8.85122	0.24809		10.1113	0.047233		4.78303	1.61234
8.74923	-0.65659		8.30762	-0.15059		11.3336	-0.2935		6.5986	0.434625
8.0428	-0.32255		8.08711	0.352476		9.55915	0.058488		7.95415	0.042645
12.3098	-1.77816		11.9239	-1.93223		8.20165	0.313454		9.90552	-0.10711
8.70273	-0.33812		8.62747	0.014165		8.38354	0.392468		11.3641	0.064737
9.3178	0.585562		9.05148	0.530639		5.82219	3.16431		10.0926	-1.04392
8.70663	0.57368		8.99077	0.255356		6.10109	-0.13825		9.76899	0.277674
8.32763	0.11716		8.94665	0.40077		7.34294	0.043814		3.99102	-0.40513
9.62529	-0.67507		9.81939	-0.27703		9.5007	0.065218		8.96209	-0.13799
7.45577	-0.18425		6.72227	0.038992		11.078	0.009459		8.27047	-0.40167
8.64941	0.892038		8.87188	0.618687		10.2961	-0.70647		8.68226	0.234541
7.56977	-0.0338		7.77033	0.08053		9.41398	0.016329		11.444	-1.16365
11.452	-0.9374		10.7754	0.134159		4.50941	0.029022		8.69878	-0.28242
8.18423	0.18539		7.46755	0.164149		9.00521	0.012909		9.46995	0.271093
11.7704	-0.03489		11.8975	-0.44905		8.18296	-0.26683		8.83601	1.1019
8.1667	-0.12528		8.48603	-0.06443		8.20022	0.192113		8.10643	0.028932
10.0251	0.681782		9.90796	0.788608		11.9068	-0.82918		9.84562	-0.10984
9.14295	0.396299		9.04201	0.339597		8.88282	0.137184		7.22523	-0.31944
10.7973	-0.35576		10.369	-0.58075		9.13772	0.925411		8.72225	1.07049
8.51705	0.403611		8.11992	0.30488		9.20483	0.710349		7.6535	0.035053
7.37111	-0.15544		7.22574	0.275145		8.38981	0.140275		11.0179	-0.44857
8.72344	0.834985		8.82228	0.868096		9.61742	-0.27573		7.93708	0.077287
10.1321	-0.95059		9.46313	0.739888		7.20099	0.111508		11.7002	-0.34773
7.47958	-0.35856		7.19535	-0.03313		8.69722	0.899966		8.72443	0.02168
9.23418	-0.22085		9.20045	0.025391		7.77403	0.467285		10.4385	0.400815
8.94722	0.387069		9.23697	0.17501		10.8249	-0.6997		8.97492	0.093383
11.3598	-1.31455		11.1016	-0.7149		8.02743	0.344358		10.5113	-0.35927
11.828	0.049482		12.1711	-0.1689		11.7769	-0.11743		8.49693	0.405443
8.36399	-0.08827		8.64937	0.215123		8.13873	0.03484		7.88051	-0.45776
8.49785	0.096497		8.47929	0.229313		10.1209	0.943818		9.0483	0.752681
12.7018	-1.32008		12.4943	-1.47771		9.00624	-0.02815		9.73942	-0.67621
7.04367	0.626433		6.81562	1.2028		10.531	0.000545		7.68508	-0.08701
10.2446	-1.50084		10.8914	-2.15188		9.03068	0.103213		9.43216	0.029587
7.76265	0.765527		7.99327	0.666344		7.33285	-0.43737		9.61702	0.268433
6.77872	1.01124		6.66478	0.717898		8.99173	0.465649		11.1195	-1.05441
9.57114	0.287702		9.64517	0.315526		10.2802	0.020111		11.8132	0.201207
7.65235	0.534647		7.21633	1.17155		7.16305	-0.39646		8.40144	0.022096
10.1784	-0.05011		10.4807	-0.74257		8.94245	-0.06942		8.94816	0.076626
11.92	-0.46461		11.3829	-0.77774		8.90085	0.434993		11.9809	-0.73069
10.4939	-0.25955		10.6687	-0.7095		11.0283	-0.96073		7.27018	0.882026
7.38535	-0.22293		7.54243	-0.25438		11.9216	0.179056		9.73286	-1.17054
8.26333	-0.0479		7.91984	-0.21442		8.5277	0.083991		7.81956	0.28878
9.66935	0.308236		10.4445	-0.50292		8.65869	0.237646		6.91861	0.63461
8.84053	-0.73905		8.74149	-0.34051		12.2328	-0.61655		9.82474	0.547878
8.54299	-0.41992		8.5683	-0.26685		7.9304	0.199565		8.02587	0.234987
9.63142	0.451957		10.2861	-0.06246		10.0708	-0.8009		10.289	0.047025
9.75322	-0.14102		9.68981	-0.19377		7.92504	0.117076		12.3172	-0.48715
9.34671	-0.24294		9.88457	0.027119		6.60439	0.568471		10.312	-0.30166
9.20656	-0.22643		9.14356	-0.5232		9.52187	0.399515		7.36205	0.345156
8.29825	0.160818		8.47874	0.456531		7.51775	-0.13268		8.12124	0.309543
5.91868	1.11435		4.04619	2.41821		10.3922	-0.4217		9.75363	0.455892
9.16945	-0.25018		6.23711	-0.45415		11.5946	-0.58579		7.23222	-0.63704
3.75491	-0.07492		9.62308	-0.35213		10.3975	-0.35979		9.16954	-0.27082
13.3534	-0.95583		13.6442	-1.20076		7.32967	-0.06965		10.0714	0.608391
6.82999	1.90962		2.68643	0.267625		8.018	-0.07797		9.46031	0.203152
10.0913	-0.2569		7.62282	1.54583		9.45006	-0.08804		9.2317	-0.54601
7.93141	-0.46242		10.2197	-0.27815		8.61911	-0.52909		8.81098	-0.29611
10.3294	1.837		8.16604	0.277925		8.14377	-0.17202		8.82458	0.110606
8.21062	0.779476		10.1716	1.03725		10.1068	1.02445		3.34162	1.31545
9.54505	-1.0429		8.14639	0.56119		9.85302	0.039		5.85589	0.193828
8.02624	-0.2702		9.33725	-0.84488		9.6069	-0.22772		9.44138	0.022368
8.77642	2.41073		7.93369	0.054832		8.85847	-0.29058		3.20627	0.563345
6.35148	1.21046		7.5636	0.993418		8.07178	0.119955		13.3826	-0.5655
7.55598	0.160548		7.12118	1.40123		6.2786	0.954943		2.10523	-0.12888
9.16451	-0.02041		3.27537	0.434516		9.07981	-0.34762		7.6914	1.07241
6.71583	1.32759		7.62328	0.098229		3.1289	-0.36963		10.0833	-0.33034
8.34232	0.675034		8.1857	0.844382		13.4279	-0.44345		8.99967	-0.72956
10.4015	0.871066		4.73848	2.31783		7.0167	0.718026		10.4127	1.14549
5.16313	2.01366		8.30589	0.720254		3.42448	0.270343		8.0898	0.528471
7.96212	0.844601		2.33056	-0.45948		9.94659	-0.2639		9.44634	-0.86606
4.99099	1.80149		10.0765	0.431865		8.15263	-0.02699		8.8247	0.155037
4.95512	2.573		4.5177	0.79124		10.3262	0.485922		8.01896	1.38321
4.61317	1.82702		7.57366	0.579279		8.42689	0.775468		6.34752	0.661986
5.68873	0.054867		3.83647	2.39638		9.29936	-0.44387		3.06483	1.14178
7.88331	1.25887		4.25509	2.82178		8.00943	0.331539		7.66378	0.581986
9.93778	-0.54209		5.18938	0.617034		8.56632	0.396784		9.16363	0.090168
6.76799	-0.07243		7.54586	1.00406		6.56552	0.590434		6.08124	0.149054
4.49414	1.69005		9.78819	0.046107		3.44692	0.392735		8.43472	0.200139
11.7866	-0.44597		6.00277	0.975585		3.88008	3.20569		3.1042	0.596834
6.68586	0.919746		4.29891	0.460394		7.94539	0.36423		10.0159	0.949805
7.98024	0.921333		1.99891	-0.55386		9.38788	-0.14557		4.64288	0.573395
8.69324	0.042278		10.6043	-0.50071		7.13486	0.705936		7.71742	0.14976
2.57122	-0.22238		6.54016	0.611743		8.68572	0.414392		5.08989	0.333463
9.12448	-1.00545		5.90544	0.825061		4.09776	1.69443		5.17225	0.390096
8.66094	-0.35096		8.1969	-1.09134		10.6612	-0.0053		2.27117	-0.09672
7.75286	0.337446		2.63379	-0.89512		5.6605	1.22354		3.02729	0.553301
7.576	-0.19471		8.79729	-0.84647		8.23809	1.03002		5.6432	0.31229
10.9298	-0.72494		8.89043	-0.21712		6.14496	1.57437		7.93589	0.85482
9.99652	-0.43972		8.00015	0.345914		5.99805	2.16544		9.76683	-1.12203
11.7567	0.151792		7.82804	-0.41845		4.6325	0.919625		6.03384	-0.14529
9.3755	-0.50396		10.8627	-0.68796		5.74465	0.47359		4.36384	-0.30952
7.46459	-1.12148		9.54803	-0.00804		7.88138	0.690461		11.1646	-0.3968
8.69366	-0.57297		10.5328	-0.23885		9.91642	0.128927		5.77152	0.026314
11.9583	-1.39772		9.39276	0.034958		6.7439	0.623267		8.65835	-0.53365
9.34276	0.541916		7.36682	-0.24962		5.00661	1.91471		8.06722	-0.5256
9.0952	0.162764		8.07792	0.142982		8.86021	0.794823		2.29005	0.229286
9.4212	0.22029		12.1347	-1.51086		6.91919	1.40702		8.94169	-0.63965
7.55711	0.028213		9.38915	0.261489		8.14136	-1.01199		8.83506	-0.20382
8.38039	-0.09927		9.3368	-0.02815		7.94168	0.143349		7.64306	0.126959
5.1033	3.74116		8.84655	0.335817		3.65872	0.287589		7.29111	-0.28101
10.3529	-0.9437		7.76721	0.08234		8.81319	-0.26613		10.9679	-0.29382
10.1382	0.270114		8.33395	0.373177		8.70934	0.115154		9.89149	-0.66998
7.64102	-0.25549		4.53733	2.2608		7.66068	-0.01255		11.7552	-0.0739
13.6816	-1.90777		10.1213	-0.79081		7.50853	-0.18396		9.22477	-0.53371
11.117	1.51726		10.2046	-0.16719		10.7434	-0.28795		7.09204	-0.92798
9.5562	-0.45251		7.19182	0.133089		9.79468	-0.57346		8.45722	-0.27962
10.3701	-1.19216		13.2755	-2.11164		10.9601	-0.38452		11.6353	-1.03526
10.9853	-1.13472		10.0817	1.3517		9.06965	-0.19576		9.37831	0.190351
9.86496	1.33338		9.64152	-0.36212		7.65472	-1.03847		9.27923	-0.07148
12.6181	-1.60287		10.0447	-0.68128		8.51176	-0.14578		10.0761	-0.37642
13.2754	-1.76038		11.5409	-1.90868		11.6273	-0.70694		7.78883	-0.06108
9.73443	0.871766		10.3395	0.360203		9.60233	0.254128		8.30915	-0.10416
7.71219	0.719622		12.3094	-1.66924		9.14457	0.032105		4.76597	0.280226
7.81547	-0.40038		13.2733	-1.94856		9.68511	-0.27633		10.3637	-0.54117
9.35777	-0.80932		9.35896	0.955741		7.66417	-0.14815		10.1553	-0.03065
6.07425	1.95486		2.66414	1.15407		8.15987	0.15008		7.27419	-0.13821
9.32168	1.59293		7.98785	0.660178		4.99587	1.59074		12.7906	-1.12068
9.64646	1.11591		8.13942	-0.3719		10.3104	-0.66688		12.335	0.126986
9.20691	0.009654		9.33449	-0.60579		10.0414	-0.02331		9.33923	-0.44772
7.51627	0.695779		6.32868	1.70205		7.77912	0.685636		10.2539	-1.31553
12.5116	-1.0348		9.51343	0.946879		13.0899	-0.88778		11.3006	-0.74819
7.5966	0.562034		9.64367	0.202967		10.361	0.205795		9.30498	1.23391
7.44082	0.22618		9.55279	-0.24686		9.27431	-0.34469		11.8739	-0.91668
4.34794	0.982059		6.73585	0.268473		10.1504	-1.03376		12.5119	-1.00265
8.57398	0.496885		11.1725	-1.21332		11.2109	-0.55949		9.30382	0.483506
5.46743	5.1432		7.20315	0.597945		9.94926	0.40673		7.99858	0.553529
11.8938	2.10534		7.49432	0.061763		12.1069	-0.7413		7.94545	0.057188
8.70275	1.63267		4.18752	0.688018		13.1414	-0.94545		9.62578	-0.2566
10.9243	-0.21067		8.25709	0.835075		9.20603	0.614246		6.49009	1.34804
8.49932	-0.68441		5.71659	3.39952		2.55869	0.207248		10.2916	0.966335
7.84484	-1.21876		11.1003	1.16396		7.7233	0.989151		9.61869	0.559559
9.3615	0.967797		7.69409	1.22925		8.18081	0.530813		9.12506	0.1851
5.29552	0.414764		10.6626	-0.55412		9.3752	-0.26976		6.82315	0.786108
10.7226	-0.79103		8.34132	-0.2948		6.08274	0.869098		12.2871	-0.08108
4.55322	-0.67844		7.63767	1.65438		9.58543	0.822867		7.61235	0.348435
11.305	-1.37714		9.72055	0.700329		9.75519	0.152609		7.45469	0.191755
8.02692	0.267633		5.51107	-0.32879		9.43639	0.132666		4.17058	0.107451
7.61109	-0.12337		11.0348	-0.87988		7.6874	0.374044		8.66663	-0.12855
8.51969	-0.46011		4.19386	-0.59827		12.7715	-0.59291		7.15062	1.43508
9.19844	-0.80416		11.4072	-1.41714		7.49647	0.7666		11.5392	0.518117
10.3822	-0.55727		8.12864	0.294107		7.65736	0.199656		8.51388	0.725987
6.46733	1.89872		7.43486	0.228187		4.84699	0.72498		10.7082	-0.17609
10.0684	0.009994		8.65656	-0.46875		9.01021	0.141626		8.27693	-0.42968
8.53768	-0.24261		9.06716	-0.5794		8.0044	0.734478		8.06176	-2.14345
9.04212	-0.06404		10.5183	-0.54509		13.6339	-0.01676		9.85641	0.511023
9.82612	0.623754		6.41626	-0.29437		10.5157	-0.49139		5.44165	-0.37535
7.60219	0.515856		10.168	-0.48884		10.7037	-0.06073		10.6348	-0.42707
15.5143	-2.07179		9.05176	0.010639		8.24943	-0.14597		4.17483	-0.53196
5.9479	2.99975		8.95412	-0.36521		7.88736	0.606401		10.8205	-0.85781
7.2291	2.8348		9.87739	0.735018		9.59983	0.562296		8.39317	0.446345
9.07987	0.802422		7.59504	0.308001		5.12361	0.355701		7.57835	-0.19393
10.6856	0.433892		15.2772	-2.44775		10.6147	-0.57714		8.49418	-0.78979
9.19065	-1.4836		3.29811	1.48207		4.03385	0.222102		8.96643	-0.74766
8.87131	-0.0058		5.38041	3.1384		11.1468	-0.58203		10.2519	-0.541
8.86955	0.678734		6.66997	3.23551		8.03149	0.36581		6.6238	-0.07723
10.7943	-1.40139		9.06615	1.04663		7.79921	0.011086		9.96763	0.069966
9.76036	-1.13118		11.2035	0.196255		8.19334	-0.46158		9.15748	0.023812
8.81602	0.236705		8.58611	-0.88572		8.95082	-0.67354		9.17837	-0.15429
8.3855	0.407853		8.90149	0.387477		10.294	-0.35404		10.1112	0.510439
7.85571	0.177858		8.17715	0.273899		6.6162	0.91821		7.27031	0.237525
8.0145	0.944248		10.8449	-1.20653		9.97317	-0.34375		15.2112	-0.80762
9.87105	-0.17868		9.81423	-0.6443		8.72013	0.328131		2.95901	0.586058
8.06799	-0.13017		9.20478	0.394369		9.03298	-0.33705		6.23299	1.18
10.1535	-0.15084		8.83264	0.592439		9.96325	0.514882		7.80258	1.26031
7.7639	-0.31607		8.29601	0.055404		6.96265	0.390168		9.378	0.578609
8.85496	0.077352		8.13688	0.767932		15.7695	-1.06356		10.3222	0.505136
8.05216	-0.18775		10.3583	-0.3508		3.47927	2.6334		8.80806	-1.22074
9.71814	-1.16118		7.95059	0.152397		7.07425	1.59601		8.96659	-0.03516
8.9502	0.137947		10.22	-0.14342		7.83658	0.657941		8.32053	0.6616
9.71307	-0.34215		7.73956	-0.17163		9.17096	0.15548		10.6294	-1.21967
10.9373	-0.77865		8.99949	-0.20193		10.7438	0.155377		9.73849	-0.36037
10.1337	0.992437		8.03966	0.11639		8.83884	-1.06024		8.47972	0.471428
10.7737	-1.15237		9.85958	-0.51877		8.94575	0.006635		8.52074	0.578425
10.7346	-0.60574		9.29801	0.070125		8.48154	-0.06582		8.41833	-0.09116
9.99319	-0.5988		9.53455	-0.11963		10.6199	-0.76856		8.43549	0.284922
8.23303	-1.1286		11.109	-0.55625		9.52238	-0.56213		10.0527	-0.27741
8.31604	0.760239		10.4021	0.362902		9.033	0.109764		7.96135	0.233206
9.25244	0.358428		10.6312	-1.70498		8.50484	0.289502		10.4775	-0.16735
7.7346	0.342231		9.32178	0.140225		8.14964	0.172534		8.05854	0.106572
9.13294	-0.65353		10.2247	-0.8311		7.94371	0.577531		9.12709	-0.11635
10.0841	-0.24827		8.21897	-0.66724		9.92014	-0.38922		8.27029	0.037554
10.4446	-0.74537		8.14292	0.750326		8.12939	0.100835		8.78368	-0.45985
8.09487	1.46136		8.60841	0.670021		10.2019	-0.02202		9.24866	0.165392
4.78098	3.32565		7.49194	0.922626		7.79533	-0.22484		9.7216	-0.23078
10.2532	-0.05628		9.15876	-0.84355		9.09517	-0.10777		10.8338	-0.5276
7.34813	-0.20137		10.1354	0.027387		8.207	-0.02039		10.4368	0.708391
8.22296	0.965557		10.6606	-0.94435		9.26935	-0.27504		10.6036	-0.97488
8.17258	-0.30128		8.20219	0.988957		9.17923	0.204516		7.12269	-0.24427
10.9213	-1.2389		10.0515	0.273844		9.54951	0.147836		9.8282	-0.32403
13.6059	-1.48126		7.43965	0.301568		10.836	-0.49021		8.1582	-0.74865
12.5997	-1.68142		8.30433	0.368533		10.1867	0.381512		8.14397	-0.00058
4.34253	-0.0596		8.10401	0.030162		10.1989	-0.25171		9.46183	0.098975
10.9068	-0.09394		10.6796	-0.72565		8.93271	0.007174		7.97515	0.100269
10.1633	0.541143		13.725	-1.97196		10.1275	-0.38249		6.36203	2.48587
9.15958	0.087929		12.6837	-2.13168		8.11059	-0.32277		9.05341	-0.42141
8.08158	-0.15528		4.85271	-0.35794		8.58419	0.596281		10.335	-0.10584
7.76401	1.15009		11.2273	-0.35662		9.08376	0.440419		10.3151	-0.38563
9.00459	-0.23144		10.4147	0.142032		7.88943	0.779067		8.43195	0.835957
11.833	1.334		9.17674	0.202713		7.42711	3.07174		4.88446	0.569774
8.58403	-0.31001		8.00533	0.106425		9.24596	-0.40721		10.4289	0.3135
8.27166	-0.65868		8.96604	-0.76898		10.002	-0.32662		7.31909	-0.1413
10.921	0.004833		9.26203	-0.18585		10.4513	-0.70168		8.43431	0.2552
8.63573	0.551877		12.2928	0.876988		8.21526	0.791126		8.18274	-0.04132
7.84459	0.656719		8.31834	-0.36745		5.67677	2.12941		10.6964	-0.93749
3.07876	1.93456		8.05852	-0.61789		10.1859	0.285103		13.0081	-0.92786
8.05182	0.216885		10.8543	0.061225		7.39968	0.311952		11.9674	-1.05121
9.85391	-1.03879		8.72161	0.363778		8.46712	0.700214		3.81784	0.225873
10.5664	-0.65374		7.96085	0.725065		8.04822	0.053292		11.1992	-0.25484
10.54	-0.03407		4.2127	0.814922		10.7241	-0.7587		10.3137	0.093107
9.29874	0.507991		8.02219	0.69192		13.5786	-0.73618		9.5539	0.10381
9.02844	-0.01763		9.73625	-0.92005		12.4777	-0.87669		8.11575	0.037965
8.31212	0.547852		10.5595	-0.25927		4.09612	0.574964		8.21434	1.41223
9.53316	1.57405		10.2252	0.150597		10.7097	-0.22954		8.93409	-0.14938
6.6822	1.16695		9.13957	-0.03507		10.224	0.459055		11.7009	0.594689
6.49234	-1.833		8.96594	0.2837		9.18002	0.305243		8.56744	-0.14052
3.91523	-1.82036		8.55034	0.337087		8.03976	-0.12701		8.21422	-0.07075
9.04711	0.407275		10.5618	-1.12374		8.1086	1.65617		11.0467	-0.02895
9.16362	-0.81358		6.91451	-0.05492		9.16856	0.264874		8.16398	0.488754
9.88328	1.57358		7.56592	-4.02328		12.0163	0.37177		8.17572	0.400884
9.93862	-0.87928		2.6655	-2.03295		8.61248	-0.06638		3.61433	0.065299
7.40728	0.579843		4.42983	-1.67099		8.15129	-0.43028		9.08302	0.063788
7.5477	-0.24518		9.47169	0.37652		10.9125	-0.09628		9.55384	-0.77718
9.19705	-0.41519		9.16123	-1.02911		8.34961	-0.14587		10.4207	-0.33988
10.7214	0.023349		9.88553	0.097292		8.11719	0.174068		10.4163	0.109653
9.07395	0.118636		9.53728	-0.15671		4.33323	1.49687		9.25349	-0.13985
11.0327	-0.12992		7.70255	0.141255		8.02619	0.192782		9.4282	0.014165
8.18066	-0.3594		7.71236	0.02039		9.79783	-0.39946		8.68888	0.490005
9.75541	-0.84685		9.25673	-0.68046		10.4591	-0.64842		10.0112	0.94996
7.94237	0.065623		10.6103	-0.35953		10.2032	-0.27758		7.00906	0.38986
10.045	-0.98252		9.31287	-0.47659		9.15587	0.2038		6.45242	-1.73454
10.0281	-0.27967		11.2384	-0.3497		9.02903	0.202137		2.79083	-0.40921
7.99744	1.41182		8.31725	-0.76063		8.0812	0.331604		9.2197	0.369769
9.6716	-1.18346		9.40642	0.298719		10.8537	1.40046		8.93303	-0.48542
8.04888	0.85094		8.09224	-0.34064		7.34811	0.973511		10.8206	0.672575
9.30892	-1.08107		10.0413	-0.73738		7.43285	0.164782		10.2602	-0.96019
12.3177	-0.45963		10.4521	-0.50771		3.38816	1.02756		7.5715	-0.02954
9.97192	-0.32821		7.59674	1.31065		9.16934	0.434764		7.60101	-0.50549
3.75862	0.079967		9.13202	-0.6121		9.03973	-0.37178		9.14488	-0.4914
7.06953	0.771156		8.08426	0.787163		10.6174	0.616668		11.0058	-0.07203
6.09735	0.634698		8.59188	-0.52501		9.56695	-0.53553		8.85421	-0.13187
9.12438	-0.42897		12.9722	-0.78751		7.63091	0.353245		10.9971	0.143407
5.5053	0.459947		10.0726	-0.10503		7.62106	-0.11397		8.08527	-0.22972
6.09125	0.390959		3.48219	-0.34258		8.95007	-0.5952		9.16878	-0.45089
10.6161	0.006666		8.66857	3.61693		10.7732	-0.16051		8.24054	-0.22997
9.03464	0.614078		6.97149	2.57111		8.94391	-0.16921		9.96681	-0.58905
9.33318	-0.069		9.47266	0.668105		11.0333	-0.12777		9.9464	-0.16336
8.59502	-0.38357		4.90652	1.29034		8.20533	-0.26698		7.77935	0.564507
8.21273	0.648792		5.37705	1.23798		9.69663	0.091082		9.34726	-1.13479
7.23321	1.2592		10.77	-0.004		8.06432	-0.06675		8.27725	0.172599
11.2406	-0.94308		8.70159	0.330273		10.0463	-0.70374		9.07499	-0.87027
8.15033	1.43253		9.33874	-0.20812		10.1548	-0.15957		12.2486	-0.35564
10.6422	-1.42483		8.6056	0.104851		7.98547	0.580676		9.92336	0.128907
7.97264	0.500869		8.4857	-0.06385		9.52923	-0.77865		3.94883	-0.39609
9.5475	0.94262		6.83516	1.48389		8.31628	0.762646		7.23575	-0.45214
8.87622	0.630791		11.7124	-1.0504		8.97738	-0.60844		7.05147	-0.82632
8.4879	0.263771		8.18914	1.26405		12.2013	-0.27601		8.45101	-0.63454
12.0403	-0.3777		10.2656	-1.16603		10.1304	-0.05269		5.18176	-0.06088
6.91982	0.295674		8.02223	0.640871		4.45451	-0.47323		5.77766	-0.03648
9.01362	0.531167		9.73242	0.89593		7.84526	0.927287		10.5376	0.194745
4.82729	4.24492		9.03411	0.795093		6.86355	1.21915		8.90888	0.194461
3.05018	0.509578		8.78279	-0.23674		9.07767	-0.25827		9.15387	-0.30847
9.15448	0.145437		12.4208	-1.30969		5.51644	-0.13564		9.15462	0.004305
9.18986	0.032218		6.18701	-0.13367		6.19984	0.147565		8.80291	0.424597
6.09385	1.0204		9.19251	0.297502		10.6393	-0.0164		6.96477	0.271699
9.05303	0.860603		6.29395	3.26528		8.81647	0.308079		11.1863	-0.47998
8.67284	1.3207		9.17523	0.162043		9.13048	-0.19557		8.07634	0.937496
7.78261	0.284652		9.4009	0.010256		8.61825	0.006501		10.0246	-0.765
8.69541	-0.56772		6.16009	0.579718		8.54901	0.717854		7.88242	0.496241
9.71	-0.51798		9.22998	0.465789		7.531	1.73681		10.4042	0.29121
7.85456	0.762027		9.00212	0.856334		10.5972	-0.56423		9.5411	0.467076
10.1693	0.142493		8.17429	-0.24258		8.25094	0.831861		8.57603	-0.1577
10.1121	-0.48662		8.62025	-0.28458		10.0778	-0.45028		11.8045	0.445855
7.85161	0.763045		9.89432	-0.59112		8.15659	0.548041		7.27636	-0.5014
8.66908	-0.9997		6.99067	1.8458		9.76431	0.861688		9.31738	0.234929
10.847	-1.10286		3.36206	-1.30369		8.94922	0.154517		6.68887	2.45534
8.97633	-0.58915		10.2997	0.088781		8.52507	0.153082		9.32865	0.133741
10.8221	-0.58726		9.85173	0.001561		11.8726	-0.07479		9.04649	-0.08906
5.32474	3.32839		7.83065	1.69999		6.93258	0.143115		6.17387	0.859429
2.38467	-0.59303		8.50624	-1.05879		9.20675	0.158969		9.2247	0.840867
11.0592	-0.81853		11.162	-1.07245		5.60235	3.46702		8.93143	0.764335
9.03872	1.41277		8.99671	-0.12479		3.80658	0.770529		8.02485	-0.0255
2.95881	1.28566		10.9759	-0.30773		9.16517	0.179721		8.77282	-0.35786
8.52959	0.781099		6.64735	2.74285		9.22016	0.036398		9.59629	-0.29
10.6836	-0.78648		2.32421	-0.22919		5.89821	1.52617		7.14686	0.896491
9.4706	0.127075		10.8728	-0.78606		9.03818	0.802554		2.43274	0.610383
8.93824	0.21104		9.99643	0.109374		8.95602	1.50671		10.0381	0.300923
9.07258	0.764445		8.71595	0.358085		7.95496	0.496393		10.329	-0.13546
7.0342	-0.01392		10.2743	-0.41298		8.63903	-0.47139		8.06068	0.537611
10.41	-0.85988		9.64247	-0.05129		9.60248	-0.27218		8.56661	-0.5119
7.19336	2.90588		9.13716	0.595199		7.83641	0.453369		10.5341	-0.72961
14.9023	-1.80023		9.51764	0.72788		4.20424	1.51896		9.90459	-0.08799
7.55558	0.63791		6.85303	0.179078		10.1283	-0.20913		10.4029	-0.30876
9.59999	2.98061		10.6027	-0.74949		9.92943	-0.20132		5.90884	0.46646
8.67812	0.669256		6.86951	1.82202		7.61592	0.801181		3.20554	-0.57893
9.67776	-0.55959		14.7684	-1.88987		8.50439	-0.62113		10.5286	-0.72796
9.32822	-0.21662		7.42101	0.722827		10.835	-0.60769		10.2045	0.493149
8.30106	-0.16762		9.92499	1.59072		9.18704	-0.11972		3.98223	0.820438
8.77359	0.592973		8.56501	0.898039		10.8276	-0.5731		9.11275	0.830714
3.12284	1.26319		9.81532	-0.47721		4.7763	3.56148		10.3482	-0.67831
3.48157	0.989521		9.28809	-0.20089		2.51716	0.124193		9.4297	-0.10222
8.5714	-0.31942		8.4071	0.368408		10.9345	-0.4237		10.1578	0.314187
9.15051	-0.06496		7.14157	1.58939		9.92474	0.529997		9.19115	0.827707
8.57293	-0.40678		4.00902	0.039817		3.74	1.49656		6.9775	0.270151
8.57838	-0.46948		3.92422	0.142581		8.99071	1.01425		10.1401	-0.6768
6.66187	-0.03537		8.32022	0.239706		10.5793	-0.6233		7.68564	1.50463
10.2161	-0.71506		9.36859	-0.17249		9.40763	-0.03869		14.0854	-0.94098
8.42265	-0.51625		8.38206	-0.05327		9.0903	0.36712		7.56002	0.557258
8.77496	0.238885		8.88245	-0.00274		9.34668	0.745986		10.2253	1.98076
9.08337	0.592332		6.60909	0.712448		7.31295	0.036961		9.78154	0.215068
7.50966	0.216053		9.55734	-0.12406		10.2139	-0.50421		9.63968	-0.32042
8.334	0.535903		8.22169	0.138002		7.54078	1.60661		9.41188	-0.08106
10.3761	-0.22884		8.5368	0.351264		14.7417	-0.94241		8.6694	0.195986
11.404	0.20277		9.19661	0.556728		7.54786	0.637643		7.56173	0.22536
9.05002	-0.37546		7.31269	0.17597		10.0556	0.394738		3.76059	0.321392
10.2073	0.06091		8.05298	0.166182		9.62296	-0.1925		3.90991	0.071344
9.6758	0.240005		10.8167	-0.33098		9.71808	-0.11916		8.75022	-0.21803
10.4415	-0.94108		11.4845	-0.06287		9.27547	-0.00296		9.03244	-0.01677
8.92411	-0.12271		9.13564	-0.47122		8.30919	0.368607		8.58987	-0.02797
9.03894	-0.26887		10.1781	0.043695		8.86791	-0.31687		8.82815	-0.22845
8.22784	-0.64437		9.98634	-0.12915		3.86925	1.15987		7.39744	0.142872
10.1041	-2.16913		10.1674	-1.04539		3.76047	1.52981		10.2472	-0.94348
13.1853	-1.95806		9.19264	-0.00672		8.66156	-0.20043		8.79951	-0.12444
8.10976	0.85528		9.48631	-0.41088		9.29754	-0.53983		9.12206	0.234442
10.8092	-0.623		8.30606	-0.52972		8.05794	0.528106		9.47422	0.371072
11.0658	-0.27386		9.36959	-1.83012		8.52577	0.096217		7.39595	0.763761
5.14041	3.33058		12.7309	-2.09237		6.91454	-0.12153		8.28584	0.463224
9.7357	-1.53109		8.10531	0.283427		9.81349	-0.60077		10.1951	-0.139
3.7183	-1.24892		10.9065	-0.44982		8.17247	-0.05175		10.9862	0.554222
9.2491	-0.72749		11.1202	-0.57889		8.88312	0.352399		9.38244	-0.13134
8.97455	1.15135		4.34429	3.60787		9.56117	-0.12869		10.2103	0.097147
8.04324	1.18596		9.24418	-0.76773		7.5987	0.162723		9.75502	0.212826
8.43766	-0.50009		3.28251	-0.06089		8.42931	0.191152		10.0977	-0.67584
7.59343	1.04507		9.19698	-0.64769		10.4382	-0.24331		9.4254	-0.03131
10.8819	-1.32936		8.75702	1.05598		11.3616	-0.09159		9.61757	0.121341
10.2134	-0.20671		7.87471	1.03052		9.1756	-0.15163		8.03498	-0.24836
8.69402	-0.3137		8.20053	-0.1194		10.3287	0.320557		9.53106	-1.2355
7.1679	-0.63222		5.74692	1.0438		9.70734	-0.00079		12.3332	-1.14869
9.19953	-0.04809		10.9019	-1.67444		10.2486	-0.83416		8.09435	0.489584
8.10596	0.727866		10.2989	-0.25599		9.32533	0.286869		10.6985	-0.30305
7.09956	1.82632		8.65185	-0.25531		9.08596	-0.00589		11.061	-0.33014
9.18417	-0.92657		7.00917	-0.70574		8.10936	-0.11718		5.84894	1.80486
10.9885	-0.74249		9.41554	-0.10692		9.761	-0.69327		9.54326	-1.17213
11.2725	-0.28261		8.5373	0.812689		12.7965	-0.8363		3.49075	-1.85497
9.2884	-0.45428		7.2206	1.66182		7.82999	0.35773		9.05672	-0.18292
10.0003	-0.55357		8.90028	-0.50482		10.7896	-0.57035		9.229	0.596116
8.2512	1.95367		10.9422	-0.33038		11.1818	-0.08312		8.23875	0.55523
7.21254	-0.02555		11.4959	-0.50117		5.59536	2.4701		8.46426	-0.42254
11.7565	-0.23575		9.49962	-0.3828		9.62395	-0.77197		7.83153	0.723917
10.8572	-0.341		9.37194	0.173278		3.22497	-1.02601		9.98969	-0.85763
10.6445	0.059034		8.0103	2.7191		9.07384	0.023501		10.1057	-0.04014
7.43046	-0.26435		7.37003	-0.56242		8.96676	0.608055		8.87519	-0.16867
7.99033	0.644136		12.0113	-0.3134		8.07153	0.665395		6.71807	-0.46587
10.1379	0.465873		10.4698	-0.33552		8.50583	0.063233		9.33941	0.03745
8.7815	1.34278		10.9238	-0.36975		8.38715	0.044359		9.25532	0.514394
8.05671	-0.08349		8.22903	0.080121		10.7047	-0.74951		7.35739	0.802023
8.96967	-1.00348		7.90867	0.14901		10.3409	-0.32554		8.59721	-0.56622
8.54657	-0.02269		10.2533	0.194435		8.74378	0.1295		11.2351	-0.21952
9.45049	0.266735		7.71679	2.3006		7.23358	-0.28752		11.4395	-0.33545
14.2442	-1.23889		8.20692	0.289134		9.16941	-0.15578		8.86633	0.091699
2.21664	-0.25191		7.93085	-0.87305		8.23289	0.729457		9.6468	-0.35525
11.5534	0.109849		8.38649	0.023007		7.32577	0.710851		8.96867	1.54604
8.36599	1.40047		9.71771	0.117035		8.7751	-0.22157		6.83348	-0.45101
9.55913	0.483463		14.6238	-1.53628		10.8861	-0.61215		11.3461	-0.10919
9.01234	-0.38272		5.48581	2.66629		10.9973	-0.29806		10.5052	-0.09064
9.61754	-0.22468		11.349	0.125173		9.14786	-0.0168		10.5526	0.213277
10.6215	0.3228		8.39398	1.39548		9.85902	-0.17298		7.88989	0.02384
11.6402	1.43446		9.56296	0.518555		8.50497	1.72353		7.86788	0.118967
8.39289	1.28316		2.41704	0.673219		6.4875	0.028074		10.4388	0.398916
8.35055	-1.15103		8.60801	0.591109		11.3518	-0.29254		8.72189	-0.08018
8.37321	-0.14675		10.0569	-0.09552		10.5992	-0.12138		8.41976	0.159192
10.9662	-0.82616		10.9996	-0.18111		10.5654	-0.02657		7.79601	-0.28146
2.36353	0.317014		10.9975	0.87167		7.84391	0.117543		8.42274	-0.11976
9.19276	0.340923		7.5246	0.975176		8.02	0.035553		9.61765	0.36281
8.8723	0.319669		7.96068	-0.45215		10.2679	0.130037		13.7347	-0.62332
8.55049	-0.04191		8.50831	0.116746		10.082	0.016372		6.78252	2.09777
8.70423	-0.04612		10.5469	-0.1736		8.1609	-0.27073		11.8232	-0.49867
11.7967	-0.75479		9.2312	0.80628		8.01408	-0.02043		9.21033	0.796088
7.22845	2.30132		7.87821	0.193283		8.55007	0.269944		9.53716	0.231057
13.1715	-0.1323		8.94914	0.17205		9.49499	0.186409		9.38824	-0.25031
9.31039	-0.34773		8.41946	0.13024		14.1763	-0.77867		9.75683	0.121699
8.97138	0.262466		12.1548	-0.86099		6.94091	2.47503		10.5213	0.292316
7.28009	-0.19795		8.57834	0.883932		2.6352	0.554718		11.5512	0.335763
10.4541	0.081107		12.6465	0.043822		11.424	-0.86742		8.41068	0.69429
8.97797	-0.44369		9.02643	-0.004		9.04165	0.32687		8.30218	-0.58287
8.6472	-1.02248		8.9617	0.40134		9.36918	0.541489		8.70829	-0.22044
9.39344	-0.47159		7.37039	-0.11662		8.63988	-0.20311		10.9019	-0.93372
8.65796	0.567667		10.596	-0.22568		9.68777	-0.20114		2.83423	-0.29726
3.2523	1.82371		8.97242	0.052826		10.6611	-0.28045		9.78597	0.279299
8.48567	0.498377		8.12882	-0.63659		13.2177	-0.06764		8.28578	0.157997
9.04805	-0.10312		9.76788	-0.28787		10.039	-0.41247		8.45389	-0.09269
9.76988	-1.11827		7.9689	-0.0764		8.13307	-0.53106		8.8081	-0.1576
10.2544	-1.06219		2.85457	0.609723		8.45379	-0.24292		11.7663	-0.04857
8.48585	-0.66569		4.21771	0.239613		10.6087	-0.65376		7.97372	0.629564
12.105	-1.57192		2.75446	0.130729		2.64804	0.142223		12.07	-0.04554
12.1023	-1.48736		8.8176	0.328244		8.9503	0.467193		9.04199	-0.14831
4.91871	0.644818		8.75647	0.168432		8.53031	0.548502		9.05011	0.331176
2.39547	-0.82797		10.0237	-0.96235		8.74624	0.096287		7.68237	0.033903
9.69646	-0.22342		10.4003	-0.79844		8.44742	-0.25745		10.8973	-0.03316
9.0481	0.155215		8.6382	-0.69588		11.6807	-0.44236		9.37976	-0.19644
7.47768	3.67995		12.0104	-1.84445		7.68146	0.946248		8.50154	-0.3912
8.27034	-0.26363		12.3397	-1.48021		12.9173	-0.70898		9.6489	-0.09344
10.5741	-0.97127		4.60396	0.692189		9.10423	-0.19209		8.24872	1.39399
9.7935	-0.55609		2.06749	-0.47351		9.18813	0.130993		3.46481	-0.87218
6.3235	2.00572		9.9993	-0.19679		7.87401	-0.02751		2.16979	0.041526
7.93502	-0.56075		9.08956	0.160485		10.597	-0.27948		8.66828	0.442331
6.98947	0.798579		7.70855	3.16435		8.71798	-0.27849		8.75109	-0.11696
8.8508	-0.16079		8.20589	-0.34039		8.26917	-0.23554		9.3805	-0.87634
11.6938	-1.8074		10.7299	-0.41407		9.41862	-0.45398		10.063	-0.55739
1.9901	-0.96282		10.1476	-0.71261		8.36015	0.32676		8.55219	-0.44544
11.3702	-0.72612		5.32266	2.98844		3.23758	0.979409		11.3819	-0.90327
9.19896	2.81883		5.61581	6.3998		4.58477	1.48648		11.5567	-0.75148
11.5139	0.115725		7.06801	0.001996		2.8325	0.476268		4.99233	-0.18949
9.92304	-0.11447		6.43495	0.943422		8.58442	0.408696		9.92216	0.062098
7.97009	-0.37788		9.08119	-0.41088		9.05248	-0.46148		9.13277	0.317549
5.81332	1.29547		11.1769	-1.91262		9.6321	-0.70792		8.70724	2.31392
10.207	-0.0404		11.1233	-0.66547		10.144	-0.55536		8.32104	-0.33243
6.66441	0.933917		9.06849	2.51482		8.39875	-0.14629		10.3262	-0.52152
4.22799	0.384075		3.4162	0.911287		11.732	-0.70966		9.52302	-0.17057
9.9835	1.11048		11.5119	-0.29106		11.9085	-0.88056		5.75812	0.75465
6.0313	0.264786		9.6698	0.06266		4.43995	0.342536		8.16617	3.4774
7.58415	0.596676		7.83884	-0.24024		9.55819	0.016417		6.9779	0.228399
10.0939	-0.39668		5.65358	-0.5807		8.97364	0.298878		7.2721	0.319259
10.2729	-0.19325		10.317	0.213483		8.29812	1.80873		9.21365	0.140709
9.63073	-0.27719		6.30851	0.884433		8.239	-0.11833		10.6285	-0.98632
10.9334	-0.36032		3.32061	0.36435		10.4664	-0.08304		10.5682	-0.57625
11.9524	-0.80835		9.43363	0.365074		9.87679	-0.18811		10.0397	0.944873
2.26796	-0.11261		5.53596	0.215382		6.71953	0.877502		3.7662	0.77533
9.64521	-0.32081		7.46909	0.478734		7.51242	4.22592		11.6945	0.226357
9.94327	-0.11221		9.90572	-0.16034		7.45102	-0.28913		9.6908	-0.20253
8.4041	-0.06594		10.3851	-0.02362		7.30797	0.396435		7.56319	-0.10106
11.0955	-0.77649		9.65764	-0.2408		8.96393	-0.24622		5.506	-0.09224
8.78272	0.290399		10.9645	-0.51859		11.1205	-0.80962		10.1376	0.221444
11.6116	-1.21962		12.2562	-1.38632		11.2075	-0.53886		6.39555	0.48741
11.2023	-0.46642		2.15239	-0.17271		9.80146	0.174665		3.11643	0.005565
9.40292	1.78239		9.16216	0.290944		4.1384	2.17239		9.71927	0.041781
10.8498	-0.52261		9.6645	-0.22871		11.4003	-0.51414		5.85324	0.206481
9.4923	-1.11394		8.09801	-0.00309		10.0268	-0.52023		7.98264	0.2008
9.2764	0.169434		10.6826	-0.33255		7.81671	-0.08721		10.0304	-0.08598
7.14801	0.572297		8.75126	0.566517		5.6452	1.29541		10.2505	0.464442
8.39843	-0.35		11.4476	-0.9492		10.3809	-0.06423		9.47668	0.007969
9.32351	0.967144		11.3809	-0.54882		6.91699	0.475425		10.5678	-0.36898
9.6802	-0.80301		9.61108	1.17335		5.47152	0.437506		11.6274	-0.68343
10.0584	-0.9796		11.1233	-0.77534		11.6055	0.069487		9.31304	-0.24364
9.08718	0.508146		9.19481	-0.81708		7.80704	-0.33279		8.79675	0.032941
8.39328	1.92178		9.19964	0.354513		7.80604	0.555712		7.25824	-0.05346
8.94518	0.337848		6.42608	0.369987		9.95287	0.004275		11.5363	-0.29747
9.81476	-0.38329		8.1164	-0.09762		10.0844	0.241085		8.9238	0.103604
7.68405	0.758312		9.22524	0.659262		9.51938	0.060858		11.3711	-1.01783
10.3375	-1.28801		9.65654	-0.91872		10.9453	-0.16001		11.0274	-0.21534
8.45699	0.799087		10.2341	-0.82861		11.729	-0.56708		10.052	0.70792
10.0017	0.96293		1.84461	-0.56444		2.70354	1.32567		10.7744	-0.28144
7.34193	0.716566		9.77637	-0.40575		9.12562	-0.22188		9.16599	-0.76753
8.47877	-0.02125		9.24787	0.365732		9.22313	-0.37746		9.77898	0.140569
11.6453	-0.0071		9.19797	0.767583		7.5896	-0.25641		7.38182	-0.2679
9.15989	0.024429		9.94677	-1.11162		10.9625	-0.48632		8.22422	-0.36529
10.7276	-1.53353		7.84857	0.679047		8.92267	0.388432		8.9816	0.851003
9.52	-0.33479		10.6023	-1.12617		11.2685	-0.82911		9.35478	-0.51532
11.8191	-1.77572		8.00306	0.563703		11.0387	-0.32544		9.6417	-0.37666
8.76544	-0.42627		10.5575	0.407241		9.81489	1.40538		9.48903	0.366967
6.20503	1.36217		7.40228	0.934898		11.1541	-0.32382		8.91779	1.12841
8.4359	0.474421		8.80126	0.573413		9.00628	-0.45028		8.97463	0.305101
11.1109	-0.85508		11.577	0.384094		9.61411	-0.01464		8.9122	-0.03577
10.0649	-0.57724		9.18664	-0.12837		10.1726	-0.33888		7.85792	0.867097
5.97642	1.31827		10.6836	-1.36525		7.94686	0.122528		10.1315	-0.84653
10.8004	-1.23987		9.24254	0.060518		3.53618	1.91852		8.66185	-0.01253
8.7357	0.206265		11.5183	-1.93739		9.05566	0.215697		10.2861	0.730236
9.0977	0.593703		8.17273	-0.01109		9.5551	-0.35606		7.75889	0.67733
10.4447	-0.3587		5.27154	2.5251		10.0864	-0.54367		8.37076	-0.04335
12.1469	0.301509		8.47087	0.257678		9.80998	0.530627		11.9808	0.48242
11.2579	0.363549		11.145	-1.12887		9.41983	1.25408		9.25902	0.293999
8.18723	-0.1943		10.1457	-0.56319		9.04015	0.36128		10.5066	-0.70937
8.3596	-0.10914		6.52945	-1.00274		9.21027	0.075049		9.80195	-0.40481
9.30136	-0.29311		10.9173	-1.13503		7.67886	1.08073		10.9506	-1.08132
9.44764	-1.26483		8.73175	0.458893		10.4826	-0.77966		8.00712	-0.43641
9.39154	-1.28977		9.22096	0.616739		8.58422	0.080657		6.55679	-1.58478
11.4114	-0.86604		10.524	-0.34244		10.2604	0.489528		8.0059	-0.03768
9.85989	0.237883		12.4752	-0.7956		7.74364	0.621959		10.6826	-0.60292
8.54649	-0.36242		11.5153	-0.74565		8.95071	0.098527		9.84037	-0.25823
6.63711	-0.56453		8.28924	0.165231		11.9279	-0.51058		6.12282	-0.24926
11.2934	-0.28482		8.53723	0.026095		9.19735	0.002369		10.325	-0.80865
10.9395	-0.72837		9.37309	-0.4095		10.3666	-0.73536		9.19845	-0.07803
11.5597	-0.67884		9.01905	-0.46112		9.76825	-0.09939		9.08079	0.455912
9.4301	-0.16734		8.9903	-0.82441		11.4215	-0.7882		10.013	-0.18468
9.36193	-0.89792		11.6571	-0.97047		8.34219	-0.52438		11.6398	-0.42353
8.69666	-0.57905		10.1013	0.078164		6.76698	1.94018		10.777	-0.41348
7.71762	-0.29285		8.66865	-0.26247		8.46731	0.134949		8.61908	0.196898
10.1043	0.725687		6.54987	-0.02888		11.5361	-0.28186		8.54469	-0.09488
7.76712	-0.44086		11.3605	-0.56157		9.8573	-0.36805		9.14635	-0.35219
12.4338	-0.66913		11.2026	-0.80312		6.20292	0.806449		9.04127	-0.97232
10.4917	-0.60162		11.2461	-0.56978		10.6953	-0.72778		8.58877	-0.63334
10.5584	-1.18491		9.62748	0.078033		8.51776	0.215582		11.2744	-0.54278
8.31264	2.22112		8.9895	-0.51769		9.10782	0.588778		2.99994	0.826904
8.4859	-0.27794		8.33055	-0.46579		10.3002	0.096426		9.89083	0.156936
8.974	0.649938		7.66219	0.07363		12.677	0.139711		8.80125	0.044072
10.6402	-1.61002		10.3335	-0.34093		11.8012	0.149443		5.97916	-0.35008
2.09896	0.127353		7.42477	-0.12115		8.17804	0.176926		11.4697	-0.30785
7.97992	0.070757		12.6814	-0.82209		8.39936	-0.1198		10.9027	-0.52624
7.58737	0.21486		10.2872	-0.76311		9.35241	-0.29081		11.3687	-0.40791
8.14415	0.068483		10.4783	-0.87289		9.08601	-0.44145		9.17313	-0.26375
9.97122	-0.5441		8.31857	0.528397		8.86391	-0.53621		9.80098	-0.28103
9.90761	-0.49015		8.01671	-0.42172		11.2095	-0.45869		7.98774	-0.28766
5.98315	-0.31405		9.32047	0.066221		9.84739	0.257562		8.06112	-0.42671
10.6917	1.03741		10.7657	-1.72585		8.33853	0.460735		10.6498	0.762915
9.01546	-0.47062		7.77925	-0.13313		6.38853	0.312556		7.9816	-0.27391
9.31708	-0.94245		7.1883	0.678861		11.0078	-0.32816		12.2666	-0.17201
8.24409	-0.03908		8.04282	-0.04828		10.8661	-0.54765		10.0948	-0.49793
6.82064	2.62073		9.64463	-0.514		10.9961	-0.18098		10.3374	-1.05323
11.0956	0.293048		9.30202	-0.17299		9.34045	0.184549		8.2653	2.12984
9.73878	-0.04365		5.90379	-0.35348		9.06114	-0.78926		8.47446	-0.30318
7.5305	1.08763		11.2008	0.615468		8.26544	-0.0657		9.15068	0.366997
13.3034	-1.86329		9.2064	-0.18232		7.88159	-0.19176		10.2683	-1.04491
10.5284	-0.95294		8.57731	0.228245		10.5575	0.259203		7.59776	-0.07799
7.37923	-0.45106		8.43943	-0.43287		7.8066	-0.18549		7.91538	0.076
8.70838	0.376556		6.98585	2.78305		12.341	-0.50869		7.82982	-0.07986
7.56455	-0.20808		11.3419	0.092635		10.6183	-0.42673		9.8118	-0.35429
6.13177	0.666678		10.0543	-0.23703		10.3332	-0.84725		9.67875	-0.5662
11.625	-0.61488		7.96581	0.69225		9.24725	2.347		6.09633	-0.5997
9.78915	0.516444		12.6885	-2.04984		8.51022	-0.13546		10.6064	0.328991
6.41243	1.23629		10.304	-0.59484		9.38592	0.656845		9.12052	-0.56685
8.41791	-0.3635		7.16559	-0.05141		10.3954	-0.5657		9.17398	-1.13881
7.39221	-0.7469		8.74487	0.186268		3.29232	0.210221		8.33373	-0.10647
11.6744	-0.38244		7.94393	-0.0416		7.98117	0.244261		7.38	1.16872
10.1832	-0.22127		5.4912	0.896706		7.47525	0.404519		11.2625	0.388374
6.67822	-0.37275		12.1781	-1.58448		8.37468	-0.32105		10.0125	0.391213
8.79392	0.149072		9.90011	-0.16231		9.71529	-0.33499		7.52157	1.03223
10.3788	0.877669		6.28831	0.011249		9.60297	-0.33278		12.3407	-1.12007
9.80994	0.263806		8.45768	-0.24785		6.76293	0.235328		10.0865	-0.93487
9.17372	0.325971		6.26047	0.019703		10.526	0.256138		6.92536	-0.35283
11.4096	-0.25248		10.6375	-0.01526		8.83877	-0.20692		8.62416	0.111563
12.5328	-0.84096		10.2596	0.076572		8.80251	-0.73236		7.7012	-0.21579
9.50558	-0.0718		6.40834	-0.14496		8.61628	0.163326		6.08576	-0.23236
13.508	-1.79805		8.73325	-0.18396		7.06186	1.57122		11.0766	0.754756
5.84367	-0.06265		9.72486	2.03466		11.0257	-0.01855		9.81891	0.455892
9.67369	-1.2118		9.94163	0.175765		9.72108	-0.01427		6.39709	0.624235
9.49832	0.206878		9.22648	0.296915		8.09029	1.23503		8.13189	0.264204
3.66489	-0.62957		10.8811	-0.82906		12.7912	-0.7712		6.10005	0.217389
10.8679	0.363822		12.4922	-1.21719		10.2817	-0.71491		10.6316	-0.36135
4.96424	0.825178		10.1782	-0.33703		7.25556	-0.10156		10.3234	0.222437
8.17881	-0.08532		13.0453	-1.92147		8.79621	-0.01519		6.18946	-0.40014
9.92381	-0.40599		6.57966	-0.6938		7.42501	0.052512		8.79169	-0.33938
9.27383	0.037222		9.29969	-0.48682		6.48156	0.714204		11.9156	0.362097
9.94867	-0.04502		10.1608	-0.09977		11.505	0.730402		9.93889	-0.00469
10.9958	-1.04243		2.15537	-0.96878		9.84132	0.562904		9.38285	-0.06273
8.69086	0.198271		10.9108	-0.52127		6.422	0.910761		10.9719	-0.58652
12.0159	-0.04319		4.93769	0.65487		8.26796	-0.32259		12.2439	-0.7382
9.83677	-0.30413		7.96275	0.331613		6.64269	0.794266		9.60981	0.008026
8.88055	1.09515		10.0873	-0.46839		10.9568	0.108348		12.6491	-1.11264
9.63546	0.351714		9.70254	-0.05443		10.3024	-0.1922		6.10667	0.031055
9.86089	-0.15478		9.90616	0.247144		6.46747	0.210896		10.1369	-0.8672
2.56173	-0.31835		10.9711	-1.32748		8.9146	0.137414		9.56408	-0.19913
12.1436	-0.59691		8.19266	1.22654		9.90669	0.556322		3.62328	-0.28158
7.59776	0.046452		12.1732	-0.44939		9.696	-0.0233		10.7653	1.02781
12.2917	-1.40977		9.04502	-0.2901		9.32912	0.157666		5.5861	0.332409
9.94827	-0.01658		8.51473	0.943599		11.109	-0.41239		8.08964	-0.10658
9.95844	-0.13647		9.73569	0.283792		12.4658	-0.62501		9.68295	-0.40088
8.20532	2.16579		9.66791	0.297546		9.3644	-0.02615		9.14625	0.104647
4.94593	-0.54623		1.99418	-0.95185		13.0149	-0.73524		10.002	-0.0722
10.4382	-1.42346		12.3504	-0.73005		5.66252	1.1816		10.2178	-0.57917
12.219	-1.16716		7.94301	0.246542		10.0032	-0.45479		8.89667	0.018052
9.77826	-0.32998		12.1898	-1.7256		9.37477	-0.13728		11.7497	0.002061
10.1276	1.39973		10.3456	-0.04957		3.24841	-1.34878		9.65315	-0.0968
5.80887	0.202158		9.20246	0.358716		10.9603	0.006076		8.58891	0.539092
10.1313	0.35966		6.42191	3.29034		5.15561	0.268471		9.86739	0.238877
9.57432	-0.49996		3.81816	-1.00226		7.79768	0.168966		10.1412	0.228508
8.21697	0.896926		10.2786	-1.00311		9.74048	-0.25687		11.8326	-0.44383
5.33203	4.81296		12.5848	-1.06255		9.47015	-0.12676		8.2593	-0.209
7.98842	1.06036		9.65684	-0.55616		9.8184	-0.01983		11.7381	-0.75806
8.33126	0.787098		9.51547	0.431448		10.8425	-0.78463		9.03137	0.425588
7.35331	-0.24328		5.48317	0.020473		8.94262	0.174264		9.52606	-0.21845
9.30242	0.623196		10.404	-0.46209		12.0742	-0.49779		9.17271	-0.72678
9.55141	-0.33079		9.31325	-0.67766		9.5671	-0.2848		4.506	-0.82465
10.5247	-0.92029		7.57076	1.26547		9.35337	0.81397		10.1617	-1.08208
10.4254	0.59511		4.29726	2.86128		9.79265	0.240926		11.8912	-0.55068
8.78605	-0.43769		8.16397	0.293136		10.0956	0.044213		10.0682	-0.58755
7.67599	0.518438		8.5243	0.583223		2.7681	1.00262		4.2091	1.13751
9.25657	-0.99166		7.76815	-0.13302		11.9962	-0.41935		9.84506	0.157158
10.2016	-0.38579		9.50436	0.473999		3.68784	3.11465		5.57551	0.329491
12.0413	-1.17825		9.84586	-0.35094		7.78777	-0.19462		10.369	-0.18307
11.1513	-0.23267		11.1874	-1.26765		12.112	-0.8505		9.57225	-0.33934
8.82177	0.652729		9.76111	0.331233		9.93819	-0.30759		8.34211	0.760868
3.07296	-0.22421		8.81459	-0.11532		9.46647	-0.47727		4.64023	1.93538
3.0267	1.63425		7.45073	0.260608		8.86512	0.14734		8.34106	0.291712
5.11528	0.624283		8.98863	0.098875		4.64365	-0.51574		8.22422	0.628661
8.45814	0.177049		9.72655	0.415831		10.2917	-0.86662		7.75541	-0.04024
7.48949	0.080625		12.3027	-1.22578		12.1668	-1.03808		9.37041	0.259849
14.108	-1.92776		11.2626	-0.53499		9.72297	-0.4641		9.87906	-0.17205
10.9607	-0.15306		8.94809	0.500763		5.51004	0.815421		10.5674	-0.66648
9.36742	0.346194		3.0137	-1.08208		11.7109	0.187685		10.0881	0.851103
9.15655	0.384404		2.68754	0.749383		7.51011	0.065551		8.70538	-0.19074
8.11725	-0.73566		4.97282	-0.08192		10.5724	0.067994		7.6152	0.396228
10.7471	1.93507		8.38905	0.093412		10.468	-0.34657		9.88401	-0.96738
12.1466	0.966081		7.30204	0.587491		8.47824	0.287351		10.7954	-0.90454
4.39101	1.20227		14.1484	-2.02822		6.39424	2.07292		11.9781	-0.76791
8.88701	-0.33675		10.9229	-0.20706		8.21861	0.602086		11.2669	-0.31227
4.9949	-0.02776		9.37703	0.348875		8.37501	0.222768		9.06387	0.457913
3.70016	0.969798		9.23785	0.764097		3.67498	3.08894		2.99624	0.336207
7.83598	1.16676		8.32788	-0.57303		7.69185	0.458618		3.07151	0.858793
7.84791	0.198189		9.56265	1.48322		9.31676	0.613308		4.06793	0.984963
8.78269	1.38126		12.4446	0.702237		9.50781	-0.26457		8.44206	0.027899
10.6878	1.72832		4.80003	1.24246		10.3651	-0.35632		7.53256	-0.0373
6.19341	-0.605		9.13637	-0.11115		10.3319	-0.26881		13.3551	-1.1361
8.10384	1.36044		5.08898	0.264445		8.35846	0.290091		10.9174	-0.06866
7.69498	0.873072		3.0868	0.601107		7.53907	0.742524		9.42006	0.355304
3.75331	3.48663		7.6728	0.914042		9.2614	-0.67522		9.92483	0.191461
7.65689	1.69075		7.78965	0.710338		9.54731	-0.42948		8.22939	-0.14327
7.64121	-0.98831		2.48239	-0.21481		11.7606	-0.782		10.7946	1.23273
3.16556	0.487735		8.12617	1.9326		10.9189	-0.2407		12.2455	0.359876
10.3962	0.845277		10.9753	2.72777		8.91954	0.538922		5.27104	1.78864
7.01532	1.68642		5.52492	2.19743		3.46693	0.969902		9.14308	-0.15102
4.69137	2.96107		8.65896	-0.68573		3.26306	1.72792		4.29974	0.728996
3.81563	3.2219		7.99474	0.633547		5.90925	0.851419		2.97815	1.09035
4.10509	0.324427		2.86419	1.08516		8.22752	-0.1807		7.95057	0.85328
9.74871	-0.43949		7.09657	1.54943		7.57168	0.48701		7.7949	-0.20101
9.3113	0.023058		7.28754	-0.28794		13.6671	-0.70105		2.34702	-0.72079
9.66177	-1.40463		3.99465	-0.02868		10.8279	-0.28615		8.49759	-1.901
7.57257	0.273966		10.0467	0.402291		9.36848	0.042407		10.4245	-0.5933
13.1906	-1.36318		7.34144	1.25852		9.39757	0.187521		4.982	-2.02951
10.2059	-0.10833		4.01983	2.98338		8.51218	-0.50149		8.50124	0.466201
7.89945	-0.09289		4.30702	2.90411		10.5505	0.340673		7.91486	1.22551
6.77066	0.52875		3.76186	1.16516		11.7437	0.485068		2.7015	-0.54034
5.02744	1.1829		9.82788	-0.87765		5.05096	0.856697		3.08861	1.04046
8.21405	2.03111		9.33616	0.409389		8.94691	0.533565		7.26433	0.314808
7.66519	-0.1391		8.76892	-1.31433		6.04205	0.509571		7.99497	-0.17775
9.46763	-0.87588		7.60598	0.605728		4.05111	0.306107		3.9457	2.36581
12.7548	-0.9236		13.3533	-1.71848		8.11491	0.974016		9.9792	0.906462
10.5585	-0.99203		10.5074	-0.16986		8.02171	0.588809		6.51282	0.953635
8.38891	-0.21757		5.98896	0.132296		3.48596	0.344489		4.02188	1.47646
9.3893	-0.2805		6.42978	1.4828		8.11096	0.512708		5.46614	1.99195
9.14768	-0.4179		4.74232	1.57741		9.73983	2.19147		4.69824	1.34569
6.10656	0.316497		7.91096	1.34518		4.51784	2.44363		4.52031	-0.04618
10.9646	-0.47518		7.25669	0.420384		9.26919	1.30039		9.55675	-0.43903
7.17224	0.155506		9.07556	-0.41687		7.9582	0.847178		9.69544	0.017326
8.56529	-0.52362		12.9538	-1.09043		3.01282	1.5794		8.83424	-1.20531
12.3211	-1.04935		10.611	-0.92068		4.21392	3.23911		7.73635	-0.18201
9.54389	-0.35506		7.7776	-0.00079		8.30022	0.854275		13.0893	-0.82545
9.50738	-1.24505		9.14743	-0.11325		7.57494	-0.38021		10.4244	0.155941
9.76144	-0.37556		9.31053	-0.61375		4.14737	2.64737		8.096	0.130599
3.99541	1.20094		6.27671	0.305802		2.60057	0.940117		6.95169	0.751989
7.55002	-0.40113		11.2058	-0.65829		6.26187	1.78683		4.66047	0.657696
10.7351	0.147379		7.34852	0.291302		4.17343	2.27945		8.74165	1.03549
8.8487	1.36396		8.08517	0.256753		3.51662	0.201613		7.61341	-0.30492
8.96806	-0.61496		12.4166	-0.85225		10.5908	0.135624		9.3951	-0.76141
7.26155	0.844951		9.6737	-0.25672		2.03198	-0.19708		12.2709	-0.56298
11.3321	-0.73555		9.11494	-1.08805		7.40261	-0.05528		10.395	-0.42455
9.42468	-0.50775		9.97619	-0.40238		4.82619	1.78825		8.30846	-0.26218
8.72984	0.020291		8.15509	-0.07238		3.93245	3.14922		9.3219	-0.28122
7.78455	0.020977		10.839	-0.0652		5.40813	1.56166		9.06152	-0.27086
9.95875	-0.47793		9.30743	0.896975		4.80138	1.51529		6.46899	0.323525
9.51331	-0.67675		9.37754	-0.70103		4.43496	1.54761		11.1349	-0.21392
9.10425	0.653168		7.26866	0.335536		9.7172	-0.31012		7.41063	0.108749
9.08431	0.421929		11.4998	-0.8246		9.50104	0.213145		8.60782	-0.32322
11.3312	0.485894		8.86806	-0.26593		8.9596	0.117479		11.5367	-0.71837
9.1567	-0.82274		8.9031	-0.12938		7.71151	-0.11388		9.6235	-0.08727
6.92248	-0.1587		7.90807	0.053004		12.8873	-0.66344		8.92465	-0.65817
9.44085	-0.32043		10.1842	-0.44719		10.1997	0.069322		9.60656	-0.17589
8.93503	0.075707		8.86117	-0.47146		8.18772	0.153082		3.19778	0.271216
9.18149	0.9136		9.40951	0.373843		6.56689	1.04174		7.89295	0.543729
7.66507	0.978832		8.95284	0.743293		5.44989	0.453085		10.5796	0.321564
11.5387	-0.46361		11.5773	0.416331		9.50258	1.3059		9.64079	1.08396
11.0909	-0.35545		2.58421	0.290807		7.45636	0.489442		8.5973	-0.20922
4.26976	3.73031		9.50167	-0.62862		9.20628	-0.42673		7.38953	0.172263
5.88926	0.027144		7.02906	0.165119		12.5958	-0.57137		11.2151	-0.49232
10.7505	0.313569		9.37851	0.173415		10.5048	-0.41107		9.02774	-0.2917
12.1139	-0.39811		9.18681	-0.03179		8.38636	0.241373		8.79037	-0.18945
9.82854	-0.41401		6.77902	1.76491		9.0639	-0.47554		6.57575	0.818815
11.351	-0.11882		8.19632	0.877402		9.1784	-0.34476		9.68052	-0.27012
9.23905	0.135357		11.8753	-0.76501		6.18079	0.28852		8.84264	-0.34181
10.0623	0.506244		11.4858	-0.58728		10.9261	-0.30946		9.43925	0.454421
8.86282	-0.15847		3.98372	3.59376		7.256	0.395127		9.15208	0.187359
12.0459	-0.70029		6.20162	-0.64561		8.387	-0.44826		11.4052	-0.24153
6.06239	0.119689		10.6531	0.228163		12.517	-0.64441		9.26817	-0.44002
8.09777	-0.49455		12.3042	-0.77687		9.43802	-0.15958		7.35117	0.219963
8.12177	0.211973		9.89408	-0.56758		9.27652	-0.53075		9.481	-0.28984
9.65796	1.03678		11.2304	-0.45124		9.42601	-0.08756		8.89345	-0.15278
9.81646	-0.27658		2.63863	0.177855		3.84339	0.947745		9.84325	-0.53211
13.4601	-1.40969		9.25422	0.079349		7.59872	0.579015		8.07415	0.83609
5.25731	-0.76406		10.4428	0.06719		10.639	0.08041		11.5345	-0.02082
7.59051	2.23428		8.76085	-0.13396		8.98649	0.913666		11.0023	0.246044
9.44172	1.68131		12.5998	-0.82837		8.91837	-0.31055		4.39519	2.42843
9.97989	-0.31205		5.20673	0.15143		7.16305	0.064884		5.4071	-0.04818
8.36796	0.436388		8.18933	-0.12976		11.4298	-0.38009		10.4256	0.218885
6.90116	1.17508		8.48451	0.169887		8.78406	-0.11343		11.4391	-0.21367
4.17531	2.6603		9.6355	0.29744		8.89045	0.074886		10.1726	0.198458
9.31963	-0.00875		9.84858	-0.06166		7.95133	0.489295		10.8393	-0.10142
8.33834	1.70029		13.405	-1.82204		9.78053	-0.43095		2.16944	-0.01852
7.44862	1.09181		3.88323	-0.16489		9.10864	-0.06713		9.15606	0.401598
9.96222	1.30602		7.09308	1.12072		9.10072	0.347555		9.90971	0.766481
4.1523	2.71382		9.35847	0.944817		9.2877	0.318369		8.65351	0.072597
8.5361	-0.01509		9.63916	-0.03268		11.2367	0.015095		11.3794	0.127126
6.27493	0.131345		8.39758	0.257068		9.35765	-0.41777		5.97789	-0.13067
7.38166	0.026259		7.49839	-0.50308		7.02217	0.287046		7.28761	0.073005
12.0344	-0.52808		4.3786	1.54392		9.20601	-0.14075		3.14008	2.00871
9.33824	-1.18578		2.18267	0.291055		8.88452	-0.11915		8.529	0.243059
10.1897	-1.35339		9.58878	-0.2443		9.29082	-0.53415		9.279	1.05485
9.53453	-0.57614		8.70886	1.38082		7.92825	0.452489		10.5519	0.213243
4.67657	-0.26809		7.97082	0.222102		11.4995	-0.52201		12.6659	-0.90488
10.901	0.215429		10.7029	0.701651		11.0502	-0.21949		3.92101	-0.27059
8.33237	0.842902		4.99287	0.691711		4.69717	1.82234		7.29302	1.49666
5.85403	0.237987		8.38349	0.266761		5.87581	-0.73831		9.29218	1.50018
9.33992	0.284614		6.13544	0.466097		10.7561	0.119969		9.41873	-0.17087
9.59624	0.944874		7.46638	-0.08033		12.027	-0.52577		8.17867	0.192173
7.90902	0.14871		12.303	-0.87542		9.88667	-0.4602		5.89803	0.00171
9.67578	-0.17151		9.68929	-0.92768		11.1123	-0.31247		4.18528	1.15018
9.05234	0.12201		9.91269	-0.85182		3.04822	1.92762		9.26965	0.129423
8.43342	-0.6298		4.19662	3.81014		9.24	0.09025		9.2369	0.815394
6.46973	1.35516		9.26388	-0.12024		10.3088	0.125224		8.3831	0.552902
9.72944	0.483956		4.40013	0.198378		9.12455	0.582529		11.0959	0.414255
8.47363	4.25474		11.1313	-0.31199		12.0982	-0.58275		4.61414	1.23148
8.86986	-0.6567		8.60443	0.200339		6.80145	-0.18051		8.78978	0.117209
7.42743	0.647474		5.13449	0.652661		8.15525	-0.00869		6.69948	0.35534
8.41141	-0.3609		8.94702	0.247966		7.29436	1.27381		7.28497	-0.24987
9.86436	-0.25511		9.67325	0.64754		3.99567	2.00021		11.7762	0.008683
10.8671	-0.4002		7.33969	0.879364		9.8188	0.16353		9.40303	-0.47378
11.7369	-1.24		9.69573	-0.14528		9.5306	0.170947		9.72354	-1.01227
13.1597	-2.41747		9.37923	-0.21027		13.1612	-0.72895		5.31186	0.666498
5.27497	1.68128		7.97066	0.154118		4.57274	0.744475		9.44984	-0.7135
9.55324	-0.10976		5.24897	0.266321		7.20048	0.237607		4.98092	-0.98241
8.48836	0.04277		9.22934	-0.14619		9.41893	0.233621		11.076	0.036042
7.99254	-0.32449		8.69966	4.58156		9.77894	0.012371		8.43172	0.350144
8.96646	-0.31738		8.96351	-0.60362		8.19604	0.173211		5.89562	0.033938
9.1645	0.735097		7.45536	0.286288		6.61489	2.27905		9.46452	-0.02898
10.607	-0.16965		8.3564	-0.25113		4.97273	2.71142		10.0245	0.556161
9.84175	-0.70375		10.1994	-0.35497		3.02256	1.16778		8.15284	-0.57775
11.7425	-0.57506		10.9001	-0.32131		9.25234	0.21707		9.62293	0.007576
8.06881	0.584278		11.6774	-1.73292		8.36873	1.18098		9.03273	0.340426
13.5262	-1.64101		12.5895	-2.541		8.53821	0.839806		8.12891	-0.27988
8.1579	0.043479		5.15532	1.46246		10.3671	0.315352		5.65258	1.04918
9.85962	0.526793		10.0076	0.086388		5.32592	1.41286		9.29947	-0.15639
2.55888	0.698596		8.56671	0.341362		8.6114	0.293723		9.67062	1.82958
8.94584	0.594416		7.88802	0.090072		6.55512	0.004128		8.52491	-0.46358
9.28875	-0.18182		9.42815	-0.53728		7.42301	0.129283		6.96053	0.293606
8.88942	-0.52768		9.62441	0.337836		11.9898	-0.58567		8.40809	-0.1402
6.97857	0.568854		10.7947	-0.09659		9.39561	-0.42489		9.96781	-0.11718
7.72822	0.439517		9.99294	-0.45884		9.9419	-0.87126		10.7877	0.200965
9.21888	0.309217		12.0059	-0.68698		5.25789	1.79301		10.8634	-0.87251
8.06111	0.719507		8.12628	0.35539		9.34616	-0.30803		12.1416	-1.4471
8.72438	0.581301		13.4381	-1.84823		3.97171	0.056177		6.18613	1.05092
14.6137	-1.77984		8.19811	-0.18674		10.9191	0.215592		9.77964	-0.11911
4.18925	-0.85824		9.88794	0.267626		8.50279	0.590928		8.66714	-0.20073
10.4483	-0.3516		3.07381	-0.18163		5.43569	0.876405		7.79529	0.06605
6.09492	6.2229		8.97077	1.02672		9.22026	0.38886		9.15578	-0.11708
11.3723	-1.23392		9.40427	-0.19165		9.92895	0.279253		9.4691	0.333242
9.06467	-0.14506		8.97819	-0.15295		7.85108	-0.02707		10.1797	0.26337
9.49479	-0.60937		7.16446	0.432356		9.52894	0.187636		9.70471	-0.37949
10.4423	0.548063		7.81543	0.385348		9.14993	-0.02591		4.09255	0.231832
9.50079	-0.94116		9.03755	0.471721		8.08676	-0.26614		11.4166	-0.06204
9.93869	0.142646		8.53492	0.355304		6.21027	1.14849		7.90037	0.320333
8.29969	-0.40771		8.8447	0.020912		9.70639	-0.14138		12.8249	-1.01534
9.67942	-0.74711		14.5455	-2.19497		9.56833	1.32036		8.2598	0.336312
10.5359	-0.70306		3.41987	-0.61947		8.89037	-0.3743		10.2131	0.558981
9.34501	0.051453		10.1605	-0.18373		7.34464	0.687819		9.09596	0.469016
7.82705	0.040467		6.11218	5.06298		8.20988	-0.15906		9.14482	-9.9e-05
9.02737	-0.4271		11.4084	-1.10895		9.7902	-0.16042		9.32254	-0.26226
10.1265	-0.20809		8.89867	-0.04695		10.7701	-0.30715		7.26662	0.040638
12.2287	-1.01348		6.59384	0.962796		11.4126	-0.83458		7.89891	-0.00509
7.4771	1.80358		10.7219	-0.16598		12.7389	-0.98338		8.74673	0.771601
14.2423	-1.54768		9.50922	-1.00484		5.90639	0.83405		8.19264	0.871558
4.56668	-0.61673		9.82758	0.066654		9.48595	-0.02174		8.69577	0.431954
8.17864	-1.92959		8.24152	0.009463		8.5585	0.249802		13.8828	-1.06273
9.64372	-0.41574		9.76534	-0.45815		8.0451	-0.3167		3.15441	0.217159
10.4644	-1.39519		10.4255	-0.32181		9.01058	0.085974		11.4998	-0.57255
8.25765	0.382217		9.51188	-0.11546		9.20723	0.332699		8.61435	1.94333
10.5351	-1.02261		7.8142	-0.04725		10.4907	-0.04667		11.1714	-1.01414
7.0352	1.91248		8.96623	0.160347		9.84595	-0.31314		9.06991	-0.13048
9.40797	-0.1141		10.1621	-0.39674		3.78891	2.57118		6.96423	0.138705
9.7816	-0.20698		12.4709	-1.27174		11.6867	-0.51141		10.6714	-0.21077
9.18836	0.237136		7.22034	2.88463		7.92788	0.549536		9.29975	-0.32363
10.6411	-1.01541		13.8511	-1.35362		13.187	-0.71947		9.78543	0.19578
8.59123	0.19753		3.58154	-0.6096		8.05231	0.695954		8.56289	-0.22898
8.10836	0.458142		7.57676	-1.12485		9.99621	0.245085		9.57226	-0.38663
5.77344	1.09749		9.98931	-0.40808		2.65583	0.513457		10.3609	-0.62023
8.77087	0.906578		10.275	-1.11199		9.01184	0.514536		9.29776	0.000289
9.99181	-0.21263		8.11513	0.45599		9.36927	0.308334		7.78511	0.280155
8.09998	-0.0999		10.65	-0.76047		8.84474	-0.27744		9.57276	-0.35147
9.2843	-0.40096		6.97917	0.679553		7.42761	0.180542		9.67334	-0.20469
8.47684	-0.93142		9.60431	-0.12598		7.94451	0.246261		11.8363	-0.64523
8.94492	-0.57882		10.125	-0.57258		9.21973	0.144271		7.84536	1.09106
5.54933	3.33833		9.34228	0.271668		7.5512	1.06824		13.4935	-0.77844
8.28129	-0.3839		10.7141	-0.82705		8.73711	0.373527		3.69578	0.815062
7.57794	-0.05876		8.89396	0.219833		14.3467	-0.71718		7.86941	-0.11935
11.7979	-0.95778		7.95742	0.497514		4.0875	-1.29769		9.72381	-0.23506
10.4505	-0.39575		3.00089	1.0482		10.1998	-0.1984		9.97225	-1.08685
13.4565	-1.63752		5.96948	0.392703		7.2977	1.52828		8.64753	0.284411
7.24182	-0.46522		9.22249	0.959236		11.4893	-0.90505		10.2816	-0.62744
9.8365	0.495272		10.0587	-0.14778		9.03298	-0.09189		7.50669	1.3568
5.24682	0.692271		7.70875	0.266193		7.55841	0.729173		9.68249	0.011339
9.56004	0.200409		9.79257	-0.52298		11.5178	-0.04278		10.1975	0.030073
8.42652	-1.33632		8.70118	-0.37819		9.16968	-0.4483		9.54392	0.314883
9.62242	-0.97668		9.01632	-0.57659		9.79073	-0.05088		10.501	-0.43663
9.23705	-0.16327		4.26839	3.43737		8.61152	-0.21311		8.73084	-0.11915
9.1547	0.040237		8.40368	-0.13274		9.62015	-0.33382		8.31541	0.221844
9.17665	-0.13724		7.74893	-0.19403		10.4717	-0.50428		5.24457	2.83101
8.2947	-0.16358		11.4247	-0.70455		9.40654	0.063183		5.23927	1.01439
7.87183	0.151665		10.9132	-0.5869		7.76332	0.170699		8.28961	0.688132
10.6405	0.570352		13.3472	-1.87041		8.86218	-0.29965		10.1869	-0.01787
7.9276	-0.26407		7.02722	0.363682		10.2586	-0.30801		7.96263	-0.02079
8.48665	-0.17792		10.0391	0.25798		12.1768	-0.74216		9.52791	-0.09385
8.45108	0.205236		4.57976	-0.57823		8.22551	0.55877		8.70193	-0.09825
8.99189	-0.30877		9.65426	0.25373		13.5639	-0.70167		8.7367	-0.23711
6.98393	0.362929		8.15166	-0.52815		3.91461	-0.66775		5.42339	0.595106
10.2438	-0.05984		2.49106	-0.12312		7.86768	-0.3687		8.15611	-0.38176
12.2657	-1.5244		9.56639	-0.62821		9.78592	-0.31394		7.56528	-0.12576
10.1934	-0.75404		9.60335	-0.11121		10.4407	-0.79535		11.3142	-0.82048
8.09728	0.898052		9.31943	0.222573		8.13789	0.664227		10.6879	-0.20034
4.22885	1.86166		9.46217	-0.52971		10.5524	-0.689		12.851	-1.00021
6.00069	0.054644		8.0774	0.680828		7.58168	1.32514		7.09257	0.054052
8.669	-0.88645		7.44124	0.260743		9.42676	0.135051		10.4658	0.317223
10.3606	-0.39649		10.58	0.295149		9.90572	-0.29087		3.93407	-0.08659
11.0033	-0.41281		7.86888	0.041281		9.20592	0.35013		9.95272	-0.23561
7.99903	0.792943		8.80311	-0.05655		10.5535	-0.74203		8.14215	-0.76396
7.83587	1.57262		8.2014	0.920801		8.46509	0.247325		2.58114	0.063145
8.98955	-0.32875		9.2868	-0.34631		7.74268	0.693718		9.63812	-0.41903
9.91909	-0.61098		6.78554	0.652282		12.8428	-0.58609		9.22566	-0.31421
2.10212	-0.02287		9.90206	0.278234		6.30119	1.40922		9.38129	0.212954
8.03533	-0.66869		12.2993	0.841961		8.58955	0.318569		9.24089	-0.08352
9.7959	-0.76673		10.2866	-0.88587		9.92466	0.079466		8.72494	-0.40544
9.22919	-0.86284		8.18235	0.84748		7.93265	0.329181		7.70279	0.243578
9.69743	1.57005		4.04972	0.866765		9.37991	-0.29069		10.8361	0.028747
10.3904	2.16236		5.9016	0.186039		8.6192	-0.50412		7.8173	-0.20717
9.80037	1.14046		8.4519	-0.40676		9.14726	0.088671		8.42911	-0.08875
9.48934	-0.00303		10.4703	-0.33325		7.10835	1.56455		8.10203	0.983819
3.25084	2.14447		11.1862	-0.70207		8.2777	-0.09651		8.92772	-0.40918
13.1911	-1.83599		8.03797	0.106162		7.70708	-0.06161		7.13713	0.128343
13.2232	-1.69413		8.07876	1.03394		11.5938	-0.69171		10.311	-0.34791
10.0492	-1.21339		8.9236	0.17587		10.5331	-0.08104		11.7595	-0.96838
10.6059	-1.06621		9.86102	-0.47031		13.2801	-0.7886		10.1579	-0.55168
10.7488	-0.43123		7.89055	-0.48625		7.10935	0.368781		8.2584	0.585691
11.9293	0.034342		10.2219	-0.63299		9.91774	0.337941		4.45879	0.599314
8.24133	-0.15926		10.3798	-0.3737		5.0665	0.616798		5.49319	-0.03359
9.85081	-0.32459		10.181	0.831014		9.41039	0.185156		8.13036	-0.4234
12.2188	-0.09998		11.1954	0.577155		8.05383	-0.23705		10.0109	0.008754
9.72371	0.55258		10.2602	0.626905		3.31074	1.43274		11.1968	-0.28289
9.73807	-0.65847		9.12688	0.954971		9.28383	-0.727		8.10608	0.191507
9.99732	-0.58512		3.50447	2.38324		9.30333	-0.14894		8.02896	1.16563
7.26726	0.326231		12.7088	-2.13174		9.15524	0.144137		9.12448	-0.22268
8.43549	-0.22483		12.9402	-1.94651		9.14546	-0.35955		9.68444	-0.38184
9.53437	-0.84967		8.57202	-0.02653		8.06749	-0.5713		2.08182	0.115949
3.89744	2.38522		10.8775	-0.51968		7.94741	0.178046		8.02794	-0.08872
10.7793	-0.67946		10.642	-0.57416		10.4763	0.067042		9.84543	-0.38104
9.91323	0.120086		12.3257	-0.43112		8.12519	-0.19189		8.79874	-1.50243
12.2474	-0.38326		8.39901	0.204069		8.9933	-0.11691		10.0761	0.973433
11.0781	-0.16073		9.82793	-0.16349		7.69399	0.913122		11.5156	0.916667
7.34642	1.45789		12.4329	-0.39599		9.00318	-0.37122		10.3947	0.678114
10.722	-0.07358		10.2277	0.38499		7.01622	-0.05029		9.97872	-0.12522
15.4195	-0.9865		9.82763	-0.59982		9.98821	-0.1542		2.42642	-0.69218
3.08393	1.12563		10.0763	-0.68942		12.817	0.337354		2.56658	0.412001
3.48809	2.62544		7.36133	0.69959		9.86334	-0.30529		4.53475	1.76329
10.1445	1.08789		8.43715	0.356723		8.69434	0.708332		12.222	-1.08702
8.61839	-0.47798		10.1799	-1.07177		5.22179	0.944081		12.5909	-0.98537
7.84065	-0.13372		3.66905	1.81558		6.22898	0.783061		9.37046	-0.82131
8.5616	0.316191		10.7465	-0.37427		8.37034	-0.29844		10.9286	-0.44848
8.52201	-0.32027		10.1802	-0.22597		10.4863	-0.06551		9.96803	-0.09817
9.8552	-0.81041		12.299	-0.7305		11.03	-0.36837		11.3046	-0.08358
9.31627	-1.11481		11.2792	-0.35485		7.71497	0.221736		8.42147	0.09255
8.46582	0.144211		7.89354	1.1905		8.32866	1.49495		9.81293	-0.01743
8.91746	-0.12749		11.6124	-0.32925		8.85727	-0.21798		11.9324	-0.08936
7.81578	-0.64837		15.2222	-1.28169		9.57287	-0.43108		10.5383	0.200741
9.91946	-0.52941		3.789	-0.5954		7.94975	-0.16041		9.60786	-0.57033
6.48049	-0.02852		3.78521	1.20136		9.78233	-0.38429		9.6844	-0.36971
9.6379	-0.32156		10.6372	-0.15109		8.93638	0.175586		7.34631	0.214727
8.78006	1.71906		8.4685	-0.42591		10.1115	0.536314		8.62434	-0.24702
9.96642	-0.28825		8.12459	-0.7781		11.1055	0.434013		9.09275	-0.32767
8.22475	-0.03069		8.50335	0.618133		10.1727	0.347108		3.94351	0.363311
6.80299	-0.00768		8.38168	-0.16439		9.27748	-0.22026		10.7361	-0.47985
8.99348	-0.21429		9.70339	-0.54519		3.42731	2.05641		10.1615	-0.11036
9.38185	0.500993		9.31473	-1.23887		6.02085	2.89901		11.7906	-0.44536
10.6369	1.45917		8.78187	0.164385		12.9303	-0.70749		11.2782	-0.25377
7.05571	0.371012		9.19645	0.11134		12.8215	-0.59641		7.87623	0.366935
5.71811	-0.00255		7.78193	-0.23495		9.41478	-0.49872		10.7834	-0.06455
9.70916	-0.7805		10.0151	-0.39073		10.3281	-1.82017		15.6469	-0.45612
8.99782	0.941189		6.8028	-0.1921		10.6497	-0.43408		2.57923	0.388218
10.7622	-1.11138		9.85616	-0.39135		11.67	-0.49147		10.4208	0.590972
7.90396	0.124422		8.66292	1.42792		8.2345	-0.0169		8.83635	0.243607
8.24834	1.86181		10.0058	-0.15682		2.92969	1.53423		7.79443	-0.09509
9.50853	-0.64911		8.31728	-0.09818		9.64621	-0.09245		8.73032	0.353595
4.92408	0.382533		6.871	-0.10476		12.0899	-0.3514		8.34551	-0.12884
10.8436	0.314424		8.90593	-0.38377		9.8173	-0.0168		9.3448	-0.39714
13.3178	-1.3734		9.31414	0.413029		9.5887	-0.23113		8.9639	-0.70068
8.84637	1.586		10.5759	0.837824		9.75164	-0.40817		8.96104	-0.03446
12.0501	2.04572		7.15887	0.33526		7.4425	-0.2121		9.04775	-0.14796
8.62056	0.086668		5.74786	0.557877		8.35392	-0.00529		7.78341	-0.53144
8.43716	-0.49089		9.67675	-0.7558		9.70582	-0.62453		9.71143	-0.37162
7.65361	-0.53828		9.42277	1.08331		4.20197	1.7026		6.72092	-0.15112
8.81382	0.010336		10.6508	-0.86854		10.6703	-0.55073		9.42858	-0.21783
10.908	2.64678		7.54833	0.21542		9.87879	-0.26904		9.14216	1.40552
9.31977	-0.55889		8.5911	1.65384		11.7382	-0.67287		9.97382	0.025616
13.2203	-1.90307		9.11398	-0.30704		10.8118	-0.22582		8.16231	-0.08153
6.61713	-0.44307		5.67727	-0.17564		7.44921	1.37251		6.88101	-0.02992
7.7995	-0.34401		11.1794	-0.00256		10.6548	-0.45147		8.61309	-0.06419
10.666	-0.55037		13.1775	-1.52893		15.5921	-0.84656		9.24243	0.195207
8.46658	-0.675		7.80457	1.14089		3.13447	1.55326		10.6778	0.26074
11.6079	1.77016		11.1693	1.12325		3.579	2.44233		7.2017	0.016238
8.44823	1.23886		8.19812	0.190643		10.525	0.863793		6.03622	0.334284
4.19963	2.31636		8.21363	-0.26012		8.29803	0.051457		9.45541	-0.40827
8.56613	1.49301		6.86268	0.986192		7.79666	0.080711		9.38239	0.413582
8.83175	-1.02059		8.04184	0.969941		8.73827	0.406272		10.3183	-0.47884
8.41504	0.279307		10.8923	2.50332		8.40481	-0.00928		8.28666	0.202496
7.29082	4.44793		9.20557	-0.30895		9.59547	-0.426		8.75726	1.04504
6.59703	-0.05141		12.7192	-2.04934		9.36127	-0.58283		9.24622	-0.29069
3.00652	0.970704		6.05102	2.02082		8.57676	0.182414		4.72741	0.122088
8.73552	0.684569		7.94381	-0.0479		8.78665	0.115448		10.7498	0.085279
9.21849	-0.00411		11.2226	-0.8303		7.99247	-0.07374		12.5525	-1.00376
9.08858	0.411857		9.30099	-0.72784		9.79846	-0.12328		8.55494	0.708496
8.00742	0.534058		10.9089	0.931755		6.68595	-0.0242		11.6819	0.525429
5.94548	0.808282		7.58238	0.806898		9.66885	-0.20044		8.77129	-0.013
5.68883	3.65388		4.02303	1.90184		9.34157	1.15149		8.23592	-0.31752
5.81525	1.4085		8.48407	0.964192		9.93834	-0.08647		7.8334	-0.42665
10.7563	-0.91849		8.07606	-1.39798		8.16795	-0.00751		8.58097	0.038173
10.9724	0.824498		8.28586	0.205711		6.72009	0.523678		11.454	0.806118
9.39529	-0.11626		6.60423	4.67957		8.7633	-0.13574		9.03957	-0.13528
8.52017	0.105302		5.53008	1.21805		9.36698	0.365438		12.3443	-1.15386
7.81104	0.056516		2.37322	0.164822		11.223	-0.30126		6.95465	-1.09396
4.97497	4.4741		8.75817	1.18008		7.0104	0.372565		8.06997	-0.66887
12.2239	-0.15454		9.20613	0.03423		5.721	0.473525		10.3504	-0.67034
12.2063	-1.07783		9.10712	0.191315		9.58648	-0.5735		8.97345	-0.33334
7.13422	0.12545		8.03867	1.16503		2.87141	0.588963		11.4174	0.41545
8.73282	-1.02643		5.83903	-0.24609		9.37354	0.170242		8.39335	0.673027
3.57421	0.875225		4.53885	2.35019		10.5054	-0.31488		4.20692	0.102045
9.04201	-0.16089		5.74622	2.05964		8.10065	-0.22844		8.47291	0.263409
3.90677	3.30966		11.019	-0.92909		3.20167	2.39616		9.09832	-0.51674
6.48194	1.89358		11.2952	-0.34039		8.32351	1.11907		8.55425	0.034066
8.4698	0.205555		9.44779	0.061008		8.95056	-0.04572		8.27789	1.84936
8.48873	2.52319		8.39875	0.064166		5.27467	-0.19454		7.07025	0.196545
8.81879	-0.67631		8.02799	-0.10075		10.8412	-0.08496		3.1718	0.380288
9.92195	0.234146		4.96433	2.21143		12.7563	-0.83121		9.31246	0.168664
5.35084	0.08142		12.4839	-0.32189		10.6084	-0.51674		9.59939	0.210746
7.50699	-1.43884		12.2191	-0.90948		13.8137	-0.00917		9.76065	-0.12255
6.46643	-0.22936		7.38973	0.275838		8.24537	0.475048		7.79295	0.65272
7.8313	-0.67073		8.23648	-0.40403		8.23728	-0.35205		5.9561	0.208646
8.93332	0.086322		3.36722	0.918933		7.18415	-0.09406		5.95387	2.6368
9.34324	-0.40207		9.11132	-0.49485		8.38336	-0.13449		6.98179	1.13271
9.25743	-0.39108		6.068	2.27697		11.9266	1.24248		10.9992	-0.61379
8.90897	0.539909		8.28588	0.484147		9.1409	-0.03538		11.478	0.001118
9.22053	-1.08066		1.73598	-0.78372		12.6549	-0.805		10.188	0.007293
9.62984	-0.87407		8.64036	1.66126		5.98254	0.579561		8.69594	-0.15989
11.3238	-0.47994		8.93612	-0.0555		7.59017	-0.07545		8.28218	0.013931
8.88134	-0.23808		9.68932	0.21677		10.6687	-0.34839		5.40085	0.599976
13.0505	-1.51504		5.61463	-0.02404		8.56961	-0.40896		12.354	-0.60553
11.8613	-0.40823		7.45961	-0.55771		13.2712	-0.0442		11.7028	-0.52214
7.63816	2.39598		6.63473	-0.08381		10.1558	-0.45525		7.31065	0.160704
10.1387	-0.10786		7.79502	-0.4418		4.76891	0.375035		8.36423	-0.26769
10.9163	-1.08144		8.992	0.226862		8.83384	0.270873		2.74431	-0.25985
7.92659	-0.27353		9.13901	-0.34792		8.278	-0.91379		9.15374	-0.38538
9.55019	1.28548		7.85877	1.49563		8.23746	0.303893		3.97888	2.17244
9.3794	-0.88084		9.57181	0.205592		8.01201	1.73028		6.76738	0.590323
12.8926	-1.32292		8.66601	-0.28838		9.04784	-0.04926		8.67149	0.104916
9.30359	-0.64225		9.65082	-0.69646		3.31651	1.27073		9.74388	1.18868
6.96051	0.554618		11.3935	-0.61454		8.82495	0.516655		9.36821	-0.17921
10.7823	0.072908		9.1011	0.003135		9.35953	0.084825		10.1962	-0.22819
9.4174	0.015315		12.8891	-1.57517		9.18403	0.250421		5.99068	-0.34184
8.53491	-0.13808		11.1772	-0.91809		8.53313	-0.03041		7.50605	-0.97748
9.6088	0.166817		5.61163	2.07947		5.43923	0.388992		6.91433	-0.22058
8.30066	0.108824		7.72872	1.17854		7.52474	2.04617		8.24682	-0.28339
8.76065	1.07695		10.4328	-0.13659		6.88739	0.815418		9.09681	0.045867
12.5738	-1.33456		10.9511	-0.76021		10.8577	-0.90016		9.2058	-0.33815
7.91868	0.026619		7.81872	-0.17292		10.7306	0.654548		10.1448	-1.3649
9.4513	-1.11314		9.92391	0.986009		9.39127	-0.07015		9.15058	0.354766
11.719	-0.69047		9.12974	-0.3321		8.23924	0.180382		8.84569	-1.08346
3.06847	0.1099		13.1318	-1.5999		7.94299	-0.07881		9.48251	-0.50531
9.92656	-0.54691		9.13701	-0.41852		5.75197	1.30178		11.1411	-0.42831
6.35878	-0.9788		7.07705	0.299		12.3405	-0.58865		9.32021	-0.15846
8.27199	1.75331		10.7553	0.146912		12.1488	-0.79358		12.3084	-0.9902
6.1728	3.10622		9.72218	-0.01864		7.59084	0.296922		11.9186	0.049241
8.76144	0.363794		8.50243	0.344878		8.23452	-0.3088		4.52011	1.42087
7.84248	0.692684		9.82579	0.057333		4.26198	0.969164		8.01377	1.61914
8.28042	-0.13939		8.50969	0.054652		8.55362	-0.11579		10.5607	-0.14696
11.8379	-0.80557		8.55114	1.17765		5.22539	1.93511		10.8806	-0.76121
8.93306	-0.47256		12.2149	-1.55634		6.73859	1.13234		7.6917	-0.38857
13.5189	-1.74454		8.04238	-0.10557		8.99924	-0.41045		10.4076	0.586883
10.3722	-0.69006		9.19292	-0.86188		9.36699	1.4888		9.20344	-0.67902
7.80748	-0.25755		12.0733	-0.78195		8.81179	-0.11289		12.1996	-0.70698
7.23666	1.67072		8.52927	0.857354		9.71596	0.244017		9.01751	-0.78102
3.74768	0.605427		5.99616	-0.12016		5.22763	0.072758		6.88602	0.057992
7.89273	0.123481		8.44856	1.44677		7.26983	-0.06404		10.7144	0.309942
5.09797	0.442334		6.1867	2.80886		6.45464	-0.01879		9.37338	0.016756
9.83341	-1.64065		9.19614	0.261573		7.8138	-0.38444		8.64417	0.060375
12.583	-1.05016		7.98862	0.569824		9.00757	0.329495		9.54855	0.150382
9.93001	0.265387		8.37804	0.084454		9.25899	-0.4992		8.75523	-0.06353
6.14933	0.362907		11.9604	-1.06996		8.92381	-0.44551		8.71987	0.450711
7.94039	1.19033		9.35838	-0.40529		8.99914	0.016616		11.929	-1.16361
10.6332	-1.42897		12.6848	-1.81114		8.51453	-0.66743		8.05861	-0.15899
8.17397	-0.24611		10.4903	-0.44633		9.53561	-0.61058		8.78045	-0.49053
10.0157	0.709051		7.92217	-0.45685		11.3075	-0.38419		11.3329	-0.36925
5.52593	0.425113		7.48583	1.71133		8.67931	-0.13857		10.4195	-0.01953
10.762	-0.19281		2.58305	-0.35398		12.6066	-0.82885		7.62514	-0.32414
7.08551	0.708251		8.26496	-0.11164		11.9076	-0.68688		7.80697	0.596052
9.17877	-0.10017		3.87268	2.23984		6.73428	1.76155		6.14871	2.0896
11.3149	-0.35991		9.6506	-1.3284		8.13684	1.55377		9.01546	0.230273
9.89466	0.534031		12.7266	-1.77932		9.99582	-0.14226		7.95665	0.822804
9.31806	0.770517		10.23	0.012762		10.7502	-0.99463		8.37477	0.168354
10.3567	3.89444		6.10414	0.291064		7.90675	0.127805		2.01104	-0.23303
3.06845	-0.30374		8.05344	0.830967		9.79721	0.280391		11.5294	-0.08871
8.97113	0.057633		10.5796	-0.99386		9.08794	-0.18702		8.84724	-0.07136
9.07307	0.653987		7.25958	0.658859		12.7591	-0.77589		12.5067	-0.95536
8.80291	3.56917		10.3	-0.10441		9.20372	-0.3125		10.4836	-0.35806
9.59356	1.17727		5.54394	1.26038		6.83008	-0.13647		7.64921	-0.39796
6.02094	3.81494		10.9107	-0.18872		10.4218	0.257155		7.27319	1.06577
11.149	-1.18151		7.10877	0.531642		9.38312	-0.17815		2.8416	0.052013
9.33864	2.50558		9.49053	0.005494		8.33514	0.226703		8.27684	0.179719
2.87622	0.666486		11.295	-0.56892		9.58704	0.092201		4.54264	0.337567
9.48493	-0.36189		10.3202	0.002403		8.23176	0.183999		9.19787	-0.98324
13.174	-1.55975		9.6728	0.12532		8.78873	0.287913		12.273	-0.89044
8.25863	1.49688		10.1859	1.47061		12.2005	-0.73431		9.7967	0.3535
9.36843	-0.65738		2.40771	-0.71407		7.9616	0.087472		6.33879	0.655453
8.72949	-0.01597		9.10485	0.246406		9.01803	-0.24266		8.42596	0.965051
9.43707	-0.17345		9.13507	0.727406		11.4679	-0.2848		10.5932	-1.13324
7.54932	1.94407		12.09	-2.25791		3.69301	1.42207		7.82529	0.04599
7.34469	0.852646		9.55578	1.19678		10.3783	-0.29593		10.3365	0.797313
12.511	-1.36206		4.91431	2.82121		6.58427	-0.54904		5.66785	-0.68536
8.47637	0.381622		10.9795	-0.84146		6.50279	-0.3852		10.8476	-0.0746
11.3139	-0.56859		9.89856	1.56007		10.1802	0.332555		7.21109	0.086779
9.1191	-0.74225		3.27573	0.200319		6.48036	1.26889		9.34512	0.050499
12.9794	-1.46409		9.41669	-0.02075		9.11393	-0.07958		11.2023	-0.42427
3.12022	0.293409		12.8487	-1.7612		8.15915	0.536642		10.2048	0.383139
9.13134	2.91252		8.72234	0.88542		8.27229	0.139434		9.66005	0.393144
6.37616	0.891367		9.33785	-0.21025		2.53482	-0.08421		11.4067	1.85424
6.05721	0.451553		8.30932	-0.3999		3.23728	0.100128		9.41753	-0.04292
10.158	1.48985		9.15039	-0.4916		11.7415	-0.3206		9.00251	0.594145
11.5337	1.30229		7.25231	0.940811		9.15891	-0.08338		10.3873	1.79293
8.45894	1.2745		7.52948	-0.16776		12.8653	-0.74688		10.4624	0.844148
12.1213	-1.61108		12.1315	-0.95084		10.2131	-0.32681		5.16815	1.01188
8.93508	-0.15004		9.18078	-0.3457		7.69304	-0.21495		10.7128	-0.95874
4.30398	0.570111		11.8844	-1.90491		7.37424	1.61428		10.0496	0.555274
8.92221	-0.21223		9.15892	-0.33656		3.91402	0.888759		3.98471	1.00408
9.02072	0.261361		12.3718	-0.97868		8.15967	0.315147		9.60319	-0.12036
10.798	-0.3381		2.14714	-0.52727		5.58856	0.465538		12.3101	-0.96575
8.375	0.442142		9.43334	1.56011		9.69799	-0.9721		8.74911	1.23493
7.67846	-0.33617		6.25007	0.445915		12.402	-0.91109		9.56707	-0.43301
9.40742	-0.19939		5.53755	-0.36415		9.86677	0.145897		8.43896	-0.35711
10.0511	0.479074		9.5185	0.344018		6.377	-0.40546		9.18939	-0.40039
8.10009	-0.01363		10.8871	0.745069		8.20393	0.548608		7.02342	1.11984
9.39666	-0.33562		7.59492	0.857247		10.341	-0.98916		7.66515	0.30676
10.0594	-0.90724		11.9962	-1.40536		7.63137	0.111428		12.3859	-1.12555
7.85363	0.523262		9.03126	-0.01612		10.0888	0.686181		8.64839	0.210403
3.88422	2.62848		3.97088	0.160031		5.72959	1.09061		11.5549	-0.24223
12.0194	-0.3761		8.76254	0.182151		10.3	-0.16621		9.00333	-0.6484
7.8106	-2.2499		9.11523	0.152403		7.2404	0.098269		12.4391	-1.46226
11.14	-0.00703		10.8289	-0.57556		9.05395	0.021299		2.87299	0.142439
8.00398	0.050744		8.28664	0.134036		10.9148	-0.44223		9.63054	1.58608
12.2607	0.473993		7.35483	0.174195		10.1692	-0.08513		5.88816	0.874587
8.66992	-0.39132		9.0492	-0.25303		9.60781	-0.0305		6.17523	0.259976
8.88332	2.24104		10.0153	0.126375		11.9669	0.569785		9.92552	0.212285
8.7263	1.93572		8.08025	0.280589		2.87296	1.21233		11.4663	0.305087
10.8609	0.248497		9.58619	-0.46227		9.14688	-0.26376		8.38259	0.767679
11.8508	-0.88238		10.2151	-0.75415		8.92844	0.175283		11.6765	-0.79198
11.138	-0.28355		7.63597	0.835424		10.1364	4.08041		8.84497	0.120056
10.4884	-1.37226		3.60029	2.91964		9.89543	0.2932		3.80537	0.66161
8.17603	0.227676		11.7386	0.150036		7.38894	4.08729		9.22608	-0.06388
12.4941	1.06157		7.45568	-1.04464		11.1295	-0.76509		9.21737	-0.08158
11.1268	-0.59865		11.4651	-0.07359		9.96978	1.30009		10.5892	-0.16328
17.0302	-1.3733		7.89705	0.454343		3.90071	0.969777		8.55689	0.357594
10.14	-0.20868		12.409	0.196982		9.0238	0.124717		7.87256	0.058482
8.02073	1.46328		8.90516	-0.46226		12.9756	-0.71611		9.41037	-0.00219
9.30224	-0.73275		8.60396	1.68724		8.68524	1.0326		9.71041	0.485713
9.39288	0.452681		8.63627	1.50363		9.15877	-0.35652		8.35995	0.163909
7.99452	0.778068		11.1858	0.047862		8.39145	-0.2271		9.17077	-0.28244
9.71435	-0.68155		12.0738	-0.98164		9.22559	-0.36422		9.87808	-0.7174
9.62284	-0.19588		11.2341	-0.18043		7.14988	0.371031		8.24505	0.800809
10.7762	-0.90251		9.77479	-1.06166		7.72116	0.900752		4.53328	1.56164
7.21422	1.19212		7.99234	0.669809		12.5084	-0.72359		11.994	-0.29705
9.31952	-0.26053		12.2835	0.306048		8.4964	-0.16124		7.91157	-2.01451
7.3125	0.665958		10.9281	-0.32028		11.4547	-0.3343		10.9661	0.232389
12.3656	-0.59997		17.2229	-1.90134		9.03221	-0.31717		8.32104	-0.05492
7.57344	-1.03466		10.4068	-0.44222		12.5713	-1.21177		12.4644	0.348439
6.91379	-0.63834		8.25023	1.14309		3.57496	-0.83519		8.75048	-0.45701
9.90328	0.085098		9.39316	-0.36856		9.05343	3.16923		9.05082	1.35337
9.79505	-0.91108		9.53001	0.419499		5.93489	1.01999		8.95954	1.18515
11.1806	-0.75199		8.50374	0.055959		8.0076	-0.61716		10.8948	0.415883
10.487	-0.7743		9.91382	-0.64414		11.792	0.099913		11.6525	-0.72015
10.6504	-0.79488		9.75728	-0.32184		13.0422	-0.04849		10.7905	-0.02737
6.99546	0.206149		10.6339	-0.61229		10.1393	-0.4201		9.94828	-1.07675
4.69978	3.73369		7.10076	1.13634		12.0289	-1.05344		8.29436	0.195775
13.1215	-1.64602		9.41261	-0.13713		8.84	0.188513		12.5429	0.391326
8.4934	-0.39819		7.11202	0.260701		3.99183	1.06709		10.7467	-0.49356
8.96552	-0.24382		12.1011	-0.51016		8.85727	-0.11709		16.6	-0.64348
9.76007	0.313591		7.63479	-0.45054		9.10752	0.21526		10.094	-0.12525
11.4643	-0.25989		6.54854	-0.12974		10.6501	-0.38896		8.63736	1.30008
9.16763	-0.30488		9.63752	0.230325		8.21493	0.565882		9.32121	-0.52207
7.69554	0.277215		9.66282	-0.8194		7.93285	-0.24803		9.5995	0.276136
8.41901	0.377794		11.2164	-0.90861		9.09684	-0.01017		8.39808	0.271537
8.73462	0.948252		10.7555	-1.22927		10.2931	0.245139		10.0201	-0.50844
5.39362	4.02711		11.276	-1.44016		8.45143	-0.10862		9.56399	0.014524
8.83606	-0.08786		7.5183	0.090808		9.33616	-0.09676		10.6567	-0.64307
11.4706	-0.30988		13.154	-2.05025		9.77067	-0.66596		6.53108	0.285803
7.62467	1.37555		8.67581	0.089299		7.97181	-0.19553		9.1285	0.014502
10.5824	0.111788		9.09849	-0.50393		4.53038	1.34547		6.92321	0.729294
9.12813	0.004604		10.0018	0.007999		11.9689	-0.60532		11.8631	-0.1253
10.3116	-0.97261		11.857	-0.53608		8.22416	-0.73613		7.03417	0.255981
11.696	-2.95195		9.01453	0.093242		11.0287	-0.23191		6.42344	-0.15235
9.31432	0.59277		7.83264	-0.40914		7.6851	0.218872		9.80074	-0.15884
3.88925	3.35329		8.39623	0.299584		13.0748	-0.05459		9.55591	-0.85953
9.04421	0.925218		9.08136	0.737513		8.78158	-0.46487		10.903	-0.46764
7.92734	0.514133		5.3644	4.00149		8.58091	0.8259		10.1138	0.034958
7.95769	0.142259		9.08962	0.11965		8.58985	0.51337		10.6652	-0.39374
12.8469	-1.25447		11.2634	-0.42883		10.8629	0.033437		7.46305	0.198527
3.61814	0.456993		7.68696	0.427056		11.7328	-0.58821		4.78915	0.224811
9.31979	0.139408		10.6116	-0.17424		11.0657	0.079717		12.468	-1.04568
6.10174	3.39278		9.3872	-0.09256		9.9302	-0.95418		8.29462	-0.2374
10.8463	1.10294		9.56128	-0.63258		8.49	0.248836		9.06965	-0.38596
11.6643	-1.02938		9.96999	-2.91821		12.2233	0.084718		9.5752	0.264321
9.60749	0.10668		9.15296	0.670786		10.8381	-0.65936		11.3659	0.14179
7.7913	-0.47526		3.65798	2.94229		16.9852	-1.0614		9.23672	-0.22229
6.15355	4.63487		9.50362	0.32206		9.95844	-0.4783		7.70456	0.052471
5.9973	1.96471		7.97545	0.511173		8.37679	1.01772		8.53884	0.407855
9.72497	1.85993		6.94908	0.510912		9.23805	-0.53106		9.17636	0.391587
8.65134	-0.52162		13.0071	-1.93282		9.2423	0.439927		1.88652	-0.43958
8.89771	-0.62984		3.23581	0.254523		7.93798	0.426742		6.28965	2.0423
11.1645	-0.14852		9.02812	0.254896		9.69374	-0.20244		9.04846	-0.29171
13.7994	0.165738		4.19426	2.95735		9.69346	-0.09162		11.3436	-0.27596
9.63822	0.49605		9.94415	1.16006		10.7567	-0.82932		7.67051	1.01477
7.60571	3.76732		11.3186	-1.01825		7.4153	1.21376		10.8221	-0.0429
9.55177	-0.11624		9.65459	0.021346		9.20534	0.074882		9.17967	-0.07844
9.69391	0.582414		7.68031	-0.42948		7.21499	-0.18024		10.5005	-0.85491
11.2886	-0.15717		6.64702	2.20269		12.1748	-0.61136		10.5197	-1.55953
10.2248	-0.45281		6.2561	-1.77238		7.80164	0.361489		9.46908	0.099603
8.51807	-0.76857		9.63446	1.52537		6.68776	-0.03353		4.28604	1.53628
8.11759	0.667531		8.20169	-0.09713		9.47221	-0.33961		9.55542	0.520871
11.8592	-1.5662		8.92005	-0.49239		9.56299	-0.85184		8.66746	0.40939
9.37804	-0.00016		11.0066	-0.25326		10.64	-0.63426		7.40937	-0.27798
10.4924	-0.27157		14.2076	-0.70319		10.5803	-0.13947		12.4253	-0.19464
7.50675	1.13446		9.79492	0.634243		10.8789	-0.23836		4.12893	0.100796
2.72521	-0.65817		6.6456	4.59627		7.40556	0.191158		9.74659	0.15764
10.8918	0.113227		8.95244	-0.03274		5.52306	2.39517		5.39382	2.17234
9.98717	0.102462		9.49014	0.629864		13.0539	-0.81201		10.8593	0.59986
10.0302	-1.39498		4.33446	1.86612		8.23028	-0.26506		11.0536	-0.85013
9.62252	-0.29232		10.4666	-0.91315		8.8038	-0.20572		9.70346	-0.02258
9.02546	-0.40907		10.5107	-0.61769		9.59914	-0.14732		7.58121	0.152043
9.62297	-0.70553		8.62799	-0.84791		11.2728	-0.34285		8.02162	2.68023
8.8372	-0.23821		8.12129	0.450049		8.75663	-0.52528		6.24141	1.38485
8.31695	0.408377		12.0293	-1.71313		8.20915	-0.19654		10.352	1.34594
12.2036	0.334577		9.46933	-0.44987		8.44295	0.284715		8.14568	-0.48742
11.3171	-0.12683		10.4693	-0.84642		9.00758	0.719606		8.99249	0.053084
10.3011	0.203805		7.85998	0.324838		3.16042	0.958556		11.0457	-0.04847
13.5872	0.844971		2.19509	-1.31149		6.33606	1.67192		13.7628	0.824342
8.90377	-0.91377		11.03	-0.02496		9.13894	-0.41671		10.0937	0.123518
10.6243	0.085177		10.3298	0.073624		11.3064	-0.52206		8.1762	2.18677
12.703	-0.84576		8.88223	-0.32417		7.51025	0.23326		9.30348	-0.15898
9.09646	-0.60452		9.71755	-0.03549		10.282	-0.13821		9.88784	0.323016
6.83046	1.47094		8.80372	-0.08967		8.85364	0.105628		3.7639	-0.11679
7.06136	0.664507		9.69162	-0.62579		9.91217	-1.13558		10.4498	-0.16353
7.20382	2.03823		8.95263	-0.141		11.3961	-0.79077		10.0813	-0.18623
5.52608	3.32284		8.19055	0.378623		8.9388	0.017395		8.37114	-0.44195
3.29332	1.80385		12.452	-0.08373		4.70217	3.57487		8.12574	0.238184
10.4215	1.04078		10.5667	-0.01652		9.36657	0.798521		11.5323	-0.85194
10.2972	0.869145		10.0496	0.198547		8.46939	0.540976		9.18723	0.266047
10.8932	0.905316		13.6908	0.217619		7.67175	0.055102		9.89614	-0.14304
10.9726	0.959723		8.51729	-0.17039		12.8326	-0.75668		7.64547	0.555201
4.91645	1.19741		11.0098	-0.36216		3.49894	1.00546		2.1088	-0.66307
6.98048	1.064		12.8467	-1.34191		9.5052	0.175722		10.9657	0.384038
7.3483	0.704528		8.63202	-0.71861		5.66014	3.22177		9.84927	0.547401
9.00944	-0.26932		6.96062	0.46985		11.0839	-0.18374		9.65495	-0.93084
6.94565	1.64055		7.50778	0.401348		11.6759	-0.68291		10.0137	0.065587
3.97229	1.54541		6.95557	1.62233		9.62996	0.046369		8.50954	-0.10878
8.51047	0.516811		5.44045	2.0274		7.71548	0.124811		9.52555	-0.54169
6.16628	2.75127		1.66696	-0.74037		8.02251	1.35364		8.81608	-0.17242
6.92918	1.37193		3.4807	1.4992		7.56146	1.59706		8.60946	0.007056
8.00368	0.875657		10.7494	0.665968		10.6937	1.01079		11.7709	-0.01257
8.13288	-0.22577		10.0484	0.319002		8.4059	-0.44363		10.814	-0.49838
6.10721	1.82136		2.70611	0.534617		8.82606	-0.05279		10.1539	0.366125
5.51123	1.50462		10.5819	0.666998		10.8005	-0.25759		13.4369	0.308449
9.91862	0.561619		10.6006	0.687376		14.235	-0.18159		8.93662	-1.00653
11.9268	-0.41838		5.58491	0.682704		9.72797	-0.18564		10.4075	-0.09663
7.94664	-0.31718		7.75587	0.44503		8.16599	1.61553		12.3087	-0.66414
11.9169	-0.21041		8.58738	-0.68009		9.35795	0.191284		8.49865	-0.68946
5.06039	4.19093		9.36822	-0.25641		9.65647	0.110561		6.93391	0.680145
13.9157	-1.65473		6.69533	0.85546		3.85011	2.7901		6.88724	0.584423
2.96953	-1.18128		3.889	1.25932		10.8601	-0.38421		8.25758	0.946159
10.7733	0.12191		8.51156	0.623944		10.1966	-0.30494		5.94201	0.605889
4.78428	0.422069		5.10266	2.42025		8.48949	-0.20345		3.50023	0.975502
8.97815	2.74902		6.66434	1.05242		8.11323	0.130093		10.5911	0.746287
10.8206	0.399112		7.50418	0.931237		11.7101	-0.82745		9.92535	0.929277
11.0633	2.1729		8.28029	-0.09473		9.03398	-0.49339		10.4324	1.09087
7.72123	-0.70571		6.15614	0.187502		10.2952	0.152984		10.5031	1.09537
9.1756	-0.95581		5.812	0.128819		7.97763	0.76044		5.56816	-0.1587
9.24259	-0.72061		9.81437	0.272554		3.00545	1.33209		6.91417	0.219427
10.8041	-1.07898		12.1104	-0.61241		10.9117	0.162075		7.37531	-0.14712
6.37508	-0.18777		7.71468	-0.08469		9.95864	-0.08423		8.65335	-0.76121
8.7645	-0.09777		12.2228	-0.36695		9.32589	-0.5861		6.81209	0.200541
10.0538	-0.36415		4.28368	4.28491		9.67447	0.039553		4.67833	-0.08886
10.7473	0.666633		14.0075	-1.91137		8.68551	0.033879		8.58183	-0.0455
9.5968	1.28514		10.9831	0.168484		9.51333	-0.18695		4.64408	0.764648
9.6328	0.889901		4.62078	0.812122		8.67944	-0.10044		6.72612	0.425267
11.7175	1.33552		9.52266	2.09923		8.33915	0.222697		7.98584	0.233504
4.89439	1.006		11.3581	0.178251		13.3917	-0.03713		8.259	-0.20799
14.5275	-1.63202		11.342	1.55919		11.2043	-0.44255		6.54668	0.191328
9.16751	0.703714		7.43035	-0.2236		10.3337	-0.03284		5.90314	0.377631
9.20615	-0.09928		2.64838	0.819266		13.3821	0.253339		9.86336	-0.03831
10.9334	-0.45041		9.08844	-0.49673		8.68912	-0.67911		11.75	-0.33658
7.16187	2.38977		9.14	0.005676		10.5333	-0.0751		7.02709	-0.03477
9.7046	2.11688		10.6239	-0.64234		12.5425	-0.68496		11.4018	0.076094
7.15514	0.197305		6.61184	-0.09567		8.84912	0.140548		4.29441	1.48154
12.3556	-0.84159		8.98968	0.116504		7.15915	1.14543		13.1499	-1.05748
10.7584	0.472911		10.2657	-0.32657		7.17997	0.792972		10.851	-0.00303
9.35244	-1.19822		10.9498	0.461408		7.79649	1.72322		4.15451	0.038093
9.60924	0.111102		7.20828	0.069207		6.03669	1.68201		9.7597	1.36433
9.70955	0.705248		9.49892	1.00339		5.18956	1.41964		10.3842	0.834889
10.1823	-1.1391		13.1258	-0.64459		10.5593	0.513985		11.8352	0.665945
9.42463	-0.27538		5.03928	0.720683		10.5372	0.065652		7.36371	0.096873
8.084	-0.14375		14.8137	-1.66222		2.55987	0.217964		9.0387	-0.45688
11.8429	-0.72309		9.87703	0.484243		11.1343	0.155403		9.02919	-0.56662
7.56366	0.02766		9.06462	-0.16777		2.82931	1.48979		10.5594	-0.74455
8.13813	0.39089		11.0264	-0.56544		11.1859	0.185544		6.16958	-0.32537
4.99946	4.49862		7.41772	1.56261		2.97286	0.583428		9.09796	0.002267
8.41575	-0.50808		9.9619	1.43628		5.74358	1.02623		10.1677	-0.17709
9.14214	0.286139		6.62281	0.808141		7.58535	0.598183		10.9797	0.534026
7.60952	-0.46877		12.7845	-0.85002		7.4562	1.09029		8.50563	1.02375
9.33976	0.362476		10.8148	0.021133		8.6715	0.725152		9.822	0.327471
9.0459	1.05737		8.86898	-0.89614		7.46436	1.36406		12.8399	1.47837
10.2948	-1.34801		9.2225	0.388746		4.27332	1.76538		5.03319	0.542222
9.6438	-0.93885		8.64176	0.777673		8.55527	0.501738		14.0714	-0.25338
5.25466	1.54212		9.72715	-0.30941		6.67815	3.72057		9.26951	0.573722
9.36276	0.051888		9.22745	0.160914		7.34937	1.43208		8.88381	-0.08417
8.93918	0.620978		7.79513	0.122116		8.41081	1.30745		10.8379	0.002819
9.23408	0.842748		11.4562	-0.48982		8.20696	-0.18127		8.1985	0.818598
9.10008	-1.44328		7.91906	-0.0616		6.72252	1.68505		10.6039	0.851348
10.9664	-1.04696		8.338	0.220492		6.09729	1.61685		7.32321	0.351913
6.29108	0.554206		4.80445	2.12323		9.91874	0.605248		11.6748	-0.46577
7.05366	0.884633		7.99056	0.092661		11.7229	-0.52672		10.1668	0.34957
8.53849	-0.25469		9.20947	0.353675		7.48715	0.011792		8.65776	-0.65693
9.20079	-0.62103		7.61949	-0.47518		11.8522	-0.31779		9.19165	0.01131
7.98141	-0.44796		9.66643	0.239478		6.03658	4.08804		9.61751	-0.13872
10.1101	-1.13379		9.35878	0.894984		13.6861	-0.71358		10.2915	-0.9829
9.39262	-0.10533		10.1111	-0.95435		2.73718	1.16017		9.38708	-0.11021
9.29777	-0.10748		9.4662	-0.58431		10.8096	0.025476		8.1216	0.013603
10.204	-0.18321		5.01634	2.21293		5.43297	0.969554		11.4292	-0.7001
8.0783	-0.38332		9.3674	0.17795		9.41296	0.706285		7.84756	0.00745
9.376	-1.06303		9.09177	0.233247		10.8664	-0.18804		8.31165	0.176177
9.70563	0.242871		8.82812	1.0655		11.2929	0.813363		3.65253	1.71617
9.27002	0.354394		8.76774	-0.91002		7.65665	-0.63122		8.51055	-0.67342
10.3955	0.369724		10.5742	-0.6216		9.15004	-0.24944		8.97226	0.15533
9.05543	-0.14575		6.31207	0.784734		9.32812	-0.30227		7.59317	-0.49739
11.8079	-0.5232		6.9777	0.803331		10.5013	-0.88929		9.64133	0.145082
11.3798	-0.13142		8.54001	0.345686		6.2643	0.344419		9.01944	0.438503
14.1768	-1.69443		8.92657	-0.09462		8.73115	-0.1101		10.031	-1.17063
3.90425	2.93086		7.71493	-0.01483		10.2235	-0.19863		9.35954	-1.0729
9.1136	-0.1328		10.0736	-1.00772		10.6009	0.390414		5.37103	-0.18242
9.53225	-1.02852		9.43283	0.030372		10.0894	-0.42825		9.43679	-0.16764
9.97862	0.299656		9.54259	0.417554		9.33762	0.359999		9.16787	0.416442
8.19626	0.670973		10.191	-0.00789		12.2982	1.57294		9.13172	-0.13249
11.1453	1.37262		7.92564	-0.48756		5.45505	1.04703		8.73848	-0.93137
7.53985	-0.68751		9.21838	-0.55855		14.4157	-0.82516		10.4654	-1.09317
6.33245	3.21544		9.70422	0.436198		9.44396	0.468651		6.38875	0.015593
8.6554	0.777046		9.67102	0.148228		9.30325	-0.20964		7.18014	0.180497
9.46797	-0.05705		10.4684	0.128414		11.091	-0.45291		8.77876	-0.49324
6.50569	1.7366		9.20356	-0.25894		7.43871	0.713274		8.76247	-0.31777
4.49399	1.10221		11.9917	-0.73033		9.87483	0.80385		7.58029	-0.118
7.09511	6.1534		11.5701	-0.2975		7.18104	-0.47014		9.71602	-0.82511
10.825	-0.9494		14.0277	-1.80931		12.2119	-0.66812		9.49026	-0.36664
16.3065	-1.26597		9.28605	0.092573		10.5898	0.206346		9.71387	0.381159
9.99733	0.387612		9.47832	-0.52042		8.72418	-0.16489		10.161	-0.12707
7.73162	0.95287		10.9843	0.03592		9.31468	-0.18354		7.72686	-0.33185
8.14904	0.289448		8.00134	0.750014		9.81211	-0.13796		8.98288	-0.85085
13.3046	-1.5868		10.3899	0.788932		9.74409	-0.67054		10.1574	-0.04855
8.76127	0.646466		7.40804	-0.31658		9.33063	-0.11775		9.64613	0.170294
8.20001	0.674421		6.08733	1.78989		7.64971	-0.6527		10.2406	0.207147
10.3089	-0.88175		8.667	0.469805		11.5706	-0.70616		9.174	-0.30877
8.97874	-0.21652		9.52661	-0.08182		7.79226	0.086094		11.3699	-0.41343
5.76354	2.73331		5.53689	1.84198		8.15317	0.132824		11.2302	0.093857
9.42895	-0.51934		3.93825	1.87836		5.40497	2.11996		13.0923	-1.00832
12.3542	-0.0436		5.74991	6.39458		8.20988	-0.18448		2.6019	1.1988
9.96335	0.560542		11.0049	-1.11617		9.19342	0.165035		9.29371	0.237694
12.1311	-0.17147		16.1697	-1.95844		7.6175	-0.45869		9.74393	-0.25133
8.80213	-0.18175		10.0698	0.388147		9.32654	-0.06593		10.2516	-0.20557
11.9617	-1.07996		7.78982	0.520635		9.17888	0.55891		8.23013	0.254318
12.6642	-2.01513		8.53488	0.038228		10.0288	-0.91761		10.9598	0.246078
2.75378	-0.08966		13.3804	-1.91395		9.3375	-0.58207		7.2693	-0.32615
8.11393	-0.83308		8.4964	0.32976		5.80508	1.2435		6.78403	0.946348
9.44092	-0.0057		8.27368	0.241196		9.15734	0.130284		8.28627	1.11987
9.88571	-0.4086		9.56795	0.155018		9.0911	0.540468		9.47843	0.006402
9.48587	-0.53567		8.84997	-0.04596		8.99451	0.710116		6.73119	0.751066
8.61788	-0.25705		5.81274	1.41018		8.5831	-0.93255		4.49853	1.10415
10.0015	-0.94922		9.46758	-0.26449		10.6949	-0.71576		5.75186	2.32884
9.83637	-0.09109		12.7977	0.059089		5.90778	0.506548		10.3201	-0.56969
5.68025	1.24515		10.2801	0.393523		7.30446	0.127087		16.0836	-0.90588
9.94407	-0.22505		11.2383	0.478674		8.62989	-0.6431		9.91064	0.579679
9.27023	0.638988		9.10219	-0.41699		9.12402	-0.14323		7.50213	0.459342
8.76107	-0.69923		12.3526	-1.1563		7.66631	0.411753		8.03725	0.351011
10.9589	-0.19125		12.3871	-1.97049		9.87934	-0.57937		12.5435	-1.00726
14.7774	-1.29561		7.85623	0.029421		9.26614	-0.10763		8.74412	0.497017
3.52934	-0.27127		9.91371	-0.44928		9.48101	0.354107		7.60963	0.199317
9.34739	0.171145		9.63878	-0.51591		10.1389	0.071949		9.66492	-0.78072
9.37715	-0.25978		9.33506	-0.50455		7.85913	-0.08481		8.92908	-0.27415
9.39678	0.29934		8.48609	0.257344		8.9563	-0.47383		5.09348	0.809996
7.61205	1.75408		8.97785	-0.02987		9.55444	0.176162		9.51623	0.215965
3.76872	2.05498		9.84979	0.245066		9.20786	0.055543		12.3744	-0.60726
7.83375	0.045339		5.09058	1.43617		10.1271	0.360034		10.3645	0.247726
11.2444	-0.99035		10.2134	-0.0252		9.16314	0.12903		11.9457	-0.77063
10.0045	0.881495		9.11729	0.709442		11.575	-0.59305		7.90907	0.050465
8.58946	0.156966		8.07443	0.421997		11.2964	-0.31889		11.779	-0.65052
10.2905	0.147121		9.90958	0.105995		13.9557	-0.68068		11.8339	-1.21303
9.88828	0.208741		14.952	-1.43825		5.20851	2.1158		2.19088	-0.32495
9.85057	-0.10413		2.3553	-0.14525		5.48408	2.05538		8.12177	-0.91515
10.3311	-0.13604		9.49483	0.33933		9.32383	-0.22991		9.74078	0.021149
9.21839	-0.15052		8.94296	0.077926		9.32735	-0.00116		9.33559	-0.5769
6.9604	-0.50767		9.16942	0.508293		9.96808	-0.02458		9.08293	-0.5275
7.29153	1.51875		6.95802	2.72009		8.33328	0.452955		9.25127	-0.08574
9.76403	0.44049		3.72397	0.640837		12.5947	0.035607		9.41113	-0.59519
8.77817	1.09115		7.73267	0.613974		7.00244	0.019369		10.1702	0.239162
9.99259	0.311866		11.308	-0.96913		7.08265	2.4807		4.92376	0.531225
10.2505	-0.18904		10.0127	0.378951		8.39834	0.18314		10.1908	-0.09367
8.61322	0.494282		8.60558	0.547442		9.2298	-0.14037		9.11038	0.484716
8.38186	0.541251		10.4454	0.172139		11.6505	-0.52984		8.17668	-0.86706
8.67445	1.38562		10.1335	0.208077		2.88293	1.44072		10.3697	-0.56099
7.8265	0.661001		10.1042	-0.02803		8.23277	0.898129		14.106	-0.9689
[truncated: 4,108 more rows]
