# Supplementary material for: Senescence in yeast is associated with amplified linear fragments of chromosome XII rather than ribosomal DNA circle accumulation
Source: PLoS Biol. 2023 Aug 29;21(8):e3002250. doi: 10.1371/journal.pbio.3002250 (PMC10464983; doi:10.1371/journal.pbio.3002250)
Supplement: S8 File — (ZIP) [file pbio.3002250.s021.zip › underlying data/figure 2.xlsx]

## Sheet: 2a
wt MA difference	spt3 MA difference		wt MA difference	sac3 MA difference		wt MA difference	rad52 MA difference
1.20724	1.31477		1.20724	0.96389		1.20724	0.833045
1.9834	2.06123		1.9834	0.39382		1.9834	1.21081
2.20573	2.1178		2.20573	0.099044		2.20573	1.49126
1.26555	0.827252		1.26555	-0.00411		1.26555	1.57381
-1.18921	-1.38534		-1.18921	-1.19575		-1.18921	0.090455
-0.90437	-1.04666		-0.90437	-0.50011		-0.90437	-0.41293
1.8101	1.04236		1.8101	0.894509		1.8101	1.86939
1.32492	1.01418		1.32492	0.654975		1.32492	0.566002
-1.69782	-1.96609		-1.69782	-1.00423		-1.69782	-0.9354
-1.04789	-0.86169		-1.04789	-0.5206		-1.04789	-0.60539
2.16405	2.07682		2.16405	0.987526		2.16405	0.650288
1.45235	0.851433		1.45235	0.970301		1.45235	1.20764
-1.10042	-0.8436		-1.10042	-0.76612		-1.10042	-0.7594
1.34404	1.2186		1.34404	0.566593		1.34404	0.671043
1.5877	-0.45473		1.5877	0.304938		1.5877	1.28096
-1.22135	-1.00545		-1.22135	-0.96042		-1.22135	-0.40949
-1.03864	-0.61888		-1.03864	-0.08537		-1.03864	-0.4322
2.0737	1.32916		2.0737	1.27853		2.0737	1.50326
-1.27659	-1.0018		-1.27659	-1.00149		-1.27659	-0.73136
1.9017	2.00633		1.9017	1.38173		1.9017	1.48289
-1.48836	-1.40203		-1.48836	-0.60824		-1.48836	-0.70399
-1.28257	-1.31251		-1.28257	-0.75997		-1.28257	-0.56754
-1.85698	-1.8439		-1.85698	-1.05959		-1.85698	-0.83422
-1.27651	-1.35285		-1.27651	-1.12733		-1.27651	-1.14175
3.2726	2.39373		3.2726	1.63981		3.2726	0.50525
3.15235	3.82631		3.15235	1.67584		3.15235	1.57751
-1.1388	-0.77426		-1.1388	-0.89116		-1.1388	-1.09922
-1.04153	-0.77007		-1.04153	-0.85835		-1.04153	-0.44177
-1.0825	-0.77239		-1.0825	-0.8612		-1.0825	-0.33255
-0.94132	-0.4278		-0.94132	-0.61266		-0.94132	-0.60144
1.37459	1.27363		1.37459	1.05283		1.37459	1.19404
-1.36349	-0.95001		-1.36349	-0.85085		-1.36349	-0.80336
-0.88589	-0.93195		-0.88589	-0.57853		-0.88589	-0.62478
-1.93824	-1.82375		-1.93824	-1.12344		-1.93824	-0.83042
-0.80171	-0.77814		-0.80171	-0.41141		-0.80171	-0.6712
2.88899	2.66107		2.88899	1.16864		2.88899	0.165957
-1.35766	-1.57765		-1.35766	-0.80737		-1.35766	-0.72519
-1.26025	0.009284		-1.26025	-0.42019		-1.26025	-0.13121
1.44894	1.46586		1.44894	0.226158		1.44894	0.404561
1.43084	0.271398		1.43084	0.378288		1.43084	0.616294
1.06768	0.598235		1.06768	0.510341		1.06768	0.530986
5.61225	3.5148		5.61225	0.802944		5.61225	2.1671
-0.91516	-0.73784		-0.91516	-0.5303		-0.91516	-0.70195
2.41395	2.58063		2.41395	1.58368		2.41395	0.982588
-1.25943	-0.88951		-1.25943	-0.72671		-1.25943	-0.38264
5.55207	5.70493		5.55207	2.03593		5.55207	1.67321
-1.19803	-1.52696		-1.19803	-0.72528		-1.19803	-0.62847
-1.8898	-2.09679		-1.8898	-1.17339		-1.8898	-0.91729
-1.76762	-1.99147		-1.76762	-1.10297		-1.76762	-0.82365
-1.69233	-1.84804		-1.69233	-0.86888		-1.69233	-0.70494
1.99215	1.85479		1.99215	1.40634		1.99215	1.8436
-1.76393	-1.8646		-1.76393	-1.04652		-1.76393	-0.77345
-1.12917	-0.61215		-1.12917	-0.35053		-1.12917	-0.32966
1.03601	0.13259		1.03601	0.43872		1.03601	0.412769
-2.68481	-3.20769		-2.68481	-2.52786		-2.68481	-0.52391
-1.1522	-0.33081		-1.1522	-1.11249		-1.1522	-1.07861
-1.45462	-1.64831		-1.45462	-0.83939		-1.45462	-0.64499
-1.27086	-0.66867		-1.27086	-0.85884		-1.27086	-1.0307
1.1361	0.986727		1.1361	0.724074		1.1361	0.75919
-1.61049	-1.7469		-1.61049	-0.84378		-1.61049	-0.74923
-1.42385	-1.49189		-1.42385	-1.12772		-1.42385	-0.65195
2.32873	2.4675		2.32873	1.83064		2.32873	0.190345
-0.91874	-0.67495		-0.91874	-0.58431		-0.91874	-0.31128
-0.85596	-0.5854		-0.85596	-0.6879		-0.85596	-0.47432
-0.94813	-1.00259		-0.94813	-0.48906		-0.94813	-0.67145
-1.1316	-0.3847		-1.1316	-1.53939		-1.1316	-2.08584
-1.66028	-1.23894		-1.66028	-1.56423		-1.66028	-2.54032
-0.81368	-0.56509		-0.81368	-0.58724		-0.81368	-0.49781
-0.88935	-0.51372		-0.88935	-0.45875		-0.88935	-0.2019
1.31245	1.05327		1.31245	0.629616		1.31245	0.608248
2.24934	4.55557		2.24934	1.20501		2.24934	1.72627
1.39313	0.803857		1.39313	1.56661		1.39313	0.608001
3.45386	4.23732		3.45386	1.91489		3.45386	0.657934
1.00097	-0.49721		1.00097	0.548906		1.00097	1.61449
-1.51401	-1.40974		-1.51401	-0.98438		-1.51401	-0.88084
-0.97865	-0.80781		-0.97865	-0.31403		-0.97865	-0.70436
-1.00554	-0.48235		-1.00554	-0.17975		-1.00554	-0.23767
1.78336	0.925278		1.78336	1.23516		1.78336	0.345717
1.11789	0.622612		1.11789	0.795876		1.11789	0.938099
-1.51186	-1.59298		-1.51186	-0.71962		-1.51186	-0.86271
2.17844	2.94629		2.17844	0.601057		2.17844	0.735127
3.95298	3.58837		3.95298	1.6105		3.95298	1.15712
1.25384	3.19819		1.25384	0.254221		1.25384	-0.00814
-1.11322	-0.14762		-1.11322	-1.06048		-1.11322	-0.72074
-0.92734	0.009147		-0.92734	-1.09936		-0.92734	-0.51204
1.36488	1.70086		1.36488	0.48663		1.36488	0.418015
-1.52772	-1.54824		-1.52772	-0.89085		-1.52772	-0.7612
-1.5921	-1.96686		-1.5921	-0.96709		-1.5921	-0.86764
1.52894	0.446024		1.52894	0.18128		1.52894	0.166879
5.22461	2.52919		5.22461	2.56542		5.22461	2.65877
-1.44497	-1.82017		-1.44497	-1.01219		-1.44497	-0.99488
2.67531	0.19546		2.67531	0.300148		2.67531	1.48242
3.18501	0.398498		3.18501	1.69319		3.18501	2.51829
-1.28234	-0.79536		-1.28234	-0.62339		-1.28234	-0.50572
-1.74494	-1.96663		-1.74494	-0.6967		-1.74494	-0.83298
2.14729	1.56717		2.14729	1.06928		2.14729	0.948304
1.22246	1.93411		1.22246	0.371437		1.22246	0.651687
2.62952	1.87051		2.62952	1.04115		2.62952	0.810503
-1.21761	-1.02309		-1.21761	-0.80477		-1.21761	-0.87011
-1.74725	-1.71328		-1.74725	-1.07816		-1.74725	-0.88729
5.86188	5.0676		5.86188	3.12996		5.86188	2.39081
-1.15271	-1.12633		-1.15271	-0.75154		-1.15271	-0.56734
0.877683	-0.09308		0.877683	1.11446		0.877683	1.83785
-1.39178	-0.16191		-1.39178	-1.07055		-1.39178	-0.58691
2.65279	1.80595		2.65279	1.00129		2.65279	0.355771
-1.26328	-0.83134		-1.26328	-1.04187		-1.26328	-0.53534
2.5936	1.76716		2.5936	1.31191		2.5936	0.989278
-1.19603	-0.8344		-1.19603	-1.0674		-1.19603	-0.80899
-1.44244	-1.35128		-1.44244	-0.88688		-1.44244	-0.94046
1.56943	0.879438		1.56943	0.379061		1.56943	-0.12639
1.27774	0.882002		1.27774	0.683795		1.27774	-0.46535
-1.29907	-0.93121		-1.29907	-1.27432		-1.29907	-1.07723
-1.12877	-0.51063		-1.12877	-0.72672		-1.12877	-0.70796
-1.20577	-1.10532		-1.20577	-0.57187		-1.20577	-0.6661
4.02585	4.11568		4.02585	4.66297		4.02585	3.55882
-1.47778	-1.0102		-1.47778	-1.0027		-1.47778	-0.86199
0.861677	0.514767		0.861677	0.586621		0.861677	0.524357
-1.03909	-0.47473		-1.03909	-0.62455		-1.03909	-0.5103
-1.1393	-1.54746		-1.1393	-0.77384		-1.1393	-0.79169
0.80342	0.182308		0.80342	0.594129		0.80342	-0.16649
-0.8788	-1.54358		-0.8788	-0.41045		-0.8788	-0.79373
-1.22834	-0.86953		-1.22834	-0.90941		-1.22834	-0.59201
-1.43855	-1.02011		-1.43855	-1.19236		-1.43855	-0.92708
-1.04816	-0.62462		-1.04816	-0.60504		-1.04816	-0.38518
4.70235	-0.49353		4.70235	2.35141		4.70235	3.28883
-1.20353	-1.01697		-1.20353	-0.59407		-1.20353	-0.83555
-1.17851	-1.44174		-1.17851	-0.65071		-1.17851	-0.21969
2.15279	1.46653		2.15279	0.962185		2.15279	0.600662
-0.86901	-0.39206		-0.86901	-1.06733		-0.86901	-0.68692
-0.82392	-0.7205		-0.82392	-0.30116		-0.82392	-0.58509
-0.87742	-0.84774		-0.87742	-0.46252		-0.87742	-0.62988
-1.14446	-0.63089		-1.14446	-0.44077		-1.14446	-0.50291
-1.05282	-0.73837		-1.05282	-0.44239		-1.05282	-0.17754
0.900191	0.851071		0.900191	0.670784		0.900191	0.430057
1.44624	0.487853		1.44624	0.046074		1.44624	0.166839
1.60644	0.87009		1.60644	0.372441		1.60644	-0.09611
1.20534	0.952839		1.20534	0.697519		1.20534	-0.44087
-0.85218	-0.97157		-0.85218	-0.57097		-0.85218	-0.73775
2.93751	1.52474		2.93751	1.69509		2.93751	3.64329
2.29524	0.971636		2.29524	0.81654		2.29524	1.19488
3.27444	2.45699		3.27444	1.19494		3.27444	2.47215
1.46653	0.308925		1.46653	0.739646		1.46653	2.375
-1.48026	-1.31883		-1.48026	-0.64338		-1.48026	-0.49247
-1.64301	-1.13631		-1.64301	-0.43941		-1.64301	-0.38091
-1.21587	-1.2688		-1.21587	-0.66763		-1.21587	-0.65499
1.64695	1.48411		1.64695	1.22318		1.64695	1.00944
1.39845	1.77773		1.39845	1.00778		1.39845	1.0491
-0.84965	-0.66561		-0.84965	-0.55584		-0.84965	-0.35283
1.61533	0.901936		1.61533	1.21409		1.61533	0.894264
2.95281	0.762962		2.95281	0.986219		2.95281	2.91142
2.20237	0.949529		2.20237	0.280946		2.20237	2.403
1.34977	1.51805		1.34977	0.877692		1.34977	1.28538
2.20316	-0.13384		2.20316	1.86607		2.20316	2.17631
1.6211	0.486112		1.6211	0.382034		1.6211	0.697595
1.22782	0.533698		1.22782	0.141534		1.22782	0.143618
1.86482	0.917167		1.86482	0.488887		1.86482	-0.11203
1.56791	0.968515		1.56791	0.752434		1.56791	-0.49316
1.17091	1.77989		1.17091	0.73796		1.17091	0.811074
-0.92304	-0.6101		-0.92304	-0.36852		-0.92304	-0.54641
-0.94652	-0.55765		-0.94652	-0.53425		-0.94652	-0.45235
1.26903	0.542924		1.26903	0.687445		1.26903	1.38386
1.5088	3.08955		1.5088	1.30491		1.5088	1.77743
-1.57249	-0.41454		-1.57249	-0.72517		-1.57249	-0.54108
-2.86241	2.51772		-2.86241	-1.74849		-2.86241	-1.78722
-1.25776	-0.90712		-1.25776	-0.46842		-1.25776	-0.5173
1.01476	0.234557		1.01476	0.486465		1.01476	-0.06369
-0.77348	-0.13055		-0.77348	-0.96129		-0.77348	-0.6935
-1.25176	-1.01767		-1.25176	-0.69306		-1.25176	-0.53818
-1.1515	-1.12083		-1.1515	-0.52666		-1.1515	-0.32852
-1.22949	-0.43499		-1.22949	-0.377		-1.22949	-0.29446
2.19392	1.06795		2.19392	0.30376		2.19392	0.202268
-0.90318	-0.60013		-0.90318	-1.00964		-0.90318	-0.60394
1.1642	0.910573		1.1642	0.580639		1.1642	1.07689
1.68137	0.858904		1.68137	0.419639		1.68137	-0.03365
1.27353	0.865571		1.27353	0.829227		1.27353	-0.48086
0.980497	0.708862		0.980497	0.403317		0.980497	0.394745
-1.23413	-1.60447		-1.23413	-0.84845		-1.23413	-0.59546
-1.27157	-0.82803		-1.27157	-0.98553		-1.27157	-1.10862
-0.95766	-0.37781		-0.95766	-0.70214		-0.95766	-0.50931
-1.35813	-1.39682		-1.35813	-0.93192		-1.35813	-0.73649
2.94535	2.02595		2.94535	1.80852		2.94535	1.45802
2.62973	2.1072		2.62973	1.73856		2.62973	1.42552
-1.54238	-1.2589		-1.54238	-0.91245		-1.54238	-0.65663
0.918475	0.796075		0.918475	0.557226		0.918475	0.951172
-0.96605	-1.28175		-0.96605	-0.70135		-0.96605	-0.93076
1.37577	0.810749		1.37577	1.07721		1.37577	0.902861
-1.54619	-1.21334		-1.54619	-1.19257		-1.54619	-0.84564
1.69983	1.28985		1.69983	0.858333		1.69983	-0.43453
1.91314	1.006		1.91314	0.466428		1.91314	-0.09918
-1.0706	-0.98791		-1.0706	-0.65749		-1.0706	-0.44205
4.35128	3.50885		4.35128	1.76594		4.35128	2.95123
1.16971	1.7661		1.16971	0.565464		1.16971	0.294017
1.74908	2.6999		1.74908	1.18739		1.74908	0.465286
1.19825	3.29023		1.19825	1.65405		1.19825	1.36662
-1.40513	-1.87497		-1.40513	-0.87968		-1.40513	-0.59134
-2.11434	-2.15023		-2.11434	-1.96818		-2.11434	-0.88187
-1.27306	-1.56853		-1.27306	-0.62285		-1.27306	-0.78425
1.26262	1.52417		1.26262	0.537719		1.26262	0.795652
-0.97376	-1.02189		-0.97376	-0.63168		-0.97376	-0.77577
-0.9062	-0.58555		-0.9062	-0.93703		-0.9062	-1.00241
-1.43184	-0.41128		-1.43184	-0.89316		-1.43184	-0.61038
2.47514	1.31365		2.47514	1.0497		2.47514	1.21389
2.57011	3.58507		2.57011	0.894325		2.57011	1.29912
-0.82969	-0.69261		-0.82969	-0.34641		-0.82969	-0.32177
1.67554	1.34298		1.67554	0.892904		1.67554	0.534574
2.77303	2.93927		2.77303	1.02796		2.77303	0.700176
-1.21972	-0.63371		-1.21972	-0.84211		-1.21972	-0.54399
-1.55253	-1.91323		-1.55253	-1.06306		-1.55253	-0.8112
-1.54845	-1.33497		-1.54845	-0.89949		-1.54845	-0.60951
-0.97863	-1.08934		-0.97863	-0.14859		-0.97863	-0.48513
-1.17935	-0.60141		-1.17935	-0.36229		-1.17935	-0.48262
2.95409	2.36284		2.95409	1.73655		2.95409	2.81407
-2.13572	-1.89834		-2.13572	-1.19208		-2.13572	-0.77004
-1.00601	-0.59213		-1.00601	-0.27421		-1.00601	-0.00502
-1.23965	-0.59232		-1.23965	-1.20276		-1.23965	-0.66406
-1.8515	-1.96431		-1.8515	-1.07011		-1.8515	-0.8186
0.855397	0.113726		0.855397	0.508845		0.855397	0.205705
1.4319	1.57039		1.4319	0.044341		1.4319	0.539509
-0.9437	-1.26896		-0.9437	-0.65997		-0.9437	-0.35397
2.9908	1.84856		2.9908	1.61234		2.9908	3.16431
1.33864	1.28958		1.33864	0.434625		1.33864	-0.13825
-1.18295	-0.91068		-1.18295	-1.04392		-1.18295	-0.70647
-1.77816	-1.93223		-1.77816	-1.16365		-1.77816	-0.82918
0.892038	0.618687		0.892038	1.07049		0.892038	0.899966
-0.9374	0.134159		-0.9374	-0.44857		-0.9374	-0.6997
-0.95059	0.739888		-0.95059	-0.67621		-0.95059	0.020111
-1.31455	-0.7149		-1.31455	-1.05441		-1.31455	-0.96073
-1.32008	-1.47771		-1.32008	-0.73069		-1.32008	-0.61655
-1.50084	-2.15188		-1.50084	-1.17054		-1.50084	-0.8009
5.54818	2.41821		5.54818	1.31545		5.54818	3.87425
-0.95583	-1.20076		-0.95583	-0.5655		-0.95583	-0.44345
1.90962	1.54583		1.90962	1.07241		1.90962	0.718026
1.837	1.03725		1.837	1.14549		1.837	0.485922
-1.0429	-0.84488		-1.0429	-0.86606		-1.0429	-0.44387
2.41073	0.993418		2.41073	1.38321		2.41073	0.396784
4.75145	3.48326		4.75145	3.26318		4.75145	3.20569
1.32759	2.31783		1.32759	0.149054		1.32759	0.705936
0.871066	0.431865		0.871066	0.949805		0.871066	-0.0053
2.01366	0.79124		2.01366	0.573395		2.01366	1.22354
1.80149	2.39638		1.80149	0.333463		1.80149	1.57437
2.573	2.82178		2.573	0.390096		2.573	2.16544
1.82702	2.41902		1.82702	0.553301		1.82702	0.919625
1.25887	1.00406		1.25887	0.85482		1.25887	0.690461
1.69005	0.460394		1.69005	-0.30952		1.69005	1.91471
-1.00545	-0.84647		-1.00545	-0.63965		-1.00545	-0.26613
-1.12148	-0.24962		-1.12148	-0.92798		-1.12148	-1.03847
-1.39772	-1.51086		-1.39772	-1.03526		-1.39772	-0.70694
3.74116	2.2608		3.74116	0.280226		3.74116	1.59074
3.7502	4.64532		3.7502	1.10514		3.7502	3.58466
-0.9437	-0.79081		-0.9437	-0.54117		-0.9437	-0.66688
-1.90777	-2.11164		-1.90777	-1.12068		-1.90777	-0.88778
1.51726	1.3517		1.51726	0.126986		1.51726	0.205795
-1.19216	-0.68128		-1.19216	-1.31553		-1.19216	-1.03376
-1.13472	-1.90868		-1.13472	-0.74819		-1.13472	-0.55949
1.33338	0.360203		1.33338	1.23391		1.33338	0.40673
-1.60287	-1.66924		-1.60287	-0.91668		-1.60287	-0.7413
-1.76038	-1.94856		-1.76038	-1.00265		-1.76038	-0.94545
0.871766	0.955741		0.871766	0.483506		0.871766	0.614246
-0.80932	-0.60579		-0.80932	-0.2566		-0.80932	-0.26976
1.95486	1.70205		1.95486	1.34804		1.95486	0.869098
1.59293	0.946879		1.59293	0.966335		1.59293	0.822867
1.11591	0.202967		1.11591	0.559559		1.11591	0.152609
5.1432	3.39952		5.1432	1.43508		5.1432	0.734478
2.10534	1.16396		2.10534	0.518117		2.10534	-0.01676
1.63267	1.22925		1.63267	0.725987		1.63267	-0.49139
-1.21876	1.65438		-1.21876	-2.14345		-1.21876	0.606401
0.967797	0.700329		0.967797	0.511023		0.967797	0.562296
-0.79103	-0.87988		-0.79103	-0.42707		-0.79103	-0.57714
-1.37714	-1.41714		-1.37714	-0.85781		-1.37714	-0.58203
1.89872	-0.29437		1.89872	-0.07723		1.89872	0.91821
-2.07179	-2.44775		-2.07179	-0.80762		-2.07179	-1.06356
2.99975	3.1384		2.99975	1.18		2.99975	1.59601
2.8348	3.23551		2.8348	1.26031		2.8348	0.657941
-1.4836	-0.88572		-1.4836	-1.22074		-1.4836	-1.06024
-1.40139	-1.20653		-1.40139	-1.21967		-1.40139	-0.76856
-1.13118	-0.6443		-1.13118	-0.36037		-1.13118	-0.56213
-1.16118	-0.51877		-1.16118	-0.45985		-1.16118	-0.27504
-0.77865	-0.55625		-0.77865	-0.5276		-0.77865	-0.49021
0.992437	0.362902		0.992437	0.708391		0.992437	0.381512
-1.15237	-1.70498		-1.15237	-0.97488		-1.15237	-0.25171
-1.1286	-0.66724		-1.1286	-0.74865		-1.1286	-0.32277
7.56073	5.40512		7.56073	2.48587		7.56073	3.07174
1.46136	0.988957		1.46136	0.835957		1.46136	0.791126
3.32565	4.11465		3.32565	0.569774		3.32565	2.12941
0.965557	0.368533		0.965557	0.2552		0.965557	0.700214
-1.2389	-0.72565		-1.2389	-0.93749		-1.2389	-0.7587
-1.48126	-1.97196		-1.48126	-0.92786		-1.48126	-0.73618
-1.68142	-2.13168		-1.68142	-1.05121		-1.68142	-0.87669
1.15009	-0.76898		1.15009	1.41223		1.15009	1.65617
1.334	0.876988		1.334	0.594689		1.334	0.37177
-1.03879	-0.92005		-1.03879	-0.77718		-1.03879	-0.39946
1.57405	-1.12374		1.57405	0.94996		1.57405	1.40046
1.16695	-0.05492		1.16695	0.38986		1.16695	0.973511
-1.833	-4.02328		-1.833	-1.73454		-1.833	0.164782
-1.82036	-1.67099		-1.82036	-0.40921		-1.82036	1.02756
1.57358	0.097292		1.57358	0.672575		1.57358	0.616668
-0.87928	-0.15671		-0.87928	-0.96019		-0.87928	-0.53553
-0.84685	0.298719		-0.84685	-0.45089		-0.84685	0.091082
-0.98252	-0.73738		-0.98252	-0.58905		-0.98252	-0.70374
1.41182	1.31065		1.41182	0.564507		1.41182	0.580676
-1.18346	-0.6121		-1.18346	-1.13479		-1.18346	-0.77865
-1.08107	-0.52501		-1.08107	-0.87027		-1.08107	-0.60844
1.2592	1.48389		1.2592	0.271699		1.2592	1.73681
-0.94308	-1.0504		-0.94308	-0.47998		-0.94308	-0.56423
-1.42483	-1.16603		-1.42483	-0.765		-1.42483	-0.45028
0.94262	0.89593		0.94262	0.29121		0.94262	0.861688
4.24492	3.26528		4.24492	2.45534		4.24492	3.46702
1.3207	0.856334		1.3207	0.764335		1.3207	1.50671
2.77201	-1.30369		2.77201	0.610383		2.77201	1.51896
-0.9997	-1.05879		-0.9997	-0.5119		-0.9997	-0.62113
-1.10286	-1.07245		-1.10286	-0.72961		-1.10286	-0.60769
3.32839	2.74285		3.32839	0.46646		3.32839	3.56148
-0.81853	-0.78606		-0.81853	-0.72796		-0.81853	-0.4237
1.41277	0.109374		1.41277	0.493149		1.41277	0.529997
-0.78648	-0.41298		-0.78648	-0.67831		-0.78648	-0.6233
-0.85988	-0.74949		-0.85988	-0.6768		-0.85988	-0.50421
2.90588	1.82202		2.90588	1.50463		2.90588	1.60661
-1.80023	-1.88987		-1.80023	-0.94098		-1.80023	-0.94241
2.98061	1.59072		2.98061	1.98076		2.98061	0.394738
-0.94108	-1.04539		-0.94108	-0.67584		-0.94108	-0.83416
-2.16913	-1.83012		-2.16913	-1.2355		-2.16913	-0.69327
-1.95806	-2.09237		-1.95806	-1.14869		-1.95806	-0.8363
3.33058	3.60787		3.33058	1.80486		3.33058	2.4701
-1.53109	-0.76773		-1.53109	-1.17213		-1.53109	-0.77197
1.15135	1.05598		1.15135	0.596116		1.15135	0.608055
1.18596	1.03052		1.18596	0.55523		1.18596	0.665395
1.04507	1.0438		1.04507	0.723917		1.04507	0.044359
-1.32936	-1.67444		-1.32936	-0.85763		-1.32936	-0.74951
1.82632	1.66182		1.82632	0.802023		1.82632	0.710851
-0.92657	-0.50482		-0.92657	-0.56622		-0.92657	-0.22157
1.95367	2.7191		1.95367	1.54604		1.95367	1.72353
-1.00348	-0.87305		-1.00348	-0.28146		-1.00348	-0.02043
-1.23889	-1.53628		-1.23889	-0.62332		-1.23889	-0.77867
5.16341	2.66629		5.16341	2.09777		5.16341	2.47503
1.40047	1.39548		1.40047	0.796088		1.40047	0.32687
1.43446	0.87167		1.43446	0.335763		1.43446	-0.06764
1.28316	0.975176		1.28316	0.69429		1.28316	-0.41247
-1.15103	-0.45215		-1.15103	-0.58287		-1.15103	-0.53106
-0.82616	-0.1736		-0.82616	-0.93372		-0.82616	-0.65376
-0.75479	-0.86099		-0.75479	-0.04857		-0.75479	-0.44236
2.30132	0.883932		2.30132	0.629564		2.30132	0.946248
-1.02248	-0.63659		-1.02248	-0.3912		-1.02248	-0.23554
-1.11827	-0.96235		-1.11827	-0.87634		-1.11827	-0.70792
-1.06219	-0.79844		-1.06219	-0.55739		-1.06219	-0.55536
-1.57192	-1.84445		-1.57192	-0.90327		-1.57192	-0.70966
-1.48736	-1.48021		-1.48736	-0.75148		-1.48736	-0.88056
3.67995	3.16435		3.67995	2.31392		3.67995	1.80873
-0.97127	-0.41407		-0.97127	-0.52152		-0.97127	-0.08304
2.00572	2.98844		2.00572	0.75465		2.00572	0.877502
7.17733	6.3998		7.17733	3.4774		7.17733	4.22592
-1.8074	-1.91262		-1.8074	-0.98632		-1.8074	-0.80962
2.81883	2.51482		2.81883	0.944873		2.81883	0.174665
1.29547	-0.5807		1.29547	-0.09224		1.29547	1.29541
1.11048	0.365074		1.11048	0.041781		1.11048	0.069487
-0.80835	-1.38632		-0.80835	-0.68343		-0.80835	-0.56708
-1.21962	-0.9492		-1.21962	-1.01783		-1.21962	-0.82911
1.78239	1.17335		1.78239	0.70792		1.78239	1.40538
-1.11394	-0.81708		-1.11394	-0.76753		-1.11394	-0.45028
3.72522	1.97179		3.72522	1.52475		3.72522	1.91852
0.967144	0.659262		0.967144	0.851003		0.967144	0.215697
-0.9796	-0.82861		-0.9796	-0.37666		-0.9796	-0.54367
1.92178	0.365732		1.92178	1.12841		1.92178	1.25408
-1.28801	-1.12617		-1.28801	-0.84653		-1.28801	-0.77966
0.96293	0.407241		0.96293	0.730236		0.96293	0.489528
-1.53353	-1.36525		-1.53353	-0.70937		-1.53353	-0.73536
-1.77572	-1.93739		-1.77572	-1.08132		-1.77572	-0.7882
1.36217	2.5251		1.36217	-1.58478		1.36217	1.94018
-0.85508	-1.12887		-0.85508	-0.60292		-0.85508	-0.28186
1.31827	-1.00274		1.31827	-0.24926		1.31827	0.806449
-1.23987	-1.13503		-1.23987	-0.80865		-1.23987	-0.72778
-1.26483	-0.46112		-1.26483	-0.97232		-1.26483	-0.44145
-1.28977	-0.82441		-1.28977	-0.63334		-1.28977	-0.53621
-0.86604	-0.97047		-0.86604	-0.54278		-0.86604	-0.45869
3.61464	2.50844		3.61464	0.826904		3.61464	3.60614
-0.89792	-0.51769		-0.89792	-0.28103		-0.89792	-0.78926
-1.18491	-0.87289		-1.18491	-1.05323		-1.18491	-0.84725
2.22112	0.528397		2.22112	2.12984		2.22112	2.347
-1.61002	-1.72585		-1.61002	-1.04491		-1.61002	-0.5657
1.03741	0.615468		1.03741	0.328991		1.03741	0.256138
-0.94245	0.228245		-0.94245	-1.13881		-0.94245	-0.73236
2.62073	2.78305		2.62073	1.16872		2.62073	1.57122
1.08763	0.69225		1.08763	1.03223		1.08763	1.23503
-1.86329	-2.04984		-1.86329	-1.12007		-1.86329	-0.7712
-0.95294	-0.59484		-0.95294	-0.93487		-0.95294	-0.71491
1.23629	0.011249		1.23629	0.624235		1.23629	0.910761
0.877669	2.03466		0.877669	0.362097		0.877669	0.556322
-0.84096	-1.21719		-0.84096	-0.7382		-0.84096	-0.62501
-1.79805	-1.92147		-1.79805	-1.11264		-1.79805	-0.73524
-1.2118	-0.48682		-1.2118	-0.8672		-1.2118	-0.45479
-1.04243	-1.32748		-1.04243	-0.57917		-1.04243	-0.78463
1.09515	0.943599		1.09515	0.539092		1.09515	0.81397
-1.40977	-1.7256		-1.40977	-0.75806		-1.40977	-0.8505
2.16579	3.29034		2.16579	-0.72678		2.16579	0.14734
-1.42346	-1.00311		-1.42346	-1.08208		-1.42346	-0.86662
-1.16716	-1.06255		-1.16716	-0.55068		-1.16716	-1.03808
3.82703	4.41641		3.82703	1.13751		3.82703	0.815421
1.39973	0.431448		1.39973	0.157158		1.39973	0.187685
2.65857	2.01586		2.65857	0.875387		2.65857	2.13955
4.81296	2.86128		4.81296	1.93538		4.81296	2.07292
1.06036	0.293136		1.06036	0.291712		1.06036	0.602086
2.71591	2.36681		2.71591	0.652378		2.71591	3.08894
-0.92029	-1.26765		-0.92029	-0.66648		-0.92029	-0.35632
-0.99166	0.098875		-0.99166	-0.96738		-0.99166	-0.67522
-1.17825	-1.22578		-1.17825	-0.76791		-1.17825	-0.782
-1.92776	-2.02822		-1.92776	-1.1361		-1.92776	-0.70105
1.93507	1.48322		1.93507	1.23273		1.93507	0.340673
0.966081	0.702237		0.966081	0.359876		0.966081	0.485068
1.16676	0.914042		1.16676	0.85328		1.16676	0.974016
1.36044	-0.68573		1.36044	0.466201		1.36044	1.30039
3.48663	1.08516		3.48663	1.04046		3.48663	3.23911
1.69075	1.54943		1.69075	0.314808		1.69075	0.854275
-0.98831	-0.28794		-0.98831	-0.17775		-0.98831	-0.38021
5.51815	4.78003		5.51815	1.56133		5.51815	2.64737
5.20613	5.56086		5.20613	2.36581		5.20613	1.78683
3.07705	1.79138		3.07705	2.10369		3.07705	2.27945
0.845277	0.402291		0.845277	0.906462		0.845277	0.135624
2.98016	0.586775		2.98016	-0.45554		2.98016	-0.19708
1.68642	1.25852		1.68642	0.953635		1.68642	-0.05528
3.69875	2.98338		3.69875	1.47646		3.69875	1.78825
3.03697	2.32693		3.03697	2.34354		3.03697	3.14922
2.96107	2.90411		2.96107	1.99195		2.96107	1.56166
3.2219	3.49246		3.2219	1.34569		3.2219	1.51529
-1.40463	-1.31433		-1.40463	-1.20531		-1.40463	0.117479
-1.36318	-1.71848		-1.36318	-0.82545		-1.36318	-0.66344
2.03111	1.34518		2.03111	1.03549		2.03111	1.3059
-0.87588	-0.41687		-0.87588	-0.76141		-0.87588	-0.42673
-0.9236	-1.09043		-0.9236	-0.56298		-0.9236	-0.57137
-0.99203	-0.92068		-0.99203	-0.42455		-0.99203	-0.41107
-1.04935	-0.85225		-1.04935	-0.71837		-1.04935	-0.64441
-1.24505	-1.08805		-1.24505	-0.65817		-1.24505	-0.53075
1.36396	0.896975		1.36396	1.08396		1.36396	0.913666
-0.82274	-0.62862		-0.82274	-0.44002		-0.82274	-0.41777
0.978832	0.877402		0.978832	0.83609		0.978832	0.452489
3.73031	3.59376		3.73031	2.42843		3.73031	1.82234
2.89969	2.16059		2.89969	2.00871		2.89969	1.27381
1.03678	0.29744		1.03678	1.05485		1.03678	0.16353
-1.40969	-1.82204		-1.40969	-0.90488		-1.40969	-0.72895
2.23428	1.12072		2.23428	1.49666		2.23428	0.237607
1.68131	0.944817		1.68131	1.50018		1.68131	0.233621
1.17508	-0.50308		1.17508	0.00171		1.17508	2.27905
2.6603	1.54392		2.6603	1.15018		2.6603	2.71142
1.70029	1.38082		1.70029	0.815394		1.70029	1.18098
1.09181	0.222102		1.09181	0.552902		1.09181	0.839806
1.30602	0.701651		1.30602	0.414255		1.30602	0.315352
2.71382	0.691711		2.71382	1.23148		2.71382	1.41286
-1.18578	-0.92768		-1.18578	-0.47378		-1.18578	-0.42489
-1.35339	-0.85182		-1.35339	-1.01227		-1.35339	-0.87126
5.14891	3.81014		5.14891	0.666498		5.14891	1.79301
0.944874	0.64754		0.944874	0.556161		0.944874	0.279253
1.35516	0.266321		1.35516	1.04918		1.35516	1.14849
4.25474	4.58156		4.25474	1.82958		4.25474	1.32036
-1.24	-1.73292		-1.24	-0.87251		-1.24	-0.83458
-2.41747	-2.541		-2.41747	-1.4471		-2.41747	-0.98338
1.68128	1.46246		1.68128	1.05092		1.68128	0.83405
4.53989	3.69821		4.53989	0.231832		4.53989	2.57118
-1.64101	-1.84823		-1.64101	-1.01534		-1.64101	-0.71947
-1.77984	-2.19497		-1.77984	-1.06273		-1.77984	-0.71718
6.2229	5.06298		6.2229	1.94333		6.2229	1.52828
-1.23392	-1.10895		-1.23392	-1.01414		-1.23392	-0.90505
-0.94116	-1.00484		-0.94116	-0.32363		-0.94116	-0.4483
-1.01348	-1.27174		-1.01348	-0.64523		-1.01348	-0.74216
1.80358	2.88463		1.80358	1.09106		1.80358	0.55877
-1.54768	-1.35362		-1.54768	-0.77844		-1.54768	-0.70167
-1.92959	-1.12485		-1.92959	-0.11935		-1.92959	-0.3687
-1.39519	-1.11199		-1.39519	-1.08685		-1.39519	-0.79535
-1.02261	-0.76047		-1.02261	-0.62744		-1.02261	-0.689
1.91248	0.679553		1.91248	1.3568		1.91248	1.32514
-1.01541	-0.82705		-1.01541	-0.43663		-1.01541	-0.74203
4.61314	1.0482		4.61314	2.83101		4.61314	-0.58609
0.906578	0.959236		0.906578	0.688132		0.906578	0.318569
-0.93142	-0.37819		-0.93142	-0.09825		-0.93142	-0.50412
3.33833	3.43737		3.33833	0.595106		3.33833	1.56455
-0.95778	-0.70455		-0.95778	-0.82048		-0.95778	-0.69171
-1.63752	-1.87041		-1.63752	-1.00021		-1.63752	-0.7886
-1.33632	-0.52815		-1.33632	-0.76396		-1.33632	-0.23705
-0.97668	-0.62821		-0.97668	-0.41903		-0.97668	-0.727
-1.5244	0.841961		-1.5244	-0.96838		-1.5244	0.337354
0.898052	0.84748		0.898052	0.585691		0.898052	0.708332
1.86166	0.866765		1.86166	0.599314		1.86166	0.944081
-0.88645	-0.40676		-0.88645	-0.4234		-0.88645	-0.29844
1.57262	1.03394		1.57262	1.16563		1.57262	1.49495
-0.86284	-0.3737		-0.86284	-1.50243		-0.86284	0.175586
1.57005	0.831014		1.57005	0.973433		1.57005	0.536314
2.16236	0.577155		2.16236	0.916667		2.16236	0.434013
1.14046	0.626905		1.14046	0.678114		1.14046	0.347108
-1.83599	-2.13174		-1.83599	-1.08702		-1.83599	-0.70749
-1.69413	-1.94651		-1.69413	-0.98537		-1.69413	-0.59641
-1.06621	-0.51968		-1.06621	-0.44848		-1.06621	-1.82017
-0.84967	-1.07177		-0.84967	-0.32767		-0.84967	-0.62453
2.38522	1.81558		2.38522	0.363311		2.38522	1.7026
1.45789	1.1905		1.45789	0.366935		1.45789	1.37251
-0.9865	-1.28169		-0.9865	-0.45612		-0.9865	-0.84656
2.62544	1.20136		2.62544	0.258543		2.62544	2.44233
1.08789	-0.15109		1.08789	0.590972		1.08789	0.863793
-1.11481	-1.23887		-1.11481	-0.70068		-1.11481	-0.58283
1.71906	1.42792		1.71906	1.40552		1.71906	1.15149
1.45917	0.837824		1.45917	0.26074		1.45917	-0.30126
0.941189	1.08331		0.941189	0.413582		0.941189	0.170242
-1.11138	-0.86854		-1.11138	-0.47884		-1.11138	-0.31488
1.86181	1.65384		1.86181	1.04504		1.86181	1.11907
-1.3734	-1.52893		-1.3734	-1.00376		-1.3734	-0.83121
1.586	1.14089		1.586	0.708496		1.586	-0.51674
2.04572	1.12325		2.04572	0.525429		2.04572	-0.00917
2.64678	2.50332		2.64678	0.806118		2.64678	1.24248
-1.90307	-2.04934		-1.90307	-1.15386		-1.90307	-0.805
1.77016	0.931755		1.77016	0.41545		1.77016	-0.0442
1.23886	0.806898		1.23886	0.673027		1.23886	-0.45525
2.31636	1.90184		2.31636	0.102045		2.31636	0.375035
1.49301	0.964192		1.49301	0.263409		1.49301	0.270873
-1.02059	-1.39798		-1.02059	-0.51674		-1.02059	-0.91379
4.44793	4.67957		4.44793	1.84936		4.44793	1.73028
3.65388	2.35019		3.65388	2.6368		3.65388	2.04617
1.4085	2.05964		1.4085	1.13271		1.4085	0.815418
-0.91849	-0.92909		-0.91849	-0.61379		-0.91849	-0.90016
4.4741	2.21143		4.4741	0.599976		4.4741	1.30178
-1.07783	-0.90948		-1.07783	-0.52214		-1.07783	-0.79358
-1.02643	-0.40403		-1.02643	-0.26769		-1.02643	-0.3088
3.30966	2.82324		3.30966	2.17244		3.30966	1.93511
1.89358	2.27697		1.89358	0.590323		1.89358	1.13234
2.52319	1.66126		2.52319	1.18868		2.52319	1.4888
-1.43884	-0.55771		-1.43884	-0.97748		-1.43884	-0.06404
-1.08066	-0.28838		-1.08066	-1.08346		-1.08066	-0.66743
-0.87407	-0.69646		-0.87407	-0.50531		-0.87407	-0.61058
-1.51504	-1.57517		-1.51504	-0.9902		-1.51504	-0.82885
5.28943	2.07947		5.28943	1.42087		5.28943	1.76155
2.39598	1.17854		2.39598	1.61914		2.39598	1.55377
-1.08144	-0.76021		-1.08144	-0.76121		-1.08144	-0.99463
1.28548	0.986009		1.28548	0.586883		1.28548	0.280391
-0.88084	-0.3321		-0.88084	-0.67902		-0.88084	-0.18702
-1.32292	-1.5999		-1.32292	-0.70698		-1.32292	-0.77589
1.07695	1.17765		1.07695	0.450711		1.07695	0.287913
-1.33456	-1.55634		-1.33456	-1.16361		-1.33456	-0.73431
5.0016	5.09513		5.0016	1.35882		5.0016	-0.3852
1.75331	1.44677		1.75331	0.596052		1.75331	0.332555
3.10622	2.80886		3.10622	2.0896		3.10622	1.26889
-0.80557	-1.06996		-0.80557	-0.08871		-0.80557	-0.3206
-1.74454	-1.81114		-1.74454	-0.95536		-1.74454	-0.74688
1.67072	1.71133		1.67072	1.06577		1.67072	1.61428
-1.64065	-1.3284		-1.64065	-0.98324		-1.64065	-0.9721
-1.05016	-1.77932		-1.05016	-0.89044		-1.05016	-0.91109
1.19033	0.830967		1.19033	0.965051		1.19033	0.548608
-1.42897	-0.99386		-1.42897	-1.13324		-1.42897	-0.98916
3.89444	1.47061		3.89444	1.85424		3.89444	0.569785
3.56917	-2.25791		3.56917	1.79293		3.56917	4.08041
1.17727	1.19678		1.17727	0.844148		1.17727	0.2932
3.81494	2.82121		3.81494	1.01188		3.81494	4.08729
-1.18151	-0.84146		-1.18151	-0.95874		-1.18151	-0.76509
2.50558	1.56007		2.50558	0.555274		2.50558	1.30009
-1.55975	-1.7612		-1.55975	-0.96575		-1.55975	-0.71611
1.49688	0.88542		1.49688	1.23493		1.49688	1.0326
1.94407	0.940811		1.94407	1.11984		1.94407	0.371031
-1.36206	-0.95084		-1.36206	-1.12555		-1.36206	-0.72359
-1.46409	-0.97868		-1.46409	-1.46226		-1.46409	-1.21177
2.91252	1.56011		2.91252	1.58608		2.91252	3.16923
1.48985	0.344018		1.48985	0.212285		1.48985	0.099913
1.30229	0.745069		1.30229	0.305087		1.30229	-0.04849
1.2745	0.857247		1.2745	0.767679		1.2745	-0.4201
-1.61108	-1.40536		-1.61108	-0.79198		-1.61108	-1.05344
-0.90724	-0.75415		-0.90724	-0.7174		-0.90724	-0.66596
2.62848	2.91964		2.62848	1.56164		2.62848	1.34547
-2.2499	-1.04464		-2.2499	-2.01451		-2.2499	-0.73613
2.24104	1.68724		2.24104	1.35337		2.24104	0.8259
1.93572	1.50363		1.93572	1.18515		1.93572	0.51337
-0.88238	-0.98164		-0.88238	-0.72015		-0.88238	-0.58821
-1.37226	-1.06166		-1.37226	-1.07675		-1.37226	-0.95418
1.06157	0.306048		1.06157	0.391326		1.06157	0.084718
-1.3733	-1.90134		-1.3733	-0.64348		-1.3733	-1.0614
1.46328	1.14309		1.46328	1.30008		1.46328	1.01772
-0.90251	-0.61229		-0.90251	-0.64307		-0.90251	-0.82932
1.19212	1.13634		1.19212	0.285803		1.19212	1.21376
-1.03466	-0.45054		-1.03466	0.255981		-1.03466	0.361489
-0.91108	-0.8194		-0.91108	-0.85953		-0.91108	-0.85184
-0.7743	-1.22927		-0.7743	0.034958		-0.7743	-0.13947
-0.79488	-1.44016		-0.79488	-0.39374		-0.79488	-0.23836
3.73369	3.08616		3.73369	0.224811		3.73369	2.39517
-1.64602	-2.05025		-1.64602	-1.04568		-1.64602	-0.81201
0.948252	0.737513		0.948252	0.391587		0.948252	0.719606
4.02711	4.00149		4.02711	2.0423		4.02711	1.67192
1.37555	0.427056		1.37555	1.01477		1.37555	0.23326
-0.97261	-0.63258		-0.97261	-0.85491		-0.97261	-1.13558
-2.95195	-2.91821		-2.95195	-1.55953		-2.95195	-0.79077
3.35329	2.94229		3.35329	1.53628		3.35329	3.57487
0.925218	0.32206		0.925218	0.520871		0.925218	0.798521
-1.25447	-1.93282		-1.25447	-0.19464		-1.25447	-0.75668
3.39278	2.95735		3.39278	2.17234		3.39278	3.22177
1.10294	1.16006		1.10294	0.59986		1.10294	-0.18374
-1.02938	-1.01825		-1.02938	-0.85013		-1.02938	-0.68291
4.63487	2.20269		4.63487	2.68023		4.63487	1.35364
1.96471	-1.77238		1.96471	1.38485		1.96471	1.59706
1.85993	1.52537		1.85993	1.34594		1.85993	1.01079
3.76732	4.59627		3.76732	2.18677		3.76732	1.61553
3.27898	1.86612		3.27898	-0.11679		3.27898	2.7901
-1.5662	-1.71313		-1.5662	-0.85194		-1.5662	-0.82745
1.13446	0.324838		1.13446	0.555201		1.13446	0.76044
3.74566	2.4958		3.74566	-0.40245		3.74566	2.34545
0.844971	0.217619		0.844971	0.308449		0.844971	0.253339
-0.91377	-0.17039		-0.91377	-1.00653		-0.91377	-0.67911
-0.84576	-1.34191		-0.84576	-0.66414		-0.84576	-0.68496
1.47094	0.46985		1.47094	0.680145		1.47094	1.14543
2.03823	1.62233		2.03823	0.946159		2.03823	1.72322
3.32284	2.0274		3.32284	0.605889		3.32284	1.68201
1.04078	0.665968		1.04078	0.746287		1.04078	0.513985
0.869145	0.319002		0.869145	0.929277		0.869145	0.065652
2.79207	0.534617		2.79207	0.929497		2.79207	0.434911
0.905316	0.666998		0.905316	1.09087		0.905316	0.155403
0.959723	0.687376		0.959723	1.09537		0.959723	0.185544
1.064	0.44503		1.064	0.219427		1.064	0.598183
1.64055	0.85546		1.64055	0.200541		1.64055	1.36406
2.75127	2.42025		2.75127	0.764648		2.75127	3.72057
1.37193	1.05242		1.37193	0.425267		1.37193	1.43208
1.82136	0.187502		1.82136	0.191328		1.82136	1.68505
1.50462	0.128819		1.50462	0.377631		1.50462	1.61685
4.19093	4.28491		4.19093	1.48154		4.19093	4.08804
-1.65473	-1.91137		-1.65473	-1.05748		-1.65473	-0.71358
2.74902	2.09923		2.74902	1.36433		2.74902	0.706285
2.1729	1.55919		2.1729	0.665945		2.1729	0.813363
-0.95581	-0.49673		-0.95581	-0.45688		-0.95581	-0.24944
-1.07898	-0.64234		-1.07898	-0.74455		-1.07898	-0.88929
1.28514	0.069207		1.28514	1.02375		1.28514	-0.42825
0.889901	1.00339		0.889901	0.327471		0.889901	0.359999
1.33552	-0.64459		1.33552	1.47837		1.33552	1.57294
-1.63202	-1.66222		-1.63202	-0.25338		-1.63202	-0.82516
2.38977	1.56261		2.38977	0.818598		2.38977	0.713274
2.11688	1.43628		2.11688	0.851348		2.11688	0.80385
-0.84159	-0.85002		-0.84159	-0.46577		-0.84159	-0.66812
-1.1391	-0.30941		-1.1391	-0.9829		-1.1391	-0.67054
4.49862	2.12323		4.49862	1.71617		4.49862	2.11996
1.05737	0.894984		1.05737	0.438503		1.05737	0.55891
-1.34801	-0.95435		-1.34801	-1.17063		-1.34801	-0.91761
-0.93885	-0.58431		-0.93885	-1.0729		-0.93885	-0.58207
1.54212	2.21293		1.54212	-0.18242		1.54212	1.2435
0.842748	1.0655		0.842748	-0.13249		0.842748	0.710116
-1.44328	-0.91002		-1.44328	-0.93137		-1.44328	-0.93255
-1.04696	-0.6216		-1.04696	-1.09317		-1.04696	-0.71576
3.70498	2.35982		3.70498	0.905199		3.70498	3.14248
2.6006	1.98479		2.6006	1.14179		2.6006	2.2994
-1.13379	-1.00772		-1.13379	-0.82511		-1.13379	-0.57937
-1.06303	-0.55855		-1.06303	-0.85085		-1.06303	-0.47383
-1.69443	-1.80931		-1.69443	-1.00832		-1.69443	-0.68068
3.44042	2.1421		3.44042	0.727232		3.44042	2.1158
2.93086	3.14771		2.93086	1.1988		2.93086	2.05538
-1.02852	-0.52042		-1.02852	-0.25133		-1.02852	-0.00116
1.37262	0.788932		1.37262	0.246078		1.37262	0.035607
3.21544	1.78989		3.21544	0.946348		3.21544	2.4807
1.7366	1.84198		1.7366	0.751066		1.7366	-0.52984
6.1534	6.39458		6.1534	2.32884		6.1534	0.898129
-0.9494	-1.11617		-0.9494	-0.56969		-0.9494	-0.49888
-1.26597	-1.95844		-1.26597	-0.90588		-1.26597	-1.21475
0.95287	0.520635		0.95287	0.459342		0.95287	0.884292
-1.5868	-1.91395		-1.5868	-1.00726		-1.5868	-0.84144
4.65863	3.2521		4.65863	3.63709		4.65863	2.88922
2.73331	1.41018		2.73331	0.809996		2.73331	2.25482
-1.07996	-1.1563		-1.07996	-0.65052		-1.07996	-0.75984
-2.01513	-1.97049		-2.01513	-1.21303		-2.01513	-0.98709
-1.29561	-1.43825		-1.29561	-0.9689		-1.29561	-0.7386
1.75408	2.72009		1.75408	1.03952		1.75408	0.763436
2.05498	0.640837		2.05498	0.244683		2.05498	3.3194
-0.99035	-0.96913		-0.99035	-0.58518		-0.99035	-0.50821
0.881495	0.378951		0.881495	0.043802		0.881495	-0.26934
1.51875	0.967508		1.51875	0.396941		1.51875	1.87407
1.09115	1.57096		1.09115	-0.00714		1.09115	0.42737
1.38562	1.45376		1.38562	0.17974		1.38562	0.952095
1.64714	0.240946		1.64714	0.780761		1.64714	0.505026
3.79565	2.47411		3.79565	2.06641		3.79565	1.25217
1.54924	1.38519		1.54924	0.364357		1.54924	0.987452
1.53452	1.43412		1.53452	0.097473		1.53452	1.13967
-0.94875	-0.35647		-0.94875	-0.66266		-0.94875	-0.83153
1.11544	0.044001		1.11544	0.230883		1.11544	1.97106
0.903174	0.661998		0.903174	0.235205		0.903174	0.647456
4.53725	5.34295		4.53725	1.64205		4.53725	3.3546
4.13436	4.14379		4.13436	1.97232		4.13436	2.36307
-1.19878	-1.69306		-1.19878	-0.79858		-1.19878	-0.76514
1.9465	1.46969		1.9465	0.860445		1.9465	1.1045
1.364	0.89597		1.364	0.755219		1.364	1.2511
-0.9522	-1.11543		-0.9522	-0.21434		-0.9522	-0.81102
-1.67646	-1.5945		-1.67646	-1.09888		-1.67646	-0.45843
2.02513	0.75742		2.02513	0.83066		2.02513	2.16262
1.4892	1.48852		1.4892	0.96207		1.4892	1.43934
4.01775	2.36267		4.01775	1.78904		4.01775	3.16616
-0.75182	-1.0783		-0.75182	-0.76655		-0.75182	-0.26934
1.03624	0.541209		1.03624	0.456848		1.03624	1.03993
2.12134	1.41772		2.12134	1.31065		2.12134	1.88625
3.4284	2.2626		3.4284	1.70955		3.4284	1.15809
-0.89582	-1.03976		-0.89582	-0.83541		-0.89582	-0.54952
-1.17561	-1.6625		-1.17561	-0.88784		-1.17561	-0.48333
-0.80039	-0.44841		-0.80039	-0.97057		-0.80039	-0.05185
1.44929	0.972967		1.44929	0.817559		1.44929	1.24318
1.03981	0.924943		1.03981	0.174308		1.03981	0.503106
3.44824	0.8571		3.44824	0.981463		3.44824	3.17933
-0.9136	-0.59315		-0.9136	-0.83051		-0.9136	-0.24546
-0.92031	-1.38248		-0.92031	-1.01159		-0.92031	-0.36846
0.926347	0.371268		0.926347	-0.08388		0.926347	0.675677
1.01412	0.885863		1.01412	0.263855		1.01412	1.38063
4.46963	2.66955		4.46963	2.16791		4.46963	2.93427
0.864493	0.305098		0.864493	0.518553		0.864493	0.823016
1.28439	0.870829		1.28439	0.210704		1.28439	1.2491
1.13122	1.14461		1.13122	0.086234		1.13122	2.15558
-0.99841	-1.0049		-0.99841	-1.61977		-0.99841	-0.71444
1.15152	0.600549		1.15152	0.701821		1.15152	1.56414
-0.89441	-0.59118		-0.89441	-0.99162		-0.89441	0.016447
1.47295	1.38445		1.47295	0.322778		1.47295	1.438
1.62538	1.34642		1.62538	0.609966		1.62538	1.66874
1.09665	1.10714		1.09665	0.042583		1.09665	1.49026
1.5895	1.09164		1.5895	0.679163		1.5895	-0.47568
2.0537	1.20415		2.0537	0.446406		2.0537	-0.09256
0.99333	0.247476		0.99333	0.074075		0.99333	1.01897
1.051	0.881278		1.051	0.641852		1.051	0.629812
0.971004	0.975411		0.971004	0.146948		0.971004	0.543371
0.955178	0.836744		0.955178	0.24506		0.955178	1.09402
1.00408	0.700406		1.00408	0.310633		1.00408	1.04943
1.15408	0.713153		1.15408	0.24937		1.15408	0.905052
1.33224	1.69816		1.33224	0.665042		1.33224	1.7504
1.32256	0.439835		1.32256	0.454606		1.32256	1.29816
-1.08375	-1.38796		-1.08375	-0.63988		-1.08375	-0.76087
1.03501	0.52965		1.03501	0.304737		1.03501	0.913093
2.8172	1.95493		2.8172	1.34481		2.8172	2.62042
3.08474	2.02233		3.08474	1.35397		3.08474	2.73861
1.09126	0.785537		1.09126	0.335493		1.09126	1.31274
2.57594	0.262621		2.57594	1.33013		2.57594	2.8407
1.56963	0.976954		1.56963	0.710738		1.56963	-0.46566
0.95055	0.54377		0.95055	0.805481		0.95055	1.56531
1.54946	2.18525		1.54946	1.61565		1.54946	1.28435
1.62224	0.609987		1.62224	0.410105		1.62224	1.56031
1.7518	1.50154		1.7518	0.076949		1.7518	2.02086
-1.63838	-1.3176		-1.63838	-0.85394		-1.63838	-0.69946
1.40587	-0.16916		1.40587	-0.73971		1.40587	0.855622
2.15081	1.94083		2.15081	0.194239		2.15081	2.96842
1.83132	1.1628		1.83132	0.720368		1.83132	0.661876
1.58341	1.40555		1.58341	0.368806		1.58341	1.92698
2.22951	1.80267		2.22951	0.291448		2.22951	1.23817
-0.84664	-0.50357		-0.84664	-0.87465		-0.84664	-0.19161
0.884717	0.420827		0.884717	0.608893		0.884717	0.596382
2.89262	3.27968		2.89262	1.17015		2.89262	1.54277
2.85493	3.11462		2.85493	1.17491		2.85493	1.50643
1.40573	0.929223		1.40573	0.208634		1.40573	1.49025
-1.0765	-1.27781		-1.0765	-0.76192		-1.0765	-0.17539
-1.06846	-1.14241		-1.06846	-0.796		-1.06846	-0.22364
1.06514	0.89937		1.06514	0.104507		1.06514	1.915
0.903825	0.692098		0.903825	0.200878		0.903825	1.15561
1.577	0.699941		1.577	0.621194		1.577	0.522432
1.31822	0.577741		1.31822	0.588491		1.31822	0.588689
2.72793	1.18871		2.72793	0.767166		2.72793	2.68967
2.42771	1.42733		2.42771	1.55258		2.42771	0.284417
1.61364	1.19885		1.61364	0.802389		1.61364	0.918229
0.746388	0.540702		0.746388	-0.07664		0.746388	0.065663
4.65483	4.63418		4.65483	1.02234		4.65483	1.71289
6.70154	5.54572		6.70154	1.67897		6.70154	4.94692
4.90734	2.90964		4.90734	0.966932		4.90734	2.68842
1.03081	0.359554		1.03081	0.232445		1.03081	1.42593
7.15557	4.75413		7.15557	2.56161		7.15557	2.94355
5.77732	5.17535		5.77732	2.3411		5.77732	3.40775
1.33129	1.23676		1.33129	0.357093		1.33129	1.40288
1.36737	1.03244		1.36737	0.349516		1.36737	1.42333
0.969871	0.835549		0.969871	-0.30542		0.969871	1.62026
2.88905	2.25116		2.88905	-0.12118		2.88905	4.1631
1.60727	1.17539		1.60727	0.563306		1.60727	1.13833
-1.79299	-1.8523		-1.79299	-1.13852		-1.79299	-0.48344
1.49929	1.50533		1.49929	1.01425		1.49929	1.0206
5.97245	4.46422		5.97245	2.709		5.97245	4.61946
3.09704	0.712325		3.09704	-0.34738		3.09704	3.54405
3.51203	1.7243		3.51203	1.72563		3.51203	5.31547
1.3624	0.745291		1.3624	0.348666		1.3624	1.01913
-1.30911	-1.2315		-1.30911	-0.82646		-1.30911	-0.52649
3.1193	1.95137		3.1193	0.646504		3.1193	2.87803
1.28183	0.874817		1.28183	0.708351		1.28183	0.628975
4.63653	3.81306		4.63653	2.18721		4.63653	5.61661
-1.13046	-1.53496		-1.13046	-0.78185		-1.13046	-0.52477
2.49762	3.19579		2.49762	0.887585		2.49762	3.61697
1.39142	0.192345		1.39142	0.531734		1.39142	0.530707
2.03068	-0.21155		2.03068	0.991161		2.03068	2.1913
-1.02596	-1.37414		-1.02596	-0.8216		-1.02596	-0.40885
1.91256	1.19831		1.91256	1.02654		1.91256	2.19825
3.34298	2.80353		3.34298	0.762531		3.34298	2.07176
1.65231	0.656792		1.65231	0.515421		1.65231	1.26269
1.4686	1.38288		1.4686	0.450225		1.4686	0.770089
-0.80998	0.212443		-0.80998	-0.83581		-0.80998	-0.26119
2.86093	1.77539		2.86093	1.31337		2.86093	1.25753
0.91883	0.832412		0.91883	0.080627		0.91883	1.44305
-1.23706	-0.58468		-1.23706	-1.17443		-1.23706	-0.25123
-1.57713	-1.15344		-1.57713	-0.7188		-1.57713	-0.5838
0.961923	0.927075		0.961923	0.22246		0.961923	1.236
0.882171	0.678327		0.882171	0.330499		0.882171	0.937573
2.35527	1.41031		2.35527	0.610948		2.35527	2.31642
2.00636	1.62175		2.00636	0.514248		2.00636	1.7587
4.6925	3.90859		4.6925	2.41843		4.6925	5.30127
1.81779	0.907666		1.81779	0.310222		1.81779	2.43569
-1.35427	-1.67723		-1.35427	-0.94182		-1.35427	-0.39339
2.0106	1.15942		2.0106	0.654031		2.0106	1.32663
1.08976	1.12413		1.08976	0.329018		1.08976	1.72549
1.00431	0.853128		1.00431	0.278018		1.00431	0.731078
0.8859	0.288362		0.8859	0.840273		0.8859	0.324789
-1.42196	-2.02344		-1.42196	-1.0809		-1.42196	-0.46363
2.91932	1.63833		2.91932	0.259073		2.91932	2.41133
-0.82801	-0.53169		-0.82801	-0.83414		-0.82801	-0.46994
1.1555	0.350985		1.1555	0.047211		1.1555	0.163714
3.16769	0.916523		3.16769	1.13213		3.16769	4.05638
-1.70929	0.148375		-1.70929	-1.83739		-1.70929	-0.80198
3.4552	1.48386		3.4552	1.50672		3.4552	1.91567
3.52991	1.48706		3.52991	2.78885		3.52991	3.71191
2.88885	1.87825		2.88885	1.84747		2.88885	2.94128
2.04233	0.656236		2.04233	0.687348		2.04233	1.89452
1.28177	1.37832		1.28177	0.492846		1.28177	1.50168
0.985747	0.855315		0.985747	0.516722		0.985747	0.930984
4.27188	2.97651		4.27188	0.787802		4.27188	4.58539
1.34377	0.674701		1.34377	0.565416		1.34377	0.719123
1.38733	1.1025		1.38733	0.333839		1.38733	1.38336
-1.14025	-1.10088		-1.14025	-1.02553		-1.14025	-0.27471
-1.05846	-0.62004		-1.05846	-1.13722		-1.05846	-0.33906
0.855656	0.577592		0.855656	0.461986		0.855656	0.862532
1.79325	0.50836		1.79325	-0.09638		1.79325	0.845807
-1.68709	-1.88574		-1.68709	-1.1015		-1.68709	-0.54127
0.877166	1.01558		0.877166	0.328367		0.877166	1.10526
2.60387	0.754085		2.60387	-0.33396		2.60387	1.89169
1.88571	1.21307		1.88571	0.655092		1.88571	1.24454
-1.39356	-1.72013		-1.39356	-1.1454		-1.39356	-0.58289
2.1851	1.54425		2.1851	0.406556		2.1851	-0.28808
0.888131	0.414674		0.888131	0.864209		0.888131	0.632397
1.30252	1.01086		1.30252	0.29358		1.30252	1.68532
2.82924	1.8119		2.82924	0.862299		2.82924	3.65821
2.22886	0.93258		2.22886	0.287371		2.22886	2.11456
3.59289	2.01217		3.59289	-0.00216		3.59289	3.51583
1.2185	0.499835		1.2185	0.89606		1.2185	0.358077
2.559	1.04246		2.559	1.40688		2.559	1.97221
1.19012	0.562268		1.19012	0.942055		1.19012	0.338088
0.820551	0.271127		0.820551	0.985434		0.820551	0.082966
4.1201	2.32148		4.1201	0.508462		4.1201	3.66753
5.55086	4.76165		5.55086	2.65208		5.55086	2.45378
4.90336	4.12063		4.90336	2.63942		4.90336	2.77035
1.93345	1.19715		1.93345	0.789334		1.93345	1.20398
2.26116	1.08323		2.26116	0.839107		2.26116	1.57109
-1.32966	-1.70604		-1.32966	-0.96426		-1.32966	-0.61527
2.53864	2.04655		2.53864	0.170858		2.53864	2.08848
1.38551	0.678485		1.38551	0.909335		1.38551	0.386178
-1.04015	-0.87769		-1.04015	-0.92516		-1.04015	-0.5625
-0.83488	-0.92017		-0.83488	-0.56541		-0.83488	-0.74044
1.08979	1.2154		1.08979	0.464094		1.08979	0.824647
1.58459	1.02025		1.58459	0.764904		1.58459	-0.51608
2.13095	1.10605		2.13095	0.511046		2.13095	-0.02745
-0.85727	-0.03403		-0.85727	-0.36178		-0.85727	-0.39874
-1.13205	-1.02347		-1.13205	0.696162		-1.13205	2.68941
-1.45946	-1.82793		-1.45946	-0.85446		-1.45946	-0.72062
-1.10569	-0.95244		-1.10569	-0.72568		-1.10569	-0.60662
1.06829	0.493382		1.06829	0.597124		1.06829	0.14239
1.55319	-0.51992		1.55319	1.4556		1.55319	1.3037
-0.83665	-1.20848		-0.83665	-0.68838		-0.83665	-0.21297
-0.97503	-0.82744		-0.97503	-0.53522		-0.97503	-0.47638
-1.12678	-1.07843		-1.12678	0.074312		-1.12678	-0.36483
3.47304	4.0312		3.47304	2.30667		3.47304	2.54071
1.12231	1.31783		1.12231	0.113873		1.12231	0.43288
-0.81912	-0.59684		-0.81912	-0.44116		-0.81912	-0.51459
-1.13915	-0.765		-1.13915	-0.66436		-1.13915	-1.10033
4.5623	3.49681		4.5623	2.32057		4.5623	2.45271
2.24548	1.61405		2.24548	1.36601		2.24548	1.18464
1.2173	0.547067		1.2173	0.380737		1.2173	0.241179
-1.84439	-1.98805		-1.84439	-1.16641		-1.84439	-0.82872
-0.95073	-1.1343		-0.95073	-0.4449		-0.95073	-0.5159
-0.98644	-0.97284		-0.98644	-0.63639		-0.98644	-0.70041
0.89353	0.432689		0.89353	0.166794		0.89353	0.872716
-1.45484	-1.01329		-1.45484	-1.1342		-1.45484	-0.76519
-1.13923	-0.95456		-1.13923	-0.73125		-1.13923	-0.4617
0.933496	0.439174		0.933496	0.75148		0.933496	0.652926
-1.09298	-1.04751		-1.09298	-0.46821		-1.09298	-0.50475
-1.68469	-1.67664		-1.68469	-1.0139		-1.68469	-0.85513
2.332	1.90986		2.332	1.0626		2.332	2.22303
3.69032	4.04414		3.69032	1.95594		3.69032	-0.47469
2.71287	2.70247		2.71287	1.73582		2.71287	2.66394
-1.2343	-0.57718		-1.2343	-0.87136		-1.2343	-1.04936
3.33911	3.59866		3.33911	1.40126		3.33911	2.44667
1.85033	0.91877		1.85033	1.20376		1.85033	1.20107
1.13523	0.637102		1.13523	0.424086		1.13523	0.716572
2.03143	0.877979		2.03143	0.174905		2.03143	-0.01872
-1.13275	-1.26982		-1.13275	-0.51855		-1.13275	-0.74701
1.20518	1.45654		1.20518	0.28496		1.20518	0.601081
2.62799	1.51808		2.62799	0.171223		2.62799	1.04044
1.4064	0.988097		1.4064	0.381598		1.4064	-0.10336
1.34539	0.675627		1.34539	0.576236		1.34539	0.635961
-1.03893	-0.45233		-1.03893	-0.78413		-1.03893	-0.323
-0.94954	-0.96692		-0.94954	-0.37095		-0.94954	-0.54148
-1.83172	-1.9306		-1.83172	-1.05796		-1.83172	-0.7963
1.41961	0.819925		1.41961	0.526766		1.41961	-0.0445
-0.97864	-0.85885		-0.97864	-0.47276		-0.97864	-0.15561
1.27731	0.78612		1.27731	1.00202		1.27731	0.319698
-1.34825	-1.53465		-1.34825	-0.80868		-1.34825	-0.70934
3.09328	2.78621		3.09328	0.367697		3.09328	2.20106
-0.92382	-0.46799		-0.92382	-0.40848		-0.92382	-0.4044
-1.12763	-0.843		-1.12763	-1.05888		-1.12763	-1.06267
1.96126	1.60951		1.96126	1.36826		1.96126	1.0367
1.80594	3.05451		1.80594	1.06198		1.80594	1.42232
1.86966	3.92387		1.86966	1.23081		1.86966	1.40086
-0.89446	-0.88692		-0.89446	-0.51465		-0.89446	-0.4542
1.17174	2.25198		1.17174	0.581589		1.17174	0.360279
1.16661	1.07645		1.16661	1.06173		1.16661	0.764951
1.00457	0.924266		1.00457	0.464471		1.00457	0.449077
-0.82597	-1.57522		-0.82597	-0.36263		-0.82597	-0.5482
-0.83455	-0.39762		-0.83455	-0.55525		-0.83455	-0.43052
-1.16919	-0.55251		-1.16919	-1.10289		-1.16919	-1.13952
-1.95773	-2.0656		-1.95773	-1.17028		-1.95773	-0.90785
1.48827	0.8529		1.48827	0.420422		1.48827	0.827651
0.927743	0.529373		0.927743	0.678049		0.927743	0.474666
-1.11478	-0.90156		-1.11478	-0.90725		-1.11478	-0.78077
-1.60101	-1.15387		-1.60101	-1.43378		-1.60101	-1.03812
-1.79713	-1.92835		-1.79713	-1.14253		-1.79713	-0.94418
0.961497	0.237084		0.961497	0.521713		0.961497	0.104812
1.07115	1.9345		1.07115	1.25067		1.07115	0.662271
-0.78989	-0.79033		-0.78989	-0.42462		-0.78989	-0.66944
-1.25613	-2.36419		-1.25613	-0.84763		-1.25613	-0.82054
1.18647	1.38234		1.18647	0.727545		1.18647	0.864334
0.951835	0.868123		0.951835	0.233873		0.951835	0.662165
4.08781	3.13673		4.08781	1.47495		4.08781	2.811
-1.29588	-0.77647		-1.29588	-0.89761		-1.29588	-0.85596
-1.04607	-0.67432		-1.04607	-0.97173		-1.04607	-0.03785
-1.319	-1.49116		-1.319	-0.77887		-1.319	-0.67454
4.01123	4.5307		4.01123	0.691612		4.01123	1.22028
-0.8427	-1.07828		-0.8427	-0.27242		-0.8427	-0.51505
-0.85588	-0.45918		-0.85588	-0.8531		-0.85588	-0.6691
2.69122	3.49736		2.69122	1.49733		2.69122	2.02528
1.60483	1.67117		1.60483	0.057712		1.60483	0.865911
1.29499	0.70214		1.29499	0.066322		1.29499	0.594887
-2.8562	-2.25459		-2.8562	-2.17462		-2.8562	-2.25853
-1.36469	-0.1396		-1.36469	-1.01706		-1.36469	-0.76645
5.19752	2.0132		5.19752	2.47355		5.19752	2.25895
0.957076	-0.11385		0.957076	0.708836		0.957076	0.488965
1.78884	-0.64463		1.78884	2.30393		1.78884	0.964638
-1.08028	-0.83591		-1.08028	-0.94519		-1.08028	-1.00105
-0.90965	-0.89454		-0.90965	-0.58227		-0.90965	-0.44723
2.26918	2.55452		2.26918	0.411633		2.26918	1.39382
1.45794	0.744887		1.45794	-0.54376		1.45794	0.358779
2.29828	2.05058		2.29828	1.09332		2.29828	1.2268
3.29924	3.68137		3.29924	0.90567		3.29924	1.01049
-0.9853	-1.23157		-0.9853	-1.62708		-0.9853	-0.78913
-1.24848	-1.02223		-1.24848	-0.77063		-1.24848	-1.11151
1.27248	1.63432		1.27248	1.1611		1.27248	0.547176
2.202	3.7448		2.202	0.848861		2.202	1.43562
-1.14837	-0.79255		-1.14837	-0.81374		-1.14837	-0.57722
2.43251	2.0712		2.43251	1.6038		2.43251	1.19851
3.13865	3.49725		3.13865	1.54607		3.13865	2.75047
-0.83861	-1.21539		-0.83861	-0.61157		-0.83861	-0.56243
2.84382	-0.00938		2.84382	1.13225		2.84382	0.412961
-1.20316	-1.12202		-1.20316	-0.81421		-1.20316	-0.75475
-1.41865	-1.71909		-1.41865	-0.86557		-1.41865	-0.73021
-0.99598	-0.83498		-0.99598	-1.01496		-0.99598	-0.70719
1.02082	0.952292		1.02082	0.480688		1.02082	0.579866
-1.13493	-1.28244		-1.13493	-0.68484		-1.13493	-0.40926
-1.15582	-1.20444		-1.15582	-0.70249		-1.15582	-0.38838
-1.12959	-0.83698		-1.12959	-0.8082		-1.12959	-0.71367
1.48533	1.36526		1.48533	0.594794		1.48533	1.1222
-1.57361	-1.79064		-1.57361	-1.09997		-1.57361	-0.71208
-0.86141	-0.74147		-0.86141	-0.30724		-0.86141	-0.40221
-0.87253	-1.23495		-0.87253	-0.42553		-0.87253	-0.82818
1.91384	1.31687		1.91384	0.821619		1.91384	0.970342
2.94548	3.37939		2.94548	2.25107		2.94548	2.30488
2.89777	3.55265		2.89777	2.02342		2.89777	2.97521
1.12135	0.712443		1.12135	0.554666		1.12135	0.399522
-1.19136	-1.56902		-1.19136	-0.80009		-1.19136	-0.87606
-0.88257	-0.19186		-0.88257	-0.35344		-0.88257	0.010415
-1.03048	-0.89645		-1.03048	-0.32081		-1.03048	-0.53419
-1.86522	-1.89033		-1.86522	-1.12972		-1.86522	-0.84106
-1.23908	-1.10599		-1.23908	-0.96936		-1.23908	-0.76601
1.16357	0.672232		1.16357	0.728157		1.16357	0.509653
-1.43866	-1.74971		-1.43866	-1.14961		-1.43866	-0.73202
1.90419	2.52167		1.90419	1.60882		1.90419	0.270541
-1.49321	-1.38552		-1.49321	-1.4777		-1.49321	-1.79835
1.00238	0.140273		1.00238	0.474555		1.00238	0.431562
-1.77388	-1.836		-1.77388	-1.0489		-1.77388	-0.80301
-0.91657	-0.92226		-0.91657	-0.55385		-0.91657	-0.66977
-1.26831	-0.74879		-1.26831	-0.95617		-1.26831	-0.90903
1.82849	1.02789		1.82849	0.474808		1.82849	-0.09086
1.52367	0.998581		1.52367	0.720445		1.52367	-0.47417
-0.92807	-0.13799		-0.92807	-0.74045		-0.92807	-0.47963
-1.1147	-0.52628		-1.1147	-0.51994		-1.1147	-0.62346
3.14725	0.55933		3.14725	1.07441		3.14725	2.30856
3.79024	2.73485		3.79024	2.69041		3.79024	2.30528
1.24117	0.464759		1.24117	0.704075		1.24117	1.15212
0.99602	0.672077		0.99602	0.537662		0.99602	0.322695
1.76282	0.267267		1.76282	1.1617		1.76282	0.109173
2.72057	-1.55324		2.72057	1.7456		2.72057	1.78898
1.22093	0.872688		1.22093	0.684681		1.22093	-0.42582
1.66951	0.880764		1.66951	0.415729		1.66951	-0.03008
1.96619	1.21711		1.96619	0.505606		1.96619	-0.09361
1.49673	1.26726		1.49673	0.718838		1.49673	-0.50944
1.11004	0.521828		1.11004	0.411181		1.11004	0.285593
2.90922	5.4682		2.90922	1.83074		2.90922	0.59918
2.6117	4.00604		2.6117	2.0956		2.6117	0.236296
-1.43718	-1.60268		-1.43718	-0.90068		-1.43718	-0.63666
2.3564	1.85587		2.3564	1.68572		2.3564	1.00178
0.826187	0.541697		0.826187	0.444346		0.826187	0.469694
-1.54283	-1.13206		-1.54283	-0.87226		-1.54283	-0.45334
2.16757	1.46109		2.16757	1.36326		2.16757	0.154831
2.16791	0.909888		2.16791	1.26777		2.16791	1.48385
1.65058	1.22509		1.65058	0.54235		1.65058	0.580128
0.912747	0.461453		0.912747	0.856985		0.912747	0.105873
0.825386	0.448817		0.825386	1.00869		0.825386	0.005225
1.06419	0.991434		1.06419	0.797974		1.06419	0.644424
1.0067	-0.31641		1.0067	-0.4466		1.0067	0.173047
3.30059	2.31302		3.30059	2.07272		3.30059	1.31939
-2.37301	-4.64067		-2.37301	-2.36439		-2.37301	-2.77317
2.3865	1.57269		2.3865	1.41732		2.3865	0.97308
1.21422	1.0645		1.21422	0.677703		1.21422	0.183409
1.6172	2.39262		1.6172	1.30815		1.6172	1.21449
0.964372	0.390814		0.964372	0.783885		0.964372	0.631321
1.50195	0.798854		1.50195	0.92773		1.50195	0.876759
-1.18928	-0.89242		-1.18928	-0.6835		-1.18928	-0.47867
2.60786	1.77959		2.60786	2.14611		2.60786	2.34886
2.92482	0.805007		2.92482	1.41753		2.92482	2.59201
-0.89656	-0.6378		-0.89656	-0.64262		-0.89656	-0.55151
-1.24847	-0.85362		-1.24847	-0.83564		-1.24847	-0.86988
1.71481	1.65777		1.71481	0.868722		1.71481	0.699067
3.84346	1.02659		3.84346	2.85435		3.84346	3.55111
-1.19958	-0.16562		-1.19958	-0.91928		-1.19958	-0.91667
-1.03176	-0.70513		-1.03176	-0.75124		-1.03176	-0.28527
-1.71053	-1.94002		-1.71053	-1.08511		-1.71053	-0.83585
-0.82985	-0.44675		-0.82985	-0.26248		-0.82985	-0.35993
-1.9363	-2.16285		-1.9363	-1.1639		-1.9363	-0.84065
3.98315	2.35517		3.98315	2.10946		3.98315	1.13279
0.840521	0.345356		0.840521	0.622496		0.840521	0.226772
-1.47366	-1.39117		-1.47366	-0.99925		-1.47366	-0.45882
4.13478	2.88809		4.13478	2.46756		4.13478	2.72722
5.16815	3.95728		5.16815	1.44046		5.16815	0.87804
1.72536	0.965244		1.72536	0.480395		1.72536	-0.08166
1.24588	1.04896		1.24588	0.756124		1.24588	-0.423
2.43774	2.90274		2.43774	1.14792		2.43774	1.23303
1.6152	1.08298		1.6152	0.858185		1.6152	-0.45888
2.12829	1.10748		2.12829	0.549828		2.12829	-0.02624
-1.05841	-1.86666		-1.05841	-0.6566		-1.05841	-0.98519
-2.02455	-2.2222		-2.02455	-1.21686		-2.02455	-0.85732
-2.11136	-2.20014		-2.11136	-1.22225		-2.11136	-0.91216
-1.50509	-1.50939		-1.50509	-1.03997		-1.50509	-0.79537
-0.86394	-0.73909		-0.86394	-0.59578		-0.86394	-0.60922
-0.84936	-0.24938		-0.84936	-0.75828		-0.84936	-0.57453
-0.96623	-0.95243		-0.96623	-0.06913		-0.96623	-0.66816
-0.97025	-1.35897		-0.97025	-1.06373		-0.97025	-0.77698
2.56806	0.741495		2.56806	1.49554		2.56806	1.45495
-1.08828	-1.11314		-1.08828	-0.63142		-1.08828	-0.4314
-2.75043	-0.77798		-2.75043	-1.69873		-2.75043	-0.06228
2.29622	2.15048		2.29622	0.741758		2.29622	0.649708
-1.13922	-1.42885		-1.13922	-0.42082		-1.13922	-0.96964
2.26491	1.88335		2.26491	0.525471		2.26491	1.88844
1.48397	0.339831		1.48397	0.152478		1.48397	0.548858
0.852192	1.47084		0.852192	0.748922		0.852192	1.17651
1.35387	0.897328		1.35387	0.517629		1.35387	0.967182
-1.06255	-0.89126		-1.06255	-0.7055		-1.06255	-0.36311
1.28981	0.309421		1.28981	0.041742		1.28981	1.10193
-1.10463	-1.00781		-1.10463	-0.98047		-1.10463	-0.49419
1.96	1.46049		1.96	0.890893		1.96	1.8887
-0.86407	-0.56806		-0.86407	-0.1094		-0.86407	-0.01744
0.884401	0.554937		0.884401	0.118922		0.884401	-0.08353
-1.21104	-0.87026		-1.21104	-0.94168		-1.21104	-0.89659
1.53587	0.944779		1.53587	0.371237		1.53587	-0.06054
1.20524	0.846432		1.20524	0.702172		1.20524	-0.32633
2.75594	2.38325		2.75594	1.83934		2.75594	3.52328
2.39775	2.30629		2.39775	1.922		2.39775	2.42637
1.97141	1.83567		1.97141	1.40653		1.97141	1.21245
-0.99913	-0.92841		-0.99913	-0.59716		-0.99913	-0.15851
1.78642	0.884994		1.78642	0.830961		1.78642	1.13176
-0.84062	-0.7462		-0.84062	-0.68484		-0.84062	-0.56129
-0.93314	-0.61049		-0.93314	-0.31717		-0.93314	-0.68504
5.30985	4.87484		5.30985	4.18694		5.30985	3.6818
2.14798	0.911946		2.14798	1.60812		2.14798	2.12597
2.53262	1.06247		2.53262	1.35942		2.53262	2.83471
1.76697	1.9195		1.76697	1.02675		1.76697	1.16647
-1.22327	-0.85967		-1.22327	-0.24163		-1.22327	-0.47462
-1.02357	-0.4185		-1.02357	-0.79885		-1.02357	-1.03376
3.84432	2.61728		3.84432	1.47252		3.84432	1.47411
1.54377	1.3128		1.54377	0.283807		1.54377	1.06853
2.28644	3.39901		2.28644	0.496076		2.28644	0.904239
2.54503	2.21375		2.54503	1.75791		2.54503	1.80285
2.40585	1.91214		2.40585	1.90825		2.40585	1.63401
1.7298	1.93491		1.7298	1.27264		1.7298	1.14636
4.60445	3.42957		4.60445	2.00332		4.60445	4.22714
1.7141	1.70486		1.7141	0.99727		1.7141	1.68237
-2.21442	-2.24241		-2.21442	-1.26764		-2.21442	-1.00844
6.58369	4.22593		6.58369	3.04139		6.58369	5.10472
1.19861	0.623855		1.19861	0.628156		1.19861	-0.15525
0.933889	0.707472		0.933889	0.759983		0.933889	0.481571
-1.14484	-1.1269		-1.14484	-0.65516		-1.14484	-0.76991
-0.92685	-0.27345		-0.92685	-0.52915		-0.92685	0.096322
-1.3604	-1.1044		-1.3604	-1.16214		-1.3604	-0.924
1.44801	1.31855		1.44801	0.840859		1.44801	0.937289
2.09459	1.99653		2.09459	0.928901		2.09459	0.931799
1.45351	1.07549		1.45351	0.67696		1.45351	1.20946
-1.49628	-1.95935		-1.49628	-0.98307		-1.49628	-0.79795
-1.76926	-1.66783		-1.76926	-0.93786		-1.76926	-0.66498
1.41727	0.345428		1.41727	1.50535		1.41727	-0.2807
-1.06999	-1.07003		-1.06999	-0.68845		-1.06999	-0.57386
1.02052	0.844981		1.02052	0.554568		1.02052	-0.07447
1.38407	0.952799		1.38407	0.633672		1.38407	0.113019
-0.93732	-0.33721		-0.93732	-0.418		-0.93732	-0.41549
2.20778	1.47863		2.20778	1.33287		2.20778	1.62491
1.55384	1.08627		1.55384	0.810733		1.55384	0.7457
1.97636	1.09474		1.97636	0.878073		1.97636	-0.01079
2.02361	1.16043		2.02361	0.876811		2.02361	0.020308
2.6878	3.6275		2.6878	1.21535		2.6878	1.01828
3.8525	4.28847		3.8525	1.89636		3.8525	2.62278
3.38432	3.71306		3.38432	0.197002		3.38432	2.40746
2.5817	1.92376		2.5817	1.02881		2.5817	0.999443
1.5283	0.682948		1.5283	0.338243		1.5283	-0.22312
-1.35806	-1.30003		-1.35806	-0.62703		-1.35806	-0.61986
0.960123	0.822976		0.960123	0.423652		0.960123	-0.06207
-1.30029	-1.96272		-1.30029	-0.23434		-1.30029	-0.68951
2.23035	1.91039		2.23035	0.781913		2.23035	1.40089
-2.1841	-1.76349		-2.1841	-1.14442		-2.1841	-0.91196
2.77028	2.76514		2.77028	1.50848		2.77028	0.292085
-0.83587	-1.00393		-0.83587	-0.89931		-0.83587	-0.64689
-1.19379	-1.44439		-1.19379	-0.2307		-1.19379	-0.82737
4.98091	3.75295		4.98091	1.12944		4.98091	4.29776
-0.90407	-0.72953		-0.90407	-0.53955		-0.90407	-0.11054
-1.11077	-0.64917		-1.11077	-0.72779		-1.11077	-0.62258
-0.86172	-0.90276		-0.86172	-0.2983		-0.86172	-0.21142
-1.20999	-1.55418		-1.20999	-1.00601		-1.20999	-0.78095
-1.34503	-1.05593		-1.34503	-0.74848		-1.34503	-0.99571
-1.66033	-1.60798		-1.66033	-0.95334		-1.66033	-0.67128
1.23453	-0.14855		1.23453	0.388513		1.23453	0.842571
-1.03886	-1.12314		-1.03886	-0.70819		-1.03886	-0.649
-1.21706	-0.60505		-1.21706	-0.98317		-1.21706	-0.73539
-0.96602	-1.26528		-0.96602	-0.53498		-0.96602	-0.56051
-1.96693	-2.11207		-1.96693	-1.19656		-1.96693	-0.87132
-1.00835	-1.21436		-1.00835	-0.64434		-1.00835	-0.506
2.37936	2.1747		2.37936	0.600768		2.37936	2.26959
1.05481	1.1564		1.05481	0.426453		1.05481	0.401717
-1.41546	0.166724		-1.41546	-1.11668		-1.41546	-0.50604
3.07959	2.45472		3.07959	1.96192		3.07959	0.793627
1.58475	1.80038		1.58475	0.393577		1.58475	2.78913
1.64215	1.06116		1.64215	0.959829		1.64215	-0.06135
1.03291	1.13436		1.03291	0.453289		1.03291	0.534734
1.473	1.02673		1.473	1.49799		1.473	0.306592
-1.52662	-1.33817		-1.52662	-0.79006		-1.52662	-0.43442
1.45321	0.974754		1.45321	0.682914		1.45321	1.03951
3.47041	4.6438		3.47041	1.54128		3.47041	2.23672
-1.43509	-1.32525		-1.43509	-1.22197		-1.43509	-0.97929
0.925972	1.64334		0.925972	0.723755		0.925972	1.14923
-1.00712	-1.04727		-1.00712	-0.78543		-1.00712	-0.38619
0.850311	0.865749		0.850311	0.928874		0.850311	0.544823
-2.26696	-2.48267		-2.26696	-0.81048		-2.26696	-1.2121
1.64722	0.391454		1.64722	0.050049		1.64722	0.50265
1.40207	-0.01303		1.40207	-0.0891		1.40207	0.271841
1.2583	1.50514		1.2583	0.679828		1.2583	1.18962
-1.18432	-0.78167		-1.18432	-0.85049		-1.18432	-0.89563
-0.96336	-0.47423		-0.96336	-0.73999		-0.96336	-0.70722
3.96216	2.16644		3.96216	2.36675		3.96216	2.1614
1.50351	-1.31448		1.50351	1.33333		1.50351	1.15816
-1.28474	0.506337		-1.28474	-0.8473		-1.28474	-0.01036
-1.00599	-1.50938		-1.00599	-0.95297		-1.00599	-0.72691
4.64276	3.26839		4.64276	1.63948		4.64276	3.97779
5.17496	4.55031		5.17496	1.84265		5.17496	1.99053
3.38195	2.23921		3.38195	-0.21965		3.38195	2.13362
1.01403	0.609543		1.01403	0.895653		1.01403	0.210903
2.03126	2.17655		2.03126	0.350098		2.03126	0.948235
1.22971	1.23165		1.22971	0.754474		1.22971	0.565723
1.42565	0.376642		1.42565	0.203894		1.42565	0.217909
1.37115	0.588305		1.37115	0.783522		1.37115	0.046467
1.63387	1.2582		1.63387	0.797712		1.63387	0.362739
-1.63337	-1.95903		-1.63337	-1.07005		-1.63337	-0.73082
-1.75454	-1.79546		-1.75454	-1.0396		-1.75454	-0.83192
3.36688	2.61101		3.36688	1.1002		3.36688	2.17807
-1.24714	-1.57421		-1.24714	-0.71975		-1.24714	-0.68299
2.27091	2.17503		2.27091	1.53796		2.27091	2.41228
-1.62654	-1.93446		-1.62654	-1.04129		-1.62654	-0.73596
-1.20002	-0.75922		-1.20002	-0.94587		-1.20002	-0.63796
-0.80282	-0.71405		-0.80282	-0.55201		-0.80282	-0.38394
1.06717	1.2037		1.06717	0.632168		1.06717	0.606425
1.879	1.76829		1.879	0.752533		1.879	0.536899
-0.99717	-0.19617		-0.99717	-1.12917		-0.99717	-0.95956
6.05369	6.2561		6.05369	2.30569		6.05369	3.14364
5.92714	4.54337		5.92714	2.14862		5.92714	3.12296
1.59716	0.976442		1.59716	1.27975		1.59716	0.06841
2.78665	2.49834		2.78665	2.97381		2.78665	0.859149
-1.57355	-1.20829		-1.57355	-1.23471		-1.57355	-1.01766
-1.79339	-1.38806		-1.79339	-1.33443		-1.79339	-1.01066
-1.34235	-1.20597		-1.34235	-0.61245		-1.34235	-0.45596
1.28519	0.263203		1.28519	0.74617		1.28519	-0.36809
1.82545	1.0552		1.82545	1.26069		1.82545	1.10071
1.63393	1.51759		1.63393	2.07523		1.63393	0.508862
-1.85391	-0.80761		-1.85391	-1.24867		-1.85391	-0.86379
-1.9235	-2.11072		-1.9235	-1.15243		-1.9235	-0.84861
-1.06805	-0.86656		-1.06805	-0.55747		-1.06805	-0.16667
-1.33997	-1.01331		-1.33997	-0.69596		-1.33997	-0.80964
2.26368	2.54539		2.26368	1.17324		2.26368	-0.16167
1.48799	0.456748		1.48799	0.75803		1.48799	0.531621
0.999885	0.552778		0.999885	0.193926		0.999885	-0.0879
-0.858	-0.77693		-0.858	-0.2496		-0.858	-0.70615
-2.37617	-1.95899		-2.37617	-1.20329		-2.37617	-0.5137
-2.12672	-2.32071		-2.12672	-1.15336		-2.12672	-0.49433
0.923565	0.774595		0.923565	0.855521		0.923565	0.558627
1.72731	0.257969		1.72731	0.88201		1.72731	0.860716
1.48684	0.932139		1.48684	0.705896		1.48684	0.688916
-1.60899	-1.30959		-1.60899	-0.62476		-1.60899	-0.38325
-1.31535	-1.10721		-1.31535	-0.62235		-1.31535	-0.47793
1.2554	0.75442		1.2554	0.318867		1.2554	-0.06842
1.29524	0.984319		1.29524	0.677062		1.29524	-0.47895
1.12245	0.544763		1.12245	0.696971		1.12245	-0.13788
-1.31794	-1.45953		-1.31794	-0.34362		-1.31794	-0.53807
-1.13705	-0.53787		-1.13705	-0.44174		-1.13705	-0.62282
-1.3206	-1.47583		-1.3206	-0.69965		-1.3206	-0.81783
3.96597	4.12583		3.96597	1.36776		3.96597	2.31197
-1.46529	-0.6735		-1.46529	-1.28863		-1.46529	-1.16593
1.11762	0.369542		1.11762	0.415071		1.11762	-0.08731
5.17565	4.15578		5.17565	1.89048		5.17565	1.13731
1.2574	0.298458		1.2574	0.461927		1.2574	1.03816
-1.58189	-1.81258		-1.58189	-0.97801		-1.58189	-0.77406
-1.04974	-1.08833		-1.04974	-0.32835		-1.04974	-0.52594
1.47741	2.10706		1.47741	0.538438		1.47741	0.985468
1.01889	0.933802		1.01889	0.690296		1.01889	-0.02494
4.54819	3.23776		4.54819	2.32169		4.54819	1.1627
1.2861	1.03026		1.2861	0.767943		1.2861	0.26939
3.03095	-0.67015		3.03095	0.897747		3.03095	2.20584
-1.01193	-0.71916		-1.01193	-0.34913		-1.01193	-0.26341
-0.82861	-0.61232		-0.82861	-0.89573		-0.82861	-0.64403
-1.1611	-0.51054		-1.1611	-1.00118		-1.1611	-0.87644
0.984312	0.223358		0.984312	0.461834		0.984312	0.289079
1.10662	0.223472		1.10662	0.305298		1.10662	0.906644
7.26861	6.15259		7.26861	3.06276		7.26861	2.56549
0.854138	0.116449		0.854138	0.242787		0.854138	0.05223
4.21635	4.45365		4.21635	0.988528		4.21635	1.90595
-1.17511	-0.97491		-1.17511	-0.59065		-1.17511	-0.76371
2.69112	2.10097		2.69112	0.933037		2.69112	0.366507
-1.21926	-1.40614		-1.21926	-0.72672		-1.21926	-0.68043
-1.57318	-1.76116		-1.57318	-0.96588		-1.57318	-0.79571
-1.81301	-1.13359		-1.81301	-2.11109		-1.81301	-0.23788
2.87491	1.58511		2.87491	1.38921		2.87491	1.95349
-0.83262	-0.95054		-0.83262	-0.87425		-0.83262	-0.53035
-1.22627	-0.9645		-1.22627	-0.74953		-1.22627	-0.64966
-1.68292	0.297234		-1.68292	-1.28394		-1.68292	-1.65424
-1.4359	-0.8994		-1.4359	-1.06367		-1.4359	-0.70162
1.26504	2.77218		1.26504	0.017752		1.26504	-0.0659
1.13026	0.791463		1.13026	0.776282		1.13026	0.584904
1.08547	0.936181		1.08547	0.33989		1.08547	0.210699
2.71064	1.95283		2.71064	1.79198		2.71064	2.25248
2.82098	2.35981		2.82098	1.78413		2.82098	2.45008
-1.20446	-1.58967		-1.20446	-0.7721		-1.20446	-0.84635
-1.20237	-1.53832		-1.20237	-0.82487		-1.20237	-0.68426
-1.38939	-1.77408		-1.38939	-0.92287		-1.38939	-0.86946
1.32133	0.062983		1.32133	1.20678		1.32133	0.725124
-0.75903	-0.68678		-0.75903	-0.17651		-0.75903	-0.33197
1.85789	1.47448		1.85789	1.13232		1.85789	1.38915
1.06726	1.04658		1.06726	0.432721		1.06726	0.532368
1.66407	1.20713		1.66407	1.06562		1.66407	0.354042
-1.44583	-0.97488		-1.44583	-1.23167		-1.44583	-0.96309
-1.42119	-1.47036		-1.42119	-0.94177		-1.42119	-0.65454
3.07275	4.41166		3.07275	1.72778		3.07275	2.01578
1.60025	2.81351		1.60025	0.561311		1.60025	0.58691
1.0016	0.718927		1.0016	0.69207		1.0016	1.19774
-1.17794	-0.9563		-1.17794	-0.91654		-1.17794	-0.65671
-1.15357	-0.99546		-1.15357	-0.9015		-1.15357	-0.7233
0.98891	1.18475		0.98891	0.468818		0.98891	0.380906
-0.90162	-0.64666		-0.90162	-0.47491		-0.90162	-1.07813
-1.00591	-0.87258		-1.00591	-0.6278		-1.00591	-0.45369
2.78358	1.29913		2.78358	2.03701		2.78358	1.9853
2.99988	2.2213		2.99988	0.234301		2.99988	1.22314
-1.76143	-1.96293		-1.76143	-1.08055		-1.76143	-0.85264
1.72064	0.722048		1.72064	0.58547		1.72064	1.97857
2.59408	3.01299		2.59408	2.41129		2.59408	1.5696
3.74043	3.55263		3.74043	1.09402		3.74043	1.9468
-0.99899	-0.95105		-0.99899	-0.43889		-0.99899	-0.50756
-1.96953	-2.05805		-1.96953	-1.15328		-1.96953	-0.97047
-1.82176	-2.16375		-1.82176	-1.11505		-1.82176	-0.87568
-1.57528	-1.92908		-1.57528	-1.08568		-1.57528	-0.93507
-1.02633	-1.42961		-1.02633	-0.47194		-1.02633	-0.75839
2.79617	3.37175		2.79617	1.79135		2.79617	1.88261
2.33538	2.70529		2.33538	1.40764		2.33538	1.9701
2.43199	1.56442		2.43199	1.20335		2.43199	1.47844
1.05269	1.05728		1.05269	0.546253		1.05269	0.541827
1.72142	0.797083		1.72142	1.09489		1.72142	0.433313
1.79215	0.888466		1.79215	1.43993		1.79215	0.595964
-1.62462	-0.732		-1.62462	-0.30532		-1.62462	-0.40839
-0.97913	-0.58718		-0.97913	-1.17249		-0.97913	-0.95421
2.40381	2.97357		2.40381	1.3044		2.40381	1.42532
2.06019	2.23324		2.06019	1.43121		2.06019	0.908907
-1.7128	-2.4653		-1.7128	-1.33496		-1.7128	-1.45009
-1.24309	-0.7931		-1.24309	-1.20221		-1.24309	-0.954
-1.02634	-1.542		-1.02634	-0.78474		-1.02634	-0.81936
1.39299	1.57173		1.39299	0.75614		1.39299	1.03125
-1.24055	-0.95352		-1.24055	-0.66008		-1.24055	-0.47829
-0.86146	-0.57651		-0.86146	-0.58093		-0.86146	-0.28885
-0.90756	0.180765		-0.90756	-1.13015		-0.90756	-0.93926
1.5095	1.06706		1.5095	0.752864		1.5095	0.723565
-0.97375	-0.21685		-0.97375	-0.83865		-0.97375	-0.57708
1.72683	1.30806		1.72683	1.32149		1.72683	1.62418
3.03023	1.63501		3.03023	0.71658		3.03023	3.1157
3.19014	2.60914		3.19014	1.72759		3.19014	1.42443
3.76871	2.07442		3.76871	0.628726		3.76871	4.51918
1.38419	1.16841		1.38419	1.05237		1.38419	1.16266
-1.03179	3.12039		-1.03179	-2.87812		-1.03179	-2.2016
1.284	2.31029		1.284	-0.05784		1.284	0.849119
1.91604	2.66277		1.91604	1.07182		1.91604	2.07046
3.45555	1.95711		3.45555	0.453176		3.45555	1.45172
2.43284	1.31486		2.43284	0.520727		2.43284	2.82401
1.12337	0.988695		1.12337	0.926516		1.12337	0.662844
0.798747	0.378121		0.798747	0.991209		0.798747	0.011641
1.77523	1.5031		1.77523	0.995766		1.77523	0.727601
2.67193	1.53624		2.67193	1.27039		2.67193	2.59815
1.90261	1.40765		1.90261	0.564089		1.90261	0.69093
2.35095	1.94426		2.35095	0.644483		2.35095	0.480011
3.48191	2.03467		3.48191	0.647948		3.48191	1.44493
-1.43524	-1.41441		-1.43524	-0.4075		-1.43524	-1.3377
0.888619	0.579713		0.888619	0.422696		0.888619	0.242484
4.78963	3.82974		4.78963	1.45945		4.78963	2.15535
-0.94521	-1.03893		-0.94521	-0.41149		-0.94521	-0.39539
2.41349	1.52197		2.41349	1.19415		2.41349	1.10475
-1.71088	-1.89081		-1.71088	-0.99313		-1.71088	-0.84905
-1.57161	-1.74977		-1.57161	-0.94136		-1.57161	-1.00984
1.0775	0.301357		1.0775	0.485444		1.0775	0.426469
1.10679	0.863799		1.10679	0.717902		1.10679	0.82556
-1.11061	-0.68501		-1.11061	-0.68327		-1.11061	-0.50447
1.82046	0.897775		1.82046	0.406161		1.82046	0.114994
1.05389	0.56048		1.05389	0.457614		1.05389	0.02323
4.44855	4.25761		4.44855	1.38588		4.44855	0.07241
2.19238	0.60748		2.19238	0.337		2.19238	2.94456
2.3804	2.31455		2.3804	1.0636		2.3804	1.54819
3.1137	2.29359		3.1137	0.355905		3.1137	1.43313
3.22393	3.07541		3.22393	1.19472		3.22393	1.4463
-1.09367	-0.78655		-1.09367	-0.68989		-1.09367	-0.62239
-1.21208	-1.34916		-1.21208	-0.86628		-1.21208	-0.43848
-1.37709	-0.97276		-1.37709	-1.12088		-1.37709	-0.8953
-0.80372	-1.10344		-0.80372	-0.59576		-0.80372	-0.5153
-0.98874	-0.96289		-0.98874	-0.60373		-0.98874	-0.40407
1.42201	1.20984		1.42201	0.994202		1.42201	0.374702
2.00835	2.90599		2.00835	1.69384		2.00835	1.69034
1.2533	1.3001		1.2533	0.782553		1.2533	1.0648
-0.83294	-0.47828		-0.83294	-0.50458		-0.83294	-0.53258
-1.00061	-0.94986		-1.00061	-0.42463		-1.00061	-0.25496
-1.23785	-0.94021		-1.23785	-0.64214		-1.23785	-0.5186
-1.35735	-1.65796		-1.35735	-0.87557		-1.35735	-0.80863
1.299	0.93044		1.299	0.028833		1.299	-0.05126
2.91942	2.77803		2.91942	1.40951		2.91942	0.352613
2.32345	2.74906		2.32345	1.16289		2.32345	0.895357
-1.01424	-0.45765		-1.01424	-0.29767		-1.01424	-0.39623
4.24866	3.2012		4.24866	2.60793		4.24866	4.45449
1.63116	1.13602		1.63116	0.607815		1.63116	1.26425
5.44982	2.8718		5.44982	2.70487		5.44982	4.29882
0.827071	-0.47109		0.827071	0.479095		0.827071	0.816802
-0.95402	-1.25081		-0.95402	-0.66148		-0.95402	-0.7682
-1.36658	-0.61068		-1.36658	-0.26506		-1.36658	-0.63848
-1.28597	-0.71839		-1.28597	-1.17733		-1.28597	-0.91565
-1.88374	-1.8743		-1.88374	-1.14253		-1.88374	-0.91488
-1.4106	-1.31171		-1.4106	-1.19161		-1.4106	-0.80796
1.44939	0.66246		1.44939	0.662363		1.44939	0.620068
-1.77345	-1.8503		-1.77345	-1.01435		-1.77345	-0.86555
5.16664	1.89277		5.16664	1.16215		5.16664	0.723932
-0.99899	-0.91868		-0.99899	-0.37943		-0.99899	-0.52095
-1.02023	-0.48171		-1.02023	-0.66747		-1.02023	-0.40955
-1.27519	-1.15443		-1.27519	-0.80743		-1.27519	-0.73634
-0.9889	-0.86151		-0.9889	-0.45465		-0.9889	-0.39047
2.77952	1.81952		2.77952	1.6628		2.77952	2.54403
0.996442	1.67973		0.996442	1.38305		0.996442	1.9861
1.69168	1.139		1.69168	0.361556		1.69168	2.0024
-1.52093	-1.0012		-1.52093	-1.6003		-1.52093	-1.01738
1.65712	-0.69755		1.65712	0.568778		1.65712	-0.08321
1.13884	1.32924		1.13884	0.466507		1.13884	0.868555
-1.13813	-0.98439		-1.13813	-0.78576		-1.13813	-0.9237
-1.02168	-1.11629		-1.02168	-0.77554		-1.02168	-0.6852
1.15533	1.66436		1.15533	0.918174		1.15533	0.970478
-0.9023	-0.96285		-0.9023	-0.39237		-0.9023	-0.49442
-1.10993	-0.19393		-1.10993	-0.91515		-1.10993	-0.58977
4.72702	1.96872		4.72702	1.57465		4.72702	2.66889
2.08127	1.85837		2.08127	1.35744		2.08127	0.46357
-1.03298	-0.53613		-1.03298	-0.92092		-1.03298	-0.70464
-1.66942	-0.94028		-1.66942	-1.31734		-1.66942	-0.81545
-1.0587	-0.46308		-1.0587	0.128475		-1.0587	-0.93051
-1.33576	-0.54707		-1.33576	-1.08129		-1.33576	-0.84441
-1.02142	-1.05833		-1.02142	-0.62546		-1.02142	-0.67934
-1.18986	-1.1839		-1.18986	-0.28879		-1.18986	-0.5158
-1.89558	-1.85026		-1.89558	-1.14155		-1.89558	-0.83103
4.0432	3.19708		4.0432	2.42971		4.0432	2.84228
2.50991	2.07898		2.50991	1.21707		2.50991	1.41014
0.802381	0.382296		0.802381	0.309933		0.802381	0.39004
-1.19587	-1.26795		-1.19587	-0.6118		-1.19587	-0.45595
-0.78872	-0.90667		-0.78872	-0.34178		-0.78872	-0.58437
1.19453	-1.53953		1.19453	1.07334		1.19453	1.70318
-1.32654	-0.38218		-1.32654	-1.06435		-1.32654	-0.74671
0.837636	0.668288		0.837636	0.333798		0.837636	0.515645
-1.05617	-1.16473		-1.05617	-0.58097		-1.05617	-0.59607
-1.51947	-1.86157		-1.51947	-1.05829		-1.51947	-0.83419
-1.34998	-0.81886		-1.34998	-0.76955		-1.34998	-1.13409
-1.68833	-1.68015		-1.68833	-0.66842		-1.68833	-1.25075
-0.92351	-1.70928		-0.92351	-0.109		-0.92351	-0.62304
-1.04982	-0.52452		-1.04982	-1.03802		-1.04982	-0.9494
-0.94794	-0.79058		-0.94794	-0.84771		-0.94794	-0.77488
1.90181	0.974251		1.90181	0.993509		1.90181	0.050335
1.26225	0.980342		1.26225	0.577992		1.26225	-0.09019
1.47154	0.859619		1.47154	0.298346		1.47154	-0.05737
1.16371	0.81872		1.16371	0.57137		1.16371	-0.45892
-1.38796	-1.32206		-1.38796	-0.42448		-1.38796	-0.3528
-2.10108	-1.79774		-2.10108	-0.70634		-2.10108	-0.44675
-1.12215	-0.15113		-1.12215	-1.15647		-1.12215	-0.30933
-0.87322	-0.424		-0.87322	-0.72149		-0.87322	-0.57118
-0.82369	-0.42139		-0.82369	-0.15967		-0.82369	-0.4272
-0.95669	-1.22927		-0.95669	-0.48343		-0.95669	-0.53492
1.23182	1.67722		1.23182	0.981298		1.23182	-0.19671
2.25316	2.57779		2.25316	1.34331		2.25316	1.40641
1.52251	2.26802		1.52251	0.376172		1.52251	0.768861
-1.55697	-1.5146		-1.55697	-0.95259		-1.55697	-0.73083
-1.04819	-0.78547		-1.04819	-1.08496		-1.04819	-0.64228
-1.147	-0.64914		-1.147	-0.60432		-1.147	-0.66004
1.37646	-0.06257		1.37646	0.808619		1.37646	0.449566
4.59362	2.67155		4.59362	2.64246		4.59362	2.75343
-0.88226	-0.5473		-0.88226	-0.6819		-0.88226	-0.65401
-0.82654	-0.50697		-0.82654	-0.92159		-0.82654	-0.60149
3.0517	1.37697		3.0517	2.03757		3.0517	2.15394
-1.46411	-1.24218		-1.46411	-0.2323		-1.46411	-0.57654
-0.81999	-0.97127		-0.81999	-0.59337		-0.81999	-0.42792
-1.03793	-0.35611		-1.03793	-0.82274		-1.03793	-0.6314
-0.79497	-0.97505		-0.79497	-0.4956		-0.79497	-0.66294
2.73498	1.44479		2.73498	0.456476		2.73498	-0.07323
-1.2427	-0.07665		-1.2427	-0.88903		-1.2427	-1.09169
1.11801	0.811163		1.11801	0.479914		1.11801	1.3019
1.91778	1.56895		1.91778	0.760819		1.91778	1.7086
3.5005	1.83657		3.5005	0.322638		3.5005	1.54405
2.64878	1.28546		2.64878	1.38827		2.64878	1.60594
2.6059	1.15872		2.6059	1.90533		2.6059	1.47851
-1.32266	-1.4712		-1.32266	-0.11683		-1.32266	-1.48256
1.29706	-0.42443		1.29706	0.739061		1.29706	1.48589
1.40919	1.62496		1.40919	1.61656		1.40919	1.94348
2.1061	1.23252		2.1061	1.2491		2.1061	2.6186
1.53188	2.42059		1.53188	1.03554		1.53188	2.47834
0.824569	0.440622		0.824569	0.92859		0.824569	0.08383
-1.19064	-0.56229		-1.19064	-1.57947		-1.19064	-1.31777
-1.25732	-1.0127		-1.25732	-1.51343		-1.25732	-0.55717
-0.81058	-0.77015		-0.81058	-0.95581		-0.81058	-0.91075
-0.90395	-0.50506		-0.90395	-0.34016		-0.90395	-0.71896
1.91313	1.84979		1.91313	1.27185		1.91313	1.54358
-1.11958	-0.8337		-1.11958	-0.45096		-1.11958	-0.71605
-1.99737	-2.40563		-1.99737	-1.2203		-1.99737	-0.78207
-1.83994	-1.92345		-1.83994	-1.01208		-1.83994	-0.75925
-0.97694	-0.82885		-0.97694	-0.57174		-0.97694	-0.50522
-1.43977	-1.7747		-1.43977	-0.90701		-1.43977	-0.64857
0.843886	0.633377		0.843886	0.151546		0.843886	0.164535
1.26178	0.384555		1.26178	0.804304		1.26178	0.941036
-1.21068	-0.73486		-1.21068	-0.12632		-1.21068	-0.15775
1.54173	0.683106		1.54173	1.19052		1.54173	0.49447
1.36308	0.297708		1.36308	1.44552		1.36308	1.15019
2.3015	2.21713		2.3015	1.7612		2.3015	1.53777
3.84871	2.73515		3.84871	1.92598		3.84871	1.77756
1.42129	0.790074		1.42129	0.409263		1.42129	-0.44172
2.37575	1.88785		2.37575	2.17157		2.37575	-0.57874
1.53566	0.672457		1.53566	1.24208		1.53566	1.3512
2.63376	0.985593		2.63376	0.828367		2.63376	2.71928
1.42732	1.14696		1.42732	0.663905		1.42732	0.838183
-1.21464	-0.75643		-1.21464	-0.88846		-1.21464	-0.51411
4.95418	-0.35856		4.95418	3.07756		4.95418	3.96204
1.77205	1.37108		1.77205	1.36521		1.77205	2.11389
1.51643	0.993365		1.51643	1.27141		1.51643	1.97308
-1.53682	-1.73861		-1.53682	-1.00659		-1.53682	-0.72346
1.08722	0.21407		1.08722	0.685686		1.08722	0.481714
-1.62198	-1.77012		-1.62198	-0.89975		-1.62198	-0.67976
3.06641	2.12665		3.06641	1.47652		3.06641	2.69292
1.94271	1.93885		1.94271	1.59926		1.94271	1.10245
-0.88161	-0.93275		-0.88161	-0.57327		-0.88161	-0.49923
-1.10704	-0.41232		-1.10704	-1.16209		-1.10704	-0.86872
-1.15115	-0.60655		-1.15115	-0.78306		-1.15115	-0.85535
6.50732	6.40883		6.50732	0.685427		6.50732	2.01975
-1.001	-1.20318		-1.001	-0.54246		-1.001	-0.56862
-0.89912	-0.55883		-0.89912	-0.6434		-0.89912	-1.12686
1.82328	1.35339		1.82328	1.14804		1.82328	1.05333
1.48121	1.21665		1.48121	1.43231		1.48121	0.999978
1.43661	0.464167		1.43661	0.818986		1.43661	1.22311
3.1249	3.06363		3.1249	0.636736		3.1249	1.3842
2.58444	2.48053		2.58444	0.952843		2.58444	1.1198
1.51221	0.842021		1.51221	0.684708		1.51221	0.234866
4.30723	2.74772		4.30723	1.84535		4.30723	2.36002
-1.05641	-0.36985		-1.05641	-0.45609		-1.05641	-0.62631
1.66244	1.58473		1.66244	1.34055		1.66244	1.11519
-0.82642	-0.707		-0.82642	-0.46623		-0.82642	-0.36221
-1.15218	-1.29262		-1.15218	-0.52796		-1.15218	-0.79293
2.30922	2.47161		2.30922	0.921142		2.30922	0.674685
-1.39102	-1.82576		-1.39102	-0.01802		-1.39102	-1.49608
1.76604	1.4286		1.76604	1.08532		1.76604	0.579624
1.30492	0.4715		1.30492	0.394967		1.30492	0.668977
1.51217	1.24914		1.51217	0.835537		1.51217	0.714104
-1.06502	-0.41818		-1.06502	-0.84021		-1.06502	-0.96562
1.54147	1.25361		1.54147	1.03686		1.54147	0.449186
1.31815	1.29057		1.31815	0.847548		1.31815	1.21314
-1.45601	-1.22024		-1.45601	-0.88645		-1.45601	-1.0016
1.67882	1.4806		1.67882	1.53144		1.67882	1.5893
3.5349	4.26839		3.5349	1.2875		3.5349	0.654198
3.72812	4.06932		3.72812	0.359731		3.72812	1.23547
2.95661	2.73845		2.95661	0.726518		2.95661	1.50253
-0.9557	-0.49939		-0.9557	-0.84671		-0.9557	-0.78366
1.02831	0.740615		1.02831	0.856818		1.02831	0.750875
-1.01871	-1.23626		-1.01871	-0.56671		-1.01871	-0.62226
-2.13312	-1.5865		-2.13312	-1.55202		-2.13312	-1.94837
-2.03033	-1.03592		-2.03033	-1.03426		-2.03033	-0.70983
-1.25077	-0.78273		-1.25077	-0.88097		-1.25077	-0.91099
-1.10426	-1.24437		-1.10426	-0.70119		-1.10426	-0.76892
-1.18082	-0.78578		-1.18082	-0.8602		-1.18082	-0.8078
1.64589	1.03027		1.64589	1.19706		1.64589	-0.1215
5.17935	3.89619		5.17935	0.708465		5.17935	3.71929
-1.05829	-1.19377		-1.05829	-0.88111		-1.05829	-0.82587
2.58979	1.6246		2.58979	1.55692		2.58979	1.93103
-1.85312	-2.39508		-1.85312	-0.7587		-1.85312	-1.03715
-1.28513	-0.82417		-1.28513	-0.30923		-1.28513	-0.20801
-0.86167	-0.46288		-0.86167	-0.40606		-0.86167	-0.48354
1.18656	1.04205		1.18656	0.572525		1.18656	0.590687
-1.35401	-1.00303		-1.35401	-0.7725		-1.35401	-0.58713
1.30192	2.10596		1.30192	0.361355		1.30192	-0.18734
1.94354	1.35942		1.94354	0.535855		1.94354	-0.15765
1.70758	1.3622		1.70758	0.848192		1.70758	-0.51288
1.62802	1.38736		1.62802	0.819873		1.62802	-0.54995
1.94795	1.3625		1.94795	0.525401		1.94795	-0.13644
-0.86913	-0.63977		-0.86913	-0.73442		-0.86913	-0.36061
-1.07206	-0.56743		-1.07206	-0.92207		-1.07206	-0.88019
1.59757	-0.14265		1.59757	2.84985		1.59757	-0.69701
-1.07422	-0.79302		-1.07422	-0.62825		-1.07422	-0.70935
-1.09152	-0.59674		-1.09152	-0.87719		-1.09152	-0.70458
-1.28072	-1.17501		-1.28072	-0.79569		-1.28072	-0.65588
-1.38875	-1.19808		-1.38875	-0.82185		-1.38875	-0.74201
-1.73446	-1.48161		-1.73446	-1.33101		-1.73446	-0.94808
1.43652	1.08015		1.43652	0.681999		1.43652	0.610308
1.2009	0.53047		1.2009	0.521105		1.2009	-0.14418
4.4144	4.57557		4.4144	1.03691		4.4144	0.524467
4.57282	4.21763		4.57282	1.38527		4.57282	0.353891
-2.01101	-1.78026		-2.01101	-1.00581		-2.01101	-0.92682
5.83543	3.51931		5.83543	1.78574		5.83543	2.44872
1.34389	1.37676		1.34389	0.882592		1.34389	0.978964
-1.05417	-0.41887		-1.05417	-0.37751		-1.05417	-0.48895
1.48764	0.309875		1.48764	0.457885		1.48764	0.771493
-0.78032	-0.67705		-0.78032	0.160371		-0.78032	-0.72812
-0.94331	0.306757		-0.94331	-0.33815		-0.94331	-0.08996
-0.95228	0.661361		-0.95228	-0.29226		-0.95228	-0.36231
1.54839	0.911598		1.54839	1.61729		1.54839	1.62054
1.06897	2.11058		1.06897	0.280372		1.06897	0.610959
1.11093	0.429202		1.11093	0.816717		1.11093	-0.1331
-1.77013	-2.29532		-1.77013	-0.99822		-1.77013	-0.89506
-1.0082	-0.96136		-1.0082	-0.67557		-1.0082	-0.38225
1.10026	0.478687		1.10026	1.09468		1.10026	0.222719
-1.02455	-0.59167		-1.02455	-0.59982		-1.02455	-0.42523
-0.95351	-1.20821		-0.95351	-0.79625		-0.95351	-0.78726
-1.02982	-0.69337		-1.02982	-0.56674		-1.02982	-0.19019
-1.60485	-1.95705		-1.60485	-0.98468		-1.60485	-0.86827
-2.10687	-1.71598		-2.10687	-1.39422		-2.10687	-0.95021
3.45011	6.71173		3.45011	-5.2106		3.45011	3.44077
1.66108	1.59916		1.66108	0.935689		1.66108	0.868144
1.02536	0.874705		1.02536	0.378165		1.02536	0.904485
2.35613	0.242823		2.35613	-0.09907		2.35613	1.87575
1.56005	1.33543		1.56005	1.2021		1.56005	0.731902
2.1895	1.73076		2.1895	1.02876		2.1895	1.52786
2.36689	1.59319		2.36689	0.716525		2.36689	1.53534
2.80461	1.49748		2.80461	1.07529		2.80461	1.02699
2.67116	2.10817		2.67116	0.946393		2.67116	2.82291
2.02609	1.30124		2.02609	0.436272		2.02609	1.18997
1.39922	1.44058		1.39922	1.04016		1.39922	0.661331
3.34798	1.48234		3.34798	1.55697		3.34798	2.16211
2.15278	2.43838		2.15278	1.2924		2.15278	2.25766
4.51189	4.08158		4.51189	2.57953		4.51189	3.44911
1.43452	1.16242		1.43452	0.711318		1.43452	1.07487
-0.88282	-0.71511		-0.88282	-0.72029		-0.88282	-0.66875
2.52999	2.2803		2.52999	1.20298		2.52999	0.950162
1.80876	1.34164		1.80876	0.751918		1.80876	1.03225
-1.06902	-0.95611		-1.06902	-0.75403		-1.06902	-0.26102
-0.93184	-0.64906		-0.93184	-0.54519		-0.93184	-0.65878
1.57945	1.59946		1.57945	0.91448		1.57945	1.56584
-0.87619	-1.11242		-0.87619	-0.4149		-0.87619	-0.43215
-1.48618	-1.13268		-1.48618	-0.1004		-1.48618	-0.37997
-0.89837	-1.18344		-0.89837	-0.60256		-0.89837	-0.60317
-1.47083	-1.81493		-1.47083	-0.94141		-1.47083	-0.75374
2.84627	2.81409		2.84627	1.86177		2.84627	-0.4034
2.7105	2.69504		2.7105	1.31765		2.7105	1.54238
-0.843	-0.54868		-0.843	-0.78016		-0.843	-0.41611
0.963875	0.867766		0.963875	0.758333		0.963875	0.841598
7.2263	6.47458		7.2263	2.1968		7.2263	3.22321
2.31118	2.87678		2.31118	0.678187		2.31118	1.03412
1.63929	2.28471		1.63929	0.795464		1.63929	0.821901
1.97454	1.13293		1.97454	0.813259		1.97454	0.802794
0.974709	0.509852		0.974709	0.584214		0.974709	1.04543
-1.83621	-1.5602		-1.83621	-1.01197		-1.83621	-0.69299
-1.55178	-1.58472		-1.55178	-0.72525		-1.55178	-1.00336
1.67953	0.830223		1.67953	1.11442		1.67953	0.43132
1.79619	0.618885		1.79619	1.32052		1.79619	0.403961
2.78022	2.27251		2.78022	1.51352		2.78022	0.8213
-1.08773	-0.50385		-1.08773	-0.78549		-1.08773	-0.56006
1.26653	0.450105		1.26653	0.488023		1.26653	0.427407
1.22508	0.641106		1.22508	0.623869		1.22508	0.181374
2.03568	1.68437		2.03568	0.876288		2.03568	0.801345
1.43164	1.048		1.43164	0.977346		1.43164	0.482092
-0.85568	-0.78392		-0.85568	-0.5956		-0.85568	-0.32076
-0.95862	-1.4174		-0.95862	-0.73523		-0.95862	-0.61369
1.52654	1.93569		1.52654	0.883771		1.52654	1.03899
1.98738	2.19325		1.98738	0.848551		1.98738	1.23703
1.22419	1.23145		1.22419	0.802424		1.22419	0.595205
-1.07144	-0.96605		-1.07144	-0.1508		-1.07144	-0.61544
2.0122	1.67257		2.0122	1.75823		2.0122	0.24723
4.0099	4.09202		4.0099	1.82999		4.0099	2.3802
-0.91936	-0.73112		-0.91936	-0.77172		-0.91936	-0.66596
2.12496	2.37744		2.12496	1.0018		2.12496	0.112373
-1.00726	0.029685		-1.00726	-0.90777		-1.00726	-0.46679
0.833879	0.701089		0.833879	0.488554		0.833879	0.537785
1.02171	-0.14911		1.02171	0.873661		1.02171	0.114239
2.80106	1.5394		2.80106	0.838474		2.80106	1.86463
1.05054	0.540733		1.05054	0.971977		1.05054	0.86661
3.70407	1.34337		3.70407	1.71351		3.70407	1.92321
1.41097	0.606215		1.41097	0.92531		1.41097	0.339089
-1.734	-2.31322		-1.734	-1.20051		-1.734	-0.83713
-0.88312	-0.96081		-0.88312	-0.54994		-0.88312	-0.45923
-1.32631	-0.302		-1.32631	-1.16042		-1.32631	-1.21791
3.38044	3.52446		3.38044	1.57474		3.38044	1.63964
2.67681	1.87269		2.67681	1.28988		2.67681	3.79044
-1.06853	-0.66961		-1.06853	-0.59813		-1.06853	-0.92553
1.2993	0.770585		1.2993	0.598281		1.2993	0.574916
1.71334	2.80273		1.71334	0.829909		1.71334	0.697627
-1.74533	-2.0004		-1.74533	-0.80018		-1.74533	-1.00361
-1.14704	-0.73946		-1.14704	-0.46872		-1.14704	-0.33342
-1.64466	-1.91911		-1.64466	-1.06591		-1.64466	-0.70495
2.5529	1.22425		2.5529	1.29202		2.5529	2.3672
1.3078	-0.53936		1.3078	1.57285		1.3078	0.387778
-1.1464	-1.0866		-1.1464	-0.48323		-1.1464	-0.57484
2.04536	2.61539		2.04536	1.89471		2.04536	1.92153
-0.80016	-1.03157		-0.80016	-0.63999		-0.80016	-0.56273
-1.04724	-1.25565		-1.04724	-0.51748		-1.04724	-0.60278
0.863744	1.01204		0.863744	0.877693		0.863744	0.488053
-1.26746	-0.95599		-1.26746	-1.08239		-1.26746	-0.6332
1.56399	0.833669		1.56399	0.752765		1.56399	0.215749
-0.94405	-0.73665		-0.94405	-0.60128		-0.94405	-0.73614
-1.68882	-0.95519		-1.68882	-1.34532		-1.68882	-0.8602
-1.71611	-2.02253		-1.71611	-1.14008		-1.71611	-0.84816
-1.1544	-0.93499		-1.1544	-0.31939		-1.1544	-0.3088
1.64213	0.470692		1.64213	0.367887		1.64213	0.690079
2.42982	0.671606		2.42982	0.646601		2.42982	0.349636
2.97106	1.98912		2.97106	1.83218		2.97106	2.78234
-1.0251	-0.77236		-1.0251	-0.73075		-1.0251	-0.65694
4.14736	4.03655		4.14736	1.13108		4.14736	3.15954
2.24891	2.08301		2.24891	0.539485		2.24891	2.13403
0.855892	0.566284		0.855892	-0.24575		0.855892	0.297011
3.32671	2.01332		3.32671	2.0874		3.32671	1.40508
1.60992	1.07573		1.60992	0.47378		1.60992	0.5835
-0.9609	-0.15307		-0.9609	-0.9276		-0.9609	-0.67766
-2.29018	-1.95362		-2.29018	-1.47077		-2.29018	-0.93729
1.624	1.69686		1.624	1.19102		1.624	1.80559
-1.49167	-1.72813		-1.49167	-1.05659		-1.49167	-0.71327
-1.05201	-0.33797		-1.05201	-0.94804		-1.05201	-0.57679
2.16589	1.22682		2.16589	0.836041		2.16589	0.977703
0.896092	0.450312		0.896092	0.625766		0.896092	0.07424
1.31002	0.547273		1.31002	0.706692		1.31002	0.667636
0.964948	0.289956		0.964948	0.587692		0.964948	1.42085
-1.33333	-0.62877		-1.33333	-0.58961		-1.33333	-0.34301
2.62948	2.89528		2.62948	0.632705		2.62948	1.86611
2.55422	2.95973		2.55422	0.958768		2.55422	0.356427
1.38501	0.92466		1.38501	0.494448		1.38501	0.539985
-1.35586	-0.9938		-1.35586	-1.14925		-1.35586	-0.72346
-1.12035	-0.42626		-1.12035	-0.23162		-1.12035	-0.32598
1.09586	0.727523		1.09586	0.904729		1.09586	0.467583
3.06377	2.22797		3.06377	1.44775		3.06377	1.04826
-1.55162	-1.04622		-1.55162	-1.04978		-1.55162	-1.06808
-2.30867	-2.23285		-2.30867	-1.31047		-2.30867	-0.84987
4.84845	3.57533		4.84845	2.01372		4.84845	2.00592
1.32189	1.98476		1.32189	0.460635		1.32189	0.750888
1.10473	1.00919		1.10473	0.458594		1.10473	0.973681
1.10486	1.07134		1.10486	0.502441		1.10486	0.724115
3.3681	2.59892		3.3681	1.71899		3.3681	2.45709
2.22067	2.10324		2.22067	1.09723		2.22067	1.26222
0.92115	0.390308		0.92115	0.897418		0.92115	0.168719
1.93912	2.56369		1.93912	1.62714		1.93912	1.70913
-0.78931	-1.46273		-0.78931	-1.15342		-0.78931	-0.4329
3.16253	3.47689		3.16253	1.82463		3.16253	3.07237
2.80016	2.11991		2.80016	0.578929		2.80016	3.95576
2.52435	1.89196		2.52435	1.01183		2.52435	1.35108
1.85349	3.02433		1.85349	0.3901		1.85349	0.421474
3.04046	3.64094		3.04046	0.867302		3.04046	4.25307
-1.16727	-0.99628		-1.16727	-0.65893		-1.16727	-0.79615
-1.75007	-2.09916		-1.75007	-1.0941		-1.75007	-0.7809
-1.05573	-0.77067		-1.05573	-0.54182		-1.05573	-0.39413
4.3073	3.61017		4.3073	2.12436		4.3073	2.10493
-1.28373	-0.55996		-1.28373	-1.0961		-1.28373	-0.73916
-1.49247	-0.39114		-1.49247	-1.01522		-1.49247	-1.02131
1.73745	1.74573		1.73745	1.33378		1.73745	1.30944
-1.99512	-1.82248		-1.99512	-1.28422		-1.99512	-1.01112
2.90295	2.26667		2.90295	1.88734		2.90295	2.07298
2.99856	2.13199		2.99856	1.32497		2.99856	3.146
-1.13319	-1.5075		-1.13319	-0.53188		-1.13319	-0.87006
1.07799	1.22338		1.07799	0.889045		1.07799	0.800238
-1.36774	-1.4857		-1.36774	-1.13945		-1.36774	-0.65242
1.83713	0.942751		1.83713	1.34431		1.83713	0.213677
1.13412	0.949124		1.13412	0.620388		1.13412	0.755474
-0.80599	-0.89462		-0.80599	-0.26601		-0.80599	-0.56804
-0.96864	-0.71611		-0.96864	-0.40518		-0.96864	-0.0385
-0.95416	-1.38401		-0.95416	0.033743		-0.95416	-0.42936
1.73016	1.3945		1.73016	1.16508		1.73016	1.05497
3.11729	3.92165		3.11729	2.12003		3.11729	2.77079
-0.80479	-0.51697		-0.80479	0.003981		-0.80479	-0.40622
-1.089	-0.81072		-1.089	-0.75684		-1.089	-0.54062
0.970921	0.618044		0.970921	0.358992		0.970921	0.306714
-1.08621	-1.1269		-1.08621	-0.99915		-1.08621	-0.74335
-0.90361	-0.89693		-0.90361	-0.74806		-0.90361	-0.47027
-1.18208	-1.26145		-1.18208	-0.83848		-1.18208	-0.57445
1.2843	2.1405		1.2843	0.649797		1.2843	0.886292
-0.86457	-0.89023		-0.86457	0.000703		-0.86457	-0.28819
0.905775	0.213869		0.905775	0.895675		0.905775	1.04967
1.36599	0.558891		1.36599	0.560616		1.36599	0.764893
-1.37528	-1.45296		-1.37528	-0.81328		-1.37528	-0.65772
1.79265	1.46099		1.79265	0.928555		1.79265	0.896692
1.05697	0.695125		1.05697	0.065763		1.05697	-0.08542
2.52019	0.640666		2.52019	1.019		2.52019	0.77983
-1.47145	-1.74611		-1.47145	-0.98546		-1.47145	-0.92673
2.98065	2.85595		2.98065	1.58145		2.98065	0.573225
2.41126	2.57809		2.41126	1.54142		2.41126	1.86211
2.31164	1.82917		2.31164	1.68877		2.31164	2.48691
-0.93343	-1.87147		-0.93343	-1.02901		-0.93343	-0.24328
-1.41275	-1.73532		-1.41275	-1.01492		-1.41275	-0.86479
1.76984	2.41652		1.76984	0.494847		1.76984	0.62136
1.13075	1.06038		1.13075	0.756281		1.13075	0.663195
-1.17531	-1.14156		-1.17531	-0.70666		-1.17531	-0.76689
-0.96659	-1.14013		-0.96659	-0.47445		-0.96659	-0.63913
2.75368	1.18066		2.75368	2.582		2.75368	1.1389
4.52552	1.1122		4.52552	3.31325		4.52552	2.74102
2.61956	3.05354		2.61956	2.07278		2.61956	2.03864
-1.58172	-1.4517		-1.58172	-1.00932		-1.58172	-1.00216
-1.37644	-0.39753		-1.37644	-1.24548		-1.37644	-1.07367
-1.76086	-2.05259		-1.76086	-1.01526		-1.76086	-0.7454
-1.5449	-2.28033		-1.5449	-0.22636		-1.5449	-0.65237
1.50195	2.0245		1.50195	0.598036		1.50195	-0.19306
1.33081	1.16646		1.33081	0.501487		1.33081	0.947062
1.3788	1.8335		1.3788	2.23468		1.3788	2.50066
-1.32251	-0.91831		-1.32251	-0.36503		-1.32251	-1.29345
-2.07685	-1.48481		-2.07685	-1.55465		-2.07685	-1.78162
-1.12364	-0.28808		-1.12364	-0.52132		-1.12364	0.003233
-1.8398	-1.9477		-1.8398	-1.07172		-1.8398	-0.89126
2.03162	1.40345		2.03162	0.964072		2.03162	1.43753
1.34659	-1.43698		1.34659	-0.02449		1.34659	0.744083
2.22781	1.21056		2.22781	0.622658		2.22781	1.78176
1.47365	1.84455		1.47365	0.772828		1.47365	0.002526
2.76447	2.15277		2.76447	1.23845		2.76447	0.755241
1.19658	1.82683		1.19658	1.01079		1.19658	0.90322
-1.75124	-2.01353		-1.75124	-1.06731		-1.75124	-0.7823
2.88914	1.50668		2.88914	1.36087		2.88914	2.22886
3.59145	3.0204		3.59145	0.682899		3.59145	1.62513
-1.03509	-1.15295		-1.03509	-0.62579		-1.03509	-0.78671
-1.09775	-0.91872		-1.09775	-0.44889		-1.09775	-0.35138
-2.13988	-2.02946		-2.13988	-1.13515		-2.13988	-0.78233
0.935308	1.01794		0.935308	0.864058		0.935308	0.404128
2.14711	2.10235		2.14711	0.989164		2.14711	1.0891
-0.75928	-0.60642		-0.75928	-0.51877		-0.75928	-0.41941
-1.24044	-0.86088		-1.24044	-0.4065		-1.24044	-1.82064
-1.23977	-0.5725		-1.23977	-1.09019		-1.23977	-0.81549
-1.02927	-0.32674		-1.02927	-1.09762		-1.02927	-0.85219
1.0335	0.129852		1.0335	0.876672		1.0335	0.022551
-2.0174	-2.26493		-2.0174	-1.12456		-2.0174	-0.69061
2.08574	1.13573		2.08574	0.466953		2.08574	-0.03636
1.53547	1.26469		1.53547	0.542466		1.53547	-0.46686
0.974531	1.12107		0.974531	0.002712		0.974531	0.42855
0.968356	0.421049		0.968356	0.492939		0.968356	0.46307
-1.16996	-0.72859		-1.16996	-0.56494		-1.16996	-0.56423
-1.28487	-1.12591		-1.28487	-0.77113		-1.28487	-0.35759
3.67284	2.01874		3.67284	2.79847		3.67284	2.49205
-1.24423	-1.02216		-1.24423	-0.83963		-1.24423	-0.46067
3.33348	2.01744		3.33348	1.14311		3.33348	1.33527
1.2805	0.641712		1.2805	0.266142		1.2805	-0.02458
1.31291	0.886707		1.31291	0.591092		1.31291	-0.46675
-1.13994	-1.41117		-1.13994	-0.68207		-1.13994	-0.71299
-0.94508	-0.92538		-0.94508	-0.46563		-0.94508	-0.29825
1.09343	1.35257		1.09343	0.559316		1.09343	0.665349
1.99275	1.357		1.99275	0.444596		1.99275	1.12757
1.94115	0.836081		1.94115	0.399685		1.94115	1.29123
1.78531	2.99821		1.78531	1.80375		1.78531	1.37751
0.884639	0.336095		0.884639	0.916969		0.884639	0.142519
0.998106	0.59456		0.998106	0.753642		0.998106	0.451803
2.80231	1.61529		2.80231	2.48584		2.80231	1.78239
1.33498	0.920327		1.33498	0.847625		1.33498	0.789821
2.2344	0.423073		2.2344	1.46698		2.2344	1.99482
2.2168	1.16891		2.2168	0.979796		2.2168	1.51948
2.86461	1.33033		2.86461	0.796156		2.86461	2.52692
-1.80788	-1.58701		-1.80788	-0.87357		-1.80788	-1.02555
4.88743	4.10835		4.88743	2.0214		4.88743	2.2452
2.72021	2.3351		2.72021	1.43233		2.72021	1.12468
1.77739	1.43061		1.77739	1.43604		1.77739	1.71056
1.39684	1.25809		1.39684	0.56795		1.39684	1.89788
-1.65047	-1.92492		-1.65047	-0.95258		-1.65047	-0.52548
-1.08882	-0.6619		-1.08882	-0.78164		-1.08882	-0.62362
2.9861	3.88292		2.9861	1.50996		2.9861	1.69933
-0.85577	-0.84894		-0.85577	-0.71958		-0.85577	-0.57257
0.941287	0.76867		0.941287	0.324605		0.941287	0.813094
-1.02908	-1.27746		-1.02908	-0.60176		-1.02908	-0.26639
-1.48813	-1.55482		-1.48813	-0.91599		-1.48813	-0.89008
2.34413	1.28946		2.34413	1.83329		2.34413	0.702139
1.78678	1.69307		1.78678	0.661189		1.78678	-0.31686
-1.29177	-1.39283		-1.29177	-0.68058		-1.29177	-0.64817
0.961545	0.559547		0.961545	0.588872		0.961545	0.86773
1.5598	0.468731		1.5598	1.20492		1.5598	0.875124
0.88509	-0.02095		0.88509	0.980898		0.88509	-0.08069
-1.79744	-1.81953		-1.79744	-1.12658		-1.79744	-0.81626
-0.92425	-1.08676		-0.92425	-0.67574		-0.92425	-0.53885
1.34915	2.60524		1.34915	0.372414		1.34915	-0.11624
-1.06812	-1.41943		-1.06812	-0.5674		-1.06812	-0.73844
-1.19518	-1.56436		-1.19518	-0.73192		-1.19518	-0.74345
-1.76148	-2.15021		-1.76148	-1.12698		-1.76148	-0.90978
-0.97611	-1.07539		-0.97611	-0.51886		-0.97611	-0.56347
-0.8015	-0.73615		-0.8015	-0.42088		-0.8015	-0.42766
1.44344	0.342047		1.44344	0.612498		1.44344	0.252021
2.63025	1.0676		2.63025	1.17872		2.63025	0.924344
1.18292	1.1606		1.18292	0.61914		1.18292	-0.1616
-0.9758	-0.75981		-0.9758	-0.47041		-0.9758	-0.30826
-0.80692	-1.2161		-0.80692	-0.69331		-0.80692	-0.32249
0.880435	0.234662		0.880435	1.023		0.880435	0.100493
-1.64499	-1.01674		-1.64499	-1.4125		-1.64499	-0.91031
2.72098	4.14984		2.72098	1.18068		2.72098	0.800643
1.42439	0.819653		1.42439	0.525632		1.42439	1.46517
2.8119	3.36829		2.8119	1.0134		2.8119	0.748285
3.07888	2.64149		3.07888	0.869703		3.07888	2.80825
-0.85427	-0.32306		-0.85427	-0.6201		-0.85427	-0.53511
-1.03181	-1.38821		-1.03181	-0.81292		-1.03181	-0.66583
-1.1216	-0.62615		-1.1216	-1.12495		-1.1216	-1.06064
-1.45327	-1.30276		-1.45327	-0.76533		-1.45327	-0.52429
-1.48013	-1.25896		-1.48013	-0.94961		-1.48013	-0.37745
4.06252	3.38845		4.06252	1.1416		4.06252	2.59381
-1.33938	-0.49006		-1.33938	-0.81753		-1.33938	-0.24738
0.845738	-0.08972		0.845738	0.597442		0.845738	0.587118
-1.14467	-0.03508		-1.14467	-1.01822		-1.14467	-0.79281
4.17794	2.41368		4.17794	3.02578		4.17794	2.19145
-0.87695	-0.46392		-0.87695	-0.92505		-0.87695	-0.61853
-1.45389	-1.36864		-1.45389	-0.97819		-1.45389	-0.53879
3.86932	3.65192		3.86932	1.5237		3.86932	1.50069
-1.71397	-0.62774		-1.71397	-1.58705		-1.71397	-1.9904
3.66329	4.82182		3.66329	2.53428		3.66329	3.28707
2.4648	1.90418		2.4648	1.1454		2.4648	1.60724
0.99595	0.362994		0.99595	0.757678		0.99595	0.235439
-0.96264	-1.13023		-0.96264	-0.57527		-0.96264	-0.59304
1.56364	1.69764		1.56364	0.937974		1.56364	0.574495
-0.91832	-0.6833		-0.91832	-0.52123		-0.91832	-0.36879
4.83012	3.6021		4.83012	0.7469		4.83012	3.7986
-1.40635	-1.29508		-1.40635	-0.68546		-1.40635	-0.92918
-0.91967	-0.88945		-0.91967	-0.56198		-0.91967	-0.24946
-3.18226	1.51127		-3.18226	-2.41511		-3.18226	-2.23616
2.52368	1.73419		2.52368	0.746484		2.52368	1.57459
4.37442	3.66342		4.37442	2.50156		4.37442	3.79985
2.12196	2.51018		2.12196	1.92871		2.12196	0.843476
-2.0265	-1.99485		-2.0265	-1.08966		-2.0265	-0.86124
-1.29643	-1.20016		-1.29643	-0.76318		-1.29643	-1.64448
-1.00777	-0.89305		-1.00777	-0.91218		-1.00777	-0.5566
-1.11626	-0.88375		-1.11626	-0.88841		-1.11626	-0.48841
-1.34046	-0.44007		-1.34046	-1.39907		-1.34046	-0.75878
1.25183	0.978815		1.25183	0.379164		1.25183	-0.17822
3.39602	3.07316		3.39602	2.42681		3.39602	2.0379
-0.964	-0.00102		-0.964	-0.67719		-0.964	-0.38518
-1.08911	-0.3491		-1.08911	-1.08006		-1.08911	-1.04237
-1.42605	-1.1586		-1.42605	-1.21484		-1.42605	-0.81057
1.22206	1.00929		1.22206	0.942322		1.22206	0.962135
-2.37787	-2.72816		-2.37787	-1.23103		-2.37787	-1.35834
1.38229	1.45016		1.38229	0.384036		1.38229	0.453091
1.56658	0.800452		1.56658	2.0436		1.56658	0.267524
1.43377	1.94938		1.43377	1.41692		1.43377	1.35099
-0.85336	-0.59249		-0.85336	-0.1878		-0.85336	-0.14412
-1.10483	-1.36639		-1.10483	-0.75123		-1.10483	-0.61871
1.21803	0.639437		1.21803	0.834007		1.21803	0.687298
-1.1478	-0.39162		-1.1478	-0.94415		-1.1478	-0.71288
-1.21542	-0.52588		-1.21542	-0.99056		-1.21542	-1.05509
-1.58208	-1.94711		-1.58208	-1.01743		-1.58208	-0.93655
3.02646	2.5702		3.02646	1.26269		3.02646	1.3178
1.53574	0.894891		1.53574	0.577917		1.53574	1.01207
1.94514	3.16801		1.94514	1.41654		1.94514	-0.06768
2.08576	2.522		2.08576	0.824626		2.08576	0.469434
1.28699	0.626988		1.28699	0.338734		1.28699	-0.01182
1.11111	0.81414		1.11111	0.657663		1.11111	-0.55123
-4.24109	-1.0185		-4.24109	-2.89746		-4.24109	-2.56799
-1.12717	-1.26747		-1.12717	-0.12622		-1.12717	-0.0827
1.04459	0.665192		1.04459	0.983283		1.04459	0.240474
0.817106	0.415727		0.817106	0.920237		0.817106	0.136098
-2.27781	-0.48986		-2.27781	-1.24528		-2.27781	2.4153
5.89599	4.54491		5.89599	2.12416		5.89599	3.13684
-0.95673	-0.29303		-0.95673	-0.68413		-0.95673	-0.50534
2.61093	2.30359		2.61093	1.34288		2.61093	1.08568
1.16588	0.684662		1.16588	0.291684		1.16588	1.1197
-1.5094	-1.77522		-1.5094	-0.92371		-1.5094	-0.70525
1.19053	1.05847		1.19053	0.189854		1.19053	0.817826
-0.82766	-1.0319		-0.82766	-0.65403		-0.82766	-0.61191
3.22831	2.73637		3.22831	2.27467		3.22831	1.46071
-1.90259	-2.10972		-1.90259	-1.11933		-1.90259	-0.86335
-1.10923	-0.36673		-1.10923	-0.84711		-1.10923	-0.62326
1.06652	0.51449		1.06652	0.96839		1.06652	0.339144
1.23011	1.1907		1.23011	0.651776		1.23011	0.324555
-0.8524	-0.73753		-0.8524	-0.69056		-0.8524	-0.41744
2.9003	1.18904		2.9003	0.876827		2.9003	0.549595
1.88739	0.964898		1.88739	1.19677		1.88739	1.71206
-1.34674	-0.62859		-1.34674	-0.84584		-1.34674	-0.62447
1.11995	0.414069		1.11995	0.415219		1.11995	0.387447
2.49351	2.00839		2.49351	1.15864		2.49351	1.48184
-0.83007	-0.05141		-0.83007	-0.70688		-0.83007	-0.46544
-1.38257	-0.72127		-1.38257	-0.89542		-1.38257	-0.57966
6.79295	5.82025		6.79295	2.01233		6.79295	2.7694
4.40888	3.09779		4.40888	2.38841		4.40888	2.68759
1.21743	1.40518		1.21743	0.861848		1.21743	1.14481
-1.05929	-0.22565		-1.05929	-1.00995		-1.05929	-0.92325
4.2398	5.33299		4.2398	2.2038		4.2398	-0.89791
1.73785	1.59118		1.73785	0.475319		1.73785	0.013438
-1.05789	-0.314		-1.05789	-0.80949		-1.05789	-0.70393
-1.4613	-1.75298		-1.4613	-0.93797		-1.4613	-0.82928
1.39416	1.16455		1.39416	0.915098		1.39416	1.16327
1.52756	0.153631		1.52756	0.236039		1.52756	1.70747
2.68702	2.04765		2.68702	0.760306		2.68702	1.31317
-1.63814	-1.86593		-1.63814	-1.03187		-1.63814	-0.74407
1.70809	2.16997		1.70809	1.036		1.70809	0.626975
-1.22584	-1.09378		-1.22584	-0.71831		-1.22584	-0.44467
3.05939	2.61397		3.05939	0.680602		3.05939	3.61979
1.7879	1.75106		1.7879	0.985152		1.7879	1.15224
-2.09961	-2.53508		-2.09961	-1.36089		-2.09961	-1.22254
-1.63568	-1.82811		-1.63568	-0.99587		-1.63568	-0.61896
-1.20752	-0.74967		-1.20752	-0.46158		-1.20752	-0.40807
1.36184	1.64403		1.36184	1.25073		1.36184	1.70112
1.40442	1.45256		1.40442	1.13054		1.40442	0.797419
-0.77561	-0.51358		-0.77561	-0.44253		-0.77561	-0.42006
4.24818	4.06789		4.24818	1.21676		4.24818	0.704378
-0.789	-0.69833		-0.789	-0.37129		-0.789	-0.16324
2.70124	2.27975		2.70124	-0.10513		2.70124	2.29905
2.10141	1.52824		2.10141	0.148256		2.10141	1.52487
1.73641	0.520183		1.73641	0.73955		1.73641	1.40117
-1.2338	-1.07028		-1.2338	-0.71207		-1.2338	-0.37713
-1.42499	-1.27513		-1.42499	-0.89386		-1.42499	-0.54194
-1.37412	-0.67947		-1.37412	-1.08969		-1.37412	-0.61365
-1.59843	-1.98491		-1.59843	-0.93958		-1.59843	-0.84212
1.10877	0.958955		1.10877	0.924732		1.10877	1.01041
-1.06361	-1.10798		-1.06361	-0.63546		-1.06361	-0.40622
1.36026	1.06238		1.36026	1.59922		1.36026	2.27214
-1.36788	-0.84383		-1.36788	-0.70829		-1.36788	-0.83673
1.20611	0.944738		1.20611	0.377581		1.20611	0.876471
-0.88649	-0.62991		-0.88649	-0.88552		-0.88649	-0.66442
2.11573	0.921851		2.11573	1.3769		2.11573	1.41299
1.24274	1.00027		1.24274	0.669257		1.24274	0.805876
1.20512	0.920514		1.20512	0.908511		1.20512	0.900714
2.58573	1.50305		2.58573	1.15906		2.58573	2.25293
-1.16598	-0.74247		-1.16598	-1.08359		-1.16598	-0.64274
2.31083	3.27553		2.31083	0.485675		2.31083	1.29303
2.76434	2.39107		2.76434	1.99937		2.76434	3.11781
1.41464	1.75089		1.41464	0.370346		1.41464	1.02156
0.988786	0.743861		0.988786	0.37045		0.988786	1.27858
1.47403	0.958145		1.47403	0.41146		1.47403	1.61164
1.27317	1.4226		1.27317	0.278235		1.27317	-0.24322
2.99528	3.49356		2.99528	1.68811		2.99528	1.3369
3.57574	2.67298		3.57574	1.35299		3.57574	2.24788
2.83354	3.37772		2.83354	1.54061		2.83354	2.74593
1.06735	0.582593		1.06735	0.313066		1.06735	0.386995
-1.50207	0.401747		-1.50207	-0.60174		-1.50207	-0.53718
-1.19002	-1.05098		-1.19002	-1.03725		-1.19002	-0.56108
1.08277	0.452817		1.08277	0.384582		1.08277	-0.18821
1.1501	0.500169		1.1501	0.479443		1.1501	0.039969
-1.15808	-0.84973		-1.15808	-0.85025		-1.15808	-0.83295
-1.24691	-1.54863		-1.24691	-0.7125		-1.24691	-0.4278
2.16104	2.24324		2.16104	1.13113		2.16104	0.474911
4.83652	4.29365		4.83652	1.48669		4.83652	2.30945
3.90611	2.76532		3.90611	1.01424		3.90611	1.81924
2.40886	1.22152		2.40886	1.83903		2.40886	1.03939
2.63096	1.22487		2.63096	1.65913		2.63096	0.856174
1.1931	1.20736		1.1931	0.552079		1.1931	0.616069
1.54807	1.56927		1.54807	0.736312		1.54807	0.421531
-1.32601	-0.9503		-1.32601	-0.76519		-1.32601	-0.79442
-1.44073	0.641009		-1.44073	-0.73257		-1.44073	-0.99875
-1.07198	-0.68955		-1.07198	-0.73346		-1.07198	-0.42144
-1.21844	-0.42369		-1.21844	0.143494		-1.21844	-0.52827
5.09604	4.68993		5.09604	1.17215		5.09604	0.186212
1.30181	0.3777		1.30181	-0.21381		1.30181	1.10313
2.3221	3.02824		2.3221	0.380281		2.3221	1.4721
1.42613	2.51498		1.42613	0.96627		1.42613	1.63681
2.91264	1.02648		2.91264	0.664782		2.91264	0.648707
1.55049	0.424672		1.55049	0.142095		1.55049	0.134771
1.01879	0.681806		1.01879	0.664247		1.01879	0.869377
-0.80372	-0.88702		-0.80372	-0.23381		-0.80372	-0.24938
2.40729	0.946726		2.40729	0.763851		2.40729	1.72453
2.75723	1.52243		2.75723	0.694641		2.75723	1.74906
-1.64152	-1.72884		-1.64152	-0.5439		-1.64152	-1.0443
-0.94508	-0.32312		-0.94508	-0.91072		-0.94508	-0.42309
2.7709	1.95835		2.7709	0.583994		2.7709	0.682689
1.22812	0.153806		1.22812	-0.11026		1.22812	1.30618
-1.14308	-0.47269		-1.14308	-1.01417		-1.14308	-0.38708
5.18701	0.787723		5.18701	5.4274		5.18701	3.91731
1.18479	0.691124		1.18479	0.365553		1.18479	0.1649
-0.85956	-1.16388		-0.85956	-0.64954		-0.85956	-0.5578
-1.46482	-1.43946		-1.46482	-0.98568		-1.46482	-0.67938
-1.5499	-1.86068		-1.5499	-0.97554		-1.5499	-0.75838
-0.99352	-1.41646		-0.99352	-0.75081		-0.99352	-0.4256
-0.89821	-0.07021		-0.89821	-0.46515		-0.89821	-0.26272
-1.04785	-1.02264		-1.04785	-0.6054		-1.04785	-0.25745
-0.98206	-1.14846		-0.98206	-0.69397		-0.98206	-0.74117
-1.21766	-0.55385		-1.21766	-0.87414		-1.21766	-1.05251
1.03785	1.18905		1.03785	0.901839		1.03785	0.433134
-1.04662	-0.30235		-1.04662	-1.12422		-1.04662	-1.13968
1.17751	1.2384		1.17751	0.74317		1.17751	0.746381
-0.92378	-0.72862		-0.92378	-0.39081		-0.92378	-0.7953
-0.95077	-0.65729		-0.95077	-0.84134		-0.95077	-0.40261
1.26926	1.74903		1.26926	1.02557		1.26926	1.02374
2.01763	1.14137		2.01763	0.943569		2.01763	1.98923
1.74787	0.778492		1.74787	0.929703		1.74787	1.7654
2.18528	0.743049		2.18528	1.19619		2.18528	2.14828
1.31072	0.441511		1.31072	0.274697		1.31072	1.66822
1.39771	1.27012		1.39771	0.940671		1.39771	0.868939
2.35255	1.78956		2.35255	1.24011		2.35255	2.65406
1.53979	1.63118		1.53979	1.06731		1.53979	0.517701
2.42713	2.0829		2.42713	0.322561		2.42713	0.434758
4.33159	2.0733		4.33159	1.04344		4.33159	1.83755
1.69227	0.903306		1.69227	0.639013		1.69227	1.33508
2.22161	2.65149		2.22161	1.24951		2.22161	1.45278
2.20347	0.498614		2.20347	1.27579		2.20347	3.00787
3.14933	3.66386		3.14933	1.50443		3.14933	2.65252
-1.30407	-1.66384		-1.30407	-0.83126		-1.30407	-0.69814
0.947257	0.816029		0.947257	0.509942		0.947257	0.910262
-1.35695	-0.80814		-1.35695	-0.82902		-1.35695	-0.67037
0.943694	1.07853		0.943694	0.73151		0.943694	0.51759
3.80017	2.61475		3.80017	1.73667		3.80017	1.84471
1.39091	1.518		1.39091	0.802723		1.39091	2.0914
1.00908	0.787946		1.00908	0.370537		1.00908	0.261153
-1.05955	-1.19464		-1.05955	-0.63687		-1.05955	-0.68876
1.02438	1.19463		1.02438	0.62592		1.02438	0.93711
4.54554	2.91813		4.54554	1.17507		4.54554	2.70407
1.2184	-0.43313		1.2184	0.915751		1.2184	0.858698
3.06886	1.83286		3.06886	2.29094		3.06886	1.34596
[truncated: 57 more rows]

## Sheet: 2b
Probe	Chromosome	Start	End	Probe Strand	Feature	ID	Description	Feature Strand	Type	Feature Orientation	Distance	lane7360_CACCGG_WT_log_R3_L001_R1_R64-1-1_2Micron_hisat2.bam	lane7360_GTAGAG_WT_log_R2_L001_R1_R64-1-1_2Micron_hisat2.bam	lane7360_GTGGCC_WT_log_R1_L001_R1_R64-1-1_2Micron_hisat2.bam	lane7360_CGGAAT_WT_24h_R3_L001_R1_R64-1-1_2Micron_hisat2.bam	lane7360_GGTAGC_WT_24h_R2_L001_R1_R64-1-1_2Micron_hisat2.bam	lane7360_GTTTCG_WT_24h_R1_L001_R1_R64-1-1_2Micron_hisat2.bam	lane7360_ATGAGC_WT_48h_R2_L001_R1_R64-1-1_2Micron_hisat2.bam	lane7360_CGTACG_WT_48h_R1_L001_R1_R64-1-1_2Micron_hisat2.bam	lane7360_CTAGCT_WT_48h_R3_L001_R1_R64-1-1_2Micron_hisat2.bam	lane7360_ACAGTG_TRP1_log_R2_L001_R1_R64-1-1_2Micron_hisat2.bam	lane7360_CTATAC_TRP1_log_R3_L001_R1_R64-1-1_2Micron_hisat2.bam	lane7360_GAGTGG_TRP1_log_R1_L001_R1_R64-1-1_2Micron_hisat2.bam	lane7360_ACTGAT_TRP1_24h_R1_L001_R1_R64-1-1_2Micron_hisat2.bam	lane7360_CAACTA_TRP1_24h_R2_L001_R1_R64-1-1_2Micron_hisat2.bam	lane7360_GTGATC_TRP1_24h_R3_L001_R1_R64-1-1_2Micron_hisat2.bam	lane7360_ATTCCT_TRP1_48h_R1_L001_R1_R64-1-1_2Micron_hisat2.bam	lane7360_CACGAT_TRP1_48h_R2_L001_R1_R64-1-1_2Micron_hisat2.bam	lane7360_GACGAC_TRP1_48h_R3_L001_R1_R64-1-1_2Micron_hisat2.bam	lane6854_CATTTT_Spt3_log_R4_L001_R1_trimmed_R64-1-1_2Micron_hisat2.bam	lane6854_CTATAC_Spt3_log_R3_L001_R1_trimmed_R64-1-1_2Micron_hisat2.bam	lane6854_TCCCGA_Spt3_log_R2_L001_R1_trimmed_R64-1-1_2Micron_hisat2.bam	lane6854_CCAACA_Spt3_24h_R4_L001_R1_trimmed_R64-1-1_2Micron_hisat2.bam	lane6854_GTGATC_Spt3_24h_R3_L001_R1_trimmed_R64-1-1_2Micron_hisat2.bam	lane6854_TCGAAG_Spt3_24h_R2_L001_R1_trimmed_R64-1-1_2Micron_hisat2.bam	lane6854_GACGAC_Spt3_48h_R3_L001_R1_trimmed_R64-1-1_2Micron_hisat2.bam	lane6854_TAATCG_Spt3_48h_R4_L001_R1_trimmed_R64-1-1_2Micron_hisat2.bam	lane6854_TCGGCA_Spt3_48h_R2_L001_R1_trimmed_R64-1-1_2Micron_hisat2.bam	lane7360_CATTTT_sac3_log_R2_L001_R1_R64-1-1_2Micron_hisat2.bam	lane7360_CCGTCC_sac3_log_R1_L001_R1_R64-1-1_2Micron_hisat2.bam	lane7360_TCCCGA_sac3_log_R3_L001_R1_R64-1-1_2Micron_hisat2.bam	lane7360_CCAACA_sac3_24h_R2_L001_R1_R64-1-1_2Micron_hisat2.bam	lane7360_GTCCGC_sac3_24h_R1_L001_R1_R64-1-1_2Micron_hisat2.bam	lane7360_TCGAAG_sac3_24h_R3_L001_R1_R64-1-1_2Micron_hisat2.bam	lane7360_GTGAAA_sac3_48h_R1_L001_R1_R64-1-1_2Micron_hisat2.bam	lane7360_TAATCG_sac3_48h_R2_L001_R1_R64-1-1_2Micron_hisat2.bam	lane7360_TCGGCA_sac3_48h_R3_L001_R1_R64-1-1_2Micron_hisat2.bam	lane6854_CAAAAG_Rad52_log_R3_L001_R1_trimmed_R64-1-1_2Micron_hisat2.bam	lane6854_GTGGCC_Rad52_log_R2_L001_R1_trimmed_R64-1-1_2Micron_hisat2.bam
YAR009C	I	160597	164187	-	YAR009C	YAR009C	Retrotransposon TYA Gag and TYB Pol genes; in YARCTY1-1 TYB is mutant and probably non-functional [Source:SGD;Acc:S000000067]	-	gene	Name match	0	10.2604	10.3188	10.1654	11.7293	12.3952	12.093	12.5661	12.4001	12.5405	10.429	10.4295	10.1172	12.1914	12.6967	12.2102	11.8582	12.4661	12.4294	10.2327	10.0561	9.73904	10.6717	10.6902	10.6284	11.4943	11.06	10.971	11.0045	10.7609	10.7817	11.3473	11.2183	11.1896	11.1378	11.492	11.2346	13.158	13.1227
YBL100W-B	II	29935	35248	+	YBL100W-B	YBL100W-B	Retrotransposon TYA Gag and TYB Pol genes; transcribed/translated as one unit; polyprotein is processed to make a nucleocapsid-like protein (Gag), reverse transcriptase (RT), protease (PR), and integrase (IN); similar to retroviral genes [Source:SGD;Acc:S000002149]	+	gene	Name match	0	8.46249	8.57065	8.4831	9.06403	9.61405	9.17099	9.46933	9.45226	9.57859	8.56751	8.56362	8.16314	9.33914	9.86383	9.34009	8.88241	9.57838	9.40764	8.79351	8.64005	8.11755	8.449	8.6323	8.43768	8.99271	8.63441	8.75924	9.01108	8.75218	8.62387	8.77204	8.86987	8.62423	8.81147	9.07461	8.7904	10.5536	10.4632
FIG1	II	316968	317864	+	FIG1	YBR040W	Integral membrane protein required for efficient mating; may participate in or regulate the low affinity Ca2+ influx system, which affects intracellular signaling and cell-cell fusion during mating [Source:SGD;Acc:S000000244]	+	gene	Name match	0	0.266094	1.34825	0.0779583	5.30801	6.15602	5.98512	6.0099	5.65338	6.22736	-0.061846	1.54681	0.124219	6.2425	7.16399	5.82291	5.95268	6.53906	6.61191	-0.00091064	-0.0117951	0.832152	6.25701	5.24213	5.45017	5.17285	4.69005	5.14761	2.05979	2.38961	2.74123	4.397	3.93045	4.29331	4.34343	4.90469	3.91341	7.45893	7.10536
FUS1	III	71803	73341	+	FUS1	YCL027W	Membrane protein localized to the shmoo tip, required for cell fusion; expression regulated by mating pheromone; proposed to coordinate signaling, fusion, and polarization events required for fusion; potential Cdc28p substrate [Source:SGD;Acc:S000000532]	+	gene	Name match	0	2.74003	3.22272	2.88531	7.43992	8.34626	7.84642	8.19083	8.04005	8.3471	2.26008	2.86874	2.12422	7.62235	8.74637	7.90914	7.81974	8.14911	8.19687	2.99909	2.46214	3.63951	7.95664	7.18464	7.05162	7.62908	7.70891	8.25395	4.81468	5.31018	5.66179	6.61939	6.5405	6.27821	6.34343	6.57712	6.4028	9.06413	8.97583
YCL021W-A	III	83620	83997	+	YCL021W-A	YCL021W-A	Putative protein of unknown function [Source:SGD;Acc:S000007549]	+	gene	Name match	0	4.74003	4.22272	4.60152	6.12846	6.47179	6.53766	7.32184	7.44374	7.69685	4.58201	4.79474	4.82466	6.87869	7.12489	6.74781	7.31863	7.57653	8.031	4.45852	4.59964	5.08008	5.28827	4.97005	5.52293	5.98522	5.50821	5.79577	5.73222	5.53646	5.97826	6.22143	6.32638	5.75274	6.37163	6.33095	6.51676	7.87091	7.52666
YCL019W	III	85102	90415	+	YCL019W	YCL019W	Retrotransposon TYA Gag and TYB Pol genes; transcribed/translated as one unit; polyprotein is processed to make a nucleocapsid-like protein (Gag), reverse transcriptase (RT), protease (PR), and integrase (IN); similar to retroviral genes [Source:SGD;Acc:S000000524]	+	gene	Name match	0	8.33696	8.88223	8.51675	8.97259	9.56288	9.18676	9.42571	9.43	9.53442	8.56021	8.411	8.30909	9.31041	9.88505	9.3291	8.92963	9.4908	9.2603	8.87867	8.65984	8.10828	8.28052	8.47814	8.27869	8.96504	8.5714	8.62648	9.08216	8.97886	8.59921	8.86188	8.92807	8.68563	8.782	9.07211	8.75213	10.7487	10.6971
YDR034C-D	IV	514043	519356	-	YDR034C-D	YDR034C-D	Retrotransposon TYA Gag and TYB Pol genes; transcribed/translated as one unit; polyprotein is processed to make a nucleocapsid-like protein (Gag), reverse transcriptase (RT), protease (PR), and integrase (IN); similar to retroviral genes [Source:SGD;Acc:S000007345]	-	gene	Name match	0	9.36354	9.56904	9.25288	10.5299	11.1665	10.7121	11.1526	10.8344	11.2169	9.38524	9.39856	9.12984	10.8085	11.3732	10.9378	10.3235	11.0816	11.2558	9.65014	9.23032	8.9459	9.59569	9.427	9.20506	10.0868	9.81933	9.71815	9.98015	9.62255	9.95207	10.1351	9.89684	10.0337	9.86617	10.3435	10.0926	11.9355	11.7005
YDR210W-B	IV	872112	877425	+	YDR210W-B	YDR210W-B	Retrotransposon TYA Gag and TYB Pol genes; transcribed/translated as one unit; polyprotein is processed to make a nucleocapsid-like protein (Gag), reverse transcriptase (RT), protease (PR), and integrase (IN); similar to retroviral genes [Source:SGD;Acc:S000007393]	+	gene	Name match	0	8.50556	8.83475	8.5209	9.05034	9.60705	9.20494	9.50947	9.45904	9.43981	8.74228	8.61828	8.45065	9.40856	9.80815	9.41309	8.81974	9.53906	9.29605	8.80644	8.65196	8.53951	8.49214	8.73798	8.65018	8.95229	8.66853	8.84639	9.13126	8.99589	8.72503	8.83163	8.7378	8.66835	8.83697	9.03655	8.77903	10.7311	10.5841
YDR261C-D	IV	987534	992349	-	YDR261C-D	YDR261C-D	Retrotransposon TYA Gag and TYB Pol genes; in YDRCTY1-3 TYB is mutant and probably non-functional [Source:SGD;Acc:S000007395]	-	gene	Name match	0	10.5109	10.6367	10.392	11.7992	12.4662	12.1044	12.507	12.4614	12.5309	10.6386	10.8506	10.2866	12.2291	12.7284	12.2695	11.9425	12.5105	12.2875	10.6456	10.3226	10.0513	10.9288	10.926	10.8513	11.6206	11.2643	11.1476	11.1379	10.8815	10.7942	11.429	11.3187	11.1987	11.2773	11.5674	11.3156	13.2918	13.3338
YDR365W-B	IV	1206997	1212265	+	YDR365W-B	YDR365W-B	Retrotransposon TYA Gag and TYB Pol genes; transcribed/translated as one unit; polyprotein is processed to make a nucleocapsid-like protein (Gag), reverse transcriptase (RT), protease (PR), and integrase (IN); similar to retroviral genes [Source:SGD;Acc:S000007401]	+	gene	Name match	0	9.28538	9.48439	9.17072	10.652	11.3555	10.9814	11.4093	11.2968	11.3911	9.53248	9.58024	9.19031	10.9596	11.56	11.1412	10.9527	11.4111	11.2217	9.59341	9.06799	8.8037	9.80644	9.72191	9.61456	10.3437	10.2463	9.9695	10.0082	9.67369	9.60983	10.2898	10.1409	10.0064	10.0721	10.4055	10.1672	12.2183	12.198
HSP31	IV	1501447	1502160	-	HSP31	YDR533C	Possible chaperone and cysteine protease with similarity to E. coli Hsp31; member of the DJ-1/ThiJ/PfpI superfamily, which includes human DJ-1 involved in Parkinson's disease; exists as a dimer and contains a putative metal-binding site [Source:SGD;Acc:S000002941]	-	gene	Name match	0	7.51613	7.30245	7.16542	8.63301	8.94572	8.5045	9.85409	9.74916	9.64067	6.83297	7.07038	7.00686	8.25978	8.65601	8.29935	9.69319	9.2546	9.37219	6.71333	6.96039	6.78635	7.18135	6.97005	6.84012	7.87058	7.89333	7.68885	7.12588	6.89514	7.26479	7.73685	7.5027	7.61524	8.51967	8.42039	8.51676	8.2345	8.02806
PRM2	IX	283029	284999	-	PRM2	YIL037C	Pheromone-regulated protein, predicted to have 4 transmembrane segments and a coiled coil domain; regulated by Ste12p; required for efficient nuclear fusion [Source:SGD;Acc:S000001299]	-	gene	Name match	0	0.266094	-0.236708	1.66292	3.84088	4.18639	4.40016	5.15192	4.97057	5.07124	0.938154	1.54681	0.124219	4.45243	5.26095	4.66858	4.80293	5.58391	5.45811	-0.152914	1.14021	0.680149	4.83141	3.94257	4.72147	4.06322	4.19701	4.83641	2.05979	1.58226	1.93387	2.61939	3.48988	3.03028	3.18297	3.36412	3.21297	6.30421	5.7193
YER138C	V	443756	449024	-	YER138C	YER138C	Retrotransposon TYA Gag and TYB Pol genes; transcribed/translated as one unit; polyprotein is processed to make a nucleocapsid-like protein (Gag), reverse transcriptase (RT), protease (PR), and integrase (IN); similar to retroviral genes [Source:SGD;Acc:S000000940]	-	gene	Name match	0	10.6778	10.6985	10.644	12.1019	12.7677	12.4903	12.8647	12.8468	12.8788	10.6855	10.8811	10.4473	12.5487	13.0461	12.5614	12.3685	12.8953	12.8198	10.7228	10.4152	10.0966	11.073	11.1063	11.0511	11.9057	11.46	11.3518	11.3219	11.0876	11.0279	11.6441	11.5409	11.4196	11.467	11.7766	11.6064	13.527	13.562
YFL002W-A	VI	138204	143517	+	YFL002W-A	YFL002W-A	Retrotransposon TYA Gag and TYB Pol genes; transcribed/translated as one unit; polyprotein is processed to make a nucleocapsid-like protein (Gag), reverse transcriptase (RT), protease (PR), and integrase (IN); similar to retroviral genes [Source:SGD;Acc:S000002962]	+	gene	Name match	0	8.49491	8.74057	8.61323	9.10877	9.58014	9.2974	9.45341	9.42481	9.52504	8.75833	8.57472	8.30909	9.52567	9.97684	9.37794	8.92446	9.43068	9.1751	9.03526	8.79126	8.1897	8.48091	8.54134	8.42824	9.12363	8.65401	8.687	9.2247	9.03964	8.61335	8.9127	8.95165	8.67413	8.84705	9.1924	8.98776	10.8206	10.8048
MF(ALPHA)2	VII	344791	345153	-	MF(ALPHA)2	YGL089C	Mating pheromone alpha-factor, made by alpha cells; interacts with mating type a cells to induce cell cycle arrest and other responses leading to mating; also encoded by MF(ALPHA)1, which is more highly expressed than MF(ALPHA)2 [Source:SGD;Acc:S000003057]	-	gene	Name match	0	0.266094	-0.388711	-0.0740448	4.45386	5.50832	5.72209	3.95927	3.8101	5.18989	-0.061846	0.394811	0.124219	4.32689	5.88388	4.92384	3.38789	4.42863	5.13618	2.32102	1.72517	1.83215	3.32891	3.49005	3.17715	3.81529	2.02708	3.40345	2.38172	3.83019	4.2558	5.92056	4.93045	5.73072	6.11787	6.76267	6.3829	12.9308	12.8967
YGR027W-B	VII	536057	541325	+	YGR027W-B	YGR027W-B	Retrotransposon TYA Gag and TYB Pol genes; transcribed/translated as one unit; polyprotein is processed to make a nucleocapsid-like protein (Gag), reverse transcriptase (RT), protease (PR), and integrase (IN); similar to retroviral genes [Source:SGD;Acc:S000007406]	+	gene	Name match	0	10.0727	10.0441	10.0495	11.5425	12.252	11.9444	12.3975	12.2625	12.3503	10.192	10.2611	9.97909	11.9346	12.4917	11.9923	11.915	12.3366	12.2163	9.89694	9.37622	8.95627	10.2747	10.0993	10.09	10.9619	10.6745	10.4888	10.623	10.3438	10.4584	11.1513	10.9446	10.933	10.8491	11.2518	10.9845	12.8931	12.9991
YGR038C-B	VII	562199	567467	-	YGR038C-B	YGR038C-B	Retrotransposon TYA Gag and TYB Pol genes; transcribed/translated as one unit; polyprotein is processed to make a nucleocapsid-like protein (Gag), reverse transcriptase (RT), protease (PR), and integrase (IN); similar to retroviral genes [Source:SGD;Acc:S000007408]	-	gene	Name match	0	10.6529	10.6777	10.5199	11.99	12.8254	12.2779	12.9836	12.8767	12.7547	10.7829	10.9033	10.3276	12.3876	12.9731	12.3659	11.8204	13.0282	12.7937	10.6046	10.4035	9.97936	10.8835	10.9326	10.877	11.6887	11.1886	11.0755	11.3423	11.0473	11.0728	11.7357	11.6551	11.5648	11.5244	11.8347	11.5961	13.1983	13.1652
YGR109W-A	VII	707610	708482	+	YGR109W-A	YGR109W-A	Retrotransposon TYA Gag gene co-transcribed with TYB Pol; translated as TYA or TYA-TYB polyprotein; Gag is a nucleocapsid protein that is the structural constituent of virus-like particles (VLPs); similar to retroviral Gag [Source:SGD;Acc:S000007346]	+	gene	Name match	0	0.266094	-0.388711	-0.0740448	3.45386	4.60143	4.72209	4.61135	4.72264	4.84885	-0.213849	0.394811	-0.0277841	3.5679	4.78702	3.96231	3.61028	3.55416	2.94353	-0.152914	-0.0117951	0.680149	2.85942	2.04948	2.17715	4.62265	4.34901	5.50779	-0.0922084	0.582259	1.51883	1.81203	0.682521	0.70835	1.41743	2.48965	2.21297	6.62068	6.30427
YGR161W-B	VII	811738	817051	+	YGR161W-B	YGR161W-B	Retrotransposon TYA Gag and TYB Pol genes; transcribed/translated as one unit; polyprotein is processed to make a nucleocapsid-like protein (Gag), reverse transcriptase (RT), protease (PR), and integrase (IN); similar to retroviral genes [Source:SGD;Acc:S000007370]	+	gene	Name match	0	8.39538	8.90795	8.50422	8.96044	9.60986	9.21266	9.44424	9.45735	9.45766	8.47343	8.52981	8.47295	9.36132	9.95136	9.42347	8.84459	9.47303	9.1833	8.90898	8.80554	8.37905	8.38057	8.54819	8.33702	9.05131	8.63195	8.72538	9.22972	9.02934	8.5412	8.89152	8.80664	8.70835	8.97202	9.17849	9.04586	10.9072	10.7741
YJR027W	X	472760	478028	+	YJR027W	YJR027W	Retrotransposon TYA Gag and TYB Pol genes; transcribed/translated as one unit; polyprotein is processed to make a nucleocapsid-like protein (Gag), reverse transcriptase (RT), protease (PR), and integrase (IN); similar to retroviral genes [Source:SGD;Acc:S000003788]	+	gene	Name match	0	9.93577	10.1219	9.81774	11.8362	12.4658	12.124	12.5272	12.4925	12.5325	10.1366	10.4386	10.0371	12.0585	12.8896	12.1299	12.1378	12.5202	12.5456	9.78699	9.4417	8.85452	10.3998	10.2456	10.076	11.5398	10.8355	10.8009	10.9539	10.5787	10.5849	11.3857	11.0499	11.032	11.0237	11.5616	11.1816	13.1485	13.4201
YJR029W	X	478344	483612	+	YJR029W	YJR029W	Retrotransposon TYA Gag and TYB Pol genes; transcribed/translated as one unit; polyprotein is processed to make a nucleocapsid-like protein (Gag), reverse transcriptase (RT), protease (PR), and integrase (IN); similar to retroviral genes [Source:SGD;Acc:S000003790]	+	gene	Name match	0	10.3982	10.4741	10.3817	12.1945	12.8881	12.5905	12.9554	12.8976	12.9257	10.5127	10.8183	10.5703	12.4771	13.2607	12.5324	12.6785	12.9306	12.9934	10.1335	9.66181	9.05615	10.6776	10.4918	10.2769	11.7143	11.0655	10.9638	11.1839	10.9227	11.0293	11.7004	11.4704	11.4101	11.3538	11.8734	11.4424	13.438	13.7377
PRY2	XI	463959	464948	+	PRY2	YKR013W	Protein of unknown function [Source:SGD;Acc:S000001721]	+	gene	Name match	0	9.75125	9.78982	9.79392	11.7087	11.6523	11.4727	12.2018	12.2042	12.2397	9.81621	10.0976	9.7481	11.4548	11.6478	11.5689	11.7766	12.0484	12.0754	9.54791	9.46888	9.4724	9.63472	9.97937	9.84485	10.0774	10.1794	10.2583	10.0973	10.0458	10.1567	10.1641	10.1234	10.3413	10.7929	10.6646	10.756	11.4178	11.2683
IGS2-1AS	XII	457733	459675	-	null					Not found	0	11.6577	11.5536	11.5461	17.5866	17.5509	17.5336	18.2263	18.1493	16.9117	10.4725	11.9861	10.4563	17.6715	17.298	18.2305	17.6643	17.2961	16.601	10.4493	10.6919	10.3713	13.0696	14.2141	13.9078	14.9003	13.4077	13.7293	8.69279	8.82781	9.32404	11.7313	11.3899	11.8156	11.7796	12.1296	12.0864	13.2269	12.6374
IGS2-1S	XII	457733	459675	+	null					Not found	0	8.24465	8.30245	7.87237	15.1002	14.0128	13.7587	14.6539	14.4715	14.8957	7.23277	7.5126	6.31404	14.0813	13.69	14.6791	13.0254	13.9052	14.2582	6.6573	7.12889	6.7148	10.0681	11.6563	11.4455	12.6361	11.3576	12.1295	4.51923	4.58226	4.57773	8.83163	8.15825	8.69987	9.26918	9.93674	9.82215	10.6397	9.94287
IGS1-2AS	XII	459797	460922	-	null					Not found	0	6.82749	5.80769	6.34474	11.4991	11.5894	12.4868	13.277	13.3937	11.5451	4.98255	6.21924	5.67881	12.0539	11.6304	12.7048	13.4071	12.2198	12.1135	7.11803	7.41633	7.40201	8.20611	9.35587	9.2593	10.6513	9.29387	9.93561	3.86715	4.16722	6.14332	6.65752	6.55289	6.40879	6.97202	6.79951	7.3215	7.70557	7.77951
IGS1-2S	XII	459797	460922	+	null					Not found	0	8.29461	8.34072	8.0146	15.8647	15.1079	14.8664	16.0063	15.6725	15.8371	7.50801	7.23331	7.38161	15.0281	14.476	15.3645	15.0583	15.4163	16.0105	6.02146	6.71006	6.50458	10.7566	11.8311	11.7568	13.3185	12.1209	12.6566	6.24962	6.0252	6.45743	10.0492	9.39677	10.0246	10.6023	11.2367	11.271	10.0398	9.29192
YLR227W-B	XII	593438	598706	+	YLR227W-B	YLR227W-B	Retrotransposon TYA Gag and TYB Pol genes; transcribed/translated as one unit; polyprotein is processed to make a nucleocapsid-like protein (Gag), reverse transcriptase (RT), protease (PR), and integrase (IN); similar to retroviral genes [Source:SGD;Acc:S000007376]	+	gene	Name match	0	9.5448	9.56095	9.43331	10.9954	11.7537	11.3625	11.707	11.6549	11.81	9.6229	9.63957	9.33123	11.4858	12.0365	11.4834	10.959	11.7153	11.4821	9.62845	9.39995	9.05615	10.2217	10.1699	10.1525	11.0308	10.6083	10.5744	10.7082	10.281	10.0372	10.8406	10.6655	10.5918	10.624	10.9326	10.7838	12.5882	12.5817
SST2	XII	1039270	1041366	-	SST2	YLR452C	GTPase-activating protein for Gpa1p, regulates desensitization to alpha factor pheromone; also required to prevent receptor-independent signaling of the mating pathway; member of the RGS (regulator of G-protein signaling) family [Source:SGD;Acc:S000004444]	-	gene	Name match	0	7.60792	7.38534	7.47884	9.11097	9.67021	9.27053	9.77762	9.48253	9.79839	7.57478	7.84143	7.33367	9.27685	10.004	9.30684	9.28069	9.78138	9.61798	8.39141	8.44855	8.29976	9.76261	9.23365	9.26284	9.58678	9.92493	10.2818	8.23472	8.17472	8.15787	8.43774	7.99993	8.282	8.46619	8.86179	8.43214	11.2897	11.2606
PRM6	XIII	180017	181075	-	PRM6	YML047C	Pheromone-regulated protein, predicted to have 2 transmembrane segments; regulated by Ste12p during mating [Source:SGD;Acc:S000004510]	-	gene	Name match	0	0.418098	-0.388711	0.0779583	5.14574	5.77135	5.20752	5.7065	5.62953	5.91924	-0.213849	0.546814	0.124219	5.77435	6.57129	5.57237	5.12486	6.05666	5.59561	-0.00091064	-0.0117951	0.680149	5.06587	3.76569	5.01845	4.13722	3.44212	4.50779	2.05979	0.582259	1.93387	2.61939	3.00445	3.16778	3.0955	3.81158	2.79794	6.24871	5.91808
YML039W	XIII	196628	201896	+	YML039W	YML039W	Retrotransposon TYA Gag and TYB Pol genes; transcribed/translated as one unit; polyprotein is processed to make a nucleocapsid-like protein (Gag), reverse transcriptase (RT), protease (PR), and integrase (IN); similar to retroviral genes [Source:SGD;Acc:S000004503]	+	gene	Name match	0	9.14942	9.44979	9.18909	10.8724	11.5787	11.2337	11.7467	11.7003	11.7633	9.35811	9.51548	9.12703	11.2753	11.851	11.3833	11.3231	11.7328	11.6245	9.10238	8.85789	8.66504	9.6071	9.61063	9.69679	10.4392	10.1075	9.97255	9.86715	9.71925	9.61335	10.2663	10.1903	10.1262	10.1074	10.5157	10.256	12.2828	12.2452
DDR48	XIII	608689	609981	+	DDR48	YMR173W	DNA damage-responsive protein, expression is increased in response to heat-shock stress or treatments that produce DNA lesions; contains multiple repeats of the amino acid sequence NNNDSYGS [Source:SGD;Acc:S000004784]	+	gene	Name match	0	9.17632	9.22272	9.16277	10.3626	10.87	10.9693	11.2825	11.102	11.1349	9.40168	9.22629	9.09863	10.5221	10.8338	10.4087	10.3353	10.9881	11.0588	8.54598	8.74754	8.56686	8.97437	8.57304	8.66365	9.47707	9.98225	9.69531	9.28861	9.18774	9.5113	9.62421	9.78712	9.69561	10.1262	10.3393	10.1816	10.69	10.8063
YMR173W-A	XIII	608897	610081	+	YMR173W-A	YMR173W-A	Dubious open reading frame unlikely to encode a protein, based on available experimental and comparative sequence data; overlaps the verified gene DDR48/YML173W [Source:SGD;Acc:S000004785]	+	gene	Name match	0	9.09758	9.16417	9.08918	10.3309	10.8422	10.9339	11.2637	11.078	11.0873	9.31319	9.1014	9.0638	10.5095	10.8131	10.3815	10.3963	10.9971	11.028	8.42535	8.64005	8.55325	8.94198	8.51125	8.66633	9.47529	9.92896	9.7054	9.25455	9.12142	9.50752	9.57856	9.78843	9.7027	10.0877	10.3066	10.1333	10.6356	10.7547
YMR304C-A	XIII	878780	879130	-	YMR304C-A	YMR304C-A	Dubious open reading frame unlikely to encode a protein, based on available experimental and comparative sequence data; partially overlaps the verified gene SCW10 [Source:SGD;Acc:S000004919]	-	gene	Name match	0	9.446	9.4304	9.49581	10.7457	10.7882	10.7821	11.1624	11.0614	11.0628	9.57478	9.43251	9.49054	10.7509	10.7059	10.6008	10.4665	10.935	10.9864	8.96198	8.6948	9.04161	9.2844	9.03654	8.95194	9.12591	9.39486	9.30552	9.49025	9.50707	9.99051	9.85779	9.88953	9.77309	9.61907	9.74232	9.74045	10.6796	10.257
SCW10	XIII	879063	880232	-	SCW10	YMR305C	Cell wall protein with similarity to glucanases; may play a role in conjugation during mating based on mutant phenotype and its regulation by Ste12p [Source:SGD;Acc:S000004921]	-	gene	Name match	0	11.2068	11.2521	11.42	12.489	12.5926	12.4703	12.7253	12.6882	12.695	11.47	11.4409	11.3147	12.3903	12.5163	12.3371	12.3068	12.53	12.4984	11.3125	11.3964	11.5601	11.3528	11.5051	11.414	11.3196	11.385	11.5345	11.408	11.5325	11.6125	11.5876	11.4215	11.5064	11.3939	11.4055	11.4615	12.7418	12.5296
YNL284C-B	XIV	96964	102232	-	YNL284C-B	YNL284C-B	Retrotransposon TYA Gag and TYB Pol genes; transcribed/translated as one unit; polyprotein is processed to make a nucleocapsid-like protein (Gag), reverse transcriptase (RT), protease (PR), and integrase (IN); similar to retroviral genes [Source:SGD;Acc:S000007387]	-	gene	Name match	0	10.3129	10.3044	10.2353	11.5551	12.2198	11.8988	12.241	12.1131	12.1819	10.423	10.5083	10.189	11.9312	12.4873	11.9543	11.7589	12.231	12.1519	10.1206	9.80909	9.57024	10.4363	10.3269	10.2926	11.0879	10.706	10.5276	10.774	10.5681	10.5669	11.1963	11.0257	10.9527	10.8666	11.1855	10.9443	12.8215	12.8825
PRM1	XIV	110917	112902	+	PRM1	YNL279W	Pheromone-regulated multispanning membrane protein involved in membrane fusion during mating; predicted to have 5 transmembrane segments and a coiled coil domain; localizes to the shmoo tip; regulated by Ste12p [Source:SGD;Acc:S000005223]	+	gene	Name match	0	3.00306	3.34825	2.66292	7.22103	7.95898	7.61739	7.65176	7.29249	7.86082	2.93815	3.35417	2.70918	7.63565	8.645	7.55988	7.27866	7.58391	7.39357	2.99909	3.31013	2.83215	7.52093	6.47095	6.76211	7.09142	7.43081	7.80604	4.14726	3.75218	2.51883	5.30389	5.48988	4.66255	5.07278	5.68605	4.02033	8.47715	8.3943
YNL134C	XIV	372451	373581	-	YNL134C	YNL134C	Putative protein of unknown function with similarity to dehydrogenases from other model organisms; green fluorescent protein (GFP)-fusion protein localizes to both the cytoplasm and nucleus and is induced by the DNA-damaging agent MMS [Source:SGD;Acc:S000005078]	-	gene	Name match	0	8.78004	8.83475	8.67787	10.1077	9.85054	9.39112	10.4625	10.454	10.3797	8.67286	9.01849	8.68264	9.38513	9.54339	9.72281	10.0802	10.1291	10.3322	9.74896	10.126	9.83778	8.98394	9.52868	9.35374	8.86514	9.2575	9.50359	9.14194	8.97458	9.1088	8.67002	8.40362	9.05929	9.76173	9.50088	9.63924	9.66904	9.53832
AGA1	XIV	703699	705876	+	AGA1	YNR044W	Anchorage subunit of a-agglutinin of a-cells, highly O-glycosylated protein with N-terminal secretion signal and C-terminal signal for addition of GPI anchor to cell wall, linked to adhesion subunit Aga2p via two disulfide bonds [Source:SGD;Acc:S000005327]	+	gene	Name match	0	7.36061	7.51149	7.1969	10.4098	11.3626	10.3866	10.338	9.6129	10.3609	7.74551	7.91314	6.99458	10.3166	11.5195	10.613	7.76871	10.1164	10.0112	8.74728	8.42098	9.09425	10.3824	9.67676	9.71113	9.92382	10.028	10.6226	8.34981	7.66441	8.42973	8.10666	8.07913	7.95628	8.2779	9.05444	8.47976	12.1589	12.0745
YOL103W-B	XV	118000	123268	+	YOL103W-B	YOL103W-B	Retrotransposon TYA Gag and TYB Pol genes; transcribed/translated as one unit; polyprotein is processed to make a nucleocapsid-like protein (Gag), reverse transcriptase (RT), protease (PR), and integrase (IN); similar to retroviral genes [Source:SGD;Acc:S000007350]	+	gene	Name match	0	9.32198	9.34449	9.13053	10.9531	11.6102	11.345	11.7917	11.7422	11.7721	9.26233	9.49226	9.12703	11.3182	11.8393	11.3748	11.3367	11.7886	11.6375	9.18148	8.92484	8.65233	9.68646	9.57304	9.67034	10.5287	10.1945	10.0364	10.0356	9.67105	9.64983	10.3838	10.2236	10.177	10.2319	10.524	10.3163	12.3768	12.2716
YOR343W-B	XV	970578	975891	+	YOR343W-B	YOR343W-B	Retrotransposon TYA Gag and TYB Pol genes; transcribed/translated as one unit; polyprotein is processed to make a nucleocapsid-like protein (Gag), reverse transcriptase (RT), protease (PR), and integrase (IN); similar to retroviral genes [Source:SGD;Acc:S000007356]	+	gene	Name match	0	8.63242	8.83475	8.70001	9.19429	9.75371	9.32853	9.50285	9.44715	9.61615	8.91829	8.71172	8.45961	9.52924	10.0019	9.44401	8.89832	9.63454	9.41695	9.06518	8.8783	8.37131	8.60607	8.74396	8.64476	9.01742	8.77528	8.8808	9.29102	9.01689	8.81957	8.97443	8.8674	8.69987	8.94099	9.15499	9.02355	10.8123	10.7018
YPL257W-B	XVI	56748	62016	+	YPL257W-B	YPL257W-B	Retrotransposon TYA Gag and TYB Pol genes; transcribed/translated as one unit; polyprotein is processed to make a nucleocapsid-like protein (Gag), reverse transcriptase (RT), protease (PR), and integrase (IN); similar to retroviral genes [Source:SGD;Acc:S000007358]	+	gene	Name match	0	8.99174	9.35201	9.04085	10.7548	11.4779	11.2127	11.7208	11.6121	11.6767	9.28245	9.37018	8.99458	11.2079	11.7518	11.1947	11.2516	11.695	11.5713	9.12321	8.7732	8.69013	9.59881	9.52406	9.50208	10.4189	10.0733	9.86452	9.80631	9.647	9.5113	10.3109	10.2226	10.0637	10.0976	10.3569	10.1643	12.2011	12.1858
MF(ALPHA)1	XVI	193648	194145	+	MF(ALPHA)1	YPL187W	Mating pheromone alpha-factor, made by alpha cells; interacts with mating type a cells to induce cell cycle arrest and other responses leading to mating; also encoded by MF(ALPHA)2, although MF(ALPHA)1 produces most alpha-factor [Source:SGD;Acc:S000006108]	+	gene	Name match	0	2.74003	2.57065	3.07796	6.41163	7.57871	7.22798	6.50947	6.40914	7.01878	2.26008	2.13178	3.12422	6.7982	7.93902	6.98117	6.73367	6.42863	6.79439	2.99909	3.14021	0.680149	7.87323	7.02349	7.11575	5.83766	6.01198	6.43025	6.51923	6.94858	6.95624	8.53655	7.83734	8.19619	8.68047	8.97078	8.64343	14.0634	14.1338
SVS1	XVI	241918	242700	-	SVS1	YPL163C	Cell wall and vacuolar protein, required for wild-type resistance to vanadate [Source:SGD;Acc:S000006084]	-	gene	Name match	0	9.8857	9.99571	10.0437	11.5421	12.0389	11.5831	12.0395	11.9442	12.0745	10.1156	10.2764	10.0564	11.7011	12.2412	11.6773	10.9835	11.9888	11.9623	9.65193	9.67548	9.88743	9.71931	10.3096	10.1089	10.7319	10.3316	10.8013	9.93938	9.94967	10.4126	9.90875	9.91614	9.88577	10.1696	10.283	10.3474	10.9962	10.9398
YPR137C-B	XVI	805001	810269	-	YPR137C-B	YPR137C-B	Retrotransposon TYA Gag and TYB Pol genes; transcribed/translated as one unit; polyprotein is processed to make a nucleocapsid-like protein (Gag), reverse transcriptase (RT), protease (PR), and integrase (IN); similar to retroviral genes [Source:SGD;Acc:S000007360]	-	gene	Name match	0	10.3896	10.4852	10.3459	11.7538	12.443	12.0902	12.4585	12.3735	12.486	10.636	10.7502	10.2561	12.2042	12.707	12.273	11.737	12.4497	12.3692	10.4274	10.2836	9.95369	10.7956	10.861	10.8631	11.5921	11.1234	11.0581	11.2247	10.9589	10.9395	11.5564	11.3169	11.34	11.2964	11.6211	11.3997	13.258	13.1989
TDA6	XVI	841266	842669	+	TDA6	YPR157W	Putative protein of unknown function; induced by treatment with 8-methoxypsoralen and UVA irradiation; null mutant is sensitive to expression of the top1-T722A allele [Source:SGD;Acc:S000006361]	+	gene	Name match	0	7.74901	6.28685	6.453	8.66331	9.05881	8.359	8.22873	8.50072	8.19463	6.278	7.03867	6.29414	8.45618	8.6339	8.46927	8.46114	8.42453	8.05504	8.05978	8.23297	7.82084	7.65084	7.76569	7.12357	7.199	7.62203	7.5286	7.91778	8.00011	8.01602	8.51939	8.48665	8.5444	8.86369	9.01321	9.08334	9.23092	9.27946
YPR158C-D	XVI	850989	856257	-	YPR158C-D	YPR158C-D	Retrotransposon TYA Gag and TYB Pol genes; transcribed/translated as one unit; polyprotein is processed to make a nucleocapsid-like protein (Gag), reverse transcriptase (RT), protease (PR), and integrase (IN); similar to retroviral genes [Source:SGD;Acc:S000007362]	-	gene	Name match	0	10.2915	10.2917	10.0524	11.6886	12.3663	11.9655	12.3565	12.2289	12.3543	10.3728	10.4492	9.97597	12.0693	12.6635	12.133	11.557	12.432	12.2173	10.3165	10.0501	9.71174	10.77	10.7827	10.6896	11.6331	11.1882	11.0752	11.0773	10.7758	10.7128	11.4258	11.2443	11.2107	11.1909	11.5731	11.2831	13.1671	13.0969
[truncated: 4 more columns]

## Sheet: 2b cluster 2
Probe	Chromosome	Start	End	Probe Strand	Feature	ID	Description	Feature Strand	Type	Feature Orientation	Distance	lane7360_CACCGG_WT_log_R3_L001_R1_R64-1-1_2Micron_hisat2.bam	lane7360_GTAGAG_WT_log_R2_L001_R1_R64-1-1_2Micron_hisat2.bam	lane7360_GTGGCC_WT_log_R1_L001_R1_R64-1-1_2Micron_hisat2.bam	lane7360_CGGAAT_WT_24h_R3_L001_R1_R64-1-1_2Micron_hisat2.bam	lane7360_GGTAGC_WT_24h_R2_L001_R1_R64-1-1_2Micron_hisat2.bam	lane7360_GTTTCG_WT_24h_R1_L001_R1_R64-1-1_2Micron_hisat2.bam	lane7360_ATGAGC_WT_48h_R2_L001_R1_R64-1-1_2Micron_hisat2.bam	lane7360_CGTACG_WT_48h_R1_L001_R1_R64-1-1_2Micron_hisat2.bam	lane7360_CTAGCT_WT_48h_R3_L001_R1_R64-1-1_2Micron_hisat2.bam	lane7360_ACAGTG_TRP1_log_R2_L001_R1_R64-1-1_2Micron_hisat2.bam	lane7360_CTATAC_TRP1_log_R3_L001_R1_R64-1-1_2Micron_hisat2.bam	lane7360_GAGTGG_TRP1_log_R1_L001_R1_R64-1-1_2Micron_hisat2.bam	lane7360_ACTGAT_TRP1_24h_R1_L001_R1_R64-1-1_2Micron_hisat2.bam	lane7360_CAACTA_TRP1_24h_R2_L001_R1_R64-1-1_2Micron_hisat2.bam	lane7360_GTGATC_TRP1_24h_R3_L001_R1_R64-1-1_2Micron_hisat2.bam	lane7360_ATTCCT_TRP1_48h_R1_L001_R1_R64-1-1_2Micron_hisat2.bam	lane7360_CACGAT_TRP1_48h_R2_L001_R1_R64-1-1_2Micron_hisat2.bam	lane7360_GACGAC_TRP1_48h_R3_L001_R1_R64-1-1_2Micron_hisat2.bam	lane6854_CATTTT_Spt3_log_R4_L001_R1_trimmed_R64-1-1_2Micron_hisat2.bam	lane6854_CTATAC_Spt3_log_R3_L001_R1_trimmed_R64-1-1_2Micron_hisat2.bam	lane6854_TCCCGA_Spt3_log_R2_L001_R1_trimmed_R64-1-1_2Micron_hisat2.bam	lane6854_CCAACA_Spt3_24h_R4_L001_R1_trimmed_R64-1-1_2Micron_hisat2.bam	lane6854_GTGATC_Spt3_24h_R3_L001_R1_trimmed_R64-1-1_2Micron_hisat2.bam	lane6854_TCGAAG_Spt3_24h_R2_L001_R1_trimmed_R64-1-1_2Micron_hisat2.bam	lane6854_GACGAC_Spt3_48h_R3_L001_R1_trimmed_R64-1-1_2Micron_hisat2.bam	lane6854_TAATCG_Spt3_48h_R4_L001_R1_trimmed_R64-1-1_2Micron_hisat2.bam	lane6854_TCGGCA_Spt3_48h_R2_L001_R1_trimmed_R64-1-1_2Micron_hisat2.bam	lane7360_CATTTT_sac3_log_R2_L001_R1_R64-1-1_2Micron_hisat2.bam	lane7360_CCGTCC_sac3_log_R1_L001_R1_R64-1-1_2Micron_hisat2.bam	lane7360_TCCCGA_sac3_log_R3_L001_R1_R64-1-1_2Micron_hisat2.bam	lane7360_CCAACA_sac3_24h_R2_L001_R1_R64-1-1_2Micron_hisat2.bam	lane7360_GTCCGC_sac3_24h_R1_L001_R1_R64-1-1_2Micron_hisat2.bam	lane7360_TCGAAG_sac3_24h_R3_L001_R1_R64-1-1_2Micron_hisat2.bam	lane7360_GTGAAA_sac3_48h_R1_L001_R1_R64-1-1_2Micron_hisat2.bam	lane7360_TAATCG_sac3_48h_R2_L001_R1_R64-1-1_2Micron_hisat2.bam	lane7360_TCGGCA_sac3_48h_R3_L001_R1_R64-1-1_2Micron_hisat2.bam	lane6854_CAAAAG_Rad52_log_R3_L001_R1_trimmed_R64-1-1_2Micron_hisat2.bam	lane6854_GTGGCC_Rad52_log_R2_L001_R1_trimmed_R64-1-1_2Micron_hisat2.bam
ATG8	II	80378	80731	-	ATG8	YBL078C	Component of autophagosomes and Cvt vesicles; undergoes conjugation to phosphatidylethanolamine (PE); Atg8p-PE is anchored to membranes, is involved in phagophore expansion, and may mediate membrane fusion during autophagosome formation [Source:SGD;Acc:S000000174]	-	gene	Name match	0	6.46249	5.15561	5.9606	7.90317	8.27738	8.70028	9.26305	9.20847	9.28848	5.36442	6.1014	5.79664	8.37129	8.60861	8.33277	9.81276	9.3135	9.48712	6.90598	7.46214	6.08008	8.55559	8.30822	8.26814	9.43184	9.42938	9.45765	7.88634	8.12915	8.12863	8.77782	9.16432	9.00067	9.40043	9.01321	9.00088	7.03572	6.9323
MOH1	II	126828	127244	+	MOH1	YBL049W	Protein of unknown function, has homology to kinase Snf7p; not required for growth on nonfermentable carbon sources; essential for survival in stationary phase [Source:SGD;Acc:S000000145]	+	gene	Name match	0	2.00306	2.57065	2.66292	6.6114	7.49017	7.40016	8.7065	8.58372	8.76214	0.938154	2.86874	1.70918	7.3432	7.58864	6.99051	8.68251	8.41214	8.63203	3.69953	3.14021	0.680149	6.63472	6.04948	6.26461	8.441	8.75953	8.39667	5.86715	6.05799	6.44166	7.89418	8.04007	7.96102	8.56718	8.34763	8.37285	4.9686	4.61742
RRT1	II	127299	127610	+	RRT1	YBL048W	Identified in a screen for mutants with increased levels of rDNA transcription; dubious open reading frame unlikely to encode a protein, based on experimental and comparative sequence data [Source:SGD;Acc:S000000144]	+	gene	Name match	0	3.22545	0.763292	0.0779583	6.00135	6.86822	5.69294	8.1292	7.39506	7.48886	1.52312	2.13178	2.12422	6.42205	6.84591	5.80185	7.67329	7.83957	7.75823	2.99909	2.94756	1.83215	5.94034	5.14902	4.80164	7.32309	7.74133	7.14761	5.38172	5.07411	5.48846	7.22989	7.18237	6.79581	7.6424	7.60513	7.09562	4.27672	3.5818
RCR1	II	245906	246547	+	RCR1	YBR005W	Protein of the ER membrane involved in cell wall chitin deposition; may function in the endosomal-vacuolar trafficking pathway, helping determine whether plasma membrane proteins are degraded or routed to the plasma membrane [Source:SGD;Acc:S000000209]	+	gene	Name match	0	7.23828	6.59618	6.76446	8.23724	8.31911	8.34033	8.4648	8.69131	8.67667	6.67962	6.73664	6.83846	8.42205	8.44046	8.12378	8.86902	8.63098	8.73609	8.13864	8.37861	7.15408	8.15898	8.30552	8.23965	8.08208	8.07512	8.30552	7.82135	7.86766	7.69542	8.63221	8.64252	8.57872	8.78899	8.66291	8.57053	8.09985	8.44475
YRO2	II	343101	344135	+	YRO2	YBR054W	Protein of unknown function with similarity to archaeal rhodopsins; the authentic, non-tagged protein is detected in a phosphorylated state in highly purified mitochondria in high-throughput studies; transcriptionally regulated by Haa1p [Source:SGD;Acc:S000000258]	+	gene	Name match	0	6.56784	6.43572	6.24788	10.1033	11.0817	10.5751	11.1771	11.0384	10.7581	6.16697	6.79474	5.82466	10.4307	10.6608	10.062	10.7557	10.9699	10.6782	7.11803	7.72517	5.08008	8.91721	8.50891	7.79676	10.2468	10.1649	9.2664	9.66712	9.19328	9.47497	11.2643	11.1067	11.0576	11.7555	11.8101	11.7326	10.129	9.87734
YBR056W-A	II	351255	351455	+	YBR056W-A	YBR056W-A	Dubious open reading frame unlikely to encode a protein, based on available experimental and comparative sequence data; partially overlaps the dubious ORF YBR056C-B [Source:SGD;Acc:S000028736]	+	gene	Name match	0	4.11854	3.34825	4.53739	6.03882	6.15602	6.57009	7.10611	6.82067	7.40139	2.52312	3.13178	4.37215	6.18939	6.51191	6.19012	7.36517	7.54663	7.5285	7.10761	7.59964	5.08008	6.08972	5.78129	5.63658	5.40026	6.39632	6.00038	5.55165	5.41515	5.51883	6.64492	6.5027	6.29331	6.26543	6.29701	6.62237	5.93384	6.25987
HSP26	II	382030	382674	+	HSP26	YBR072W	Small heat shock protein (sHSP) with chaperone activity; forms hollow, sphere-shaped oligomers that suppress unfolded proteins aggregation; oligomer activation requires heat-induced conformational change; also has mRNA binding activity [Source:SGD;Acc:S000000276]	+	gene	Name match	0	4.32499	4.01122	4.32589	9.15856	9.7499	9.24565	11.4907	11.4746	11.7101	4.63859	5.86874	4.93157	9.92681	9.92997	9.83203	11.4427	11.5635	11.8327	6.75398	8.23824	4.15408	9.38419	9.39821	8.99946	13.1922	12.4467	12.0581	9.04848	9.04169	9.36432	11.0257	11.2002	11.2092	12.4854	11.9738	12.1617	9.5188	9.31515
TEC1	II	409169	410629	+	TEC1	YBR083W	Transcription factor targeting filamentation genes and Ty1 expression; Ste12p activation of most filamentation gene promoters depends on Tec1p and Tec1p transcriptional activity is dependent on its association with Ste12p; binds to TCS elements upst /.../f filamentation genes, which are regulated by Tec1p/Ste12p/Dig1p complex; competes with Dig2p for binding to Ste12p/Dig1p; positive regulator of…	+	gene	Name match	0	7.18628	7.32553	6.89814	9.06176	9.62795	9.43138	9.65773	9.89756	9.96433	7.01497	7.3797	6.95711	9.30833	9.90365	9.42347	8.97785	9.54852	9.65582	7.0759	7.22767	7.50458	9.40691	9.02513	8.97805	9.36412	9.24625	9.52135	8.56362	8.55954	8.2558	9.13622	9.54206	9.08556	9.28656	9.41248	9.468	9.7735	9.78539
YBR085C-A	II	418907	419164	-	YBR085C-A	YBR085C-A	Putative protein of unknown function; green fluorescent protein (GFP)-fusion protein localizes to the cytoplasm and to the nucleus [Source:SGD;Acc:S000007522]	-	gene	Name match	0	7.74901	7.34825	7.56981	9.37547	9.59153	9.79248	10.3927	10.3844	10.5419	7.22356	7.54681	7.29414	9.66675	9.63529	9.58783	10.2081	10.469	10.616	8.25175	8.3976	7.73904	9.24379	8.72393	8.71889	9.62747	9.93498	9.58634	9.09046	9.2827	9.2603	10.2653	10.3416	10.4114	10.7176	10.3865	10.6775	8.39646	8.4323
MAL32	II	805351	807105	+	MAL32	YBR299W	Maltase (alpha-D-glucosidase), inducible protein involved in maltose catabolism; encoded in the MAL3 complex locus; functional in genomic reference strain S288C; hydrolyzes the disaccharides maltose, turanose, maltotriose, and sucrose [Source:SGD;Acc:S000000503]	+	gene	Name match	0	3.22545	3.34825	3.39989	6.07535	6.40878	6.28769	6.82434	6.99876	6.84885	3.74551	4.13178	3.44615	6.40662	6.96582	6.42863	7.13384	6.76362	6.91754	4.69953	4.22767	3.83215	5.53402	5.56405	5.59219	6.13722	6.23654	6.3944	5.76023	5.513	5.54858	6.42674	6.36902	6.36656	5.95348	5.92706	6.34226	5.27672	5.23715
SPS22	III	42165	43556	+	SPS22	YCL048W	Protein of unknown function, redundant with Sps2p for the organization of the beta-glucan layer of the spore wall [Source:SGD;Acc:S000000553]	+	gene	Name match	0	2.4181	1.76329	1.66292	4.50831	5.06086	5.24816	6.1292	5.72264	6.55667	0.938154	0.394811	1.70918	5.22501	5.57129	5.20624	6.31072	6.19802	6.49373	2.58405	2.72517	2.41711	5.53402	5.26449	5.11575	5.27473	5.67094	5.55726	3.64476	3.38961	2.51883	4.85643	4.93045	4.16778	4.95348	3.71204	4.11987	4.66375	4.01476
GLK1	III	50838	52340	+	GLK1	YCL040W	Glucokinase, catalyzes the phosphorylation of glucose at C6 in the first irreversible step of glucose metabolism; one of three glucose phosphorylating enzymes; expression regulated by non-fermentable carbon sources [Source:SGD;Acc:S000000545]	+	gene	Name match	0	9.60545	9.37984	9.14674	11.5004	11.8182	11.6217	12.0025	11.9057	12.1386	9.34755	10.242	9.07841	11.7367	11.9578	11.7482	11.9828	11.8944	11.9591	9.49094	9.87322	8.83778	10.0278	9.71989	10.0185	10.8328	10.5075	10.5491	10.9972	10.5581	10.9211	11.8389	12.1468	12.237	12.5734	12.3893	12.4783	11.094	10.992
CIT2	III	120946	122328	-	CIT2	YCR005C	Citrate synthase, catalyzes the condensation of acetyl coenzyme A and oxaloacetate to form citrate, peroxisomal isozyme involved in glyoxylate cycle; expression is controlled by Rtg1p and Rtg2p transcription factors [Source:SGD;Acc:S000000598]	-	gene	Name match	0	8.583	9.80632	9.95907	11.0561	11.0675	11.3327	11.1061	11.1447	10.8932	8.8836	8.28828	8.786	11.1534	10.5662	10.9054	11.145	10.9328	10.9322	11.5793	11.5228	10.8711	10.8715	11.1286	10.5858	10.3467	11.1945	10.5729	10.9599	10.7231	9.99861	10.5942	10.9994	10.6354	10.2785	10.4915	10.2409	8.27672	8.43729
SRD1	III	148238	148903	-	SRD1	YCR018C	Protein involved in the processing of pre-rRNA to mature rRNA; contains a C2/C2 zinc finger motif; srd1 mutation suppresses defects caused by the rrp1-1 mutation [Source:SGD;Acc:S000000611]	-	gene	Name match	0	5.32499	5.25515	5.39989	6.95309	7.44063	7.51286	8.18534	8.1489	7.98088	4.74551	4.93913	5.64778	7.67482	7.65052	7.52817	8.03175	8.09848	8.06099	6.16901	5.26949	6.08008	7.25174	6.79672	7.01845	8.17285	7.54541	7.72177	7.22972	7.54804	7.49611	7.79503	8.09191	7.98447	8.01734	7.99745	8.01388	7.30421	7.6735
HSP30	III	156109	157107	-	HSP30	YCR021C	Hydrophobic plasma membrane localized, stress-responsive protein that negatively regulates the H(+)-ATPase Pma1p; induced by heat shock, ethanol treatment, weak organic acid, glucose limitation, and entry into stationary phase [Source:SGD;Acc:S000000615]	-	gene	Name match	0	5.97269	4.97275	4.47028	9.59734	10.2677	9.81464	10.4465	10.4649	10.1934	4.58201	6.3797	4.87911	10.0185	9.71512	9.50392	10.4929	10.6301	10.4135	11.1463	12.5133	8.40201	8.47639	8.69334	7.94092	11.8435	11.6332	10.958	6.97866	6.40244	6.93387	10.1552	10.2954	10.3386	12.3186	12.274	12.0207	7.50702	7.96031
INH1	IV	135179	135436	+	INH1	YDL181W	Protein that inhibits ATP hydrolysis by the F1F0-ATP synthase; inhibitory function is enhanced by stabilizing proteins Stf1p and Stf2p; has similarity to Stf1p; has a calmodulin-binding motif and binds calmodulin in vitro [Source:SGD;Acc:S000002340]	+	gene	Name match	0	6.72188	5.71749	5.80588	8.39005	8.77885	8.76823	9.40458	9.3683	9.32998	5.79613	6.71674	6.05496	8.22501	8.70985	8.53775	9.46292	9.01905	9.3111	6.89391	7.08272	5.29158	8.40216	8.19632	7.86365	8.69488	9.05867	8.73437	6.64476	6.9573	7.76042	8.50552	8.58941	8.71958	8.87358	8.60166	8.7904	8.22734	8.17575
STF1	IV	229171	229431	+	STF1	YDL130W-A	Protein involved in regulation of the mitochondrial F1F0-ATP synthase; Stf1p and Stf2p may act as stabilizing factors that enhance inhibitory action of the Inh1p protein [Source:SGD;Acc:S000007232]	+	gene	Name match	0	7.15956	6.54465	6.91085	9.15216	9.47179	9.52118	9.76663	9.75606	9.79994	7.15732	6.8136	6.72413	9.44489	9.65051	9.38681	9.35175	9.50836	9.77642	7.27521	7.27976	5.91962	9.1618	9.00035	8.71372	9.68412	9.49061	9.36923	8.0877	8.2225	8.3933	9.01661	9.3064	9.36119	9.47271	9.27101	9.4442	8.56497	8.5818
YDL124W	IV	240259	241197	+	YDL124W	YDL124W	NADPH-dependent alpha-keto amide reductase; reduces aromatic alpha-keto amides, aliphatic alpha-keto esters, and aromatic alpha-keto esters; member of the aldo-keto reductase (AKR) family [Source:SGD;Acc:S000002282]	+	gene	Name match	0	9.46522	9.37984	9.44646	10.6886	10.6836	10.629	10.8384	10.9248	10.8534	9.49466	9.85515	9.33611	10.859	10.6805	10.7151	10.8301	10.8992	11.1149	9.84928	10.1189	9.50104	9.47413	9.50657	9.65153	10.2489	10.0851	9.96645	10.9794	10.8314	11.0299	10.8707	11.1689	11.1749	11.4126	11.2857	11.2689	10.5203	10.5585
YDL114W	IV	255604	256530	+	YDL114W	YDL114W	Putative protein of unknown function with similarity to acyl-carrier-protein reductases; YDL114W is not an essential gene [Source:SGD;Acc:S000002272]	+	gene	Name match	0	0.266094	-0.388711	-0.0740448	4.27698	5.12499	4.1657	5.36137	5.11496	5.58582	-0.213849	0.394811	0.124219	4.45243	5.07652	4.41482	5.22919	5.32675	5.62803	-0.00091064	1.14021	0.680149	3.80284	3.76569	3.49908	4.33886	3.96568	4.32945	2.86715	2.90419	1.93387	3.98196	3.93045	4.35221	3.0955	3.60513	3.67241	3.38364	3.25987
NDE2	IV	303211	304848	+	NDE2	YDL085W	Mitochondrial external NADH dehydrogenase, catalyzes the oxidation of cytosolic NADH; Nde1p and Nde2p are involved in providing the cytosolic NADH to the mitochondrial respiratory chain [Source:SGD;Acc:S000002243]	+	gene	Name match	0	2.00306	2.57065	1.07796	5.84088	6.55562	6.20752	7.50947	7.89756	7.85485	3.10808	2.13178	3.12422	6.43732	6.797	6.5088	7.97785	7.62741	7.71361	1.99909	2.14021	1.83215	5.74395	5.70156	4.87759	8.14172	8.17004	7.58535	5.18908	4.97458	5.57773	6.84546	7.02237	6.83763	7.32912	7.11414	7.49838	5.27672	5.30427
YDR018C	IV	482670	483860	-	YDR018C	YDR018C	Probable membrane protein with three predicted transmembrane domains; homologous to Ybr042cp, similar to C. elegans F55A11.5 and maize 1-acyl-glycerol-3-phosphate acyltransferase [Source:SGD;Acc:S000002425]	-	gene	Name match	0	3.00306	3.22272	2.66292	5.8827	6.96775	6.5045	7.1177	7.02642	7.03999	3.63859	3.13178	2.70918	6.62235	7.17168	6.73675	6.79161	6.94648	6.93059	3.32102	3.84065	2.83215	6.5513	6.12477	6.2504	7.30715	7.00436	6.87594	5.45211	5.22612	5.06315	6.5535	6.60138	6.66255	6.69542	6.90469	6.99433	5.9686	5.3684
YDR034W-B	IV	521314	521469	+	YDR034W-B	YDR034W-B	Predicted tail-anchored plasma membrane protein containing a conserved CYSTM module; related proteins in other organisms may be involved in response to stress; green fluorescent protein (GFP)-fusion protein localizes to the cell periphery [Source:SGD;Acc:S000007234]	+	gene	Name match	0	2.4181	-0.388711	1.66292	5.33838	5.45941	6.12263	6.62765	6.78873	6.6424	0.938154	0.546814	1.70918	6.13425	6.14065	5.96231	6.43229	6.83957	7.00654	1.58405	3.46214	1.83215	4.36844	4.28652	4.29263	5.24156	4.96568	4.9395	3.22972	2.90419	4.02133	5.45589	6.12546	5.5157	6.00239	6.01321	6.04586	3.89821	3.5818
YDR042C	IV	540601	541203	-	YDR042C	YDR042C	Putative protein of unknown function; expression is increased in ssu72-ts69 mutant [Source:SGD;Acc:S000002449]	-	gene	Name match	0	4.11854	4.34825	4.07796	6.90317	6.74098	6.9971	7.0099	6.87239	6.88448	4.18608	4.24725	4.21168	7.06714	6.54783	6.70307	6.05086	6.98043	7.12486	5.04348	4.72517	6.08008	6.5513	5.78129	5.54638	5.20761	5.46449	5.9017	5.3452	5.04169	5.42572	5.8344	5.74861	5.66255	5.50489	5.81158	5.4609	5.43427	5.48869
NRG1	IV	542674	543369	-	NRG1	YDR043C	Transcriptional repressor that recruits the Cyc8p-Tup1p complex to promoters; mediates glucose repression and negatively regulates a variety of processes including filamentous growth and alkaline pH response [Source:SGD;Acc:S000002450]	-	gene	Name match	0	4.32499	5.15561	5.24788	7.48134	7.70472	7.92998	8.23407	8.01266	8.16596	4.93815	4.4537	5.03111	7.55396	7.65601	7.33644	7.57111	8.04602	8.30109	7.0759	8.0944	6.66504	7.26751	7.4467	7.2504	7.9802	7.39049	7.67024	6.87997	6.57094	6.32619	7.92056	8.26748	7.81687	8.34343	8.28839	8.22978	6.62068	6.536
FMP16	IV	588098	588379	-	FMP16	YDR070C	Putative protein of unknown function; proposed to be involved in responding to conditions of stress; the authentic, non-tagged protein is detected in highly purified mitochondria in high-throughput studies [Source:SGD;Acc:S000002477]	-	gene	Name match	0	3.22545	1.34825	3.53739	6.24527	6.55562	6.83312	8.61544	8.90751	8.81848	2.74551	2.86874	2.12422	6.68764	6.75664	6.73675	8.99028	8.20761	8.58739	3.58405	3.72517	3.15408	5.92717	5.95637	4.91412	9.18162	8.68052	8.11219	5.3452	5.53646	5.97826	7.09744	7.84743	7.49625	9.18031	8.55574	8.54836	5.38364	5.87458
SED1	IV	600793	601809	+	SED1	YDR077W	Major stress-induced structural GPI-cell wall glycoprotein in stationary-phase cells, associates with translating ribosomes, possible role in mitochondrial genome maintenance; ORF contains two distinct variable minisatellites [Source:SGD;Acc:S000002484]	+	gene	Name match	0	13.6553	13.7956	13.563	15.6479	15.9089	15.4115	16.3087	16.3008	16.4237	13.617	14.0979	13.225	15.6976	16.0408	15.8486	15.2443	16.2919	16.3985	14.5635	14.7595	14.1048	15.7258	16.0193	15.6931	16.2551	16.2045	16.4297	15.0787	14.9142	15.1849	15.3188	15.3289	15.3015	16.0988	15.9879	16.0886	14.8882	15.08
AFR1	IV	614288	616150	-	AFR1	YDR085C	Protein required for pheromone-induced projection (shmoo) formation; regulates septin architecture during mating; has an RVXF motif that mediates targeting of Glc7p to mating projections; interacts with Cdc12p [Source:SGD;Acc:S000002492]	-	gene	Name match	0	6.75795	6.54465	6.84614	8.56399	9.25606	9.22798	9.28377	9.37548	9.33428	6.8208	6.56918	6.79664	9.00189	9.49973	8.78853	9.28271	9.12402	9.15855	7.13864	7.22767	6.91962	8.58105	8.15202	8.23965	8.74307	8.88091	8.98691	7.86715	8.08609	7.63431	8.78931	9.03787	8.81949	9.21833	9.08211	9.21297	8.40917	8.32865
HSP42	IV	806621	807748	+	HSP42	YDR171W	Small heat shock protein (sHSP) with chaperone activity; forms barrel-shaped oligomers that suppress unfolded protein aggregation; involved in cytoskeleton reorganization after heat shock [Source:SGD;Acc:S000002578]	+	gene	Name match	0	5.97269	6.12084	6.10033	9.70762	9.95016	9.8888	10.6774	10.8194	10.902	5.8208	6.73664	5.76807	10.1939	10.0969	9.98117	10.8944	10.7989	11.0302	12.1297	13.2017	10.0706	10.2411	10.0559	9.75584	11.4605	11.2491	11.2169	9.15783	9.3554	9.47497	10.4184	10.9874	10.8701	11.8452	11.5872	11.5972	8.22734	8.77162
GIC2	IV	1079048	1080199	-	GIC2	YDR309C	Redundant rho-like GTPase Cdc42p effector; homolog of Gic1p; involved in initiation of budding and cellular polarization; interacts with Cdc42p via the Cdc42/Rac-interactive binding (CRIB) domain and with PI(4,5)P2 via a polybasic region [Source:SGD;Acc:S000002717]	-	gene	Name match	0	8.03281	8.40354	8.44428	9.96531	10.2444	9.78732	10.4862	10.4291	10.5939	8.25104	7.97308	7.96971	9.84044	10.2591	9.98935	9.69471	10.4163	10.4018	8.77717	8.94756	8.9143	9.59881	9.70156	9.62973	9.69641	9.90667	10.2464	9.65598	9.64431	9.67534	9.54674	9.77396	9.59099	9.92364	9.99215	9.96284	10.4907	10.3043
SPS2	IV	1483795	1485303	-	SPS2	YDR522C	Protein expressed during sporulation, redundant with Sps22p for organization of the beta-glucan layer of the spore wall; S. pombe ortholog is a spore wall component [Source:SGD;Acc:S000002930]	-	gene	Name match	0	0.266094	0.763292	0.0779583	3.45386	4.55562	4.40016	6.30166	5.98943	6.317	1.52312	0.546814	0.124219	5.39102	6.15625	5.17382	6.73367	7.19802	7.031	2.58405	1.72517	2.83215	6.00447	5.28652	5.47483	4.62265	4.76405	5.57337	3.22972	3.04169	-0.06613	4.27147	3.76998	3.16778	3.55494	3.36412	4.11987	0.424282	1.25987
PRM5	IX	140613	141569	-	PRM5	YIL117C	Pheromone-regulated protein, predicted to have 1 transmembrane segment; induced during cell integrity signaling [Source:SGD;Acc:S000001379]	-	gene	Name match	0	8.41245	7.97761	8.29713	10.6075	11.0706	10.8992	11.0944	11.1198	11.2146	7.45385	7.41718	7.49926	10.8361	11.2966	10.7165	10.5419	11.2034	11.0684	9.80966	9.76956	8.46151	10.7892	10.4387	10.2857	10.2437	10.6449	10.7375	9.35212	9.12529	9.09374	10.3218	10.3769	10.2687	9.85039	10.2153	10.1214	9.70041	9.7932
XBP1	IX	175307	177250	-	XBP1	YIL101C	Transcriptional repressor that binds to promoter sequences of the cyclin genes, CYS3, and SMF2; expression is induced by stress or starvation during mitosis, and late in meiosis; member of the Swi4p/Mbp1p family; potential Cdc28p substrate [Source:SGD;Acc:S000001363]	-	gene	Name match	0	2.4181	0.763292	1.66292	7.02021	7.64582	7.5045	8.74811	8.73666	8.89616	2.52312	3.35417	1.70918	7.45243	7.61709	7.24577	7.57111	8.477	8.83315	0.999089	2.72517	1.83215	5.49883	5.92863	5.91412	7.90805	8.19031	7.8953	7.27896	6.80143	7.1818	8.80921	9.0834	8.66835	9.13305	9.09204	9.07096	6.70557	6.3684
MET28	IX	383556	384119	-	MET28	YIR017C	Basic leucine zipper (bZIP) transcriptional activator in the Cbf1p-Met4p-Met28p complex, participates in the regulation of sulfur metabolism [Source:SGD;Acc:S000001456]	-	gene	Name match	0	5.22545	4.97275	4.88531	6.94325	7.17886	7.72928	7.65176	7.71132	7.57132	4.26008	4.24725	4.58365	7.37526	7.20205	6.96231	7.45398	7.40383	7.42158	5.72701	5.1846	6.56007	6.52531	6.11249	6.2504	7.29103	7.60703	7.13137	6.03707	6.32373	5.86461	7.08816	7.15013	7.03927	7.41292	7.12386	7.20166	5.16125	5.23715
EDC2	V	222639	223076	+	EDC2	YER035W	RNA-binding protein, activates mRNA decapping directly by binding to the mRNA substrate and enhancing the activity of the decapping proteins Dcp1p and Dcp2p; has a role in translation during heat stress [Source:SGD;Acc:S000000837]	+	gene	Name match	0	6.62755	6.50476	6.75038	8.60829	8.55271	8.61739	8.81369	9.23439	9.43181	6.99344	7.00625	6.91863	8.74091	8.80938	8.85138	8.80011	9.02448	9.38884	7.9239	8.58315	7.1897	7.79198	7.90746	7.85897	8.65764	8.48652	8.4824	7.87358	8.24047	8.4096	8.87273	9.42567	9.17187	9.3013	8.97883	9.3215	7.98568	7.94987
SER3	V	322686	324095	+	SER3	YER081W	3-phosphoglycerate dehydrogenase, catalyzes the first step in serine and glycine biosynthesis; isozyme of Ser33p [Source:SGD;Acc:S000000883]	+	gene	Name match	0	8.8018	8.48439	8.54556	9.64672	10.0256	9.75595	10.0915	9.84676	9.95459	8.3433	8.89554	8.51654	9.76833	10.2437	9.7298	9.96783	10.2968	9.94675	14.0426	13.932	13.9111	13.1135	13.1752	13.292	12.4558	12.6628	12.4694	9.0169	8.83256	9.07342	9.32379	9.14195	9.00756	8.9888	9.05189	8.78283	9.70814	9.29604
YER158C	V	488857	490578	-	YER158C	YER158C	Protein of unknown function, has similarity to Afr1p; potentially phosphorylated by Cdc28p [Source:SGD;Acc:S000000960]	-	gene	Name match	0	6.25099	6.54465	6.36336	8.50496	9.16176	8.68556	9.71606	9.66369	9.82918	6.31319	7.19067	6.39101	8.78633	9.24827	8.88431	9.01967	9.58391	9.76006	7.19876	7.76956	6.56007	8.07486	8.33752	8.12357	9.23315	9.28761	9.08434	8.78771	8.49215	8.84076	9.43957	9.57885	9.3304	9.87932	9.84574	9.81474	8.55928	8.46444
HSP12	VI	107256	107585	+	HSP12	YFL014W	Plasma membrane protein involved in maintaining membrane organization in stress conditions; induced by heat shock, oxidative stress, osmostress, stationary phase, glucose depletion, oleate and alcohol; regulated by HOG and Ras-Pka pathways [Source:SGD;Acc:S000001880]	+	gene	Name match	0	5.62755	4.28685	5.07796	10.3635	10.5986	10.666	12.1263	12.2596	12.242	4.93815	5.86874	4.51654	10.7401	10.6839	10.5385	12.2943	11.897	12.2561	4.85707	4.66377	1.83215	9.19516	9.58309	8.9387	11.4217	11.0787	10.9077	8.83787	9.1445	9.95901	10.6449	10.9005	10.809	12.0861	11.7364	12.0791	10.0781	9.88923
PES4	VI	199874	201709	+	PES4	YFR023W	Poly(A) binding protein, suppressor of DNA polymerase epsilon mutation, similar to Mip6p [Source:SGD;Acc:S000001919]	+	gene	Name match	0	2.4181	2.57065	2.66292	5.96287	6.8011	6.34502	7.39984	7.36649	7.37659	1.52312	1.54681	1.12422	6.83325	7.56546	6.83333	7.41026	7.75056	7.46709	0.999089	0.140208	0.680149	7.30873	6.42204	6.54638	6.68566	6.90973	6.88888	5.70365	5.513	5.06315	6.69468	6.85245	6.33771	6.1399	6.17148	6.25737	6.16125	5.5078
YFR057W	VI	269061	269516	+	YFR057W	YFR057W	Putative protein of unknown function [Source:SGD;Acc:S000001953]	+	gene	Name match	0	0.266094	-0.388711	-0.0740448	3.33838	4.12499	3.24816	4.67548	4.76703	5.07124	-0.213849	0.394811	-0.0277841	4.39102	4.90249	4.03631	4.12486	5.09848	4.83662	-0.00091064	-0.0117951	0.832152	4.91387	3.32959	1.91412	3.98522	4.44212	3.54095	2.86715	1.58226	2.2558	3.27147	4.63672	3.70835	3.68047	3.60513	3.79794	3.38364	2.4298
SPO74	VII	184153	185394	-	SPO74	YGL170C	Component of the meiotic outer plaque of the spindle pole body, involved in modifying the meiotic outer plaque that is required prior to prospore membrane formation [Source:SGD;Acc:S000003138]	-	gene	Name match	0	2.00306	0.763292	0.0779583	5.48134	6.61266	6.22798	6.73688	6.6415	6.60017	1.52312	3.35417	-0.0277841	6.59538	7.16399	6.3143	6.53085	6.89994	7.11346	-0.00091064	2.46214	2.41711	7.3138	6.62583	6.69022	5.76949	5.61205	6.16898	5.10419	4.71154	4.32619	6.04085	6.23711	5.26294	5.18297	5.36412	5.63924	4.48318	3.5818
GPG1	VII	280777	281157	-	GPG1	YGL121C	Proposed gamma subunit of the heterotrimeric G protein that interacts with the receptor Gpr1p; involved in regulation of pseudohyphal growth; requires Gpb1p or Gpb2p to interact with Gpa2p; overproduction causes prion curing [Source:SGD;Acc:S000003089]	-	gene	Name match	0	2.4181	2.34825	2.88531	7.46078	8.29143	7.87265	8.97528	9.06693	8.8727	3.10808	3.86874	3.70918	7.82166	8.15237	7.87929	8.84459	8.37859	8.75823	3.80644	3.94756	1.83215	7.12477	6.64301	6.33365	8.74898	8.3934	8.08995	7.38172	7.63211	7.22849	8.62902	8.97023	8.94197	9.50171	9.20847	9.36526	6.53048	6.04123
PNC1	VII	427297	427947	-	PNC1	YGL037C	Nicotinamidase that converts nicotinamide to nicotinic acid as part of the NAD(+) salvage pathway, required for life span extension by calorie restriction; PNC1 expression responds to all known stimuli that extend replicative life span [Source:SGD;Acc:S000003005]	-	gene	Name match	0	9.28538	9.19583	8.71458	10.9894	11.156	10.9135	11.197	11.18	11.345	9.04668	9.80656	8.70918	11.0567	11.2346	11.0747	10.6374	11.2377	11.365	10.8225	11.4638	9.74205	10.7035	10.6057	10.4664	11.4569	11.2214	11.0906	10.8197	10.7096	10.9871	11.3064	11.5241	11.6896	11.7253	11.6782	11.8369	10.6275	10.7054
FMP48	VII	593596	594705	+	FMP48	YGR052W	Putative protein of unknown function; the authentic, non-tagged protein is detected in highly purified mitochondria in high-throughput studies; induced by treatment with 8-methoxypsoralen and UVA irradiation [Source:SGD;Acc:S000003284]	+	gene	Name match	0	3.58802	4.28685	2.66292	7.46767	7.64035	7.57009	7.47384	7.42308	6.94196	2.52312	4.00625	3.93157	7.33507	6.67237	6.59703	6.8253	6.39547	6.64397	3.16901	4.66377	0.832152	5.18135	4.91455	4.76211	5.33886	5.50821	5.54095	4.45211	4.16722	4.45743	6.04085	6.60138	5.93717	7.29518	6.95997	6.8854	6.33117	6.19061
SPR3	VII	607563	609101	+	SPR3	YGR059W	Sporulation-specific homolog of the yeast CDC3/10/11/12 family of bud neck microfilament genes; septin protein involved in sporulation; regulated by ABFI [Source:SGD;Acc:S000003291]	+	gene	Name match	0	3.4181	0.763292	3.07796	4.79782	6.02769	6.22798	7.0099	6.8101	7.08151	0.938154	2.13178	2.93157	6.11539	6.90249	6.53456	7.04133	7.06723	6.90436	3.69953	3.72517	3.15408	7.55559	6.68507	6.55797	5.36988	5.86839	6.15834	5.01399	4.86766	4.68876	5.61939	6.48988	6.33771	5.1399	5.29701	5.9409	4.66375	5.01476
PDC6	VII	651290	652981	-	PDC6	YGR087C	Minor isoform of pyruvate decarboxylase, decarboxylates pyruvate to acetaldehyde, involved in amino acid catabolism; transcription is glucose- and ethanol-dependent, and is strongly induced during sulfur limitation [Source:SGD;Acc:S000003319]	-	gene	Name match	0	2.4181	2.57065	-0.0740448	5.39728	6.06086	5.63282	7.07078	6.77792	7.15141	2.52312	2.54681	0.124219	6.07692	6.66149	6.20624	7.38036	7.22659	7.1696	4.64295	4.0471	4.15408	6.18135	6.24213	5.93204	6.22468	6.50821	6.47384	2.38172	4.2827	3.74123	5.09744	5.32638	4.35221	4.87686	4.90469	5.11987	5.48318	5.7356
TPO2	VII	763762	765606	-	TPO2	YGR138C	Polyamine transport protein specific for spermine; localizes to the plasma membrane; transcription of TPO2 is regulated by Haa1p; member of the major facilitator superfamily [Source:SGD;Acc:S000003370]	-	gene	Name match	0	8.70812	7.7801	8.03215	11.8242	12.4461	11.9563	12.1459	12.1622	11.9106	7.8269	9.26449	7.9444	12.0526	12.2924	11.6547	12.1053	12.2607	11.9233	9.39355	9.82671	8.41712	10.0293	10.352	9.96069	10.6872	10.8715	10.5177	10.1001	10.094	10.5741	12.0056	11.9275	11.4603	12.0692	12.1621	12.0891	11.6756	11.2425
BTN2	VII	772454	773686	+	BTN2	YGR142W	v-SNARE binding protein that facilitates specific protein retrieval from a late endosome to the Golgi; modulates arginine uptake, possible role in mediating pH homeostasis between the vacuole and plasma membrane H(+)-ATPase [Source:SGD;Acc:S000003374]	+	gene	Name match	0	6.72188	6.58347	6.99682	9.09994	9.25068	9.08666	10.2978	10.3373	10.4258	6.91543	7.03867	7.27397	9.67482	9.37365	9.36004	10.8301	10.6705	10.7174	13.6179	14.1408	11.1776	9.98235	9.7209	8.81136	10.7101	10.7685	10.6856	9.31954	9.37342	9.10129	10.1707	10.4818	10.1135	10.9835	11.1431	11.0324	7.70557	8.00134
ECL1	VII	784223	784858	-	ECL1	YGR146C	Protein of unknown function, affects chronological lifespan; induced by iron homeostasis transcription factor Aft2p; multicopy suppressor of temperature sensitive hsf1 mutant; induced by treatment with 8-methoxypsoralen and UVA irradiation [Source:SGD;Acc:S000003378]	-	gene	Name match	0	7.64692	8.05331	7.83951	9.37181	10.2587	9.84972	10.4199	10.3132	10.3471	7.90394	7.73664	7.81771	9.99288	10.5508	9.81373	9.59246	10.457	10.425	9.13095	9.25915	8.26678	10.111	10.0774	9.8198	10.4383	10.5256	10.387	9.64851	9.66308	9.34114	10.0812	10.1171	9.91047	10.1102	10.1866	9.99597	9.10376	9.08164
RTA1	VII	918512	919465	-	RTA1	YGR213C	Protein involved in 7-aminocholesterol resistance; has seven potential membrane-spanning regions; expression is induced under both low-heme and low-oxygen conditions; member of the fungal lipid-translocating exporter (LTE) family of protein [Source:SGD;Acc:S000003445]	-	gene	Name match	0	1.4181	2.76329	2.88531	5.03882	5.75118	5.69294	6.30166	6.18207	6.46552	3.10808	0.394811	2.44615	5.64882	5.92087	5.54728	6.21232	6.53906	6.26546	1.58405	2.94756	0.680149	3.32891	3.88598	4.11575	4.40026	4.93397	4.57337	4.58336	4.44024	4.1818	5.36662	5.14195	4.75274	4.48782	4.65958	4.73654	3.74621	4.11785
AMA1	VII	945145	947019	+	AMA1	YGR225W	Activator of meiotic anaphase promoting complex (APC/C); Cdc20p family member; required for initiation of spore wall assembly; required for Clb1p degradation during meiosis [Source:SGD;Acc:S000003457]	+	gene	Name match	0	3.00306	3.57065	2.39989	6.02021	6.83983	6.26806	7.26044	6.97057	7.32567	2.93815	2.86874	3.29414	6.11539	7.13279	6.52174	6.95268	7.37008	7.65974	3.90598	3.94756	0.832152	6.41637	5.78129	5.67965	7.11907	7.33694	6.94571	5.30772	4.93981	4.79185	6.6824	6.74861	6.43627	7.12893	6.98151	7.14371	5.38364	5.21407
SOL4	VII	985972	986739	+	SOL4	YGR248W	6-phosphogluconolactonase with similarity to Sol3p [Source:SGD;Acc:S000003480]	+	gene	Name match	0	3.87753	2.93322	3.53739	7.36075	7.70995	7.8197	8.19631	8.23834	8.26389	3.63859	4.4537	4.12422	7.68124	7.57129	7.66858	8.48592	7.93499	8.4123	5.42535	5.8951	4.53259	6.15898	5.79672	5.52293	7.81529	7.64669	7.07587	6.28861	6.19697	6.86461	7.76623	8.44074	8.47984	9.37046	8.90187	9.12885	7.2345	6.99458
MAL12	VII	1076599	1078353	+	MAL12	YGR292W	Maltase (alpha-D-glucosidase), inducible protein involved in maltose catabolism; encoded in the MAL1 complex locus; hydrolyzes the disaccharides maltose, turanose, maltotriose, and sucrose [Source:SGD;Acc:S000003524]	+	gene	Name match	0	3.22545	3.46373	3.88531	5.86195	6.50832	6.5045	7.02228	6.76703	7.07124	2.93815	3.13178	3.12422	6.3432	7.12489	6.19012	7.34209	6.93499	6.47603	4.90598	3.31013	4.15408	5.26751	4.85684	5.59219	6.25824	6.23654	6.1368	5.45211	5.58226	5.14332	6.20435	6.35495	6.35221	5.97815	5.88197	6.09562	5.22014	4.65219
RIM4	VIII	56649	58790	+	RIM4	YHL024W	Putative RNA-binding protein required for the expression of early and middle sporulation genes [Source:SGD;Acc:S000001016]	+	gene	Name match	0	4.32499	3.57065	3.88531	7.77023	8.48712	8.12263	8.77762	8.85963	9.04262	3.93815	2.54681	3.44615	8.28953	8.66149	8.37972	8.22919	8.66269	8.60378	4.75398	4.53253	4.73904	8.35374	8.007	7.75206	8.71918	8.98128	8.78023	7.01399	6.63754	6.81651	8.17836	8.5498	8.2591	8.8785	8.80556	8.8496	6.30421	5.46932
RTC3	VIII	280820	281155	+	RTC3	YHR087W	Protein of unknown function involved in RNA metabolism; has structural similarity to SBDS, the human protein mutated in Shwachman-Diamond Syndrome (the yeast SBDS ortholog = SDO1); null mutation suppresses cdc13-1 temperature sensitivity [Source:SGD;Acc:S000001129]	+	gene	Name match	0	5.22545	3.76329	2.88531	7.60517	7.17128	7.77172	8.2552	8.23834	8.18513	4.18608	5.24725	4.03111	7.82746	7.03494	7.64512	8.49642	8.16396	8.45811	6.10761	6.71006	4.73904	6.56837	6.18464	6.42508	8.34277	8.4393	8.08434	5.3452	5.38961	6.57773	7.48446	7.9863	7.71397	9.04387	8.68933	8.68465	6.93384	6.8965
CRG1	VIII	519437	520312	+	CRG1	YHR209W	S-AdoMet-dependent methyltransferase involved in lipid homeostasis; mediates resistance to a drug cantharidin [Source:SGD;Acc:S000001252]	+	gene	Name match	0	6.7035	6.65811	6.72181	8.90824	9.40233	9.11989	9.77762	9.57126	9.84283	6.69304	6.69656	6.59995	9.33507	9.63251	9.22218	9.56282	9.97763	9.84008	7.34782	7.21702	6.47601	9.35497	8.78709	8.70593	9.35639	9.79085	9.63707	8.31718	8.20797	8.46525	9.31188	9.43741	9.4226	9.47813	9.59643	9.6683	8.04389	7.97412
FMP33	X	117245	117787	+	FMP33	YJL161W	Putative protein of unknown function; the authentic, non-tagged protein is detected in highly purified mitochondria in high-throughput studies [Source:SGD;Acc:S000003697]	+	gene	Name match	0	4.11854	4.15561	2.88531	6.67228	7.27385	6.83312	7.75925	7.62953	7.71015	3.74551	3.35417	3.29414	7.11539	7.59437	7.24577	7.05086	7.62025	7.85042	4.85707	4.38814	3.15408	6.43511	5.76569	5.63658	7.07268	6.98902	6.73973	6.03707	5.92211	6.06315	7.37428	7.38988	7.62124	7.93471	7.81158	8.08334	4.74621	5.68614
YJL144W	X	146359	146673	+	YJL144W	YJL144W	Cytoplasmic hydrophilin with a role in dessication resistance; expression induced by osmotic stress, starvation and during stationary phase; GFP-fusion protein is induced by the DNA-damaging agent MMS [Source:SGD;Acc:S000003680]	+	gene	Name match	0	2.00306	2.93322	3.07796	6.16281	6.6238	6.58603	7.66761	7.84158	7.93631	1.93815	2.54681	3.58365	7.01721	6.87448	6.76967	7.19525	7.9234	8.00654	8.39997	9.29755	5.83215	6.1015	5.98359	5.65828	7.48772	7.45893	7.51615	5.01399	5.31018	5.1818	7.19574	8.10459	7.38078	8.45306	8.04935	8.30044	5.03572	5.87458
NCA3	X	193860	194873	-	NCA3	YJL116C	Protein that functions with Nca2p to regulate mitochondrial expression of subunits 6 (Atp6p) and 8 (Atp8p ) of the Fo-F1 ATP synthase; member of the SUN family; expression induced in cells treated with the mycotoxin patulin [Source:SGD;Acc:S000003652]	-	gene	Name match	0	4.87753	4.57065	5.03215	9.04574	10.218	9.42696	11.3795	11.362	11.4065	5.22356	5.54681	4.76807	9.34522	10.1562	9.52817	11.2531	11.397	11.277	4.08655	4.8951	3.63951	9.20201	9.61063	9.03098	10.6694	10.782	10.5972	10.5912	10.2369	10.3851	11.1112	10.8742	10.8143	11.0185	11.0908	11.1459	8.62068	8.45709
SIP4	X	265926	268415	+	SIP4	YJL089W	C6 zinc cluster transcriptional activator that binds to the carbon source-responsive element (CSRE) of gluconeogenic genes; involved in the positive regulation of gluconeogenesis; regulated by Snf1p protein kinase; localized to the nucleus [Source:SGD;Acc:S000003625]	+	gene	Name match	0	2.00306	2.57065	3.07796	4.8827	5.95898	5.57009	7.10611	6.85192	7.21809	2.52312	3.13178	1.70918	5.48217	6.2753	5.64512	6.81416	6.9692	6.96907	4.08655	4.59964	1.83215	5.60193	4.97005	4.59219	6.1007	6.43081	6.62068	4.30772	4.48915	4.1038	6.3356	6.22168	6.03028	6.12893	6.13351	6.34226	5.22014	5.11785
BNA2	X	578860	580221	+	BNA2	YJR078W	Putative tryptophan 2,3-dioxygenase or indoleamine 2,3-dioxygenase, required for de novo biosynthesis of NAD from tryptophan via kynurenine; interacts genetically with telomere capping gene CDC13; regulated by Hst1p and Aftp [Source:SGD;Acc:S000003839]	+	gene	Name match	0	4.74003	4.57065	3.07796	7.69006	8.37292	8.01487	8.67155	8.58682	8.60017	3.52312	3.86874	2.44615	8.33914	8.87448	8.24966	8.93478	8.74728	8.67921	3.58405	3.84065	2.41711	8.55559	8.40955	8.02682	8.03446	7.86839	8.05306	6.76023	6.4649	6.1818	8.08816	8.19427	7.81687	7.62298	7.40454	7.5076	7.79545	7.66501
YJR079W	X	580205	581239	+	YJR079W	YJR079W	Putative protein of unknown function; mutation results in impaired mitochondrial respiration [Source:SGD;Acc:S000003840]	+	gene	Name match	0	2.00306	1.34825	0.0779583	4.39728	5.53217	5.43578	6.0099	5.93209	5.74932	1.52312	2.13178	2.44615	5.51132	5.57129	5.73675	5.53085	5.85184	6.06692	1.99909	0.140208	0.832152	5.18135	5.17286	4.54638	5.1007	4.79967	5.50779	3.76023	3.75218	3.74123	5.09744	5.10879	4.29331	5.32432	5.07462	4.30044	5.22014	5.14251
SFC1	X	609773	610741	+	SFC1	YJR095W	Mitochondrial succinate-fumarate transporter, transports succinate into and fumarate out of the mitochondrion; required for ethanol and acetate utilization [Source:SGD;Acc:S000003856]	+	gene	Name match	0	2.4181	2.08522	0.0779583	5.36813	6.20134	5.98512	7.95282	7.84676	7.60017	0.938154	0.394811	1.12422	5.64882	6.37198	5.84367	7.80293	7.34424	7.326	1.99909	1.14021	0.832152	6.32891	5.79672	5.32011	4.62265	5.46449	5.62068	5.10419	5.48915	5.3933	7.7604	8.18635	7.5157	7.14535	6.72487	7.5349	2.57629	3.90373
DAN1	X	708811	709707	-	DAN1	YJR150C	Cell wall mannoprotein with similarity to Tir1p, Tir2p, Tir3p, and Tir4p; expressed under anaerobic conditions, completely repressed during aerobic growth [Source:SGD;Acc:S000003911]	-	gene	Name match	0	0.266094	1.34825	-0.0740448	3.21285	2.77135	2.88559	3.47384	4.11496	3.74932	2.52312	2.13178	1.12422	4.91186	5.07652	5.80185	4.26236	4.42863	5.49373	-0.00091064	-0.0117951	1.83215	4.71357	4.79672	5.87759	8.97769	7.61705	6.32945	8.96969	6.24047	5.74122	0.812034	-0.317479	-0.29165	2.68047	0.90469	0.212975	2.89821	2.4298
PIR3	XI	144401	145378	+	PIR3	YKL163W	O-glycosylated covalently-bound cell wall protein required for cell wall stability; expression is cell cycle regulated, peaking in M/G1 and also subject to regulation by the cell integrity pathway [Source:SGD;Acc:S000001646]	+	gene	Name match	0	5.27608	5.64594	5.56981	11.3561	12.3298	11.8665	12.7822	12.7899	12.7968	5.36442	5.86874	5.73893	11.6631	12.2924	11.7112	12.752	12.5357	12.6028	6.08655	6.02285	5.22447	11.103	10.5194	10.0016	12.4731	12.3716	11.9983	10.6297	10.4641	10.2193	11.9665	12.1067	11.9707	12.7016	12.4523	12.7302	8.35107	7.90373
SRX1	XI	278281	278664	+	SRX1	YKL086W	Sulfiredoxin, contributes to oxidative stress resistance by reducing cysteine-sulfinic acid groups in the peroxiredoxin Tsa1p, which is formed upon exposure to oxidants; conserved in higher eukaryotes [Source:SGD;Acc:S000001569]	+	gene	Name match	0	2.74003	4.22272	4.16542	6.49489	6.85882	6.75066	7.04673	7.78873	7.62144	4.33047	4.24725	3.58365	6.97599	7.01797	6.95279	7.55112	7.37859	7.61191	5.28449	4.31013	5.41711	6.56837	6.10011	5.70071	6.27473	6.79085	6.40345	4.91778	4.86766	4.97826	6.04085	6.55289	6.56633	6.71756	6.38042	6.84233	5.27672	5.16676
YKR011C	XI	461635	462696	-	YKR011C	YKR011C	Putative protein of unknown function; green fluorescent protein (GFP)-fusion protein localizes to the nucleus [Source:SGD;Acc:S000001719]	-	gene	Name match	0	7.54738	7.34072	7.38174	8.85933	8.93458	8.89841	9.13206	9.07579	9.02411	7.46954	7.28828	7.44615	9.07935	8.92543	9.1067	9.30078	9.12655	9.29353	9.48291	9.67159	7.85452	9.43511	9.12782	9.18277	9.25409	9.60073	9.57937	9.32658	9.36362	9.26479	9.56023	9.67687	9.59861	9.73213	9.66125	9.65177	8.39646	8.59303
PET10	XI	524223	525074	-	PET10	YKR046C	Protein of unknown function that co-purifies with lipid particles; expression pattern suggests a role in respiratory growth; computational analysis of large-scale protein-protein interaction data suggests a role in ATP/ADP exchange [Source:SGD;Acc:S000001754]	-	gene	Name match	0	6.72188	6.28685	6.41781	8.8087	9.45161	9.24062	9.72746	9.91123	9.85335	6.44595	6.75627	6.51654	9.30625	9.77064	9.30684	10.0281	9.77817	9.93869	8.28449	8.55384	8.02198	9.6737	9.47694	9.55364	10.0211	10.3392	10.5578	7.40852	7.64295	7.65497	9.22989	9.35318	9.34679	9.84788	9.52674	9.59452	8.01923	7.94287
KTR2	XI	557677	558954	+	KTR2	YKR061W	Mannosyltransferase involved in N-linked protein glycosylation; member of the KRE2/MNT1 mannosyltransferase family [Source:SGD;Acc:S000001769]	+	gene	Name match	0	7.66603	7.59618	7.92971	9.10215	9.68091	9.29255	9.91347	9.79945	9.96848	7.61763	7.47755	7.96971	9.40662	9.83989	9.28424	9.87707	10.0567	10.0203	7.55368	7.63206	7.37131	8.54269	8.68507	8.50807	8.63866	8.68052	8.94106	8.23472	8.45878	8.52633	9.25498	9.19822	9.18206	9.06992	9.33095	9.31888	8.82421	8.78343
SRL3	XI	611525	612265	+	SRL3	YKR091W	Cytoplasmic protein that, when overexpressed, suppresses the lethality of a rad53 null mutation; potential Cdc28p substrate [Source:SGD;Acc:S000001799]	+	gene	Name match	0	7.01801	5.74057	6.24788	8.86716	9.27562	8.78559	9.40458	9.30948	9.55851	5.58201	7.08597	5.58365	9.13659	9.48746	9.1511	8.81415	9.55416	9.73237	6.9416	7.19549	6.1897	8.33889	8.12171	8.15824	8.95485	8.93798	9.1503	7.7463	7.33045	7.5412	8.6824	8.76467	8.84534	8.82172	8.99745	9.12885	8.36419	8.33669
PCK1	XI	631152	632801	+	PCK1	YKR097W	Phosphoenolpyruvate carboxykinase, key enzyme in gluconeogenesis, catalyzes early reaction in carbohydrate biosynthesis, glucose represses transcription and accelerates mRNA degradation, regulated by Mcm1p and Cat8p, located in the cytosol [Source:SGD;Acc:S000001805]	+	gene	Name match	0	4.66603	4.97275	5.07796	8.02021	9.02349	9.08666	9.9118	9.66222	9.81848	5.06744	5.07038	4.93157	8.59878	8.9277	8.27281	9.73809	9.20999	9.291	4.32102	3.94756	4.29158	8.05985	7.93561	7.52883	7.63547	8.10746	7.71815	7.47765	7.40881	7.6063	10.0765	10.4899	9.45318	9.64529	9.24008	9.64969	6.40917	6.20239
SDH2	XII	53131	53931	-	SDH2	YLL041C	Iron-sulfur protein subunit of succinate dehydrogenase (Sdh1p, Sdh2p, Sdh3p, Sdh4p), which couples the oxidation of succinate to the transfer of electrons to ubiquinone as part of the TCA cycle and the mitochondrial respiratory chain [Source:SGD;Acc:S000003964]	-	gene	Name match	0	7.76683	7.05791	7.25787	9.02489	9.49473	9.25814	10.1306	10.1373	10.0968	7.11806	7.91314	7.05496	9.20508	9.48128	9.26705	10.1671	9.79097	10.0112	8.0759	8.59142	8.05132	9.52093	9.21367	9.17903	10.2076	10.4769	10.3518	8.78089	8.88147	8.91401	9.72043	9.89927	9.96927	10.3488	10.0288	10.2655	8.88462	8.78343
SPO75	XII	137940	140546	-	SPO75	YLL005C	Meiosis-specific protein of unknown function, required for spore wall formation during sporulation; dispensable for both nuclear divisions during meiosis [Source:SGD;Acc:S000003928]	-	gene	Name match	0	2.4181	2.34825	2.07796	4.96287	6.17128	6.03243	7.15192	6.86219	7.02942	0.938154	2.86874	2.70918	6.15286	6.88388	5.9432	7.01238	7.49276	7.11346	3.90598	3.14021	3.15408	6.69036	5.98359	5.74194	5.33886	5.44212	6.0588	3.05979	2.90419	0.93387	4.76623	4.26748	3.61524	4.0497	4.15262	4.4609	4.38364	3.7193
PAU23	XII	222685	223059	-	PAU23	YLR037C	Cell wall mannoprotein with similarity to Tir1p, Tir2p, Tir3p, and Tir4p; member of the seripauperin multigene family encoded mainly in subtelomeric regions; expressed under anaerobic conditions, completely repressed during aerobic growth [Source:SGD;Acc:S000004027]	-	gene	Name match	0	4.32499	4.80769	4.16542	6.33838	6.8206	6.75066	7.53562	7.62953	7.94196	4.69304	4.54681	4.37215	7.19838	7.31753	6.97177	7.47535	8.07773	8.1418	5.08655	5.0471	4.63951	5.7589	5.43195	5.52293	6.78108	6.7459	6.70357	6.41735	5.83019	5.97826	6.44139	6.68252	6.73072	6.98425	7.02363	7.03315	5.70557	5.4497
YLR042C	XII	229966	230451	-	YLR042C	YLR042C	Protein of unknown function; localizes to the cytoplasm; YLL042C is not an essential gene [Source:SGD;Acc:S000004032]	-	gene	Name match	0	3.74003	3.67018	3.66292	8.37547	9.28968	8.41808	10.0238	9.78603	9.9986	3.52312	3.71674	2.70918	8.48951	9.489	8.74505	7.86362	10.1023	10.0142	2.58405	1.72517	1.83215	6.77369	6.30822	6.3866	8.41521	8.62203	9.10528	4.30772	4.22612	4.3933	5.81203	5.63672	5.95628	6.10673	7.13351	6.78283	7.64237	7.47419
YPS3	XII	388744	390270	-	YPS3	YLR121C	Aspartic protease, member of the yapsin family of proteases involved in cell wall growth and maintenance; attached to the plasma membrane via a glycosylphosphatidylinositol (GPI) anchor [Source:SGD;Acc:S000004111]	-	gene	Name match	0	7.31291	7.12084	7.47028	9.98224	10.6273	10.2267	10.9721	11.209	11.1666	7.43001	7.75627	7.61607	10.7262	10.9452	10.4734	10.671	11.2177	11.1948	6.52265	7.48894	5.73904	8.12477	8.855	8.64747	9.08208	8.97545	9.17031	8.18908	8.27226	8.17227	10.0396	10.0834	9.71117	10.3769	10.1797	10.2655	9.41549	9.47662
TFS1	XII	513162	513821	-	TFS1	YLR178C	Protein that interacts with and inhibits carboxypeptidase Y and Ira2p; phosphatidylethanolamine-binding protein (PEBP) family member; targets to vacuolar membranes during stationary phase; acetylated by NatB N-terminal acetyltransferase [Source:SGD;Acc:S000004168]	-	gene	Name match	0	6.95726	6.75198	6.47028	8.94571	9.10127	8.89841	9.98797	10.131	10.265	6.6524	7.00625	6.63201	9.14359	9.19452	9.25548	9.9628	10.0407	10.3481	7.29371	7.56647	6.9819	8.1979	8.06231	8.05979	9.68257	9.57398	9.37958	8.46494	8.53063	9.0554	9.29987	9.65837	9.67702	10.5833	10.175	10.3754	8.82421	8.5818
HMX1	XII	552724	553677	-	HMX1	YLR205C	ER localized heme oxygenase, involved in heme degradation during iron starvation and in the oxidative stress response; expression is regulated by AFT1 and oxidative stress; relocates to the perinuclear region in the presence of oxidants [Source:SGD;Acc:S000004195]	-	gene	Name match	0	4.81042	4.51818	4.07796	7.39005	7.79619	7.76473	9.05881	8.89006	9.04525	3.93815	3.86874	4.03111	7.80998	8.10091	7.96705	8.7716	8.88806	9.14741	5.04348	5.22767	5.63951	7.05985	7.67676	7.91862	7.37754	8.27501	8.43687	4.86715	5.16722	5.32619	6.88885	7.10879	7.1262	7.32912	7.31408	7.3215	6.64237	6.15469
MET17	XII	732542	733876	+	MET17	YLR303W	Methionine and cysteine synthase (O-acetyl homoserine-O-acetyl serine sulfhydrylase), required for sulfur amino acid synthesis [Source:SGD;Acc:S000004294]	+	gene	Name match	0	10.3679	10.5198	10.1017	10.6215	10.3105	10.2381	10.2434	10.1892	10.1018	10.441	10.3907	10.0341	10.3166	10.0392	10.305	10.3176	10.1762	10.2289	12.1361	12.1962	11.6435	10.0317	10.2961	10.5296	10.1673	10.0605	10.1361	9.49651	9.55093	9.88807	8.70078	8.47694	8.76363	8.40157	8.30557	8.31101	0.424282	-0.892132
CDA1	XII	745620	746525	+	CDA1	YLR307W	Chitin deacetylase, together with Cda2p involved in the biosynthesis ascospore wall component, chitosan; required for proper rigidity of the ascospore wall [Source:SGD;Acc:S000004298]	+	gene	Name match	0	3.4181	2.34825	3.53739	6.59891	7.65128	7.13351	7.93982	7.72826	8.03472	1.93815	0.546814	2.12422	7.5679	8.22072	7.15733	7.90622	8.09848	7.98167	2.58405	3.14021	0.832152	7.78469	7.13694	6.91412	6.95485	7.24948	7.10389	5.86715	5.71154	5.29142	7.04085	7.10879	7.14298	6.47921	6.69911	6.70483	5.74621	5.54527
YLR307C-A	XII	746848	747111	-	YLR307C-A	YLR307C-A	Putative protein of unknown function [Source:SGD;Acc:S000028525]	-	gene	Name match	0	1.4181	0.763292	0.0779583	6.02021	6.12499	6.34502	8.02843	7.94181	8.23198	-0.213849	0.394811	0.124219	6.29373	6.38528	5.98117	7.76871	8.02448	8.33094	-0.152914	0.140208	0.680149	4.91387	4.52753	4.39954	5.62265	5.81716	5.65138	2.38172	2.90419	2.74123	4.8995	4.76998	4.16778	4.61907	4.42825	4.3829	3.89821	3.7193
YLR311C	XII	757265	757612	-	YLR311C	YLR311C	Dubious open reading frame unlikely to encode a protein, based on available experimental and comparative sequence data [Source:SGD;Acc:S000004302]	-	gene	Name match	0	0.266094	1.76329	-0.0740448	5.50831	6.07716	6.00897	7.67548	7.45056	7.47334	-0.061846	1.54681	1.12422	6.51132	6.61709	5.96231	6.79161	7.49276	7.43996	2.32102	2.46214	0.832152	5.9534	4.91455	4.98451	6.66078	7.17683	6.71815	3.76023	4.16722	4.74122	6.3356	6.43741	6.27821	6.83021	6.93811	6.62237	4.27672	3.34733
YLR312C	XII	757637	758833	-	YLR312C	YLR312C	Putative protein of unknown function [Source:SGD;Acc:S000004303]	-	gene	Name match	0	4.32499	2.93322	3.53739	7.66631	8.51132	8.43138	9.47834	9.40914	9.55483	3.10808	3.35417	3.29414	8.30209	8.7438	8.21821	9.26031	9.49863	9.34807	4.58405	4.38814	3.41711	8.42811	7.49952	7.54056	9.26444	9.69715	9.15967	6.70365	6.83019	6.64812	8.6824	8.97023	8.74452	9.13579	9.01843	9.08025	5.70557	5.38915
TMA10	XII	783127	783387	-	TMA10	YLR327C	Protein of unknown function that associates with ribosomes; putative homolog of the F1F0-ATPase synthase regulator Stf2p [Source:SGD;Acc:S000004319]	-	gene	Name match	0	5.32499	3.85075	4.93594	9.00135	9.3513	9.78214	10.4929	10.8448	10.8586	4.52312	5.13178	4.87911	10.0006	9.61568	9.60617	11.2043	10.753	11.1383	6.26588	7.01057	5.63951	8.34138	8.48292	8.25752	11.1596	10.6661	10.5824	7.43483	7.72692	7.70205	9.7936	10.4786	10.2896	10.4873	10.1878	10.3044	6.50702	7.23715
ATG33	XII	840321	840914	+	ATG33	YLR356W	Mitochondrial mitophagy-specific protein; required primarily for mitophagy induced at the post-log phase; not required for other types of selective autophagy or macroautophagy; conserved within fungi, but not in higher eukaryotes [Source:SGD;Acc:S000004348]	+	gene	Name match	0	6.17299	6.43572	6.58575	8.43992	8.79865	8.43578	9.26826	9.2676	9.31265	6.71951	6.59121	6.21168	8.54342	8.84109	8.62428	8.8555	9.37859	9.3111	7.63571	7.90839	7.63951	8.79561	8.85315	8.80164	9.44829	9.49605	9.5913	7.54361	7.64835	7.87638	8.51594	8.5864	8.82729	9.10113	8.83543	9.0616	7.84307	7.85978
PUN1	XII	953353	954144	-	PUN1	YLR414C	Plasma membrane protein with a role in cell wall integrity; co-localizes with Sur7p in punctate membrane patches; null mutant displays decreased thermotolerance; transcription induced upon cell wall damage and metal ion stress [Source:SGD;Acc:S000004406]	-	gene	Name match	0	8.57292	8.25915	8.58971	10.6528	11.2659	10.8002	12.0599	11.8005	11.9563	8.3001	8.51836	8.49054	11.1284	11.4168	10.9402	11.6247	12.2275	12.0776	9.37413	9.50653	8.34785	10.1125	9.9417	9.73685	10.4948	10.5169	10.6702	9.50066	9.43868	9.63084	10.9895	10.8828	10.7161	11.0084	11.1239	10.9383	10.2255	10.1463
CAR2	XII	1012501	1013775	+	CAR2	YLR438W	L-ornithine transaminase (OTAse), catalyzes the second step of arginine degradation, expression is dually-regulated by allophanate induction and a specific arginine induction process; not nitrogen catabolite repression sensitive [Source:SGD;Acc:S000004430]	+	gene	Name match	0	8.79314	8.74343	8.53739	10.0261	9.93793	9.35436	10.4557	10.3565	10.6673	8.99885	9.3797	8.73893	10.0745	10.203	10.2871	10.3888	10.4869	10.5791	9.21826	9.17913	8.49036	8.89369	9.17286	9.12162	9.33886	9.49469	9.61777	10.2121	9.78438	10.0721	9.98196	9.82718	9.95509	9.75817	9.94361	10.0506	9.33117	9.22132
MSC1	XIII	15135	16676	-	MSC1	YML128C	Protein of unknown function; mutant is defective in directing meiotic recombination events to homologous chromatids; the authentic, non-tagged protein is detected in highly purified mitochondria and is phosphorylated [Source:SGD;Acc:S000004597]	-	gene	Name match	0	7.33696	7.40715	7.06664	9.11317	9.40878	9.28525	10.6154	10.513	10.6179	7.48505	7.75627	7.45514	9.46552	9.56838	9.44571	10.5892	10.5045	10.624	8.03251	8.36421	7.41711	8.42577	8.28925	8.21057	10.2613	10.574	9.94493	8.50688	8.59069	9.06315	9.50203	9.7766	9.69703	10.9519	10.7209	10.6968	9.21653	9.03466
HUG1	XIII	158760	158966	+	HUG1	YML058W-A	Protein involved in the Mec1p-mediated checkpoint pathway that responds to DNA damage or replication arrest, transcription is induced by DNA damage [Source:SGD;Acc:S000007472]	+	gene	Name match	0	3.58802	3.08522	4.39989	6.36813	7.16367	6.41808	7.64377	7.75606	7.76214	3.10808	3.86874	3.44615	7.75621	7.93902	7.6092	6.78021	8.04066	8.5025	5.6138	5.9731	5.78635	6.30873	6.87875	6.90507	8.34668	8.11808	8.02404	5.55165	5.62665	5.76676	7.37428	7.04007	7.16778	8.03802	7.5629	7.76756	7.88007	7.5078
GAD1	XIII	770801	772558	+	GAD1	YMR250W	Glutamate decarboxylase, converts glutamate into gamma-aminobutyric acid (GABA) during glutamate catabolism; involved in response to oxidative stress [Source:SGD;Acc:S000004862]	+	gene	Name match	0	7.00306	7.0017	6.66292	8.92835	9.16558	9.1308	9.98005	9.87492	10.0738	7.04668	7.36699	6.72413	9.17352	9.36192	9.0318	10.0497	9.82407	9.81917	7.599	8.24873	6.47601	8.58943	8.61499	8.26461	10.0429	9.98515	9.69623	8.38172	8.26525	8.60983	9.19358	9.36902	9.32857	10.5503	10.283	10.2871	9.43737	9.31108
ERR3	XIII	920088	921401	+	ERR3	YMR323W	Protein of unknown function, has similarity to enolases [Source:SGD;Acc:S000004942]	+	gene	Name match	0	1.4181	0.763292	0.0779583	4.96287	4.95898	4.88559	6.4187	6.42308	6.72332	-0.213849	0.394811	1.12422	5.15286	5.28952	4.84367	6.73367	6.32675	6.40297	2.32102	-0.0117951	0.832152	4.40691	3.63444	3.84012	5.72218	6.10033	5.49091	2.86715	2.38961	2.2558	3.8995	4.20608	3.29331	4.45306	4.60513	4.3829	4.9686	4.61742
THI12	XIV	14832	15854	+	THI12	YNL332W	Protein involved in synthesis of the thiamine precursor hydroxymethylpyrimidine (HMP); member of a subtelomeric gene family including THI5, THI11, THI12, and THI13 [Source:SGD;Acc:S000005276]	+	gene	Name match	0	3.00306	2.76329	2.66292	5.36813	5.68889	5.72209	6.23938	6.54282	6.55667	2.52312	2.54681	3.58365	5.97599	6.60578	6.26897	6.72179	6.88806	6.72114	4.85707	3.46214	4.29158	6.44439	5.49005	5.49908	6.00512	6.46449	6.42137	4.30772	3.2827	4.45743	4.94132	4.96792	5.03028	4.45306	5.26224	4.3829	5.53048	5.04123
BXI1	XIV	58898	59791	-	BXI1	YNL305C	Protein involved in apoptosis; variously described as containing a BCL-2 homology (BH3) domain or as a member of the BAX inhibitor family; reported to promote apoptosis under some conditions and to inhibit it in others; localizes to ER and vacuole; /.../nk the unfolded protein response to apoptosis via regulation of calcium-mediated signaling; translocates to mitochondria under apoptosis-inducing…	-	gene	Name match	0	7.14602	7.0017	7.0087	8.60829	9.02769	8.78559	9.52695	9.39859	9.50992	7.01497	6.90437	7.19031	8.88705	9.12489	8.75605	9.29278	9.46306	9.64199	8.54598	8.86472	8.51163	9.44207	9.37784	9.24861	10.1111	10.2308	10.157	8.34981	8.35375	8.57411	9.27147	9.31733	9.56789	9.76084	9.55753	9.52812	8.01091	7.97412
YGP1	XIV	336545	337609	+	YGP1	YNL160W	Cell wall-related secretory glycoprotein; induced by nutrient deprivation-associated growth arrest and upon entry into stationary phase; may be involved in adaptation prior to stationary phase entry; has similarity to Sps100p [Source:SGD;Acc:S000005104]	+	gene	Name match	0	6.25099	6.60878	6.39989	10.8782	11.4714	10.9284	11.7721	11.6175	11.4283	7.33047	7.75627	6.53361	10.9125	11.0974	10.8711	11.1791	11.3273	11.3229	10.0284	9.6813	9.14049	10.4713	10.2463	10.1206	12.0659	11.6192	10.8662	11.8911	11.5917	12.0868	12.1745	12.1789	12.1588	13.1817	12.9807	12.8743	12.0464	11.5513
YNL058C	XIV	515763	516713	-	YNL058C	YNL058C	Putative protein of unknown function; green fluorescent protein (GFP)-fusion protein localizes to the vacuole; YNL058C is not an essential gene [Source:SGD;Acc:S000005003]	-	gene	Name match	0	8.6421	8.55445	8.70001	10.3042	10.5344	10.1389	10.5291	10.4658	10.6337	8.53807	8.65534	8.48616	10.3503	10.7826	10.5622	9.76148	10.556	10.737	9.70299	9.57692	9.60364	10.4304	10.4363	10.1468	10.621	10.607	10.6026	9.68185	9.5752	9.7903	10.5374	10.6265	10.6376	10.5894	10.6529	10.7733	10.148	9.89921
YNR064C	XIV	749136	750008	-	YNR064C	YNR064C	Epoxide hydrolase, member of the alpha/beta hydrolase fold family; may have a role in detoxification of epoxides [Source:SGD;Acc:S000005347]	-	gene	Name match	0	2.00306	2.57065	1.66292	4.66031	4.92336	4.72209	5.87984	5.93209	5.69685	1.93815	0.546814	2.70918	4.77435	5.57129	4.52174	6.29478	6.19802	5.59561	2.58405	2.14021	2.83215	3.80284	3.94257	3.59219	3.81529	4.86839	4.83641	3.96669	4.33715	3.1038	4.51247	4.43741	3.87828	3.85039	4.54855	4.02033	4.57628	4.30427
YNR065C	XIV	750350	753700	-	YNR065C	YNR065C	Protein of unknown function; protein-protein interactions suggest a possible role in actin patch formation; YNR065C is not an essential gene [Source:SGD;Acc:S000005348]	-	gene	Name match	0	8.47879	8.63057	8.62871	10.3393	10.9312	10.65	11.2513	11.1552	11.2951	8.56386	8.57472	8.56301	10.793	11.3005	10.7109	11.1931	11.3955	11.1084	8.6138	8.53681	8.43207	9.47865	9.14601	9.11575	9.63388	10.0101	9.83891	9.24219	8.8906	8.68206	10.2632	10.0727	9.93476	10.2351	10.4025	10.3136	8.97716	8.88009
NDJ1	XV	116396	117454	-	NDJ1	YOL104C	Meiosis-specific telomere protein, required for bouquet formation, effective homolog pairing, ordered cross-over distribution, sister chromatid cohesion at meiotic telomeres, chromosomal segregation and telomere-led rapid prophase movement [Source:SGD;Acc:S000005464]	-	gene	Name match	0	2.00306	2.93322	2.39989	6.39728	7.45318	6.73644	7.56977	7.88755	7.94759	3.10808	3.13178	3.44615	7.09628	7.84109	7.0453	7.77447	7.98043	7.66756	4.08655	3.84065	3.15408	6.18135	5.68507	5.32011	7.36219	7.01198	7.16367	6.22972	6.04169	6.30891	7.11581	7.01344	7.13461	7.38091	7.76888	7.74436	7.34447	7.46444
DDR2	XV	231570	231755	-	DDR2	YOL052C-A	Multistress response protein, expression is activated by a variety of xenobiotic agents and environmental or physiological stresses [Source:SGD;Acc:S000005413]	-	gene	Name match	0	0.418098	-0.236708	-0.0740448	5.11097	5.83025	5.63282	8.08265	7.98943	8.25484	-0.213849	1.54681	0.124219	5.51132	5.95694	5.54728	7.69167	7.98043	8.16408	-0.00091064	1.14021	0.832152	2.96634	3.56405	2.76211	7.08208	6.67094	6.31993	5.10419	4.10582	5.36013	6.30389	6.84239	6.94675	7.52596	7.22662	7.35253	5.9686	5.32596
CYT1	XV	447439	448368	+	CYT1	YOR065W	Cytochrome c1, component of the mitochondrial respiratory chain; expression is regulated by the heme-activated, glucose-repressed Hap2p/3p/4p/5p CCAAT-binding complex [Source:SGD;Acc:S000005591]	+	gene	Name match	0	8.13234	7.76892	7.70001	10.0096	10.4586	10.0909	10.8773	10.7766	10.9235	7.75833	8.42333	7.74627	10.1154	10.4851	10.1656	10.8602	10.5324	10.7136	8.79675	9.18733	8.69013	10.0621	10.0284	9.77458	10.3506	10.5075	10.6178	8.79789	8.96164	9.27372	10.6218	10.5613	10.5687	11.143	10.8258	10.9919	9.7833	9.4754
BAG7	XV	578564	579793	+	BAG7	YOR134W	Rho GTPase activating protein (RhoGAP), stimulates the intrinsic GTPase activity of Rho1p, which plays a role in actin cytoskeleton organization and control of cell wall synthesis; structurally and functionally related to Sac7p [Source:SGD;Acc:S000005660]	+	gene	Name match	0	0.418098	2.08522	1.07796	5.66031	6.94128	6.24816	6.93328	6.97057	6.60017	0.938154	0.546814	0.124219	6.51132	7.24645	6.15733	6.91145	6.76362	6.72114	3.99909	4.94756	2.41711	6.30873	6.72594	6.7721	6.63547	6.52958	6.54095	5.81468	5.22612	5.42572	7.52628	7.79626	6.87828	7.50065	7.70559	7.5617	5.33117	5.56365
GAC1	XV	667860	670241	-	GAC1	YOR178C	Regulatory subunit for Glc7p type-1 protein phosphatase (PP1), tethers Glc7p to Gsy2p glycogen synthase, binds Hsf1p heat shock transcription factor, required for induction of some HSF-regulated genes under heat shock [Source:SGD;Acc:S000005704]	-	gene	Name match	0	1.4181	1.34825	0.0779583	6.78684	8.06495	7.72209	8.9201	8.54282	8.57859	2.26008	3.35417	2.70918	7.78633	8.19829	7.46927	8.05086	8.66617	8.4123	0.999089	1.72517	2.83215	6.0538	6.01031	5.47483	9.03688	8.52693	8.19787	6.22972	5.9573	6.37681	8.65753	8.66266	8.23973	9.81746	9.68605	9.53265	5.33117	4.96031
GSP2	XV	681444	682106	-	GSP2	YOR185C	GTP binding protein (mammalian Ranp homolog) involved in the maintenance of nuclear organization, RNA processing and transport; interacts with Kap121p, Kap123p and Pdr6p (karyophilin betas); Gsp1p homolog that is not required for viability [Source:SGD;Acc:S000005711]	-	gene	Name match	0	7.82749	7.55771	7.21751	9.30417	9.76759	9.52325	10.3759	10.3817	10.3137	7.67286	7.92185	7.60804	9.62569	10.0392	9.70732	10.4323	10.2383	10.5381	7.74056	7.92157	7.00208	9.29084	9.30956	8.91186	10.0076	10.2128	9.98766	9.31954	9.21888	9.44562	9.97191	10.1603	10.0615	10.3623	10.1347	10.2911	9.62613	9.31651
RCN2	XV	755328	756125	+	RCN2	YOR220W	Protein of unknown function; green fluorescent protein (GFP)-fusion protein localizes to the cytoplasm and is induced in response to the DNA-damaging agent MMS; phosphorylated in response to alpha factor [Source:SGD;Acc:S000005746]	+	gene	Name match	0	7.30074	6.97275	7.25787	8.68711	8.8206	8.73287	9.11192	9.00804	9.24574	6.98255	7.03867	6.87911	8.77736	8.9856	8.66275	8.81136	9.18595	9.326	9.02976	9.61594	7.84338	8.81541	8.80628	8.82581	9.28697	9.09496	9.22107	7.97866	8.16722	8.24221	9.04085	9.23711	8.9868	9.40839	9.22436	9.12586	8.48917	8.65219
SSP2	XV	788742	789857	-	SSP2	YOR242C	Sporulation specific protein that localizes to the spore wall; required for sporulation at a point after meiosis II and during spore wall formation; SSP2 expression is induced midway in meiosis [Source:SGD;Acc:S000005768]	-	gene	Name match	0	5.27608	4.34825	5.50422	5.70762	5.88683	6.26806	6.50947	6.352	6.317	5.18608	5.07038	5.21168	6.20731	6.48746	5.92384	6.16048	6.39547	6.365	7.05437	6.92157	6.35571	6.43511	6.41205	6.26461	5.81529	5.59187	5.92701	5.58336	6.21162	6.23765	5.67001	5.63672	5.9178	5.90286	5.92706	5.3829	5.62068	5.48869
HSP33	XV	1078545	1079258	-	HSP33	YOR391C	Possible chaperone and cysteine protease with similarity to E. coli Hsp31 and S. cerevisiae Hsp31p, Hsp32p, and Sno4p; member of the DJ-1/ThiJ/PfpI superfamily, which includes human DJ-1 involved in Parkinson's disease [Source:SGD;Acc:S000005918]	-	gene	Name match	0	0.266094	-0.388711	-0.0740448	3.21285	3.92336	3.98512	5.19631	5.504	5.18989	-0.213849	0.546814	-0.0277841	4.03739	4.37198	3.96231	5.61028	5.17865	5.45811	-0.00091064	-0.0117951	0.680149	2.32891	0.242127	2.59219	4.40026	4.99671	4.25145	1.05979	0.582259	1.93387	2.98196	3.00445	1.29331	3.79594	3.36412	2.79794	2.16125	1.84483
IRC15	XVI	518734	520233	-	IRC15	YPL017C	Microtubule associated protein; regulates microtubule dynamics; required for accurate meiotic chromosome segregation; null mutant displays large budded cells due to delayed mitotic progression, increased levels of spontaneous Rad52 foci [Source:SGD;Acc:S000005938]	-	gene	Name match	0	2.74003	1.76329	1.07796	5.39728	6.49625	6.1657	7.49177	7.21449	7.43381	2.26008	3.54681	2.44615	6.32689	6.48746	6.3143	7.31072	7.08814	7.09037	4.80644	4.84065	5.15408	5.46276	5.14902	4.91412	7.12818	7.15637	6.65138	5.48606	5.48915	4.93387	6.67001	7.30457	6.79581	7.95037	7.85306	7.57053	5.48318	4.78343
REC8	XVI	569336	571378	-	REC8	YPR007C	Meiosis-specific component of sister chromatid cohesion complex; maintains cohesion between sister chromatids during meiosis I; maintains cohesion between centromeres of sister chromatids until meiosis II; homolog of S. pombe Rec8p [Source:SGD;Acc:S000006211]	-	gene	Name match	0	3.22545	4.08522	3.39989	5.66031	6.43432	6.00897	6.78127	6.95146	7.16113	2.52312	2.86874	2.70918	5.86746	6.55961	6.23795	7.11581	7.12907	6.94353	2.58405	2.14021	2.83215	5.65084	5.41205	5.14678	6.30715	6.23654	6.63611	5.14726	4.86766	4.45743	6.22143	5.6598	5.70835	5.66536	5.71204	5.82768	6.30421	5.5818
YPR145C-A	XVI	824690	824926	-	YPR145C-A	YPR145C-A	Putative protein of unknown function [Source:SGD;Acc:S000113589]	-	gene	Name match	0	2.00306	2.57065	2.39989	4.27698	4.50832	5.32616	5.82434	5.47753	5.74932	1.93815	1.54681	3.44615	5.25978	5.14065	5.03631	6.08833	5.42863	6.01882	4.80644	5.72517	3.63951	4.44439	5.07502	5.14678	5.64818	5.34901	4.86288	3.76023	3.38961	3.84076	4.3356	4.89197	5.0659	5.11787	4.48965	4.73654	4.48318	4.01476
TPO3	XVI	837909	839777	-	TPO3	YPR156C	Polyamine transport protein specific for spermine; localizes to the plasma membrane; member of the major facilitator superfamily [Source:SGD;Acc:S000006360]	-	gene	Name match	0	9.67549	9.51149	9.34474	11.1943	11.6742	11.0832	11.446	11.293	11.1056	9.50801	10.1071	9.33123	11.3047	11.6004	11.1201	11.3699	11.4775	11.1544	10.804	10.7336	10.5937	10.9728	10.9572	10.6961	10.9669	11.1334	10.8501	10.5646	10.3848	10.6507	11.5632	11.3205	11.1445	11.6741	11.7572	11.6314	11.4076	11.2122
CUR1	XVI	843262	844020	+	CUR1	YPR158W	Protein of unknown function involved in destabilization of [URE3] prions; similar in sequence to Btn2p [Source:SGD;Acc:S000006362]	+	gene	Name match	0	5.46249	5.49121	5.47028	7.26122	7.73071	7.41808	8.17428	8.28488	8.21342	5.39759	5.45371	5.51654	7.59538	8.09282	7.82813	8.04133	8.57283	8.65974	10.2375	10.3726	9.79505	8.01696	7.86784	7.35374	8.60971	8.54015	8.59327	7.72513	7.58788	7.38508	8.62582	8.95398	8.80375	9.24525	9.35796	9.31888	7.01923	6.92521
[truncated: 4 more columns]

## Sheet: 2c
log spt3 v wt	log rad52 v wt	log sac3 v wt	48h spt3 v wt	48h rad52 v wt	48h sac3 v wt
0.344936	2.10891	1.02073	-0.53393	-0.65843	-0.61206
-0.03288	1.6889	1.34054	-0.2608	-1.03414	-0.37981
0.385154	1.08823	1.49695	-0.77429	0.27368	0.444389
0.985658	3.65963	2.98892	-1.11179	0.214487	-1.82038
0.061074	3.10201	3.07152	0.213932	-0.77685	-0.44462
0.365107	2.56283	2.14747	0.000496	-0.23303	-0.195
1.0785	2.34755	2.01983	-1.61692	-0.21829	-0.63936
1.07971	1.20652	1.02079	-1.40014	0.013635	-1.35438
2.33125	1.62781	1.63685	-0.45526	0.96109	0.145038
0.669373	2.71993	2.71634	-0.12491	-0.75114	-0.01558
0.797328	1.29672	1.35927	-0.04951	-1.0003	-0.29223
0.362715	1.62545	1.12255	-0.46372	0.021126	-0.15914
5.70035	2.39182	3.21924	0.504471	0.978302	0.868298
0.577773	2.08615	1.34173	-0.54819	0.094495	-0.54843
1.91984	0.043961	1.76666	-1.21012	-1.62997	-2.46607
1.121	4.74134	3.53725	-0.62268	0.332618	-0.17086
0.740472	5.10393	4.33179	-1.41514	0.61495	-0.74307
1.01994	1.74854	1.12525	-0.36995	-0.83733	0.125403
2.2362	3.78694	3.81717	-0.26091	1.09856	0.751538
0.67732	3.66087	4.68887	-0.10021	0.709457	0.988942
0.021536	1.92458	1.77771	-0.28248	-0.71958	-0.09625
1.63261	1.36041	0.921199	0.076564	0.692704	0.127824
1.71353	0.482409	0.930162	-0.60748	-0.02942	-0.63738
0	2.82369	1.98079	-0.73811	-0.04709	-1.97603
0.536744	2.60658	3.22381	-0.80203	-0.74932	-1.2586
0.597222	3.55009	4.65921	-0.5627	-1.14453	0.379635
1.59758	1.57933	1.74802	0.012375	-0.14902	0.502323
-0.49814	2.63976	0.773583	-1.80183	1.03205	-0.2435
1.12069	2.36316	2.36294	-1.14198	-0.80916	-1.51118
2.61708	3.8987	1.85487	-0.59288	0.370817	-2.01369
1.04108	3.27251	2.0701	-1.38275	-0.05215	0.029904
6.20059	1.07789	2.47248	0.373516	1.58914	0.696242
1.03268	1.23389	1.68614	0.087164	0.028394	-0.26417
-1.00015	1.49253	1.8438	-1.64768	0.154019	-1.66507
-0.01642	2.12003	1.88843	-0.04203	-0.23516	-0.09638
1.70956	3.50958	2.84539	-0.72262	0.228347	0.890743
0.562095	1.33102	1.77441	-0.73334	-0.30981	-0.94254
0.869412	1.45618	1.4739	0.219617	-0.58656	0.089209
0.992687	1.59484	0.04429	-1.38271	-0.78382	-2.73816
0.467649	1.11756	1.58612	-0.9579	0.382832	-0.68297
-1.4658	3.76529	0.56903	-1.22462	-1.48998	-3.25553
-0.71464	2.12619	0.883741	-2.03618	-0.41729	-0.8455
0.56946	1.97669	1.93901	-0.59634	-0.29362	0.220159
1.18329	1.0217	0.855645	-1.40785	0.752787	-1.61113
0.83295	1.87246	0.629424	-0.96713	0.337103	-1.6723
1.65592	-10.5661	-0.70309	-0.06002	-8.94296	-1.84083
-0.77168	2.40764	2.36063	-0.79234	-0.53431	-1.27186
-1.20173	2.5134	1.47647	-2.35755	0.758786	-3.5461
1.76583	3.49167	3.89015	-0.63561	-0.72036	-0.70382
0.491833	1.87407	3.02647	-0.11013	-0.49549	-0.40975
1.57555	2.11174	2.85454	0.067321	0.758748	-0.40892
1.31469	1.43522	1.26463	0.229146	-0.16818	-0.28293
0.593863	1.69897	1.03	-1.37747	0.159444	-0.91847
0.272329	0.567275	1.30812	-1.01256	-0.38017	-0.58151
2.77799	2.99451	3.12835	-0.40633	0.055936	0.404376
-0.9581	2.27429	1.17693	-0.57597	-0.01447	-1.21664
2.22657	1.81367	1.18769	-0.36134	0.974985	-0.88515
1.19009	1.78337	1.00032	-0.30546	0.129728	0.399206
4.62987	1.46349	2.05221	0.356053	0.531905	1.07723
0.662045	1.83922	1.43238	-0.32552	-0.14198	0.204512
2.07766	3.95892	1.93598	0.449683	1.10856	0.062297
0.551039	2.46625	1.50838	-0.07383	0.180285	0.390712
-0.13312	3.456	1.32741	-0.75777	0.271564	-2.0049
0.940951	1.09516	2.15054	0.185077	-0.09365	-0.11615
-0.35882	2.19125	3.49229	-0.15641	-0.7188	-0.25571
1.0746	2.21233	3.51543	-0.30916	-0.59184	-0.26309
1.01032	1.37985	0.900845	-0.45903	0.513249	0.05554
0.212064	3.55671	2.9986	-1.09836	0.171217	0.772109
2.55434	2.04644	1.42393	-1.14677	1.22132	-0.70927
2.11836	5.1196	4.85092	1.00234	0.416482	0.645065
0.131132	2.63007	1.3037	-0.45903	0.305454	-0.45438
0.563854	0.842902	1.63367	-0.72594	-0.07852	0.147973
0.868151	1.84141	2.17207	-0.6303	-0.16242	-0.83031
1.29074	2.32573	1.10191	-0.15649	0.288755	-1.73205
1.57658	0.92434	1.3529	0.685063	-0.3844	0.133561
3.18092	5.35272	5.40636	-0.09295	0.910017	1.40187
0.988607	1.37621	1.02908	0.061048	-0.47526	0.120774
0.36475	2.13002	1.52584	-1.29918	0.17357	-1.65202
-0.04596	0.324305	0.342538	-1.40928	-0.71853	-0.91797
0.350936	1.43687	2.15753	-0.76262	-0.63428	0.234811
4.98449	2.60696	2.3237	-0.32825	1.61482	0.447086
-0.60143	3.66109	5.52205	-0.69993	-0.82648	-0.29985
0.888374	2.43305	1.61516	-0.67114	0.485835	-0.84671
1.00137	0.772192	1.66883	0.03618	0.11343	0.635964
-0.80259	3.52451	2.26114	-0.64141	-0.36542	-1.11635
-0.47925	3.83722	2.02847	-0.83444	-0.38171	-1.15908
-0.21465	1.39125	3.37942	-2.53077	-1.99545	-0.67026
0.49576	2.40121	6.54119	3.75738	2.39187	-2.11952
0.239338	2.56456	4.86378	-0.51239	-1.43853	-0.16572
1.34621	1.42941	1.12723	-1.01449	-0.35145	-0.86333
1.58093	1.06072	1.87194	0.409493	0.108668	0.597702
1.7849	1.47189	1.05825	0.471499	-0.44974	-0.18106
-0.20398	1.07085	0.669688	-1.14305	-0.11734	-0.66016
0.423011	1.98384	1.17115	-0.41279	-0.03167	-0.44487
-0.70077	1.35861	2.5445	-1.97389	-1.48392	-0.29023
1.26916	1.32826	1.53552	-0.61036	-0.4121	0.034325
5.34517	0.87857	0.346088	2.56161	0.276065	-1.02499
0.781479	2.10892	2.29795	-0.53456	0.11072	0.107588
0.707876	1.88481	2.80848	-0.07121	-0.75742	-0.05756
1.81907	2.86212	1.72632	0.054807	0.875622	0.57415
0.325468	1.31029	1.61164	-0.13079	-0.39836	-0.15213
1.10911	1.50384	0.940701	-0.60215	-0.84687	-1.08277
0.182331	4.53885	5.0864	-0.79037	0.515303	0.305783
0.774141	0.150869	1.01753	-0.30854	-0.18193	-0.40914
0.520745	2.14342	1.0625	-0.62004	0.056544	-1.82937
0.017913	1.64922	1.43112	-1.38817	-0.12557	0.459287
1.87082	-1.10218	1.09661	-0.34465	-0.8922	-0.71254
0.527379	2.15624	2.078	-0.28518	0.068024	-0.10891
5.50746	2.55288	1.59253	1.10818	1.28318	1.83292
-1.10857	4.93838	4.26728	-1.06957	-1.77055	-0.24759
-2.00366	3.11211	2.69094	-0.54373	-0.40917	-1.19435
0.914431	3.41582	2.70705	-0.81778	-0.02726	-1.0974

## Sheet: 2d
Probe	Chromosome	Start	End	Probe Strand	Feature	ID	Description	Feature Strand	Type	Feature Orientation	Distance	lane7360_CACCGG_WT_log_R3_L001_R1_R64-1-1_2Micron_hisat2.bam	lane7360_GTAGAG_WT_log_R2_L001_R1_R64-1-1_2Micron_hisat2.bam	lane7360_GTGGCC_WT_log_R1_L001_R1_R64-1-1_2Micron_hisat2.bam	lane7360_CGGAAT_WT_24h_R3_L001_R1_R64-1-1_2Micron_hisat2.bam	lane7360_GGTAGC_WT_24h_R2_L001_R1_R64-1-1_2Micron_hisat2.bam	lane7360_GTTTCG_WT_24h_R1_L001_R1_R64-1-1_2Micron_hisat2.bam	lane7360_ATGAGC_WT_48h_R2_L001_R1_R64-1-1_2Micron_hisat2.bam	lane7360_CGTACG_WT_48h_R1_L001_R1_R64-1-1_2Micron_hisat2.bam	lane7360_CTAGCT_WT_48h_R3_L001_R1_R64-1-1_2Micron_hisat2.bam	lane6854_CATTTT_Spt3_log_R4_L001_R1_trimmed_R64-1-1_2Micron_hisat2.bam	lane6854_CTATAC_Spt3_log_R3_L001_R1_trimmed_R64-1-1_2Micron_hisat2.bam	lane6854_TCCCGA_Spt3_log_R2_L001_R1_trimmed_R64-1-1_2Micron_hisat2.bam	lane6854_CCAACA_Spt3_24h_R4_L001_R1_trimmed_R64-1-1_2Micron_hisat2.bam	lane6854_GTGATC_Spt3_24h_R3_L001_R1_trimmed_R64-1-1_2Micron_hisat2.bam	lane6854_TCGAAG_Spt3_24h_R2_L001_R1_trimmed_R64-1-1_2Micron_hisat2.bam	lane6854_GACGAC_Spt3_48h_R3_L001_R1_trimmed_R64-1-1_2Micron_hisat2.bam	lane6854_TAATCG_Spt3_48h_R4_L001_R1_trimmed_R64-1-1_2Micron_hisat2.bam	lane6854_TCGGCA_Spt3_48h_R2_L001_R1_trimmed_R64-1-1_2Micron_hisat2.bam	lane7360_CATTTT_sac3_log_R2_L001_R1_R64-1-1_2Micron_hisat2.bam	lane7360_CCGTCC_sac3_log_R1_L001_R1_R64-1-1_2Micron_hisat2.bam	lane7360_TCCCGA_sac3_log_R3_L001_R1_R64-1-1_2Micron_hisat2.bam	lane7360_CCAACA_sac3_24h_R2_L001_R1_R64-1-1_2Micron_hisat2.bam	lane7360_GTCCGC_sac3_24h_R1_L001_R1_R64-1-1_2Micron_hisat2.bam	lane7360_TCGAAG_sac3_24h_R3_L001_R1_R64-1-1_2Micron_hisat2.bam	lane7360_GTGAAA_sac3_48h_R1_L001_R1_R64-1-1_2Micron_hisat2.bam	lane7360_TAATCG_sac3_48h_R2_L001_R1_R64-1-1_2Micron_hisat2.bam	lane7360_TCGGCA_sac3_48h_R3_L001_R1_R64-1-1_2Micron_hisat2.bam	lane6854_CAAAAG_Rad52_log_R3_L001_R1_trimmed_R64-1-1_2Micron_hisat2.bam	lane6854_GTGGCC_Rad52_log_R2_L001_R1_trimmed_R64-1-1_2Micron_hisat2.bam	lane6854_ATTCCT_Rad52_24h_R2_L001_R1_trimmed_R64-1-1_2Micron_hisat2.bam	lane6854_CAACTA_Rad52_24h_R3_L001_R1_trimmed_R64-1-1_2Micron_hisat2.bam	lane6854_ATGAGC_Rad52_48h_R2_L001_R1_trimmed_R64-1-1_2Micron_hisat2.bam	lane6854_CACGAT_Rad52_48h_R3_L001_R1_trimmed_R64-1-1_2Micron_hisat2.bam
IMD1	I	227742	228953	+	IMD1	YAR073W	Nonfunctional protein with homology to IMP dehydrogenase; probable pseudogene, located close to the telomere; is not expressed at detectable levels; YAR073W and YAR075W comprise a continuous reading frame in some strains of S. cerevisiae [Source:SGD;Acc:S000000095]	+	gene	Name match	0	6.82749	7.04869	6.36336	6.53478	6.77135	6.40016	7.02228	6.84158	7.14163	8.74056	7.26949	7.43207	8.06888	6.68507	6.69022	7.09142	8.14948	7.14761	4.91778	4.75218	4.97826	5.397	5.43741	5.16778	5.53845	5.19009	5.34226	6.93384	6.72748	7.98773	8.0027	8.08817	7.71579
YAR075W	I	228844	229317	+	YAR075W	YAR075W	Non-functional protein with homology IMP dehydrogenase; YAR073W/IMD1 and YAR075W comprise a continuous reading frame in some strains of S. cerevisiae. [Source:SGD;Acc:S000002145]	+	gene	Name match	0	5.62755	5.71749	5.60152	5.96287	6.10922	5.69294	6.4557	5.97057	6.51182	7.66443	5.9731	5.78635	7.07187	5.65152	5.26461	6.13722	7.35501	6.15834	3.64476	3.75218	3.3933	4.81203	4.8118	4.61524	4.58736	4.65958	4.85683	5.43427	5.32596	7.37224	6.97767	7.19779	6.84028
YCL076W	III	1392	2135	+	YCL076W	YCL076W	Dubious open reading frame unlikely to encode a protein, based on available experimental and comparative sequence data [Source:SGD;Acc:S000000581]	+	gene	Name match	0	0.266094	-0.388711	-0.0740448	2.56078	3.18639	3.24816	2.73688	1.72264	1.94196	-0.152914	-0.0117951	0.680149	1.48091	-0.909876	-0.407812	1.40026	2.44212	1.08152	-0.0922084	-0.569744	-0.218133	-0.187966	-0.469482	-0.443653	-0.904496	-0.247313	0.212975	0.424282	0.259871	3.32239	2.50374	2.84024	2.17353
GEX1	III	6479	8326	-	GEX1	YCL073C	Proton:glutathione antiporter localized to the vacuolar and plasma membranes; imports glutathione from the vacuole and exports it through the plasma membrane; has a role in resistance to oxidative stress and modulation of the PKA pathway [Source:SGD;Acc:S000000575]	-	gene	Name match	0	0.418098	1.76329	2.39989	3.56078	3.92336	4.32616	4.85236	4.72264	4.58582	0.999089	0.140208	0.680149	3.24645	3.04948	3.49908	3.51573	4.52958	4.12592	2.38172	0.582259	-0.06613	3.13396	3.76998	4.03028	2.41743	3.60513	2.79794	0.576285	2.96031	5.10375	5.08871	5.19074	4.55204
VBA3	III	9706	11082	+	VBA3	YCL069W	Permease of basic amino acids in the vacuolar membrane [Source:SGD;Acc:S000000574]	+	gene	Name match	0	0.418098	-0.236708	-0.0740448	1.33838	1.60143	1.07823	2.73688	3.18207	2.26389	-0.00091064	2.14021	0.680149	0.158983	1.82709	1.17715	4.06322	4.02708	3.60508	0.0597947	0.582259	0.93387	-0.339969	-0.317479	-0.443653	1.90286	0.90469	0.0609716	0.424282	0.844833	2.49232	2.65575	3.32567	2.17353
YCL068C	III	11503	12285	-	YCL068C	YCL068C	Putative protein of unknown function [Source:SGD;Acc:S000000573]	-	gene	Name match	0	2.74003	3.22272	3.24788	3.45386	3.60143	3.53766	3.85236	4.18207	3.6424	3.45852	4.22767	3.41711	2.96634	4.49005	4.29263	3.81529	4.5714	4.2108	4.05979	4.16722	3.63431	3.397	3.93045	3.95628	3.95348	3.22662	4.3829	4.03572	3.34733	4.36679	4.58175	5.01017	4.8058
CHA1	III	15798	16880	-	CHA1	YCL064C	Catabolic L-serine (L-threonine) deaminase, catalyzes the degradation of both L-serine and L-threonine; required to use serine or threonine as the sole nitrogen source, transcriptionally induced by serine and threonine [Source:SGD;Acc:S000000569]	-	gene	Name match	0	12.2597	12.4228	12.2727	11.7029	11.337	11.5013	10.7528	10.9676	10.7517	10.8671	10.645	9.87381	10.9	11.021	10.7388	11.0241	10.9909	10.5873	11.7265	11.6796	12.0217	10.8808	10.9931	11.1683	11.18	11.0914	11.33	11.0469	11.2199	9.90736	9.94022	10.4848	10.7026
YDR042C	IV	540601	541203	-	YDR042C	YDR042C	Putative protein of unknown function; expression is increased in ssu72-ts69 mutant [Source:SGD;Acc:S000002449]	-	gene	Name match	0	4.11854	4.34825	4.07796	6.90317	6.74098	6.9971	7.0099	6.87239	6.88448	5.04348	4.72517	6.08008	6.5513	5.78129	5.54638	5.20761	5.46449	5.9017	5.3452	5.04169	5.42572	5.8344	5.74861	5.66255	5.50489	5.81158	5.4609	5.43427	5.48869	7.19276	7.32817	7.2118	6.72196
YDR119W-A	IV	691014	691214	+	YDR119W-A	YDR119W-A	Putative protein of unknown function; may interact with respiratory chain complexes III (ubiquinol-cytochrome c reductase) or IV (cytochrome c oxidase) [Source:SGD;Acc:S000113555]	+	gene	Name match	0	2.00306	-0.236708	0.0779583	3.84088	4.45941	5.07823	5.67548	5.42308	4.84885	-0.00091064	0.140208	0.680149	1.96634	0.242127	1.91412	5.1007	4.65157	4.03572	1.05979	2.58226	0.93387	5.05996	5.26748	5.38078	7.06129	6.34763	6.3215	0.576285	2.5818	5.55121	4.54327	5.51831	5.49546
MTH1	IV	1014401	1015702	-	MTH1	YDR277C	Negative regulator of the glucose-sensing signal transduction pathway, required for repression of transcription by Rgt1p; interacts with Rgt1p and the Snf3p and Rgt2p glucose sensors; phosphorylated by Yck1p, triggering Mth1p degradation [Source:SGD;Acc:S000002685]	-	gene	Name match	0	7.46249	7.80769	7.43551	8.46423	9.23805	9.11166	9.08561	9.09768	9.09171	5.12837	5.31013	6.76289	8.173	8.20502	8.36697	9.25616	8.61455	8.67211	8.64851	8.471	8.29142	9.97191	10.1824	9.8077	9.97048	9.72007	9.61172	7.31775	7.72748	9.14576	8.89987	9.20481	9.38882
CYC7	V	79636	79977	-	CYC7	YEL039C	Cytochrome c isoform 2, expressed under hypoxic conditions; electron carrier of the mitochondrial intermembrane space that transfers electrons from ubiquinone-cytochrome c oxidoreductase to cytochrome c oxidase during cellular respiration [Source:SGD;Acc:S000000765]	-	gene	Name match	0	5.66603	4.40715	4.24788	6.86195	7.08524	7.67815	7.72177	7.62953	7.79994	5.42535	5.78406	4.73904	7.1015	6.29741	6.33365	7.87058	7.86839	7.09833	6.18908	6.45262	6.95624	7.99194	8.05756	8.29706	8.50277	8.43607	8.30573	5.43427	6.04123	7.65778	7.49872	7.87586	7.76449
YER053C-A	V	260933	261046	-	YER053C-A	YER053C-A	Putative protein of unknown function; green fluorescent protein (GFP)-fusion protein localizes to the endoplasmic reticulum [Source:SGD;Acc:S000007523]	-	gene	Name match	0	2.00306	0.763292	-0.0740448	4.70762	5.18639	5.32616	5.7065	5.65338	5.52692	3.32102	2.46214	2.83215	3.85942	2.94257	2.39954	4.20761	4.14256	3.88888	3.05979	2.38961	2.93387	4.85643	4.58941	5.29331	6.53845	6.36412	6.02033	2.57629	3.16676	5.34476	4.50374	5.66806	5.82888
YFL063W	VI	5066	5521	+	YFL063W	YFL063W	Dubious open reading frame, based on available experimental and comparative sequence data [Source:SGD;Acc:S000001831]	+	gene	Name match	0	0.266094	-0.388711	-0.0740448	1.33838	-0.398572	0.0782329	1.73688	1.72264	1.52692	0.999089	0.140208	0.680149	0.743945	0.827089	-0.407812	0.815294	2.44212	1.66648	-0.0922084	-0.569744	-0.06613	-0.339969	-0.469482	-0.443653	0.680466	-0.0953103	0.0609716	0.424282	-0.892132	0.322395	1.33382	2.51831	-0.1484
COS4	VI	6426	7565	+	COS4	YFL062W	Protein of unknown function, member of the DUP380 subfamily of conserved, often subtelomerically-encoded proteins [Source:SGD;Acc:S000001832]	+	gene	Name match	0	7.68488	7.59618	7.70731	8.35705	8.86587	8.64429	9.24731	8.92965	9.03207	8.59155	7.48006	7.66504	9.17996	8.29741	8.16584	9.15514	9.59947	8.80091	7.98461	7.91765	7.95624	8.94903	8.65406	8.72237	8.97509	8.94361	8.75987	8.20564	8.04451	9.28962	9.02207	9.04187	8.89599
THI5	VI	12929	13951	+	THI5	YFL058W	Protein involved in synthesis of the thiamine precursor hydroxymethylpyrimidine (HMP); member of a subtelomeric gene family including THI5, THI11, THI12, and THI13 [Source:SGD;Acc:S000001836]	+	gene	Name match	0	0.418098	2.76329	1.66292	5.14574	4.99375	5.20752	6.30166	6.2618	6.49655	3.80644	4.0471	3.41711	6.2358	5.19632	5.39954	5.36988	6.21031	6.12592	2.64476	3.16722	3.3933	4.67001	4.89197	4.51571	4.18297	4.22662	4.30044	4.57628	4.5078	6.57978	6.69137	6.81293	6.02152
YFR057W	VI	269061	269516	+	YFR057W	YFR057W	Putative protein of unknown function [Source:SGD;Acc:S000001953]	+	gene	Name match	0	0.266094	-0.388711	-0.0740448	3.33838	4.12499	3.24816	4.67548	4.76703	5.07124	-0.00091064	-0.0117951	0.832152	4.91387	3.32959	1.91412	3.98522	4.44212	3.54095	2.86715	1.58226	2.2558	3.27147	4.63672	3.70835	3.68047	3.60513	3.79794	3.38364	2.4298	5.22929	4.54327	5.19074	4.43656
YPS5	VII	8470	8967	+	YPS5	YGL259W	Protein with similarity to GPI-anchored aspartic proteases such as Yap1p and Yap3p [Source:SGD;Acc:S000003228]	+	gene	Name match	0	3.00306	2.76329	2.66292	4.33838	5.27385	4.77867	6.1292	5.67683	5.96433	3.58405	1.72517	1.83215	4.80284	3.32959	4.17715	5.62265	5.61205	5.29098	4.64476	4.16722	3.74123	5.92056	5.87235	5.9178	6.21445	6.17148	6.25737	4.48318	4.21407	6.03664	6.36724	6.11822	5.73424
YGL258W-A	VII	9162	9395	+	YGL258W-A	YGL258W-A	Putative protein of unknown function [Source:SGD;Acc:S000007607]	+	gene	Name match	0	1.4181	1.76329	1.66292	3.33838	4.64582	4.47055	5.50947	5.18207	4.79994	1.99909	0.140208	0.680149	2.61841	3.04948	2.39954	4.20761	4.72752	4.40345	3.96669	3.97458	3.1038	5.09744	5.07484	4.75274	5.36229	5.11414	4.85683	4.38364	3.06723	5.79813	5.6006	5.47251	5.137
FMP43	VII	977336	977776	+	FMP43	YGR243W	Putative protein of unknown function; expression regulated by osmotic and alkaline stresses; the authentic, non-tagged protein is detected in highly purified mitochondria in high-throughput studies [Source:SGD;Acc:S000003475]	+	gene	Name match	0	4.00306	3.85075	4.24788	6.85145	6.88683	7.64047	7.64377	7.49082	7.54929	2.58405	1.72517	2.41711	4.5513	4.82709	4.49908	5.54321	5.50821	5.19005	3.86715	4.33715	3.84076	6.48446	7.19822	6.56633	6.29518	6.42825	5.99433	3.89821	3.5818	7.34476	7.04806	7.52394	6.55204
IMD2	VIII	554396	555967	+	IMD2	YHR216W	Inosine monophosphate dehydrogenase, catalyzes the rate-limiting step in GTP biosynthesis, expression is induced by mycophenolic acid resulting in resistance to the drug, expression is repressed by nutrient limitatio [Source:SGD;Acc:S000001259]	+	gene	Name match	0	10.2557	10.5397	9.96518	9.59891	9.5038	9.16835	9.15754	9.0287	9.19935	12.4879	10.5591	10.8765	11.2458	9.44792	9.58087	9.52954	10.7825	9.80774	8.00816	8.12529	7.89965	8.10205	7.97714	7.72516	7.88341	7.99745	7.73654	10.2363	9.97068	10.1866	10.0489	9.91063	10.1242
YJL133C-A	X	159623	159847	-	YJL133C-A	YJL133C-A	Putative protein of unknown function; the authentic, non-tagged protein is detected in highly purified mitochondria in high-throughput studies [Source:SGD;Acc:S000028805]	-	gene	Name match	0	5.87753	6.20624	6.50422	8.86716	8.86352	9.18152	9.17982	9.28297	9.38698	5.92983	5.22767	5.29158	6.55986	6.37141	6.30643	7.6545	7.9219	7.35765	6.81468	7.0821	6.97826	8.18707	8.70211	8.45989	8.2878	8.53405	8.47507	5.74621	5.61742	8.82224	8.70014	8.73263	8.06105
NCA3	X	193860	194873	-	NCA3	YJL116C	Protein that functions with Nca2p to regulate mitochondrial expression of subunits 6 (Atp6p) and 8 (Atp8p ) of the Fo-F1 ATP synthase; member of the SUN family; expression induced in cells treated with the mycotoxin patulin [Source:SGD;Acc:S000003652]	-	gene	Name match	0	4.87753	4.57065	5.03215	9.04574	10.218	9.42696	11.3795	11.362	11.4065	4.08655	4.8951	3.63951	9.20201	9.61063	9.03098	10.6694	10.782	10.5972	10.5912	10.2369	10.3851	11.1112	10.8742	10.8143	11.0185	11.0908	11.1459	8.62068	8.45709	9.8528	10.0018	10.6534	10.4635
YJL047C-A	X	349044	349178	-	YJL047C-A	YJL047C-A	Putative protein of unknown function [Source:SGD;Acc:S000028804]	-	gene	Name match	0	3.58802	2.57065	3.24788	5.17969	4.50832	4.98512	4.05881	4.52999	4.52692	5.04348	5.0471	5.35571	4.15898	4.66839	4.84012	4.72218	4.44212	4.43907	3.96669	4.10582	3.51883	2.397	3.38296	2.70835	3.55494	3.71204	3.3829	4.57628	3.16676	5.40986	5.80955	5.60577	5.27786
CYC1	X	526335	526664	+	CYC1	YJR048W	Cytochrome c, isoform 1; electron carrier of the mitochondrial intermembrane space that transfers electrons from ubiquinone-cytochrome c oxidoreductase to cytochrome c oxidase during cellular respiration [Source:SGD;Acc:S000003809]	+	gene	Name match	0	7.86104	7.44979	7.51259	8.96288	8.91204	8.83978	8.95927	9.35017	9.3061	6.9416	7.45309	6.73904	6.92053	7.20791	7.06792	6.74603	6.9735	7.01226	4.64476	5.58226	5.74122	8.22989	7.9954	8.5601	8.19617	8.02881	8.36272	8.69003	8.66075	8.45425	8.11189	7.84923	8.08042
SFC1	X	609773	610741	+	SFC1	YJR095W	Mitochondrial succinate-fumarate transporter, transports succinate into and fumarate out of the mitochondrion; required for ethanol and acetate utilization [Source:SGD;Acc:S000003856]	+	gene	Name match	0	2.4181	2.08522	0.0779583	5.36813	6.20134	5.98512	7.95282	7.84676	7.60017	1.99909	1.14021	0.832152	6.32891	5.79672	5.32011	4.62265	5.46449	5.62068	5.10419	5.48915	5.3933	7.7604	8.18635	7.5157	7.14535	6.72487	7.5349	2.57629	3.90373	6.39921	6.72614	6.08817	5.49546
YJR115W	X	639942	640451	+	YJR115W	YJR115W	Putative protein of unknown function [Source:SGD;Acc:S000003876]	+	gene	Name match	0	4.74003	5.25515	4.7784	6.59891	6.75118	7.14432	6.64377	6.21449	6.66988	4.58405	4.78406	5.53259	5.51653	6.07502	6.2504	6.13722	5.88506	5.66648	4.76023	4.83019	4.68876	6.41195	7.05756	6.44982	6.79594	6.22662	6.21297	5.33117	5.23715	7.33362	7.23468	6.96126	6.87397
YKR075C	XI	579827	580750	-	YKR075C	YKR075C	Protein of unknown function; similar to YOR062Cp and Reg1p; expression regulated by glucose and Rgt1p; GFP-fusion protein is induced in response to the DNA-damaging agent MMS [Source:SGD;Acc:S000001783]	-	gene	Name match	0	6.86104	7.80769	7.0087	9.5736	10.1836	9.96393	10.0467	9.60833	9.92353	5.64295	5.49776	6.35571	9.11027	8.77351	8.88451	8.43368	8.9696	8.8969	9.04564	8.95947	8.86756	10.6716	10.9083	10.5994	9.80803	9.61377	9.3371	7.16125	7.2655	9.78796	9.51869	9.20481	8.95751
AHP1	XII	368781	369311	+	AHP1	YLR109W	Thiol-specific peroxiredoxin, reduces hydroperoxides to protect against oxidative damage; function in vivo requires covalent conjugation to Urm1p [Source:SGD;Acc:S000004099]	+	gene	Name match	0	13.8467	14.2102	14.0376	13.9935	13.656	13.655	13.2542	13.422	13.4289	14.6353	14.5544	13.3142	13.079	13.4934	13.3463	11.287	11.2888	11.6721	13.7793	13.7932	13.899	13.5319	13.6763	13.7241	12.5993	12.9264	13.2864	14.141	14.1824	13.7031	13.7873	12.4977	12.6127
HMX1	XII	552724	553677	-	HMX1	YLR205C	ER localized heme oxygenase, involved in heme degradation during iron starvation and in the oxidative stress response; expression is regulated by AFT1 and oxidative stress; relocates to the perinuclear region in the presence of oxidants [Source:SGD;Acc:S000004195]	-	gene	Name match	0	4.81042	4.51818	4.07796	7.39005	7.79619	7.76473	9.05881	8.89006	9.04525	5.04348	5.22767	5.63951	7.05985	7.67676	7.91862	7.37754	8.27501	8.43687	4.86715	5.16722	5.32619	6.88885	7.10879	7.1262	7.32912	7.31408	7.3215	6.64237	6.15469	9.36679	9.60994	9.55997	9.11369
PAU4	XII	1062919	1063281	+	PAU4	YLR461W	Member of the seripauperin multigene family encoded mainly in subtelomeric regions; active during alcoholic fermentation, regulated by anaerobiosis, negatively regulated by oxygen, repressed by heme [Source:SGD;Acc:S000004453]	+	gene	Name match	0	0.418098	-0.236708	2.07796	3.75342	3.06086	3.24816	5.05881	4.47753	4.6424	1.99909	2.46214	0.832152	2.74395	2.24213	3.39954	3.51573	3.76405	3.60508	2.38172	2.58226	2.2558	2.61939	0.682521	3.29331	3.00239	3.22662	1.21297	3.38364	2.06723	6.09058	6.51373	6.84024	6.06105
GTO3	XIII	772915	774015	+	GTO3	YMR251W	Omega class glutathione transferase; putative cytosolic localization [Source:SGD;Acc:S000004863]	+	gene	Name match	0	3.22545	4.51818	3.88531	3.84088	3.60143	4.47055	5.36137	5.78873	5.43381	2.58405	3.46214	3.41711	4.44439	5.59968	6.03513	5.02475	4.72752	5.3853	4.81468	4.33715	2.74123	4.05996	4.58941	4.87828	4.65009	4.15262	4.3829	2.16125	3.4298	5.49232	5.3111	6.21875	5.20915
YNL337W	XIV	7165	7419	+	YNL337W	YNL337W	Dubious open reading frame unlikely to encode a protein, based on available experimental and comparative sequence data [Source:SGD;Acc:S000005281]	+	gene	Name match	0	0.266094	-0.388711	-0.0740448	0.753421	-0.550575	-0.0737702	1.15192	3.04457	-0.0580388	-0.152914	0.140208	0.680149	0.743945	-0.757873	-0.559815	-0.336709	0.442121	-0.918479	0.0597947	-0.569744	-0.218133	-0.339969	-0.469482	-0.29165	0.680466	-0.0953103	0.212975	0.424282	-0.740129	0.907357	-0.666182	-0.481688	-0.1484
AAD15	XV	1647	2078	-	AAD15	YOL165C	Putative aryl-alcohol dehydrogenase; similar to P. chrysosporium aryl-alcohol dehydrogenase; mutational analysis has not yet revealed a physiological role [Source:SGD;Acc:S000005525]	-	gene	Name match	0	3.4181	4.28685	4.32589	5.17969	5.53217	5.43578	5.9068	5.87239	5.96433	3.69953	3.46214	4.29158	4.91387	3.88598	3.29263	4.27473	5.27501	4.43907	4.38172	3.75218	3.84076	4.397	4.58941	4.9178	5.00239	4.36412	4.4609	5.03572	4.38915	6.34476	5.96317	6.2732	5.73424
JID1	XVI	675977	676882	-	JID1	YPR061C	Probable Hsp40p co-chaperone, has a DnaJ-like domain and appears to be involved in ER-associated degradation of misfolded proteins containing a tightly folded cytoplasmic domain; inhibits replication of Brome mosaic virus in S. cerevisiae [Source:SGD;Acc:S000006265]	-	gene	Name match	0	5.90995	5.40715	5.20724	6.54784	6.52029	6.72209	6.89338	6.85192	7.34284	6.02146	6.22767	5.58704	7.04773	6.84204	6.81136	7.2829	7.37286	7.32945	6.78772	6.52477	6.62037	7.40449	7.62504	7.40879	7.37627	7.16208	7.15549	5.66375	5.48869	6.77361	6.91878	7.08055	6.32733
