# Supplementary material for: Senescence in yeast is associated with amplified linear fragments of chromosome XII rather than ribosomal DNA circle accumulation
Source: PLoS Biol. 2023 Aug 29;21(8):e3002250. doi: 10.1371/journal.pbio.3002250 (PMC10464983; doi:10.1371/journal.pbio.3002250)
Supplement: S8 File — (ZIP) [file pbio.3002250.s021.zip › underlying data/figure 3.xlsx]

## Sheet: 3a left
Wt log	RAD52 log	SPT3 log	Wt 24h	RAD52 24h	SPT3 24h	Wt 48h	RAD52 48h	SPT3 48h
1646.69	3461.4	3770.83	13132.1	14470.1	16955.8	25042.1	21717.8	11098
4728.08	8386.57	3652.64	13734	20236	21550	22519.4	14776.8	10699.4
3369.38	6526.94	2468.94	34569.8	25595.2	17122.8	23892.7	28321.4	12045.6
1668.79	12772.4	2266.78	60741.8	19798.2	12579.4	25504.6	6716.31	14811.4
3165.19	5206.59	3254.74	12008.8	58279.6	15396.4	8378.14	33726.9	26538.2
4980.44	3070.59	3880.37	7273.59	8099.79	18998.5	16730.5	28036.8	20427.2
2600.65	4487.78	5570.59	6450.12	5538.68	7903.46	28299.2	27735.7	14531.1
4206	20474.4	2163.47	7057.07	36454.2	10354.1	7051.9	32236.8	27326.6
3470.1	2665.5	4779.49	17113	18508.6	5663.35	22562.7	8556.71	12793
3717.71	3391.5	3535.81	16132.2	32000.4	4213.48	13906.1	20848.9	6096.74
4585.19	4552.69	3613.97	23059.2	29680.6	10919.2	17263	28067.4	10526.3
3135.71	3932.29	3705.88	8401.03	16651.9	3648.72	54492.1	12219.3	21338
4526.5	17891.6	3715.67	12201.8	22287.3	6527.36	20577.7	10821.6	37376
5173.2	1863	5453.9	19614.3	16667.6	10607.2	23217.7	9894.09	12905.4
2888.74	20688.5	4316.33	14619.6	9635.68	4265.67	9190.53	22665.4	11680.3
4435.83	2085.42	4360.52	6587.06	64955.8	8537.68	25126.7	32779.1	24839.9
5248.05	-45.8333	3898.11	5529.35	35214.6	13026.3	9010.31	36716.8	10136.8
4758.38	3011.17	4912.54	8956.91	17488.7	8914.31	31162.7	13598.2	13201
4786.49	6530.38	4022.68	24822.5	14390	8882.16	17141.5	21008.6	7266.01
3056.61	5238.2	2104.92	20582.8	35737.4	5533.53	20977	10082.5	14993
3269.31	8846.07	4401.28	11054.1	28900.3	10103.9	15229.1	6039.88	17447.3
2463.42	2232.44	4410.54	18172.3	36815.1	18057.1	18371.1	20676.4	12515.6
2569.34	4867.2	2372.27	16725.7	13255.1	11794.3	13102.5	23942	18362.6
3939	2946.33	4172.21	8253.61	29729.2	8019.01	17132.8	16713.5	26100.8
3646.64	3133.32	3062.23	30382.5	16979	8716.58	16115.5	46427.1	17719.4
3437.69	8327.1	2352.16	14531.9	26593.1	7865.33	28237.6	10038.1	11566.7
3351.66	5654.94	5608.06	15127.1	19986.8	31177.6	24585.2	12770.3	12482.7
2756.78	8347.46	4997.55	11072.7	21014.2	4342.55	46823.9	15910.9	9777.75
2576.85	7954.12	3706.31	3444.79	24437.3	14397.6	66647.5	20488.7	5538.89
1974.8	2571	3034.97	21661.4	14485.1	14826.4	40375.1	18171.5	30409.6
4243.22	2287.25	6022.77	18571.8	28213.2	19632.8	29068.7	20727.1	17531.3
2123.39	4084.57	834.393	13985	20255	14612.8	18800	27636.9	9377.68
2389.96	8837.26	3368.81	8201.74	12721.8	4633.29	11871	10016.5	22811.2
2037.46	4469.85	2987.12	16941.2	28075.3	10073.5	24919.7	37172.1	3778.91
3910.62	-1378.6	3984.31	9572.79	26877.5	12812.8	34007.3	34584.2	18923.3
3944.12	5933.44	2477.02	27177.1	35671.8	18863.4	11270.1	19342.8	5724.19
4023.84	4061.47	2986.81	15324.6	16472	18239.9	10996.3	16254.7	8945.18
2058.09	3676.6	2532.62	19066.3	17783.3	22225.5	18960.4	30992.4	1718.23
4497.17	3552.95	2711.55	25428.2	24246.3	16748	14875.7	11364.8	14478
3016.97	3238.64	5069.5	23344.1	10306.4	6733.69	26806.5	14574	4104.62
5246.28	3405.46	5198.56	5667.66	10774.3	6907.53	1011.73	33931.4	19042.7
2386.61	4056.16	3548.17	15088.6	28734.9	12439.3	25072.2	41670	19177.8
3529.94	2546.62	3424.29	25909.7	25668.2	11693.2	35502.7	28603.7	9479.67
4957.78	3760.66	3135.98	15999	4453.19	9491.25	21813.7	14315.8	12658.7
3235.93	2950.97	2325.41	22890	29559.9	8245.91	21060.2	19161.1	21422.9
3155	3002.95	4160	5319.31	26794.2	9474.18	22331	5508.55	14714
3487.78	3235.47	3649.88	14885.8	34023.7	5888.08	20134.5	26290.3	12174.4
-1606.04	6561.99	5532.86	13303.7	50172.3	9686.81	13706.2	26153	876.234
4324.28	2796.9	4315.88	24833.2	33524.6	9403.25	27506.2	33727.2	11525.8
2165.83	4276.25	3551.99	6555.61	25062.6	2335.9	26772.4	5425.95	7946.1
1629.86	9686.95	3425.42	10730.3	19980.3	4640.98	28489.9	17017.5	22549
2679.26	8972.68	5373.13	23116	27825.9	8627.63	20211.6	15043.8	7260.07
5849.39	2202.01	2172.92	12936.8	16737	21606.6	20095	28173.9	8951.24
3194.94	5142.74	5417.99	12685.9	29286.2	11023.2	12822.8	30791.7	26580.1
3754.06	4436.85	3074.51	7850.88	10363.3	4729.14	19098.3	17376.1	15371.4
2919.46	3137.77	2706.65	21700.9	17327.7	33360.8	12106.3	10319	12375.6
3378.54	8022.8	4982.39	22857.5	14124.2	13090.7	31091.5	10678.3	6564.76
2180.67	3355.2	5291.54	18562.5	29159.2	10103	18494.9	16826.9	11715.5
3841.78	11470.4	3922.94	5652.15	20874.8	10522.2	23522	11436.5	16073
3564.19	216.196	6303.18	16696.2	20211.3	17752.8	15753.5	17088.4	8663.39
1813.51	4759.01	2405.34	15481.9	35385.6	6462.04	33959.9	15657.1	2676.68
2548.42	3144.54	3456.97	21320.2	17418.4	7533.66	15089.4	24425	12546.7
2131.42	2897.1	3071.9	14081.5	18126.4	7618.7	8530.92	16784.7	9661.11
4128.86	2690.31	2432.71	17290.9	17733.2	12908	11023.1	22008.8	17761.5
2639.23	5652.39	2648.95	27169.4	31117.9	12480.4	16821.7	23573	27653.1
2105.57	3334.25	3887.69	7514.02	22482.2	16202.5	74553.1	21338.2	8445.5
4295.67	5031.93	2411.25	13190.2	32275.9	11365.6	27747.7	18041.1	12605.4
5482.88	-879.111	3991.1	12937	16888.2	4541.78	15781.8	14816.7	14505.1
4248.79	14239.8	7939.5	12272.1	5636.79	4607.45	23596.7	39158.4	13690
4435.3	5007.85	2578.67	7165.58	35290.7	11178.7	14820.2	26711.5	18396.1
3174.27	2900.45	5389.06	7257.43	13242	13450	7789.33	25721.6	5050.93
2372.49	2605	2118.63	15916	10173.9	13495	20969.1	19661.9	9917.65
4427.9	2426.96	3557.39	18945.8	15635	10799.2	24861.9	20892.3	9515.45
5034.37	1915.62	2801.16	14436.5	19175.3	11220.5	40842.7	25799.2	9266.13
3939.71	2100.09	3287.94	25129.5	19794.7	14313.5	21300.5	6709.32	19105.6
2663.43	4540.44	3018.53	42623.1	6569.01	28598.9	27234.6	13834.4	15975.3
4023.28	3380.83	3643.44	20169.3	6447.1	8534.79	8571.12	20593.1	10820.8
3009.36	2857.21	4450.57	10757.6	12011.3	6273.15	23777.9	18779.2	4301.54
3234.97	4908.86	2970.17	38472.6	24969.6	9269.03	33569.3	24638.2	10193.2
1914.38	4539.33	2518.76	2374.43	1581.05	7338.22	34757.8	29213.8	17185.2
6128.62	4611.79	1491.23	28460.2	17909.4	18964.8	14782.2	24562.1	17391.4
6024.31	4931.43	4560.7	14339.1	17798.9	17148.7	22957.7	7063.64	1898.13
4756.82	3198.33	4258.83	19894.5	17804.4	4500.23	16982.2	14776.3	11131.6
4278.72	4010.12	2867.8	2991.89	17117.2	10667.7	54806.5	5914.75	17457.5
2700.44	5990.55	6780.74	11169.6	26449	17290.3	29508.8	29048.1	10916.1
5485.8	3510.81	5963.33	14976.3	26897.5	10964.5	22926.5	27854.8	11133.6
2316.67	3783.13	2853.15	12018.1	18436.9	11881.2	14366.7	15360.6	13216
6472.02	2802.88	5348.85	20456.5	21168.7	9860.72	25382.4	16172.1	31550.7
5242.15	3895	3315.06	10810.6	11783.4	13386.8	14383.9	19043.2	20495
3126.69	10757.6	2668.61	7754.91	14128.2	6878.09	17109.3	9830.9	12502.8
3245.44	4581.48	4620.76	16056.2	30281.3	15479.3	23989.7	23547.8	5322.88
4445.99	4240.62	2524.22	20214.7	5749.98	9349.59	13872.3	39184.4	7476.25
3274.83	1755	4699.97	13702.3	60649.3	10691.8	28537.8	31990.3	14044.6
2355.1	3413.31	3576.05	10522.4	22444.5	8664.42	37327.8	8035.79	11154.1
2918.65	6939.75	3949.64	7932.1	25383.2	12723	11545.8	15260.2	1461.74
4303.28	3343.18	2558.64	14602.1	16080.6	11526.2	25665.2	6987.31	5673.54
1417.57	6426.21	6165.3	24579	13446.8	18814.7	13386.5	23942.2	2303.47
2107.02	18777.2	3993.47	11897.3	12653.7	3870.56	14327.3	44304.8	27892.5
3930.7	-2866.16	8460.44	21806.8	19492.5	11378.7	22459.1	15880.4	9690.72
4457.36	3435.4	3682.5	14030.1	33833.8	7333.19	3736.83	5593.53	22981.6
3619.25	5502.01	3837.44	26323.1	12134.4	16846.1	22257.3	19795.1	10742.7
2138.22	5218.42	3126.9	19435.9	32176.1	13327	10441.7	20059.8	9315.74
4701.35	3113.62	5634.27	19151.1	9631	12208	25369.3	31459.5	11006.2
6104.46	4114.72	3226.55	17281.2	19956.7	10659.9	15610.1	10724.7	12386.2
5585.49	4436.93	2554.67	20817.4	19625.1	16484	20780	19614.9	14363.7
3013.42	2045.92	3781.11	17512.7	16023	15235	19684.5	9538.05	9491.33
4023.57	11225.9	4639.94	13137.6	12372.2	9249.51	34784.6	22868.8	1474.6
3983.25	2252.16	5528.81	11882.6	37110.3	2439.48	19163.8	21775.5	4391.85
5968.51	2476.41	2909.02	20216.6	8226.22	14091.5	16733.2	24415.2	16075.3
2531.68	11769	2907.03	14916.5	39341.5	16478.8	16969	13436.1	9549.25
2402.91	2078.85	4011.68	17633.4	11346.4	8734.36	11415.6	21183.1	5816.27
2648.54	3422.44	4089.01	47945.8	5852.68	10793.7	12056.6	14536.3	12822.4
5410.17	7709.03	4442.45	21961.6	15805.5	14038.8	12573.2	12824.8	20312.7
3407.17	2684.97	2362.79	19309.1	14342.4	8916.53	11121.4	23877.3	22361.7
2717.2	2215.9	3067.76	9057.42	15924.9	21452.4	17774.5	17850.1	6417.1
2801.25	3660.2	1578.66	4832.21	35356.4	7474.8	22580.9	7329.43	8803.65
2430.51	-743.964	3522.37	6113	33743.1	8422.41	19402.7	38956.5	17679.7
2562.11	4499.4	3374.65	17439.2	23493.1	7923.48	29868	20804.5	8509.36
2899	3909.15	3369	7551.84	24435.8	11001.8	21228.3	27311.7	13620.8
2967.26	5519.98	3316.42	20430.8	27540.5	2289.1	22092.5	13337.6	6562.15
3587.05	3424.18	3062.56	27002.4	21569.9	18672.7	22828.1	16867.6	17223.8
1643.34	7168.48	4070.66	14189.2	14176.1	9033.37	28403.2	19999.3	7704.25
6774.82	5221.67	4681.07	9286.02	34823	9414.5	20647	31606.3	8008.76
5154.72	3490.47	3001.04	25423.8	14514.4	11384.8	19186	27254.3	18621.5
3023.88	7955.64	4543.09	7469.49	30039.9	20809.2	24440	17794.8	9203.02
4890.21	3378.62	4054.06	16450.2	21741.1	17012.8	24255.8	16661.1	12492.8
2063.45	5499.77	3100.63	25940.5	32700.9	17644.3	23089.5	9969.95	20787.4
3355.7	6673.05	3457.61	13582.9	23236.3	2376.62	48448.5	23322.8	14328.9
2205.07	4075.85	1442.03	19206.2	26153.8	2725.41	14836.1	24656.1	15331.9
3263.3	7531.91	3207.9	26209	28779.2	22969.6	28094.3	27872.9	6487.1
5183.96	3170.59	4418.35	18937.9	34418.6	24130.7	24436.6	13631.7	33543.8
2745	5638.19	2448.73	12965.3	22661.7	33894.9	27909.8	18264.8	14652.7
2165.65	6440.62	5338.55	19700.8	13945.8	5815.05	11116	13082.7	19297
4651.7	3219.2	3196.25	13134.6	44711.3	4837.5	29147.4	25143.9	22890.3
3884.87	5048.03	4706.5	22482	18094.1	12541.2	25610.5	12565.2	12015.1
3541.32	16501.4	3306.7	21866.9	23424	21818.2	17142	28685.2	29592.8
4071.88	2892.28	2469.95	11016.5	24350.7	13606.8	75053.8	12131.2	27861.7
6675.99	2753.45	1275.42	20957.2	11583.6	5950.4	21099.5	27521.9	6301.97
3013.19	3326.94	3067.68	29948.9	20605.4	25917.1	17634.2	17909.6	29068
3353.4	4116.77	4150.61	18104.6	6152.93	14163	33628.6	8741.77	13997.8
5330.35	4804.25	7298.94	22230.9	27894.5	5399.39	29938.8	29816	22387.5
2127.31	3475.78	7825.5	8787.13	33201.3	16490.5	17128.6	8929.26	4633.09
4315.49	8075.92	3120.35	11616.5	24616.3	28711.5	28989.2	29739.7	26509.3
5288.28	3356.82	3569.72	25982.3	20323.3	8245.85	22243.8	15514.4	9193.9
4829.86	2571.5	2810.51	10205.1	25898.3	15804.7	30503	17562	7835.4
3100.81	6569.05	2571.36	15495.1	19992.6	16613.8	29349.3	31255.5	20661.5
3088.63	2869.73	3567.98	23767.4	24218.9	14846.1	19534.8	40024.7	16318.6
4678.93	10247.1	3195.3	38537.7	37373.4	9098.61	23478	29071.6	13236.4
3692.3	1903.05	3308.93	17549.7	22380	5109.64	10388.1	34820.4	25383.3
5281.42	7865.38	4774.67	4939.85	13067.4	11676.3	6718.61	19331.1	13333.6
2412.07	1031.33	2873.68	19658.4	26096.6	7585.74	20025.8	1956.53	12560.3
4135.25	4210.33	4727.36	21938.1	11247.6	15659.7	24819	6459.14	14970.1
2662.5	5481.9	5917.17	11339.3	27141.9	18633.2	12485.1	28969.6	9386.64
2453.78	2575.58	2919.09	12900.6	18713.7	12332.8	19525.8	19429.5	15020
3488.75	4711.99	2615.07	42399.6	15222.4	3925.66	57134.7	9932.03	6323.14
4172.32	2851.08	3565.62	11409.8	20161.6	14474.3	24634.8	13736.4	8797.84
3765.39	20758.8	4316.99	23497.2	15833	12351.1	33141.3	32648.1	8376.67
6398.81	4377.85	5023.7	19551.8	20297.3	21051.5	19772.9	16170.9	12036
-6507.1	6722.9	5731.86	9961.78	18932.7	13833.8	32650.4	29522.6	19360.2
6469.6	3895.48	2790.82	11968.4	27623.1	4984.39	35636.5	14775.4	6061.73
2402.29	3523.31	5774.87	34195.6	13477.7	9085.87	17111.5	25035.2	10122.1
3139.04	3688.55	4180.86	12502.3	21464.8	6412.5	13866.1	21949.4	15157.5
2938.54	2759.2	4104	28926.3	16066.7	17842.3	15388.7	11913.5	21480.2
4151	363.029	5359.54	36275.7	9089.26	13988.5	39599.6	22254.7	20373.5
2664.41	2963.2	3461.41	14540.3	5637.41	6778.43	23759.5	11199.3	23745.7
4923.51	5251.96	4931.93	5624.08	15258.2	6867.21	20465.7	10836.4	22286.2
1467.52	899.274	3490.25	13341	17799.9	21449.1	24052.5	29922.8	5361.49
3397.25	-2376.6	3283.61	8292.64	24680.6	12191.1	24959.4	24565.5	10752.4
5642.49	7339.9	6289.17	13695.6	8814.94	9474.82	18729	31167.1	12799.8
4912.94	8448.56	1763.61	9901.09	49286.8	9340.01	21747.3	51349.7	16282.9
2325.07	3559.71	3323.95	25648.8	36539.5	11201.2	17652.3	6511.19	7995.85
2203.63	11256.5	2487.96	7572.9	20848.5	10583.8	14339.2	24996.2	17006.8
2511.09	6338.89	3815.33	18812.5	18556	3726.41	10569.3	20564.4	9604.48
2791.38	7752.69	3662	21037.5	22418.1	5931	37499.3	22708.2	22133.6
3428.49	6371.31	2909.47	9289.56	11230.2	18329.7	16074.3	28434.7	5256.93
3027.19	8324.6	7003.56	14193.5	35829.5	19601.4	17647	20803.6	16217.4
3319.19	2095.97	8197.74	11619.6	27043.1	4041.29	8966.94	16404.5	6433.09
3759.1	4468.69	6203.68	20940.7	11463.1	13779.2	20741.1	34369.9	4716.51
3865.3	8407.42	5478.54	10054.9	6765.99	20702.7	23478.6	33127.3	8026.34
3383.1	3389.62	3354.81	15259.1	26253.9	7042.15	23292.1	24562	23301.7
5659.1	2449.59	3859.04	17231.7	28830.3	15265.4	15070.1	15569.9	9074.68
2805.05	2207.45	2594.74	12282.3	21585.2	18962.4	15449.5	22735.3	13484.1
4864.99	2974.51	3444.28	38317.4	13407.4	12229.8	20845.4	28598.5	7743.56
3311.64	6434.45	2490.88	31094.8	23689.9	9483.21	23031.4	21509	16381.8
1824.46	1665.21	6618.87	30098.5	13248.3	22741.4	18823.9	17783.8	28515
3419.5	3565.31	1567.06	21246.4	17150.1	6153.59	1654.83	23172.2	14487
3550.03	7323.66	4451	10876.5	34128.9	19188.6	23135.1	28963.5	21222.9
4988.44	3717.68	3101	9047.06	15393	4936.28	17670.8	12443.6	10232.4
2105.56	2608.39	1089.8	26113	12070.1	11284.8	19548.6	20161.7	13450.1
3104.56	3772.86	2848.56	13224.8	32294.9	5633.7	13753.1	8837.67	30024.3
2195.82	4962.48	3250.92	13569.8	16773.7	9982.69	10342.1	2871.78	8173.21
5717.2	7128.28	3748.16	6779.41	21352.5	9228.29	14448.6	17784.2	21924.5
3708.82	3775.38	4056.38	18631.4	18983	13048.8	8100.52	7126.66	26870.9
2244.38	4740.71	4864.43	41471.3	25043.2	9498.92	14517.1	21769	22311.3
3391.55	9111.41	4929.21	34309.5	28863.6	7322.13	17287.1	36977.5	12557.1
3888.86	1761.27	3046.74	10663.5	37594	5120.31	23988.3	14771.2	11856.6
2636.1	3395.83	4172.89	30251.7	22350.8	9964.11	21488.1	36804.7	6464.78
2369.3	2873.31	4138.61	15785.8	17340	5559.71	42715.6	29061.2	14677.6
3981.88	11284.1	4281.24	14170.6	32797.7	7591.7	15332.5	23999.6	5541.85
2801.72	2435.77	3113.25	18738.1	27968	8345.67	19344.3	13167	8542.57
1575.74	7065.36	4006.91	17166.9	53900.1	10087.6	18969.8	25843.2	7279.73
4404.71	4663.22	2957.25	12473.7	23767.5	24627.8	17864	23040.1	15023.4
2808.72	4337.09	6580.1	17941.5	22818.4	12285.6	20581.7	40935	1525.94
4537.5	9807.8	5122.12	16288.6	8688.19	9354.61	31528.4	22687.7	5108.35
2079.89	4647.91	2422.61	20342.5	25215.4	11779.1	6689	20983.2	7128.57
3614.77	13193.7	3504.5	19681.5	20971.7	9129.47	29054	23830.6	18898.7
4510.31	4051.41	3893.76	23676	22411.3	9325.06	14611.8	11978.5	8484.17
2577.93	6838.77	2995.48	6216.07	38045.3	13835.9	30812.2	30686.6	11604.2
3726.16	8088.7	3087.77	15574.2	22620	16671.1	36462.3	21613.3	5165.23
2281.55	6377.8	3819.82	12089.6	15152.4	6616.36	11211.5	17496.4	21006.8
2498.06	4311.69	3615.59	16254.7	30735.3	23365.2	12318.4	25269.9	4333.68
5017.77	5881.3	4347.91	29166.8	17657.5	5944.54	53562.1	12844.2	7105.57
2995.04	4664.67	3724.55	11827.6	22438.4	14246.8	16764.4	31982	8356.35
3259.02	6249.56	6329.5	20374.6	43070.3	10126	39505.8	16496.4	24933.6
10520.2	5173.2	819.982	17056.6	18356	7002.92	13728.8	14586.7	16538.7
3473.62	6200.57	3414.88	26025.3	22622	15234	20156.8	22417.7	10568.7
2123.29	3986.95	4343.26	17094.3	3494.31	16620.9	18117.7	27120	12140.2
1951.17	7929.93	3148.5	24937.9	32396.5	12811.8	11941.5	6367.98	12071.8
4213.71	5515.69	2782.96	19606.1	20153	10668.9	12716	18083.3	23404
2238.44	3132.5	3648.76	11653	13826.5	13250.3	8787.85	33494.3	14512.7
4170.65	11890	4118.44	7773.46	19501.2	8921.62	45012.8	15580	14792.1
3239.79	4790.82	2421.5	12242.7	4977.51	8704.94	22528.9	20495.9	9633.84
3467.42	4787.26	4407.44	27436.5	16758.5	17078.7	25146.1	26297.9	5171.83
3963.83	4880.45	4729.62	19992	17113.7	8580.78	16368.7	32052.7	15928.2
3247.67	3360.33	3379.46	23795.2	15579.8	11738.7	26212.9	11172.2	12322.4
3041.38	6612.74	1591.71	12893.4	13732.4	9003.5	17963.6	25520.5	4089.22
4214.98	3335	3581.18	15980.2	24549.4	15142.2	25961.1	27480.1	5671.81
2443	7302.14	3485.97	17934.4	7263.46	12764.1	22607.1	25515.3	22181.8
3871	4979.13	3507.01	21291.8	23195.7	10787.6	19651	32634	11976.8
2834.53	4604.26	4549.09	16951.8	33424	9295.36	20629.9	1324.39	16932.9
3864.52	3462.5	4082.9	11994.9	30832.2	11131.4	15936.7	19464.3	3484.48
3597.74	3232.36	5048.82	24518.7	20652.4	11130.4	18391.1	20695	9884.36
4937.82	7902.93	4542.38	14285	23853.8	22405.6	18973	29155.3	8765.29
2588.47	1547.31	5253.94	20026.6	17925.3	8714.56	25069.8	11690	27609
3548.78	3377.19	3859.55	8493.68	10485.3	7040.49	16937.3	30099.6	17212.9
3849.26	3782.56	2409.39	24851.5	30396.3	4069.29	21858.3	15474.3	15031
2536.86	4004.45	2990.82	18089.9	26867.7	10340.4	30518.6	14720.1	3111.59
3743.25	6427.88	3411.86	26297.2	18091.3	16595.1	19961.5	13108.3	3420.7
2622.9	11000.9	5058.25	18362.4	36007.5	31150.6	10337.1	31602.8	8469.55
1441.77	4355.32	3476.31	4032.88	10912.6	6406.46	17574.5	27765.6	20473.6
2514.78	15085.6	3505.62	11769.4	28913.8	23809.5	18082.9	14700.7	19963.2
2384.71	4326.31	3603	10304.8	14065.1	7438.87	28418	26434.6	17246.6
4355.04	2219.26	3309.75	8541	39687	11592.8	17278.4	7980.58	15361.7
2932.84	3766.13	4249.03	9683.65	21520.5	26021.9	8388.17	26840.2	12968.1
5071.19	4297.31	2840.7	6163.36	16088.1	11070	26433.5	8285.29	8387.96
1802.86	8032.05	2524.06	18490.1	7825.1	6373.03	21262.4	13541.3	12872.5
2309.06	4848.33	3285.39	6411.38	25217.4	8907.76	18698.2	17809.8	8023.22
4436.41	7950.58	4143.75	17144.8	28411.6	10503.7	16793.5	6352.08	4438.38
2375.55	7616.67	3673.86	5645.02	18275.2	9649.07	21908.9	17674.5	10419.9
4077.49	12267.3	4293.59	8776.3	12933	5623.12	25307.5	33941.7	6832.07
1841.43	2288.28	2853.28	23773	7319.25	17622.3	13500.1	11431.4	37318.3
3763.86	170.906	3429.75	18321.8	11924	4460.41	16982.7	20419.7	23152.2
2577.97	8644.9	4309.15	22246.6	16706.7	15618.4	26043.2	26917.5	25097
4241.96	4537.3	9173.6	12880.4	22388.4	6558.91	25381.1	23556.1	12940
3831.93	4421.79	2753.88	7174.9	36556.9	21869	40406	30216.4	22923.8
3754.17	7458.4	4788.82	14324.9	10823.6	7972.26	30636.8	26122.3	1770.18
4562.06	3889.42	4995.31	22056.8	26341.2	12827.8	21919.8	25701.9	3135.6
3045.74	3121	4137.78	14474.1	26364.4	15071.6	14163.4	18587.5	17177.4
2504.62	14983.2	2623.91	7603.76	10698.4	9680.46	23598.1	5293.69	8847.05
3788.57	4486.56	3874.89	12627.2	33162.3	8935.59	9468.25	23511.3	6929.79
1733.59	4108.5	3071.98	10657.9	12639.8	17121.5	48031.4	16125.2	3921.67
5409.81	3434.49	3022.96	11168.2	13927.5	6950.56	16141.5	28574.4	13536
3313.37	4539.38	4709.9	22102	13182.2	13811.9	37922.4	15616.8	11329.5
7447.02	3353	7599.28	11956.5	18241.8	9039.11	21802.9	22164.6	11408.1
4232.65	6868.94	3233.05	10288.3	19128.8	10288.5	28993.4	43454.2	13550
4145.46	6306.14	3351.69	20698.2	22701.9	12485.6	22160.2	8022.22	15714.9
1732.9	3128.3	2384.5	19247	12484.1	9089.74	5276.83	25567.1	20760.9
2798.37	4212.63	3975.11	13584.7	15782.1	15458.8	20367.8	24021.5	18953.4
4361.77	1969.14	3582.36	8258.43	19449.7	15693	32370.6	21743.8	1929.97
5249.83	159.707	4080.33	13463.2	34966.9	16137.2	23016.2	8800.33	19269
4302.33	30004.1	3043	8924.1	25997.6	11391.5	14429.3	15730.2	10089.8
5821.28	6242.84	4498.86	14435.2	6504.95	10285.3	22337.7	20960.9	14481.6
4432.54	3164.72	1836.55	16728.8	34524.6	12173.9	18579.5	15102.4	1811.09
2390.62	6540.09	4282.18	4103.16	17943.6	21174.8	16999.5	24122.6	6642.57
3519.14	9730.28	2334.18	22541.7	12194.3	5865.28	17361	22095.5	13376
4473.72	7170.9	5052.85	39354.5	24855.8	21224.6	26357.8	31280.3	10845.8
5307.68	17852.3	3649.59	9894.95	34482.4	9132.73	11280.5	24942.5	17907.1
2256.89	9931.22	4595.32	8920.29	8206.52	13369.3	25684.7	23594.8	15209.5
3938.72	2405.78	2921.7	21226.8	21701.2	9776.63	31256.7	13818.6	20373.5
3815.09	3944.55	4396.24	17737.3	22027	10407.1	10725.4	21887.1	2024.9
6060.01	2052.89	4072.3	15715.7	24724.9	15490.2	18612.2	14911.4	20759.2
3772.81	3301.12	4722.9	31694.1	7578.8	3485.1	21291.1	12030.8	15489.2
1952.75	5425.74	2484.18	10730.1	13130.3	7784.05	37187.5	16270.2	4602.33
5100.6	4435.56	4935.59	16560.1	16213.7	13266.9	24536.8	21508	12051.5
2612.49	6636.41	2942.23	10719.1	29176	7957.89	11294.8	13243.3	7876.35
2738.55	10616.8	4199.09	18432.7	22148.5	6225.71	11135.3	20340.1	10147.6
3526.97	6829.97	3199.12	7599.23	17390.2	19058.2	19298.5	31954.5	17865.3
2037.35	6578.13	2725.52	6131.08	17305.1	23698.1	19184.7	19928	5594.19
5103.6	-1619.45	6281.86	21602.9	13464.8	15495	16820.9	19030.2	22638.4
3745.9	4656.25	1846.65	31542.4	25711.4	11064.9	13762.6	28462.8	5312.48
2038.1	1722.47	3650.9	15580.7	27114.9	12335.5	13726	19637.9	2330.86
4301.41	4898.05	4592.73	16796.6	27633.7	7904.47	8334.38	20822	15264.4
3060.15	966	2229.97	21366.6	36330.6	26613.2	15682.8	7585.2	25072.8
2681.92	3051.5	3550.41	20350.7	43202.5	11950.1	9407.18	11648.1	4836
2516.1	10096.2	3104.42	4166.93	18532.9	9268.56	33487.8	23263.5	9219.03
3401.48	7006.79	4457.5	13947.9	12882.9	10805.9	21985.6	33445.2	8570.91
3017.9	12220.8	3630.87	19492.1	29940.1	5932.21	15311.2	19611.3	14632.2
3151.56	5340.27	4789.67	11058.6	22465.7	9490.4	20407.2	33548.3	31801.4
4443.91	9745.34	3040.61	23963.1	23017.6	12984.5	15473.1	18480.7	12741.1
4649.06	3910.86	2647.5	17297.8	15185.9	12541.4	28389.2	15226.7	29258.6
2506.19	-186.95	3744.68	16230.8	62722.4	18915.8	18689.8	13111.9	3838.21
5605.5	389.188	2533.83	18744.5	26049.3	10911.7	20459.4	28643.1	29562.8
3722.8	2295.53	3951.89	16288.4	15018.2	14923.3	17472.5	17811	31172.3
3874.99	3091.78	2673.93	12290	27354.9	11736	39756	34558.4	13632.5
4705.4	4168.62	3926.36	12096	16601.1	9748.67	35707.4	12668.2	10981.3
4760.35	3976.11	3922.14	21532.6	34220.1	8394.83	31512	15700.9	11651.8
2578.69	3355.33	3687.84	16794	21937.9	10764.7	19666.8	17246.6	19673.8
2342.58	12243.3	2836.66	5689.67	19983.2	13255.8	18634.9	17080.5	11947.7
2538.73	4297.29	3981.81	13762.2	23955.4	18492.6	10948.2	9331.54	17299.8
4226.15	1510.88	7223.25	16110.1	14986.5	5006.06	10704.6	25972.7	13727.2
4857.75	12091.6	5398.83	15589	6219.27	6116.03	11052.7	3580.23	4808.8
4351.58	3079.79	3594.77	12499.6	26063.6	7534.32	3282.8	34403.1	2930.36
4021.19	5259.19	3015.08	17117.6	37892.2	11534	36912.6	26518.3	5600.74
3010.17	3508.41	5819.19	6981.29	22053.5	10888.5	25858.9	33656.2	10103.5
3436.95	3893.75	4145.36	24734.2	26867.3	19328.6	27411.9	23565.2	19343.5
1595.62	14738.8	758.906	28299.7	26924.2	7332.92	23387.2	22777.3	13890
4433.45	4062.22	3113.04	16839.2	24633.8	12790	12962.7	26456.5	5928.45
2045.33	3901.08	2687.35	6340.33	30349.6	12824.9	9229.77	378.58	14127
4333.7	5060.62	3532.84	17863.2	17267.5	15879.6	17805	25710.3	55107.6
5516.6	7899.01	3587.9	15298.3	11842	38484.1	49027.2	58794.6	16032.1
4026.55	2969.06	3734.5	6773.86	10939.1	16829.7	16310.9	5575.03	13832.3
2215.01	5483.33	2969.95	11202	16118.3	9517.17	23668.9	19670.1	4037.21
3167.33	2745.63	4376.42	12723.7	42610	5690	32892.4	19055.5	23197.6
3080.57	5889.62	2460.46	8327.54	13976.5	2368.56	14020.9	18950.7	13665.6
3220.35	2839.39	3360.16	9026.24	22995.8	11887.3	23194.4	14258.4	13198.8
4322.03	6383.41	3911.81	10417	18469.2	8740.46	23062.9	19645.5	5457.74
5960.81	2055.5	4690.42	15967.6	18160.6	7560.01	42472.2	16100.4	11813.1
6620.04	6924.27	2549.9	6474.4	35568.4	16238.6	21779.5	29558	23593.8
1923.35	11672.5	4849.17	13709.4	1700.17	21016.9	6146.44	22334.9	46215.4
4023.59	3314.89	8242.64	29836.1	17616.7	22884.3	22889.3	18248.8	8111.59
3952.85	2579.13	3403.8	11749.1	36906.6	5805.51	14774.4	22403.6	4747.16
4754.1	2320.72	3920.36	18938.1	10944.1	5053.94	18990.1	11071.3	17613.8
3593.27	4537.72	3446.41	14370.6	29556.7	11729.4	20162.7	13930.9	10971.8
2047.92	2681.81	4358.66	3359.68	16188	6772.17	20934.7	9047.72	7984.45
2970.36	5741.62	3490.21	18078.8	10768.2	8443.57	17950.5	24229.8	3969.09
2510.43	8045.25	4079.63	10785.4	43767.5	4773.08	18135.7	21348	6480.95
2820.78	2152.5	4618.86	15415.8	16890.4	5485.19	20659.7	6481.35	10477
3216.92	3489.82	4651.24	16721.8	17837.7	13619.2	26835.6	32408.8	16497.8
3546.15	6066.78	10718.1	18509.6	21754.9	6633.36	31260.6	10590.5	13414.4
4026.84	8112.83	4054.26	17693.1	9443.61	13681.6	20900	14006	8923.99
1940.8	2344.17	7224.81	35725.9	22664.1	14540	26283.3	24721.9	4328.44
5510.47	3169.89	3087.91	23107.6	60008.4	13386	32128.2	30994.3	8122.53
4731.42	2266.58	3214.09	37697.4	18505.7	20419.4	12076	18151	16039.2
6698.71	4744.15	4893.5	14562.7	38172.5	14769.6	15195.1	22106.7	17678.4
3082.15	2929.08	4010.5	9923.76	33067.1	7911.52	20307.1	21794.3	11409.1
2536.82	3051.61	5475.11	7994.61	28348	13094	21868	6757.41	16011.5
2772.64	11399.6	3090.79	57427.8	16771.4	6248.96	35841.1	28370	15258.3
4597.44	5417.47	2109.14	8524.77	23937.5	17415.8	21315.6	8940.27	21086
3440	2751.69	1702	18615.2	17151.9	9052.42	15995.4	22412.1	19765.2
4188.18	5379.42	2570.56	9528.09	10696.3	3480.62	15993.5	34665.2	3623.94
3991.8	2541.55	1458.99	14805.7	14566.5	6722.53	45819.4	17332	11095.9
5522.25	2815.43	3402.56	5203.54	21048.6	17140	8297.65	41497.2	9440.15
4404.06	3736.01	3946.41	13643.6	26359	4052.18	26025.1	30992.6	10114.9
2930.98	11080.7	2978.41	17422.6	35224.5	10889.2	14823	14153.8	4615.66
2693.89	3479.4	4576.99	6011.66	23313	11694.7	17101.4	26925	16192.3
3986.78	8624.09	5296.26	11598.1	25166.5	8670.01	20080.8	27749.4	19295.4
2677	610.807	3102.28	8334.62	21212.3	11262.6	31568.4	40058.2	2060.56
3369.83	-156.409	3452.88	27748.8	40872.2	14430.3	21786.5	14434.8	8343.99
4905.94	2935.64	2177	1665.69	14889.4	10225.7	37870.6	32096.4	7237
3490.7	589.389	2732.82	15163.5	12158.8	13285.1	40968.1	19465.9	7790.1
1849.62	2423.96	2690.27	6549.99	17771.2	13078.7	43405.5	13950	32267
5899.76	7501.31	4324.9	26076.4	21408	18126.3	26749	27643.8	18371.3
4482.98	4898.8	2332.43	15956.1	30809.7	15753.3	24530.8	16760.2	24337.5
3269.53	2859.53	4269.4	5531.34	20798.5	10778.5	34212	36153.3	11858.8
3554.51	5461.19	2218.7	6986.03	16875.2	15564.4	28225	30229.3	22316.6
4604.89	9698.76	3560.17	37820.3	13870.7	14560.5	16694.9	14844.6	16423.1
2885.1	3845.29	2188.76	23330.8	22415.2	16628.7	19242.7	18119.1	9870.78
2511.36	7062.18	3494.2	16847.9	11019.5	19703.9	29779.4	15373.9	9345.05
2914.72	10496.5	2104.93	20218.2	18702.9	20267	46588.9	12870	4858.24
3633.28	2628.58	4363.95	14458	24993.4	8129.38	16693	19692.4	22652.3
3855.14	4467.31	3837.12	24467.4	33713.3	15898.5	19814.6	21043.1	16589.8
3654.16	7548.72	3420.65	9322.89	34858.7	5495.85	12729.5	18949.2	5529.22
3817.04	4920.2	7023.83	18125.8	16624.7	12146	19305.2	32837.4	9400.48
4089.73	2337.62	3599.69	15139.5	8931.38	6415.62	34884.7	10615.8	10876.3
5772.09	4032.7	2051.5	14850.2	23515.3	6882.12	4531.41	28168.3	19485
3893.16	3118.72	2818	24552	30744.9	10845.8	2120.14	33270.1	9812.25
6030.76	7751.25	3261.38	13199.6	15683.3	11579.3	45498	21428.3	12819.7
6001.25	5286.01	2302.93	13708.6	18790.9	11296.9	19368.4	31638.3	9830.29
2700.32	7124.13	3751.78	3630.48	25408.1	31962.5	33362.9	14658	9903.39
1787.29	3972.22	2550.64	23006.1	48798.5	14049.1	48412	14652.9	6219.57
3496.5	3868.04	3669.88	9506.19	19780.8	8847.4	12698.4	23057.7	7929.64
4030.23	2992.04	2367.62	18316.5	28542.4	5655.32	22503.3	10530.8	11914.7
4051.67	2455.52	3242.72	16784.9	17722.9	20241.2	4996.89	22377.9	17713.9
2518.27	3157.08	5430.07	15810.4	20826.3	7691.13	16332.2	15163.5	12607.9
5654.43	4315.6	5324.59	22390.4	15692.8	16528	28825.3	7037.16	10815.9
3197.94	4944.44	3341.05	11952.5	17440.2	11339.9	6915.14	14459.6	15974.2
4009.6	6491.36	2454.92	8079.15	24537.9	2911.11	16067.3	23346.3	28148.1
2904.92	3302.55	3311.46	6913.42	8664.53	12073.4	12997.6	47300.7	19762.2
3052.13	1816.09	4122.29	16095.3	45558.3	10114.6	6939.12	4434.05	19322.6
3271.49	1162.83	7324.65	28380.8	16365.4	9170.74	26297.3	11060.6	16975.8
2689.17	2462.86	6906.59	7168.47	28647.3	23715	16144.3	7303.7	15768.3
4451.91	10867.1	3253.7	6505.95	13464.7	5395.81	12003.2	15263.5	11672.8
5386.58	5447.09	2859.14	14596.6	24917.5	13223.4	14287.8	16284.5	17947.6
2809.52	8105.4	3488.83	15831.2	33105.8	6355.52	7588.07	13695.7	19501.3
2974.05	5028.81	3648.99	24942	64090.1	15839.1	22258.6	16285.9	8942.57
4049.72	6010.7	4248.18	27013.8	36324.3	17545.9	36670.5	20572.8	14784.1
4243.53	10323	5972.51	26897.4	44032.7	26366.4	18256	27715.9	25726.8
4731.81	2452.07	3911.47	21889.9	34808.6	3756.98	42931.8	5610.84	7411.12
2585.74	8831.32	2488.65	13902	24307.7	10101.5	2210.68	22985	5315.67
3326.3	6839.88	3662.6	14262.4	16772.4	11187.2	27761.9	36922	9463.66
1651.21	3633.19	2581.64	19973.9	15261.4	15854.2	33278.7	19651.2	7172.07
3982.34	12607	3550.8	12897.5	33042.1	4679.41	44705.8	22048.8	12475.2
5545.85	2410.5	6009.62	13737.2	24011.7	23774.1	23718.9	26990.9	14062.6
2218.72	4053.28	2855.33	30681	7029	7723.39	27423.8	9151.82	9922.95
4212.77	4824.38	2448.58	15277	14429.4	1382.91	28170.3	31280.1	42752.3
2925.97	18245.3	2775.15	6625.06	33644.3	33014.6	16549.8	34657.6	8904.31
5154.83	2622.05	4218.23	8673.96	17951.3	12190.3	27432.5	14120.6	10514.6
4308.94	3680.97	2497.57	12055.1	23512.3	11142.3	24846.8	9011.68	6796.51
4784.65	166.287	3733.87	9826.53	36217.6	16697.2	17506.6	26892	6429.99
4724.32	3756.43	3944.13	11088.3	35122.1	7349.98	21143.8	8564.98	20639.4
2617.88	2612.5	4476.12	22425	8999.52	10070	29766.3	25470.2	4911.81
4563.62	5994.79	1457.54	11956.3	19015	17616.7	14281.2	13995.8	9323.1
2675.4	5652.36	6928	13049	21898.2	4755.66	57481.5	24842.5	19181.4
2517.24	2545.85	2904.08	8881.28	27462	23081.3	20980.8	47901.7	8345.22
1942.2	3540.5	4134.36	9753.64	20930.8	12424	30053.1	17211.1	39660.4
5310.98	19099.4	3906.47	17960.1	23546.5	13165	25924	18843.7	15342.8
2867.51	1903.36	-1852.58	15602	27696.8	8437.54	22667.7	9564.97	26247.8
8455.06	7534.41	1883.86	9457.85	12456.2	8518.84	25577.5	33351.2	5943.98
2644.5	12825	2069.23	20673.7	31294.7	21047.3	23840.1	22765.5	14291.3
4269.85	13802.1	5250.88	15791.2	20242.8	12774.1	24368.2	2194.25	33364.3
2891.99	2568.31	4132.08	16856.5	15030.8	4436.87	3445.39	28244.5	10350.2
2459.07	6550.38	2862.79	14583.3	11398.4	11935	20819.2	28726.5	9604.21
2076.96	2223.33	2409.52	17781.3	18967.9	13369.6	27405.8	14327.2	15244.5
3982.83	1832.23	3961.01	3333.76	2332.5	4754.69	49024.3	23347.2	5123.64
3675.44	17114.5	4204.96	20993	14933.6	15778.1	17735.9	10373.3	17028.2
4414.06	6263.27	1555.08	27853.9	26736.1	5650.67	19406.8	12526.7	17660.7
3112.38	3641.89	6052.73	24069	31306	17442.8	31602.9	21795.1	35856.3
2314.59	3499.64	4236.62	17051.7	8193.51	3452.09	1256.77	21638.2	7385.57
2690.33	3995.71	4938.88	13331.2	19526.3	9043.31	37346.1	32485.6	23717
5502.07	2770.13	3728.08	30117.1	29664.5	7610.15	25436.1	16406.3	10180.1
1761.91	6800.07	4290.77	5844.4	17809.4	9995.64	27653	40109.4	22032.2
4241.63	5151.18	2759.06	5837.96	38866.1	30294	18072.7	27135.7	14465.5
5827.54	4849.93	3628.77	31759.1	22676.2	13180.6	23474.5	24813	23026.5
3604.93	9906.71	4032.15	12027.9	22356.9	13880.2	12630.4	8148.98	21309.4
2258.04	4272.54	3083.3	26652.6	23112.6	12850.2	13016.2	19050.4	17954.1
4557.18	3486.88	3079	12906.2	14120.4	9153.78	15364.8	3056.59	6986.45
3483.46	5417.33	3658.94	29727.7	47849.6	6117.39	13391.1	21581.4	16637
3886.58	3485.05	5738.52	30236.5	35461.1	10382.2	24111.2	18913	24485
2708.58	2452.88	3776.78	16953.8	22712.7	2496.84	19260.7	13542.2	13787.7
5498.48	4744.08	3419.43	24719.3	17825.9	25106.5	1700.13	14756.4	19098.6
4319.03	8174.15	4242.79	19996.4	15839.9	16563.1	7827.35	9412.83	10324.8
1801.72	6874.38	6602.41	5130.46	25107.5	4802.14	21137.8	14235.5	7011.97
3165.22	7161.62	3342.34	9094.62	22845.3	10141.6	25766.1	22800	12861.7
3032.95	3608.73	4497	19576.7	15685.8	8890.11	22388.1	37427.8	6622.26
3325.4	2756.31	4538.81	4938.07	33905.7	17732.3	27763.4	9808.43	11247.5
3717.19	2784.43	3202.36	11345	5172	7437.68	32459.5	7428.86	7237.05
3755.65	2680.43	4300.12	24072.9	25771.8	7364.55	38021	18231.8	15071.8
3000.25	6583.36	3634.77	9342.22	14892.7	6001.8	57032.8	16143.3	10401.4
3696.9	1985	4889.37	11131.5	24882.3	6851.23	20628	27796.8	19888.4
2752.96	3952.9	3405.14	5792.84	66351	5267.95	25059	19128.8	14735.9
2706.35	3134.43	4575.32	10244	15969.4	5813.38	27609.8	3543.37	11453.3
4994.9	5584.4	2285.23	19965.6	16652.5	4958.95	20246.9	24773.1	16838.2
2183.39	3508.83	4309.89	9440.82	13466	12499.1	15311.8	7790.36	27552.5
2498.46	2632.74	3358.88	10565.1	22813.2	8466.25	5332.26	7014.98	3604.24
3450.62	10897.3	3291.22	16892.8	20094.7	11298.5	28329	18770.7	10605.1
3274.67	7186.56	3537.12	19850.6	17349.9	7659.29	18855.8	22934.7	4329.11
4728.22	3625.12	4277.74	17919.7	33593.4	8180.53	22348.8	36579.6	18914.1
3059.22	-118.643	1968.15	12900	22442.3	6217.15	34037.8	7891	4432.72
2308.63	4008.82	3354.54	12482	18465	18578.3	15855	21438.1	11938.5
2068.19	1792.67	2415.28	9982.68	58198.8	6994.04	18745.8	15466.4	15379.2
3971.79	6854.83	3075.1	20567	8502.32	8340.85	22595.6	20666	8481.22
3167.13	3794.84	5295.77	21044.6	44820.5	10216.7	52370.6	14848.6	16593.8
4764.36	2679.68	4070.07	11917.6	46162.6	24176.6	12447.6	12827.7	4451.23
5790.98	20503.8	5671.72	13587.3	23150.7	8135.35	25377.7	26404.9	14121.4
3266.93	2730.78	3064.07	14279.5	22616.9	29086.1	13947.7	18989	1816.71
3388.75	2213.77	2380.01	20783.1	43511.7	5886.27	16401.4	9569.76	9359.67
2836.53	333.899	2892.94	23185	30717.6	14239.1	18559.6	11493.4	6816.26
1903.94	4990.01	4443.93	27053.3	29541.2	13320.6	22577.3	22227.9	12596.4
2556.3	3360.07	4038.57	8341.29	33128.5	8155.99	15409.8	29908.6	3808.57
3807.36	4901.68	3880.77	10259.7	32740.7	18351.8	22002.6	1298.07	7524.65
6181.77	4884.45	2736.06	11628.1	23953.3	9257.67	22971.6	14221.1	1325.62
2477.88	3945.68	4038.83	17715.2	13663.1	7222.44	22298.5	10003.7	24403.8
3846.59	3497.53	3586.4	10047.8	13325.8	15554.2	12043.6	23710.3	25238.8
4217.92	16882.2	3492.25	14903.5	29778.5	27700.6	42593.3	26533.3	24570.9
2725.56	3872.75	2349.6	10590.5	32305.5	8041.27	13229.4	21536	10375.5
2787.65	2808.43	3947.2	21561.2	6528.71	11989.7	32384.7	8957.78	3528.48
4256.04	2915.58	2969.78	17094.7	28267.6	16208	13152.5	24555.3	9742.95
4411.88	6275.36	4008.79	22536	24121.1	23477.7	16658.1	20415.4	31360.3
4945.97	4151.33	2386.44	8779.85	25552.3	6900.7	8352.47	6880.3	16002.2
2544.01	5334.99	3371.54	20836.7	10802.2	7100.46	41239.5	32084.8	12465.1
3220.4	3531.18	5455.54	9178.29	23810.5	12300.1	16352.4	4806.14	14807
3223.31	21592.5	4417.53	38759.3	17151.7	8283.78	26169	20591.6	9531.25
-1927.03	2900.96	7086	4497.93	18473.7	8433.22	23133.7	12596.8	17862
1898.88	5524.23	4940.45	16152.8	16801.2	12925	34851.9	16640.5	14734.6
3805.32	3229.95	3770.82	13066.2	13026.6	11254.3	23193.2	25399.3	20842.2
1605.78	4443.43	3921.77	10381.7	8940.19	12886.5	36576.5	36495.5	7817.88
4694.54	3348.55	2392.91	8565.63	15439.2	17095.7	32784.2	27407.5	3404.01
6462.7	6382.46	1513.38	9202.71	29413.7	15004.7	18419.5	12325.2	13396.8
2838.5	7060	1904.18	8701.73	27404.2	7068.31	17846.5	8478.49	26593.7
3195.27	4381.71	2933.82	25300.1	24962	10771.5	33131.3	8808.48	11298.9
3640.85	3304.61	4860.39	12527.2	29720.9	9068.31	54276.8	18341.2	10397.1
3308.92	2667.42	1840	17491.1	12135.4	11062.7	17501.6	12387.1	34746.6
3402.87	3694.86	5201.95	12409.4	7941.38	17871.8	4285.47	30145.6	12047
2119.82	1940.03	4601.85	21568.9	18115.8	22651.1	26182.8	27127.5	35233.4
4913.87	1463.91	3074.29	18441.7	13564.7	10610.8	9792.85	30113	12223.7
3859.88	2090.31	3457.24	4805.72	14515.3	17065.7	31135.9	31407.1	12051.9
3603.23	5602.57	3182.86	13944.5	8019.09	11579.6	21558.6	37766.2	9334.34
4063.98	5387.31	2471.28	9404.59	20883.8	18163.1	22303.3	18609.6	13825.4
2554.67	7833.44	4309.38	29991.5	35718.7	7132.19	14429.7	5373.23	16242.5
4519.42	9918.3	2406.1	17662	25953.6	19515.7	21604.9	12543.9	15523.5
5094.06	7830.32	7011.37	9273.65	20177.8	15815.1	15806.6	21671.4	11060.9
3123.79	6744.5	2248.08	17811.9	13351.1	16278.9	55278.1	16249.4	9163.82
3206.77	3048.08	2564.4	16910.9	13384.7	13174.5	26190.7	3300.41	13959.8
3728.02	2364.34	3103.7	20846.9	38326.3	7226.84	12253.9	24935.2	3044.86
4988.61	124.537	2054.73	22677	35445.3	14987.3	13182.4	26114.7	23625.9
5028.88	2825.31	6445.05	5422.59	17310.7	9230.25	19234	17162.3	10251
4897.68	4334.97	6561.86	22699.3	30064.6	9276.12	30263.1	25778.4	16997.5
6550.44	2894.36	4928.57	6394.65	29267.9	8621.93	24549.8	16530.8	4604.98
2755.6	8304.42	3018.09	10889.8	20461.9	7654.4	33291.4	38502.4	10133
3353.64	3989.56	3857.44	11961.1	28815.5	5972.73	47263.5	16819.4	32057
2766.52	3013.11	4111.23	15689.8	13175.4	15629.6	5510.61	19516	14244.8
4915.23	6440.29	4891.8	22491.2	25245.1	14439.8	30032.2	24503.5	17945.3
4865.9	7348.35	5024.02	19841.3	16801.4	7622.5	13642	49392.5	16881.1
3340.22	6560.45	3288.09	10661.6	19133.7	13134.7	40389.6	18380.2	4951.88
3704.88	8423.15	2832.6	8838.25	32229.3	7333.35	31021.1	43307.5	9913.43
5455.82	8894.59	3121.77	11092.5	12430.1	14475.5	28165	10547	22876.7
4191.95	2797.39	2523	12784.5	31340.5	10057.8	22429.5	18002.8	15979
3142.46	2392.28	4170.59	8934.14	12836	22047.8	12670.9	32869.8	15657.8
2723.16	6553.35	3716.29	44828.2	25084	8209.72	8967.59	16783.2	31869
3738.17	4162.25	3198.12	27926.7	27634.3	16739.1	33046.2	23630.9	11637.6
5842.4	4925.98	3599.36	22490.5	22283.4	5871.95	12259.7	22459	18767.7
2570.11	4344.63	2394.63	7632.95	26287.5	11529.8	16607.3	13408.1	27987.9
4245.23	9389.41	3874.28	26578.3	23354.6	10237.9	8955.33	21790.5	13203
1934.44	6001.83	2297.78	17296.7	30103	28444.3	20621.3	24431.4	18602
2898.18	5149.54	4630.83	11051	11840.5	9709.57	8004.15	8006	5039.44
4432.58	8674.83	3441.4	10618.7	24732.4	14011	30036.9	29218.9	11911.9
2547.6	3838.17	4248.71	20590.5	5645.56	14473.2	24125.1	17264.1	9836.7
2253.33	6646.83	1775.82	4971.63	20602.9	12008.7	24592.8	29297.2	17071.8
3022.82	8810.7	1610.72	12697.4	34569.8	14174.6	4466.55	25351.8	7671.74
1970.12	5567.56	2604.95	9374.82	19894.9	12462.5	14663	12429.4	11242.8
2288.82	2360.38	3715.36	4484.53	14958.5	5269.51	26984.7	16384.5	20018.4
2172.15	6450.06	2965.54	19375.5	27149.4	13809	18695.5	32836.9	17128.4
3768.95	10369.2	2192.66	25230.3	14900.2	13525.8	20203.1	35656	11547.1
4641.62	7754.75	4970.49	4752.34	11205.3	13312.8	19037	26060.8	10418.2
3914.93	8363.69	2762.79	6737.76	18690.2	11988.6	39665.9	8349.84	31737.3
4199.66	5307.35	3454	21633.5	18774.8	7556.62	36644.2	22187.5	10825.3
4631.19	107.839	5662.8	36897.6	19964.1	15751.1	24392.2	15721.8	8988.61
1399.05	8427.31	2420.46	14574.1	37586	14257.4	12081.9	2329.97	5184.37
5402.18	5592.52	4372.38	17523.9	19521.3	9098.93	18117.6	19334.6	10550.7
3114.62	8249.42	7097.29	5155.69	34122	17844.8	12094	37678.4	18744.5
3929.54	11483.7	3184.91	16496	22120.7	5592.73	21942.6	11812.2	6881.68
4335.81	12757.2	5967.47	19670.2	29137.5	8558	3157.87	16052.9	19482.7
3668.23	5009.97	4404.38	10776.2	33983.6	9412.44	15077	13992.8	8791.14
3102.03	9057.06	4790.63	16429.1	16916.9	13595.3	20267.8	17325.3	8331.06
3917.32	12211.1	4013.5	15080.4	46023.1	13002.5	40118.9	4738.68	6803.95
2393.73	3468.85	2614.74	17377.9	42699.7	13760.2	23218.5	12934.1	34605.4
3031.61	3301.01	3057.5	6226.94	22741.8	14189.8	25066	50225.1	14837.7
8176.69	6135	2929.85	9825.33	17049.6	16399	28739.2	20090.8	3248.32
4794.38	3025.71	3171.62	6793.48	25762.4	6218.91	17393.8	32245.1	10281.2
3216.11	2236.89	4546.42	13416.1	19420.2	7723.79	28471.6	31536.3	17499.2
2857.09	4728.71	3982.89	10164.5	14400.2	26912.6	24583.2	15899.9	7462.4
2266.44	6618.76	7794.22	30046	32560.7	7046.92	24039.6	9113.71	4007.72
3702.6	3047.31	5112.5	13899.5	21617.5	11281.1	29002.4	33306.6	2553.96
1957.42	19249	6358.92	8096.51	20403.2	5249.34	15045.8	16736	9038.69
3428.03	5010.49	4175.59	4388.9	25784.4	8178.29	18288.1	17086.5	13383.9
2302.01	4882.79	4047.43	10409.5	8559.9	4811.2	35595.2	9635.84	3078.9
5022.81	19968.4	4594.24	14254.7	23162.9	14170.7	30121.2	19906.1	8852.14
3838.76	7678.31	3211.7	8902.57	25547.3	3915.33	25476	17341.8	28911.9
5002.5	4342.18	2685.3	7392.65	25418.6	35919.6	26533.4	18445.5	17022.5
3286.34	12982.1	4381.36	15476.5	22773	11216.3	14888.2	9218.25	6978.07
3453.65	2140.58	10524.9	22109	11045.8	7114	13918.5	23649.5	3078.65
4371.1	3090.38	3936.59	20647.5	7567.67	6622.5	18561.5	32792.3	8859.22
3499.34	5817.93	1853.69	31650.5	33551.7	3303.33	16947.3	21603.9	9399.86
3144.53	3588.03	4258.83	5976.04	6822.71	16907.8	15343.1	26582.9	8762.69
4197.34	81.2073	7561.24	8413.62	20182.5	45003.5	21532.5	13015.7	14934.6
4082.29	2832.76	3774.89	11894.3	11403.6	23343.3	15172.3	21403.7	13585.5
2020.77	2516.6	4812.22	1886.03	23812.8	8394.34	21680.2	22544.8	11874.4
2035.79	6808.9	1975.62	18416.9	20609.1	10619.3	15514.9	18144.4	9476.12
3102.06	3875.11	6421.62	32757.5	24103.9	14372	12143.3	35911.3	17287.4
4598.16	3484.97	3677.69	6597.6	20943.5	21272.4	30235.1	21295.1	10569.5
1871.51	5259.7	3921.15	13687.2	12952.6	6018.12	41208.1	17024.4	9078.97
4309.75	7764.32	3205.38	12614.7	28462.6	9232.61	4033.27	16238.5	6470.94
5197.62	10358.3	4066.04	21940.1	10619.8	8433.35	17897.1	7277.51	15862.3
3551.29	4081.4	3402.67	20396.6	18064.4	8609.79	27300.5	29384.2	12290.4
3071.94	5010.85	7234.86	6934.51	27583.4	8892.89	11982.1	23831.5	13137.8
-380.039	3519.19	207.448	6945.95	36372	7591.26	25208.2	9218.09	9505.6
6814.42	-774.318	3729.12	22301.6	16706.7	19594.7	35960.8	18341.1	12353.4
5496	7172.47	3127.28	18281.1	10614.9	4730.75	39846.2	20838.8	2432.82
2808.88	6250.27	6293.41	19003.4	26891.2	11461.1	13339.8	25693.2	2381.22
3942.46	2310.34	2984.19	24187.8	10370	10454.4	26859.3	16642.7	6548.87
4438.99	446.274	3114.04	9954.5	40119.6	19792.6	30399.5	13723.7	12416.8
3059.15	136.715	3520.76	22985	11645.7	43257.4	33347.6	19569.8	1449.66
2026.13	8949.1	3521.38	23936.2	19452.6	22160.6	19876.6	36842.1	7124.25
3669.94	14013.3	2125.45	22130.6	31253.4	43878.4	45312.9	4862.47	20965.1
2685.31	6095.89	3744.47	25161.2	3696.69	13184.3	57363.3	22057.8	11642
2262.06	4902.09	2010.98	18627.9	31205.5	10500.1	15835.6	33941.6	881.295
2012.15	5455.12	3248.48	16879.7	24112.4	9391.03	24096.1	6942.02	8653.21
6041.02	3789.62	2787.7	5626.28	15263.5	27185	30175.1	24637.4	8573.41
4012.75	4074.43	4053.38	23382.8	37867.3	15412.7	25837.7	18574.9	26122.1
2005.48	3450.03	5098.67	23879.3	9728.88	7234.71	19347.9	19460	12555
2443.05	6477.24	1813.67	18083.5	16207.8	4583.14	21326.8	21540.2	15601.4
1375.97	3310.53	4281.1	11102.3	34355.9	10050.7	33150.9	5752.57	10808.7
5338.34	5555.02	3192.27	43983.3	2643.01	12576.9	14516.5	21958.6	2884.21
4235.8	5316.45	3131.03	41994.2	65177.1	7799.74	14013.2	12861.3	7537.65
3085.41	3595.49	2612.89	16854.1	13122.5	9326.17	27231.9	16733.7	15213.6
5123.62	4182.53	4358.61	7727.03	10330.1	7639.41	26542.7	9140.62	12347.4
3114.19	14362.3	4396.61	4328.25	16555.2	6750.68	22279.9	30060.2	12811.2
3303.56	2437.76	3880.63	13757.8	30857.2	21226.5	46869.7	24565.6	12086.5
4194.98	2889.78	2931.53	8966	31122	23106.1	17843.5	8176.07	9507.1
3769.71	3753.57	2822.16	37999.4	23173.1	22641.7	25625	12893.5	12406.1
5499.67	2734.05	3469.32	9647.58	15649.3	18173	18701.3	26445.6	13682.3
2676.07	4226.56	3221	18174.1	7984.5	18669	31197.3	18600.2	11109.2
1609.8	4111.79	3009.44	10660	13520.2	18997.5	14010.5	24970.6	19827.2
3286.5	1893.4	3337.65	6508.1	11547.9	15089.8	18981.6	32905.7	18530.5
4589.5	4396.75	2230.38	10293.9	18143.6	15278.6	20650.7	23815.2	18512.6
1400.25	6491.88	4850.72	18848.1	18325.5	5027.24	10553.2	29416	8305.65
4509.97	3265.57	2972.09	6033.94	18457.2	8461.19	37793.6	22438.6	10038.7
3856.56	4755.68	2725.76	13593.6	34499.9	11033.9	39515	6831.39	6059.81
2266.22	3623.11	2267.28	12879.3	19494.1	12636.5	41205.6	29378.4	2592.96
4242.36	5200.95	4284.36	12136.5	20102	5269.18	20301.4	14775.2	24374.2
4696.21	6511.17	4254.15	28293.3	17593.2	13416.8	23903.2	12258.2	24163
2884.33	7402.89	1989.87	21422.5	29057.3	13171.9	17974.9	35433.6	19361.6
5592.29	6704.5	2677.25	25474.6	22688.9	30460.7	44312.2	17522	11224.7
3777.88	3731.28	2937.46	26402.5	15450.4	11802.5	18947.3	22059.9	11889.3
3167.61	3357.15	3201.54	26410.9	33617.6	10267.3	27702.2	24907.5	6475.33
2211.03	4391.24	3696.12	12335.2	3031.29	15866.2	25179	4937.26	20561.4
3944.7	5920.14	3547.02	14833.2	31709.7	9803.23	11085.5	20178.8	16626
1852.49	7588.94	3062.61	18749.3	23289.5	13502.5	27303.9	25710.3	5192.74
3200.95	2340.57	4594.48	19789.2	12336.2	13341.3	21907	20413.1	16939.2
3821.05	4527.28	4512.5	12407.8	27927.2	16938.4	23777.8	28559.7	13175.4
4502.13	3568.72	2591.5	16618.2	19595	16397.8	21074.2	12763.9	17400.5
2419.9	5068.67	3984.51	15842.7	13013.3	16642.2	26080.7	41422	20421
3603.59	4223.6	5984.2	3494.69	17807.6	24381.5	31625.1	17124.9	6959.36
2908.22	4001.17	3726.8	11132.2	12748.9	16042.9	6983.6	15071	6004.57
2558.23	12627	3853.79	30549.3	30001.7	8681.29	41834.3	27377.2	24076
3700.25	6136.77	3114.77	6806.1	12820.5	17016	15693.8	7518.76	12268.9
2446.27	4654.43	3250.74	26887.7	9040.2	10234.6	27037.4	24911.2	24438.7
2475.82	7520.53	3946.94	13525.9	11861.3	8457.02	37418.9	9945.33	48243.9
3730.12	7937.02	2407.56	16555.3	14760.4	14331.4	28839.7	19212.3	11548.9
3113.46	5428.19	3190.46	9598.7	26651.3	13503.7	20175.9	27287.4	9609.47
2226.02	4540.85	3214.93	7178.26	16156.5	41744.8	21878.4	21325.4	11616.6
3019.28	5125.42	2609.31	8830.78	37702.8	14773.1	8473.34	22341	28584.2
4423	3441.25	2453.14	16856.5	16443	12050.8	16446.6	7700.44	12908.8
3738.93	2160.41	4465.59	10870.8	36618.6	17511.5	23368.4	12034.8	4720.06
3692.23	6862.76	4226.52	7042.47	8839.17	13707.8	15431.1	37008.3	8142.69
5042.11	2984.12	4571.48	25289.1	33987.3	17444.6	24216.1	26437.1	19081.8
3604.69	3817.82	5704.47	8437.73	21128.2	3575.55	26552.3	3427.07	17737.8
2612.8	2185.49	4893.07	11302.6	31661.8	19126.3	17108.9	42459.2	10067.8
2035.39	6797.77	4188.02	25980.5	23861.8	7570.58	33102.3	21548.2	2859.88
1973.74	7596.88	3269.42	37270.6	9981.07	911.625	14850.6	17612.7	10244.4
5470.03	3830.18	2917.12	14696.6	24183.5	11340.8	23766.9	28422.8	14628.8
2631.65	4383.79	5478.12	22434.8	25689.5	9785.88	13000.1	13171.5	3547.48
4590.46	3570.75	2341.91	9764.5	15362.4	5692.05	20660.5	28487.4	14893
4010.57	3824.87	4473.28	10152	21661.8	17461.3	19134.1	50930.7	8134.73
3084.95	2838.64	3840.94	6111.6	9795.4	18227.5	22570.6	10315	14181.3
4481.1	6402.59	2581.57	18450.8	31744	19731.8	28976	26061.1	19899.9
3316.67	2800.17	3181.77	5669	45946.9	16485.2	22483.4	30632.6	7300.68
4308.5	3225.17	3190.42	11094.3	36260.1	8257.39	11889.8	695.945	27863.5
2953.51	2849.29	7292.64	10522.9	28128.9	6660.11	23510.2	13878.8	9098.25
2430.57	2371.72	3501.33	17676.5	27508.8	8420.98	9132.08	23670.9	7206.03
3809.58	26091.8	6704.62	31089.2	15593.5	5473.81	11902.4	13014.4	15598
3530.15	4764.77	2598.86	4271.76	28690.2	11907.7	13532.6	43513.8	19131.7
2600.76	5011.4	2868.9	7867.63	23883.1	11491.3	12145.9	16156.6	8981.2
1781.26	7800.67	8419.52	10763.6	22638.4	6853.2	24204.4	11297.2	7083.61
4259.41	2490.29	3272.91	29162.8	20502.6	7918.24	16536.6	15852.9	11618.8
6173.36	1959.44	2808.71	9816.85	31424	9229.58	6515.87	28571.9	8320.1
4970.66	3487.75	4650.24	24327.1	12462.6	7617.38	34375.1	20741.3	6122
3762.37	1403.05	2937.58	10089.7	46834.6	22601	10692.1	47030.9	18921
2806	8902.61	3065.78	7682.88	16838.3	33017.1	11648.6	14574.1	6315.07
3729.21	4454.05	5129.23	4451.87	18395.9	15578.7	21082.2	27520.5	19762.7
3284.75	5343.28	4192.58	6351.07	26448	9138.64	26447.9	12832.1	7754.96
4180.43	3279.8	3493.41	15132.5	18866.1	11472.9	14108.6	38200	13028.9
3212.75	3131.88	4530.51	15292.6	13784.5	14381.4	34269.8	23987.8	18796.2
3954.61	-2057.44	4597.31	21218.6	33619.4	9311.99	6383.45	34282.2	9634.42
3098.58	6280.62	3162.25	22242	12220.5	12612.7	30491.3	43606.9	13860.8
3751.77	6442.46	2919.14	16392.6	20529.7	6899.44	36956.2	13840.3	4560.29
2785.2	4516.03	3202.73	9453.3	12991.3	7599.09	25253	28091	16341.5
2880.19	6212.03	1262.54	16020.6	10764.7	3680.45	19983.2	21056	15317.3
3573.76	3641.11	2574.65	13291.2	18410.5	20756	17900.5	19611.3	9678.8
4948.12	14491.2	4964.5	25304	45367.9	10749.4	26135.6	77921.9	23702.4
2272.3	3182.84	6504.99	15107.4	34296.5	6534.85	23611.9	7774.32	20640.9
4919.73	14219.5	4462.75	32708.5	46190.2	8461.16	27312.2	12447.6	13617.8
2640.67	3101.26	2364.39	4567.01	20592.3	20390.5	15612.3	20452.7	18386.4
5559.03	5066.34	4525.88	18686.7	9631.95	37311.7	26118	10098.2	22567.1
2396.78	3886.84	3842.19	14268.9	31291.9	13030.6	16329.5	45590.1	18280.7
2695.51	8627.14	2832.54	19705	24393.6	7228.8	18344.1	28809.3	15968.1
3673.27	448.152	5041.57	16036.9	20979.7	7644.15	18854.7	6471.33	9471.96
2664.25	3337.61	3193.05	9231.87	11849.9	11860.6	12448.5	30637	2514.07
2703.99	4381.1	1901.26	22372.4	21451.2	18475	13883.6	19608.7	9452.26
2981.06	104.16	1668.6	26756.3	17339.6	6617.28	34619.9	4442.82	18611.4
3895.79	5373.83	3746.77	12655.2	42060.4	3747.87	25303.7	22145.8	14151.3
4650	5242.75	2786.21	24316.6	14441.6	9349.41	24629.5	16892.8	34811.5
2051.51	6166.84	3566.84	18587.5	29545.7	21156.6	19134.6	25830.8	18694
2458.75	2911.84	5592.68	14958.9	34363.5	9995.93	39287.9	19721.1	10823.3
2669.4	3386.33	3297.75	11842.8	17591.6	7708.77	18809	19552.4	3020.18
4015.13	3735	4882.4	12930.8	16624.2	10049.5	19616	19610.8	6240.23
3793.08	4216.91	4166.11	30288.8	15487.4	14243.6	16705.6	26900.2	11145.9
4782.35	3945.26	2343.57	11476.5	29499.2	19284.2	49326	21441.5	4975.56
2844.82	11172	2751.5	17960.1	18430	10993.7	31900	34265.9	9989.43
1975.11	5276.23	5505.56	19262.9	17914.6	6743.34	21277.3	13447.4	23019.6
3975.09	11820.5	4716.37	16703.3	19606	8231.44	35934.4	21703.8	29838.2
3975.62	3414.26	5277.78	8869.3	11119.1	14655	11940	35257.6	1536.58
2792.98	7191.64	3238.17	34359.1	14703.8	8375.68	16011.4	15907.4	6140.83
1416.71	2116.84	2749.87	12677.8	18150.1	24581.1	15143.5	29717.4	16991.2
4189.97	3193.51	2235.02	19103.2	23774.5	8803.61	11800.4	8878.96	10904.3
3927.02	4566.62	1156.21	26573.5	24462.8	12923.6	19867.2	15693.4	35316
4124.66	7604.6	3467.51	10336.2	21662.6	11977.2	21507.8	59861.5	8296.52
1345.75	5667.34	3499.5	13554.7	19704	9993.7	17097.6	20039.1	12372.1
2604.39	4564.38	3136.04	10507.5	33725.1	10711.8	12035.4	22536.3	12396.5
4929.32	2710.85	3697.24	16022.1	15441	9591.43	29746.7	31377.5	9780.28
1726.77	2596.71	2546.63	9459.39	14285.9	10945.7	37597.3	22700	2743.88
5013.25	2769.76	3853.43	6691.19	46541.7	9621.81	22646.5	30993.3	11151.6
2547.16	4879.27	3474.27	24306.7	16603.5	10297	17760.5	14015.9	33130.3
2308.93	2834.27	2834.83	5124.74	19419.5	9066.7	46282.4	14466.5	20079.9
5754.32	9865.14	4134.81	11218.5	25147.7	14435.2	20533.2	16765.8	17531.1
7103.27	1840.49	2347.48	16282.8	9127.04	13722.5	15045.5	3933.97	794.524
3570.92	5822.68	4665.46	14013	38780.1	15850.4	34507.7	21015.3	13687.7
2364.89	10619.5	3223.86	6415.19	26053.4	10978.2	9406.45	24803.5	6690.36
3170.59	4711.22	3825.23	12491.2	66270.8	18462.3	25063.9	23883.9	13909.6
3192.26	6678.01	4225.43	14469.8	25034.3	12135.5	20711.2	15548.1	5248.34
2490.72	8397.61	4164.07	20569.3	12636.8	13590.1	20985.1	17497.3	8708.6
3433.66	2270.02	3520.92	5544.6	18241.4	17192.5	37511.3	21087.8	7906.75
3908.01	3867.51	3589.07	5452.58	11949.7	9988.25	36313	19455.5	16780
2492.44	7748.29	4585.1	12303.6	18013.1	13886.7	21302.3	32619.3	8974.88
3173.54	3665	3024.16	16258.5		9793.12	24462.1	24304.1	16500.4
3276.35	9506.62	4013.12	12065		18387	19608.6	11539.5	8165.76
2678.45	3497.38	5073.24	14695.3		13298.3	34424.5	8643.3	14202.5
4572.4	3996.72	2921.11	11640.7		17202.5	1569.37	15507	26814.3
2506.79	9157.94	2986.53	16682.5		19840.6	23190.8	16385	27668.8
6980.9	5024.6	3311.86	33990.5		10088.9	17161.1	16676.7	5325.21
3725.34	2171.71	3716.89	4150.51		22802.5	16278.6	6521.07	14140.4
3719.19	5708.19	4224.27	21863.3		18612.6	17801.6	29229.7	5526.76
2396.25	2809.18	2724.71	8459.74		17620.1	26401.6	11251	12061.4
2852.3	4451.13	3758.78	20681.9		6003.22	20470.5	30360.2	5598.24
2728.26	5187.53	4190.21	12710.5		9772.31	29795.1	20049.8	7402.02
1994.38	3265.06	4419.36	6748.06			32781.9	53367.4	11081.7
2279.14	3116.14	2416.65	20161.2			16669.6	35050.3	6545.93
2959.57	6126.43	2987.74	10125.1			30295.5	15724.9	4889.4
2310.39	992.153	3614.55	15325.8			22123	15607.5	7813.73
2150.67	6791.12	3935.04	21149.4			31404.3	26131.7	5852.46
2571.19	3304	2013.15	19458.5			43366.4	30217.8	19655
2451.58	3431.5	4406.79	19140.4			53056.2	13736	22866.4
3660.67	5192.88	3503.66	10384.2			37288.3	20432.8	8113.98
3899.22	2529.59	4855.06	14295.2			49026	41741.2	18589.5
3932.85	6554.88	2921.34	5026.33			35162.2	24898.3	9197.59
2742.08	5230.78	2839.24	6633.25			15244.2	25161.6	10773.9
5269.53	3315.27	5864.75	21395.1			10301.9	23258.9	19316.7
2442.22	4440.81	4824.26	18335.2			10456.4	23641.8
4316.86	2157.69	1952.3	22924.6			3252.93	20087.7
3042.94	5252.93	1965.53	9691.4			11072.7	22567.9
5065.7	6403.16	5642.31	21990			10113.8	41293.2
3627.94	1471.96	3703.41	9841.37			59821	19514.5
3516.93	9464.84	2608.86	4411.62			21485.8	22348.5
3493.14	16356.9	5618	17317.6			3952.24	50897.3
3646	4955.61	2971.83	10241.9			25311	5822.6
4137.97	3450.96	5849.61	21322.7			31123	8967.14
3174.53	8914.75	5306.79	21016			19021.5	26616.6
4616.99	4924.17	4842.5	7087.34			22634.9	17832.8
1450.17	6715.75	2675.91	8299.74			11939.4	13567.7
3065.88	6661.99	3936.32	16173.2			17975.1	663.878
1411.24	5401.57	3189	12858.3			18503	8192.86
2492.69	3158.71	4660.67	15893.9			14916.9	26176.9
3090.14	4300.49	2895.7	10721.6			16472.8	20801.4
5315.31	1710.87	5860.12	29461.3			29529.3	11360.7
4519.39	1065.46	2606.5	9121.19			18784.8	13839
2356.17	4002.19	3571.39	10420.7			15908.4	22063.8
2273.32	6496.08	2671.31	20443.1			20549.2	15744.2
4480.78	2759.17	3284.79	17549.7			26900.2	11749.2
4767.61	3732.96	3900.5	21158			25437.1	19694.3
4678.06	2346.17	3392.35	21147.6			9464.47	16167.4
3307.21	7239	3939.99	5818.16			41150.1	15488.9
3738	11925	3844.09	14599			29062.9	24270.3
4458.96	10312.8	4558.06	9750.69			19137.7
2902.48	8525.55	3402.75	11631.7			22968
2349.72	19201	4317.86	17793.9			27108.9
6186.74	2786.68	4993.22	48123.3			23275.4
3343.93	3866.62	3176.67	13004			20075.9
3845.29	3991.56	2045.17	13537.3			22621.6
3205.06	5890.25	3013.2	8936.25			22134.2
4687.01	4082.69	5063.36	15789.9			12229.3
5238.94	4109.21	2855.33	4779.12			14734.5
2522.38	7451.78	4487.03	10136.9			34847.6
2390.69		3016.97	5208.35			30456.4
1181.61		2833.12	13100.9			21606
2491.06		2529.09	9529.46			38666
3786.81		2809.43	8184.46			16607.5
1568.58		3692	29258.3			25507.4
1814		4993.18	16132.7			15920.2
4157.58		3853.12	10922.8			17859.3
1804.08		3888.04	17868.8			27016.1
5509.8		3525.15	19265.3			16887.1
4034.9		2033.53	27545.7			15171.5
3625.19		4477.45	4480.46			22903.1
4949.83		3811.34	17491.2			29156.9
4313.06		4650	16018.3			21077.9
4016.22		1484.16				23636.2
6965.5		4415.61				18966.7
4030.5		2237.09				22646
2340.04		4617.17				12824.4
3814.84		3841.97				27047.8
1329.53		4047.25				17366.6
3229.33		4911.32				13053.9
4319.95		4045.43				25782.4
3185.84		3448.82				31074.5
5485.08		5056.59				11065
3031.66		6679.12				12694.1
6417.41		3713.05				16575.7
4541.62		5090.61				50149
4168.57		2522.51				23911.7
4042.96		3554.65				15447.4
3586.93		3952.04				62251.9
2396.82		3920.29				14894.8
2041.99		2244.71				28180.1
5739.49		5057.3				21654.3
4543.99		6582.38				18958.4
5425.42		-85.125				13370.3
3827.48		1956.19				21444.1
4737.55		4507.86				20324.8
2578.46		3670.81				17180.1
5317.66		3993.45				26375.9
4113.31		3276.23				6028.26
3436.17		6456.01				27212.7
2720.99		3834.45				28018.1
2233.29		6749.21				19512.4
1352.13		2437.43				11174.4
1553.37		3650.53				18809.9
4027.96		4099.37				12538.4
2918.43		3806.34				13586.1
2624.64		3358.61				21443.9
3786.81		5222.61				24896.6
3318.94		2666.58				14980.5
4407.46		6268.14				24330.1
4993.55		4369.49				12890.4
2959.79		3019.58				20435.6
2037.14		3158.33				18605.4
2899.43		6292.98				19416.8
4190		6013.42				10750.4
2603.22		4601.52				7321.89
2605.25						21866
4621.36						22859.9
2339.7						11208.5
1948.6						18429.7
2913.71						19739.3
4146.44						10992.6
5552.72						10428.3
4134.54
2657.84
7294.19
5062.47
2290.17
2379.37
4272.87
3342.4
3151.2
3027.97
3030.41
3426.06
1949.66
1985.72
3294.89
3947.75
5795.5
4282.55
2470.52
3453.59
2964.9
3497.39
5254.68
5376.19
2756.38
4407.06
5235.02
3118.8
2614.55
2935.58
2966.6
2801.64
4704.95
3492.72
3400.31
2308.09
2630.2
3567.85
3519.32
6645.93
3738.58
1652.06
3157.62
3052.42
3264.1
2944.66
1961.44
2045.75
2941.72
2691.03
3719.09
4280.36
4317.4
2904.04
3241.46
5599.68
3695.12
5284.99
2096.08
1986.05
4865.64
3404.31
2706.22
5930
3032.37
6703.06

## Sheet: 3a right
Wt log	RAD52Δ log	SPT3Δ log	Wt 24h	RAD52Δ 24h	SPT3Δ 24h	Wt 48h	RAD52Δ 48h	SPT3Δ 48h
1716	2809	2477	16135	21105	10716	17418	19504	11336
2930	5071	4046	16737	21059	12634	27520	22866	16956
2304	3134	3258	13576	18772	12126	27255	20910	12091
3428	4336	3601	14959	20879	11201	20969	20126	12174

## Sheet: 3b left
Wt log	RAD52 log	SPT3 log	Wt 24h	RAD52 24h	SPT3 24h	Wt 48h	RAD52 48h	SPT3 48h
1377.83	680.229	1611.19	8832.68	5888.52	7381.91	5175.39	2647.47	38187.8
-109.028	3097.07	132.341	7270.61	9380.64	8911.09	22651.6	4312.06	21966.2
-190.594	3807.75	1560.28	12376.5	2097.25	8322.8	17528.9	1318.73	22922.7
-229.208	93.4286	491.854	9554.34	2276.69	6294.77	19859.8	173.909	4403.99
-73.7813	1023.92	238.945	10984.1	4084.58	9399.33	18483.2	8704.69	11040.2
-18.3542	705.049	1524.27	15666.5	13880.7	7575.92	25429.3	3233.61	16382.4
-88.7647	1054.12	1743.45	9030.55	13389.7	6513.31	24911.7	22710.9	20207.7
-61.6076	7510.2	476.889	11922.7	2797.98	11004.4	28700.2	3180.83	26777.4
1848.24	-34.4097	912.08	3894.55	3560.94	11748.1	15821.4	17830.5	27275.7
-44.6136	245.417	1426.13	11841	7359.9	9427.15	26732.1	5357.52	26729
1378.01	945.119	2154.86	5573.41	6291.66	9134.03	23700.5	4753.56	21822.8
-0.8244	61.4757	-39.9191	7879.47	3422.31	64870.7	4408.89	4829.75	4932.31
-4.89474	263.139	296.314	11972	3744.33	8289.86	23040.8	532.458	27803.4
-98.4714	-40.6806	1428.5	3930.85	1354.2	1534.14	3313.66	16336.4	27296.3
-383.234	1975.53	248.889	8223.07	8755.53	10139.4	-112.779	6826.67	31270
-422.828	129.312	843.487	11767.9	7725.96	11741.7	5842.72	8290.49	6643.94
726.938	559.694	403.5	7931.94	12839.8	2999.08	4420.45	5416.82	28970.9
882.418	678.622	1420.29	1694.75	2258.04	11560.7	28764.6	-337.929	21865.1
225.601	3722.79	248.484	8279.23	8976.81	10610.4	22195.5	5390.63	24230.3
-89.7917	1723.5	1015	10766.9	9537.05	7307.22	2552.7	3376.54	7939.65
-377.646	467.618	1517.17	8479.72	4052.31	5340.06	23074.7	12656.2	16207.1
-108.177	-74.1875	255.723	2599.69	3073.16	16865.3	22748.8	7843.38	28925.1
749.162	1314.08	541.104	2868.63	7590.71	10463	22216.3	3443.41	22279.6
-35.75	-57.6632	635.347	8237.27	14522.9	11863.5	24660.8	25992.3	13534.4
-121.729	-69.3553	853.043	8395.04	11071.8	14206.1	26643.5	4284.98	4513.3
1041.93	798.727	1084.8	11088.3	1041.9	14802.1	19513.9	6723.6	27608.9
-274.966	295.536	36.4931	2812.42	4512.58	5141.03	7018.9	3733.16	24535.7
2002.35	4139.21	1642.76	9292	4040.27	11879.9	17590.7	2158.62	9903.07
45.8476	2997.42	781.118	6589.8	1741.99	8639.42	12062.5	3126.75	23275.2
175.429	-146.939	354.571	4546.77	2054.53	14323	17009.8	1596.76	20879.5
92.0451	54	1834.51	11458.3	2916.61	8651.22	8552.1	945.208	3156.69
-82.5875	1480.71	435.031	10509.9	4403.43	7969.75	26510.7	7445.28	24686.7
-469.806	2460.6	430.062	8785.77	15489.3	4846.1	22625.1	13051.3	34756.3
42.3714	2061.45	1852.49	7279.6	1844.77	10228.4	3392.38	5383.82	100657
1719.29	35550.3	557.653	14627.5	14782.3	11074.3	17248.1	7743.55	17763.5
704.233	164.722	358.656	10798.6	12598	9823.47	21119.7	5127.24	25375
-34.0303	789.038	392.503	8942.64	5089.09	9918.03	27583.1	6486.25	21246.4
-131.958	668.302	-147.802	14000.4	4616.4	16928.9	25058	3542.86	27924.3
-116.802	995.476	651.929	9330.4	6938.96	11071.2	14821.7	5911.09	20274
-168.243	145.766	914.143	3492.14	702.048	3686.03	60136.3	1073.14	11037.1
1603.81	791.812	766.559	6253.61	16130.5	13821.5	52969	6745.85	27274.6
522.446	175.931	995.958	11197.2	8794.51	12935.1	13018.4	4964.89	5382.32
173.819	719	655.985	11337.5	8670.13	1706.84	13173.5	3515.17	11073.2
1265.1	1522.57	-6.72619	9667.27	14621.9	11989.8	18647.5	2895.02	16893.6
-8.50735	-89.6701	311.056	3629.75	7204.47	16573.5	5415.86	3752.38	24266.9
260.073	20.8269	214.664	9061.71	2121.84	13006.8	20276.1	9577.56	18660.2
-168.094	701.385	663.368	8328.49	3250.09	7801.98	7025.2	11884.3	66422
26998.8	1785.67	336.354	10884	10968.8	12399.5	18400.3	5286.89	1547.42
-145.333	1420.97	288.015	7425.02	6932.7	23590.7	4481.44	11232.2	22972.6
3.82639	1096.17	227.944	7060.12	4854.98	8721.35	5419.16	1511.44	29090.7
90.5089	39.2708	318.639	8361.67	618.734	10161.5	17601.2	6845.71	18476.9
1705.39	508.007	605.75	4183.64	1115.79	15111.7	5104.66	4925.05	19510.3
918.833	585.833	779.146	7634.84	9843.91	9431.32	22258.8	11794.5	12303
1067.19	1206.59	1547.62	8652.7	3249.28	11522	23661.6	3853.93	18517.5
-269.353	889.347	298	3243.8	1477	15694.5	2350.34	3319.67	11120.7
2004.13	-83.511	2255.72	4017.85	2360.38	12290	21420.6	2749.03	44162.4
-581.424	639.278	-441.686	3808.95	4511.97	11809.9	13210.4	23456.8	6234.8
-87.9792	-69.2143	578.142	10130.9	5548.88	12184.7	20220.5	-416.957	25523.8
-437.684	5988.51	17.6667	8396.7	2255.39	13932	17526.4	7682.02	8009.22
-226.878	527.714	82.15	10161.5	6877.24	15147.4	2485.03	3889.23	23738.6
798.208	32.4911	158.369	9432.92	7509.06	12122.5	10927.6	4791.16	22234.3
113.934	316.462	25.1979	6524.13	9493.6	10323.6	22250.1	13542.5	5603.15
167.375	114.833	322.11	8171.64	533.938	9588.31	3021.19	5658.48	21770
268.5	612.931	203.5	10020.9	7931.33	8120.61	17861.1	2696.02	15989.4
819.619	92.6471	175.843	5327.6	11931	10475.6	4135.74	2076.27	18698.7
221.25	322.896	430.125	5451.06	2597.75	9897.74	13057	2738.68	31170.3
50.0801	503.438	476.125	9127.69	5065.96	10598.1	10337.2	1724.88	11577.9
100.846	17128.5	1328.51	8837.3	1979.92	11258.4	10026.5	1563.12	14228.3
34.6667	1807.23	945.146	4566.53	4539.31	8978.1	21336	810.977	19691.5
215.028	4362.04	988.25	8508.78	1095.43	12234.1	22007	1417.31	15837.6
311.438	-140.814	520.33	10401.2	296.942	7909.73	6263.34	2430.55	30650.3
463.108	321.571	738.869	10410.6	9172.2	14819.4	6865.4	3164.91	18920.5
3431.39	-33.1944	247.441	11266.6	8314.42	10654.6	4456.19	1938.29	4645.53
-158.25	105.195	538.589	12519.8	5492.39	12242	11338.1	8648.81	36498.8
1531.81	63.5139	104.571	2734.38	2227.23	13589.5	15310.5	2112.39	10874.3
-4.69792	608.238	1306.07	9500.16	562.793	6630.17	25970.2	2477.48	4843.2
-55.4028	677.256	1127.37	9773.54	11301.2	10389.9	4999.62	8991.91	25408
616.486	61.8954	1043.89	9318.21	9346.38	10003.8	20575.8	4844.95	21954.3
1145.88	654.59	416.417	12001.1	5444.46	9636.61	17556.9	15118.4	22918.3
132.42	241.229	589.068	7478.67	24205.3	9901.59	2778.95	7322.93	35727.7
5419.66	-118.003	303.39	2414.49	6598.97	5544.22	3441.32	7567.06	11573.4
-69.1562	1840.88	-152.515	5878.73	8767.02	9152.7	24302.8	6915.63	22979.1
2562.44	892.444	990	9776.9	5621.95	12218.4	18322.5	6753.08	20660.7
873	-382.661	738.096	1226.95	5569.53	8184.27	14944.8	1344.51	14986.3
-287.167	1287.96	877.091	8452.87	8789.42	11144.3	6802.18	974.468	26338.4
-530.104	915.472	975.619	6429.98	3638.77	9607.5	28619.8	6605.44	21519.5
-127.14	505.637	942.42	11374.9	3963.74	15913.1	18094.8	6703.07	35709.5
-359.458	-222.899	1618.67	8256.1	5146.8	6309.98	25557	9170.87	8764.4
1778.12	102.972	925.191	5312.17	14306.9	10173.8	31189.5	24354	15586.4
-15	1872.69	348.219	11481.4	4992.26	10394	18739.9	8938.35	28304.5
26.0278	6374.52	1075.48	9236.23	13560.8	6918.32	3878.82	7589.6	6049.67
840.194	1703.1	588.201	3047.82	1457.59	10198	20247	6760.09	26589.2
-191.235	338.125	-60.9688	8406.55	10078.2	13791.1	3942.24	9849.6	17626.5
-71.6058	644.312	1016.26	8627.18	1811.9	18428.3	3739.48	7658.84	26947.7
-226.625	466.69	1928.33	10846.7	839.681	8337.9	15296.8	3548.21	359.546
-249.417	603.537	2357.82	10681.9	18213.7	14006	23143.8	4475.8	44000.7
22.4214	1264.78	1011.03	8830.57	12711	14908.9	16658	1918	5469.17
-302.503	71.5909	165.074	11877.9	5134.92	8619.81	7732.69	10190.4	13047.6
536.219	50607.9	414.458	8721.62	22443.6	9837.39	10136.6	2310.82	3976.82
-663.047	-227.03	262.765	7798.94	15405.2	9377.59	59800.8	3879.17	26705.4
21.0714	798.167	1026.62	11073	1714.49	10254.3	20686.8	1766.42	19169.9
111.083	1647.79	537.17	17504	7867.79	12112.3	2129.95	1861.45	22821.7
-146.924	68.9757	59.4196	5335.21	8277.67	9912	33477.4	9776.31	19912.2
-350.264	1143.73	163.161	3936.16	2216.34	13249.4	7178.86	5350.82	23367.5
492.366	928.955	312.962	5380.74	4541.22	6656.4	8451.04	7164.15	22256.1
669.625	-259.854	481.446	6195.89	163.755	7262.12	23256.9	1410.42	26105.7
1134.52	1016.51	575.996	1474.28	10754.8	12432	21636.5	3330.36	28593.5
-226	-146.665	471.085	7674.02	4240.33	10455.1	25004.7	2842.2	24843.3
3262.01	85.7243	696.84	10059.5	2578.93	14517.7	27261.2	-558.494	8092.71
-165.162	684.149	132.083	7870.33	8571.76	15994	10993.6	3619.85	28303.6
86.1818	135.944	1591.66	8772.68	7456.69	7868.07	5879.88	9267.1	19729.3
-164.964	421.904	594.629	3933.52	15512.3	14766.3	4142.08	10299.5	23940.6
1356.8	6121.73	347.196	8375.78	567.694	10089	25590.9	4204.26	24474.1
0.336806	52.3125	159.21	3240.42	968.714	11921.5	8000.51	5034.53	58396
-192.118	-71.9063	720.893	12283	4761.94	8801.35	24835.1	8560.12	16533.4
601.465	167.681	47.6599	7219.38	3828.67	16317.2	2414.95	120.301	21315.3
-85.3214	15045	278.314	10986.8	2235.76	10494.4	8208.95	7984.02	31476.3
-52.441	557.289	1546.71	6149.86	6458.21	10385.6	3169.6	1679.47	24782.8
209.804	540.613	1677.75	8104.52	9392.14	12814.9	17020.2	8528.43	24656.6
296.067	1785.85	307.292	11850.7	728.656	9634.38	15575	1867	4738.75
121.429	-87.375	440.289	11150.1	1140.97	14237.3	26499.9	3178.7	25088.7
1.4375	5532.78	99.066	8442.02	-260.794	11335.7	18308.4	933.79	29117.2
2108.79	1652.52	296.338	8626.65	352.638	10724.6	28279.8	14490.2	27911.2
-450.785	511.066	622.75	7197.88	896.351	6197.37	15799.2	7256.96	9813.08
308	6275.12	324.098	12870.1	11827.9	5112.2	12092.5	9207.49	14984.4
2278.19	470.694	310.167	3260.78	2429.05	7770.08	2303.95	5744.09	19409.3
100.854	304.954	-171.025	10569.1	3848.22	13131.1	371.454	-96.1541	9986.96
-230.196	3011.84	1687.88	3800.91	3108.5	11057.3	13989.6	6318.16	4648.94
788.649	1215.71	-28.5972	1897.8	2560.63	16350.8	3673.07	3566.08	19827
-283.278	2076.47	314.079	9919	10234.7	10372.7	21429	8546.17	29194.2
579.696	1302.99	239.195	7229.2	8261.09	6059.04	21794.5	7982.5	12514.4
130.819	-315.762	469.286	12825.1	5283.71	4389.4	6480.36	8427.94	16651.5
-126.25	315.767	769.366	10707.2	3492.95	9460.24	8788.66	7682.96	24025.5
883.619	486.479	737.66	9073.18	3074.02	9012.07	6917.22	5216.44	21360.4
20.8235	2735.02	2303.68	9870.86	2187.45	12291.4	20306.7	1804.31	25710.3
464.997	989.903	3.33333	11449.7	7715.09	11238.5	24930.4	3664.66	7674.18
203.571	1114.75	282.095	9663.24	5779.94	16939	21478.3	6131.17	6488.06
979.604	825.562	-139.625	6422.09	1151.48	13181.8	22670.3	3656.25	26740.6
138.75	2586.9	170.2	5606.14	2420.99	4171.38	4025.57	4148.68	10569.6
-334.675	1397.21	271.983	6244.13	492.167	7864.14	19374.2	55280.7	20717.7
976.091	489.986	337.301	7479.09	11408.9	11999	4709.95	1737.74	24231.2
-226.021	1288.31	2257.19	13691.8	3624	9174.89	20100.5	8038.76	20289.1
341.432	262.899	2465.58	3793.05	7592.82	6675.12	19033	8075.81	5700.74
-744.565	261.893	2093.97	11205.8	5993.03	8183.81	15389.9	3289	22859.8
-5	-142.486	510.482	8464.82	1910.42	10695.3	8900	13613.7	23242.6
-172.847	2162.74	2474.41	14050	3066.18	3958.92	7105.72	6738.83	23154.6
-246.226	-475.466	813.045	6911.48	634.773	11479.4	17920.4	11955.7	29166.7
107.96	3722.94	744.059	3761.45	6555.83	11626.1	19443.5	6938.38	18243.5
676.189	-145.536	398	7266.03	5243.05	5182.14	5649.34	8134.94	29522.3
4398.6	365.885	2990.84	10665.5	10022.2	571.866	21803.2	10843	28015.4
17.3243	-175.273	-119.868	4743.18	4909.71	10039.6	21053.8	1641.81	18268.1
-339.847	-638.017	706.46	10160.3	2915.18	10079.4	19245.1	4248.47	22863.3
-225.75	700.568	902.524	12460	6163.05	6862.12	22825.6	5380.52	9576.82
-208.441	183.885	1635.19	8803.64	2654.09	7564.67	11081.3	22736	6093.21
-278.601	148.929	478.917	4551.17	6745.53	9906.5	18417.6	1379.81	14056.5
92.625	675.413	8.19853	1100.42	9550.1	12800.9	21195.2	3421.72	30087.5
-171.552	377.347	1495.62	8489.99	419.713	6158.4	12784	12055.7	23413.6
800.167	273.5	1540.43	15853.6	12716.5	14003.1	24966	4831.66	6289.71
127218	1594.29	381.721	9491.59	5037.99	3260.1	17047.7	5615.32	30047.6
-299.49	1487.15	266.18	8724.49	4920.74	8174.34	12831.7	3084.81	26477.1
266.702	252.913	1643.97	4096.98	736.536	10383.2	29641.7	1448.1	24497.8
-34.852	-315.274	1119.4	9457.29	9172	36288.2	3772.25	2856.43	13624.4
1423.25	284.341	504.438	9579.33	290.66	7665.77	24847.7	4678.84	23304.5
140.703	1899.47	4845.07	7817.4	2319.46	10655.4	3197.48	1683.44	20395.3
606.564	306.854	876.514	8937.05	11224.1	14008.4	17645.4	3898.48	10372.2
-171.615	499.574	831.465	9912.4	4855.62	15202.1	1422.38	8247.13	18292
7.55556	-106.927	600	10135.5	3239.61	10684.4	15680.3	7006.71	34386.4
94.6562	42298.5	864.486	7106.67	14544.1	16449.8	23272.9	5250.69	24252.8
2195.49	1495.19	1031	10657.7	11879.4	7894.26	3664.26	5317.98	19705.7
-2.04167	243.281	1112.1	10125.1	6267.78	9796.05	16674.4	12610.5	7977.75
-248.75	188.299	1094.31	10494.1	5388.43	9235.41	4275.57	645.982	16981.7
149.273	7281.86	990.542	10476.6	2742.59	6910.35	2414.98	5955.77	24054.1
-201.859	615.362	928.125	9577.5	6098.67	10530	24039.3	7900.67	17401.1
-131.545	3699.48	870.121	4482	2873	2834.71	2801.36	8667.84	12918.9
397.417	3877.73	24.3143	12904.9	4069.08	7517.41	5859.83	4920.2	8124.56
-203.813	3208.73	275.4	9658.48	4232.63	8423.2	13049.8	15969.5	7426.71
675.494	-78.0833	696.951	6852	7123.11	8249.79	14439	28898.1	70215.7
300.95	1995.14	-103	4313.27	15344	9689.35	22542.4	5453.13	25686.9
580.229	751.75	1431.63	9446.48	1579.55	5484.31	12756.1	859.385	35542.3
728.286	794.396	1633.27	10104.8	7193.83	11285.8	18312.8	598.183	9897.58
-232.722	902.209	-161.094	11143.8	5949.87	9295.71	26677.8	16700	32626.6
-287.459	178.323	1661.81	9741.52	10489.8	10482	17740	3125.35	22306.2
230.434	1332.15	97.4429	10910.2	2961	11239.6	24531.2	2848.95	13925.8
-330.356	3977.22	622.875	18883.1	5200.49	14896.1	15701.3	2907.22	68637.2
-246.555	204.785	1489.83	12257	12948	8680.44	12959.5	6680.05	10788.2
671.979	38.4583	15.3952	9964.85	9543.77	9340.48	-810.502	2960.58	16713.4
-12.375	1497.27	542.312	6254.64	14712.8	4862.6	1670.17	6098.55	24809.5
-487.151	1300.86	577.75	15323.1	7541.34	53059.8	14767.9	2449.81	16277
299	445.857	234.164	3941.59	3241.17	9378.15	16074.3	182	17542.5
-204.077	1599.82	489.924	6862.01	3962.62	7123.07	18609.7	1386.98	16778.2
163.375	2211.8	67.0857	11379.5	8269.5	10838.4	31009.8	3676.62	2632.44
574.104	3263.55	1004.36	8319.59	269.555	11814.9	20993.9	5166.91	16041.9
102.604	1908.79	-32.0208	8271.33	157.059	12581.5	26251	5965.32	21039
408.684	2203.62	261.886	7801.37	11213.6	12150.7	38761.2	14338.9	24811.9
-134.095	2134.75	-76.6944	4992.72	931.781	9607	4015.29	6137.73	16573.3
1102.38	280.19	1133.67	9122.98	4749.06	9209.98	25384.7	2897.22	17214.2
878.542	201.125	193.75	5226.85	4949.43	6684.2	22738.5	7256.72	19515.2
96.375	-83.0274	643.085	11066.3	4899.44	10918.2	7793.85	3016	11193.4
-97.1	1015.56	2884.72	13381.5	683.612	11147.9	7351.88	4351.42	17141.7
-176.855	-379.292	-3.35417	17275.3	6675.88	6829.52	20075.6	4565.52	28752.9
-49.0921	1391.62	1286.92	6601.6	2544.39	12281.3	16319.9	8661.34	22237
24.1309	-74.3256	556.857	10789.9	1063.27	8673.61	23466.5	3499.23	14804.7
26.9559	2790.46	258.25	8556.14	9120.02	2649.46	7682.65	19265.5	99889.6
37.75	1688.41	1160.25	7678.49	11980.7	12640.4	18372.3	13690.5	19563.4
562	1113.99	367.516	1878.73	1715.39	3545.67	2118.31	4923.52	21436
552.438	2088.78	1046.93	13724.2	1628.29	10714.4	1677.27	8784.79	4775.05
88.2292	-216.521	408.235	6338.32	5276.02	9959.05	23403.8	1462.88	35669
-48.4464	225.413	-49.0804	8376.67	5571.68	11020.7	2412.26	3429.14	12426.1
1018.93	5190.45	519.049	10832.5	5364.76	5886.38	10333.7	3434.78	18278.7
-73.2607	2393.15	982.2	8176.9	1573.78	2025.12	4914.9	9561.69	27736.3
-94.9375	1672	499.507	11066	10640	10228.1	12367.1	5653.24	32420.4
376.344	647.709	612.441	8492.92	6409.16	11974.2	21374.6	5158.06	23562.1
708	748.701	361.39	10602.1	1922.03	9529.31	27091.9	5569.78	46835
127.771	2278.71	-135.771	6812.29	8021.31	9540.64	21429.6	4034.88	19237.3
-111.298	2190.98	575.518	9389.34	2990.13	10760.9	1536.33	10128	13204.6
1359.58	240.463	855.104	3199.26	2104.9	12539.6	21543.8	4466.69	17760.4
-176.882	864.613	2746.41	11069	8761.44	16866.7	22276	15240	35368.8
984.146	688.301	1021.01	7072.9	4291.27	7533.4	26149.8	918.791	23319.4
-87.7847	271.33	164.849	37455.2	13183	6658.18	28372.7	1273.73	4875.89
-1.5625	1190	-135.072	11350	1501.71	21157	4169.84	2621.61	18099.7
-205.997	663.549	255.488	6433.3	5982.72	15309	18033.1	4607.54	17297.9
-355.241	338.732	1967.56	11823.4	8734.77	14403.8	3731.15	4277.24	28360.2
766.312	1997.98	16	11207.9	8555.57	16334.5	18936.1	7314.14	34064.3
854.557	1082.72	657.052	6836.61	7222.14	11764.7	20348.8	1637.35	11056.2
-386.914	159.361	509.518	12036.8	4904.29	10689.2	12193	14378.3	21177.5
-397.188	250.295	175.382	8879	11268.1	3246	18102.3	12910.1	46604.6
-154.65	1709.6	1101.3	9095.19	6365.36	9739.06	9418.99	5663.07	30686.1
-73.7679	1316.5	91.7571	6866.08	4998.39	10972.1	20069.5	14899.5	84639.6
1058.5	102.214	444.706	7665.44	2440.62	12384.4	18704.1	8607.31	34121.1
96.0417	944.556	207.111	6668.14	5035.25	8536.1	3448.73	14285.5	22026
319.073	857	-57.6875	10095.4	6497.4	12791.8	15748.3	8263.71	20099.4
-185.618	315.332	363.179	18684.4	1161.11	9974.02	16002.8	1988.72	4780.99
-84.1111	1846.89	919.725	7359.33	6995.65	7582.13	20363.4	9279.07	3569.17
449.345	-174.982	508.091	4160.51	1927.72	11760.7	18715.8	1473.58	17995.5
-29.4737	404.177	1051.43	13647	8154.23	10994.8	4462.96	4360.59	6629.09
1672.06	962.5	476.408	2789.1	3348.49	10424.2	31647.3	6131.5	13616.7
314.122	-170.444	791.278	8595.69	4439.34	14312.5	12422.2	1828.17	20997
-419.5	349.068	332.75	8112.31	4616	10064.9	24348.5	2515.78	44544.2
-319.448	6897.74	1733.69	13626.1	10360.6	6659.68	27298.2	7844.86	12072.1
-61.0556	993.326	258.492	5643.38	4650.92	11505.6	6950.28	5087.61	26395.7
174.778	2635.85	1866.79	11763.4	5356.92	9906.78	14695.6	5206.06	26330.9
280.404	1012.49	587	9747.75	8990.56	10645.9	13982.2	1621.04	7866.75
604.509	193.906	-18.0909	10561	4139.81	12899.5	19323.6	657.963	3884.66
-17.0921	1175.66	417.802	9809	2974.69	9155.76	5681.15	2234.25	21866.2
342.799	253.308	195.589	10364.7	5792.98	6737.79	2850.17	4449.03	16984.3
319.75	2570.95	729.535	1276.37	4974.35	10788.8	8340.64	1299.6	22562.6
97.5208	212.991	606.64	8211.7	4596.76	13170.9	22011.8	6725.75	23465.7
-672.8	1997.88	-105.558	6412.32	4711.27	13849.6	2755.03	5779.98	6762.22
773.312	822.25	212.536	9459	1826.39	9945.33	17993.7	18245.3	31329.7
-244.667	1840.55	662.091	9441.69	3987.56	9498.99	20838	9239.91	21225
61.8176	18.1434	1415.93	9880.94	9905.07	16712.9	14600.4	5301.84	29836.9
-125.15	709.107	1102.15	8378.88	2926.49	9971.7	6096.67	224	5119.02
42.8719	3227.96	1169.23	16479	5242.4	8501.98	23134	13404.7	10810.9
-209.961	36.5893	200.271	9667.53	6920.91	12118.3	20651.9	5458.33	8699.85
518.614	2042.78	295.208	10452.9	4812.95	11411.4	7547.44	10471.3	17301.9
-179	2447.28	1302.09	12549.8	8322.29	14243.1	2797.41	2005.79	22924.3
-440.222	1018.6	1458.41	10403	9678.56	9500.8	3770.35	3047.05	22319.1
-41.3143	372.215	-201.632	4197.24	2321.06	8972.4	3696.89	8687.68	2636.67
102.425	1290.68	510.571	9118.39	5080	16366.1	15002.2	1909.01	30928.7
-243.007	165.823	604.556	10004.6	14716.2	14415.7	23942.6	23671.3	17548.8
192.737	19.3854	363.273	6555.9	-131.16	8536.17	14419.8	3600.68	26492.6
500.189	852.25	779.75	7707.9	4617.64	13810.6	4958.98	4758.68	6793.62
-195.892	2270.16	416.9	2240.78	16577	10982.1	15823	2853.57	30119.7
1097.19	22.7647	181.84	7738.12	17287.4	11498.2	10572.8	2723.9	28763.7
2364.35	481.122	604.088	8926.44	3082.91	11566.7	19283.9	4962.18	8210.27
928.778	1012.79	692.625	9732.57	7699.47	9853.17	7017.68	2194.15	26042.6
208.35	483.125	-18.625	7677.1	69819.1	8866	4569.31	4790.8	20759.3
-98.1563	-125.629	1329.25	10584.1	2439.88	4732.05	5355.71	5163.18	6478.23
21.6	-131.203	2.82857	2964.62	2682.05	7929.44	24791.1	9065.67	99530.8
-44.3021	-258.381	1312.22	4572.51	6296.04	18007.8	16136.2	5822.5	10945.5
347.403	1702.33	1865.75	7270.43	8154.48	11868.4	36880.6	3190.09	18857.2
4019.45	714.385	738.125	8331.88	1124.43	9823.96	8108.65	5601.28	22284.3
106.982	1803.85	53.9205	11538.6	7644.19	8823.43	2892.57	8824.27	954.716
317.879	878.448	390.636	6015.58	2173.6	9182.07	2355.69	2969.38	27927.1
777.312	1812.97	774.071	8179.27	-657.992	11268.2	8671.83	14042.1	24060.6
2650.88	1727.98	1119.38	10647	8046.56	4739.51	14277	5969.7	21545.8
1220.67	3616.33	167.829	6996.12	1031.27	5628.88	18165.4	4564	24622.8
-73.1	8445.33	368.125	10588.2	1516.85	12355.4	18457.8	1950.64	27581.3
783.597	-80.0417	164.403	4530.04	11500	2268.52	14685.8	1404	13880.4
-125.714	244.357	451.886	6315.91	7011.62	9858.35	5745.19	10.2909	32275.6
230.012	300.125	1244.45	11654.4	1767.62	8941.57	12955.5	7736.04	35272.7
1532.5	72.5357	599.977	6880.31	17196.6	10397.5	20326.5	1387.24	12120.5
-217.1	1382.52	-43.0588	11813	7124.85	10585.7	10252	615.693	24497.9
-96.3333	60.5	670.59	7873.79	3929.91	18802.6	13613.3	10218.8	23178.4
-159.111	894.667	337.974	11469.8	1317.07	17316.8	20920	12409.4	25308.8
-470.566	3629.47	618.132	9032.91	5534.71	9324.41	25433.1	1983	10905.5
30.7988	2837.91	202.146	8789.97	2174.39	12174.9	17795.6	5315.5	6296.97
-58.3919	746.037	618.177	9763.88	5949.29	3483.94	13128.5	2716.8	18628.9
100.557	30163.6	2776.23	6108.12	2131.74	13258.2	13837	1133.02	31857.7
416.708	449.139	-152.112	24029.8	1804.23	9813.06	25303.8	5696.41	30736
41.4062	-308.36	15.814	8562.09	7861.91	10989.8	3236.8	8100.9	2142.67
-180.326	1147.79	576.9	1464.2	12009.9	15305.4	30346.4	1920.01	6836.83
-145.081	796.339	261.393	8956.51	8230.38	7692.75	18827.8	11659.6	31760.2
29.7243	1232.49	927.232	12820.3	2902.66	8834.18	8588.7	19018	7786.8
-137.599	1287.26	539.333	5767.09	12442.2	11453.6	21942.8	12477.3	68890.9
173.829	488.957	-50.6736	9149.85	4811.01	12960.3	22594.9	3069.66	26227.7
-28.9896	4013.52	670.353	11212.2	6860.22	10624.7	14741.1	15261.2	18043.8
-28.1071	209	709.715	12966.5	3176.45	8652.91	23396	9335.43	5142.88
1089.12	2917.92	457.921	7789.7	10567.7	8652.61	17734.1	1509.4	23079.7
-291.125	1937.8	149.052	6982.69	9594.13	10214.1	32495.8	16981.3	20827.5
279.026	126.109	507.708	3730.69	3781.36	12258.4	17809.2	31724.3	39236.1
1115.72	3563.69	403.667	-320.179	1301.3	4303.11	15294.1	3189.7	7225.08
-29.9412	-14.1214	851.542	4719	-163.354	14464.4	5176.26	2645.97	6627.5
-366.35	1126.33	767.451	9729.82	6942.15	13086.6	13029.7	2694.27	20523.5
251.587	910.75	2.02651	11871.2	3599.83	11552.3	24884.4	557.078	18435.2
-74.2917	824.143	177.16	11723.8	8439.37	8137.98	29326.9	5982.13	35307.1
-140.25	-340.563	941.412	8555.15	2991.02	12647.8	19206.9	6498.82	13250.6
-45.6944	1408.39	866.911	8275.09	2443.41	13771.1	14734.1	15796.1	13910.6
-56.3323	-19.9097	905.5	11024.8	6209.3	12543.1	3467.29	7880.94	5493
147.235	4815.01	1671.4	8025.36	3973.54	116987	26422.3	10511.7	13592.5
474.677	869.884	44.8125	9404.77	2340.89	8577.44	7202.23	-15	22426.2
387.194	856.936	300.868	10045.8	5953.35	10240.3	9030.07	5156.38	42101.2
-70.5486	547.654	917.229	8087.5	5721.82	11444.1	3554.83	2577.06	35176
1675.35	358.49	603.904	7197	2291.1	11528.5	22876.8	17359.2	8831.9
-126	2161.28	1809.68	6427.41	2687.21	20502.9	23701.1	3878.32	5497.56
-98.7533	536.043	-42.1181	3358.48	2633.67	13331.8	4124.08	7575.06	27593.5
742.704	213.07	666.569	13224.8	-101.441	9562.85	27654	3782.47	39110.6
324.75	348.16	213.979	9458.36	1489.65	28242.4	31868.1	1470.22	24343.4
1419.61	282.134	205.222	2090.71	2313.93	7502.91	21112.5	3603.89	6509.72
-107.341	2883.82	168.143	9497.02	11703	7695.34	16754.3	16127.6	28089.1
157.03	636.375	1115.13	10712.5	1701.19	4124.29	23914.4	488.061	26044.9
-14.6579	679.438	492.107	10049.8	3558.49	9884.66	21350.1	1474.35	20125
-167	495.599	2582.22	9440.26	8049.07	8327.78	17130.8	3154.22	18133
48.0208	1104.69	-0.05921	7169	2976.41	9675.48	12413.2	3054.83	22705.4
-264.279	342.514	1715.41	9770.22	6618.23	16075.9	18141.8	13584.1	14517.9
378.134	334.007	316	10340.6	281.459	9379.18	24511.4	1639.27	13368.5
418.438	16.4704	486.684	8101.37	8097.36	9589.16	21308.5	4713.97	9859.23
-240.125	4053.57	857.109	9153.01	1115.55	11273.1	23010.6	4096.02	10005.2
-222.278	1184.93	716	7821.28	16205.4	8918.9	8046.82	6345	13986.7
177.039	322.443	2298.71	5579.44	11507.8	10929	19918.6	8104.92	10897.2
955.889	-255.656	1597.78	4594.4	6590.51	7929.95	27651.2	17973.2	30062.6
-335.375	-72.025	622.014	5537.01	11614.4	9298.06	25426.5	1254.46	30085
-127.161	81	260.026	12086.4	3493.71	6837.71	23852.7	1704.32	26966.8
-63.1699	615.764	966.75	6798.38	14222.6	12803.3	16591.1	9398	26412.3
1342.12	2279.22	455.554	3383.02	6820.01	19445.1	16423.1	5596.65	18574.4
-216.139	955.889	312.403	8499.23	10886.3	10733.6	13108.1	4658.48	3088.62
-348.813	-68.2941	2585.44	19045	1666.76	10538	21387.7	553.25	21221.2
23.1632	252	294.743	7805.85	1254.49	12233.6	22440.9	4446.21	26567.6
30.6319	1670.75	2455.75	3721.99	1334.89	15334	3144.12	12697	12543.9
-222.941	2315.8	974.537	8319.81	5415.88	14712.6	4295.03	6087.07	19206.2
226.681	432.029	665.756	7162.36	3256.69	5723.71	5509.23	4916.66	23106
-17.5139	1803.89	374.353	8277.78	5244.91	10816.7	16738.9	19194.9	21265.7
932.382	97.5909	1187.34	6381.15	14202.4	6789.18	36294.2	2189.58	12917.1
1378.99	589.75	85.1528	7847.47	15833.9	11833.6	21679.8	4570.13	4109
-48.6571	293.917	214.5	11479.9	3355.39	11379.9	18758.4	1262.32	18878.9
-248.196	89.7951	817.432	9509.24	6022.72	12534.9	17640.5	4829.31	9427.16
40.7857	3016.21	2012.46	8337.96	1900.15	9125.94	17592.8	9618.02	15724.8
-278.579	1741.5	1803.61	11586.6	2199.06	2913.84	20829.1	-198.935	9743.11
-137.403	361.654	1258.85	11257.1	3836.07	11155.3	4238.25	2729.06	11160.3
239.537	845.66	419.219	9567.73	213.527	8425.25	5581.01	13348.8	71023.8
2986.29	139.99	1318.46	10526.1	2163.52	9883.38	6964.22	988.656	11620.4
86.7	-259.904	764.389	6714.39	6087.27	9587.19	12359.2	11227.9	21613.1
-414.476	453.844	881.05	10841.6	7191.65	16288.3	5978.8	20241.7	24770.3
289.288	461.778	1073.71	9800.25	6028.57	3195.02	23181.9	2297.3	52697.4
-150.474	225.265	125.179	11581.7	4016.6	10451.1	23209.4	9718.16	14236
202.281	265.335	763.944	9498.38	5321.19	17965.7	21453.2	10812.5	8325.99
18.3571	12892	313.378	11147.1	2898.53	7724.88	20016.1	8110.77	1742.22
-20.1944	4710.93	-78.9128	6560.31	8076.35	10000.9	26211	2884.05	27169.3
-167.717	295.74	767.15	8412.64	840.574	11156	16622.4	14302.6	32229.5
-111.043	323.938	190.667	9939.14	13375.4	2253.72	13008.4	4513.02	75028.6
287.64	298.39	756.812	9457.52	15292.3	12202	9842.56	4059.95	8511.6
851.043	1331.73	2282.52	8555.43	2597.17	15388.6	12285	7287.39	22688.5
-136.489	370.385	626	8743.84	6681.31	10649.3	19497.8	9102.28	16251.2
911.698	-120.955	20.05	9949.1	13713.7	12509.8	19398.6	3580.81	27463.1
-65.814	1278.77	-142.415	9522.67	1762.83	11585.7	18745.3	1933.66	5331.84
950.5	277.392	2090.42	1341.26	-40.9063	11588.3	19375	5041.66	11482.6
-90.5903	1280.15	1404.94	9960.43	6110.09	10388.5	5274.99	4320.63	19536.1
383.184	118.738	514.775	11763.3	-253.755	11217.8	10429.8	7296.22	7066.49
1974.06	2422.84	426.32	8208.96	13501.3	6496.12	10914.6	18428.6	6965.31
375.944	189.95	645.507	966.489	1698.75	12115.3	24447	14527.6	22706.2
-479.135	1522.43	65.7083	6667.07	9057.01	8051.32	19019.6	10112.3	2185.77
-224.371	2599.34	251.3	8745	192.18	12345.5	22709.7	14352	35836
-93.0179	1563.69	2102.3	10322.3	2578.37	8069.58	23094.1	6752.88	24238.4
3667.38	452.559	337	6004.9	10349.4	6314.16	3992.22	7547.96	24982.5
1466.35	385.517	252.636	8382.86	1920.99	9535	127	354.542	10465
735.778	260.25	365.683	8773.73	1281.03	14652.5	9546.15	12546.1	21509.2
316.75	2293.49	620.487	3342.07	14854.1	10822.6	11358.1	3479.92	23647.8
-37.2222	511.759	1830.2	8131.86	5331.18	4573.17	26767.7	2694.94	24556.5
776.76	2331.07	1333.84	12437	7283.62	6590.44	23403.6	3277.66	7927.04
-378.281	161.607	605.812	13540.1	8406.24	7962.31	11202.3	1295.48	69687.8
869.875	1138.12	1715.13	7679.68	2989.52	7783.38	9639.64	8816.09	25472.1
2905.59	1509.62	77	9413.81	5048.46	12025.2	20189.3	2047.45	21706.6
116.091	127.583	652.236	5269.58	2684.17	16045.8	19610	1084.21	6868
-88.6071	-156.444	789.39	2568.64	1750.2	11557.7	30861.8	1052.48	13119
612.042	671.879	315.76	12778.8	2840.63	7677.89	20248.4	3263.99	33170.8
175.111	569.946	1751.33	11261.2	13329.7	13185.1	8737.93	2548.6	18908.2
286.281	1888.7	220.608	10849.2	7205.08	657.723	17646	5030.92	12026.1
-126.313	147.764	483.419	9320.44	11843.4	11892	207.587	8818.04	8117.34
-142.39	28.0556	-143.868	9870.3	4793.37	11372.7	44892.4	11988.4	15244.9
268.507	1555.04	-73.102	14445.6	13547	5671.62	8320.98	-36.3191	22206
-173	900.429	1378.29	9738.79	14046.7	8613.09	19206.4	2793.19	17399.5
683.578	7236.18	860.805	9135.06	617.758	6440.07	14764.2	43876.8	29856.2
970.345	1990.61	241.421	12242.5	2576.62	7639.37	23799.6	3463.23	6586.84
-74	2771.82	7.85764	10944.3	1709.68	11079.2	21335.2	8661.69	23920.9
1140.27	134.25	381.929	2774.24	8672.4	15371.8	9523.58	6812.4	19038.6
-215.271	3740.53	954.491	14155.1	2486.01	11552.5	18124.5	11194.7	21951
315.65	2170.22	757.406	2836.57	7787.02	5769.63	6197.69	7749.75	6332.89
273.849	202.202	577.719	7700.51	1473.66	13993.8	23217.2	1482.62	23938.2
-185.64	142.869	676.529	10340.8	14349	5797.41	15988	3763.98	19003.9
190.573	678.565	440.521	10449.7	823.389	5952	16016.9	2579.93	24865.4
-470.236	1366.67	399.042	10388.7	6330.21	10327	22361.1	7088.11	19474
-568.79	3269.38	166.456	15031.5	2961.28	1583.41	7171.91	5291.56	27211.1
-5.92308	1478.17	511	7777.73	1320.31	10435.9	4575.62	7577.32	21681
-88.5	1113.41	1002.28	13665.4	13180.7	9032.85	4665.29	7926.81	26916.8
1014.97	71.9444	1006.02	1869.93	789.25	13826.5	27376.8	3503.27	14130.5
387.53	551.78	577.038	10891.8	10605.3	6598.31	40930.5	3636	25013
31.4375	61.3026	364.66	8466.19	2697.36	10291.1	5149.55	5379.72	24661.9
976.104	292.946	2109.32	11867.1	5334.24	6958.62	21803.5	3513.48	24048
-487.149	668.875	60.15	12506.9	9689.92	5222.24	5535.69	5414.83	23625.3
743.6	694.378	1576.18	13095.9	2342.1	12022.7	4983.81	13685.9	6612.38
-184.007	452.722	1400.69	8142.12	4942.41	14468	18241	5865.8	16565
1147.81	589.592	468.583	6704.94	709.417	21934.4	29092.7	20462.2	1781.9
462.25	1142.35	1128.52	11569	4510.54	6892.73	10609.1	658.085	20913.1
-352.731	252.5	1942.57	9620.4	3664.75	8637.33	6873.38	55616.8	1848.92
-291.586	1016.83	306.192	8013.09	2987.49	9180.67	12268.5	10041.2	44523.8
1134.09	2949.07	3503.67	433.575	5376.86	9827.25	21769.5	4314.61	25640.5
378.396	-140.421	34254.2	10576.1	7598.83	10471.6	4984.29	3709.81	12287
386.021	1714.27	227.286	9408.83	9335.45	13652.4	26184.4	18090.4	30095.7
2.29808	1324.66	913.884	9246.7	5224.7	18129.1	14080.9	4640.62	23448.1
1961.12	1559.03	566.058	9423.69	4319.23	568.061	19269.1	96895.9	10384.7
44.9909	360.056	310.485	8628.19	9984.1	13006.1	7528.43	4647.64	14786.6
-134.078	2176.52	477.118	15234	15121.6	10117.8	17614.4	13094.3	24087.2
324.026	1057.95	83.3571	10217.3	2365.56	10752	22194.6	3676.88	22094.3
-76.8036	37.0221	166.949	10905.6	15308.9	4925.65	20407.2	10367.2	20831.8
508.858	68.2727	1082.95	8757.25	204.75	5520.89	3226.91	6282.25	16476.2
1389.88	1284.22	211.969	8569.2	14024.5	194.306	2394.95	4374.04	32933.6
-3.725	-0.79167	551.125	3090.64	2515.41	5826.73	11384.6	8005.1	8220.95
133.719	709.868	-65.6424	6684.76	2422.64	14252.8	6803.04	2946.59	24866.3
34.5	2194.39	-101.247	11448	406.793	14294.7	17972.8	7624	25345.4
85.3571	359.402	480.333	6672.05	4318.94	7730.3	24330	5086.12	34893.9
280.987	2221.11	1041.96	9771.83	8804.4	9374	21575.5	6452.47	7714.17
-137.558	-398.311	5.70588	10387.3	6816.85	4985.28	15950.4	-268.981	9301.4
1422.73	907.814	1269.91	3806.91	8528.31	13591.4	18859.6	3035.24	21699
529.274	-334.572	1067.28	7697.55	3801.1	9937.41	30728.2	363.12	9499.36
-117.936	371.104	-44.6357	6752.05	6957.29	7872.68	25239.3	6334.1	21109.7
754.516	2326.55	559.485	11978.4	10495.8	9714.76	6037.44	1982.93	16593
255.875	3726.09	571.125	10946.8	3466.69	9874.75	14644.7	8412.43	16368.5
-152.378	-123.591	1375.95	6904.59	490.612	9261.64	19996.2	3588.95	7606.76
108.529	236.463	586.938	11452.7	3892.28	13231.5	23529.8	1774.92	23343.7
5643.76	1424.44	217.607	4941.17	7285.78	7907.38	43076.5	6038.84	20866.2
-254.917	843.009	650.737	6208.23	2686.31	5041.06	23092.3	3932.12	23084.1
-129	403.701	-170	12261.5	2634.61	14476.7	17600.6	2466.79	25282.8
-329.625	697.236	746.851	10402.8	1315.81	11777.9	19108.2	5750.4	27550.7
84.5833	-398.875	1661.06	6944.84	13748.9	10335.1	11712.6	4546.41	25737.7
-249.828	-64.2292	31.3846	8979.4	9037.07	17008.3	4184.34	10084.7	21144.5
216.58	444	443.773	8762.25	1142.75	10415	22369.7	3542.77	1675.03
213.208	-247	522.507	8062.46	1623.8	7141.83	17550.5	6664.16	16192
239.037	7419.58	393.538	12824.2	1853.33	11081.8	15577.2	2545.34	17616.2
11.1875	688.427	-12.8841	12992.1	985.173	8389.75	35003	6191.14	24953.4
-50.625	955.406	321.074	9974.64	1727.87	786.125	25320.8	6788.54	17307.7
892.902	684.889	-266.672	7563.92	3140.76	13855.4	22321.8	2808.79	9311.04
120.013	2501.62	1257.28	7683.09	968.766	14220.1	22614.6	8965.27	15045.5
-231.035	1286.6	224.071	10932.4	9211.96	16994.7	3360.82	1019.31	30441.2
834.643	596.262	33.814	6994	4272.03	11691.5	96616	8197.4	26703.4
476.792	5538.83	428.34	9028.89	428215	5748.94	15896	2106.91	22605.9
-24.75	6978.92	952.632	12864.3	4005.67	8097.6	20650.5	5565.45	19290
426.983	1823.13	1713.55	6812.73	4375.54	9064.97	29212.4	11971.8	25166.5
-199.235	1549.17	218.235	9273.19	5416.2	6990.26	9848.93	1672.12	17067.5
366.322	-283.448	532.096	11496.9	1614.62	11198.5	23060.5	6871.84	28974
1995.91	-197.212	329.839	10360.5	11691.8	10233.2	18708.3	12157	22898.3
380.169	1722.93	544.651	7465.63	8925.73	11651.9	6178.58	2377.45	24594
43.8056	35.1951	459.85	8093.58	10513.5	9218.22	24668.7	3053.05	17262.9
5.52857	894	115.861	8345.93	6492.9	5149.98	25864.2	14.5144	25272.8
1998.75	2343.39	1000.77	8294.76	2712.03	12819	11623.1	7159.07	31612.1
302.267	344.528	272.336	7746.34	5490.53	4920.78	16426.8	1131.89	62824.1
-258.686	396.231	467.11	12037	12489.8	10736.2	22992	1806.67	27562.7
-102.625	692.49	347.764	8315.78	2497.47	13724	22683.4	2600.23	8444
-182.278	610.326	1068.49	7648.73	4983.69	7047.98	20891.2	4933.47	33741.2
427.031	-53.7195	-41.1929	7082.99	1346.7	13549.4	8067.76	10168.1	25612.2
306.4	8.29167	904.05	16402.8	1535.19	14307.7	18836.1	1662.41	30645.8
-233.083	555.414	666.225	8539.06	23920.4	11631.2	9867.36	24995.5	32886.4
610.164	847.149	322.361	8088.72	1611.75	-36.9628	29913.8	5434.5	18936.4
324.347	120.679	1973	14321.3	4708.59	16679	15308.3	4948.44	26115.3
1729.67	1221.26	371.229	5597.95	3642.12	4874.83	9469	3056.53	13040.5
-6.41447	2306.5	592.444	7715.17	6121.95	6578.69	1473.34	1064.01	23430
-33.0833	1007.99	449.405	7761.31	9987.31	11123.8	9464.37	64.6688	1756.33
-42	66.0441	749.031	7606.56	7241.27	5910.45	11004.5	8866.14	21834.8
-117.455	2248.26	1372.01	10559.9	4765.73	11598.6	15583.3	3061.74	16806.6
4621.51	1254.78	188.993	10248.4	2883.14	8083.21	66351.3	3881.07	4059.71
401.49	865.923	338.1	9373.28	10299.1	9351.04	8026.34	6132.01	22626
628.821	304.938	993.792	7583.18	4524.23	7997.16	18873.1	13529.8	7230.62
17.3781	1549.56	511.778	8557.78	3553.89	13780.2	21924.8	9720.28	30212.8
32979.3	502.5	763.007	7179.2	6470.25	13543.6	8711.59	2326.64	20068
12.6875	376.875	2515.04	3878.88	937.764	10006.5	24435.7	3496.44	8666.07
48.6393	1792.54	384.2	16865.7	-360.929	10682.5	20889.9	20966.4	25682.6
-299.018	941.25	1658.64	11503.7	5506.56	10735.2	8699.06	10615.1	33056.4
17.0347	160.818	590.714	9436.34	2499.75	16037.6	4185.82	6855.59	87828.7
302.444	2482.14	594.312	10542.5	5107.79	9821.18	6676.03	232.011	20894.5
-191.719	540.531	641.348	11484.6	1305.56	11663.5	9792.25	1008.43	21352.5
197.5	878.094	-169.389	10177.5	6782.18	9308.3	21350.1	7558.56	8391.82
-454.354	-265.403	246.833	9957.68	4559.04	11439	10382.3	6613	19504.7
-121.604	394.512	454.852	5071.75	2461.14	14028.6	13418.1	7972.7	15120.2
374.265	619.559	1689.68	12549	15411.4	4327.93	9852.73	8775.35	15974.9
-412.369	-123.594	2261.59	13337.7	1026.64	12715.6	8117.16	12181.7	7883.13
36.9931	393.323	342.14	8663.89	584.38	7716.05	17178	16871.4	26946.1
-208.395	-26	868.706	10414.7	7387.28	6942.36	10115.9	19715.6	5971.54
959.729	2151.83	652.513	5782.92	455.571	13676.3	22976.1	13581.9	16224.6
68.5833	2583.96	1055.08	9369.44	5785.57	12236.4	20306.6	4795.34	15498.1
1251.96	1943.85	497.684	5742.94	19849.4	5962.33	9310.44	224.512	23962.3
88.0278	61.657	719.483	8058.6	5261.81	5796.39	61889.1	2248.53	10484.6
-123.118	483.707	476	6607.25	10851.9	7845.59	23269.1	779.836	18482.1
-99.6111	951.657	316.278	3479.74	2454.83	11359.9	15016.2	155.681	11450.1
-206.833	689.228	102.85	14381.1	144.778	13347	2823.51	1854.53	20413.5
587.595	676.996	678.754	8754.07	791.75	9739.54	29800.3	3528.36	16608.3
999.372	922.421	397.841	6353.9	7487.41	9182.31	12817.1	12411.2	14016
-255.813	-42.6042	1364.04	8564.8	1989.68	9646.03	19500.9	3605.84	33807.7
-174.729	1684.45	189.157	8357.84	5831.04	7869.17	4077.2	2655.59	23441.1
1796.62	355.838	381.375	8214.21	1198.27	12756.2	16919.4	4149.54	2906.59
628.161	2346.18	-157.132	11606.3	12643	10979.5	23423.8	15051.7	18519.9
798.075	1504.22	666.78	6253.29	3098.04	13624.3	2640.83	2354.21	12752.4
-303.667	137.958	139.985	3202.95	9903.82	10545.7	34781.6	3828.55	31862.8
-101.621	995.566	334.045	9911.19	1884.73	12817.1	15504.4	1794.34	17728.5
5586.64	506.875	206.125	12440.8	1181.19	2341.48	20606.1	4934.5	17652.5
-196.419	1265.1	962.012	10749.8	71.6667	11409.8	20802.9	1273.15	16812.6
-502.576	3192.39	1827.88	10200.7	3831.18	9418.11	1968.83	7842.41	21778.8
172.955	5658.71	1497.37	17130.5	-833.063	13881.9	21510.8	1305.23	15424.7
-129.057	189.949	673.921	9169.07	9443.44	10938.3	7067.96	5995.09	13901.7
327.451	925.438	1300.04	9681.87	9632.04	7688.86	21834.8	2926.35	10966.3
186.762	420.452	464.944	16684.1	4524.23	10750.1	25679.2	307.732	8473.22
-14.3257	951.438	106.612	7033.61	4678.72	9914.44	18694	1154.88	5005.12
-120.832	4797.06	104.45	8635.87	812.327	12275.9	5946.4	1650.51	8287.88
-57.6493	692.532	714.088	11389.6	9173.19	85199	19428.7	56764.9	13607.3
68.9242	982.159	384.913	8451.8	8843.02	9925.15	16330.1	8432.4	11233.4
-66.5568	255.838	456.608	3710.52	3121.23	7391.14	24915.9	10183.9	8113.12
-146.5	1848.9	1884.27	14313.4	13075.9	13814.2	2433.95	78191	18571.7
-260.292	3160.4	8.91159	10900.9	9853.23	4457.23	15441.9	2222.25	6470.08
91.4342	668.833	10476	8189.29	38794.6	4112.77	14143.5	2202.76	27935.4
-139.163	3418.4	999.083	10510.8	9281.69	9765.14	8736.91	-227.952	28079.4
2062.62	1871.04	24.1071	8293.12	9272.61	5337.47	23756.3	2177.47	121669
-26.625	580.25	2315.22	11332.4	-46.0875	6903.88	3851.49	222.689	3599.05
-20.9286	-128.635	242.785	8947.55	6966.24	13033.2	24522.7	4459.1	26161.2
135	1630.44	1077.06	11755.9	12202.2	7467.99	23781.2	8260.13	14696.6
-250.39	2199.23	2122.69	5401.46	8548.33	8563.94	20317.1	2340.13	10774.5
475.75	449.05	1534.03	7474.45	2105.57	8425.54	1184.6	6428.34	23038.1
-54.1042	322.125	767.854	10223.2	2519.36	8419.25	17736.5	13062.8	19358.7
1347.06	128.242	227.444	8133.75	6917.45	7989.41	15791.4	4191.87	25503.8
165.125	642.911	1458.87	6525.26	3747.14	12830.6	9717.19	6369.85	28562.6
129.011	1813.13	1999.29	2280.66	4650.28	15131.8	15993.6	453.822	19544.5
182.647	1232.88	56.6471	11635.5	7510.87	12266.1	21754.8	6023	19307.2
-61.4628	250.89	811.134	11338.7	2911.99	6851.01	24608.3	27558.3	17782.8
-98.9931	932.594	185.593	11399.8	2274.41	12822.8	10448.5	290.006	23178.4
1092.38	-473.261	-32.7054	5131.88	8100.44	7833.16	6726.23	18313.2	29950
-74.5089	-69.4405	856.844	16666.5	4207.49	14031	11817	3557.14	22575.7
478.698	1359.33	1602.93	6989.3	2193.5	10212	22359	195.297	26552.6
-287.507	-418.455	227.052	13219.4	8692.14	4270.38	17519	449.293	23124.3
2955.49	124.425	1885.18	12355.6	11900.2	6159.92	22111.2	8215.12	17567.8
173.097	481.641	91.0724	7808.24	6779.18	11485	7382.95	10540.9	9471.86
-215.672	443.831	211.514	7503.77	5286.11	12914.9	16866.5	3118.45	76009.5
-171.875	180.167	1220.88	10250.4	5899.88	819.548	21633.6	1172.35	11339.5
-130.472	213.463	535.017	9641.13	6574.52	12984.9	6441.36	4256.17	1428.42
-349.15	1920.34	26.9583	12387.1	2932.61	12793.2	23741.3	2710.26	26971.1
322.861	370.667	-6.47059	10466.2	858.964	13683.6	18897	1336.12	31486.3
-205.625	-195.5	857.071	11773.7	5049.57	8502.1	15375.6	6208.3	34869.6
-97.4625	1857.12	787.909	9919.61	15357.2	9734.05	15396.5	277.8	24126.2
220.323	250.778	1351.69	9491.89	6191.08	13376.8	12573	6543.03	15497.6
-354.33	1205.38	17.4688	12799.2	4621.03	8864.87	15596.2	6680.27	11912.3
-198.613	2060.41	667.667	10934.6	4636.66	11434.8	9565.89	3359.76	23610.5
1079.33	861.01	659.833	6714.02	7148.28	11042.2	10313.5	694.05	21580.6
190.764	-480.799	83.0786	10434	5281.55	19668.8	5301.57	3814.2	16082.3
120.432	3971.08	40.9345	9049.36	2955.13	5975.76	27834.3	336.52	38538.7
-326.07	-37.5	1021.57	4854.3	1947.28	13041.4	7786.8	7282.78	42549.6
-189.644	365.785	1105.14	9902.88	919.242	8777.62	4500.95	2595.94	25818.6
97.7188	-259	1171.13	4770	4578.27	22651.8	5336.57	13219.8	20326.9
-52.5208	872.455	389.411	11699.2	584.497	10074.8	18654.1	3372.24	19368.4
-292.681	3024.39	1250.24	8961.22	3906.72	11857.6	20349.5	4099.72	17442.7
8.65714	331.824	1308.73	8573.77	13038.4	5605.82	8097.71	1615.36	11266.5
296.404	177.353	525.974	53700.3	4545.98	3227.06	5626.52	4883.94	26577.8
127.657	2498.8	101.139	5823.86	10573.7	8078.19	8334.28	11129.8	17840
-305.824	-302.214	705.889	6763.62	2952.62	12131.5	28561.1	2307.12	19785.9
344.5	392.521	418	9229.74	2060.84	13812	4668.63	8231.37	27510.4
346.39	-2.89063	483.979	10766.8	257734	10944.5	8332.2	1369.19	18568.8
-138.479	5773.57	276.958	6890.75	4006.27	10996	46095.4	15727.5	24727.2
-18.566	2258.09	440.7	6904.35	13035.5	9405.06	6607.76	98270.2	5216.74
-129.167	1649.6	1098.88	3819.53	1444.95	10002.6	5186.89	6221.27	7759.19
35.75	-168.114	2168.48	11813.8	10970.5	11293.5	404.278	5936	12439.1
968.686	124.729	48.4338	10011.5	3452.18	12807.9	15580.5	9174.53	25075.6
390.467	25240.3	251.104	8642.42	2354.6	12442.1	7671.42	2378.63	27110.5
-149.58	830.253	552.479	18923.8	11700.4	12812.7	23711.1	4593.2	4064.57
358.426	-359.808	1436.76	4705.93	7679.52	5384.55	19655.8	23621.8	21604.2
44.6667	560.986	935.25	10925.6	963.909	8981.8	18177.8	9767.2	25903.9
-19.9375	807.5	226.409	9716.1	6105.72	10266.3	3646.11	3751.75	29088.5
233.925	-46.6875	2024.5	10094.4	1429.49	7803.51	17866	8233	197.065
233.896	3188.78	320.357	5716.79	234.177	7100.54	29619.3	13435.4	24935.9
763.5	5267.23	1707.13	6276.12	4484.79	8929.36	19055.4	4619.95	2979.1
626.765	1279.13	761.545	13917.2	10359.1	13046.7	13197.8	6106.56	6539.91
-481.424	2761.02	209.962	10809.7	2083.39	9629.46	3413.82	3272.58	19646.2
-141.167	1748.1	431.062	6758.96	2361.31	12719.6	20950	37921.6	18277.3
1246.43	794.993	3517.41	6825.96	780.491	11568.3	16581.8	11144.5	20814.6
1209.7	76.2857	515.082	7508.74	6827.62	13641.5	17448.8	4946.56	11410.2
447.713	769	486.448	10055.1	3503.93	9434.97	3664.24	13504	20306.9
1441.24	1171.7	657.333	7277.42	1588.73	11777.5	3164.79	11603	11509
569.632	809.028	55.3232	9510.39	5631.72	9008	16498.4	16536.3	17203.6
475.469	1294.95	545.972	2754.3	10597.2	5025.48	18748.5	3008.34	40290.1
141.213	900.99	984.443	7963.85	135.213	10487.9	10904	6412.75	10132.2
-245.896	834.125	380.962	12248.9	3267.83	10197.5	19931.7	14053.9	115756
-424.681	1391.48	24.7051	9414.83	14710.7	2526.77	18134.9	4145.75	1690.93
-3.71131	4987.77	506.438	7694.53	10066.5	14378.6	4170.06	5858.51	21747.5
-264.857	136.403	1540.54	5236.93	6072.79	8148.77	28682.1	3297.21	20207.7
-176.308	-22.7622	322.643	10757.4	4243.26	8181.17	18538.6	3161.88	18995.3
158.5	-53.825	892.323	7245.5	5196.47	9867.52	11583.8	3268.97	30998.4
1113.35	464.65	285.046	9116.12	13198.2	6607.39	11219.8	4017.54	18838.2
72.8	439.997	817.903	2278.5	4477.25	3808.85	20089.3	11156.4	15880.2
164.622	575.24	693.118	8022.61	5049.91	9501.64	18836.7	5528.73	9426.08
-12.4559	262.479	-185.354	8684.78	6135.59	11108.9	18390.1	6354.04	23412.4
631.153	487.533	-45.3837	9806.76	16470.1	4912.22	26516.7	1141.75	12396.1
-74.6364	2786.51	1466.69	14478.5	1729.65	14651.2	23076.5	3747.51	19431.6
195.229	-19.6339	-129.537	10202.1	-936.029	11189	14145.1	1445.4	11989.1
563.369	1014.88	226.364	12999.1	9315.98	6930.31	14418.3	944.69	19073
-123.997	41.7639	202.106	10540	2874.57	13514.9	14537.1	3902.01	38198
-55.5909	1434.5	1.72569	11845.2	12434.1	8385.23	28817.3	2680.62	6326
-171.607	1120.23	981.146	2638	6033.77	3651.04	12586.4	2770.91	14058.4
33.4215	1582.45	781.132	4599.58	10376.7	10636.4	6207.24	3821.1	6911.87
-425.439	4858.33	242.25	4299.31	8160.3	4122.11	14427.9	7716.18	6392.05
2996	896.846	666.805	10812.8	9418.09	15069.5	21093.5	2156.45	21944.4
63.4896	-97.1424	837.779	9827.12	5566.67	12541.7	10915.1	549.706	5103.09
-42.6944	58.875	670.549	9015.22	994.78	15468.7	5888.97	19814.7	4807.4
105.341	1453.59	1920.21	6602.83	5181.88	10224.9	43806.6	3835.73	13093.6
-88	1952.62	1037.8	8853.69	4287.97	12269.6	24851.5	9980.83	22237.5
175.457	-265.333	111.597	10443.6	8382.54	10101	17008.9	5422.09	15665.4
46.2533	-423.75	1702.51	8249.78	10180.5	6938.35	3116.33	4328.46	4718.25
660.317	348.476	658.763	13637	86.7232	5130.37	6030.07	2024.88	5835.38
-81.1964	1105.54	706.844	11733	2704.33	9718.05	21636.4	10806.7	14908.2
-311.064	190.429	570.114	7985.07	12552.1	2001.85	19200.5	2170.3	30692.2
8.79167	1325.47	42.9931	8961.29	3384.75	4477.36	15009.7	5428.7	20162.5
308.713	22532.7	367.047	3143.52	1987.27	9505.77	11226.7	20398.1	16648.8
1674.81	899.214	1136.34	5698.53	2616.98	7655.75	3626.97	8194.46	15163.2
-171.125	803.153	379.912	6873.04	74594.7	12186.7	5794.52	3837.29	14704.9
-109.323	968.233	500.7	10507.3	2550.34	8204.95	12557.1	3329.4	7308.38
21.5641	1862.25	2155.17	9769.11	1403.6	12303.9	8205.92	4203.73	15798.7
58.3289	614.583	352.257	7713.08	2592.72	11065.6	18238.8	5777.06	22260.1
-164	401.558	2174.75	10685.8	2717.23	8090.8	28653.4	12546.8	6259
248.729	196.914	437.455	9937.98	3871.85	20118.8	22970.3	840.543	21852
-26.0682	301.25	1191.96	4885.47	1186.22	9155.89	20416.5	3808.96	28918.2
170.743	661.72	316.818	6657.99	4463.59	8546.43	19685	6786.05	3983.5
1007.6	332.131	319.753	7998.4	10387.3	6699.11	16996.9	3187.33	16913.1
2575.49	353.141	928.86	5192.6	5287.64	8389.11	20268.8	17162.8	29713.1
286.714	1233.44	967.432	11358.3	3331.3	9973.92	26193.2	20462.4	4744
-12.441	527.89	1173.62	9430	12830.2	7608.33	15513.5	2540.81	25491.3
350.268	7300.18	115.415	10993.8	3384.64	11045	20846.1	1258.71	29739.6
801.911	3786.16	45.125	5086.8	2666.46	16961.4	11185.2	2281.16	46603.1
-102.6	1725.48	351.757	9187.24	7674.27	10694.1	18594.3	3946.92	14231.4
276.864	1147.66	955.319	2479.97	4898.95	7899.09	26765.4	3119.07	30106.5
-222.78	1625.67	964.375	10850.7	558.484	110104	6596.14	6046.72	25477.6
58.9896	1643.4	360.941	9415.11	11775.3	10114.8	17539.8	15097.5	25239.1
3033.95	270.208	1837.88	8925.42	3683.24	10689	19815.6	1480.68	10638.8
-149.906	4099.39	802.521	8824.51	2908.8	2996.79	16231.4	5476.52	4986.63
-236.431	286.361	291.25	10415.8	5994.22	5476.1	20748.3	3812.12	4621.4
1751.69	-562.909	527.25	10263.4	1454.94	11837.4	20692.7	6660.38	15367.7
647.819	1970	546.441	8904.15	2920.11	9868.43	25540.7	1193.2	22446.6
298.857	306.857	-139.333	8791.25	-557.45	11834.5	29822.6	5443.71	40962.9
-37.6389	1253.79	1584.57	9989.04	1038.62	8799.22	24231.8	4653.25	17393.8
45.5625	343.5	1510.44	5464.28	1682.67	13012.3	12236.7	7315.94	75909.4
-437.615	747.663	81.6397	10053.9	-103.832	5995.43	19352.5	8590.35	23280.5
-7.96324	2112.57	4627.47	10231.3	4385.27	7514.03	10239.6	5614.48	14005.9
-305.764	-12.5486	482.594	8150.7	-234.048	12768.8	17153.6	1026.66	15873
-21.567	191.062	199.924	11048.7	8516.06	8318.77	9461.28	7566.36	29314.7
294.442	537.68	721.652	9656.08	1284.27	12663.6	7630.16	12814	25534.5
-172.86	1977.22	837.386	9692.01	1847.4	7163.74	19119.9	3642.48	9622.92
-339.25	1479.02	380.753	1710.5	3525.37	16116.1	3229.83	-208.517	6260.69
2183.78	1180.22	368.457	12976.8	6404.65	6783.38	13820.5	1471.95	24042.5
75.3819	451.893	766.271	8148.27	3962.68	11391.2	17667.2	2541.22	25543.4
975.957	-118.736	675.208	9553.72	7563	11096.6	6221.76	8119.65	1806.93
-7.85714	1.38953	1171.66	10236.2	8892.85	10801	14067.2	9440.36	20009.7
3770.19	40282.4	1503.94	4996.28	3344.4	12685.9	26119.9	10212.8	18163.9
309.593	398.562	705.714	8210.52	2310.86	13785.9	19631.9	6568.44	11023.3
21.3333	1769.97	76.5139	11945.7	2375.96	12896.1	3828.68	1472.25	25624.4
650.308	65.875	2431.69	6142.1	2959.82	13093.4	23127.1	6254.4	24079.5
-116.136	933.787	858.985	6878.9	490.471	12155.3	20707.5	777.107	10901.7
-480.173	464.756	332.594	8795.22	8709.92	8643.11	12509	12789.6	17228.3
77.6342	1186.27	408.693	10577.5	497780	11605	19344.2	87.3698	31458.2
-46.0521	171.537	219.099	5157.48	4727.39	12398.8	22621.2	11501	5680.17
98.511	8435.12	-58.3611	4750.13	10811.6	11667.7	21240.9	2320.91	16903.7
-46.9324	58.8194	791.896	10074.1	5432.52	6626.46	17346	6758.5	12541.4
-188.306	730.244	2059.55	11389.2	13338.8	13175.3	23340.4	2166.02	19079.6
2110.28	10.7179	2890.63	8780.14	7688.12	11073.2	25999.7	8334.81	9701.71
1911.96	4048.48	532.426	2250.88	919.661	12335.2	19343.4	9634.68	14402.9
414.714	307.543	3263.91	10324.9	1014.76	9652.52	23698.8	7.34375	31896.1
489.844	1959.17	1346.48	10787	6396.99	13025.4	16549.8	4971.71	41525.2
629.222	1334.01	530.214	5264.13	2249.54	12217.9	20064.5	1301.17	20652.1
643.273	379.295	1619.05	10299.1	7491.54	10116.5	19706.1	2106.65	28591.7
819.608	164.99	-48.8036	9951.62	9523.42	13908.4	18418.6	10610	2900.39
298.432	-126.486	759.444	9154.58	2895.47	15059.7	7133.82	4814.49	44748.8
-77.1429	5188.04	1517.52	11555	6877.9	8349.34	18592	2861.64	8128.57
-284.222	523.066	802.915	10843.3	2509.09	15927.5	19830	3824	17073.1
253.75	192.198	693.179	9140.47	4811.5	11536.6	12234.5	1572.22	21487.7
-134.24	559.958	1133.83	15422.1	3553.08	9219.04	17442.8	5378.25	25173
-234.479	242.427	990.119	3604.95	4210.64	8608.83	18964.4	5100.31	23355.7
-89.4638	569.104	819.482	7178.29	2026.97	6017.04	14604.4	5748.26	28940
1771.32	774	578.792	9952.16	2446.9	12625.7	20133.2	5146.39	44864.4
522.257	741.062	268.757	6752	3673.11	8845.25	18070.6	8550.78	26362.6
123.035	1152.81	3370.03	7410.82	7367.92	15208	18307	5178.97	12398
-146.799	-95.2569	687.944	8869.26	141.108	11472.5	25591.2	3812.53	35287.6
99.1607	5279.86	338.583	4207.09	8077	14389.7	7978.16	4693.81	16686.5
-94.9189	4.85	698.571	1963.22	36373.2	9010.64	19901	5322.6	6105.67
622.378	-240.75	560.976	12329.1	2331.81	7563.03	3042.54	2608.78	30283
810.017	18.2348	6555.54	9306.16	5921.38	14640.9	22077.5	180.679	22336.4
390.132	60	628.125	10520.6	7726.26	3232.58	5317.95	7296.52	37157.9
157.22	1689.28	824.195	9399.74	9200.34	12031.2	5006.47	8466.41	21080.5
-112.769	-163.5	745.571	8448.9	6794.33	9807.73	20464.9	10150.2	5409.2
-492	-82.3846	341.643	12790.2	6235.37	8625.55	20324.5	2059.62	22771.7
62.7243	137.583	140.029	9900.06	4154.42	13071.1	22235.5	12875.7	38938.8
-320	90.25	1686.1	8551.75	9933.89	12687.6	9103.9	16113.8	15731.7
281.86	919.256	671.155	8334.68	11039.3	9658.94	23393.9	81.95	19407.2
-169.354	609.729	-196.943	7171.5	2946.16	9236.41	14391.4	3648.47	12037.2
551.021	3614.94	191.521	12759.4	3208.95	5917.79	3755.58	13362.8	24784
-276.583	394.764	317.232	13473.3	12126.2	13917.4	2625.33	-372.898	219.321
1136.35	472.062	384.3	9606.81	6997.98	15028.1	5170.59	2931.14	64047.7
309.128	5547.08	500.879	7785.68	6772.96	12583.8	17617.9	7349.94	26571.3
523.331	1766.13	825.538	10778.1	9367.53	5015.65	2205.45	51.2778	26370.3
121.28	3208.38	283.857	8995.64	11209.7	5480.04	23423.1	2579.65	24057.8
37.25	1360.83	1144.63	8794.35	1100	2078.76	19276.7	5435.32	15201.7
-485.113	-129.25	649.083	10492.9	5970.69	5153.81	10845	19724.7	25951.5
-46.7143	408.366	683.516	7671.97	13315.4	10635.2	22075.6	18170.4	22194.7
-94	1982.95	528.294	5003.84	561.842	13207.3	19045	15320.1	27919.4
-37.5417	340.389	818.429	6186.44		11836.4	17985.5	16551	31720.5
1192.64	4650.05	2484.93	8320.56		16530.7	3174.32	1010.83	17153.1
2494.7	962.167	1140.68	8624.44		14030.8	17382.8	4244.64	18107.3
190.308	467.667	418.222	8279.8		8364.48	33372.8	7308.82	9554.93
-26.2813	1393.88	-62.75	11311.8		6512.24	9960.11	1886.22	12201.5
-406.936	5142.3	522.607	11578.5		8678.79	17355.3	17633.7	18771.4
-68.4167	283.868	302.438	9179		10727.7	22456.5	3965.53	5586.06
1198.66	326.875	953.221	9853.62		5969.6	26694.4	16037.5	25481.8
497.688	1432.48	418.771	7204.71		7082.74	24122.8	3075.8	25155
94.9429	-442.72	743.71	12435		12489.9	5404.54	3982.95	22586.7
368.075	832.049	56.1029	8540.97		14490.6	23096	13353.6	46022.6
620.864	1795.95	507.052	10208			-243.793	2609.3	19322.5
36.4571	634.507	244.375	10360.4			16877.4	7630.64	19692.3
207.264	-1.08929	311.321	10908.9			19916.8	4339.74	20526.6
-28.3875	136	336.094	7942.21			7025.06	843.241	20305.8
402.014	91.0756	1031.13	7601.98			19877.5	6750.95	23711
-227.448	133.976	280.929	10689.4			14207	4652.87	27644
757.271	1386.11	241.417	11363.5			12794.8	2595.38	21783.2
876.048	1572.75	718.297	8550.7			12480	148807	18495.5
-6.94231	59.5833	-11.25	9523.71			4285.17	1769.17	17942.8
-229.757	1493.39	366.518	8409.18			12296.5	28155.8	24574.2
866.562	928.042	302.474	8066.67			17595	16095.7	62734.3
24.825	131.781	2219.15	12873.5			6310.19	353.031	12908.8
-387.811	1700	-27.9583	7141.79			28706.5	7158.7
1028.55	-283.107	164.27	8715.31			718.648	-18.0106
57.4583	3193.66	328.719	11863.2			147424	15561.2
104.243	2184.52	1232.16	7246.74			16505.7	7434.46
-17.7	191.689	220.787	3392.69			8462.45	695.755
1393.28	19917.9	593.17	10584.5			5210.46	9121.53
-51.45	2574.43	128.632	8955.45			12858.8	873.527
168.042	845.167	906.653	13575.2			19180.3	1295.57
173.971	414.125	904.069	7112.97			17604.9	2972.72
370.538	172.53	991.667	7545.3			25775.4	7109.57
-5.33333	2180.56	926.848	9878.03			6937.33	11889.4
268	1088.78	249.09	9491.07			2751.58	4398.91
-179.261	395.479	1301.89	12386.2			9645.31	-47.6756
619.841	916.771	247.098	10220.5			22572.6	1323.83
6.4125	711.139	54.4286	8610.8			25167.7	9753.83
170.923	1113.64	895.464	11926			24962.7	374.062
358.444	-232.901	-59.5972	8775.43			19771.2	5277.94
-529.365	-174.613	701.5	13350.1			19185	-391.403
-143.015	678.226	-80.5625	7068.1			8225.93	23307.9
1577.25	428.071	802.41	8249.37			13263.5	1436.31
-115.266	78.3333	152.111	4993.42			3148.82	4342.91
279.145	304.635	800.417	6384.42			17385.4	1729.36
995.667	412.164	851.735	11104.4			34653.2	3682.74
156.057	1387.82	96.7353	12126.8			17237.3	8751.96
-135.625	1739.75	-45	3363.96			9013.65	5490.58
223.975	3200.17	216.667	7558.33			17755
97.8285	738.107	680.82	20483.4			23305.3
5.4625	4666.16	230.222	10892.2			2988.08
379.153	-129.048	640.406	8303.22			11714.8
113.062	4682.06	-153.512	11264.9			14325.9
56.2596	178.17	0.88	11288.8			18858.7
1741.07	1652.36	-10.875	1109.79			4151
-149.688	466.321	-32.4779	6829.86			11969.1
-68.6701	538.355	-43.8368	10081.7			22225.1
4.88889	482.476	887.89	10799.5			16032.7
90.6429		1112.32	7957.69			19802
943.603		200.069	9034.69			22071.4
-89.5893		249.566	10289.8			8461.57
315.938		174.257	12230.3			26120.4
-416.125		376.593	10123.6			12461.8
264.182		1509.21	11388.6			15468.8
672.917		403.006	11665.6			14396.5
-265.927		432.786	8798.5			19061.2
271.934		286.341	3657.29			23770
844.733		61.5	717.788			13944.1
39.7664		678.781	11623.1			19120.6
-187.625		2204.32	9416.37			20155
1198.82		282.425	3234.51			19702.5
-63.9896		43.1143				11423.6
-119.683		766.957				19225.6
-115.679		23554.9				27008.2
256.958		656.096				23065.8
-3.57143		484.906				17901
384.792		1225.61				10182.9
178.778		799.021				358.142
77		1340.55				15055.3
-259.653		183.686				2794.79
-144.473		-139.538				33394.4
868.963		900.521				19743
-64.0278		127.691				17309.7
301.094		-242				8872.94
82.0385		461.208				11862
-77.8269		1334.12				22686.2
518.875		425.335				11299.5
171.204		110.643				11531.5
-216.765		242.184				4075.72
1103.84		702.763				19941.1
-184.521		-33.6429				24826.3
-388.736		1650.16				28617.5
-409.548		529.236				13422.6
0.802083		179.077				8318.54
-119.3		323.6				6884.36
652.554		610.357				11265.6
-401.437		442.087				7339.38
-0.73571		159				19996.7
-501.861		171.292				18113.8
176		1829				7070.59
25.8571		338.429				8636.49
-256.094		511.521				18431.9
161.028		1206.96				20264.2
-79.6042		1563.71				20221.5
501.139		925.783				5156.29
2262.37		1187.2				4007.91
-198.643		939.793				18882.3
796.962		228.634				16937.9
-674.678		3007.13				26229.1
-34.6929		560.282				30529.5
-204.899		838.333				11528.8
-242.563		-60.6964				16489.7
-359.316		326.688				6713.6
416.603		811.875				2607.04
-130.875						10226.3
789.857						7862.84
4.09687						18982
-211.571						19615.6
-28.7071						18625.2
126.75						14746.7
376.271						90896.6
50.2326
-8.75
2029.03
-16.5793
-111.231
1031.54
244.386
100.114
456.306
642.319
1155.04
73.1912
323.286
305.25
172.688
13.2857
-340.729
-69.7917
1597.77
142.481
-90.9063
-81.4571
58.4549
61.2569
-311.167
1082
1021.56
-16.3646
-66.7326
2998.84
442.55
-171.757
284.385
-293.705
622.531
262.439
-14.7794
930.231
1046.15
3203.49
2318.46
11.3681
43.1143
-258.129
-144.829
-413.574
-90.6912
16.1111
0.277778
747.5
-42.9857
-194.844
-317.222
549.941
626.439
-411.568
-69.7596
100.794
-176.118
284.768
-36.5536
5.47917
367.166
-135.75
-74.25
2587.61

## Sheet: 3b right
Wt log	RAD52Δlog	SPT3Δlog	Wt 24h	RAD52Δ24h	SPT3Δ24h	Wt 48h	RAD52Δ48h	SPT3Δ48h
54.42	498.7	513	7973	4023	9119	17610	5168	15223
26.83	378.3	357.2	7079	3666	7310	13364	3955	11091
116.6	723	402.2	8316	4360	10135	16041	3190	18806
48.64	678.6	545.3	8957	4812	10266	17237	4900	20274

## Sheet: 3c left
Wt log	RAD52 log	SPT3 log	Wt 24h	RAD52 24h	SPT3 24h	Wt 48h	RAD52 48h	SPT3 48h
26.1111	34.4444	31.6667	44.8889	46.6667	36.3333	39.6667	48.1111	48.8889
25	40.6667	25.8889	41	49	36.3333	54.2222	46.4444	34.5556
25.5556	34.5556	24.1111	44	52.8889	38.4444	44.1111	53.7778	51.8889
30.4444	41.5556	34.8889	46.2222	41	38.1111	47.3333	59.5556	30.8889
19.6667	31.3333	24.2222	58.8889	50.8889	33.1111	45.8889	52.4444	33.7778
25.8889	29.3333	29.4444	39.1111	46.1111	35	49.5556	57.6667	35.6667
21.3333	34.1111	22.4444	38.7778	39.3333	32.6667	55	59.4444	48.5556
22.1111	41	22.6667	44.1111	48.2222	39.7778	63.2222	47.2222	49.4444
25.7778	21.1111	25.2222	48.8889	42.3333	38.7778	47.6667	45.6667	38.6667
20.8889	36.5556	19.7778	41.1111	52.8889	41.6667	55.3333	45.1111	50
35.4444	36.4444	28.8889	30.7778	48.1111	34	53	57.2222	60.2222
34.1111	29.4444	21.8889	35	41.6667	40	42	39	42.5556
22.8889	40.1111	22.4444	46.8889	54.4444	36.7778	47	40.4444	48.8889
28.2222	20.2222	21	54.1111	42.8889	37.2222	50	50.1111	49.1111
29.2222	37.1111	22.8889	40.4444	51.4444	39.5556	42.4444	58.8889	47.3333
27.2222	37	26	45.7778	52	52.3333	47	60	41
26.4444	22.3333	26.2222	41.2222	56	41.1111	37.6667	47.4444	43.8889
34.1111	23.2222	31	46.3333	58.8889	36	59.8889	50.5556	45.1111
23.5556	29	16.7778	47.5556	49	48.5556	49.8889	47.3333	50.1111
23.6667	33.1111	22.1111	37.6667	46.7778	31.4444	50	43.2222	36.4444
35	37.5556	27.6667	46.5556	45.8889	42.2222	48.3333	34.5556	40.2222
33.6667	23.5556	30.7778	34.2222	44.2222	42.1111	58.6667	45.4444	37.4444
26.3333	30.6667	19.7778	47.2222	50.1111	34.7778	61.5556	53.2222	42.3333
22.1111	23.3333	29.7778	41.4444	47.7778	41.4444	60.2222	34.4444	39.7778
23.7778	22.7778	26.5556	44.2222	43.1111	42.6667	44.2222	59.2222	34.4444
26.1111	31.3333	18.8889	43.1111	36	48.2222	57.7778	58.6667	53.1111
39.2222	36.5556	34.4444	32.5556	39.3333	44.6667	46.6667	39.4444	39.7778
28.2222	36	32.6667	52.3333	43.2222	40.3333	49.2222	38.7778	39.8889
26.8889	37.5556	24	39.4444	44.5556	46.5556	53.2222	58.4444	56.5556
21.8889	21.8889	22.7778	34	43.7778	44.4444	55.5556	48.1111	41.1111
22.5556	22.7778	28.8889	41.6667	53.5556	38.7778	40.8889	52.1111	46.5556
25.5556	30.4444	16.7778	55.7778	54.5556	46.5556	67.2222	43.6667	47.3333
32.7778	33.8889	19.6667	39.7778	40.1111	28.8889	53.3333	51	58.5556
33.6667	31.2222	26	41.5556	61.8889	38.7778	45.4444	52	38.7778
34.6667	33.2222	29.8889	42.2222	51.3333	34.8889	38.2222	67.8889	46.3333
39.4444	21.7778	21.8889	36.8889	51.4444	36.1111	45.4444	35.6667	46.3333
21.3333	34.3333	21.6667	35.3333	52.2222	34.3333	52.6667	47.6667	60.7778
33.3333	29.4444	32.1111	49.4444	49.8889	38.1111	44.8889	46.7778	67.6667
24.5556	24.8889	24.1111	50.7778	52.8889	38	46.2222	48	44.2222
21.5556	27	18.3333	48	41.3333	38.3333	54	57.6667	54.6667
33.7778	25.6667	28.5556	47.5556	52.1111	44.6667	69.6667	52.2222	45.8889
38	26.2222	23.8889	43.4444	39.3333	38.3333	52.4444	50.4444	39.6667
20.7778	22.7778	20.4444	56.8889	53.3333	29.1111	46.1111	62.1111	40.6667
28.8889	27.7778	26.7778	45.4444	46.4444	54.8889	42.2222	38.6667	49.6667
26	25.7778	22.7778	43.3333	41.5556	43.5556	43.1111	53.1111	40.8889
23.1111	22.5556	19.6667	48.6667	36.2222	37.3333	44.1111	49.1111	43.6667
23	37.8889	20.2222	44.6667	49.4444	51	37.6667	42.2222	61.5556
28.6667	37	21.5556	51.8889	42.6667	36.3333	42.8889	44.1111	31.4444
30.6667	27.1111	18.3333	45.5556	43.2222	54.6667	47.3333	58.2222	48.4444
25.5556	33.7778	18.6667	47.7778	52.3333	46.5556	46	38.2222	57
20.7778	32.1111	35.8889	53.2222	43.4444	34.2222	46.8889	47	50.8889
40.7778	27.2222	30.3333	38.6667	40	40.6667	41.5556	45	41.5556
29.5556	27.2222	20	47.1111	44.1111	36.8889	58.8889	55.3333	50.1111
27	35.6667	26	39.7778	50.3333	33.5556	57.2222	54	39.7778
26.2222	33	20.8889	50.7778	40.3333	50.7778	55.8889	40.8889	37.6667
27.7778	20.5556	22.2222	42.8889	51.4444	38.2222	46.1111	38.5556	46.2222
31.4444	31.7778	29.4444	49.1111	51.4444	35.1111	43.8889	49.6667	39.7778
31.8889	28.6667	24.6667	43.7778	42	44.6667	60.3333	42.5556	53
20.6667	41.4444	19.7778	43.4444	38.5556	36.5556	57.1111	43.8889	41.7778
33.4444	19.3333	22	38.4444	45.3333	54.6667	38.8889	44.2222	49.5556
25.3333	41	27.3333	50.3333	51.6667	48.6667	41.3333	47.4444	70.1111
22.1111	25.3333	25	38	38.1111	46.7778	51.1111	48.2222	45
33.8889	22	21.7778	42.2222	41.1111	53.7778	36.1111	56.2222	38.8889
23.5556	22.2222	29.5556	46.4444	41.4444	39.6667	44.6667	59.4444	46
39.2222	32.8889	22.5556	49.7778	50.2222	48.7778	52.4444	52.1111	31.3333
20	28.6667	29	47	44.8889	38.4444	41.4444	45.7778	47.1111
22.1111	28.2222	17.1111	47	43.5556	38	46.2222	54.2222	45
20.6667	27.7778	21.1111	49.1111	40.6667	33.1111	39.8889	42.6667	42.1111
25.6667	41.4444	20.7778	53.3333	37.7778	57.2222	48.7778	45.2222	43.7778
25.2222	37.8889	34.6667	51.6667	56.1111	41.2222	49.6667	50.2222	46.7778
23	24.7778	25.8889	43.1111	35	33.4444	40.3333	45.1111	57.1111
18.6667	23.8889	34.3333	40.3333	57.8889	58.7778	41.5556	44.1111	52
38.4444	23.6667	18.7778	46.5556	60.6667	41.6667	41.2222	41.7778	39.3333
21.6667	26.7778	22.7778	47	40.7778	45.6667	44.3333	41.1111	66.3333
35.6667	22.2222	16.7778	55.7778	48.6667	50.3333	45.1111	45.1111	39.7778
21.1111	32.8889	24.2222	37.3333	37.6667	29.3333	51	46.4444	34.7778
23	25.3333	22.7778	58.4444	38.4444	34.6667	37.7778	42.4444	54.3333
30.1111	34.3333	23.7778	40	40.6667	38.2222	51.6667	36.5556	46.1111
23.6667	28.7778	23	41.3333	41.3333	63	51.4444	49.7778	48.8889
30.7778	26.3333	20.3333	33.5556	37.5556	30.6667	42.4444	47.3333	36.8889
35.6667	29.1111	20.6667	49.4444	50.1111	32.1111	49.4444	47.3333	36.1111
19.5556	32.6667	28.5556	30.6667	43.7778	37.6667	50.4444	48.5556	51.2222
34	26.4444	21.1111	44.6667	41.3333	42.3333	47.1111	52.3333	41.6667
25.5556	28.2222	33	36.6667	49	33.8889	48.2222	46.2222	41.2222
30.2222	30	23.5556	58.6667	42.6667	45.1111	36.6667	43.1111	44.4444
28.6667	26.7778	30.2222	42.2222	58.3333	35.1111	59	55.6667	43
23.3333	35	21.5556	37.5556	43.8889	45.2222	46.5556	55.8889	52.4444
29.5556	25.4444	29.2222	35.7778	42.7778	33	46.6667	43.6667	38.6667
34	28.4444	22.1111	49.7778	57.1111	37.2222	60.6667	43.2222	40.6667
24.1111	42.2222	36.6667	47.8889	53	42	55.3333	36.7778	58.2222
23.2222	33.4444	25.7778	51	52.3333	37.3333	51.1111	55.2222	28.4444
26.6667	33.1111	25.8889	41.6667	32.4444	41.1111	53.8889	52.4444	41.5556
23.7778	22.5556	30.3333	35.5556	48.1111	34.6667	47.8889	61.5556	55.1111
24.5556	35.3333	23.1111	37.6667	50.8889	38.7778	39.2222	36.3333	45.8889
32.6667	35.8889	19.5556	50.1111	42.3333	36.7778	50.1111	31.1111	34
24.5556	32	33	52.5556	42.3333	43.6667	47.6667	64	52.8889
22.8889	39.6667	24.1111	40.3333	44.4444	52	51.1111	43.7778	31.2222
35.4444	42.5556	20.2222	47.7778	38.7778	46	40.5556	60.4444	41.8889
21	32.5556	31.6667	31.5556	43.6667	36.8889	48.5556	44	42.5556
32	29.7778	25.2222	50	55.3333	44.6667	53.6667	41.1111	55
24	35.1111	23	41.7778	38.2222	36.7778	43.3333	49	40.7778
24.5556	33.3333	20.7778	60.3333	41	43.8889	36.3333	57.3333	51.2222
27.5556	25.7778	34.5556	35.3333	38.7778	44.4444	51.4444	48.8889	37.6667
34.8889	36.4444	18.1111	44.5556	46.4444	47.5556	35.1111	45.3333	49.3333
26.6667	31.6667	23.8889	46.7778	56.7778	34	41	43.7778	50.1111
36.5556	33.2222	19.7778	37.2222	44.5556	35.4444	50	32.6667	65.7778
26.7778	32.7778	29.2222	43.5556	53.6667	41.4444	58.3333	44.7778	46.2222
21.6667	24.5556	22.7778	48	38.5556	41	51.7778	52.5556	45.8889
30.8889	21.1111	20.1111	39.2222	35.8889	47.7778	54.4444	39.8889	34.7778
23	36.4444	20.4444	41.2222	49.4444	39	42.7778	43.5556	54.5556
23.6667	26.2222	17.6667	56.6667	45.6667	42.6667	40.6667	54.1111	42.7778
22	29.6667	21.5556	44.6667	58.4444	37.3333	46.3333	43.6667	46.5556
28.2222	44.2222	16.8889	37.4444	53.3333	33.4444	64.6667	61.1111	52.4444
19.6667	21.1111	21.2222	41.4444	52.8889	58.2222	45.6667	44.5556	49.2222
22.2222	35.5556	22.3333	53	48.8889	38.2222	50.1111	50.3333	60.2222
31.2222	28.2222	39.2222	42.8889	49.8889	44.7778	41.7778	38.2222	56
22.4444	25.4444	26.7778	40.7778	35.6667	31.8889	37	47.3333	51
25.8889	37.1111	22.6667	34.5556	49.1111	35.1111	44.4444	42.1111	40.1111
22.8889	26.7778	20.6667	54	55.3333	52.6667	43.6667	55	47.1111
26.8889	33.4444	22.5556	41.7778	46.4444	35.3333	42.6667	39.3333	27.3333
22.3333	25.3333	20.3333	38.4444	63	52.2222	52.4444	49.3333	48.7778
20.1111	33.8889	21.7778	38.2222	42.3333	55.6667	52.6667	46.7778	64.3333
31.7778	33.1111	25.1111	52.8889	36.3333	41.4444	54.5556	60.7778	37.7778
22.8889	24.5556	19.2222	56.1111	39.1111	49.5556	55.2222	42.4444	42.6667
23.1111	41.3333	20.7778	51	54.2222	36.3333	49.7778	52.3333	39.7778
26.3333	29.8889	23	40.1111	47.8889	35.8889	54	42	44.7778
20.6667	33.3333	25	42.6667	63.4444	46.2222	46.1111	40.2222	39
24.4444	36.5556	27.3333	35.3333	45.5556	38	46.1111	49.6667	43.6667
33.7778	25.1111	26.5556	47.2222	58	34.3333	54.2222	48.4444	41.4444
29.7778	34	20.7778	54.5556	46.8889	32.8889	47.2222	48	51
26.8889	30	34.2222	56.7778	51.4444	44.4444	52	44.5556	42.3333
24.6667	37.6667	17.6667	45.6667	47.3333	35.1111	40.1111	43.7778	41
20.8889	32.6667	25	41.3333	46.7778	46.7778	63.2222	43.7778	52.1111
26.3333	27.8889	21.4444	36	41.4444	41.7778	35.3333	45.4444	56
22.8889	24.2222	29.2222	38.3333	41.2222	40.2222	47.3333	36.4444	49.6667
27.8889	40.2222	22.5556	37.8889	48.3333	41.2222	47.6667	47.5556	36.7778
24.2222	23	20.7778	41.2222	41.8889	35.5556	53.6667	39.1111	39
26.4444	33	36	49.3333	38.4444	36.1111	49.8889	48.6667	48.1111
25.4444	33.4444	21	45.8889	52.4444	33.5556	47.6667	46.8889	42.7778
38.2222	41.7778	20.1111	35.2222	44.5556	45.6667	51.6667	46	41.3333
28.1111	31.5556	19.6667	38.2222	54.7778	40.2222	39	58.4444	40.8889
24.6667	34.4444	31.6667	47.2222	46.4444	32.3333	60.2222	45.8889	69
30.3333	25.4444	26.6667	31.4444	54	47.1111	58.2222	49.1111	42.3333
29	22	27.7778	41.8889	46	50.4444	43.3333	42.4444	55.8889
24.3333	38.6667	20.3333	38	44.5556	33.4444	53.7778	49.1111	39.5556
22.5556	40.3333	26.6667	42.3333	45.4444	49.7778	39.6667	48.5556	43
35.6667	38.7778	21.6667	33.4444	48.7778	35.4444	46	50.6667	43.4444
25.3333	37.3333	20.1111	54.2222	46.1111	47.8889	58.4444	44	38.2222
23.5556	35	21.7778	36.8889	57.3333	39.5556	40.1111	48.2222	37.7778
30.3333	32.3333	35.6667	46.8889	40.7778	31.7778	57.5556	55.4444	59.7778
23.3333	35.7778	21	39.8889	44.1111	42.1111	51.2222	46.3333	43.6667
22.2222	22.4444	29.2222	47.7778	42	45.4444	53	41	48.8889
32.5556	16.6667	35.1111	37	50.2222	36.6667	51.8889	46.6667	34.3333
20	25.3333	28.1111	44.1111	46.1111	39	41.5556	67.4444	37.3333
34.1111	29.8889	23.5556	43.7778	44.5556	39.5556	59.6667	45	39.1111
21.7778	26.7778	22.4444	52.5556	48.8889	35	50.1111	38.6667	45.8889
22	31.2222	26.6667	50.1111	40.7778	34.3333	54.3333	55.5556	40
29.3333	36.2222	23.7778	51	45.5556	33.6667	65	41.5556	34.4444
30.5556	29	32.3333	50	41.5556	31.4444	45.7778	39.8889	46
26.2222	28.5556	22.7778	46.6667	50.2222	33.1111	40.8889	44.1111	40.8889
31.5556	24.8889	29.8889	33	48.5556	45.5556	62.6667	59.3333	55.3333
20.2222	26.8889	24.2222	44.5556	55	52.1111	43.3333	48	53.5556
32.2222	27.6667	36.8889	43.5556	45.5556	31.7778	53	42.3333	44.7778
32.7778	23.4444	24.7778	35.5556	41.8889	40.8889	40.3333	44.6667	37.6667
23.8889	28.2222	27.5556	40.4444	40.7778	46.5556	47.6667	39.5556	40.1111
26	23	22.8889	39	39.2222	60.1111	49.5556	44.8889	38
34.4444	41.7778	32	39.4444	49.7778	46.4444	43	45	49.4444
26	30.5556	21.3333	51.4444	63.5556	42.7778	49.8889	54.1111	44.2222
38	23.8889	21.5556	41.6667	43.7778	42.7778	46.5556	54.1111	48.7778
28.3333	23	19.5556	46.4444	46.6667	35.5556	46.4444	46.2222	40.4444
20.6667	19.8889	23.3333	50.6667	45.8889	33	41.1111	42.2222	38
22	30.4444	25.7778	52.3333	38.8889	30.8889	42.6667	56.5556	41.4444
25.3333	21.2222	26.6667	63.2222	49.5556	35.2222	65	56.6667	45.8889
23	38.4444	25.7778	48	35.6667	31.4444	40.8889	49.4444	34
35.6667	39.6667	22.8889	48.8889	45.5556	37.7778	42.1111	37.3333	36.6667
22.8889	37.3333	19.6667	45.2222	48	34.7778	40.3333	48.7778	35.2222
29.5556	27.5556	27.6667	49.5556	43.8889	44.6667	43.2222	58.7778	68.1111
33.7778	28	19.6667	49.8889	43.6667	40.8889	41.5556	46.2222	42.6667
24.7778	31.8889	24	42.5556	35.4444	44.6667	54.4444	47.4444	40.3333
21.3333	29.6667	28.7778	42.5556	43.7778	38.5556	49.1111	61.1111	40.6667
27.5556	31	27.7778	40.4444	44.2222	35.1111	57.4444	47.2222	53.8889
32.5556	21.6667	22.2222	40.8889	49.6667	35.4444	48.6667	50.1111	45.5556
23	26	24.6667	41	42.8889	37.7778	46.3333	53.1111	43.4444
25.1111	24.3333	21	61.8889	47.5556	41.5556	52.4444	47.3333	50.7778
25.6667	34.3333	37.2222	47	45.6667	36.1111	42.1111	61	38.3333
27.3333	24	17.3333	51.5556	46	36.4444	34.3333	52	46.1111
20.3333	40	24.8889	45.2222	45	42	36.1111	59.3333	43
31.5556	26.7778	26.7778	44.3333	38.8889	47.3333	46.3333	40.5556	49.4444
24.5556	16.1111	16.2222	47.7778	42.7778	35	64.4444	44.8889	41.5556
23.1111	31.7778	20.2222	49	49.6667	32.6667	51.2222	54.2222	45.1111
21.4444	35.7778	19.3333	57.4444	52.7778	34.7778	60.2222	35.7778	25.7778
26.7778	31.8889	23.2222	51.5556	47.5556	42.8889	55.4444	49.2222	41.4444
23.7778	33.2222	21.6667	43.5556	51.3333	41.7778	54	39.3333	56.1111
24.8889	30.1111	37.3333	38.7778	49.8889	37.4444	51.4444	51.5556	42.8889
21.2222	34.2222	19.7778	54.6667	42.5556	37.1111	33.6667	48.5556	43.2222
25	33.6667	18.1111	42.8889	47.7778	54.1111	55.1111	56.5556	45.1111
28.6667	24.5556	35	46.3333	44.4444	28.4444	70	49	54.8889
35.8889	24.7778	20.1111	37.8889	45.3333	40.5556	43	47.3333	39.1111
22.8889	42	23.1111	50.7778	51.7778	29.2222	41.7778	44.2222	37.5556
26.2222	37.4444	21.2222	52.6667	60.3333	49.6667	49.7778	47.4444	59.1111
20.4444	39.6667	33.1111	29.6667	33	35.7778	41.1111	49.1111	38.6667
32.4444	32	20.4444	59.6667	52.7778	38.6667	61.4444	49.5556	35.7778
20.8889	34	23.6667	34.7778	43.7778	33.4444	38	56.4444	56.4444
22.5556	33.8889	27	38.5556	46	45.8889	50.5556	56.3333	36.7778
34.2222	29.1111	20.2222	41.6667	45	33.6667	49	46.7778	42.3333
24	37.6667	28.8889	47.7778	51.1111	36.2222	43.7778	48.1111	32.2222
21.5556	41.3333	24	36.8889	41.4444	33.2222	49.8889	46.3333	44.6667
20.5556	38.7778	30.7778	34.8889	43.8889	39.7778	49.6667	52.7778	46
22.7778	40.6667	35.7778	52.4444	55.1111	46.6667	42.6667	48.8889	57.7778
20.7778	37.8889	21	43.5556	40.8889	36.7778	38.3333	48.3333	43.7778
25	33.3333	29.5556	61.4444	55	39	48.1111	55.7778	37.3333
23.8889	29.4444	23.8889	37	39.6667	46.4444	47.1111	47	50.3333
24.8889	36.3333	23.7778	41.6667	42	42.4444	61.4444	53.7778	60
23	33.7778	33.2222	45.1111	45.1111	38.5556	51.6667	43.7778	40.4444
22.7778	37.2222	19	50	49.3333	29.1111	25	49.7778	41.7778
25.7778	36.2222	22.4444	54.2222	62.3333	41	52.8889	48.2222	50.5556
20.1111	28.5556	28.7778	50.4444	39.8889	62	61.1111	44.3333	46.3333
39	30.5556	21.2222	42	50.3333	31	70.1111	36.6667	42.2222
21.1111	23.6667	22	41.1111	47.7778	32.6667	61.2222	46.2222	33.6667
29.2222	24.4444	23.1111	41.4444	37	39.4444	41	42.1111	39.5556
34.7778	26.8889	28.8889	39.5556	50.6667	49.4444	55.1111	42.8889	50.7778
34.2222	29.7778	24.2222	45.2222	43.2222	38	37.5556	58.3333	51
27	30.8889	24.8889	45.3333	46.4444	46.3333	63.1111	51.2222	52.2222
25	39.1111	21.5556	43.2222	46.7778	48.3333	53	43.8889	38
30.7778	22.8889	21.1111	57	52.2222	31.5556	48.3333	44.6667	39.8889
26.3333	31	21.7778	46.1111	51.3333	31.8889	58.6667	56.4444	59.5556
23.3333	28	22.6667	49.1111	61.4444	47.8889	44.5556	47.4444	40.6667
20.8889	42.3333	22.4444	36.8889	56.1111	36.3333	45	52.3333	51.2222
23.3333	29.4444	19.5556	38.1111	49.2222	34.2222	48.7778	45.2222	59.6667
27.2222	33.7778	24	41.5556	45.8889	37.5556	36.8889	42.4444	46.1111
23.5556	24.2222	20.7778	39.2222	59.7778	45.7778	47.6667	52.4444	37.1111
28.2222	22.4444	30.4444	45.3333	40.7778	39.1111	48.2222	54.3333	32.6667
22.8889	44.5556	23.2222	33.3333	44.1111	43.5556	58.1111	42.4444	30.8889
23.3333	36.6667	39.1111	37.1111	44.1111	37.2222	42.8889	46.5556	48.4444
24.2222	23	16.5556	39.8889	31.2222	36.4444	46.2222	54.5556	35.2222
30	34.6667	32.3333	43.5556	40.2222	34.8889	58.1111	47.6667	43.4444
27.1111	33	22.3333	33.6667	49.2222	48.4444	40.6667	35.8889	51
28.4444	29.2222	17.7778	43.6667	44.3333	33.4444	51	39.7778	44.6667
39.2222	36.1111	35	43.6667	53.6667	36.6667	62.3333	43	71.2222
31.8889	35.2222	19.2222	31.8889	48	54.6667	48	42.6667	66.3333
20.5556	43.3333	24.4444	54.3333	45.2222	51.8889	44.4444	39.7778	58.1111
20.4444	41.2222	28	38.1111	39.2222	39.4444	56.6667	50.5556	42.2222
26.8889	31.6667	24.1111	48.8889	44.1111	42.4444	50.7778	43.1111	32.7778
23.4444	31.7778	21.5556	60.7778	41.7778	33.7778	38.7778	51.5556	43.4444
30.8889	21.2222	21	54.1111	46.8889	40.8889	35.1111	43.5556	41.5556
20.3333	36.6667	23.4444	49.6667	57.5556	39.6667	33.3333	39.7778	37.1111
31.7778	32.8889	24.7778	37.3333	45.5556	55.2222	45.3333	51	45.1111
22.5556	40	24.2222	62.3333	39.7778	41	41.4444	51.7778	44.3333
22.5556	33.3333	30.5556	46.3333	42.8889	42.2222	49.8889	49.7778	58.6667
22.2222	38.6667	22.7778	39.4444	42.3333	46.5556	45.8889	48.6667	36
23.5556	21.6667	28.1111	64.4444	44.5556	51.4444	38.4444	45.6667	43.7778
24.2222	26.8889	26.8889	57.2222	60.7778	39	39.4444	40.8889	48.5556
31.8889	37.8889	24.8889	50	54.8889	36.4444	50.7778	48.8889	40.4444
24.5556	30.5556	26.3333	52.2222	45.3333	44.4444	41.7778	59.5556	47.7778
25.1111	30.3333	20.2222	49.6667	58	38.3333	43.3333	62.4444	52.3333
24.7778	38.4444	25.8889	43.4444	53.3333	45.4444	36.1111	46.2222	42.6667
21.3333	25.5556	38.4444	36.1111	46.3333	44.6667	52.7778	55.4444	46.2222
19.7778	26.5556	27	37.3333	60.6667	53.8889	45.6667	55.4444	38
22.6667	40.6667	20.7778	47.2222	38.4444	43.4444	55.4444	37.7778	44.8889
26	28.3333	22.7778	57.7778	59.5556	61.2222	58.8889	52	47.4444
22.4444	31.2222	20.1111	36.8889	58.6667	31.5556	43.5556	48	43.7778
26.7778	29.3333	23.5556	38.8889	51.3333	46.1111	37.8889	47.7778	45.4444
23.4444	30.4444	24.6667	30.5556	43.2222	45.1111	46.2222	58.3333	43.1111
28.8889	20.6667	21.5556	40.3333	46.7778	48.1111	46.7778	46.2222	39.1111
27.1111	38.1111	17.7778	39.2222	46.1111	41.4444	48.7778	46.7778	61.2222
27.1111	24.7778	31.1111	36	45.6667	51.1111	35.7778	40.1111	39.7778
22.1111	37.8889	19.2222	36.7778	52.8889	32.1111	41.6667	47.7778	41.1111
33.5556	25.7778	28.5556	40.3333	45.1111	47.1111	48.6667	43.8889	35.1111
20.6667	23.2222	32.8889	38.8889	49	28.8889	49	47.4444	46.4444
24.6667	35	30.4444	39	48.7778	40.5556	49.7778	35.7778	40.1111
22.7778	42.2222	25.7778	53	61.8889	40	71.2222	66.6667	44.6667
32.2222	40.3333	21.5556	32.6667	29.8889	34.3333	44.7778	50.7778	44.8889
26	33.1111	23.2222	37.8889	49.4444	40.2222	40.1111	41.6667	28.2222
23.7778	43.2222	19.6667	38.5556	39.7778	44.5556	49.6667	44.7778	45.7778
27	37.4444	20	40.2222	48.4444	42.5556	39.2222	49.2222	43.2222
31.7778	33.6667	28.8889	41	39.3333	34.4444	44.6667	50.5556	43.2222
29.3333	41.7778	20.6667	53.1111	54	48.6667	51.3333	41.8889	46.4444
22.3333	38.8889	19.5556	40.2222	45.4444	47.3333	43.6667	45.1111	48.3333
33.7778	25	28.1111	56.7778	61	27.7778	50	49.1111	36.7778
27.1111	18.3333	22.8889	29.4444	45.7778	40.2222	35.1111	63.2222	48.6667
23.8889	23.3333	28.6667	55.3333	51.5556	31.5556	40.4444	48.3333	54.4444
28	30.6667	29.3333	35.1111	48.4444	36.4444	55.8889	48.4444	45.5556
35.4444	30.8889	20	41.8889	59.5556	37	35.8889	42.7778	48.4444
21.5556	27.6667	35	49.5556	42.3333	36.7778	43.6667	45.3333	41.4444
21.7778	30.6667	20.7778	38.6667	43.6667	44.2222	45.7778	61.4444	50
25.4444	37.7778	22.2222	35.5556	46	45.8889	49.1111	50.8889	38.5556
27.8889	37.2222	22.3333	44.7778	49.4444	37.4444	49.1111	46.4444	38.4444
23.4444	28.8889	19.7778	53.8889	44.8889	37.5556	42.7778	45.5556	44.8889
27.4444	28.7778	30.7778	41.5556	53.8889	44.6667	43.7778	45.4444	46
21.6667	31.1111	29.2222	51.7778	39.7778	40.2222	51.2222	47.3333	52.2222
17.8889	29.4444	26.3333	35.2222	58	49.1111	41.2222	61.1111	24.8889
33.7778	37.6667	19.4444	35	44.4444	57.4444	59.3333	49.8889	42.1111
23.8889	18.8889	20.5556	36.5556	49.4444	33.3333	64.4444	46.7778	58.6667
19.6667	37.5556	27.1111	58.7778	50.3333	45.1111	36.4444	51	43.4444
31	31.2222	21.3333	37.7778	44.2222	32.4444	52.6667	44.6667	38.6667
23	30	25	49.6667	42.8889	38.4444	45.7778	40	58.4444
21.6667	34.7778	18.2222	38.1111	50.1111	60.5556	45.6667	60	45
21.4444	27.7778	28.6667	50.5556	42.5556	33.3333	54.7778	44.8889	50.1111
24.3333	27.7778	23.4444	50.1111	42.6667	37.6667	50.6667	41.2222	43.8889
21.4444	29.6667	17.6667	37.2222	47.4444	47	60.2222	47.4444	45.7778
23.3333	35	32.6667	45.3333	51	36.4444	57.2222	40.3333	48.7778
27	41.1111	20	26.7778	44.8889	36.3333	42.3333	46.6667	34.7778
17.4444	23.2222	31.3333	32	45	51.1111	43.1111	40	29.7778
21.2222	25.8889	33.8889	52.8889	47.8889	49.8889	41.5556	43	68.3333
25.4444	33.8889	20.3333	52.3333	53.2222	39.2222	67	41	63.1111
22.1111	26.6667	21.8889	48.5556	53.4444	30.6667	48.5556	43.2222	45
32.8889	35.6667	24.2222	39.5556	47.2222	47.4444	51.1111	53.3333	43.7778
32.8889	33.8889	22.5556	39.2222	43	45.1111	45	53.2222	33.4444
25	29.2222	30.2222	50.6667	41.1111	36.1111	35.7778	49.5556	29.3333
25.2222	43.6667	28.2222	50.6667	42	40.3333	51.4444	53.1111	42.7778
29	42	30	50.5556	42.1111	62.1111	36.8889	38.4444	67
29.4444	24.6667	21	43.7778	44.5556	52	37.4444	49.4444	50.7778
22.7778	24.8889	20.3333	37.1111	54.3333	28.7778	41	50.1111	44.2222
28.3333	25.4444	28.7778	39.4444	45.3333	47	51.6667	56.2222	39.6667
25.8889	33.7778	25.5556	36.3333	43.2222	47.4444	53.1111	40.8889	38
30.3333	34.7778	22.8889	52	55.1111	33.8889	43.7778	45.3333	44.4444
23.1111	30.3333	24.4444	40.7778	41	60	52.3333	46.5556	42.8889
34.5556	26.1111	19.7778	44.2222	46.4444	37.1111	49.7778	28.3333	41.8889
26.3333	25.3333	17.3333	41.6667	43.3333	32	64.6667	60.5556	34
20.6667	38.1111	18.7778	50.2222	48.3333	33.6667	44.1111	69.2222	51.2222
21.1111	27	23.3333	50.8889	48.4444	35	51.4444	38.4444	44.1111
22.3333	28.5556	19.2222	43	39	46	51.3333	49.1111	35.8889
35.1111	22	26.1111	40.1111	51.4444	43.3333	42.7778	56.6667	62.3333
27.3333	38.3333	29.4444	45.6667	40	39.7778	53.3333	49.5556	41.3333
25.3333	21.7778	22.7778	49.4444	35.5556	36.4444	48.2222	48.5556	58.4444
24.1111	31	21.5556	46.8889	54.3333	35.2222	54	51.5556	37.8889
23.3333	22.7778	22.5556	44.8889	44.5556	41.2222	40.1111	58.2222	42.5556
22.8889	38.2222	24	40.6667	45.2222	38.6667	48.2222	50.6667	34.1111
31.7778	42.2222	20.5556	33.7778	28	36.6667	36.8889	43.5556	42.6667
23.8889	25.1111	21.1111	35.4444	42.8889	40.6667	52.8889	54.2222	57.5556
28.8889	27.2222	26.6667	42.2222	60.1111	31.7778	45.2222	53.7778	45
30	37.1111	24.4444	42.7778	48.8889	34	49	56.2222	48.5556
30	31.8889	20.4444	50.8889	64.1111	33.7778	50.6667	45.8889	57.3333
33.4444	23.5556	26.1111	45.3333	49.8889	35.6667	53.2222	50.2222	40.7778
28.6667	21.7778	20.3333	41.1111	44.7778	59.5556	60.2222	47.4444	38.5556
23.1111	35.5556	29.4444	47.7778	53.2222	40	38.3333	44.4444	24.2222
25	23.1111	31.3333	48	45.1111	38.1111	48.3333	44.4444	41.4444
36.3333	31.1111	16	37	44.8889	31.3333	55.7778	45	51.7778
34.8889	40.2222	23.4444	38.3333	55.6667	36.4444	36.8889	50.2222	38
21.1111	38.3333	19.5556	54.3333	39.4444	40.1111	47	42	60.4444
33.4444	23.1111	34.2222	45.3333	40.5556	45.7778	40.6667	45.1111	46.3333
27.1111	39.3333	25.8889	38.7778	42.7778	41.2222	47.5556	64.1111	41.4444
27.3333	21.6667	27.5556	49.1111	52.3333	29.7778	48.5556	46.4444	46.6667
37.5556	31.1111	30.1111	50.1111	51.1111	39.2222	60.8889	38.1111	36.1111
20.6667	42	22.6667	55	39.6667	48	63.8889	61.1111	46.8889
23	24.7778	18.7778	52.6667	44.2222	34.2222	46.2222	42.8889	40.4444
22.4444	40.1111	24.8889	41.3333	47.3333	35	51.1111	47.6667	32.6667
24.5556	25	24.4444	40.8889	52.2222	34.2222	60.8889	52	64.7778
23	22	25.1111	40.5556	44.6667	36.2222	42.5556	41.7778	36.2222
21.8889	36.7778	20.3333	41.2222	51	36.5556	41.6667	53.3333	60.5556
31.8889	32.3333	21.4444	35.2222	42.1111	31.3333	54	47.2222	44.3333
21.5556	24.2222	23.1111	36.2222	52.2222	47.5556	48.2222	42.8889	44.2222
27.8889	28.2222	20.7778	46.8889	49.3333	33	52.1111	50.5556	39
28	40.5556	25.7778	48.2222	45.6667	30.2222	51	57.1111	55.3333
35.6667	26.3333	20.6667	44.6667	55.8889	37.8889	50.8889	57.8889	39.2222
24.4444	38.4444	26.6667	35.6667	52.1111	37.4444	51.6667	65.2222	43.1111
22.5556	24.2222	21.2222	42.1111	42.5556	27.2222	50.5556	47.7778	24.3333
18.4444	15.2222	36.6667	43	52.3333	35.7778	64.6667	51.3333	51.6667
21.1111	24.7778	20.5556	37.3333	41.1111	32.2222	45.2222	53.1111	49.3333
22.6667	24.4444	21.3333	52.4444	56.7778	38.8889	46.2222	43	44.8889
22.5556	24.1111	26.3333	40.2222	46.7778	35.8889	40.3333	58	42.8889
30	41.3333	34.8889	35.3333	43.6667	38.8889	39.8889	48.2222	43.8889
27	24.1111	21.2222	35.4444	41.7778	39	52.7778	58.3333	39.4444
23	26.7778	22.5556	36.7778	48.1111	47.6667	61.2222	46.8889	43.4444
26.2222	34.3333	18.3333	33.5556	41.3333	38.3333	46.1111	62.2222	41.8889
27.3333	40.3333	27.6667	56.2222	42.2222	39.4444	47.5556	58.1111	37.7778
21.8889	29.6667	37.2222	52.6667	48.5556	38.2222	56.1111	60.2222	42.3333
32.6667	27.5556	27.7778	43.8889	39.6667	37.1111	46.8889	48.3333	38.6667
28.8889	36.2222	21.3333	40.5556	58.4444	29.7778	41.2222	52.2222	36.2222
22.8889	19.6667	28.5556	48.8889	52.8889	38.8889	54	49.3333	43.6667
33.6667	29.8889	25.5556	33.6667	39.5556	37.6667	48.7778	46.2222	36.3333
22.4444	35.3333	21.3333	42.5556	51.6667	46.8889	51.2222	42.1111	50.5556
30.5556	32.5556	22.1111	42	51.3333	34.1111	52	52.7778	64.6667
30.8889	24.8889	20	38.5556	41.3333	35.4444	43.5556	47.2222	41.4444
29.7778	30.4444	19.1111	48.1111	42	43.5556	36.1111	45.5556	39.6667
35.8889	22.1111	20.7778	36.3333	44.4444	45.6667	40.6667	56.5556	42.7778
32.6667	32.7778	29.4444	44	37.7778	37.7778	44.7778	48.1111	40.8889
25.5556	33.4444	35	42.7778	40.7778	32.5556	56.1111	45.6667	44.2222
21.2222	38.8889	28.5556	61.8889	45	38.3333	46.6667	36.6667	38.8889
35	30	20.2222	44.3333	44.6667	38	41.2222	40.1111	46.7778
31.5556	34.3333	31.2222	43.7778	45.1111	42.4444	54.3333	57.1111	44.2222
32.8889	25.2222	30.2222	36.4444	42.3333	45.7778	48.1111	38.6667	41.1111
23.2222	23.8889	23.2222	31.5556	52.2222	39.3333	67.3333	54.4444	39.5556
25.4444	24	27.3333	60.1111	43.6667	38.3333	48.8889	39.7778	43.3333
32.2222	31.4444	26.1111	53.8889	52.6667	39.8889	43.2222	33.8889	42.1111
24.6667	33.8889	28.4444	44.6667	53.7778	35.3333	41.5556	54	38.8889
24.2222	31.2222	22.7778	59.6667	45.8889	32	42.7778	54.2222	48.5556
35.2222	23.3333	20.1111	44.5556	64	30.5556	43.4444	70.2222	42.1111
24.8889	23.4444	25.4444	53.7778	48	34.8889	48.2222	48.3333	45
20.4444	31	21	52.4444	47	31.5556	39.8889	49.3333	45.1111
24.6667	26.6667	29.6667	38.6667	45.5556	44.5556	51.2222	29.5556	38
23.3333	44.4444	24.5556	53.7778	47.8889	44.3333	43.8889	46.6667	58.2222
31.2222	20.6667	23.4444	42.1111	52.3333	39.6667	57	41.6667	44
20	36.6667	19.4444	44.5556	49.4444	51.8889	45.5556	45.2222	46.3333
30.1111	31.7778	29.8889	41.4444	58.6667	37.2222	52.6667	63.4444	41.6667
23.4444	37.1111	22.3333	37	47.4444	41.7778	68.2222	48.1111	42.2222
37.2222	34.1111	25.8889	50.7778	46.1111	36.5556	45.5556	47.1111	40.2222
24.2222	21.8889	22.6667	36.8889	42.8889	45.5556	60	47.3333	45.6667
25.5556	42.8889	24.5556	44	54.1111	40.8889	52.8889	43.8889	44.1111
21.8889	34.1111	20.6667	47.2222	60.6667	42.2222	49.5556	40.5556	43.4444
33.2222	36.4444	22.1111	52.1111	42.5556	41.5556	52.7778	58.1111	68.3333
27.2222	37.4444	21.4444	53.5556	47	37.3333	41.3333	55	64
22	31.2222	23.6667	49.6667	50.8889	32.7778	42.4444	46	61.2222
22.4444	29.8889	20.4444	42.4444	38.7778	34.7778	45	40.3333	44
24.7778	36.3333	22.6667	55.6667	49.6667	42.6667	60.7778	50.5556	41.6667
24	29.1111	21.4444	51.7778	52.4444	47.1111	65.7778	51.5556	42.4444
19.7778	22.4444	22.3333	41.2222	41.5556	44	38.7778	43.2222	44.7778
23.2222	24.8889	31.7778	51.3333	46.6667	42.6667	53.1111	38.2222	42.6667
26.5556	22.5556	24.8889	42.4444	50.8889	30.3333	42.2222	44.5556	57.8889
24.8889	40.5556	18.6667	40.5556	44.4444	40.4444	46.2222	54.6667	42.5556
26.4444	25.4444	26.8889	46.3333	44	42.8889	41.4444	44.3333	39.7778
28.4444	37.7778	31.3333	46.2222	48.6667	63	65.4444	51.5556	24.6667
40.3333	35.4444	23	38.8889	49	34.6667	44.3333	41.3333	42.5556
28.2222	21.1111	38.1111	49.7778	51.6667	34.6667	49.5556	63.5556	31.5556
27.1111	26.5556	24.1111	44.4444	50.7778	36.2222	43.8889	37.6667	44.2222
31.7778	38.4444	30.7778	30.8889	52.1111	34.8889	51.2222	56.8889	41.6667
34.8889	33.1111	19.3333	35	54.4444	47.7778	32.4444	37.7778	35.5556
22.5556	37.1111	32.8889	57.7778	34	43.4444	53.5556	47.3333	48.5556
20.3333	41.1111	23.6667	42.7778	40.7778	57	41.4444	45.7778	42
32.6667	41.3333	30.6667	43.2222	54.6667	36.7778	53.7778	46.6667	37
28.5556	23	24.1111	45.1111	43	62.5556	34.2222	45.8889	35.1111
36.2222	37.4444	20.4444	51.4444	44.5556	36.7778	42	58.2222	46
21.4444	27.7778	22.5556	43	42	47.5556	54.3333	50	42
24.8889	22	26.1111	46.3333	38.5556	37.6667	51.5556	56.5556	43.4444
22.8889	41.5556	23.5556	52.4444	50.2222	31	42.4444	47	38.7778
40.6667	32.5556	27.5556	36.5556	52.8889	36.2222	39.1111	45.4444	46.8889
21.8889	27.2222	24.1111	33	45.5556	46.3333	48.2222	51.2222	35.6667
22.8889	28.6667	20.5556	33.7778	39.6667	44	45.4444	42.1111	46.5556
21.8889	37.4444	25.2222	42.5556	46.4444	34.5556	56	43.6667	68
25	28.1111	23.7778	41.1111	52.4444	40.2222	47.3333	52.3333	52.4444
26	35.4444	26.6667	44.7778	42.8889	37.1111	50.7778	51.2222	41.8889
25.2222	41.4444	19.8889	59.7778	42.1111	39.6667	51.7778	31	45.2222
30	30.7778	29.4444	44.1111	44.5556	61.8889	48.5556	45.3333	55.2222
34.4444	40.1111	22	39.7778	51.6667	30.8889	51.8889	46.5556	41
24	32.1111	29.1111	47.5556	48.5556	47.5556	59	49.2222	45.2222
33.6667	40.4444	22	54.6667	41.8889	29.5556	40.6667	40.6667	43.5556
20.7778	40.2222	21.2222	48.7778	49.8889	34	39.8889	47.6667	33
22.2222	25	28.5556	39.6667	42.1111	32.7778	52	52	44.2222
23.5556	33.4444	31	41.7778	41	36.2222	61.7778	40.7778	42.5556
32.5556	36.7778	20.2222	44.8889	42.8889	52.7778	51.7778	51.3333	42.4444
21.8889	34.7778	19.3333	52.6667	51.2222	30.2222	52.5556	38.1111	44.4444
30.2222	30.4444	19.6667	45.1111	53.4444	41.2222	58.4444	45.5556	50.3333
22.4444	22.7778	31.4444	58.2222	47.1111	45.7778	52.8889	49	49.8889
20.8889	23.7778	25.6667	33.2222	49.6667	41	39.3333	45.7778	47.7778
35.7778	24.8889	29.3333	43.3333	42.8889	33.8889	36.8889	43.1111	40.8889
22.7778	40	22.4444	48.6667	40.1111	42.3333	45.4444	39.7778	33.2222
27.3333	36.1111	22.3333	42.6667	44.7778	49.2222	47.6667	48.6667	37.1111
21.5556	40	22.5556	49	40.8889	36.5556	50.8889	49.6667	44.3333
22.7778	36.4444	30	50.2222	49.2222	30	51	41.4444	41.8889
24.8889	26.8889	22.4444	40.6667	50.3333	30.5556	65.8889	41.7778	42.5556
39.1111	27.1111	22.4444	34	40.1111	52.3333	49.3333	39.3333	53.7778
30.4444	30.4444	22.5556	39.5556	52.6667	40.8889	48.8889	62.3333	44.6667
32.2222	31.5556	22.7778	41.4444	58.8889	39.3333	49.3333	40.6667	56.7778
24.8889	29.5556	23	40.1111	42.8889	42.4444	47.8889	41.8889	46.6667
28.3333	28.8889	23.3333	42.7778	42.4444	30.8889	52.3333	50.5556	57.3333
22.1111	41.1111	21	39.6667	49.7778	33	60.6667	42.8889	50.5556
27.2222	30.1111	23.8889	60.1111	45.1111	42.7778	45.6667	50.6667	58.3333
23.1111	26.4444	18	48.1111	41	35.3333	46.4444	42.2222	69.1111
21.5556	27.2222	21.6667	57.1111	52.4444	38.6667	59.1111	46.8889	41.7778
33.7778	19.7778	20.7778	38.8889	41.2222	39.8889	50.3333	44.7778	43.1111
21.1111	35.2222	20.1111	61.2222	48.2222	37.8889	53.6667	64	47.6667
21.7778	32.8889	30.2222	40.6667	42	56.1111	65.4444	50.1111	41.1111
21.4444	23.6667	17	48.1111	50.4444	50.6667	65.4444	40.5556	40.8889
31.7778	37.8889	26.5556	37	42.2222	57.6667	57.7778	46.3333	55.3333
29.4444	25	20.5556	44.1111	49.5556	30	66.7778	51.1111	41.3333
21.8889	25.3333	18.4444	44.8889	52.7778	43.2222	54.7778	52.2222	41
24.2222	33.2222	31.5556	45.1111	42.3333	40.8889	44.3333	38.2222	43.6667
32.5556	37.1111	32.4444	60.5556	49.3333	30.8889	65.5556	59.3333	53.5556
24.7778	27.2222	21.1111	52.5556	55.4444	39.2222	37.6667	45.3333	41.2222
22.4444	29.5556	29.5556	51.1111	40.2222	38.4444	47.3333	48.3333	46.1111
20.6667	36.1111	22.8889	41	45.6667	34.8889	50	50.4444	51.8889
21.2222	29.6667	19.6667	37.7778	54.3333	31.6667	67.7778	56.4444	49
25.8889	27.6667	32.4444	57.1111	44.7778	46.7778	57.2222	45.6667	53.1111
37.1111	37.7778	28.3333	49.4444	47	30.3333	40.6667	63.2222	41.5556
21.7778	34.2222	35.5556	57.6667	59.7778	39.7778	48	53.4444	45.3333
24.5556	29.6667	23.3333	41.3333	37.2222	38.7778	44.7778	30.4444	41.8889
20.7778	23.1111	22	35.8889	39.3333	36.4444	39.4444	50.7778	56
23.2222	39.2222	19.8889	51.3333	56.4444	37.6667	52.7778	48.1111	39
35.1111	30.2222	24	41.2222	59.3333	37.6667	55.1111	31.4444	32.1111
29.6667	37.1111	23.6667	37.8889	45.3333	31.4444	35.4444	67.7778	39.8889
24	30.3333	27	38.7778	51.8889	46.4444	42.1111	41.6667	38.3333
24.8889	41.1111	24.5556	61.1111	43.5556	39.2222	49.1111	44.6667	47.2222
19.7778	31.6667	26.8889	46.4444	43.4444	42.1111	36.4444	43	50.2222
19.7778	41.8889	37.5556	30.2222	59.1111	36.3333	62.3333	46.3333	37.7778
24.7778	29.8889	22.7778	45.5556	49.1111	37.1111	46.5556	55.2222	45.7778
24.2222	23.7778	24.7778	48	42.7778	42.3333	40.2222	41.4444	51.5556
24.2222	25.7778	17.7778	38.8889	41.7778	37.8889	53.3333	50.4444	48
21.5556	34	18.4444	49.2222	49.6667	44.4444	44.5556	53.4444	49.2222
20.6667	31	18.1111	42.4444	34.6667	42.7778	45.1111	36.1111	43.1111
25.5556	37	31.2222	48.6667	44.8889	40.4444	44.8889	41.6667	42.4444
29.5556	25.8889	22.8889	42.8889	54.8889	46.3333	42.2222	54.3333	45
24.4444	37	19.8889	53.3333	42.1111	39.1111	45.7778	43.5556	40
25.3333	34.4444	26.7778	56.7778	44	28.4444	49.8889	59.4444	38.6667
36.7778	27.8889	24.8889	44.1111	54.7778	39.2222	53.7778	52.2222	56.7778
25.4444	41.2222	19.3333	38	44.6667	38.8889	39.1111	57.1111	48.8889
27.3333	28	23.1111	45.8889	52.1111	32.7778	40.3333	61.3333	33.1111
23.1111	25.7778	22.1111	44.7778	37.6667	31.7778	59.5556	58.4444	41.6667
24.6667	35.3333	36.3333	43.8889	45.3333	58.3333	43.1111	47.2222	42.3333
27.4444	32.4444	20.4444	38.4444	57.8889	44.7778	42.6667	30.2222	45.6667
35.3333	42.5556	21.2222	38.5556	43.7778	39.1111	46.6667	36.2222	46
24.7778	33.7778	34.5556	32.6667	45.8889	34.7778	52.3333	52.3333	43.1111
23.3333	24.7778	22.5556	37.8889	43.6667	55	44.8889	40.1111	58.2222
34.4444	29.2222	19.1111	45.6667	47	47.6667	37.8889	46.5556	42.4444
25.7778	23.4444	21.8889	47.2222	52.6667	30.7778	47.1111	45.8889	39.3333
28.8889	24.4444	20.6667	38.6667	51.6667	30	60.7778	51.3333	49.3333
29.7778	24.7778	22.1111	39	41.3333	47.4444	59.7778	35.3333	47.8889
23.7778	28.7778	22.4444	40.1111	51.1111	44.5556	40.3333	42.7778	42.8889
29.1111	21.7778	24.1111	55.2222	44.2222	34.6667	45.3333	37	34.2222
30	31	33.2222	43.4444	46.4444	47.8889	57	53.3333	48.6667
27.6667	32.4444	31	40.1111	50.7778	45.7778	44.4444	47.3333	45
34.6667	25.2222	29.1111	39.5556	39.8889	40	50.4444	37.5556	59.4444
24.2222	36.2222	24.2222	35.3333	55.7778	41.1111	45.2222	43.8889	42.1111
33.8889	35.1111	20.6667	59.1111	40.2222	40.7778	55.3333	49.1111	36.7778
26	40.8889	24.8889	50.8889	50.8889	52.4444	49.1111	53.1111	57.4444
32.3333	27.4444	24.4444	47	54.4444	46.2222	42.7778	60.1111	58.5556
36.6667	37.7778	29.3333	48.2222	47.8889	38.7778	59.8889	41.3333	44.1111
25.2222	26.7778	19.8889	37.7778	52.6667	53.4444	46	39.2222	43.6667
38.4444	27	30.1111	56.3333	45.2222	34.4444	52.7778	46	39.3333
36.8889	24.1111	25.1111	62.8889	49.1111	36.1111	52.6667	57.1111	38.1111
23.7778	26.2222	23.8889	39.4444	51.7778	42	65.5556	46.1111	26.7778
22.4444	36.8889	22.7778	37.3333	48.7778	44.6667	37.3333	44.6667	38.7778
21.4444	26.7778	23.4444	46	53.5556	43.5556	49.2222	53.1111	39.2222
21.5556	40	21.7778	45.2222	47.8889	33.5556	60.4444	46.3333	30
18.8889	24.8889	17.7778	39.8889	47.3333	38.7778	63.5556	51.7778	48.7778
22.1111	33.1111	24.3333	49	51.5556	40.2222	39.2222	58.8889	43
26.8889	37.1111	23.4444	40.6667	53.6667	33.3333	46.1111	47.1111	27.6667
30.6667	26.5556	28	39.4444	41.8889	39.1111	48.2222	42.3333	43.1111
32.3333	42.3333	29.3333	41.2222	56.5556	41.8889	40.8889	53.8889	42.4444
33.8889	31.5556	16.6667	36.6667	42.6667	31	45.4444	45.1111	59.4444
21.3333	37.6667	22.4444	54.5556	49.2222	29.3333	41.6667	27.6667	35.2222
25.2222	34.3333	18.2222	43.4444	41.2222	41.5556	45	50.6667	62.7778
21.6667	38.7778	21.5556	42.2222	49.1111	36.3333	59.2222	43.1111	43.4444
24.4444	37.5556	39.6667	42	59.6667	32.6667	54.4444	47.4444	51.5556
26.1111	35.3333	33	47.1111	38.6667	34	39.6667	62.6667	44.6667
23.3333	30.8889	26.5556	41.8889	55.7778	35.1111	49.2222	54	43
22.3333	36.8889	20.6667	31.6667	47	43.4444	50.8889	52.2222	48.4444
25.7778	18.1111	25.5556	39.4444	40	39.6667	39.8889	54.5556	43.8889
35.4444	30.1111	20	49.5556	59.2222	42.8889	54.7778	32.2222	50.1111
27.8889	21.3333	20.8889	42.5556	46	48.5556	49.2222	45.8889	42.2222
25.4444	36.4444	20.1111	49.5556	58.8889	55.8889	59.2222	64.3333	46.2222
24.6667	34.7778	26	45.5556	33.7778	38.6667	42	37.5556	53.5556
25.3333	40.7778	23.6667	37.8889	60.4444	39.7778	43.7778	47.2222	46.3333
22.4444	32.1111	33	46	48.3333	40.5556	44.8889	38.5556	47.5556
25.6667	39	32	38.3333	48.4444	42.2222	53.3333	49.4444	48.8889
25.5556	32	24.2222	51	45.8889	35.3333	53.7778	58.1111	45.6667
28.5556	23.6667	26	40.3333	48.8889	40.7778	54.6667	53.2222	40.3333
21.7778	25.1111	19.8889	45.4444	39.3333	49.8889	42.6667	47.8889	33.3333
31.6667	24.3333	21.3333	45.2222	47.3333	48.1111	45.8889	43.7778	37.4444
27.8889	26.2222	24.5556	51.7778	37.2222	37.4444	48	45.7778	33.6667
22.6667	23.8889	36.6667	53.1111	43	36.6667	49.2222	44.1111	26.5556
23.6667	28.5556	22.6667	46.5556	40	48	55.3333	39.8889	43.1111
20.8889	36	25.3333	46.4444	45.6667	40.2222	41.7778	39.3333	49.7778
21.4444	21.7778	26.6667	35.3333	52	43.7778	40.4444	43.1111	44.1111
33.4444	42.3333	30.5556	37	52.6667	36.8889	51.7778	48.3333	39.4444
20.4444	26.5556	22.8889	46.7778	46.5556	42.7778	43.4444	66.5556	38.2222
32.7778	28	23.5556	40.5556	46.3333	56.6667	59	42.1111	40
28	40	34.2222	45.6667	62.4444	36.4444	49.2222	49.6667	48.5556
40.7778	29.4444	20.2222	52	44.6667	58.7778	51.8889	50.3333	42.7778
26.7778	28.1111	20.3333	40.5556	34.6667	54.1111	39.1111	44.3333	41.1111
25.3333	42	31.7778	34.5556	47	36.4444	49.5556	47	41.1111
32.3333	29.2222	21.3333	34.5556	53.8889	38.7778	46.5556	45.1111	53.6667
22.8889	23.3333	28.6667	44.5556	52.6667	43.4444	38.5556	43.2222	48.4444
29	30	18.5556	39	53.3333	36.7778	35.7778	69.5556	52
25.4444	33.2222	29.7778	45.2222	49.8889	36.3333	62.3333	47.8889	42.3333
26	28.2222	33.7778	48.6667	58.1111	44.5556	61.2222	39.1111	38.3333
20.4444	21.8889	29.3333	37	48.5556	36.8889	47.6667	44.1111	35
22.5556	21.7778	33	26.1111	48.1111	36	40.3333	53	44.8889
20.6667	34.3333	32.4444	37.7778	47.6667	39.5556	33.3333	61	43.8889
22.6667	28.3333	25.7778	39	42.8889	35.3333	56.3333	48.7778	44.1111
22.1111	26.1111	21.2222	48.7778	57.8889	55.3333	43.1111	51.2222	49
33.3333	34.2222	22.1111	54.3333	56.7778	42.5556	40.7778	43.5556	54.2222
21.5556	33.6667	22.5556	50.8889	41.6667	36.1111	50.6667	51.1111	37
30.3333	37.1111	19	38.4444	52	33.7778	50.4444	35.3333	38.7778
22.8889	26.6667	31	50.5556	42.1111	47.8889	51.5556	43.3333	40.5556
26.3333	32.8889	32	54.3333	50.8889	50.7778	36.6667	45.7778	37
31.3333	30.7778	28.1111	47.7778	50.6667	43.2222	47.7778	41.2222	45.4444
28.1111	37.5556	30.3333	38	39.6667	46.2222	39.7778	54	39.8889
20.3333	41.3333	24.3333	50.4444	50.8889	41.4444	61.6667	46.1111	23.7778
21.3333	30.4444	36.5556	40.6667	42.7778	33.5556	44.4444	59.6667	40.1111
24.6667	17.5556	28.8889	47.2222	46.6667	32.3333	49	47.8889	48.6667
22.6667	28.2222	40.4444	46.2222	48.8889	44.4444	39.7778	46.7778	43.6667
24.6667	16.2222	25	38.6667	47.1111	40.4444	44.3333	52.1111	52.8889
22.3333	38.3333	21.7778	28.7778	43.7778	32	47.4444	55.3333	51.7778
22.4444	40.5556	24.8889	35.4444	44.4444	37.6667	45.2222	47.8889	33
22.7778	41.5556	22.7778	57.2222	51.2222	47.3333	52.1111	58.4444	39.6667
30.4444	28.2222	31.2222	44.7778	50.2222	55.1111	45.1111	51.1111	46.6667
34.2222	30.3333	21.7778	40.3333	57.3333	43.6667	58	68	41.1111
33.3333	22.5556	32.2222	39.4444	37.6667	38.7778	43.8889	45.2222	57.6667
32.3333	19.4444	31.2222	37.1111	50.7778	46	46.2222	61.7778	41.4444
26.4444	28.3333	25.4444	36.5556	45.7778	51.2222	50.6667	54.7778	40.8889
25.6667	38	22.8889	33.5556	43.3333	49.3333	43.2222	51.6667	43.4444
22	22.4444	25.4444	42.1111	42.7778	39.1111	56.6667	45	49.7778
28.7778	40.2222	27.1111	42.6667	40.6667	45.1111	58	53.8889	52.7778
24.4444	29.1111	31.2222	33	46.5556	36.1111	40.2222	51.1111	25.4444
32.6667	28	20.7778	49.2222	44.3333	42.5556	47.6667	55	66.5556
21.7778	40	23.3333	46	49.7778	33.8889	46.3333	39.1111	25
26.5556	44.1111	20.6667	47.5556	46.4444	48.2222	46.4444	56	43.2222
26.3333	24.4444	22.7778	38.3333	48.3333	31.2222	53.8889	47.5556	44.7778
23.2222	23.5556	21.6667	53.1111	50.5556	36.2222	49.5556	41.5556	36.2222
26.6667	37.7778	24.7778	31.7778	55.3333	37.2222	39.8889	60.2222	40.5556
26.8889	22.1111	32.3333	39.3333	39.1111	34	51.2222	35.2222	54.3333
21.2222	26.5556	23.4444	36.2222	39.6667	29	53.4444	53.3333	49.5556
31.4444	27.4444	22.1111	51.6667	54.6667	36	51.3333	49.7778	38.4444
23.7778	25.7778	24.3333	41.5556	47.5556	33.5556	56	50.8889	46
24.2222	24.7778	32	43.2222	56.3333	28.3333	51.1111	60.5556	42.4444
21.6667	38.7778	31	58	43.4444	44.2222	52.2222	47.4444	44
25.5556	41.2222	21.5556	38.1111	51.1111	53.1111	42.4444	45.4444	40.2222
29.1111	24	20.8889	60.8889	42.6667	31.5556	46.3333	41.5556	47.5556
28.5556	28.3333	34	44.8889	42.7778	34.1111	47.4444	42.1111	40.7778
21.1111	35.7778	22.2222	56.4444	47.6667	33.5556	53.8889	40	38.4444
25.7778	36.2222	26.5556	41.3333	44.3333	41.1111	43.1111	48.6667	46.4444
27.6667	23.6667	30.1111	47.4444	55.5556	40.7778	41.1111	41.5556	36.3333
32.3333	30.7778	38.8889	61.4444	37.5556	29.2222	46.5556	48	39.4444
28.5556	24.8889	21.2222	47.4444	46.2222	51.8889	44.7778	41.7778	38
25.4444	34.5556	23.6667	40.6667	43.5556	45	46	49.1111	43.5556
22.6667	24.5556	20.1111	36.5556	33.7778	47.5556	43.5556	64.5556	40
37.3333	38.1111	25.4444	35.5556	42.1111	38	57.7778	47.3333	57.7778
35.5556	32.6667	22.3333	46.6667	48.5556	37.2222	53.5556	43.4444	54.1111
36.7778	40	20.5556	54.1111	48.7778	50.1111	46.5556	63.6667	35.5556
23.8889	28.8889	30	38.2222	61.7778	34.2222	36.2222	49.5556	37.8889
32.7778	37.2222	22.2222	41.8889	61	29	52.3333	57	46.6667
20.1111	34.1111	29.5556	41.7778	36.5556	40.4444	49.8889	54	57.8889
23.3333	35.1111	29.8889	53.7778	56.6667	42.8889	49.8889	39.3333	46.7778
20.8889	32.8889	27.7778	39.3333	50.6667	43.1111	56.4444	53.8889	43.1111
23.8889	41.6667	27.2222	49	47.3333	32.6667	42.5556	64.5556	40.5556
43.3333	29.3333	24.4444	49.7778	41.4444	30.3333	36	62	44.8889
20.6667	36.2222	20.4444	60	45.1111	42.8889	36	45.5556	39
21.5556	32.1111	24.1111	48.4444	45.4444	33.1111	51.2222	52	44.6667
24.8889	40.4444	37.4444	46.5556	36.2222	35	46.8889	48.4444	54.2222
20	28.4444	22.3333	49.2222	43.3333	38.5556	58.5556	45.6667	38.3333
22.8889	30.3333	24	60.7778	59.3333	38.7778	68.8889	53.1111	43.5556
31.3333	31.3333	22.8889	37.7778	42.3333	42.2222	46.4444	40.7778	45.1111
22	26	24.1111	39.7778	35.7778	38.6667	45.1111	40.8889	45.8889
26.7778	28	19.5556	44.6667	46.2222	39.5556	43.2222	50.4444	24.1111
24.1111	41.6667	28	34.6667	49.7778	37.4444	53.8889	54.8889	42.4444
31.6667	41.2222	31.2222	39.2222	42.8889	40.7778	51.1111	60.1111	44.4444
22.5556	28.4444	38.2222	54.3333	52.2222	37.1111	55.1111	54.5556	42.4444
24.2222	44.5556	23.3333	53.2222	62.5556	37.2222	57.2222	43.8889	44.2222
23.5556	37.5556	32	54	44	39.1111	60.8889	44.3333	54.5556
30.5556	31	28.6667	45.4444	41.8889	32.5556	50.7778	56	47.8889
28.4444	26.1111	26.1111	38.7778	60.7778	33.4444	47.6667	59	45.8889
21.8889	26.7778	31.4444	60.8889	45.7778	59.7778	62.5556	44.2222	45.6667
27.6667	26.8889	18.7778	43.3333	41.5556	53.7778	43.7778	44.4444	44
25.4444	29.1111	30.5556	40.8889	46.6667	40.6667	49.1111	55.4444	45.4444
29.1111	34.2222	33.2222	39.4444	40.1111	36.6667	49.8889	35.8889	41
23.6667	25.7778	23.2222	43.6667	44.4444	28.5556	45.2222	50.7778	39.3333
21.3333	23.7778	32.6667	45.4444	45.7778	29.5556	55.2222	47	32.1111
35.4444	39.7778	22.8889	43.4444	48.5556	43.7778	61.7778	48.2222	51.7778
31.3333	38.2222	29.2222	48.4444	54.6667	45	54.1111	34.4444	41.6667
22	21.5556	18.1111	39.8889	63.5556	50.7778	60.7778	43.5556	43
20.8889	38.5556	24.8889	52.7778	37.4444	42.5556	59.3333	48.4444	40
25.6667	38.1111	23.2222	28.8889	57.1111	46.7778	45.8889	44.5556	59.4444
34.2222	42.6667	19.7778	38.3333	39.8889	39.7778	60.7778	53.4444	47.5556
20.1111	32	21.6667	38.1111	43	44.2222	48.6667	49.1111	37.7778
22.1111	35.2222	22.6667	35.5556	57.8889	35.6667	52.4444	52.1111	36.5556
20.1111	24.3333	18.1111	43	42.3333	37.7778	45.2222	40.1111	53.1111
25.5556	31.3333	23.2222	53.8889	52.8889	43.2222	33.8889	58.7778	57.4444
22.6667	33.1111	21.6667	40	44.1111	42.7778	59.4444	63.5556	44.3333
31.1111	21.7778	34.7778	49.4444	37.2222	50.3333	36.4444	38.1111	41.1111
31.3333	24.3333	25.6667	46.8889	57.7778	30.2222	43.3333	38.8889	50.5556
25.4444	32.5556	23	45	47.2222	36.7778	55.8889	49.3333	49.4444
26.1111	38.7778	30.6667	47.2222	45.6667	35.4444	46.8889	46.4444	55.2222
24.4444	27.4444	27.5556	45.5556	43.5556	38.5556	45.6667	50.1111	50
35.1111	36.3333	29.2222	35.6667	45.8889	52.8889	57	56.3333	41.7778
28.8889	42	22	36.2222	40.5556	50.2222	42.4444	40.5556	38.2222
23.4444	35.3333	19.8889	38.2222	42.1111	32.3333	29.7778	40.7778	58
27.6667	24.2222	38.4444	43.3333	53.3333	34.7778	47.3333	68.1111	42.5556
22.8889	40.8889	20.5556	35.8889	50.6667	40.3333	51.6667	44.7778	42.3333
31.2222	32.8889	19.4444	56.7778	53.3333	33.3333	38.4444	63.6667	52.8889
26.3333	41.6667	19.6667	43.2222	42.5556	35.4444	46.7778	35	52.6667
36.3333	25.7778	17.7778	29.6667	47.6667	31.5556	51.4444	55	48.2222
21.8889	42.6667	20.7778	43.3333	49.4444	54.4444	48.8889	50.1111	39.5556
21.7778	39.1111	20.6667	44.2222	40.4444	45.1111	40.3333	52.4444	44.4444
22.2222	30.1111	36.2222	56	47.6667	40	63.8889	71.3333	42.4444
27.5556	23	30.5556	39.3333	51	47.5556	55.3333	46.2222	40.6667
32.5556	35.3333	18.8889	43.1111	49.2222	43.1111	62.7778	52.4444	46.7778
41.7778	36	31.1111	43.1111	39.7778	51.6667	52.7778	37.6667	54.1111
41.1111	32.1111	33.8889	40	44.7778	34.7778	63.5556	49.5556	51.2222
24.5556	32.3333	18.6667	55.2222	44.2222	40.7778	54.3333	57.4444	50.5556
25.1111	23.8889	28.8889	37.4444	59.3333	44.1111	51.4444	43.1111	45.5556
26.4444	27.6667	18.7778	35.7778	55.1111	49.3333	49	47.8889	23.3333
21.3333	21.7778	32.7778	48.5556	51.1111	41.2222	64.2222	55.5556	54.1111
16.6667	40.5556	34.3333	50.7778	53.6667	34.6667	43.6667	56.3333	33.4444
35.5556	24.5556	25.6667	38.5556	54.2222	44.6667	49.1111	46.1111	67
19.1111	37.4444	19.4444	43.3333	40.7778	32.4444	42.2222	41.8889	49.7778
21.2222	27.3333	25	49.3333	44.8889	30.3333	61.6667	53.6667	50.5556
23.6667	23.7778	33.7778	46.1111	58.7778	34.5556	52	42.4444	40.6667
25.1111	30.7778	21.8889	36.4444	45.8889	37.3333	39.6667	43	59.7778
29	35.4444	22.3333	39.1111	36.8889	38.4444	62.7778	59.8889	38.1111
23.8889	34.3333	26.2222	38	53.4444	34.2222	44.6667	44.3333	44.2222
26.5556	40.1111	31.2222	35.4444	47.2222	42.3333	55	50.5556	44.5556
22.4444	25.1111	24.7778	36.8889	45.3333	33.7778	67.1111	46	42.4444
21.4444	34.6667	28.2222	41.6667	52.6667	44.1111	42.2222	38.5556	51.1111
32	33.2222	21.3333	30.1111	60.2222	39.5556	63	42.8889	34.8889
30.5556	26.7778	20.7778	49.7778	41.6667	47.1111	50.5556	47	50.6667
32.2222	37	25	50.6667	48.1111	43.6667	50.7778	48.8889	52.6667
25	40.5556	25.8889	38.8889	45.8889	32.4444	41.7778	61.1111	45
38	27.7778	28.4444	37.2222	42	48.2222	34.8889	40.7778	58.3333
23	31.1111	21.1111	40.2222	43.7778	46	65.3333	52.3333	36.5556
28	25.7778	23	38.2222	51.8889	51.2222	45.5556	54.1111	38.8889
22.3333	30.6667	22.2222	43.3333	56.5556	36.1111	47.3333	45.3333	48.4444
25.7778	22.8889	31.8889	43.3333	50.6667	34.6667	40.1111	55.6667	36.3333
22.5556	22.1111	28.5556	36.6667	41.1111	46	62.6667	24.3333	41.1111
20.6667	27.6667	34.5556	39.5556	51.2222	37.6667	38.7778	56.8889	31.8889
30.2222	35.3333	26.2222	39.8889	62.4444	30.7778	39.4444	69.1111	41.8889
18	31.3333	21.7778	52.6667	47.3333	33.7778	45.2222	63.5556	28.6667
27	42.2222	21.8889	35.1111	46.1111	40.3333	48.2222	43.8889	41.8889
22.4444	45.1111	20.2222	42.7778	50	39.8889	48.5556	58.2222	51.8889
23.3333	30.4444	23.4444	55.4444	43	41.4444	48.3333	34.8889	48.8889
21.2222	35.6667	21.5556	42.7778	46.1111	31.1111	51.5556	47.3333	42.8889
23.1111	36.6667	30.4444	52	37.2222	31.4444	48.8889	53.5556	39.6667
28.5556	34.5556	20.4444	41.8889	44.3333	30.2222	48.8889	59.4444	67.6667
23.6667	35.7778	33.8889	41.8889	39.4444	46.5556	56.5556	59.5556	44.8889
28	39.2222	22.2222	31.3333	63.4444	50.2222	57.5556	52.2222	45.1111
24.7778	17.7778	17.8889	34.4444		35.8889	44.1111	49.4444	59.4444
25	38.2222	29.5556	44.3333		44.3333	39.7778	44.1111	43.8889
28.6667	21.6667	24.4444	35.5556		40.1111	60.7778	42.8889	43.5556
20.3333	37.3333	30.2222	46.7778		36	62.7778	42.1111	47.1111
22.5556	41.7778	24.7778	49.1111		34.5556	36.5556	61.3333	38.7778
26.1111	34.8889	25.6667	49		44.2222	52.6667	50.5556	46.1111
23.1111	18.2222	23.8889	37.3333		48.2222	57.2222	45.4444	27.6667
31	26.8889	20.6667	41.3333		36.5556	57.5556	54.4444	45.6667
37.5556	29.7778	20.6667	63.2222		33.4444	51.2222	38.4444	41
25.5556	30.6667	23.2222	40.3333		39.7778	53	44.5556	56
22.7778	35.7778	20.1111	39.4444		62.8889	51.5556	58.7778	43.4444
24.3333	28.7778	25.1111	36			43.3333	42.2222	45.2222
23.8889	28	21.4444	53.7778			39.5556	48.6667	61.1111
20.1111	40.8889	20.6667	40.1111			51.7778	44.2222	55.1111
32.5556	30	23.6667	51.4444			41.6667	52.5556	45.2222
23.8889	37.3333	20.6667	35.2222			51.4444	52.5556	48.6667
23.4444	32.7778	19.6667	40.5556			49.4444	48.4444	48.4444
23.7778	27.8889	29.3333	57.7778			45	40.5556	38.8889
26.6667	32.6667	20.3333	48.4444			42.7778	68.4444	41.4444
21.7778	20.8889	24.2222	39.8889			45.4444	46.2222	47
23.7778	34.4444	23.3333	43.8889			41.2222	60.4444	48.8889
25.2222	27.4444	18.8889	55.2222			42.6667	45.1111	72.2222
24	26.1111	31	45.5556			41.2222	44.1111	34.6667
36.3333	36.8889	19.1111	34.5556			69.5556	45.2222
27.6667	31.7778	19.5556	38.2222			38.1111	46.7778
23.8889	29.2222	16.5556	61.4444			43.7778	45.3333
26	40.7778	24.7778	39			42.2222	43.2222
25.4444	21.1111	22.8889	36.2222			42.1111	54.3333
31	37.2222	22.2222	41.1111			44.3333	47.1111
20.6667	41.1111	25.5556	44.6667			49.1111	43.3333
24.6667	33.6667	27.2222	54.7778			58.4444	46.5556
25	25.6667	24.4444	34.7778			49	41.7778
24.5556	36.5556	28.4444	52.5556			57.3333	50.5556
26.4444	33.7778	36.1111	51.8889			48.2222	41.6667
33.3333	34.3333	21.4444	42.5556			34.4444	41.6667
21.4444	19.1111	20.8889	43.1111			44.6667	32.7778
33.8889	29.4444	17.8889	42.8889			57.6667	40.5556
23	22.7778	30	42			53.1111	55.8889
21.8889	25.1111	24.7778	57			54.1111	48.8889
25.6667	30.7778	28.1111	37.7778			44.2222	57.2222
31.2222	34.7778	21.1111	42.3333			48.1111	45
21.7778	28.8889	22.5556	47.2222			40.2222	43.8889
30	26.8889	23.2222	55.5556			58.6667	46.8889
24.2222	24.6667	20.2222	44.1111			36.7778	40.7778
24.1111	25.6667	21.1111	41.7778			48.5556	44.6667
28.1111	22.6667	19	49.1111			57.8889	38.1111
23.8889	34.8889	22	42.2222			50.2222	51.8889
21.8889	36.2222	32	44.5556			38.5556	48.8889
22.4444	31.2222	28.4444	34			63
34.6667	38.1111	18.6667	51.1111			50.7778
22.2222	37.8889	21.2222	43.5556			55
25.5556	24.3333	31.6667	39.1111			47
21	34.8889	27.8889	43.2222			37.2222
22	28.2222	17.8889	53.3333			48.4444
31.5556	33.8889	20	51.2222			40.2222
21	30.6667	21.3333	39			57.4444
25.8889	28.5556	30.7778	40.2222			44.2222
23.4444	35.4444	21.1111	43.2222			49
21.1111		19.2222	39.8889			42.6667
36.6667		21.5556	39.4444			50.2222
24		20.2222	36			40
23.3333		28.4444	42.7778			65
25.8889		25.4444	40.7778			53.1111
20.8889		32.7778	39.7778			40.5556
29.1111		31.7778	55.1111			61.1111
28.1111		22.1111	43.5556			47.7778
26.6667		21.1111	40.6667			55.4444
30.4444		27	38.3333			55.3333
21.8889		28.3333	37.4444			43.3333
25.5556		27.4444	47.6667			62.7778
29.2222		17.5556	48.3333			48.5556
26.8889		22.6667				47.1111
26.1111		18.2222				53.8889
19.1111		30.8889				53.3333
24.6667		21.1111				65.3333
34.3333		24.2222				58.7778
23.2222		21.6667				39.8889
21.8889		24				36
28		31.6667				60.5556
20.2222		24.8889				41.6667
24.5556		21.2222				41.5556
30.8889		30.4444				56.8889
24.1111		18.3333				48.7778
22.3333		27.1111				41.1111
25.6667		31.8889				46.8889
24.4444		19.8889				46.1111
24		22.3333				47.7778
22.5556		21.5556				36.8889
21.8889		25.2222				38.6667
28.3333		26				45
23.1111		24.8889				50.3333
23.2222		16.4444				52
31.5556		17.5556				68.1111
23.1111		29.3333				40.1111
23.4444		23.1111				33.8889
23.5556		23.7778				37.6667
29		21				50.6667
24		22.8889				57.5556
34.2222		25.7778				45.1111
23		33.2222				41.7778
20.1111		22.4444				52.2222
35		21.6667				43.6667
23.7778		21.6667				57.5556
21.6667		21.7778				51.8889
24.7778		22.1111				34.8889
32.7778		24.2222				51.8889
21.6667		20.2222				50
31.5556		19.7778				49.8889
26.2222		30.7778				53.3333
23		16.3333				55.1111
33.2222		21.6667				41.1111
31.3333		32.1111				43.7778
22.4444		24.6667				50.4444
24.8889		21				38.8889
18.4444						42.2222
23.2222						39.8889
28.1111						44.1111
28.8889						59.6667
22						52.2222
24						43
26.6667						69.4444
22.4444
22.5556
29.1111
24.5556
26.4444
25
24.2222
22.2222
26.4444
30.4444
31.4444
21.2222
21.7778
38
23.7778
22.7778
24.4444
23.3333
30.4444
23.2222
22.5556
20.7778
22.7778
20.7778
26.1111
30.2222
25.4444
21.7778
24.2222
29.8889
25.8889
24.6667
23.4444
28
24.2222
42.3333
24
24.7778
29.4444
39.3333
32.1111
22.5556
29.1111
22.4444
22.1111
22.5556
23.6667
22.8889
21.8889
22.6667
25.5556
27
33.7778
36.4444
34.4444
23.8889
23.7778
22.2222
33.8889
23.6667
22.7778
26.4444
18.8889
26.6667
23.2222
32.1111

## Sheet: 3c right
Wt log	RAD52 log	SPT3 log	Wt 24h	RAD52 24h	SPT3 24h	Wt 48h	RAD52 48h	SPT3 48h
25.56	31.67	23.5	39.89	46.39	36.22	45.44	47.89	40.22
25	31	23.5	43.33	46.44	39.11	48.33	47.44	43.78
24.67	29.11	22	39.56	42.89	35.83	45.67	44.94	39.44
26.22	31	23.89	43.11	47.44	39	48.22	46.61	42.94

## Sheet: 3d
wt	sac3	spt3	rad52	sac3 rad52	spt3 rad52
9.49367	7.77779	19.3182	12.931	49.1228	64.2856
10.2389	13.3333	19.6581	12.9032	51.8518	30.7693
4.65117	12.2807	17.7033	16.1905	61.2903	49.7778
