# Supplementary material for: Senescence in yeast is associated with amplified linear fragments of chromosome XII rather than ribosomal DNA circle accumulation
Source: PLoS Biol. 2023 Aug 29;21(8):e3002250. doi: 10.1371/journal.pbio.3002250 (PMC10464983; doi:10.1371/journal.pbio.3002250)
Supplement: S8 File — (ZIP) [file pbio.3002250.s021.zip › underlying data/Figure 4.xlsx]

## Sheet: 4a
Probe	Chromosome	Start	End	Probe Strand	Feature	ID	Description	Feature Strand	Type	Feature Orientation	Distance	lane7360_CACCGG_WT_log_R3_L001_R1_R64-1-1_2Micron_hisat2.bam	lane7360_GTAGAG_WT_log_R2_L001_R1_R64-1-1_2Micron_hisat2.bam	lane7360_GTGGCC_WT_log_R1_L001_R1_R64-1-1_2Micron_hisat2.bam	lane7360_CGGAAT_WT_24h_R3_L001_R1_R64-1-1_2Micron_hisat2.bam	lane7360_GGTAGC_WT_24h_R2_L001_R1_R64-1-1_2Micron_hisat2.bam	lane7360_GTTTCG_WT_24h_R1_L001_R1_R64-1-1_2Micron_hisat2.bam	lane7360_ATGAGC_WT_48h_R2_L001_R1_R64-1-1_2Micron_hisat2.bam	lane7360_CGTACG_WT_48h_R1_L001_R1_R64-1-1_2Micron_hisat2.bam	lane7360_CTAGCT_WT_48h_R3_L001_R1_R64-1-1_2Micron_hisat2.bam	lane6854_CATTTT_Spt3_log_R4_L001_R1_trimmed_R64-1-1_2Micron_hisat2.bam	lane6854_CTATAC_Spt3_log_R3_L001_R1_trimmed_R64-1-1_2Micron_hisat2.bam	lane6854_TCCCGA_Spt3_log_R2_L001_R1_trimmed_R64-1-1_2Micron_hisat2.bam	lane6854_CCAACA_Spt3_24h_R4_L001_R1_trimmed_R64-1-1_2Micron_hisat2.bam	lane6854_GTGATC_Spt3_24h_R3_L001_R1_trimmed_R64-1-1_2Micron_hisat2.bam	lane6854_TCGAAG_Spt3_24h_R2_L001_R1_trimmed_R64-1-1_2Micron_hisat2.bam	lane6854_GACGAC_Spt3_48h_R3_L001_R1_trimmed_R64-1-1_2Micron_hisat2.bam	lane6854_TAATCG_Spt3_48h_R4_L001_R1_trimmed_R64-1-1_2Micron_hisat2.bam	lane6854_TCGGCA_Spt3_48h_R2_L001_R1_trimmed_R64-1-1_2Micron_hisat2.bam	lane7360_CATTTT_sac3_log_R2_L001_R1_R64-1-1_2Micron_hisat2.bam	lane7360_CCGTCC_sac3_log_R1_L001_R1_R64-1-1_2Micron_hisat2.bam	lane7360_TCCCGA_sac3_log_R3_L001_R1_R64-1-1_2Micron_hisat2.bam	lane7360_CCAACA_sac3_24h_R2_L001_R1_R64-1-1_2Micron_hisat2.bam	lane7360_GTCCGC_sac3_24h_R1_L001_R1_R64-1-1_2Micron_hisat2.bam	lane7360_TCGAAG_sac3_24h_R3_L001_R1_R64-1-1_2Micron_hisat2.bam	lane7360_GTGAAA_sac3_48h_R1_L001_R1_R64-1-1_2Micron_hisat2.bam	lane7360_TAATCG_sac3_48h_R2_L001_R1_R64-1-1_2Micron_hisat2.bam	lane7360_TCGGCA_sac3_48h_R3_L001_R1_R64-1-1_2Micron_hisat2.bam	lane6854_CAAAAG_Rad52_log_R3_L001_R1_trimmed_R64-1-1_2Micron_hisat2.bam	lane6854_GTGGCC_Rad52_log_R2_L001_R1_trimmed_R64-1-1_2Micron_hisat2.bam	lane6854_ATTCCT_Rad52_24h_R2_L001_R1_trimmed_R64-1-1_2Micron_hisat2.bam	lane6854_CAACTA_Rad52_24h_R3_L001_R1_trimmed_R64-1-1_2Micron_hisat2.bam	lane6854_ATGAGC_Rad52_48h_R2_L001_R1_trimmed_R64-1-1_2Micron_hisat2.bam	lane6854_CACGAT_Rad52_48h_R3_L001_R1_trimmed_R64-1-1_2Micron_hisat2.bam
SEO1	I	7235	9016	-	SEO1	YAL067C	Putative permease, member of the allantoate transporter subfamily of the major facilitator superfamily; mutation confers resistance to ethionine sulfoxide [Source:SGD;Acc:S000000062]	-	gene	Name match	0	3.74003	4.80769	4.72181	5.45386	6.6238	6.1006	6.75183	6.54282	6.49655	5.08655	4.22767	4.53259	6.31885	5.79672	5.26461	5.40026	5.99671	5.69623	5.05979	4.79171	4.93387	6.16959	5.41044	5.29331	4.71021	4.65958	5.21297	5.62068	5.54527	7.69743	7.47337	7.23941	6.78234
ATG8	II	80378	80731	-	ATG8	YBL078C	Component of autophagosomes and Cvt vesicles; undergoes conjugation to phosphatidylethanolamine (PE); Atg8p-PE is anchored to membranes, is involved in phagophore expansion, and may mediate membrane fusion during autophagosome formation [Source:SGD;Acc:S000000174]	-	gene	Name match	0	6.46249	5.15561	5.9606	7.90317	8.27738	8.70028	9.26305	9.20847	9.28848	6.90598	7.46214	6.08008	8.55559	8.30822	8.26814	9.43184	9.42938	9.45765	7.88634	8.12915	8.12863	8.77782	9.16432	9.00067	9.40043	9.01321	9.00088	7.03572	6.9323	8.95175	9.07191	9.55311	8.76449
EDS1	II	301944	304703	+	EDS1	YBR033W	Putative zinc cluster protein; YBR033W is not an essential gene [Source:SGD;Acc:S000000237]	+	gene	Name match	0	3.22545	3.57065	3.66292	6.02021	6.35632	6.5045	7.67548	7.69418	7.317	2.80644	3.94756	3.63951	6.49883	6.42204	5.94974	7.72218	7.66129	7.71815	6.41735	6.50112	6.27372	7.29585	7.53427	7.4699	7.91568	7.63261	7.7904	5.03572	5.06723	7.25903	7.3111	7.55723	7.20915
GIP1	II	328173	330092	-	GIP1	YBR045C	Meiosis-specific regulatory subunit of the Glc7p protein phosphatase, regulates spore wall formation and septin organization, required for expression of some late meiotic genes and for normal localization of Glc7p [Source:SGD;Acc:S000000249]	-	gene	Name match	0	6.06195	5.49121	5.88531	6.41163	7.01928	6.79248	7.24995	6.99876	7.03999	6.55368	6.44399	6.61351	8.02935	7.51359	7.49908	6.66078	6.99671	6.84971	6.03707	5.86766	5.57773	6.81203	6.94931	6.60317	6.15079	6.33095	6.3829	5.43427	5.91808	6.87698	7.10861	6.87586	6.5381
ECM8	II	390227	391291	+	ECM8	YBR076W	Non-essential protein of unknown function [Source:SGD;Acc:S000000280]	+	gene	Name match	0	2.4181	0.763292	1.07796	3.92335	4.81088	4.6632	6.03456	5.87239	6.05049	0.999089	1.14021	0.680149	5.65084	4.85684	4.29263	5.24156	5.5714	5.34831	4.22972	4.44024	4.02133	5.53995	5.48988	5.75274	5.43535	5.22662	5.07096	4.16125	3.16676	5.66224	5.79325	5.96126	5.37516
YBR085C-A	II	418907	419164	-	YBR085C-A	YBR085C-A	Putative protein of unknown function; green fluorescent protein (GFP)-fusion protein localizes to the cytoplasm and to the nucleus [Source:SGD;Acc:S000007522]	-	gene	Name match	0	7.74901	7.34825	7.56981	9.37547	9.59153	9.79248	10.3927	10.3844	10.5419	8.25175	8.3976	7.73904	9.24379	8.72393	8.71889	9.62747	9.93498	9.58634	9.09046	9.2827	9.2603	10.2653	10.3416	10.4114	10.7176	10.3865	10.6775	8.39646	8.4323	10.1734	10.3959	10.6255	10.1102
TKL2	II	474392	476437	-	TKL2	YBR117C	Transketolase, similar to Tkl1p; catalyzes conversion of xylulose-5-phosphate and ribose-5-phosphate to sedoheptulose-7-phosphate and glyceraldehyde-3-phosphate in the pentose phosphate pathway; needed for synthesis of aromatic amino acids [Source:SGD;Acc:S000000321]	-	gene	Name match	0	4.32499	4.76329	4.39989	4.70762	5.12499	5.12263	7.33182	7.40212	7.36823	3.80644	3.72517	4.41712	4.06587	4.49005	4.39954	6.47351	6.64179	6.08152	4.14726	4.71154	4.51883	5.16959	4.96792	4.87828	6.45306	6.01321	6.3829	4.74621	4.75172	6.54156	6.84161	7.52394	6.92842
DTR1	II	589741	591459	+	DTR1	YBR180W	Putative dityrosine transporter, required for spore wall synthesis; expressed during sporulation; member of the major facilitator superfamily (DHA1 family) of multidrug resistance transporters [Source:SGD;Acc:S000000384]	+	gene	Name match	0	2.00306	2.76329	1.07796	2.56078	4.18639	3.77867	5.39984	5.11496	5.15141	-0.00091064	1.14021	2.41711	5.40691	5.28652	4.98451	3.90276	3.52958	4.12592	4.38172	3.75218	3.1038	4.94132	5.14195	4.40879	4.0497	3.71204	4.21297	3.38364	2.84483	4.40986	4.42128	4.47251	4.31103
SMP1	II	593506	594864	-	SMP1	YBR182C	Putative transcription factor involved in regulating the response to osmotic stress; member of the MADS-box family of transcription factors [Source:SGD;Acc:S000000386]	-	gene	Name match	0	5.66603	5.87182	5.32589	6.59891	6.84936	6.57009	7.07078	7.35926	7.65621	6.39141	6.67937	5.78635	6.65084	7.11864	6.669	7.01497	6.91785	7.10943	6.30772	6.19697	6.04239	6.77782	6.43741	6.18408	6.85039	6.75018	6.70483	5.86169	5.76767	7.84203	8.0273	8.12934	7.46631
YBR284W	II	771239	773632	+	YBR284W	YBR284W	Putative protein of unknown function; YBR284W is not an essential gene; null mutant exhibits decreased resistance to rapamycin and wortmannin and synthetic phenotype with alpha-synuclein [Source:SGD;Acc:S000000488]	+	gene	Name match	0	4.58802	5.31788	5.07796	6.67228	7.00231	6.76473	8.10028	7.94181	8.13672	6.32102	6.9731	5.35571	7.08972	6.81956	7.06792	7.73416	8.11455	7.75041	7.10419	6.93981	6.89965	7.14295	7.44407	7.23973	7.782	7.8295	7.4609	6.16125	6.21407	8.69743	8.93373	9.76505	8.86283
SUL1	II	789235	791814	+	SUL1	YBR294W	High affinity sulfate permease of the SulP anion transporter family; sulfate uptake is mediated by specific sulfate transporters Sul1p and Sul2p, which control the concentration of endogenous activated sulfate intermediates [Source:SGD;Acc:S000000498]	+	gene	Name match	0	0.418098	0.763292	2.39989	3.33838	3.06086	3.53766	5.2812	5.65338	5.40139	1.58405	3.14021	0.832152	2.15898	2.41205	-0.407812	3.90276	4.34901	4.40345	-0.0922084	1.90419	1.93387	1.81203	3.00445	2.51571	2.68047	1.90469	0.212975	2.89821	2.5818	6.95902	7.32817	7.9277	6.91769
MAL32	II	805351	807105	+	MAL32	YBR299W	Maltase (alpha-D-glucosidase), inducible protein involved in maltose catabolism; encoded in the MAL3 complex locus; functional in genomic reference strain S288C; hydrolyzes the disaccharides maltose, turanose, maltotriose, and sucrose [Source:SGD;Acc:S000000503]	+	gene	Name match	0	3.22545	3.34825	3.39989	6.07535	6.40878	6.28769	6.82434	6.99876	6.84885	4.69953	4.22767	3.83215	5.53402	5.56405	5.59219	6.13722	6.23654	6.3944	5.76023	5.513	5.54858	6.42674	6.36902	6.36656	5.95348	5.92706	6.34226	5.27672	5.23715	7.33362	7.0133	7.06521	6.39076
SPS22	III	42165	43556	+	SPS22	YCL048W	Protein of unknown function, redundant with Sps2p for the organization of the beta-glucan layer of the spore wall [Source:SGD;Acc:S000000553]	+	gene	Name match	0	2.4181	1.76329	1.66292	4.50831	5.06086	5.24816	6.1292	5.72264	6.55667	2.58405	2.72517	2.41711	5.53402	5.26449	5.11575	5.27473	5.67094	5.55726	3.64476	3.38961	2.51883	4.85643	4.93045	4.16778	4.95348	3.71204	4.11987	4.66375	4.01476	6.47214	6.3891	6.43718	5.96012
HBN1	III	73405	73986	-	HBN1	YCL026C-B	Putative protein of unknown function; similar to bacterial nitroreductases; green fluorescent protein (GFP)-fusion protein localizes to the cytoplasm and nucleus; protein becomes insoluble upon intracellular iron depletion [Source:SGD;Acc:S000007548]	-	gene	Name match	0	5.90995	5.78566	5.83285	7.03882	7.07716	6.73644	7.17428	7.07137	7.23658	7.59155	7.67159	6.83215	7.67074	7.50891	7.69022	7.35445	7.90564	7.93639	6.58336	6.33715	6.37681	5.8344	5.91134	6.35221	6.32432	6.11414	6.19025	5.53048	5.46932	7.26491	7.41597	6.96126	6.27786
YCL021W-A	III	83620	83997	+	YCL021W-A	YCL021W-A	Putative protein of unknown function [Source:SGD;Acc:S000007549]	+	gene	Name match	0	4.74003	4.22272	4.60152	6.12846	6.47179	6.53766	7.32184	7.44374	7.69685	4.45852	4.59964	5.08008	5.28827	4.97005	5.52293	5.98522	5.50821	5.79577	5.73222	5.53646	5.97826	6.22143	6.32638	5.75274	6.37163	6.33095	6.51676	7.87091	7.52666	8.80217	8.88841	8.40706	8.29454
YCR007C	III	126011	126730	-	YCR007C	YCR007C	Putative integral membrane protein, member of DUP240 gene family; YCR007C is not an essential gene [Source:SGD;Acc:S000000600]	-	gene	Name match	0	5.06195	5.01122	5.16542	6.14574	6.40878	6.75066	7.2812	7.56184	7.70351	6.24702	6.33003	5.53259	6.56837	6.71786	6.71113	6.84872	6.80844	7.31993	5.86715	6.07411	5.93387	6.7309	6.74861	6.43627	6.83697	6.82355	6.55282	6.00255	5.70281	7.81825	7.87298	7.82665	7.32733
ADY2	III	132273	133124	-	ADY2	YCR010C	Acetate transporter required for normal sporulation; phosphorylated in mitochondria [Source:SGD;Acc:S000000603]	-	gene	Name match	0	2.4181	2.34825	2.07796	4.00135	4.55562	4.32616	5.32184	5.3076	5.11189	3.58405	3.14021	2.41711	4.83141	4.56405	4.05162	4.62265	4.99671	4.40345	3.22972	3.16722	3.51883	4.13396	4.32638	4.51571	3.95348	4.48965	3.67241	3.57629	3.34733	5.22929	4.88841	5.62684	4.93906
YCR099C	III	300832	301299	-	YCR099C	YCR099C	Putative protein of unknown function [Source:SGD;Acc:S000000696]	-	gene	Name match	0	5.77565	5.99211	6.05524	6.90317	7.40878	7.42696	8.08265	7.7941	8.0609	5.72701	4.99819	5.47601	6.41637	5.81198	5.84012	6.13722	6.93397	6.55726	5.76023	6.13685	5.57773	6.2383	6.70489	6.26294	6.79594	6.94908	6.57053	5.86169	5.88923	8.18348	8.1949	8.11823	7.57952
THI13	IV	16204	17226	+	THI13	YDL244W	Protein involved in synthesis of the thiamine precursor hydroxymethylpyrimidine (HMP); member of a subtelomeric gene family including THI5, THI11, THI12, and THI13 [Source:SGD;Acc:S000002403]	+	gene	Name match	0	3.74003	3.57065	4.47028	4.75342	5.6238	5.32616	5.93328	6.00804	6.62846	3.80644	3.31013	3.41711	5.46276	5.35065	5.32011	5.43	5.83444	5.86288	3.96669	4.10582	4.1818	4.61939	4.58941	4.23191	4.22479	4.15262	4.21297	5.16125	4.98779	6.72327	6.55299	6.96952	6.15538
AAD4	IV	17577	18566	-	AAD4	YDL243C	Putative aryl-alcohol dehydrogenase; involved in oxidative stress response; similar to P. chrysosporium aryl-alcohol dehydrogenase; expression induced in cells treated with the mycotoxin patulin [Source:SGD;Acc:S000002402]	-	gene	Name match	0	6.87753	6.87182	6.80588	7.22103	7.38933	7.54584	8.21261	7.99876	8.17558	6.06518	6.31013	6.00208	6.81003	6.12477	6.5347	7.11907	7.03458	6.68143	7.51923	7.66972	7.14332	7.56692	7.55904	7.61524	7.3576	7.46693	7.4609	6.72603	6.80677	8.52452	8.36724	8.52674	8.10427
YDL114W	IV	255604	256530	+	YDL114W	YDL114W	Putative protein of unknown function with similarity to acyl-carrier-protein reductases; YDL114W is not an essential gene [Source:SGD;Acc:S000002272]	+	gene	Name match	0	0.266094	-0.388711	-0.0740448	4.27698	5.12499	4.1657	5.36137	5.11496	5.58582	-0.00091064	1.14021	0.680149	3.80284	3.76569	3.49908	4.33886	3.96568	4.32945	2.86715	2.90419	1.93387	3.98196	3.93045	4.35221	3.0955	3.60513	3.67241	3.38364	3.25987	5.86155	5.6006	5.91063	5.24392
CIS1	IV	488072	488662	-	CIS1	YDR022C	Autophagy-specific protein required for autophagosome formation; may form a complex with Atg17p and Atg29p that localizes other proteins to the pre-autophagosomal structure; high-copy suppressor of CIK1 deletion [Source:SGD;Acc:S000002429]	-	gene	Name match	0	6.7035	6.17268	6.10033	7.14574	7.24528	7.43578	7.78854	7.593	7.72332	5.58405	5.6948	5.08008	6.54269	6.43195	6.42508	7.2665	7.34901	6.9395	6.81468	6.92211	6.98915	7.22143	7.51541	7.34497	7.57932	7.42825	7.20166	6.86169	6.79903	6.95902	6.85738	7.2931	7.22664
MFA1	IV	1385176	1385286	+	MFA1	YDR461W	Mating pheromone a-factor, made by a cells; interacts with alpha cells to induce cell cycle arrest and other responses leading to mating; biogenesis involves C-terminal modification, N-terminal proteolysis, and export; also encoded by MFA2 [Source:SGD;Acc:S000002869]	+	gene	Name match	0	2.00306	0.763292	0.0779583	3.07535	3.84936	3.53766	4.32184	4.42308	4.6424	-0.00091064	2.46214	2.41711	1.74395	3.14902	3.49908	3.98522	3.24948	4.2108	2.38172	4.10582	4.32619	5.3356	5.26748	5.56633	5.36229	5.42825	5.21297	3.57629	4.30427	7.22929	7.61922	7.4312	6.88502
SPS2	IV	1483795	1485303	-	SPS2	YDR522C	Protein expressed during sporulation, redundant with Sps22p for organization of the beta-glucan layer of the spore wall; S. pombe ortholog is a spore wall component [Source:SGD;Acc:S000002930]	-	gene	Name match	0	0.266094	0.763292	0.0779583	3.45386	4.55562	4.40016	6.30166	5.98943	6.317	2.58405	1.72517	2.83215	6.00447	5.28652	5.47483	4.62265	4.76405	5.57337	3.22972	3.04169	-0.06613	4.27147	3.76998	3.16778	3.55494	3.36412	4.11987	0.424282	1.25987	4.49232	4.61922	4.94458	4.02152
YIL152W	IX	56545	57252	+	YIL152W	YIL152W	Putative protein of unknown function [Source:SGD;Acc:S000001414]	+	gene	Name match	0	7.33696	6.90284	6.73617	7.52821	7.58442	7.52118	7.95282	8.23439	8.317	6.6573	6.82671	6.66504	6.95988	7.11249	7.38009	7.37754	7.33086	7.50779	7.16832	7.2827	7.54858	7.58022	7.71043	7.68563	7.75014	7.57712	7.54389	7.33117	7.44475	8.56557	8.56983	8.70814	8.32328
SPO22	IX	222937	225954	-	SPO22	YIL073C	Meiosis-specific protein essential for chromosome synapsis, involved in completion of nuclear divisions during meiosis; induced early in meiosis [Source:SGD;Acc:S000001335]	-	gene	Name match	0	4.11854	4.15561	3.66292	3.84088	4.45941	4.40016	5.57818	5.2462	5.69685	6.22791	5.59964	5.35571	5.71357	5.19632	5.05162	5.36988	6.22348	6.07021	6.20954	6.35044	5.76676	6.04085	5.72692	5.75274	6.39012	6.31408	6.3829	4.48318	4.75172	5.51222	5.94853	6.54068	6.11839
YIL024C	IX	308602	309171	-	YIL024C	YIL024C	Putative protein of unknown function; non-essential gene; expression directly regulated by the metabolic and meiotic transcriptional regulator Ume6p [Source:SGD;Acc:S000001286]	-	gene	Name match	0	6.06195	5.59618	6.14405	7.13713	7.3429	7.31664	8.0161	8.12352	8.05049	6.6138	6.07094	6.41711	7.28827	6.87875	7.27167	7.86514	8.08958	7.78196	7.5274	7.40881	7.79185	7.6824	7.77528	7.76905	7.71021	7.60513	7.82031	6.22014	6.52666	7.75702	7.80955	8.12564	7.67178
YKE4	IX	309386	310426	-	YKE4	YIL023C	Zinc transporter; localizes to the ER; null mutant is sensitive to calcofluor white, leads to zinc accumulation in cytosol; ortholog of the mouse KE4 and member of the ZIP (ZRT, IRT-like Protein) family [Source:SGD;Acc:S000001285]	-	gene	Name match	0	8.37229	8.33694	8.32589	9.34026	9.59011	9.41585	9.95605	10.116	10.1911	8.61747	8.67159	8.60034	8.87494	9.03003	8.93204	9.13947	9.03084	9.30673	8.41294	8.32373	8.20533	8.88081	8.83734	8.97981	9.0054	8.96808	9.15549	8.59309	8.50066	9.99747	10.1468	10.154	9.73271
DAL4	IX	408468	410375	+	DAL4	YIR028W	Allantoin permease; expression sensitive to nitrogen catabolite repression and induced by allophanate, an intermediate in allantoin degradation [Source:SGD;Acc:S000001467]	+	gene	Name match	0	4.11854	4.22272	4.39989	4.84088	5.73071	5.28769	6.98481	7.05356	7.18989	1.99909	2.72517	3.15408	3.5513	3.63444	3.05162	5.24156	5.24948	5.0588	2.05979	3.2827	3.74123	4.397	4.20608	3.70835	4.90286	5.29701	5.21297	4.27672	4.11785	6.82224	7.02731	7.61107	7.11839
DAL2	IX	410807	411838	+	DAL2	YIR029W	Allantoicase, converts allantoate to urea and ureidoglycolate in the second step of allantoin degradation; expression sensitive to nitrogen catabolite repression and induced by allophanate, an intermediate in allantoin degradation [Source:SGD;Acc:S000001468]	+	gene	Name match	0	6.25099	6.39265	6.38174	6.77579	6.96775	7.20752	7.9068	7.56813	7.83678	5.12837	4.72517	5.29158	6.42577	6.4418	6.22155	6.73416	6.92594	6.80944	7.14726	6.53646	6.93387	7.32773	7.2139	7.64499	7.30496	7.31408	7.08334	6.91613	6.7193	7.81425	7.88456	7.97774	7.70335
SIT1	V	27657	29543	+	SIT1	YEL065W	Ferrioxamine B transporter, member of the ARN family of transporters that specifically recognize siderophore-iron chelates; transcription is induced during iron deprivation and diauxic shift; potentially phosphorylated by Cdc28p [Source:SGD;Acc:S000000791]	+	gene	Name match	0	9.36354	10.958	10.7574	9.16916	9.31739	9.41585	10.267	10.0057	9.99453	10.0311	10.1598	10.5584	10.4977	10.8986	10.9453	10.1673	10.3063	10.5141	11.4559	10.8414	10.5028	10.0564	9.60436	9.63613	8.90125	8.94086	8.53039	9.21291	9.0494	10.0764	10.146	9.19074	8.93906
ICL1	V	285241	286914	-	ICL1	YER065C	Isocitrate lyase, catalyzes the formation of succinate and glyoxylate from isocitrate, a key reaction of the glyoxylate cycle; expression of ICL1 is induced by growth on ethanol and repressed by growth on glucose [Source:SGD;Acc:S000000867]	-	gene	Name match	0	7.31291	7.39992	7.26778	7.62994	7.59011	7.53766	8.48731	8.6415	8.86082	6.24702	6.42561	6.96144	7.63066	7.72594	7.62009	7.64184	7.72289	7.78888	7.99643	7.81108	7.74122	8.27556	8.5743	8.28955	8.33391	8.24454	8.47036	7.43427	7.37361	8.43353	8.51621	8.4101	8.29039
RNR1	V	298950	301616	+	RNR1	YER070W	Major isoform of the large subunit of ribonucleotide-diphosphate reductase; the RNR complex catalyzes rate-limiting step in dNTP synthesis, regulated by DNA replication and DNA damage checkpoint pathways via localization of small subunits [Source:SGD;Acc:S000000872]	+	gene	Name match	0	11.6245	11.863	11.6205	11.2	10.9267	10.556	10.4292	10.3355	10.4024	11.3806	11.1853	11.736	10.5615	10.8846	10.7677	10.5534	10.4258	10.5804	11.6096	11.4056	11.2975	10.6048	10.5003	10.5157	11.0088	11.062	11.1191	11.9627	11.9192	10.3175	10.3132	10.4032	10.883
SER3	V	322686	324095	+	SER3	YER081W	3-phosphoglycerate dehydrogenase, catalyzes the first step in serine and glycine biosynthesis; isozyme of Ser33p [Source:SGD;Acc:S000000883]	+	gene	Name match	0	8.8018	8.48439	8.54556	9.64672	10.0256	9.75595	10.0915	9.84676	9.95459	14.0426	13.932	13.9111	13.1135	13.1752	13.292	12.4558	12.6628	12.4694	9.0169	8.83256	9.07342	9.32379	9.14195	9.00756	8.9888	9.05189	8.78283	9.70814	9.29604	11.0533	10.8485	10.3622	10.1207
MAM1	V	372326	373234	+	MAM1	YER106W	Monopolin, kinetochore associated protein involved in chromosome attachment to meiotic spindle [Source:SGD;Acc:S000000908]	+	gene	Name match	0	2.74003	2.76329	2.07796	4.6114	5.92336	5.40016	6.30166	6.33735	6.28181	2.58405	2.94756	1.83215	6.57684	6.01031	5.76211	5.43	5.81716	5.75395	5.6745	5.25468	4.79185	6.18707	6.5405	5.99375	6.17232	5.78733	5.82768	4.57628	4.21407	6.10375	6.03426	6.37629	5.73424
DMC1	V	548421	549517	+	DMC1	YER179W	Meiosis-specific protein required for repair of double-strand breaks and pairing between homologous chromosomes; homolog of Rad51p and the bacterial RecA protein [Source:SGD;Acc:S000000981]	+	gene	Name match	0	4.4181	3.67018	4.24788	5.53478	5.18639	5.75066	6.32184	6.02642	6.18989	4.52265	4.84065	3.83215	5.80284	5.30822	5.54638	5.13722	6.4194	5.9017	4.96669	4.62665	4.79185	4.94132	5.43741	5.10067	5.30496	5.48965	4.96786	5.57628	5.40962	6.57978	6.49369	6.85816	6.40619
PUG1	V	559454	560365	+	PUG1	YER185W	Plasma membrane protein with roles in the uptake of protoprophyrin IX and the efflux of heme; expression is induced under both low-heme and low-oxygen conditions; member of the fungal lipid-translocating exporter (LTE) family of proteins [Source:SGD;Acc:S000000987]	+	gene	Name match	0	4.74003	4.89258	4.53739	5.68416	6.15602	6.1657	7.0099	6.58062	6.51182	5.04348	4.78406	4.53259	5.96634	5.92863	5.45017	5.45915	5.78197	5.66648	6.05979	6.0252	5.71523	6.61939	6.12546	6.10067	6.27541	6.38042	6.3215	5.48318	5.5078	7.4873	7.30536	7.04969	6.56585
THI5	VI	12929	13951	+	THI5	YFL058W	Protein involved in synthesis of the thiamine precursor hydroxymethylpyrimidine (HMP); member of a subtelomeric gene family including THI5, THI11, THI12, and THI13 [Source:SGD;Acc:S000001836]	+	gene	Name match	0	0.418098	2.76329	1.66292	5.14574	4.99375	5.20752	6.30166	6.2618	6.49655	3.80644	4.0471	3.41711	6.2358	5.19632	5.39954	5.36988	6.21031	6.12592	2.64476	3.16722	3.3933	4.67001	4.89197	4.51571	4.18297	4.22662	4.30044	4.57628	4.5078	6.57978	6.69137	6.81293	6.02152
DAK2	VI	23423	25198	+	DAK2	YFL053W	Dihydroxyacetone kinase, required for detoxification of dihydroxyacetone (DHA); involved in stress adaptation [Source:SGD;Acc:S000001841]	+	gene	Name match	0	2.74003	2.57065	1.66292	4.00135	2.40878	3.6632	4.79577	4.52999	4.79994	2.80644	1.14021	2.83215	2.48091	1.56406	2.59219	2.98522	3.34901	2.25145	3.51923	2.58226	2.93387	4.3356	4.48988	4.35221	4.45306	4.36412	4.30044	1.57629	2.7193	5.02283	4.97767	5.80371	4.98088
PAU5	VI	99231	99599	-	PAU5	YFL020C	Member of the seripauperin multigene family encoded mainly in subtelomeric regions; induced during alcoholic fermentation; induced by low temperature and also by anaerobic conditions; negatively regulated by oxygen and repressed by heme [Source:SGD;Acc:S000001874]	-	gene	Name match	0	0.418098	0.763292	2.66292	4.45386	4.77135	4.83312	6.30166	6.19837	6.4177	2.80644	2.94756	3.15408	4.48091	4.82709	5.37355	6.55676	5.69005	5.78196	4.05979	3.90419	3.74123	4.20435	4.58941	4.51571	5.38091	5.22662	4.73654	3.16125	4.11785	6.31108	6.4631	6.67818	6.17353
VTC2	VI	131810	134296	+	VTC2	YFL004W	Subunit of the vacuolar transporter chaperone (VTC) complex involved in membrane trafficking, vacuolar polyphosphate accumulation, microautophagy and non-autophagic vacuolar fusion [Source:SGD;Acc:S000001890]	+	gene	Name match	0	11.8496	11.9679	11.8829	11.1607	10.9507	10.8984	9.97369	10.058	9.88887	11.3583	11.2969	11.0765	10.2928	10.3785	10.3529	10.0308	9.84407	9.83307	10.7792	11.0043	10.6308	10.3238	10.3101	10.3486	9.66631	9.84133	9.90472	11.1706	11.4307	10.1418	9.9956	9.94981	10.4459
RRT5	VI	222090	222959	-	RRT5	YFR032C	Putative protein of unknown function; non-essential gene identified in a screen for mutants with increased levels of rDNA transcription; expressed at high levels during sporulation [Source:SGD;Acc:S000001928]	-	gene	Name match	0	3.22545	3.22272	2.66292	3.84088	3.92336	4.07823	5.2812	5.36649	5.22736	2.58405	3.31013	3.83215	4.96634	4.73398	5.11575	4.45915	4.44212	4.57337	5.18908	5.16722	5.88807	4.56692	4.85245	4.10067	5.16159	5.19009	5.11987	3.57629	3.34733	4.87698	4.82567	5.01017	4.49546
SPO74	VII	184153	185394	-	SPO74	YGL170C	Component of the meiotic outer plaque of the spindle pole body, involved in modifying the meiotic outer plaque that is required prior to prospore membrane formation [Source:SGD;Acc:S000003138]	-	gene	Name match	0	2.00306	0.763292	0.0779583	5.48134	6.61266	6.22798	6.73688	6.6415	6.60017	-0.00091064	2.46214	2.41711	7.3138	6.62583	6.69022	5.76949	5.61205	6.16898	5.10419	4.71154	4.32619	6.04085	6.23711	5.26294	5.18297	5.36412	5.63924	4.48318	3.5818	6.57032	6.27633	6.16217	5.65895
YGL138C	VII	248494	249531	-	YGL138C	YGL138C	Putative protein of unknown function; has no significant sequence similarity to any known protein [Source:SGD;Acc:S000003106]	-	gene	Name match	0	1.4181	-0.236708	0.0779583	4.07535	5.09328	4.07823	5.95927	5.47753	5.66988	-0.00091064	1.72517	0.680149	6.76631	6.23081	6.05162	3.51573	4.72752	5.36692	3.64476	3.83019	3.51883	5.27147	5.10879	4.9178	3.48782	3.60513	4.60529	2.16125	1.84483	4.45168	4.76008	5.29967	4.31103
YGL101W	VII	312193	312840	+	YGL101W	YGL101W	Putative protein of unknown function; non-essential gene with similarity to YBR242W; interacts with the DNA helicase Hpr5p [Source:SGD;Acc:S000003069]	+	gene	Name match	0	8.98795	8.59934	9.12235	7.5672	7.26676	7.87265	6.98481	6.89256	7.03999	7.74728	7.85445	8.10828	7.04773	7.03654	7.13908	6.83766	6.87675	6.59722	7.47765	7.78193	7.85868	7.57359	7.37601	7.57254	7.46619	7.59818	7.67241	7.70557	7.94287	6.72327	6.45276	7.27986	7.62639
YGL015C	VII	465043	465435	-	YGL015C	YGL015C	Putative protein of unknown function; null mutants accumulate cargo in the Golgi [Source:SGD;Acc:S000002983]	-	gene	Name match	0	2.00306	1.76329	2.88531	3.56078	4.18639	3.53766	4.61135	5.04457	4.74932	2.32102	1.72517	2.83215	4.80284	4.52753	4.87759	3.90276	4.52958	4.40345	3.86715	2.90419	3.51883	4.05996	4.00445	3.03028	3.61907	4.22662	3.5349	2.89821	3.06723	4.99482	4.76008	4.76624	4.8058
BRP1	VII	483260	483637	+	BRP1	YGL007W	Dubious ORF located in the upstream region of PMA1, deletion leads to polyamine resistance due to downregulation of PMA1 [Source:SGD;Acc:S000002975]	+	gene	Name match	0	0.418098	2.08522	2.07796	2.33838	2.92336	2.88559	4.32184	4.97057	4.26389	2.58405	2.94756	2.83215	4.11318	3.76569	3.05162	4.06322	4.08598	4.12592	2.05979	-0.417741	0.93387	3.13396	1.68252	2.03028	2.0955	1.48965	0.212975	1.57629	2.06723	4.12975	4.37821	4.94458	4.09953
GSC2	VII	548264	553951	+	GSC2	YGR032W	Catalytic subunit of 1,3-beta-glucan synthase, involved in formation of the inner layer of the spore wall; activity positively regulated by Rho1p and negatively by Smk1p; has similarity to an alternate catalytic subunit, Fks1p (Gsc1p) [Source:SGD;Acc:S000003264]	+	gene	Name match	0	9.28538	9.61192	9.14405	10.6299	11.5428	10.9276	12.0509	11.8966	12.0479	9.57274	9.29755	9.35179	11.373	11.5456	11.406	11.8702	12.0015	11.878	11.2057	10.7225	10.566	11.8103	11.4087	11.176	11.5776	11.7241	11.5875	11.1528	11.0089	12.4667	12.5874	12.4457	12.1948
SPR3	VII	607563	609101	+	SPR3	YGR059W	Sporulation-specific homolog of the yeast CDC3/10/11/12 family of bud neck microfilament genes; septin protein involved in sporulation; regulated by ABFI [Source:SGD;Acc:S000003291]	+	gene	Name match	0	3.4181	0.763292	3.07796	4.79782	6.02769	6.22798	7.0099	6.8101	7.08151	3.69953	3.72517	3.15408	7.55559	6.68507	6.55797	5.36988	5.86839	6.15834	5.01399	4.86766	4.68876	5.61939	6.48988	6.33771	5.1399	5.29701	5.9409	4.66375	5.01476	6.33362	6.43185	6.507	5.8058
PDC6	VII	651290	652981	-	PDC6	YGR087C	Minor isoform of pyruvate decarboxylase, decarboxylates pyruvate to acetaldehyde, involved in amino acid catabolism; transcription is glucose- and ethanol-dependent, and is strongly induced during sulfur limitation [Source:SGD;Acc:S000003319]	-	gene	Name match	0	2.4181	2.57065	-0.0740448	5.39728	6.06086	5.63282	7.07078	6.77792	7.15141	4.64295	4.0471	4.15408	6.18135	6.24213	5.93204	6.22468	6.50821	6.47384	2.38172	4.2827	3.74123	5.09744	5.32638	4.35221	4.87686	4.90469	5.11987	5.48318	5.7356	7.72327	7.76008	7.80833	6.96012
THI4	VII	780399	781379	+	THI4	YGR144W	Thiazole synthase, abundant protein involved in the formation of the thiazole moiety of thiamine during thiamine biosynthesis; acts more as a co-substrate rather than an enzyme by providing the sulphur source for thiazole formation; undergoes a sing /.../nover only; required for mitochondrial genome stability in response to DNA damaging agents [Source:SGD;Acc:S000003376]	+	gene	Name match	0	3.22545	4.15561	3.98485	5.92335	5.95898	6.28769	7.76663	7.504	7.81233	3.45852	3.94756	1.83215	5.60193	4.94257	5.2069	5.69794	6.36098	6.19005	4.51923	4.53646	4.1038	5.51247	5.74861	5.87828	5.41743	5.63261	5.21297	5.27672	4.90373	8.14576	8.2134	9.54068	8.86841
YGR201C	VII	902520	903197	-	YGR201C	YGR201C	Putative protein of unknown function [Source:SGD;Acc:S000003433]	-	gene	Name match	0	6.54738	6.08522	6.41781	6.45386	6.73071	6.40016	7.62765	7.62953	7.42578	6.28449	5.9731	6.50458	6.46276	6.39187	6.46255	7.52954	7.54541	7.20046	5.70365	5.99165	6.67534	6.27147	6.04007	6.40879	6.69542	6.31408	6.23534	6.53048	6.59079	7.56557	7.49872	7.99405	7.55204
TDA10	VII	909213	910085	+	TDA10	YGR205W	ATP-binding protein of unknown function; crystal structure resembles that of E.coli pantothenate kinase and other small kinases; null mutant is sensitive to expression of the top1-T722A allele [Source:SGD;Acc:S000003437]	+	gene	Name match	0	8.06195	7.57707	7.89174	7.34588	7.27385	7.74357	6.72177	6.69992	7.02942	7.67857	7.64005	7.56007	7.1979	6.99701	7.29263	7.53639	6.88506	7.10943	6.59895	6.60463	6.81651	6.70685	6.96792	7.07467	6.79594	6.99215	6.98116	7.1762	7.6086	7.18658	6.94853	7.66806	7.82888
RTA1	VII	918512	919465	-	RTA1	YGR213C	Protein involved in 7-aminocholesterol resistance; has seven potential membrane-spanning regions; expression is induced under both low-heme and low-oxygen conditions; member of the fungal lipid-translocating exporter (LTE) family of protein [Source:SGD;Acc:S000003445]	-	gene	Name match	0	1.4181	2.76329	2.88531	5.03882	5.75118	5.69294	6.30166	6.18207	6.46552	1.58405	2.94756	0.680149	3.32891	3.88598	4.11575	4.40026	4.93397	4.57337	4.58336	4.44024	4.1818	5.36662	5.14195	4.75274	4.48782	4.65958	4.73654	3.74621	4.11785	6.95902	6.99203	6.86704	6.08042
YGR259C	VII	1012481	1012921	-	YGR259C	YGR259C	Dubious open reading frame unlikely to encode a protein, based on available experimental and comparative sequence data; overlaps almost completely with the verified ORF TNA1/YGR260W [Source:SGD;Acc:S000003491]	-	gene	Name match	0	0.266094	-0.236708	2.07796	3.21285	1.60143	2.07823	3.47384	4.58062	4.46552	3.69953	2.94756	2.41711	3.91387	3.49005	4.05162	5.17285	5.14256	4.66648	4.05979	3.48915	2.93387	1.397	3.68252	3.87828	3.48782	3.22662	3.3829	2.57629	1.25987	4.57032	4.69137	5.64759	4.31103
YGR273C	VII	1038715	1039239	-	YGR273C	YGR273C	Putative protein of unknown function; expression downregulated by treatment with 8-methoxypsoralen plus UVA irradiation; YGR273C is not an essential gene [Source:SGD;Acc:S000003505]	-	gene	Name match	0	0.266094	-0.388711	1.66292	2.75342	2.92336	3.24816	4.15192	4.18207	4.26389	-0.152914	-0.0117951	0.680149	4.68254	3.32959	3.67965	-0.184706	2.61205	2.98841	1.64476	1.90419	-0.06613	1.397	2.68252	1.70835	0.0955039	1.48965	0.212975	0.424282	0.259871	3.71471	3.03426	3.21875	1.8516
MAL12	VII	1076599	1078353	+	MAL12	YGR292W	Maltase (alpha-D-glucosidase), inducible protein involved in maltose catabolism; encoded in the MAL1 complex locus; hydrolyzes the disaccharides maltose, turanose, maltotriose, and sucrose [Source:SGD;Acc:S000003524]	+	gene	Name match	0	3.22545	3.46373	3.88531	5.86195	6.50832	6.5045	7.02228	6.76703	7.07124	4.90598	3.31013	4.15408	5.26751	4.85684	5.59219	6.25824	6.23654	6.1368	5.45211	5.58226	5.14332	6.20435	6.35495	6.35221	5.97815	5.88197	6.09562	5.22014	4.65219	7.43614	7.1476	6.89335	6.39076
ARN2	VIII	8351	10213	-	ARN2	YHL047C	Transporter, member of the ARN family of transporters that specifically recognize siderophore-iron chelates; responsible for uptake of iron bound to the siderophore triacetylfusarinine C [Source:SGD;Acc:S000001039]	-	gene	Name match	0	8.37229	9.65204	9.28008	8.90571	9.16938	9.24314	9.91347	10.0824	9.91207	9.34339	9.32756	10.2245	11.2753	11.7596	12.1393	10.7868	11.0082	10.9515	10.0183	9.54949	8.89677	9.68855	9.33895	9.37901	8.86203	8.91592	8.58366	8.58751	8.48387	9.77257	9.87104	9.88245	9.39656
ARN1	VIII	19088	20971	-	ARN1	YHL040C	Transporter, member of the ARN family of transporters that specifically recognize siderophore-iron chelates; responsible for uptake of iron bound to ferrirubin, ferrirhodin, and related siderophores [Source:SGD;Acc:S000001032]	-	gene	Name match	0	8.1392	9.21862	8.88531	8.52161	8.82302	8.59393	9.57188	9.39152	9.3745	9.51084	9.35453	9.50104	10.5868	11.0153	11.1039	9.69335	10.0614	9.94725	9.77918	9.13301	8.89965	9.2341	8.6483	8.8657	8.45964	8.5629	8.41265	8.66904	8.53367	9.52207	9.45276	9.23427	8.90417
YHR033W	VIII	175548	176819	+	YHR033W	YHR033W	Putative protein of unknown function; epitope-tagged protein localizes to the cytoplasm [Source:SGD;Acc:S000001075]	+	gene	Name match	0	6.94166	6.60878	7.10033	8.4152	8.412	7.9791	9.435	9.52838	9.59301	7.23749	7.19549	7.35571	7.58944	7.7696	7.93648	8.23736	8.37286	8.40119	7.82135	7.38316	8.03716	8.67931	8.62504	8.78517	8.86534	8.78733	9.09867	8.01923	7.97755	9.15528	8.98128	8.95918	8.87951
PCL5	VIII	237004	237693	+	PCL5	YHR071W	Cyclin, interacts with and phosphorylated by Pho85p cyclin-dependent kinase (Cdk), induced by Gcn4p at level of transcription, specifically required for Gcn4p degradation, may be sensor of cellular protein biosynthetic capacity [Source:SGD;Acc:S000001113]	+	gene	Name match	0	11.4808	11.0942	11.2245	11.1121	11.257	11.2557	11.3891	11.5015	11.4029	8.32552	8.1232	8.32401	8.80644	8.81577	8.98236	8.45554	8.97545	8.7433	10.4239	10.4565	10.7926	10.6669	10.7746	10.4963	9.94725	10.0236	10.0025	10.6	10.7249	11.6339	11.7687	11.0301	10.6581
NDT80	VIII	356561	358444	+	NDT80	YHR124W	Meiosis-specific transcription factor required for exit from pachytene and for full meiotic recombination; activates middle sporulation genes; competes with Sum1p for binding to promoters containing middle sporulation elements (MSE) [Source:SGD;Acc:S000001166]	+	gene	Name match	0	3.58802	3.67018	3.88531	4.00135	4.30187	4.40016	5.23938	4.93209	5.29951	4.32102	3.46214	3.41711	4.44439	4.85684	4.05162	5.17285	5.17004	4.83641	4.96669	4.2827	4.32619	4.13396	5.07484	4.40879	4.55494	4.65958	4.73654	3.89821	4.11785	5.27659	5.56264	5.76624	4.8516
ANS1	VIII	359702	360181	-	ANS1	YHR126C	Putative protein of unknown function; transcription dependent upon Azf1p [Source:SGD;Acc:S000001168]	-	gene	Name match	0	1.4181	-0.388711	-0.0740448	1.33838	2.40878	1.07823	5.57818	4.8101	5.36823	-0.152914	1.72517	0.680149	3.15898	3.49005	2.91412	3.72218	4.44212	3.98841	1.05979	1.58226	2.2558	2.61939	3.76998	2.70835	2.0955	2.22662	3.02033	0.576285	1.5818	4.84596	4.82567	5.76624	4.93906
YHR138C	VIII	377355	377699	-	YHR138C	YHR138C	Putative protein of unknown function; has similarity to Pbi2p; double null mutant lacking Pbi2p and Yhr138p exhibits highly fragmented vacuoles [Source:SGD;Acc:S000001180]	-	gene	Name match	0	7.25099	6.25515	6.87237	8.25327	8.56432	8.96393	9.3735	9.35017	9.27064	7.69258	8.03503	5.87655	8.17579	8.30282	8.03513	8.91333	9.04389	8.86616	8.03134	8.12915	8.1038	8.94646	9.09826	8.92267	8.83528	8.85597	8.80169	7.6531	7.8672	9.41779	9.4899	9.48121	9.18699
PFS1	VIII	474627	475340	-	PFS1	YHR185C	Sporulation protein required for prospore membrane formation at selected spindle poles, ensures functionality of all four spindle pole bodies during meiosis II; not required for meiotic recombination or meiotic chromosome segregation [Source:SGD;Acc:S000001228]	-	gene	Name match	0	3.4181	2.34825	1.07796	2.33838	3.50832	3.53766	3.47384	3.42308	3.84885	-0.00091064	2.72517	0.832152	4.28827	3.76569	3.49908	3.72218	2.90155	2.88888	2.38172	2.90419	1.51883	3.8995	3.00445	2.70835	2.68047	2.22662	2.21297	0.576285	1.84483	4.12975	4.42128	3.68824	3.43656
SET2	X	102227	104428	-	SET2	YJL168C	Histone methyltransferase with a role in transcriptional elongation, methylates a lysine residue of histone H3; associates with the C-terminal domain of Rpo21p; histone methylation activity is regulated by phosphorylation status of Rpo21p [Source:SGD;Acc:S000003704]	-	gene	Name match	0	9.63484	9.96297	9.60934	9.27502	8.94128	8.71848	8.50947	8.55236	8.52692	9.53631	9.1982	9.52912	9.01073	9.06549	8.9028	8.89211	8.63441	8.53479	9.93478	9.96704	9.70866	9.49151	9.67404	9.52533	9.73575	9.72007	9.74825	9.11544	9.24001	8.48981	8.62844	9.00011	9.05861
INO1	X	134332	135933	-	INO1	YJL153C	Inositol-3-phosphate synthase, involved in synthesis of inositol phosphates and inositol-containing phospholipids; transcription is coregulated with other phospholipid biosynthetic genes by Ino2p and Ino4p, which bind the UASINO DNA element [Source:SGD;Acc:S000003689]	-	gene	Name match	0	5.00306	4.93322	4.93594	6.41163	6.61266	6.63282	7.66761	7.6415	7.58582	6.24702	6.46214	6.87655	6.47187	6.29741	6.67965	7.54321	7.54541	7.4824	6.26925	6.2965	6.08362	6.69468	6.71594	6.44982	7.15079	6.97078	7.00739	6.30421	5.82973	8.49232	8.84359	9.14585	8.44779
NCA3	X	193860	194873	-	NCA3	YJL116C	Protein that functions with Nca2p to regulate mitochondrial expression of subunits 6 (Atp6p) and 8 (Atp8p ) of the Fo-F1 ATP synthase; member of the SUN family; expression induced in cells treated with the mycotoxin patulin [Source:SGD;Acc:S000003652]	-	gene	Name match	0	4.87753	4.57065	5.03215	9.04574	10.218	9.42696	11.3795	11.362	11.4065	4.08655	4.8951	3.63951	9.20201	9.61063	9.03098	10.6694	10.782	10.5972	10.5912	10.2369	10.3851	11.1112	10.8742	10.8143	11.0185	11.0908	11.1459	8.62068	8.45709	9.8528	10.0018	10.6534	10.4635
PRY3	X	291336	293981	-	PRY3	YJL078C	Cell wall protein with a role in mating efficiency; expression of full-length transcript is daughter cell-specific; in response to alpha factor, a short transcript starting at +452 is expressed and the long form is repressed by Ste12p [Source:SGD;Acc:S000003614]	-	gene	Name match	0	10.7811	10.7654	10.8837	10.4134	9.69946	9.87427	9.38073	9.56813	9.33428	9.94453	10.1246	10.5533	8.48541	9.39314	9.2504	9.11221	7.90155	8.13137	8.93324	8.80626	9.04239	8.54335	8.6221	8.70835	8.98577	8.87623	8.86043	9.15371	9.41848	7.68434	8.03426	7.54068	8.02653
LOH1	X	375115	375774	-	LOH1	YJL038C	Protein of unknown function with proposed roles in maintenance of genome integrity and also in spore wall assembly; induced during sporulation; repressed during vegetative growth by Sum1p and Hst1p; sequence similar to IRC1 [Source:SGD;Acc:S000003575]	-	gene	Name match	0	2.4181	2.57065	1.66292	4.07535	4.64582	4.98512	6.17428	6.352	6.02942	-0.152914	-0.0117951	0.680149	4.71357	4.73398	4.49908	3.51573	4.08598	3.66648	3.05979	1.90419	2.2558	3.397	3.76998	3.61524	3.41743	2.48965	2.5349	4.48318	3.7193	5.15528	5.44234	5.37629	5.37516
IRC18	X	376662	377336	+	IRC18	YJL037W	Putative protein of unknown function; expression induced in respiratory-deficient cells and in carbon-limited chemostat cultures; similar to adjacent ORF, YJL038C; null mutant displays increased levels of spontaneous Rad52p foci [Source:SGD;Acc:S000003574]	+	gene	Name match	0	3.58802	2.93322	3.39989	5.50831	5.53217	6.07823	6.17428	6.49082	6.46552	1.99909	1.72517	1.83215	4.71357	4.52753	4.29263	4.90276	4.86839	4.69623	4.22972	4.58226	4.88807	5.78931	5.61326	6.13461	5.18297	5.39654	5.34226	4.89821	4.34733	7.19891	6.65575	6.2865	6.02152
SFC1	X	609773	610741	+	SFC1	YJR095W	Mitochondrial succinate-fumarate transporter, transports succinate into and fumarate out of the mitochondrion; required for ethanol and acetate utilization [Source:SGD;Acc:S000003856]	+	gene	Name match	0	2.4181	2.08522	0.0779583	5.36813	6.20134	5.98512	7.95282	7.84676	7.60017	1.99909	1.14021	0.832152	6.32891	5.79672	5.32011	4.62265	5.46449	5.62068	5.10419	5.48915	5.3933	7.7604	8.18635	7.5157	7.14535	6.72487	7.5349	2.57629	3.90373	6.39921	6.72614	6.08817	5.49546
YJR149W	X	707160	708374	+	YJR149W	YJR149W	Putative protein of unknown function; green fluorescent protein (GFP)-fusion protein localizes to the cytoplasm [Source:SGD;Acc:S000003910]	+	gene	Name match	0	6.72188	6.80769	6.55369	6.43992	6.92336	6.48762	7.60313	7.38797	7.55667	7.04348	6.99819	6.58704	6.3878	6.64301	6.51105	7.34668	7.12862	6.98239	8.12588	7.58788	7.89965	7.12492	7.33357	7.25524	7.11787	7.26224	7.5076	6.72603	6.6945	7.54156	7.81763	7.97774	7.6908
SOR1	X	736044	737117	+	SOR1	YJR159W	Sorbitol dehydrogenase; expression is induced in the presence of sorbitol or xylose [Source:SGD;Acc:S000003920]	+	gene	Name match	0	4.22545	3.76329	4.16542	5.17969	5.45941	5.57009	6.08265	6.21449	6.09171	3.69953	4.0471	3.83215	4.65084	4.45158	4.39954	5.30715	5.08598	5.25145	5.51923	5.81108	5.2558	5.98196	6.28243	5.9178	6.1399	5.92706	5.82768	5.78574	5.54527	6.98061	6.78503	6.86704	6.8516
FAS1	XI	100671	106826	+	FAS1	YKL182W	Beta subunit of fatty acid synthetase, which catalyzes the synthesis of long-chain saturated fatty acids; contains acetyltransacylase, dehydratase, enoyl reductase, malonyl transacylase, and palmitoyl transacylase activities [Source:SGD;Acc:S000001665]	+	gene	Name match	0	13.3763	13.6228	13.3484	12.4547	12.5286	12.2503	12.0107	11.9786	11.9214	13.2208	13.1972	13.5688	12.3008	12.3599	12.4387	12.6349	12.0703	11.8989	12.3718	12.0858	11.9402	11.9055	11.6544	11.7023	12.0468	12.0349	11.996	13.007	13.0247	12.5073	12.4054	12.408	12.8549
MBR1	XI	264789	265808	+	MBR1	YKL093W	Protein involved in mitochondrial functions and stress response; overexpression suppresses growth defects of hap2, hap3, and hap4 mutants [Source:SGD;Acc:S000001576]	+	gene	Name match	0	4.32499	3.85075	4.60152	5.75342	5.99375	6.00897	6.76663	7.2462	7.317	4.99909	5.1846	4.53259	5.24645	5.88598	5.56947	6.47351	6.43081	6.55726	5.73222	6.07411	6.4096	6.53995	6.70489	6.78517	7.21963	6.65958	6.85683	5.16125	4.98779	6.47214	6.80955	7.15494	6.79411
GAP1	XI	515063	516871	+	GAP1	YKR039W	General amino acid permease; Gap1p senses the presence of amino acid substrates to regulate localization to the plasma membrane when needed [Source:SGD;Acc:S000001747]	+	gene	Name match	0	6.87753	7.09421	6.85932	8.22915	8.69419	8.40016	9.27862	9.12778	9.21342	7.01032	6.9857	7.37131	9.94933	9.65576	9.02473	9.16181	9.29855	9.18743	8.35441	8.05799	8.36432	8.31586	8.23327	8.18408	9.01586	8.83838	8.5394	7.86169	7.8965	9.9563	10.0299	10.2923	9.73271
UTH1	XI	519527	520624	+	UTH1	YKR042W	Mitochondrial outer membrane and cell wall localized SUN family member involved in cell wall biogenesis and required for mitochondrial autophagy; involved in the oxidative stress response, life span during starvation, and cell death [Source:SGD;Acc:S000001750]	+	gene	Name match	0	12.5704	12.6875	12.523	13.0056	13.1862	12.6749	13.4923	13.3834	13.505	11.531	11.5282	11.6698	11.9952	12.3149	12.1079	11.942	12.2416	12.2552	13.3604	12.9641	13.2627	12.9924	12.7496	12.8514	12.8266	13.0101	12.9964	14.0056	13.8931	14.2736	14.253	14.2273	14.2591
YSR3	XI	534067	535281	-	YSR3	YKR053C	Dihydrosphingosine 1-phosphate phosphatase, membrane protein involved in sphingolipid metabolism; has similarity to Lcb3p [Source:SGD;Acc:S000001761]	-	gene	Name match	0	6.37229	6.71749	6.47028	7.25327	7.06086	7.00897	7.55279	7.32997	7.58582	6.80644	7.07094	7.66504	7.29341	7.55954	8.02682	8.09606	7.88506	7.5532	8.76715	7.89967	7.24675	6.49853	5.96792	6.36656	6.12893	6.20847	5.76756	6.70557	6.61742	8.45425	8.44495	8.38868	8.15538
KTR2	XI	557677	558954	+	KTR2	YKR061W	Mannosyltransferase involved in N-linked protein glycosylation; member of the KRE2/MNT1 mannosyltransferase family [Source:SGD;Acc:S000001769]	+	gene	Name match	0	7.66603	7.59618	7.92971	9.10215	9.68091	9.29255	9.91347	9.79945	9.96848	7.55368	7.63206	7.37131	8.54269	8.68507	8.50807	8.63866	8.68052	8.94106	8.23472	8.45878	8.52633	9.25498	9.19822	9.18206	9.06992	9.33095	9.31888	8.82421	8.78343	9.99747	10.1201	9.90741	9.65088
PCK1	XI	631152	632801	+	PCK1	YKR097W	Phosphoenolpyruvate carboxykinase, key enzyme in gluconeogenesis, catalyzes early reaction in carbohydrate biosynthesis, glucose represses transcription and accelerates mRNA degradation, regulated by Mcm1p and Cat8p, located in the cytosol [Source:SGD;Acc:S000001805]	+	gene	Name match	0	4.66603	4.97275	5.07796	8.02021	9.02349	9.08666	9.9118	9.66222	9.81848	4.32102	3.94756	4.29158	8.05985	7.93561	7.52883	7.63547	8.10746	7.71815	7.47765	7.40881	7.6063	10.0765	10.4899	9.45318	9.64529	9.24008	9.64969	6.40917	6.20239	8.67112	8.78503	8.50131	8.12306
GTT2	XII	21138	21839	-	GTT2	YLL060C	Glutathione S-transferase capable of homodimerization; functional overlap with Gtt2p, Grx1p, and Grx2p [Source:SGD;Acc:S000003983]	-	gene	Name match	0	5.66603	6.03008	5.91085	6.91329	6.65671	6.9486	7.49177	7.46411	7.62846	5.85707	5.94756	6.25842	6.19241	6.50891	6.42508	6.80398	6.88506	6.97026	6.36358	6.63754	6.44166	6.63221	6.8118	6.76363	6.87686	6.5629	6.57053	6.48318	6.59972	7.76119	7.9956	8.18365	7.6395
JLP1	XII	25756	26994	-	JLP1	YLL057C	Fe(II)-dependent sulfonate/alpha-ketoglutarate dioxygenase, involved in sulfonate catabolism for use as a sulfur source; contains sequence that resembles a J domain (typified by the E. coli DnaJ protein); induced by sulphur starvation [Source:SGD;Acc:S000003980]	-	gene	Name match	0	4.58802	4.51818	4.39989	5.63606	5.57871	6.07823	7.16314	7.57439	7.18037	3.58405	3.94756	3.15408	4.24645	3.88598	3.49908	6.04411	5.86839	6.28119	4.05979	3.58226	4.2558	4.71892	4.38296	4.16778	4.92839	4.76267	4.60529	4.66375	4.4298	8.13618	8.50874	8.72533	7.88502
YLL056C	XII	27409	28305	-	YLL056C	YLL056C	Putative protein of unknown function, transcription is activated by paralogous transcription factors Yrm1p and Yrr1p and genes involved in pleiotropic drug resistance (PDR); expression is induced in cells treated with the mycotoxin patulin [Source:SGD;Acc:S000003979]	-	gene	Name match	0	6.17299	5.93322	5.83285	6.54784	6.8206	6.58603	7.48283	7.23043	7.4177	5.72701	6.02285	5.91962	6.36844	6.27555	6.30643	7.0537	6.90973	6.90807	6.36358	6.24047	6.23765	6.41195	6.62504	6.40879	6.66536	6.73758	6.72077	6.62068	6.17873	7.76948	7.77676	8.07673	7.59307
YLL053C	XII	35503	35961	-	YLL053C	YLL053C	Putative protein; in the Sigma 1278B strain background YLL053C is contiguous with AQY2 which encodes an aquaporin [Source:SGD;Acc:S000003976]	-	gene	Name match	0	4.87753	4.80769	5.07796	5.90317	6.10922	6.12263	7.04673	6.61746	6.68343	5.88173	5.72517	5.83215	5.48091	5.54591	5.52293	5.92382	6.18359	5.91441	6.53553	5.79171	6.34326	6.93098	6.34073	6.71958	6.39928	6.42825	6.3829	5.62068	5.65219	7.86929	7.90747	7.54068	7.11839
RNP1	XII	46714	47463	-	RNP1	YLL046C	Ribonucleoprotein that contains two RNA recognition motifs (RRM) [Source:SGD;Acc:S000003969]	-	gene	Name match	0	2.74003	2.76329	2.07796	5.27698	5.43432	5.47055	6.89338	6.73387	7.10183	2.80644	-0.0117951	2.83215	5.48091	4.28652	4.29263	5.88138	6.44212	6.19005	3.05979	3.04169	3.51883	4.05996	4.72692	4.40879	5.00239	3.99215	5.21297	3.57629	3.78343	7.03664	7.31681	8.24963	7.42903
SPO75	XII	137940	140546	-	SPO75	YLL005C	Meiosis-specific protein of unknown function, required for spore wall formation during sporulation; dispensable for both nuclear divisions during meiosis [Source:SGD;Acc:S000003928]	-	gene	Name match	0	2.4181	2.34825	2.07796	4.96287	6.17128	6.03243	7.15192	6.86219	7.02942	3.90598	3.14021	3.15408	6.69036	5.98359	5.74194	5.33886	5.44212	6.0588	3.05979	2.90419	0.93387	4.76623	4.26748	3.61524	4.0497	4.15262	4.4609	4.38364	3.7193	6.5023	6.6006	6.44905	6.00135
THI73	XII	157934	159505	-	THI73	YLR004C	Putative plasma membrane permease proposed to be involved in carboxylic acid uptake and repressed by thiamine; substrate of Dbf2p/Mob1p kinase; transcription is altered if mitochondrial dysfunction occurs [Source:SGD;Acc:S000003994]	-	gene	Name match	0	4.22545	4.15561	4.16542	4.45386	5.64582	4.98512	5.7065	5.69992	5.91924	4.16901	3.72517	2.83215	5.63472	5.02349	4.94974	6.00512	5.81716	5.79577	5.55165	4.93981	5.14332	5.397	5.32638	4.99375	5.16159	4.99215	4.79794	5.16125	4.68614	6.05032	5.90367	6.40096	5.96012
PAU23	XII	222685	223059	-	PAU23	YLR037C	Cell wall mannoprotein with similarity to Tir1p, Tir2p, Tir3p, and Tir4p; member of the seripauperin multigene family encoded mainly in subtelomeric regions; expressed under anaerobic conditions, completely repressed during aerobic growth [Source:SGD;Acc:S000004027]	-	gene	Name match	0	4.32499	4.80769	4.16542	6.33838	6.8206	6.75066	7.53562	7.62953	7.94196	5.08655	5.0471	4.63951	5.7589	5.43195	5.52293	6.78108	6.7459	6.70357	6.41735	5.83019	5.97826	6.44139	6.68252	6.73072	6.98425	7.02363	7.03315	5.70557	5.4497	8.15212	8.30823	8.37318	7.8058
OSW2	XII	248717	250978	-	OSW2	YLR054C	Protein of unknown function proposed to be involved in the assembly of the spore wall [Source:SGD;Acc:S000004044]	-	gene	Name match	0	4.81042	3.57065	4.07796	5.77579	6.06086	6.34502	7.02228	6.69992	6.98636	4.90598	5.75492	3.83215	5.90045	5.50891	5.49908	6.24156	6.12862	6.44784	4.86715	4.53646	3.93387	5.397	4.93045	5.0659	5.18297	5.39654	5.16717	4.82421	5.4298	7.47721	7.75167	7.55174	7.2353
TIS11	XII	415801	416658	-	TIS11	YLR136C	mRNA-binding protein expressed during iron starvation; binds to a sequence element in the 3'-untranslated regions of specific mRNAs to mediate their degradation; involved in iron homeostasis [Source:SGD;Acc:S000004126]	-	gene	Name match	0	5.58802	7.43572	6.70731	6.7307	6.78134	6.83312	8.14627	8.30007	8.28626	6.28449	6.8951	6.89824	7.94034	8.60626	8.96069	8.2119	8.25269	8.46738	8.72157	8.14831	7.73477	7.8835	7.60733	7.65672	7.02032	6.75018	7.07096	5.93384	6.08005	8.01588	8.36724	8.52394	7.77046
UPS2	XII	499578	500270	-	UPS2	YLR168C	Mitochondrial intermembrane space protein involved in regulation of mitochondrial cardiolipin and phosphatidylethanolamine levels; null has defects in mitochondrial morphology; similar to Ups1p, Ups3p and to human PRELI [Source:SGD;Acc:S000004158]	-	gene	Name match	0	7.57797	7.51149	7.83285	8.5736	9.04437	8.89201	9.69301	9.59454	9.75253	8.26588	7.95399	7.73904	8.71549	8.49479	8.18838	8.50179	8.78419	8.94571	8.41735	8.49814	8.6787	9.16076	9.04666	9.16778	9.35877	9.36002	9.35253	7.94261	8.04451	9.63981	9.72399	10.4409	9.88502
IDP2	XII	504591	505829	+	IDP2	YLR174W	Cytosolic NADP-specific isocitrate dehydrogenase, catalyzes oxidation of isocitrate to alpha-ketoglutarate; levels are elevated during growth on non-fermentable carbon sources and reduced during growth on glucose [Source:SGD;Acc:S000004164]	+	gene	Name match	0	4.74003	5.78566	5.91085	7.84618	8.23078	8.08946	9.53562	9.42827	9.60907	5.75398	5.81263	5.58704	7.24113	7.04303	6.84958	7.94458	8.26549	8.11494	6.94244	7.07411	7.23765	9.06233	9.24858	8.84278	8.97355	8.87623	8.75987	6.19099	6.19061	8.93342	9.11682	9.56134	9.16221
PBA1	XII	547853	548769	-	PBA1	YLR199C	Protein involved in 20S proteasome assembly; forms a heterodimer with Add66p that binds to proteasome precursors; similar to human PAC1 constituent of the PAC1-PAC2 complex involved in proteasome assembly [Source:SGD;Acc:S000004189]	-	gene	Name match	0	8.219	8.30245	8.38174	8.80599	8.8011	8.56205	9.29657	9.11065	9.31483	9.03251	9.28741	8.92491	9.12188	9.04464	9.07802	9.32309	9.45893	9.59031	9.05697	9.18774	9.17704	9.07882	9.1542	9.05929	9.10113	8.97078	9.09562	8.64237	8.62181	9.37224	9.54692	9.42069	9.17127
HMX1	XII	552724	553677	-	HMX1	YLR205C	ER localized heme oxygenase, involved in heme degradation during iron starvation and in the oxidative stress response; expression is regulated by AFT1 and oxidative stress; relocates to the perinuclear region in the presence of oxidants [Source:SGD;Acc:S000004195]	-	gene	Name match	0	4.81042	4.51818	4.07796	7.39005	7.79619	7.76473	9.05881	8.89006	9.04525	5.04348	5.22767	5.63951	7.05985	7.67676	7.91862	7.37754	8.27501	8.43687	4.86715	5.16722	5.32619	6.88885	7.10879	7.1262	7.32912	7.31408	7.3215	6.64237	6.15469	9.36679	9.60994	9.55997	9.11369
CRR1	XII	566654	567922	-	CRR1	YLR213C	Putative glycoside hydrolase of the spore wall envelope; required for normal spore wall assembly, possibly for cross-linking between the glucan and chitosan layers; expressed during sporulation [Source:SGD;Acc:S000004203]	-	gene	Name match	0	7.03281	7.09421	7.05524	7.41163	6.97647	7.47055	7.95282	8.28106	8.37241	5.88173	6.22767	5.69013	6.94034	6.95637	6.70071	7.01497	7.03458	7.22107	6.73222	6.59349	6.06315	6.64492	7.33357	6.57872	6.63466	6.44385	6.51676	6.68481	6.46932	8.30824	8.71536	9.05553	8.41765
IFH1	XII	582233	585490	-	IFH1	YLR223C	Coactivator that regulates transcription of ribosomal protein (RP) genes; recruited to RP gene promoters during optimal growth conditions via Fhl1p; subunit of CURI, a complex that coordinates RP production and pre-rRNA processing [Source:SGD;Acc:S000004213]	-	gene	Name match	0	11.5062	11.3655	11.2953	11.9349	11.9211	11.7722	12.7632	12.8497	12.9972	11.1418	10.9183	10.8601	12.0862	12.0523	11.9604	12.1524	12.4904	12.4467	12.6866	12.6176	13.1643	13.2287	13.4102	13.1351	13.0603	13.3	13.0516	11.5085	11.7381	12.5385	13.0903	13.2959	12.8141
YLR225C	XII	587695	588918	-	YLR225C	YLR225C	Putative protein of unknown function; green fluorescent protein (GFP)-fusion protein localizes to the cytoplasm; YLR225C is not an essential gene [Source:SGD;Acc:S000004215]	-	gene	Name match	0	9.59053	9.20831	9.1521	10.012	10.2993	10.591	10.9577	10.8938	11.0006	9.06518	9.03199	9.00708	9.87409	9.62583	9.68098	10.199	10.4194	10.5332	10.3885	10.3726	10.2925	10.8028	10.8662	10.7717	11.0129	10.9422	10.9099	9.46807	9.52666	11.3043	11.5635	11.3983	10.9277
ADY4	XII	590562	592043	-	ADY4	YLR227C	Structural component of the meiotic outer plaque, which is a membrane-organizing center that assembles on the cytoplasmic face of the spindle pole body during meiosis II and triggers the formation of the prospore membrane [Source:SGD;Acc:S000004217]	-	gene	Name match	0	7.06195	6.68216	7.0087	6.99183	7.42161	7.48762	8.24467	7.8154	7.98636	6.74056	6.6948	6.47601	7.36844	7.01691	6.99307	7.69181	7.71358	7.8596	7.18908	7.33715	7.40148	7.47025	7.38988	7.39485	7.40384	7.27973	7.37285	7.09985	6.8373	8.43874	8.5554	8.60312	8.33138
SSP120	XII	640317	641021	+	SSP120	YLR250W	Protein of unknown function; green fluorescent protein (GFP)-fusion protein localizes to the cytoplasm in a punctate pattern [Source:SGD;Acc:S000004240]	+	gene	Name match	0	10.262	9.7801	10.0234	10.4098	10.7962	11.0978	11.1299	11.073	10.9898	10.0311	10.0857	9.88743	10.5784	10.2358	10.098	10.3011	10.6745	10.6246	9.62775	9.67369	9.68038	10.1508	10.1593	10.1657	9.92839	10.0027	9.94429	9.89596	9.87826	11.0392	11.1707	10.909	10.6837
YLR252W	XII	641957	642262	+	YLR252W	YLR252W	Dubious open reading frame unlikely to encode a protein, based on experimental and comparative sequence data; partially overlaps the verified gene SYM1, a mitochondrial protein involved in ethanol metabolism [Source:SGD;Acc:S000004242]	+	gene	Name match	0	5.22545	3.85075	5.12235	6.39728	6.87755	6.97305	8.05881	7.593	7.86677	5.52265	5.49776	4.73904	6.51653	6.04948	5.84012	7.0537	7.51894	7.29098	6.16832	6.05799	6.37681	7.11581	7.06623	7.10923	7.66536	7.6394	7.35253	5.89821	5.66926	8.04691	8.13795	8.64502	8.40235
LCB5	XII	665844	667907	+	LCB5	YLR260W	Minor sphingoid long-chain base kinase, paralog of Lcb4p responsible for few percent of the total activity, possibly involved in synthesis of long-chain base phosphates, which function as signaling molecules [Source:SGD;Acc:S000004250]	+	gene	Name match	0	8.07631	8.12084	8.0495	8.84088	9.06495	8.79933	9.68913	9.63253	9.81848	9.32102	9.3026	8.74504	9.24777	9.09231	9.0434	9.56516	9.77192	9.8969	8.91778	8.86535	8.53006	9.13171	9.05756	9.10923	9.17365	9.10191	9.24088	8.76116	8.6086	10.052	10.3762	10.426	10.0598
RED1	XII	670340	672823	+	RED1	YLR263W	Protein component of the synaptonemal complex axial elements, involved in chromosome segregation during the first meiotic division; critical for coupling checkpoint signaling to SC formation; interacts with Hop1p, Mec3p and Ddc1p [Source:SGD;Acc:S000004253]	+	gene	Name match	0	7.03281	7.4215	7.41781	7.82488	8.21981	7.94242	9.05881	8.9753	9.15628	6.58405	6.79842	6.76289	7.52967	7.31894	7.1921	8.25409	8.23654	8.18218	8.64476	8.61293	8.32619	8.6824	8.68534	8.31568	8.60528	8.75956	8.45138	8.08408	7.84107	9.40986	9.9244	10.2022	9.75397
NEJ1	XII	674427	675455	-	NEJ1	YLR265C	Protein involved in regulation of nonhomologous end joining; interacts with DNA ligase IV components Dnl4p and Lif1p; repressed by MAT heterozygosity; regulates cellular distribution of Lif1p [Source:SGD;Acc:S000004255]	-	gene	Name match	0	5.11854	4.40715	4.53739	5.00135	5.50832	5.40016	6.1292	5.87239	6.40139	5.64295	5.59964	5.47601	5.28827	5.19632	5.17715	5.59665	5.32476	5.3853	6.05979	6.15211	6.04239	5.8344	5.76998	5.8581	5.61907	5.11414	5.25737	8.01923	7.92165	8.74656	8.92814	8.89335	8.74034
BOP2	XII	678212	679924	+	BOP2	YLR267W	Protein of unknown function [Source:SGD;Acc:S000004257]	+	gene	Name match	0	5.58802	6.3632	6.28741	7.0663	8.02769	7.47055	8.19631	8.10634	8.41364	6.10761	5.59964	4.73904	6.98553	7.37141	7.11575	7.21617	7.63195	7.49091	6.41735	6.58226	6.72829	7.62582	7.45731	7.17596	6.6033	6.93811	6.75213	6.09985	6.24856	9.00889	9.47081	9.4252	8.87397
PIG1	XII	689083	691029	-	PIG1	YLR273C	Putative targeting subunit for the type-1 protein phosphatase Glc7p that tethers it to the Gsy2p glycogen synthase [Source:SGD;Acc:S000004263]	-	gene	Name match	0	6.60792	6.99211	6.92345	8.16281	8.38606	8.17626	9.15192	9.06026	9.02677	7.09712	6.90839	6.66504	8.43975	8.25615	8.08003	8.55676	8.78419	8.81284	8.62965	8.54515	8.34326	8.93357	8.79626	8.93235	8.79941	8.66956	8.8854	7.82421	8.01476	9.06386	9.37411	9.31921	8.98859
YLR283W	XII	705186	706130	+	YLR283W	YLR283W	Putative protein of unknown function; green fluorescent protein (GFP)-fusion protein localizes to mitochondria; YLR283W is not an essential gene [Source:SGD;Acc:S000004273]	+	gene	Name match	0	7.39538	6.88223	6.93594	7.5672	7.7613	7.78559	8.53562	8.52999	8.37241	7.48291	7.5496	7.09894	7.78834	7.51825	7.58087	8.37754	8.36693	8.16898	7.91778	7.63754	8.01602	7.98696	7.93519	8.19217	8.11787	8.29701	7.77522	7.33117	7.19651	8.65555	8.95037	8.86704	8.6395
YLR307C-A	XII	746848	747111	-	YLR307C-A	YLR307C-A	Putative protein of unknown function [Source:SGD;Acc:S000028525]	-	gene	Name match	0	1.4181	0.763292	0.0779583	6.02021	6.12499	6.34502	8.02843	7.94181	8.23198	-0.152914	0.140208	0.680149	4.91387	4.52753	4.39954	5.62265	5.81716	5.65138	2.38172	2.90419	2.74123	4.8995	4.76998	4.16778	4.61907	4.42825	4.3829	3.89821	3.7193	8.04007	8.36724	9.12749	8.52756
CDA2	XII	747937	748875	+	CDA2	YLR308W	Chitin deacetylase, together with Cda1p involved in the biosynthesis ascospore wall component, chitosan; required for proper rigidity of the ascospore wall [Source:SGD;Acc:S000004299]	+	gene	Name match	0	0.418098	-0.388711	-0.0740448	2.56078	3.77135	2.88559	5.0099	4.72264	5.55667	-0.152914	0.140208	0.832152	4.01696	3.76569	3.84012	3.13722	3.24948	3.9395	1.64476	1.90419	-0.06613	2.81203	2.00445	1.70835	2.26543	2.22662	2.79794	2.16125	0.844833	4.78183	5.14117	4.91063	4.17353
IMH1	XII	749034	751769	-	IMH1	YLR309C	Protein involved in vesicular transport, mediates transport between an endosomal compartment and the Golgi, contains a Golgi-localization (GRIP) domain that interacts with activated Arl1p-GTP to localize Imh1p to the Golgi [Source:SGD;Acc:S000004300]	-	gene	Name match	0	11.3099	10.9611	11.1534	11.5356	11.414	11.7017	12.168	12.1682	12.2029	11.4606	11.1493	11.172	11.7109	11.3484	11.3395	11.4442	11.8296	11.5866	11.0654	11.1292	11.2909	11.2994	11.4382	11.3612	11.4036	11.4816	11.2716	10.7942	11.0936	11.9613	12.282	12.619	12.1128
EST2	XII	766542	769196	+	EST2	YLR318W	Reverse transcriptase subunit of the telomerase holoenzyme, essential for telomerase core catalytic activity, involved in other aspects of telomerase assembly and function; mutations in human homolog are associated with aplastic anemia [Source:SGD;Acc:S000004310]	+	gene	Name match	0	7.56784	7.68811	7.51259	7.79234	7.97647	7.83312	8.71416	8.45735	8.54929	7.60642	7.35938	7.38674	7.66281	7.53215	7.38009	8.24992	8.26867	8.35065	8.37268	8.40563	8.30456	8.16076	7.96329	7.97981	8.09832	8.04424	8.01388	7.60971	7.61742	8.79407	9.27193	9.40858	9.04142
PEX30	XII	779215	780786	+	PEX30	YLR324W	Peroxisomal integral membrane protein, involved in negative regulation of peroxisome number; partially functionally redundant with Pex31p; genetic interactions suggest action at a step downstream of steps mediated by Pex28p and Pex29p [Source:SGD;Acc:S000004316]	+	gene	Name match	0	8.89788	8.93071	8.75038	9.80735	9.76256	9.87589	10.3831	10.5364	10.5213	9.38926	9.37143	8.94068	9.78195	9.73398	9.69548	10.287	10.4428	10.5078	9.37947	9.32709	9.3475	9.79645	9.79235	9.77444	9.97967	9.88626	9.86223	9.41549	9.32999	10.4835	10.6974	10.6268	10.3849
TMA10	XII	783127	783387	-	TMA10	YLR327C	Protein of unknown function that associates with ribosomes; putative homolog of the F1F0-ATPase synthase regulator Stf2p [Source:SGD;Acc:S000004319]	-	gene	Name match	0	5.32499	3.85075	4.93594	9.00135	9.3513	9.78214	10.4929	10.8448	10.8586	6.26588	7.01057	5.63951	8.34138	8.48292	8.25752	11.1596	10.6661	10.5824	7.43483	7.72692	7.70205	9.7936	10.4786	10.2896	10.4873	10.1878	10.3044	6.50702	7.23715	10.7946	11.2011	11.7742	11.2146
REC102	XII	786442	787333	+	REC102	YLR329W	Protein involved in early stages of meiotic recombination; required for chromosome synapsis; forms a complex with Rec104p and Spo11p necessary during the initiation of recombination [Source:SGD;Acc:S000004321]	+	gene	Name match	0	3.4181	2.57065	3.07796	4.70762	4.95898	4.72209	6.21801	6.3076	6.46552	4.08655	4.14021	4.83215	4.15898	4.56405	4.23604	5.06322	5.08598	5.16898	5.05979	5.04169	5.1038	4.13396	4.48988	4.46324	4.85039	4.81158	4.60529	2.89821	3.96031	6.45168	6.6376	7.3825	6.8516
MID2	XII	790676	791806	+	MID2	YLR332W	O-glycosylated plasma membrane protein that acts as a sensor for cell wall integrity signaling and activates the pathway; interacts with Rom2p, a guanine nucleotide exchange factor for Rho1p, and with cell integrity pathway protein Zeo1p [Source:SGD;Acc:S000004324]	+	gene	Name match	0	9.07988	9.42685	9.25039	10.0423	10.3795	9.79076	10.6686	10.4742	10.7282	10.0089	10.0426	9.73904	10.4478	10.6264	10.4092	10.4868	10.6757	10.8743	9.89268	9.68817	10.0385	10.3733	10.1286	10.1419	10.0756	10.3341	10.2312	9.89596	9.94725	11.1013	11.384	11.0325	10.8424
ORM2	XII	828730	829380	+	ORM2	YLR350W	Evolutionarily conserved protein, similar to Orm1p, required for resistance to agents that induce unfolded protein response; Orm1p and Orm2p together control membrane biogenesis by coordinating lipid homeostasis with protein quality control [Source:SGD;Acc:S000004342]	+	gene	Name match	0	8.18628	8.41075	8.67415	9.5752	9.70472	9.63665	10.0223	10.0264	10.2017	9.41272	9.85274	9.1941	9.74206	9.89766	10.0016	10.1484	10.0101	10.2904	9.0198	9.42304	9.27149	9.65281	9.83354	9.63019	9.86864	9.71204	9.6683	9.22014	9.48508	10.4702	10.717	10.6674	10.5546
STE11	XII	849866	852019	+	STE11	YLR362W	Signal transducing MEK kinase involved in pheromone response and pseudohyphal/invasive growth pathways where it phosphorylates Ste7p, and the high osmolarity response pathway, via phosphorylation of Pbs2p; regulated by Ste20p and Ste50p [Source:SGD;Acc:S000004354]	+	gene	Name match	0	8.55765	8.50476	8.35873	8.58947	8.85409	8.58603	9.37833	9.34286	9.47529	8.75398	8.88167	8.25842	8.85073	8.81388	8.85897	9.27268	9.58678	9.56332	8.89584	8.97886	8.66858	8.89152	8.94696	8.76905	8.97048	8.89337	8.89948	8.46503	8.49349	9.64207	10.0036	10.0844	9.76299
PSY3	XII	872826	873554	-	PSY3	YLR376C	Component of the Shu complex, which promotes error-free DNA repair; Shu complex mediates inhibition of Srs2p function; deletion of PSY3 results in a mutator phenotype; deletion increases sensitivity to anticancer drugs oxaliplatin and cisplatin but /.../tomycin C [Source:SGD;Acc:S000004368]	-	gene	Name match	0	6.22545	6.03008	6.69267	7.46078	7.70995	7.88559	8.27086	8.35926	8.40549	6.35664	6.26949	6.73904	7.45819	7.11249	7.22155	8.0393	8.03831	8.17692	7.01399	7.27575	7.50373	7.47737	7.67687	7.50925	7.82342	7.72487	7.7904	6.68481	6.85233	8.54156	8.67811	8.75433	8.30281
FBP1	XII	873746	874792	-	FBP1	YLR377C	Fructose-1,6-bisphosphatase, key regulatory enzyme in the gluconeogenesis pathway, required for glucose metabolism; undergoes either proteasome-mediated or autophagy-mediated degradation depending on growth conditions; interacts with Vid30p [Source:SGD;Acc:S000004369]	-	gene	Name match	0	2.4181	2.34825	2.66292	4.50831	5.09328	4.93621	7.50064	7.23043	7.37659	1.58405	1.14021	0.680149	3.96634	4.10011	3.59219	4.98522	4.96568	4.9395	2.64476	2.90419	3.63431	5.61939	6.34073	5.43627	5.47054	5.39654	6.04586	1.57629	1.84483	6.35582	6.76008	7.64243	7.01147
CTF3	XII	879723	881924	+	CTF3	YLR381W	Outer kinetochore protein that forms a complex with Mcm16p and Mcm22p; may bind the kinetochore to spindle microtubules [Source:SGD;Acc:S000004373]	+	gene	Name match	0	7.30074	7.47754	7.69267	8.26912	8.34289	8.19198	9.38554	9.18616	9.38075	7.87561	7.79842	7.84338	7.69426	7.88598	7.78694	8.77819	8.63441	8.85301	8.39518	8.21525	8.31757	8.35893	8.23327	8.16368	8.6033	8.59818	8.6266	7.73616	7.85233	9.45168	9.94945	10.4579	10.0052
CCW14	XII	903724	904440	+	CCW14	YLR390W-A	Covalently linked cell wall glycoprotein, present in the inner layer of the cell wall [Source:SGD;Acc:S000006429]	+	gene	Name match	0	11.6269	11.8091	11.7005	12.8372	12.9765	12.5276	13.719	13.6433	13.824	12.4193	12.4978	12.5222	12.9621	13.3199	13.1153	13.5426	13.5378	13.8524	12.1279	11.8284	12.3095	12.3707	12.351	12.3695	12.7258	12.7213	12.7637	12.217	12.1264	13.7996	14.21	13.5873	13.4035
YLR407W	XII	932967	933653	+	YLR407W	YLR407W	Putative protein of unknown function; null mutant displays elongated buds and a large fraction of budded cells have only one nucleus [Source:SGD;Acc:S000004399]	+	gene	Name match	0	8.62267	8.69993	8.80247	8.66331	8.77885	8.69662	9.34421	9.5138	9.50229	8.21826	7.84065	8.10828	8.94525	8.82897	8.73429	8.99271	9.3217	9.23	9.12319	9.04169	9.14088	8.98945	9.01791	9.03927	8.73213	8.70882	8.65592	8.43427	8.50542	9.52207	9.81056	9.73506	9.41002
BER1	XII	948368	949192	+	BER1	YLR412W	Protein involved in microtubule-related processes, N-acetylation; GFP-fusion protein localizes to the cytoplasm and is induced in response to the DNA-damaging agent MMS; YLR412W is not an essential gene; similar to Arabidopsis SRR1 gene [Source:SGD;Acc:S000004404]	+	gene	Name match	0	8.89788	8.83207	8.78186	8.68711	8.58727	8.61739	9.0558	9.12352	9.15385	8.88479	8.95078	9.00708	9.01073	8.98696	9.04134	8.77819	8.96568	9.14222	8.78431	8.85139	8.79806	8.50203	8.81438	8.59099	8.51546	8.58417	8.54836	8.74621	8.65219	9.51222	9.79734	9.5169	9.26311
PUN1	XII	953353	954144	-	PUN1	YLR414C	Plasma membrane protein with a role in cell wall integrity; co-localizes with Sur7p in punctate membrane patches; null mutant displays decreased thermotolerance; transcription induced upon cell wall damage and metal ion stress [Source:SGD;Acc:S000004406]	-	gene	Name match	0	8.57292	8.25915	8.58971	10.6528	11.2659	10.8002	12.0599	11.8005	11.9563	9.37413	9.50653	8.34785	10.1125	9.9417	9.73685	10.4948	10.5169	10.6702	9.50066	9.43868	9.63084	10.9895	10.8828	10.7161	11.0084	11.1239	10.9383	10.2255	10.1463	12.1334	12.3501	12.2613	11.9347
VPS36	XII	955010	956710	+	VPS36	YLR417W	Component of the ESCRT-II complex; contains the GLUE (GRAM Like Ubiquitin binding in EAP45) domain which is involved in interactions with ESCRT-I and ubiquitin-dependent sorting of proteins into the endosome [Source:SGD;Acc:S000004409]	+	gene	Name match	0	7.25099	7.38534	7.35408	8.53806	8.79372	8.58206	9.45798	9.20847	9.48499	8.26118	8.53253	7.89824	8.29597	8.34016	8.46255	8.89478	8.79747	9.00336	8.31246	7.94858	7.86461	8.66066	8.84994	8.81164	8.70837	8.76267	8.68465	8.04389	7.97412	9.78694	10.1355	10.1394	9.68132
ATG23	XII	1000342	1001703	-	ATG23	YLR431C	Peripheral membrane protein required for the cytoplasm-to-vacuole targeting (Cvt) pathway and efficient macroautophagy; cycles between the phagophore assembly site (PAS) and non-PAS locations; forms a complex with Atg9p and Atg27p [Source:SGD;Acc:S000004423]	-	gene	Name match	0	7.47338	7.43572	7.16542	7.86716	8.02349	7.93621	8.64777	8.8154	8.78745	7.40848	7.66377	7.32401	8.13626	8.10941	8.02682	8.51226	8.58932	8.62648	7.97866	7.8906	8.13354	8.24249	8.50589	8.25138	8.30982	8.28839	8.3829	7.73616	7.65219	9.0452	9.32676	9.28318	8.87951
CAR2	XII	1012501	1013775	+	CAR2	YLR438W	L-ornithine transaminase (OTAse), catalyzes the second step of arginine degradation, expression is dually-regulated by allophanate induction and a specific arginine induction process; not nitrogen catabolite repression sensitive [Source:SGD;Acc:S000004430]	+	gene	Name match	0	8.79314	8.74343	8.53739	10.0261	9.93793	9.35436	10.4557	10.3565	10.6673	9.21826	9.17913	8.49036	8.89369	9.17286	9.12162	9.33886	9.49469	9.61777	10.2121	9.78438	10.0721	9.98196	9.82718	9.95509	9.75817	9.94361	10.0506	9.33117	9.22132	9.95902	10.4073	10.2997	9.93375
NBP1	XII	1055812	1056771	-	NBP1	YLR457C	Spindle pole body (SPB) component, required for the insertion of the duplication plaque into the nuclear membrane during SPB duplication; essential for bipolar spindle formation; component of the Mps2p-Bbp1p complex [Source:SGD;Acc:S000004449]	-	gene	Name match	0	7.01801	7.04869	7.02047	7.27698	7.60705	7.55397	8.11192	8.37369	8.55667	7.09712	6.88167	7.29158	7.14198	7.51825	7.45017	8.15068	7.92996	8.24894	8.00816	7.96596	7.84676	8.01171	8.29355	8.0659	8.36229	8.12386	8.19025	7.24871	7.12406	8.28818	8.85345	9.06906	8.68449
YLR460C	XII	1059757	1060887	-	YLR460C	YLR460C	Member of the quinone oxidoreductase family, up-regulated in response to the fungicide mancozeb; possibly up-regulated by iodine [Source:SGD;Acc:S000004452]	-	gene	Name match	0	5.11854	4.97275	5.24788	6.11097	6.14059	5.93621	7.48283	7.16558	7.46552	5.32102	5.63206	4.91962	5.3878	4.94257	4.59219	6.13722	6.37286	6.2108	5.73222	5.19697	5.1818	5.64492	5.23711	5.26294	5.782	5.73758	5.4609	5.86169	5.52666	7.20504	7.69576	8.09951	7.52402
PAU4	XII	1062919	1063281	+	PAU4	YLR461W	Member of the seripauperin multigene family encoded mainly in subtelomeric regions; active during alcoholic fermentation, regulated by anaerobiosis, negatively regulated by oxygen, repressed by heme [Source:SGD;Acc:S000004453]	+	gene	Name match	0	0.418098	-0.236708	2.07796	3.75342	3.06086	3.24816	5.05881	4.47753	4.6424	1.99909	2.46214	0.832152	2.74395	2.24213	3.39954	3.51573	3.76405	3.60508	2.38172	2.58226	2.2558	2.61939	0.682521	3.29331	3.00239	3.22662	1.21297	3.38364	2.06723	6.09058	6.51373	6.84024	6.06105
YML131W	XIII	10198	11295	+	YML131W	YML131W	Putative protein of unknown function with similarity to medium chain dehydrogenase/reductases; expression induced by stresses including osmotic shock, DNA damaging agents, and other chemicals; GFP-fusion protein localizes to the cytoplasm [Source:SGD;Acc:S000004600]	+	gene	Name match	0	7.94948	7.87704	8.0087	8.20875	8.50832	8.1006	9.08561	8.84934	8.94478	8.21826	8.22236	7.90897	7.59361	7.32428	7.27167	7.39272	8.09317	7.93327	8.41735	8.29307	8.04239	8.00186	7.75398	8.02576	7.71389	7.78121	7.86403	8.04389	8.2655	8.85378	8.72828	8.42821	8.20475
PSP2	XIII	236588	238731	+	PSP2	YML017W	Asn rich cytoplasmic protein that contains RGG motifs; high-copy suppressor of group II intron-splicing defects of a mutation in MRS2 and of a conditional mutation in POL1 (DNA polymerase alpha); possible role in mitochondrial mRNA splicing [Source:SGD;Acc:S000004479]	+	gene	Name match	0	9.54738	9.34449	9.4399	9.34961	9.03606	9.29255	9.10028	9.09768	9.08407	9.52657	9.55172	9.84617	9.30109	9.4853	9.52145	9.46993	9.22676	9.46198	8.73222	8.71669	8.58492	9.00679	9.1399	9.00756	9.14807	9.13831	9.15549	9.23806	9.50304	8.94628	9.02382	9.1925	9.25034
SPT5	XIII	247677	250868	+	SPT5	YML010W	Protein involved in regulating Pol I and Pol II transcription and pre-mRNA processing; forms a complex with Spt4p; contains a C-terminal repeat domain that is a target for phosphorylation by Sgv1p [Source:SGD;Acc:S000004470]	+	gene	Name match	0	11.6884	11.7693	11.6166	11.2877	11.0418	10.8759	10.6998	10.8114	10.6817	11.8237	11.6948	12.0127	10.9432	11.1449	11.2261	10.8104	10.9539	10.9223	11.2403	11.12	10.643	10.8113	10.8914	10.7845	10.9121	10.8841	10.977	11.5348	11.6177	10.7286	10.6963	10.8089	10.9982
SPO20	XIII	307489	308682	+	SPO20	YMR017W	Meiosis-specific subunit of the t-SNARE complex, required for prospore membrane formation during sporulation; similar to but not functionally redundant with Sec9p; SNAP-25 homolog [Source:SGD;Acc:S000004619]	+	gene	Name match	0	3.87753	4.01122	3.24788	5.39728	5.30187	5.63282	5.95927	6.06249	6.11189	3.58405	2.14021	3.63951	5.72884	5.14902	5.52293	5.17285	4.86839	5.32945	4.30772	3.66972	3.51883	4.81203	4.5405	4.79581	4.52177	4.15262	4.4609	3.74621	4.01476	6.19276	5.96317	6.4252	5.20915
NPL6	XIII	450058	451365	-	NPL6	YMR091C	Component of the RSC chromatin remodeling complex; interacts with Rsc3p, Rsc30p, Ldb7p, and Htl1p to form a module important for a broad range of RSC functions; involved in nuclear protein import and maintenance of proper telomere length [Source:SGD;Acc:S000004697]	-	gene	Name match	0	9.98415	10.1383	10.1878	9.48982	9.29666	9.4855	8.87301	8.98942	8.79371	9.82723	9.79663	10.0046	9.20611	9.24494	9.44237	9.09374	9.05867	8.92387	9.53957	9.72309	9.6464	9.32576	9.5233	9.55697	9.42754	9.38447	9.36018	9.48917	9.63708	8.77361	8.8136	8.99607	9.17578
SNZ1	XIII	458408	459301	+	SNZ1	YMR096W	Protein involved in vitamin B6 biosynthesis; member of a stationary phase-induced gene family; coregulated with SNO1; interacts with Sno1p and with Yhr198p, perhaps as a multiprotein complex containing other Snz and Sno proteins [Source:SGD;Acc:S000004702]	+	gene	Name match	0	7.42932	7.29467	7.30678	8.24527	8.46871	8.1497	8.87643	8.81804	9.00266	6.92983	6.86813	7.00208	8.07486	8.05911	8.43454	7.96504	8.59441	8.21338	7.20954	7.33045	7.61335	7.86188	7.86243	7.59709	7.61907	7.61894	7.75213	7.48318	7.7637	8.78592	8.79325	8.79444	8.57952
SPG4	XIII	483014	483361	+	SPG4	YMR107W	Protein required for survival at high temperature during stationary phase; not required for growth on nonfermentable carbon sources [Source:SGD;Acc:S000004713]	+	gene	Name match	0	1.4181	2.08522	1.66292	4.21285	4.30187	4.77867	6.43732	6.60528	6.88448	2.80644	1.14021	2.41711	4.65084	4.49005	4.29263	5.96504	6.10033	5.36692	2.05979	0.582259	3.84076	4.51247	4.38296	4.29331	4.30496	4.54855	4.3829	2.89821	2.7193	6.31108	6.7347	7.53512	6.81738
CTL1	XIII	622251	623213	-	CTL1	YMR180C	RNA 5'-triphosphatase, localizes to both the nucleus and cytoplasm [Source:SGD;Acc:S000004792]	-	gene	Name match	0	7.39538	7.2145	7.60934	7.9383	7.83505	7.90478	8.23407	8.40212	8.27735	8.07055	7.80554	7.9717	8.04773	7.92161	8.13522	7.8432	7.79527	8.00038	7.8477	7.99589	7.84076	8.02149	8.19427	8.21614	8.08135	8.11414	7.92033	7.83367	7.79515	8.53185	8.68255	8.58171	8.38688
SPG5	XIII	645656	646777	+	SPG5	YMR191W	Protein required for survival at high temperature during stationary phase; not required for growth on nonfermentable carbon sources [Source:SGD;Acc:S000004803]	+	gene	Name match	0	8.23188	8.08522	8.11688	9.39367	9.81817	9.60766	10.3356	10.4196	10.4034	9.32327	9.33003	9.02691	10.5138	10.2913	10.1544	10.9523	11.2762	11.1966	9.21714	9.00432	9.05799	9.96559	9.74187	9.82599	9.84956	9.88768	9.87119	9.0275	8.80676	10.2846	10.3721	10.5654	10.0562
YMR244W	XIII	757250	758317	+	YMR244W	YMR244W	Putative protein of unknown function [Source:SGD;Acc:S000004858]	+	gene	Name match	0	3.58802	3.08522	3.66292	4.27698	5.38279	5.36364	5.7065	6.00804	6.02942	2.99909	3.59964	2.83215	5.81719	5.49005	5.14678	5.40026	5.48652	5.40345	4.30772	3.66972	3.3933	5.2383	5.23711	5.29331	4.41743	4.22662	4.60529	3.89821	3.25987	6.03664	5.85738	6.29967	5.55204
YMR304C-A	XIII	878780	879130	-	YMR304C-A	YMR304C-A	Dubious open reading frame unlikely to encode a protein, based on available experimental and comparative sequence data; partially overlaps the verified gene SCW10 [Source:SGD;Acc:S000004919]	-	gene	Name match	0	9.446	9.4304	9.49581	10.7457	10.7882	10.7821	11.1624	11.0614	11.0628	8.96198	8.6948	9.04161	9.2844	9.03654	8.95194	9.12591	9.39486	9.30552	9.49025	9.50707	9.99051	9.85779	9.88953	9.77309	9.61907	9.74232	9.74045	10.6796	10.257	11.4413	11.3111	10.9015	11.0215
DDI3	XIV	11452	12129	+	DDI3	YNL335W	Protein of unknown function; expression is induced over 100-fold by DNA damage; induction decreased in rad6 and rad18 mutants [Source:SGD;Acc:S000005279]	+	gene	Name match	0	3.22545	2.93322	3.24788	4.50831	5.43432	4.77867	6.0099	5.78873	5.98636	4.16901	3.46214	3.15408	5.13626	4.45158	4.87759	4.76949	5.55065	5.29098	3.64476	3.38961	3.93387	4.94132	4.5405	5.16778	4.92839	5.03397	4.96786	3.38364	2.4298	5.34476	5.56264	6.17652	5.09953
THI12	XIV	14832	15854	+	THI12	YNL332W	Protein involved in synthesis of the thiamine precursor hydroxymethylpyrimidine (HMP); member of a subtelomeric gene family including THI5, THI11, THI12, and THI13 [Source:SGD;Acc:S000005276]	+	gene	Name match	0	3.00306	2.76329	2.66292	5.36813	5.68889	5.72209	6.23938	6.54282	6.55667	4.85707	3.46214	4.29158	6.44439	5.49005	5.49908	6.00512	6.46449	6.42137	4.30772	3.2827	4.45743	4.94132	4.96792	5.03028	4.45306	5.26224	4.3829	5.53048	5.04123	7.01588	6.89606	6.96952	6.5381
EGT2	XIV	24048	27173	+	EGT2	YNL327W	Glycosylphosphatidylinositol (GPI)-anchored cell wall endoglucanase required for proper cell separation after cytokinesis, expression is activated by Swi5p and tightly regulated in a cell cycle-dependent manner [Source:SGD;Acc:S000005271]	+	gene	Name match	0	12.087	12.2446	12.171	11.7464	11.3605	10.9904	10.7378	10.8988	10.5885	11.8233	11.8166	11.8683	10.3678	11.1865	10.9056	11.0632	10.1172	10.0934	11.8147	11.652	11.9426	11.4054	11.4842	11.4324	11.3186	11.4535	11.3935	11.703	11.7407	9.79813	10.142	10.0021	10.7562
HXT14	XIV	38707	40329	-	HXT14	YNL318C	Protein with similarity to hexose transporter family members, expression is induced in low glucose and repressed in high glucose; the authentic, non-tagged protein is detected in highly purified mitochondria in high-throughput studies [Source:SGD;Acc:S000005262]	-	gene	Name match	0	1.4181	-0.388711	-0.0740448	3.21285	3.92336	4.24816	5.36137	5.00804	5.18989	-0.00091064	0.140208	0.680149	5.20338	4.73398	4.59219	4.20761	4.52958	4.16898	2.05979	2.38961	1.93387	3.8995	3.58941	3.87828	3.85039	3.48965	3.91341	2.16125	2.4298	4.74866	4.88841	4.72777	4.49546
ALP1	XIV	135940	137661	-	ALP1	YNL270C	Arginine transporter; expression is normally very low and it is unclear what conditions would induce significant expression [Source:SGD;Acc:S000005214]	-	gene	Name match	0	3.22545	2.93322	3.39989	5.14574	5.83025	5.03243	6.43732	6.36649	6.44976	2.80644	2.72517	2.41711	5.18135	4.63444	4.23604	4.90276	5.19701	5.19005	5.38172	4.79171	5.2558	5.42674	5.14195	5.38078	5.48782	5.90469	5.07096	5.22014	5.21407	7.40454	7.102	6.86704	6.46631
KAR1	XIV	286308	287609	+	KAR1	YNL188W	Essential protein involved in karyogamy during mating and in spindle pole body duplication during mitosis, localizes to the half-bridge of the spindle pole body, interacts with Spc72p during karyogamy, also interacts with Cdc31p [Source:SGD;Acc:S000005132]	+	gene	Name match	0	8.74003	8.389	8.65916	7.91833	7.66752	7.82643	7.27086	7.40914	6.98636	8.02699	7.80554	8.32401	7.7477	7.75388	7.81619	7.64184	7.19031	7.48666	9.15783	9.27575	9.16269	8.80356	9.05973	8.93717	8.96124	8.95454	8.85322	8.41549	8.45954	7.58918	7.48356	7.88026	7.72196
MEP2	XIV	357453	358952	+	MEP2	YNL142W	Ammonium permease involved in regulation of pseudohyphal growth; belongs to a ubiquitous family of cytoplasmic membrane proteins that transport only ammonium (NH4+); expression is under the nitrogen catabolite repression regulation [Source:SGD;Acc:S000005086]	+	gene	Name match	0	6.87753	6.76329	6.64781	7.56078	7.85882	7.42696	8.69107	8.30007	8.40957	6.86945	7.08272	6.69013	8.4513	8.28652	7.45017	8.21617	8.02332	7.87594	8.06542	7.75718	8.21464	7.98696	7.74322	7.89818	8.38091	8.47834	8.22978	7.56497	7.49349	9.10047	9.09037	9.80256	9.25248
MLS1	XIV	406358	408022	+	MLS1	YNL117W	Malate synthase, enzyme of the glyoxylate cycle, involved in utilization of non-fermentable carbon sources; expression is subject to carbon catabolite repression; localizes in peroxisomes during growth in oleic acid medium [Source:SGD;Acc:S000005061]	+	gene	Name match	0	3.22545	2.34825	2.07796	5.48134	4.99375	4.60179	7.38073	7.41613	7.6424	2.32102	2.14021	3.15408	3.91387	4.70156	3.49908	4.98522	4.65157	4.36692	3.05979	3.04169	3.74123	4.81203	5.32638	4.9178	4.76793	4.65958	5.34226	3.16125	3.34733	5.66224	5.50374	6.3638	5.68449
NCE103	XIV	559814	560479	+	NCE103	YNL036W	Carbonic anhydrase; metalloenzyme that catalyzes CO2 hydration to bicarbonate and protons; poorly transcribed under aerobic conditions and at an undetectable level under anaerobic conditions; involved in non-classical protein export pathway [Source:SGD;Acc:S000004981]	+	gene	Name match	0	7.98034	8.79672	8.03215	8.48474	8.47795	8.57009	8.47834	8.90503	8.91638	10.053	9.9001	8.7148	8.3138	9.44057	8.46563	7.19033	7.47003	7.56534	9.16832	9.24404	8.87051	10.0882	9.41892	9.45654	7.58736	7.79343	7.89245	7.87091	7.72748	8.84987	8.77676	8.12934	7.64602
BIO3	XIV	734291	735733	+	BIO3	YNR058W	7,8-diamino-pelargonic acid aminotransferase (DAPA), catalyzes the second step in the biotin biosynthesis pathway; BIO3 is in a cluster of 3 genes (BIO3, BIO4, and BIO5) that mediate biotin synthesis [Source:SGD;Acc:S000005341]	+	gene	Name match	0	5.97269	5.93322	6.05524	7.00135	7.42798	7.1657	7.97209	7.82067	7.97538	5.80644	5.42561	5.29158	6.7589	6.31894	6.58087	6.91333	7.23654	7.13137	6.55165	6.25468	6.2558	6.81203	6.92093	6.9178	7.08419	7.03397	7.21297	6.22014	6.08005	8.19891	8.0273	8.1145	7.59979
YNR064C	XIV	749136	750008	-	YNR064C	YNR064C	Epoxide hydrolase, member of the alpha/beta hydrolase fold family; may have a role in detoxification of epoxides [Source:SGD;Acc:S000005347]	-	gene	Name match	0	2.00306	2.57065	1.66292	4.66031	4.92336	4.72209	5.87984	5.93209	5.69685	2.58405	2.14021	2.83215	3.80284	3.94257	3.59219	3.81529	4.86839	4.83641	3.96669	4.33715	3.1038	4.51247	4.43741	3.87828	3.85039	4.54855	4.02033	4.57628	4.30427	6.20504	6.17931	6.29967	5.73424
DSE4	XIV	755746	759099	-	DSE4	YNR067C	Daughter cell-specific secreted protein with similarity to glucanases, degrades cell wall from the daughter side causing daughter to separate from mother [Source:SGD;Acc:S000005350]	-	gene	Name match	0	11.4174	11.5906	11.5823	11.4351	10.9557	10.6985	10.1743	10.454	10.0214	11.0228	10.81	10.7761	9.49326	10.0446	9.64204	9.9574	9.28132	8.97634	10.8558	10.6232	10.6601	10.4711	10.4704	10.426	10.5436	10.6729	10.5517	10.555	10.6251	9.13778	9.33382	8.79211	9.41384
YOL162W	XV	10119	10766	+	YOL162W	YOL162W	Putative protein of unknown function; member of the Dal5p subfamily of the major facilitator family [Source:SGD;Acc:S000005522]	+	gene	Name match	0	3.58802	3.46373	2.88531	4.70762	4.81088	4.24816	5.87984	5.87239	6.15141	2.32102	2.46214	2.41711	5.11318	4.19632	4.39954	5.33886	5.55065	5.23127	4.70365	5.04169	4.3933	5.397	5.00445	5.29331	4.82342	5.29701	5.16717	4.57628	4.7193	6.91485	6.97767	7.19074	6.49546
GAS4	XV	71300	72715	+	GAS4	YOL132W	1,3-beta-glucanosyltransferase, involved with Gas2p in spore wall assembly; has similarity to Gas1p; localizes to the cell wall [Source:SGD;Acc:S000005492]	+	gene	Name match	0	2.74003	3.34825	2.39989	4.66031	5.60143	5.69294	6.59486	6.67683	6.90775	2.80644	3.46214	2.83215	6.91387	6.53675	6.17715	5.33886	5.48652	5.42137	4.76023	4.44024	3.84076	5.59339	5.14195	4.61524	4.61907	4.36412	4.91341	3.89821	3.84483	5.95175	5.6006	5.66806	5.34345
SPO21	XV	145334	147163	+	SPO21	YOL091W	Component of the meiotic outer plaque of the spindle pole body, involved in modifying the meiotic outer plaque that is required prior to prospore membrane formation [Source:SGD;Acc:S000005451]	+	gene	Name match	0	5.4181	5.34825	4.98485	6.03882	6.56721	6.24816	7.2072	7.2618	7.07124	6.55368	6.28996	6.11755	6.87323	6.10011	6.16204	5.57018	6.28761	6.2108	6.3452	6.60463	6.30891	6.30389	6.42399	5.87828	6.6033	6.5194	5.91341	6.06814	5.7356	7.05032	7.00624	7.04187	6.63296
NTG2	XV	248392	249534	-	NTG2	YOL043C	DNA N-glycosylase and apurinic/apyrimidinic (AP) lyase involved in base excision repair, localizes to the nucleus; sumoylated [Source:SGD;Acc:S000005403]	-	gene	Name match	0	7.51613	7.39265	7.56177	7.95309	8.06903	7.91112	8.51386	8.42654	8.48499	7.88783	7.90176	7.86558	8.14198	7.91808	7.90507	8.22892	8.20367	8.33419	8.21967	8.12142	7.92822	8.31983	8.28243	8.40532	8.30739	8.36821	8.3215	7.95999	7.81829	8.719	8.69357	8.70071	8.47365
YOR019W	XV	368127	370319	+	YOR019W	YOR019W	Protein of unknown function that may interact with ribosomes, based on co-purification experiments [Source:SGD;Acc:S000005545]	+	gene	Name match	0	6.7035	6.04869	6.30678	6.64824	6.40878	6.6632	7.49177	7.60528	7.75574	6.04348	6.07094	5.41711	6.58525	6.51825	6.49908	7.29103	7.31249	7.41691	6.78772	6.37668	6.6063	7.17836	7.48988	7.13461	6.87686	7.07462	6.62237	6.35764	6.4497	8.05371	8.14117	8.45789	7.85722
SPR1	XV	690695	692032	+	SPR1	YOR190W	Sporulation-specific exo-1,3-beta-glucanase; contributes to ascospore thermoresistance [Source:SGD;Acc:S000005716]	+	gene	Name match	0	5.37229	4.57065	4.72181	4.92335	4.64582	5.57009	6.38073	6.09768	6.17078	5.78045	5.59964	5.63951	5.81719	5.14902	5.23604	5.24156	4.83444	5.16898	4.76023	5.69078	5.45743	5.48446	5.23711	4.95628	5.20403	5.19009	5.21297	4.74621	4.7193	5.87698	5.72614	6.25978	5.82888
HES1	XV	781994	783298	+	HES1	YOR237W	Protein implicated in the regulation of ergosterol biosynthesis; one of a seven member gene family with a common essential function and non-essential unique functions; similar to human oxysterol binding protein (OSBP) [Source:SGD;Acc:S000005763]	+	gene	Name match	0	4.87753	5.46373	5.39989	5.30801	5.81088	5.69294	6.79577	6.55553	6.57132	3.80644	2.94756	4.29158	5.30873	5.54591	6.46255	7.20761	5.7459	5.92701	7.93631	7.1445	6.27372	5.61939	5.48988	5.68563	5.47054	5.63261	5.3829	5.43427	5.66926	7.59852	7.58648	7.59513	7.41384
OSW1	XV	807271	808107	+	OSW1	YOR255W	Protein involved in sporulation; required for the construction of the outer spore wall layers; required for proper localization of Spo14p [Source:SGD;Acc:S000005781]	+	gene	Name match	0	1.4181	-0.236708	-0.0740448	3.21285	2.92336	2.88559	4.32184	4.3076	4.40139	1.58405	-0.0117951	0.832152	4.44439	3.88598	4.17715	3.90276	2.61205	3.78196	2.38172	2.16722	1.51883	4.13396	3.14195	2.51571	3.34343	2.48965	3.5349	0.576285	0.259871	3.84596	4.08871	4.94458	4.43656
PUT4	XV	986899	988782	-	PUT4	YOR348C	Proline permease, required for high-affinity transport of proline; also transports the toxic proline analog azetidine-2-carboxylate (AzC); PUT4 transcription is repressed in ammonia-grown cells [Source:SGD;Acc:S000005875]	-	gene	Name match	0	3.4181	0.763292	3.24788	5.75342	6.17128	6.03243	7.52695	7.51705	7.47334	2.58405	1.14021	3.41711	4.24645	4.59968	4.72147	5.27473	5.52958	5.60508	3.22972	3.38961	3.3933	5.13396	4.5405	3.95628	5.26543	5.29701	5.49838	5.33117	4.87458	7.80621	7.80955	7.40705	6.99115
FIT2	XV	1059531	1059992	+	FIT2	YOR382W	Mannoprotein that is incorporated into the cell wall via a glycosylphosphatidylinositol (GPI) anchor, involved in the retention of siderophore-iron in the cell wall [Source:SGD;Acc:S000005909]	+	gene	Name match	0	5.46249	9.20831	8.85932	8.1328	7.68889	8.13351	9.06481	9.45226	9.20406	6.40848	6.88167	7.46151	9.05532	9.93996	10.5051	8.74307	8.73214	9.09972	9.91466	9.06608	8.69874	8.56358	8.74592	8.78784	7.40384	7.12386	7.41265	7.6531	7.59079	8.78183	9.10035	8.17295	8.09953
FIT3	XV	1060441	1061055	-	FIT3	YOR383C	Mannoprotein that is incorporated into the cell wall via a glycosylphosphatidylinositol (GPI) anchor, involved in the retention of siderophore-iron in the cell wall [Source:SGD;Acc:S000005910]	-	gene	Name match	0	7.86931	10.7348	10.1305	9.41698	9.21614	9.8888	11.052	11.5884	11.299	8.36978	9.24612	10.5116	12.0615	13.3596	13.8104	12.0082	11.9914	12.3271	11.3148	10.3204	9.85571	10.8929	10.6748	10.7266	10.1696	9.82206	9.69275	8.1762	8.63708	10.4504	11.1331	10.8993	10.3007
FDH1	XV	1071793	1072923	-	FDH1	YOR388C	NAD(+)-dependent formate dehydrogenase, may protect cells from exogenous formate [Source:SGD;Acc:S000005915]	-	gene	Name match	0	2.4181	1.34825	0.0779583	3.66031	3.77135	3.88559	5.50947	4.97057	5.18989	-0.00091064	2.14021	2.83215	3.74394	3.04948	2.76211	3.13722	2.90155	3.08152	1.05979	2.58226	2.51883	3.27147	3.93045	3.29331	3.34343	3.22662	3.21297	2.16125	2.06723	4.57032	4.97767	5.97774	5.17353
YOR389W	XV	1074213	1076087	+	YOR389W	YOR389W	Putative protein of unknown function; expression regulated by copper levels [Source:SGD;Acc:S000005916]	+	gene	Name match	0	6.27608	6.74057	6.64781	7.14574	7.62933	7.36364	8.27086	8.28488	8.24117	6.22791	5.9731	6.00208	7.37815	7.15502	7.22155	7.33099	7.89333	7.69623	7.01399	6.82066	6.77936	7.32773	6.96792	7.10923	7.31951	7.17148	7.04586	7.67432	7.61742	8.58918	8.60761	8.63466	8.34746
YPL278C	XVI	15053	15355	-	YPL278C	YPL278C	Putative protein of unknown function; gene expression regulated by copper levels [Source:SGD;Acc:S000006199]	-	gene	Name match	0	4.81042	3.93322	4.39989	5.45386	5.38279	5.60179	6.32184	6.40914	6.36823	4.39141	4.53253	5.08008	5.49883	5.32959	5.26461	6.04411	5.7459	5.9017	4.38172	4.16722	4.3933	4.98196	5.5405	4.79581	5.1399	4.99215	5.21297	5.27672	4.87458	6.27659	6.24071	6.4252	6.15538
YPL277C	XVI	15405	16868	-	YPL277C	YPL277C	Putative protein of unknown function; localized to the membranes; gene expression regulated by copper levels [Source:SGD;Acc:S000006198]	-	gene	Name match	0	6.03281	5.378	5.66292	6.95309	6.96775	6.85959	8.18534	7.90255	7.83678	6.50688	6.11749	6.32401	6.84548	6.51825	6.74194	7.30715	7.37876	7.54505	5.70365	5.16722	5.6063	6.22143	6.00445	5.63909	6.36229	6.34763	6.30044	6.35764	6.3579	7.86155	8.0273	8.23256	7.63296
COA2	XVI	188307	188513	-	COA2	YPL189C-A	Cytochrome oxidase assembly factor; null mutation results in respiratory deficiency with specific loss of cytochrome oxidase activity; functions downstream of assembly factors Mss51p and Coa1p and interacts with assembly factor Shy1p [Source:SGD;Acc:S000028527]	-	gene	Name match	0	7.34883	6.71749	6.30678	6.86195	7.01928	6.93621	7.1292	7.00804	6.96433	6.22791	6.1846	6.22447	6.98553	6.78902	6.52293	7.01497	7.14948	6.94571	4.51923	4.62665	5.88807	6.6824	6.89197	7.03927	7.46619	7.30557	7.13184	6.57628	6.15469	6.67995	6.3225	6.85816	6.92842
OYE3	XVI	226169	227371	-	OYE3	YPL171C	Conserved NADPH oxidoreductase containing flavin mononucleotide (FMN), homologous to Oye2p with different ligand binding and catalytic properties; has potential roles in oxidative stress response and programmed cell death [Source:SGD;Acc:S000006092]	-	gene	Name match	0	4.00306	3.76329	4.16542	5.70762	6.17128	5.96088	7.36137	7.54282	7.25484	1.58405	1.14021	2.41711	3.80284	3.99701	4.54638	5.43	5.69005	5.82299	4.22972	4.38961	3.51883	4.98196	4.32638	5.38078	5.58736	5.54855	5.30044	4.74621	4.30427	6.83019	6.59121	7.2931	6.8058
PRM4	XVI	255913	256767	-	PRM4	YPL156C	Pheromone-regulated protein proposed to be involved in mating; predicted to have 1 transmembrane segment; transcriptionally regulated by Ste12p during mating and by Cat8p during the diauxic shift [Source:SGD;Acc:S000006077]	-	gene	Name match	0	4.94166	5.87182	5.83285	7.47452	8.28091	8.16038	8.19083	8.19431	8.24117	6.20854	6.6948	6.63951	8.36844	8.72393	9.0434	7.92382	7.90155	8.28119	8.17354	8.12529	7.5412	8.96432	9.3064	8.66255	8.26793	8.13351	7.92033	7.9686	7.92521	9.22929	9.25863	8.94458	9.00642
SPO19	XVI	304387	305058	+	SPO19	YPL130W	Meiosis-specific prospore protein; required to produce bending force necessary for proper assembly of the prospore membrane during sporulation; identified as a weak high-copy suppressor of the spo1-1 ts mutation [Source:SGD;Acc:S000006051]	+	gene	Name match	0	0.418098	2.34825	1.07796	2.92335	3.99375	3.53766	4.47384	4.8101	5.11189	2.58405	0.140208	0.680149	5.06587	4.19632	3.39954	3.51573	4.08598	3.98841	3.38172	3.90419	3.3933	4.61939	3.76998	3.40879	4.38091	3.60513	3.91341	2.57629	1.25987	3.90736	4.72614	4.64759	4.09953
CAR1	XVI	339944	340945	+	CAR1	YPL111W	Arginase, responsible for arginine degradation, expression responds to both induction by arginine and nitrogen catabolite repression; disruption enhances freeze tolerance [Source:SGD;Acc:S000006032]	+	gene	Name match	0	9.88774	9.84011	9.85932	10.1974	10.1817	10.009	10.1363	10.2858	10.265	9.88479	9.58729	9.14956	9.86289	9.81198	9.84249	9.02231	9.74476	9.72357	10.2322	10.1493	9.98644	10.1055	10.1814	10.3459	9.85373	9.87047	10.2228	9.85474	9.68823	10.7413	10.6557	10.284	10.0888
LEE1	XVI	455759	456664	+	LEE1	YPL054W	Zinc-finger protein of unknown function [Source:SGD;Acc:S000005975]	+	gene	Name match	0	3.00306	2.76329	1.66292	5.42585	5.88683	5.53766	6.94633	6.60528	6.78745	4.24702	3.84065	3.41711	6.40691	6.01031	6.29263	7.13722	7.09317	6.91441	4.45211	4.22612	4.88807	5.56692	5.96792	5.66255	6.03802	6.20847	5.82768	4.82421	5.14251	7.81425	8.06174	8.14767	7.48822
SRL4	XVI	487362	488207	-	SRL4	YPL033C	Protein of unknown function; involved in regulation of dNTP production; null mutant suppresses the lethality of lcd1 and rad53 mutations; expression is induced by Kar4p [Source:SGD;Acc:S000005954]	-	gene	Name match	0	2.4181	-0.388711	1.66292	4.92335	5.35632	4.6632	5.95927	5.1489	5.22736	0.999089	-0.0117951	0.680149	5.77369	5.26449	4.87759	4.67327	4.99671	4.86288	3.96669	3.66972	3.51883	5.2383	5.23711	4.70835	4.41743	4.36412	4.5349	3.57629	2.7193	5.38848	5.00624	4.51831	4.37516
RMI1	XVI	503517	504242	+	RMI1	YPL024W	Subunit of the RecQ (Sgs1p) - Topo III (Top3p) complex; stimulates superhelical relaxing and ssDNA binding activities of Top3p; involved in response to DNA damage; null mutants display increased rates of recombination and delayed S phase [Source:SGD;Acc:S000005945]	+	gene	Name match	0	8.1046	7.58347	7.64781	8.45039	8.67557	8.71486	9.05881	9.13627	9.06349	7.72701	7.77683	6.94068	8.48541	8.45158	8.16584	8.04891	8.24302	8.27874	8.30772	8.37992	8.14819	8.92056	8.61916	8.90802	8.26292	8.33514	8.4028	8.15371	7.88192	9.06386	8.84557	8.72044	8.51338
PDH1	XVI	558385	559935	+	PDH1	YPR002W	Mitochondrial protein that participates in respiration, induced by diauxic shift; homologous to E. coli PrpD, may take part in the conversion of 2-methylcitrate to 2-methylisocitrate [Source:SGD;Acc:S000006206]	+	gene	Name match	0	6.19946	6.65811	6.5209	7.77579	7.85409	7.88559	7.95927	8.01726	7.86082	5.72701	5.42561	5.29158	6.5513	6.99701	6.52293	6.11907	6.32476	6.27135	6.96669	7.00011	6.86461	7.45589	7.07484	7.41571	6.19354	6.42825	6.55282	6.43427	6.55449	7.96985	7.80955	6.96126	6.73424
OPY2	XVI	695737	696819	-	OPY2	YPR075C	Integral membrane protein that functions in the signaling branch of the high-osmolarity glycerol (HOG) pathway; interacts with Ste50p; overproduction blocks cell cycle arrest in the presence of mating pheromone [Source:SGD;Acc:S000006279]	-	gene	Name match	0	9.52923	9.3981	9.52711	10.67	10.8995	10.6347	11.3479	11.341	11.5521	9.79188	9.81969	9.7056	10.7117	10.5859	10.6488	10.9238	11.1465	11.2076	10.1124	10.091	10.2042	10.742	10.8008	10.7852	10.9157	10.9525	11.0025	10.2075	10.2457	11.3461	11.3433	11.3894	10.9963
YPR078C	XVI	697147	698265	-	YPR078C	YPR078C	Putative protein of unknown function; possible role in DNA metabolism and/or in genome stability; expression is heat-inducible [Source:SGD;Acc:S000006282]	-	gene	Name match	0	3.00306	2.76329	2.88531	4.33838	4.45941	4.40016	5.98481	6.04457	5.74932	-0.00091064	1.14021	1.83215	4.20338	3.82709	4.39954	4.94458	5.11455	5.14761	2.38172	2.58226	2.93387	4.67001	4.48988	4.23191	4.55494	4.85889	4.91341	2.57629	3.06723	6.07728	6.17931	6.29967	5.57952

## Sheet: 4b
Gene_name	Intercept	Genotype_spt3_vs_wt	Genotype_rad52_vs_wt	Genotype_sac3_vs_wt	Age_24h_vs_log	Age_48h_vs_log	GFP_median	TRP1_marker_1_vs_0
	3.90544	0.239809	1.00557	-0.17548	0.61377	0.212959	2.39696	0.007802
	6.80324	-0.57661	0.507789	0.632119	0.02477	-0.28808	1.89819	-0.00644
	1.50578	-0.32827	1.03185	0.29689	1.95763	1.35215	2.6694	0.077735
	1.12335	0.214485	3.2556	2.67847	1.13379	0.808742	2.95688	0.091171
	0.945096	0.379348	-1.47838	-0.0299	1.51157	0.351282	4.99335	1.06785
	3.19988	0.09167	1.46621	1.07784	0.56058	0.265632	2.76999	0.163208
	3.19234	0.351693	-0.3648	0.371115	1.04948	-0.32144	3.83065	0.434817
	5.68334	0.419026	0.392384	0.788507	-0.20985	-0.78244	2.33296	-0.01258
	2.66054	0.72207	0.947362	1.14955	1.29512	0.206872	3.64203	0.288882
	7.67915	0.180123	0.401998	0.520336	0.089258	-0.01776	0.984651	0.036287
	6.13395	0.11172	0.86117	0.621106	0.234667	0.190357	1.59473	-0.06088
	4.97908	0.232442	0.029445	0.393911	-0.66482	-1.04166	2.46262	0.212303
	5.06197	0.158954	0.947165	1.25304	-0.63814	-1.36742	3.46396	0.215811
	0.196978	0.74361	0.481054	1.08387	1.54885	0.81996	3.54976	0.31111
	3.64911	-0.85003	1.30457	-0.31752	1.47556	1.47308	2.39725	-0.13031
	7.9078	0.264617	-0.92577	0.387487	-0.54281	-2.23714	3.98847	0.598871
	9.20899	1.40012	-1.11629	0.418484	-0.04128	-1.27984	3.99723	0.743401
	1.83139	-0.551	0.710856	0.277517	0.80263	0.546174	3.07335	0.107604
	6.73338	-0.32001	0.648859	-0.12312	0.29629	0.214629	1.47046	0.212264
	2.41898	0.435278	0.340622	1.20311	2.13663	0.454225	3.83394	0.451719
	0.857254	0.938817	-0.3597	1.48529	1.77113	-0.20535	5.18035	0.65819
	9.02056	-0.76346	-0.41071	-0.67547	-0.35158	0.223716	-1.9964	-0.16021
	2.35686	0.564863	0.436573	0.56914	0.801213	0.198634	2.40169	0.143502
	1.6925	0.908993	0.641149	-0.41412	0.163487	-0.09439	3.11566	0.10162
	9.55129	0.255143	1.04051	0.87546	0.921546	0.733594	1.88581	0.215612
	3.15184	0.708111	0.606501	1.14249	1.43227	0.008063	3.73978	0.256376
	3.16011	0.585023	1.50351	-0.08418	1.29365	0.69214	3.1589	0.419312
	3.85403	-0.49863	1.72691	0.138523	1.1615	1.09584	3.02095	0.087676
	6.35878	-0.10368	0.260864	-0.37171	-0.16545	0.124269	1.37508	0.282416
	8.0851	-0.44784	-0.05793	-1.16112	0.291309	0.741405	-1.79852	0.077731
	3.08685	-0.83029	0.948378	0.7095	1.09324	0.270033	3.24428	0.076642
	1.34244	2.02527	1.51477	1.8515	-0.41553	-0.4361	3.59795	0.053312
	-0.10903	0.526682	-0.73754	0.231853	1.26209	-0.92318	5.40848	0.303685
	4.09288	-0.00748	0.599925	0.937594	1.13253	0.458048	2.60424	0.072555
	6.0896	-0.24893	0.557568	0.193489	0.115034	-0.02039	1.72592	0.202226
	4.25214	-0.55529	1.59587	-0.43635	0.443108	0.582298	3.01097	-0.12416
	6.00937	-0.0905	0.677533	0.187706	0.223973	0.251997	1.42147	0.056504
	5.19402	-0.09196	0.809782	0.863674	0.009813	-0.53724	2.31252	0.337398
	2.62514	-0.12643	1.291	-0.22218	1.80503	2.03519	2.5832	0.120965
	2.96021	0.122355	0.111788	-0.90392	1.74657	0.905074	3.17076	0.344885
	4.20045	0.372017	0.647134	0.711283	0.082538	-0.0433	2.06893	0.069333
	4.84413	-0.44486	0.750809	0.681301	0.808903	0.634903	2.46976	0.322833
	4.35537	0.302156	1.00186	-0.08701	0.627994	0.239329	2.65931	0.088951
	6.37151	0.869161	-0.09413	1.06625	-0.53083	-1.49766	3.741	0.441132
	7.88717	-0.10715	0.572343	0.668149	0.460154	0.462717	1.51648	0.060011
	5.87283	-0.46898	0.421026	1.23764	1.36948	1.34953	2.42341	0.094023
	8.96423	0.474101	1.36691	0.610302	0.523985	-0.14035	3.5076	0.115974
	8.46641	0.521557	0.244143	0.574004	-0.16967	-0.34765	1.34543	0.165548
	4.83825	0.329194	1.36347	0.175607	1.89542	1.62515	2.65101	0.022919
	6.83032	-0.54061	0.560683	-0.32349	0.121251	-0.10461	1.84556	-0.00643
	11.3728	-0.1614	0.318498	1.31501	0.203161	0.151212	1.5685	0.191159
	9.35641	-0.25414	0.500423	0.919001	0.473735	0.349622	1.58077	0.062817
	6.88908	-0.12391	0.470162	0.217711	0.043003	-0.05134	1.49509	0.181526
	10.1407	-0.05766	0.060552	-0.26592	0.248364	-0.04056	1.27523	-0.05888
	5.13704	-0.08705	0.875347	0.821034	0.960408	1.19026	1.78961	0.147743
	8.23051	0.646913	0.754919	0.508208	0.124048	-0.0065	1.71598	0.121866
	7.36168	-0.58237	0.937424	0.782175	0.123514	0.100711	1.85009	0.228164
	4.99138	0.404841	3.19929	1.06395	-0.50279	-1.05095	2.36504	-0.00362
	5.72882	0.452305	1.4823	1.02926	0.880692	0.028092	3.11548	-0.48396
	6.96003	-0.08237	0.693349	0.068463	0.244673	0.281046	1.63344	-0.04278
	7.08221	0.211082	0.698372	1.18819	0.530858	0.241989	1.92243	0.054094
	7.18443	0.146037	0.439457	0.53848	0.125683	0.035545	1.47841	0.152723
	1.70673	-0.78397	1.85641	-0.0609	2.6471	2.22637	4.41058	-0.04277
	0.101453	0.306187	0.455534	0.049985	1.62525	0.714172	4.39833	0.3225
	11.2288	0.048229	0.236583	0.050751	-0.01073	-0.09419	1.31158	0.016841
	7.63379	-0.00705	0.666866	0.57434	-0.26795	-0.3182	1.60083	0.048192
	9.05086	0.175796	0.340688	0.201269	0.400963	0.398616	1.2413	0.1294
	5.40555	0.580744	1.24064	1.62518	2.64843	2.74571	2.87967	0.266729
	3.52738	-0.02864	0.873254	0.625367	-0.3768	-0.73153	3.7081	0.430493
	9.42923	0.539832	0.671972	0.432634	0.316098	0.044386	1.32495	0.072865
	3.76744	-0.17654	-0.36395	0.316746	1.48373	0.787142	2.30868	0.651709
	8.73493	0.639239	0.770915	0.516789	0.409741	0.210303	1.34602	0.056934
	8.44066	0.327356	0.566797	0.378288	-0.10065	-0.09004	1.38408	0.065883
	6.59366	-0.0233	0.450374	0.415299	0.521555	0.473242	1.54152	0.110484
	1.99111	-0.51772	1.04421	1.58608	1.65162	1.68938	3.91387	-0.25819
	7.58495	-0.03855	0.838678	0.459049	-0.03875	0.064135	2.00827	0.170192
	11.8883	0.563606	0.433696	0.10276	0.349573	0.155859	1.83477	0.10991
	8.60878	-0.03599	0.253024	0.376047	-0.22264	-0.4438	1.60084	0.086204
	8.76858	0.316972	0.430802	0.16414	-0.32454	-0.62065	1.24741	0.016543
	8.95812	-0.24055	1.00645	0.564979	1.06642	0.81188	2.25751	0.109922
	7.53744	0.389796	0.870509	0.604834	0.393812	0.117936	1.96588	0.041095
	7.43943	0.192831	0.613594	0.521151	0.191234	0.110842	1.38551	0.096686
	9.13566	-0.41447	-0.01833	0.570511	-0.01382	-0.3538	1.80994	0.24859
	7.0441	0.15253	0.662319	0.898156	0.071144	0.159399	1.43842	0.011629
	5.24335	-0.09949	1.00732	0.176525	-0.21949	-0.14831	2.62182	-0.08806
	1.12557	-0.33262	1.78704	-0.04796	1.08962	0.571094	3.17925	0.578162
	4.55829	-0.04708	0.29289	-0.28309	0.521157	0.52811	1.44633	0.161219
	5.89724	0.119383	0.466848	-0.53401	0.474618	0.448397	1.79719	0.125552
	6.09441	0.367524	0.638247	1.52247	0.338824	0.219535	2.38123	0.093343
	6.94097	-0.35771	-0.16798	-0.76203	1.18681	2.03906	-1.84368	-0.24306
	4.1952	-1.17638	0.470616	-0.25785	1.03043	1.46067	1.99518	-0.12263
	6.07953	0.510028	1.18925	1.36251	1.12298	0.036602	2.17943	0.344842
	1.52603	0.352884	-0.13948	1.25583	0.689906	-0.16417	3.74712	0.445108
	9.87568	-0.17056	0.224543	0.43773	-0.02413	-0.53743	1.20677	-0.04531
	3.16968	0.781519	1.61107	0.686946	1.71193	1.54445	2.16344	0.270292
	1.97298	0.362877	0.045134	1.12136	1.92557	0.720538	2.97182	0.072375
	7.91993	-0.1331	0.110542	0.502885	0.277861	-0.27153	1.60259	-0.04211
	6.65054	-0.62125	-0.07285	0.391282	0.370064	-0.85574	2.36582	-0.22998
	9.73765	0.134964	0.37904	0.400388	0.650421	0.601504	1.22316	0.036885
	2.40044	-0.50297	0.523454	-0.03065	1.60875	1.71751	2.00658	0.299793
	8.24717	-0.37496	-0.03215	0.032454	-0.61271	-0.99575	1.83964	0.107052
	9.67731	0.052081	-0.09255	-0.61781	0.245834	0.558448	-1.07713	-0.01032
	11.9773	-0.06824	-0.12546	-0.57651	-0.22568	-0.00556	-1.13662	-0.0104
	3.73283	-0.11224	0.225252	-0.27253	1.18564	0.551415	1.96259	0.074675
	4.49785	-0.30918	0.751513	0.402953	0.281363	-0.32984	1.63083	-0.14311
	6.567	0.461606	0.128677	0.385996	0.159238	-0.36623	1.6782	-0.15702
	10.326	-0.20374	-0.27175	-0.26622	-0.19444	-0.01996	-1.23407	-0.08286
	7.47304	-0.02368	0.277555	-0.05624	0.353458	0.094959	1.5551	-0.04642
	1.79944	0.472795	1.37073	0.477384	1.63249	1.74052	3.26327	-0.0118
	7.58577	0.138967	0.314288	0.387598	-0.05465	-0.34309	1.27058	0.152747
	8.35916	0.998896	0.38107	0.540408	0.735922	0.737943	1.51434	0.133761
	3.20276	0.215733	0.228443	0.228869	1.22702	0.559218	2.40416	0.220145
	9.98513	-0.94475	0.629158	-0.149	0.23105	-0.24479	1.50767	-0.11997
	6.25766	0.697625	0.483566	1.44822	1.0748	1.00858	2.30125	0.118669
	3.95079	0.553274	0.725507	2.02417	1.43216	1.56862	2.28976	0.034456
	5.81842	0.506822	-0.28483	-0.01503	0.591265	-0.15084	1.61574	0.256839
	1.97663	0.343295	0.665369	1.57796	1.49516	0.94917	3.12799	0.27976
	7.91832	0.078641	0.56315	1.38325	1.00008	0.998022	1.71274	-0.03599
	4.54614	-0.63639	0.428427	-0.10882	0.074376	1.1805	1.79183	0.290029
	1.92292	0.296951	-0.25516	1.17838	0.67818	-0.63341	3.9974	0.58694
	5.76064	0.454712	0.733675	0.436747	0.354073	0.113296	1.75652	0.000357
	5.298	0.618424	1.33025	1.18207	0.481122	0.413804	2.62677	0.272521
	1.40689	0.288286	2.87572	0.002469	0.268866	0.244614	4.19461	-0.13547
	4.21183	-0.08106	0.547929	0.825662	1.03022	0.42557	2.37985	0.26075
	3.21524	0.108036	0.033362	0.354356	0.983123	0.880256	2.12575	0.115623
	3.57723	0.339193	0.810392	-0.29527	1.11898	0.616741	2.34072	0.488858
	12.5923	-0.66259	-0.75644	-0.40692	-0.31465	-0.06397	-1.75081	-0.02071
	0.542071	0.193418	-0.03025	0.364706	2.13012	1.27912	3.46258	0.679826
	3.79385	-0.65517	1.02555	0.697478	0.678782	0.148091	2.55001	0.314684
	8.73305	-0.32603	0.018957	0.756164	-0.15175	0.040046	-1.28571	-0.01743
	6.883	0.225439	1.01351	0.833153	0.18033	0.101297	1.75049	0.167096
	3.24876	-0.28119	0.378372	0.956304	0.634163	0.543081	3.67007	-0.58087
	8.2653	1.19006	0.086178	1.80272	-0.9939	-2.86866	3.65748	-0.32058
	6.03979	-0.17565	0.561725	0.402451	0.608202	0.47727	1.7072	-0.14641
	2.89748	-0.42271	0.992679	0.400826	0.606177	0.142924	3.00464	0.214006
	11.9641	-1.21685	-1.36039	-0.87703	-0.1564	-0.00116	-1.6341	0.028484
	9.91468	-0.1798	-0.09336	0.331674	-0.17547	0.122731	-1.28406	-0.09327
	5.24222	0.618154	1.29902	0.677538	0.285154	0.234695	2.45589	0.289786
	5.9628	0.402965	1.50447	3.4719	1.61953	1.23379	4.31441	0.075443
	11.3114	-1.09002	-1.784	-1.7846	-0.3048	-0.05652	-1.88243	-0.05444
	2.34649	-0.59043	0.63888	-0.36443	1.10471	0.029065	3.84724	0.11544
	3.34203	-0.81217	0.683366	0.89611	1.21051	0.382575	3.02764	0.119548
	-0.34538	1.8404	0.458035	2.21931	1.0968	-0.14089	6.02728	1.56484
	2.31585	0.094087	0.24146	3.1139	1.96255	0.694618	4.78445	-0.18913
	6.84268	-0.11744	0.229952	0.699032	-0.67347	-0.74948	1.64585	0.313743
	4.32247	-0.45909	1.18218	1.10553	0.431365	0.251854	1.80093	0.077881
	13.6354	-0.25009	0.061783	-1.11049	-0.37217	-0.00419	-1.48198	0.02431
	4.76383	0.1936	0.468905	1.33715	0.468129	0.576569	1.92335	-0.03402
	6.98977	0.87033	1.14184	0.93286	0.720763	0.292639	2.22661	0.027077
	12.7812	-0.95391	1.05544	0.246122	-0.16154	-0.37093	1.23807	0.126917
	6.57265	0.781181	0.523796	0.528704	-0.93589	-1.96208	3.45279	0.373812
	8.05563	-0.55116	0.508484	0.299689	0.80745	0.523061	1.4686	0.080616
	5.54702	-0.5871	0.219144	2.07217	2.31001	1.65775	2.56073	-0.17554
	10.0883	0.690063	-0.82085	0.399736	-1.3347	-2.52684	2.949	0.329852
	7.27032	-0.1131	0.401327	0.919287	0.204981	0.086147	1.43274	-0.1583
	12.0443	-0.39387	-0.12565	-0.45895	-0.48484	-0.0915	-1.37944	0.054964
	9.07621	4.20053	0.729722	0.122198	-0.1721	-1.12475	2.16205	0.083257
	3.22146	0.371932	0.375288	1.47028	1.20663	0.445247	2.71901	0.283811
	4.40313	0.307897	0.921416	0.268218	0.36067	0.281281	1.76994	0.045393
	4.8835	-0.1388	0.715967	0.912596	0.447301	-0.1652	2.18391	0.093006
	8.81944	1.23962	-0.6626	-0.04315	-0.08592	-1.01339	2.52378	0.614424
	8.5477	1.1599	-0.3113	0.248232	-0.41985	-1.37895	2.58024	0.446595
	7.37642	-0.21129	0.454336	0.663457	0.483986	0.555873	1.53666	-0.00646
	11.0607	-1.39225	0.791784	0.574154	-0.1197	-0.85226	1.66194	-1.00405
	3.64385	0.478277	0.612688	0.847608	-0.24852	-0.337	2.24299	0.087521
	-0.79151	1.00534	1.21485	1.6175	0.537879	0.029521	6.16829	0.542523
	7.11379	0.292813	0.627552	0.960236	0.684183	0.433199	2.04749	0.011977
	1.62211	0.215787	-0.05201	0.254035	0.791465	-0.3893	2.87312	0.358653
	7.0428	-0.17514	0.714969	0.453983	0.183417	0.017744	1.35047	-0.06985
	4.13091	1.34229	0.997229	2.02547	-0.6108	-0.39065	2.02917	0.123389
	6.22064	0.342191	0.251286	1.08943	0.361074	0.182468	1.87196	0.054622
	8.59895	-0.13905	0.268342	-0.13783	0.447532	0.259454	1.37878	-0.00377
	3.9562	-1.37062	0.836652	-0.74475	0.877486	1.54424	1.90805	-0.03109
	6.36738	-0.67753	0.435813	0.491487	0.35417	0.291351	1.33519	0.058551
	2.47368	0.410346	1.0231	0.308205	1.46884	0.903525	2.91095	0.17911
	6.11616	1.12774	-0.23267	0.018837	0.061767	-0.57055	1.92142	0.156315
	5.14327	-0.91817	1.87033	0.241043	0.392013	0.100433	2.27563	0.332356
	5.3497	0.446085	0.637238	0.629609	0.277106	0.018062	2.34001	0.160019
	2.7944	0.427633	0.560814	0.48634	0.729625	0.48385	2.15616	0.013534
	5.99272	-0.79849	0.278712	-0.20665	0.654529	0.458973	1.85441	0.050486
	3.01353	0.354697	0.671578	-0.45072	1.30304	0.803436	2.5108	0.495042
	2.06215	-0.93408	0.758239	1.03415	0.511874	0.504923	2.55425	0.269504
	2.54951	0.178935	0.598573	0.273468	1.19232	1.22302	2.60512	0.574017
	12.1586	-0.67481	-0.42049	-1.03476	-0.44306	-0.53855	-1.42662	-0.04188
	3.17781	0.182642	-0.27848	1.35577	-0.22857	-0.84437	3.10603	0.579469
	4.5908	0.098144	1.03524	0.187437	0.636027	-0.35939	2.63283	0.010413
	0.222078	1.30367	0.165956	0.791783	2.23726	0.429669	4.08851	0.748694

## Sheet: 4c left
wt log	wt 24	wt 48	spt3 log	spt3 24	spt3 48	rad52 log	rad52 24	rad52 48	sac3 log	sac3 24	sac3 48
2.96e-16	-0.0859	0.107575	-1.2e-15	-0.00133	0.163198	0	0.430503	0.473928	0	-0.099	-0.12034
0	-0.57686	-0.21309	0	-0.89529	-0.66969	0	0.385688	0.697446	0	0.527466	0.347702
4.44e-16	0.05372	0.654231	-5.9e-16	0.268505	1.283	4.44089e-16	1.20681	1.49746	-2.96059e-16	-0.0668	0.206469
8.88e-16	0.657034	1.10115	0	0.506665	1.09673	0	1.30705	1.3634	-2.96059e-16	0.193289	0.283798
-5.9e-16	-0.25831	-0.11146	5.92e-16	-0.31844	-0.11713	8.88178e-16	0.632977	0.689294	0	0.009665	0.080251
0	-1.15773	-1.54716	-5.9e-16	-1.11467	-1.58952	-8.8818e-16	-0.08771	-0.45412	-1.77636e-15	-0.65327	-1.10067
1.48e-16	1.29558	1.97713	-3e-16	0.478544	0.762321	0	1.68435	2.16682	-1.18424e-15	0.594915	0.828827
0	0.467882	1.00508	0	-0.36384	-0.08921	0	0.498251	1.75012	1.11022e-16	-0.8968	-0.28998
8.88e-16	0.287205	0.44285	-5.9e-16	0.092528	0.357041	-8.8818e-16	1.07898	1.01633	1.18424e-15	0.204334	0.066938
0	0.465651	1.68759	0	0.532215	1.64702	0	2.76347	3.89542	0	0.160939	0.969695
0	-0.29093	-0.29514	5.92e-16	-0.33061	-0.67199	0	0.146813	-0.25978	0	-0.28721	-0.54341
1.48e-16	0.863749	1.46489	0	0.622484	1.49335	0	1.34686	1.44356	8.88178e-16	0.792161	0.960203
0	2.76741	3.86754	-3e-16	1.30757	2.36701	-4.4409e-16	2.82728	3.17001	-5.92119e-16	1.96559	1.78707
-3e-16	-0.71576	-0.74014	1.78e-15	-0.60015	-1.07331	-8.8818e-16	0.003452	-0.26502	-1.18424e-15	-0.45155	-0.76834
-5.9e-16	0.54086	1.05582	0	0.067074	0.546109	0	0.765321	1.04415	0	0.070924	0.455022
7.4e-16	1.67447	2.09321	2.96e-16	0.393688	1.42256	8.88178e-16	1.69615	1.89048	-1.18424e-15	0.8425	1.3088
-4.4e-16	2.46513	3.3827	-8.9e-16	0.829878	2.26737	-8.8818e-16	0.996264	1.16235	5.92119e-16	0.876776	1.7077
-5.9e-16	0.195823	0.254619	1.18e-15	-0.58254	-0.60387	0	0.87404	0.469861	-1.18424e-15	-0.40829	-0.25799
0	-0.86495	-0.9752	0	-0.79619	-1.03477	0	-0.20411	-0.5452	-5.92119e-16	-0.61794	-0.83719
-5.9e-16	0.183239	0.439469	-5.9e-16	-0.16946	-0.04937	0	0.794243	0.671188	-1.18424e-15	-0.03533	-0.06513
5.92e-16	-0.17414	0.136866	0	-0.27335	0.111481	8.88178e-16	0.620633	0.841574	5.92119e-16	-0.19705	-0.00681
-1.2e-15	-0.27643	-0.29691	1.78e-15	-0.86871	-0.65917	-8.8818e-16	-0.10006	0.046621	-1.18424e-15	-0.54291	-0.22214
0	0.262219	1.24341	0	0.235975	0.225597	0	1.02617	1.3725	0	-0.37488	-0.37488
-8.9e-16	-0.79898	-1.12077	1.18e-15	-1.01384	-1.65751	0	0.026619	-0.47901	5.92119e-16	-0.54311	-0.88962
8.88e-16	-0.83845	-0.78081	0	-0.15688	-0.44342	0	0.292433	-0.04754	0	-0.54334	-0.97233
2.96e-16	0.073997	0.531431	0	-0.02476	0.168879	0	1.07124	1.17556	0	-0.01608	-0.08033
0	0.13926	0.17951	-5.9e-16	-0.06262	-0.02854	-8.8818e-16	0.389133	0.10198	-5.92119e-16	-0.03187	0.050841
5.92e-16	0.957891	1.44383	0	0.205909	0.977923	0	1.11355	1.24747	1.18424e-15	0.45455	0.815749
2.96e-16	0.856526	1.09351	1.18e-15	0.739918	0.929905	8.88178e-16	0.898353	0.507411	0	0.096954	0.172513
-3e-16	0.344321	0.800306	-5.9e-16	0.270471	0.833068	0	1.0845	1.25004	5.92119e-16	0.015048	0.000158
-8.9e-16	-0.2179	-0.21741	5.92e-16	-0.28207	-0.53577	0	0.380536	0.145828	-1.18424e-15	-0.3468	-0.55902
2.96e-16	0.415792	0.788163	-5.9e-16	0.585643	1.10251	4.44089e-16	0.957214	1.19471	5.92119e-16	0.253938	0.315723
-1.2e-15	2.40443	3.51057	-5.9e-16	0.272289	0.862047	0	3.32011	3.1836	5.92119e-16	1.02667	0.979647
2.96e-16	-0.25585	-0.36397	0	-0.36214	-0.33579	0	0.257367	0.125891	-5.92119e-16	-0.16905	-0.40696
-5.9e-16	-0.83843	-0.89649	1.18e-15	-0.1315	-0.58817	0	0.183357	-0.24115	5.92119e-16	-0.48671	-0.83229
-3e-16	-0.71269	-0.93238	5.92e-16	-0.71617	-1.37749	8.88178e-16	-0.02168	-0.36415	1.77636e-15	-0.55	-1.01338
7.4e-17	0.546592	0.771939	2.96e-16	-0.08112	-0.62915	4.44089e-16	-0.67974	-0.33573	2.96059e-16	0.257952	0.216258
2.96e-16	0.502948	0.959963	-5.9e-16	0.000231	0.376223	0	0.841702	0.679949	-5.92119e-16	-0.04188	-0.08566
0	-0.46505	-0.44261	1.18e-15	-0.31432	-0.37445	0	0.752554	0.505545	-5.92119e-16	-0.29464	-0.69301
0	0.671037	1.06081	5.92e-16	0.279008	0.89078	8.88178e-16	1.21409	1.38487	-5.92119e-16	0.027079	0.262051
7.4e-16	0.44432	0.896823	-3e-16	0.365047	0.820952	0	0.683018	0.932543	2.96059e-16	0.142494	0.378126
-5.9e-16	0.124656	0.384657	0	0.146724	0.335404	0	0.391113	0.4343	0	-0.05061	0.172661
-3e-16	0.216694	0.537957	-3e-16	0.424694	0.560543	0	0.584179	0.672235	0	0.073357	0.034272
0	3.7034	4.70303	-3e-16	2.19565	2.67366	-4.4409e-16	3.08726	2.93818	-8.88178e-16	1.88462	2.16536
8.88e-16	0.355491	0.770779	1.18e-15	-0.18661	0.310068	-8.8818e-16	0.909348	0.827313	5.92119e-16	0.232854	0.516749
2.96e-16	0.356192	0.589495	0	0.052706	0.478241	0	0.707364	0.679081	-5.92119e-16	0.251888	0.411756
0	-0.31824	-0.39121	1.18e-15	-0.5078	-0.68663	0	0.253062	-0.04258	-5.92119e-16	-0.36119	-0.47038
-5.9e-16	0.375569	0.687005	-5.9e-16	-0.04287	0.401403	-8.8818e-16	0.548618	0.51755	-5.92119e-16	0.032153	0.064328
4.44e-16	0.240723	0.776892	5.92e-16	0.205546	0.934602	-8.8818e-16	1.04693	1.25347	-1.18424e-15	-0.13142	0.0026
-3e-16	0.934216	1.31363	0	0.534879	0.875574	0	1.20848	1.25322	0	0.297422	0.208882
2.96e-16	-0.02509	0.024835	0	-0.36581	-0.25045	0	0.276443	0.212783	5.92119e-16	-0.19161	-0.11409
2.96e-16	0.618488	1.36357	-8.9e-16	0.92439	1.14919	4.44089e-16	1.92745	2.15958	5.92119e-16	0.390048	0.084427
-3e-16	-1.31098	-0.87915	-1.2e-15	-0.40253	-0.99991	0	-0.24204	-0.71012	-1.18424e-15	-0.87389	-1.62154
-3e-16	-0.01802	0.28336	-1.2e-15	0.124396	0.230821	8.88178e-16	0.413035	0.446882	-1.18424e-15	-0.14983	-0.25622
5.92e-16	0.398281	0.653519	-1.8e-15	-0.8567	-0.32617	0	1.45813	1.29676	0	0.029779	0.132686
0	0.87798	1.12674	-7.4e-17	-0.64499	0.211226	0	2.42999	1.33737	0	-0.59135	-0.87496
0	0.448502	0.518513	5.92e-16	-0.19478	0.236826	0	0.342101	0.409812	-5.92119e-16	0.065424	0.207006
0	0.604459	1.01897	5.92e-16	-0.1382	0.605502	0	1.3084	1.56841	0	0.375062	0.700007
-1.2e-15	0.097652	0.365879	-5.9e-16	0.025065	0.54878	-8.8818e-16	0.432136	0.566317	1.77636e-15	0.279625	0.377578
1.18e-15	-0.83365	-0.899	-5.9e-16	-0.31543	-0.58618	-8.8818e-16	0.07346	0.020756	-5.92119e-16	-0.45638	-0.99336
5.92e-16	-0.84878	-0.75043	5.92e-16	-0.08709	-0.29201	-8.8818e-16	-0.10277	-0.33037	1.18424e-15	-0.54261	-0.75747
0	0.369108	0.968682	2.96e-16	0.752576	1.07834	0	0.767937	0.906711	5.92119e-16	0.098262	-0.24746
0	0.73821	1.51888	-5.9e-16	1.059	1.38942	0	1.19645	1.44231	-5.92119e-16	0.439625	0.320984
-3e-16	0.004542	0.618053	0	0.536464	0.82394	8.88178e-16	1.03346	1.04621	-1.18424e-15	-0.02493	-0.14793
5.92e-16	1.21706	1.79103	5.92e-16	0.686653	1.35135	0	1.94132	1.67302	1.18424e-15	0.465092	0.608164
0	0.126443	0.609065	2.96e-16	0.522282	0.74858	-8.8818e-16	0.99206	1.03215	-5.92119e-16	-0.10292	-0.18261
0	0.604822	1.18788	0	0.483848	1.11188	-4.4409e-16	1.52354	1.49437	2.96059e-16	0.108109	0.040792
2.96e-16	1.12711	1.20485	5.92e-16	0.491032	1.09644	0	-0.07184	-0.47136	1.18424e-15	0.361842	0.677317
2.96e-16	1.72832	1.8628	1.18e-15	0.685754	1.20911	0	0.542708	-0.08825	-5.92119e-16	0.380994	0.444608
2.96e-16	-0.15789	0.045512	5.92e-16	-0.21666	0.064272	8.88178e-16	0.919091	1.05202	-5.92119e-16	-0.28248	-0.20509
-5.9e-16	0.013365	0.034845	0	-0.29097	-0.39128	-8.8818e-16	0.507882	0.136529	0	-0.16725	-0.45734
-1.5e-16	0.530143	1.09935	0	0.066772	1.50619	0	1.33686	1.61393	0	1.29381	2.14038
0	0.719219	0.804135	2.96e-16	2.16563	2.37024	0	0.128891	0.252533	-5.92119e-16	0.611112	0.531481
0	-0.32428	0.893545	0	0.960455	1.8751	0	2.28043	2.50005	0	0.167755	0.858263
-3e-16	0.507279	0.945201	-5.9e-16	-0.10758	0.252389	0	1.03453	1.02318	0	-0.15928	0.072279
-7.4e-16	0.610119	1.05484	0	0.320945	0.886028	0	0.728217	0.634028	0	0.233216	0.63992
0	0.536752	0.761824	0	0.47995	0.941681	0	1.20757	1.80252	1.4803e-16	-0.40895	-0.81878
0	0.040472	0.224716	0	0.985671	1.2109	0	1.45807	1.74151	0	-0.0622	-0.28505
-5.9e-16	0.131356	0.833421	5.92e-16	0.414462	0.980335	0	0.501801	0.547668	0	-0.31287	0.145151
-4.4e-16	0.497323	0.952837	2.96e-16	0.363408	0.841627	0	0.871908	1.09826	-5.92119e-16	0.163695	0.243257
2.96e-16	-0.12549	0.152831	1.18e-15	-0.1452	0.043465	-4.4409e-16	0.604147	0.919813	-1.18424e-15	-0.15461	-0.09822
-5.9e-16	0.562267	0.913044	-1.2e-15	0.242101	0.833455	-8.8818e-16	0.996626	0.986381	0	0.210925	0.45124
0	0.658739	1.04726	5.92e-16	0.242686	0.705367	0	1.16241	1.05371	-5.92119e-16	0.224418	0.308833
2.96e-16	-0.00789	0.20095	8.88e-16	-0.08864	0.027986	0	0.882905	0.626761	-2.96059e-16	-0.09434	-0.26999
-8.9e-16	-0.29615	-0.08642	0	0.133586	0.089946	8.88178e-16	0.559887	0.243378	5.92119e-16	-0.41641	-0.7533
0	-0.26693	-0.0139	5.92e-16	-0.26409	-0.23726	-8.8818e-16	0.605473	0.241015	0	-0.42051	-0.42423
-1.5e-16	0.495319	1.05387	0	0.255781	0.717859	0	0.938008	0.909157	5.92119e-16	0.12191	0.247537
-3e-16	0.680555	1.3599	-5.9e-16	0.745679	1.70287	-4.4409e-16	1.44384	1.75451	-8.88178e-16	0.362723	0.663177
-5.9e-16	0.834929	1.3115	0	-0.06484	0.444802	8.88178e-16	1.16839	1.30245	5.92119e-16	0.359582	0.452803
5.92e-16	0.351721	0.611364	-5.9e-16	-0.42522	-0.00496	0	0.86676	0.959008	5.92119e-16	0.064967	0.205447
5.92e-16	-0.8888	-1.09058	-1.2e-15	-0.8142	-1.38298	8.88178e-16	-0.26866	-0.75655	5.92119e-16	-0.40843	-0.64167
8.88e-16	0.896976	1.2186	5.92e-16	0.301628	0.534613	0	1.22209	0.917386	0	0.499709	0.302936
-1.5e-16	1.86413	2.72503	0	0.77592	1.95932	0	2.16704	2.62434	-5.92119e-16	0.916473	1.34282
-1.5e-16	2.12378	3.05819	5.92e-16	0.886438	2.02646	-4.4409e-16	2.32399	2.74233	2.96059e-16	0.884299	1.35189
-3e-16	0.079357	0.359949	-5.9e-16	0.218444	0.424223	8.88178e-16	0.463199	0.73536	0	-0.25617	0.038867
-4.4e-16	0.562964	1.19295	1.18e-15	0.26131	0.790438	4.44089e-16	1.32408	1.31693	-5.92119e-16	0.195211	0.333684
0	1.90906	2.82109	0	-0.15884	0.267226	0	2.27801	2.84168	2.96059e-16	0.806077	1.32162
-5.9e-16	0.118402	0.269482	-5.9e-16	-0.14341	0.185397	0	0.458513	0.263963	5.92119e-16	-0.00447	0.080143
-1.5e-16	1.21724	1.27893	2.96e-16	0.415389	0.981771	0	-0.07697	-0.46134	8.88178e-16	0.454614	0.708883
0	0.534974	1.03043	-1.8e-15	0.017585	0.548741	8.88178e-16	1.56321	1.5696	5.92119e-16	0.703123	0.803677
1.18e-15	1.21925	1.53959	-5.9e-16	0.724752	2.19012	8.88178e-16	0.996037	1.28864	-5.92119e-16	0.818714	1.61382
-1.2e-15	-0.18783	-0.18527	-5.9e-16	-0.78472	-0.84343	0	0.247848	0.102692	1.18424e-15	-0.03185	0.196139
0	1.09872	1.72454	1.78e-15	-0.00183	0.614934	-8.8818e-16	1.53007	1.56456	0	0.329914	0.408294
0	-0.13106	-0.21626	-5.9e-16	-0.26434	-0.30301	0	0.556521	0.416277	0	-0.21732	-0.4724
-5.9e-16	-0.24638	-0.34148	0	-0.2913	-0.31446	8.88178e-16	0.504613	0.379671	0	-0.21206	-0.47236
5.92e-16	-0.44639	-0.45977	0	-0.4737	-0.5311	0	0.579316	0.119287	0	-0.15172	-0.56024
0	0.949702	1.71313	0	0.630105	1.50625	0	1.71413	2.02505	5.92119e-16	0.027744	0.075155
-8.9e-16	-1.19919	-1.66369	-1.2e-15	-1.07245	-1.31259	0	-0.59747	-0.69514	-1.18424e-15	-0.69571	-0.85571
0	0.144954	-0.06734	0	-0.34504	0.417267	0	0.402047	1.323	0	0.477088	0.786555
-3e-16	0.944669	1.52198	-5.9e-16	-0.36848	-0.16417	-8.8818e-16	0.874752	0.85986	2.96059e-16	-0.26122	-0.74112
-3e-16	0.066015	0.330559	5.92e-16	-0.12856	0.21626	-8.8818e-16	0.945289	0.894071	-5.92119e-16	-0.09154	-0.3455
2.22e-16	2.54118	3.20038	0	1.65866	1.94504	0	3.05904	2.97227	-5.92119e-16	0.844609	0.192414
5.92e-16	-0.34113	-0.25226	-1.2e-15	-0.48922	-0.64765	8.88178e-16	0.46848	0.247904	-5.92119e-16	-0.36209	-0.58059
-1.9e-17	1.08363	2.05296	0	0	0.801269	0	3.01662	3.22129	0	-0.51757	0.217899
-5.9e-16	1.28655	1.83381	-1.2e-15	0.293227	1.16772	0	0.637357	0.666165	1.18424e-15	0.352601	0.718548
-4.4e-16	0.905712	1.71538	-3e-16	0.46951	1.41026	0	1.81965	1.93107	-5.92119e-16	0.378097	0.366961
0	-0.02177	0.216047	5.92e-16	-0.16043	0.038066	-8.8818e-16	0.413213	0.418142	0	-0.15643	-0.05099
-3e-16	1.63496	2.23094	-5.9e-16	1.34655	1.80739	-8.8818e-16	1.30762	1.24239	1.18424e-15	0.385128	0.28964
-3e-16	0.262736	0.534995	0	0.092488	0.383457	8.88178e-16	0.716612	0.740569	5.92119e-16	0.075838	0.105283
1.18e-15	-0.02251	0.247695	0	0.355566	0.497116	4.44089e-16	0.945417	1.08904	5.92119e-16	-0.13017	-0.38713
2.96e-16	-0.83008	-0.85109	-5.9e-16	-0.15207	-0.49859	-8.8818e-16	-0.07482	-0.18729	0	-0.54426	-0.87643
0	-0.26408	-0.0031	0	-0.29619	0.081264	-8.8818e-16	0.538903	0.650553	1.18424e-15	-0.14943	-0.00987
0	0.362509	0.722735	-5.9e-16	-0.09581	0.425792	0	0.699754	0.600681	0	0.150124	0.607084
0	0.620189	1.82642	0	0.867185	1.53487	-1.1102e-16	1.40407	2.96222	0	-0.22416	-0.84987
-4.4e-16	2.25118	2.8739	0	2.42268	3.28181	-4.4409e-16	1.57915	1.54661	-2.96059e-16	1.02223	1.16806
0	2.17775	2.83522	2.96e-16	2.2307	3.11716	0	1.56122	1.5103	-5.92119e-16	1.05609	1.17282
0	0.308538	0.640722	0	0.29624	0.908762	0	2.16986	1.90465	0	0.03879	0.053799
1.48e-16	0.733957	1.34852	-5.9e-16	0.264361	0.934068	0	1.53791	1.4944	0	0.183807	0.206827
2.96e-16	0.283266	0.792275	5.92e-16	-0.02744	0.518545	4.44089e-16	1.00769	1.2661	2.96059e-16	0.153907	0.106652
5.92e-16	-0.7545	-1.0286	5.92e-16	-0.72826	-1.27277	0	-0.08234	-0.17107	-5.92119e-16	-0.42415	-0.76366
-3e-16	-1.01366	-0.26914	2.96e-16	-0.53815	-0.12472	0	0.640563	0.547463	-1.18424e-15	-0.51354	-0.55094
0	-0.91752	-0.44349	-5.9e-16	-0.74027	-0.48252	-8.8818e-16	0.281485	0.254435	5.92119e-16	-0.65268	-0.60646
0	0.291231	0.646923	-3e-16	0.577754	0.546033	0	1.17803	0.369768	-2.96059e-16	0.173263	-0.77692
0	-0.5437	-0.46648	-5.9e-16	-0.35018	-0.55725	0	0.354806	0.361645	0	-0.3763	-0.77201
2.96e-16	-0.68475	-0.94325	1.18e-15	-0.75432	-1.13743	-8.8818e-16	0.010319	-0.21932	0	-0.53092	-0.79779
-5.9e-16	0.267426	0.857522	-5.9e-16	-0.13609	0.517016	0	1.39049	1.48957	5.92119e-16	0.048302	0.12276
4.44e-16	0.523487	1.06438	0	0.298928	0.9042	-4.4409e-16	1.51034	1.91908	5.92119e-16	0.011078	0.10271
-3e-16	0.554721	0.959442	8.88e-16	-0.06164	0.696995	0	1.19074	1.15982	-1.18424e-15	0.099828	0.199072
0	-0.45663	-0.3429	-5.9e-16	-0.32798	-0.4313	0	0.287512	0.037994	0	-0.39088	-0.51735
-3e-16	-0.01903	-0.05267	5.92e-16	-0.21335	-0.18415	0	0.630085	0.254562	5.92119e-16	-0.13601	-0.3761
2.96e-16	-0.51552	-0.64266	-5.9e-16	-0.69847	-1.11833	8.88178e-16	0.401352	-0.19637	-5.92119e-16	-0.52766	-0.83838
0	0.969084	1.49174	1.18e-15	0.587641	0.704876	0	0.815905	0.52672	-5.92119e-16	0.562425	0.619379
2.96e-16	0.775731	1.17924	-1.2e-15	0.444457	0.582695	-8.8818e-16	0.876304	0.592982	5.92119e-16	0.421397	0.586681
0	1.75634	2.27931	0	0.447241	1.17715	0	2.11683	2.67933	0	1.22026	0.755259
0	2.25254	2.32398	5.92e-16	0.816295	1.43189	0	0.091808	0.288706	8.88178e-16	0.82165	1.55069
-1.5e-16	0.190189	0.776525	0	0.418806	0.71678	-8.8818e-16	1.07799	1.25707	-5.92119e-16	0.179939	0.102532
0	1.09979	1.57668	0	0.548912	1.20376	8.88178e-16	1.04279	0.922499	0	0.661766	0.80056
0	0.665283	1.64169	0	-0.53145	-0.53145	0	1.79476	2.19851	0	0.82972	0.631934
-3e-16	0.607044	0.648436	-1.8e-15	0.339169	0.545674	0	0.348138	0.069976	0	-0.1779	-0.07843
-8.9e-16	-0.07725	-0.37283	-5.9e-16	-0.2048	-0.25476	0	0.285694	-0.17987	0	-0.20542	-0.439
0	1.10655	2.00688	0	-0.11755	1.13992	0	0	0.938278	0	0.016154	0.685733
-3e-16	-0.01152	-0.10199	1.78e-15	-1.70596	-1.86796	0	1.21004	1.44242	-1.18424e-15	-0.99186	-1.29649
-8.9e-16	0.312486	-0.1568	1.18e-15	0.42541	0.318584	-8.8818e-16	-0.27968	-0.60009	-1.77636e-15	-0.25978	-0.11223
-5.9e-16	-0.21244	0.016103	5.92e-16	-0.33548	-0.09852	8.88178e-16	0.07273	0.012083	-5.92119e-16	-0.03507	0.048571
2.96e-16	0.706969	0.766608	8.88e-16	0.433341	0.799035	4.44089e-16	1.10973	0.814908	-8.88178e-16	0.365293	0.246776
1.48e-16	4.84534	5.35271	-2.2e-16	4.8	4.63079	-4.4409e-16	2.17009	1.71666	2.96059e-16	1.48495	1.02019
0	5.65451	7.26676	0	4.47142	5.51267	-2.2204e-16	4.31809	4.94876	-2.96059e-16	1.81779	1.67385
0	3.62674	4.97896	0	3.21649	2.88961	0	3.08407	2.68347	0	0.748717	0.959119
0	0.54543	1.09804	-1.2e-15	0.204423	0.364527	8.88178e-16	1.18102	1.43023	-5.92119e-16	0.209972	0.23065
-5.9e-16	0.177132	0.654445	0	-0.01484	0.620206	0	0.598443	0.730283	0	0.004939	0.354737
-7.4e-17	5.27633	6.50138	-2.2e-16	3.21724	4.74969	4.44089e-16	2.48356	2.94558	0	2.11275	2.55832
2.96e-16	4.92786	5.88356	4.44e-16	3.62869	5.178	0	2.98311	3.41134	5.92119e-16	2.057	2.33904
-5.9e-16	-0.314	-0.21231	5.92e-16	0.190507	0.337472	8.88178e-16	0.185577	0.354523	-1.77636e-15	-0.3148	-0.29073
1.48e-16	0.811255	1.41928	2.96e-16	0.49045	1.24151	4.44089e-16	1.35463	1.40704	2.96059e-16	0.082868	0.355257
-8.9e-16	0.091062	0.248629	-1.2e-15	-0.22927	-0.09825	8.88178e-16	0.484235	0.256853	-1.18424e-15	-0.09276	-0.20809
-3e-16	0.613784	0.900662	0	0.149185	0.532793	4.44089e-16	0.991846	1.19812	2.96059e-16	0.256475	0.223378
-3e-16	0.00234	0.237118	0	-0.01548	0.250201	0	0.489319	0.606288	0	-0.15231	-0.35599
-4.4e-16	0.68127	1.32607	2.96e-16	0.232871	1.0369	0	1.09069	1.42723	8.88178e-16	0.237549	0.347622
4.44e-16	0.402919	1.00188	5.92e-16	0.075602	0.84041	0	1.43071	1.62444	5.92119e-16	-0.32681	-0.30718
0	0.003206	0.341596	-5.9e-16	-0.17886	0.158769	0	0.534419	0.756524	0	-0.02193	0.01059
-5.9e-16	0.069304	0.51778	5.92e-16	-0.15974	0.417818	8.88178e-16	0.65674	0.814708	5.92119e-16	-0.2364	0.063091
0	-0.50162	-0.28475	0	-0.46931	-0.52692	0	-0.01387	0.268663	0	-0.4063	-0.32526
0	1.83781	2.83634	0	1.40114	2.21761	0	3.80109	4.13464	0	-0.53422	-0.12046
4.44e-16	0.182028	0.550041	0	0.116511	0.418905	4.44089e-16	1.25852	1.34026	2.96059e-16	-0.04832	-0.24276
-5.9e-16	1.1463	1.65819	-1.2e-15	0.503935	1.18033	-8.8818e-16	1.22188	1.14261	-1.18424e-15	0.440713	0.561497
-8.9e-16	-1.26419	-1.64312	0	-1.20371	-1.84731	0	-0.15751	-0.47912	-1.18424e-15	-0.81593	-1.1403
4.44e-16	1.19819	1.59682	0	0.687409	1.51004	4.44089e-16	1.06746	1.0248	-2.96059e-16	0.632646	1.01233
2.96e-16	4.93256	6.05831	2.96e-16	2.0274	4.46867	0	4.12204	4.62345	2.96059e-16	2.56641	2.70705
0	-0.61588	-0.53725	0	-0.53963	-0.73653	0	0.573487	0.718584	5.92119e-16	-0.28405	-0.29872
0	1.69624	2.87988	5.92e-16	-0.01968	0.716341	2.22045e-16	2.98324	3.54521	-5.92119e-16	-0.64652	-0.34882
8.88e-16	0.09308	0.274688	5.92e-16	-0.22139	-0.13428	0	0.602728	0.650291	2.36848e-15	0.088083	0.082813
0	2.5966	4.24833	0	-0.09335	1.7085	0	3.73333	5.28609	0	1.0541	1.70115
0	0.854287	1.30231	-5.9e-16	0.562771	0.75025	8.88178e-16	1.32485	1.02342	-5.92119e-16	0.345378	0.346866
-3e-16	-0.84737	-1.21548	5.92e-16	-0.67992	-1.22651	0	-0.09646	-0.52217	-5.92119e-16	-0.3476	-0.82824
0	1.73876	2.71012	0	0.246282	1.92011	-1.1102e-16	1.85885	2.86727	0	0.021751	0.635195
5.92e-16	-0.45996	-0.37502	1.18e-15	-0.52725	-0.46275	0	0.171267	0.246316	-5.92119e-16	-0.35219	-0.29357
-5.9e-16	-0.63938	-0.3955	-5.9e-16	-0.07575	-0.16235	-8.8818e-16	0.158253	0.256974	1.18424e-15	-0.30074	-0.45786
5.92e-16	0.746022	1.09588	0	0.31059	0.879768	-8.8818e-16	1.0601	0.63327	1.18424e-15	0.389483	0.706539
0	3.07589	4.67661	0	0.43807	3.79424	0	5.00429	5.60894	0	1.27913	2.16706
1.48e-16	-0.46745	-1.11516	0	-2.03061	-0.53454	0	0.767405	-0.04271	0	-0.96697	-0.72296
-1.2e-15	-0.7861	-1.1049	5.92e-16	-0.96969	-1.52998	0	-0.10558	-0.52045	1.18424e-15	-0.63513	-0.78364
1.48e-16	2.10514	2.88377	-7.4e-17	2.53091	3.18725	0	3.26126	3.61523	1.4803e-16	0.564251	0.88367
-3e-16	0.305962	0.322823	5.92e-16	-0.16968	-0.15699	8.88178e-16	0.426675	0.030366	0	0.205427	0.491982
7.4e-16	0.951603	1.22143	5.92e-16	0.133822	0.197286	0	0.69594	0.534956	1.18424e-15	0.465874	0.529876
-4.4e-16	1.4204	2.06437	0	-0.60521	-0.20657	4.44089e-16	2.0548	2.19503	2.96059e-16	0.811696	0.989024
-3e-16	-0.69191	-0.9829	0	-0.75789	-1.36915	-8.8818e-16	0.037883	-0.40453	0	-0.47631	-0.82339
-1.5e-16	1.19886	1.87629	5.92e-16	0.216572	1.2032	0	1.97966	2.20243	0	0.751244	1.0247
2.22e-16	2.65297	3.17409	-1.5e-16	3.0919	2.80512	0	1.90934	2.07457	-5.92119e-16	1.46935	0.760307
5.92e-16	-0.52674	-0.29115	-1.2e-15	-0.44386	-0.33679	8.88178e-16	0.274944	0.059195	5.92119e-16	-0.13925	-0.07086
0	1.26422	2.26113	0	0.607811	1.86713	0	3.24859	3.63573	0	0.535818	0.55194
-3e-16	0.178311	0.158855	5.92e-16	0.272731	0.274222	8.88178e-16	0.977319	0.51708	0	-0.18119	-0.62062
0	1.20025	1.77155	0	0.540949	1.51401	0	2.66703	2.56762	0	-0.40998	0.864873
0	1.27919	1.67636	0	0.390608	0.661745	0	1.24504	1.26697	-5.92119e-16	0.465672	0.513611
2.96e-16	0.183871	0.292022	0	-0.18264	-0.01593	8.88178e-16	0.669682	0.402012	1.18424e-15	-0.0571	-0.09911
1.33e-15	0.531845	0.936435	-5.9e-16	0.096682	0.646398	8.88178e-16	1.17136	1.25818	0	0.182	0.460442
0	1.00635	1.53651	5.92e-16	0.649863	1.38778	-8.8818e-16	0.979882	0.774369	5.92119e-16	0.181972	0.448415
-8.9e-16	-0.34983	-0.35237	5.92e-16	-0.21422	-0.03018	0	0.24734	-0.07389	-5.92119e-16	-0.25735	-0.17332
8.88e-16	-0.5917	-0.71475	-5.9e-16	0.166521	0.21742	0	0.137633	-0.25688	0	-0.61395	-0.8376
2.96e-16	2.18033	2.75269	-3e-16	1.0843	1.78022	0	1.56263	1.26174	-8.88178e-16	0.951149	1.31148
5.92e-16	-0.45897	-0.16988	0	-0.02194	0.221821	8.88178e-16	0.402625	0.594796	5.92119e-16	-0.24204	-0.00354
-1.3e-16	-0.44443	1.09904	0	0	1.49608	1.11022e-16	0.822972	1.56852	-7.40149e-17	-0.2441	-0.08375
-5.9e-16	-0.20044	-0.51951	-1.8e-15	0.141109	-0.21712	0	0.108609	-0.10481	-5.92119e-16	-0.42991	-0.65951
4.44e-16	0.440984	0.935839	0	0.197193	1.01569	8.88178e-16	1.21046	1.2655	-5.92119e-16	0.37509	0.483575
-8.9e-16	0.28105	0.636539	-5.9e-16	0.170416	0.531632	0	0.712889	0.505031	-5.92119e-16	0.194566	0.258745
1.48e-16	0.130304	0.294361	2.96e-16	0.173278	0.564827	0	0.768927	0.713067	0	0.108556	0.059601
5.92e-16	0.43225	1.06259	0	0.20598	0.837337	-8.8818e-16	1.34365	1.44729	5.92119e-16	0.024864	0.078833
-5.9e-16	-0.3358	-0.01398	-3e-16	0.014559	0.311094	0	0.714164	0.906403	1.18424e-15	-0.36816	-0.36475
5.92e-16	-0.81374	-1.06952	-3e-16	0.031688	-0.57965	8.88178e-16	0.08612	-0.24691	5.92119e-16	-0.611	-1.17607
-4.4e-16	0.269107	0.657861	0	-0.32939	-0.17457	0	1.4654	1.55727	5.92119e-16	-0.29143	-0.27307
0	0.90749	0.891355	0	0.619819	1.35756	0	2.06028	2.45848	0	-0.03511	0.33069
0	0.876614	1.29587	0	0.861936	0.500219	0	1.73255	2.58954	0	0	0.404158
0	0.888454	0.739357	0	0.846994	1.01968	0	2.98371	2.89995	0	0.332693	0.75186
-3e-16	-0.87433	-1.50264	0	-0.4975	-1.14845	0	-0.47756	-0.57948	5.92119e-16	-0.24476	-0.72057
5.92e-16	0.311511	0.919672	5.92e-16	0.429642	0.931972	-8.8818e-16	1.08699	1.24024	5.92119e-16	0.074435	0.220655
-5.9e-16	0.286557	0.759762	5.92e-16	0.105839	0.525546	-8.8818e-16	0.902831	0.965331	5.92119e-16	0.03335	0.113777
0	0.269368	0.536059	1.78e-15	-0.01367	0.496213	0	0.867451	0.871902	0	-0.05674	-0.02975
-3e-16	0.343251	0.759027	0	0.091927	0.683284	8.88178e-16	0.78803	0.941862	-1.77636e-15	0.02957	0.328699
5.92e-16	-0.49585	-0.69238	0	-0.60554	-1.06847	-8.8818e-16	0.37112	-0.07294	5.92119e-16	-0.64558	-0.82497
2.96e-16	0.074425	0.527954	-5.9e-16	-0.1876	0.186444	-8.8818e-16	0.672698	0.99814	-5.92119e-16	0.020863	0.26961
0	1.975	2.40532	0	0.021045	1.40908	-2.2204e-16	1.62002	2.31477	-3.70074e-16	1.0285	0.607005
8.88e-16	0.507405	0.855695	-1.2e-15	-0.06369	0.228747	8.88178e-16	0.644784	0.74443	1.18424e-15	0.335829	0.601707
1.48e-16	1.36319	1.90696	5.92e-16	0.802931	1.6264	-4.4409e-16	1.84189	1.76276	-2.96059e-16	0.29014	0.51239
-1.5e-16	2.63827	4.76804	0	2.85179	3.89077	-2.2204e-16	4.5432	5.29664	2.96059e-16	2.58136	2.41349
-3e-16	-0.05265	0.01273	-1.2e-15	-0.33311	-0.3432	0	0.404315	0.281806	-1.18424e-15	-0.10411	-0.04214
0	0.719815	1.54559	0	-0.175	-0.06836	0	2.06478	3.4994	0	0.03879	1.4659
-3e-16	-0.35827	-0.28923	-1.2e-15	-0.31004	-0.23764	0	0.228154	-0.11552	0	-0.75235	-0.70634
1.48e-16	1.05832	1.94281	-5.9e-16	-0.05573	0.912551	0	1.90565	2.43987	0	-0.0532	0.308411
0	0.39523	0.752543	0	0.186159	0.729476	8.88178e-16	0.711001	0.837073	0	-0.00489	0.296734
8.88e-16	0.357557	0.7716	-5.9e-16	-0.11371	0.367998	0	0.54773	0.78943	-1.18424e-15	0.093674	0.286682
8.88e-16	-0.39759	-0.26156	5.92e-16	-0.32937	-0.40502	8.88178e-16	0.172224	-0.00689	-1.77636e-15	-0.24734	-0.31406
1.48e-16	-0.46221	-0.44868	0	-0.08119	0.045203	4.44089e-16	0.253551	-0.22616	4.44089e-16	0.220489	0.389787
0	-0.13026	0.016061	0	-0.14787	0.099578	8.88178e-16	0.340662	0.333355	5.92119e-16	-0.22563	0.053935
0	0.321713	0.651655	-1.2e-15	-0.09118	0.180793	0	1.08443	0.952408	5.92119e-16	0.113745	-0.02552
-8.9e-16	-0.9774	-1.31287	1.18e-15	-1.08162	-1.67222	8.88178e-16	-0.04023	-0.38907	0	-0.68598	-0.94359
8.88e-16	0.107127	0.277894	-1.8e-15	-0.32201	-0.26006	8.88178e-16	0.571478	0.485181	0	-0.04581	-0.04169
2.96e-16	0.749855	0.941895	-5.9e-16	0.406205	0.399691	0	0.54979	0.410173	0	0.068905	0.107677
2.96e-16	1.14392	1.89169	-1.2e-15	0.651882	1.16439	8.88178e-16	1.83558	1.33093	-5.92119e-16	0.276426	0.652234
5.92e-16	0.544844	1.11682	-5.9e-16	0.520731	1.12894	-4.4409e-16	1.51994	1.72966	0	0.242401	0.327201
-1.5e-16	0.371314	0.623221	-3e-16	0.286321	0.642825	0	0.698827	0.494497	2.96059e-16	0.227329	0.438666
-4.4e-16	0.557362	0.975377	-5.9e-16	0.593425	0.858016	8.88178e-16	0.830861	0.735329	0	0.092787	0.27621
5.92e-16	0.307236	0.77992	-5.9e-16	-0.11367	0.293303	8.88178e-16	0.295985	0.329071	0	0.490673	0.838413
5.92e-16	0.097929	0.583408	-5.9e-16	0.073822	0.540936	-8.8818e-16	0.78075	0.629688	-5.92119e-16	0.020983	0.082294
5.92e-16	-0.42604	-0.24986	0	-0.17709	-0.22159	-8.8818e-16	-0.00874	-0.11267	5.92119e-16	-0.36092	-0.44912
8.88e-16	-0.17166	0.064715	-1.2e-15	-0.29844	-0.05619	-8.8818e-16	0.332934	0.393406	0	-0.04069	0.203705
0	-0.19782	0.122968	-5.9e-16	-0.01424	0.537538	-8.8818e-16	0.634135	0.916	-5.92119e-16	-0.1062	0.074946
0	0.609733	0.262219	0	-0.09332	0.437313	0	0.774797	0.938278	0	0.82972	0.575477
0	1.14398	2.22563	0	-0.14573	1.18415	0	2.0571	1.8954	0	0.916036	1.40994
0	-0.55335	-0.41788	-5.9e-16	-0.08159	-0.20653	0	-0.00447	-0.14491	0	-0.23906	-0.37972
1.48e-16	0.050463	0.319824	5.92e-16	0.12796	0.415097	-2.2204e-16	0.713923	0.418798	5.92119e-16	0.195621	0.789614
8.88e-16	-0.13985	0.330383	-1.8e-15	0.269667	0.758936	0	0.628922	0.742411	1.18424e-15	-9.1e-05	0.161272
4.44e-16	0.224315	0.560411	2.96e-16	0.138659	0.280588	-4.4409e-16	0.811678	0.648605	0	0.130168	0.104058
0	-0.654	-0.45101	0	-0.3715	-0.352	8.88178e-16	0.331268	0.552359	-5.92119e-16	-0.33785	-0.47063
-3e-16	-0.92349	-1.34106	5.92e-16	-1.14467	-2.01844	0	-0.14041	-0.45931	5.92119e-16	-0.52329	-1.08268
0	1.26183	2.51005	0	0.046177	1.62435	0	2.05098	2.4056	0	0.040096	0.254183
2.96e-16	0.212595	0.811183	-1.2e-15	0.779729	1.12202	-8.8818e-16	1.19295	1.10389	5.92119e-16	-0.0796	-0.39274
-1.5e-16	0.659381	1.20437	0	0.412385	1.08113	0	2.07791	1.72552	2.96059e-16	0.276234	0.289537
1.18e-15	-0.83223	-0.84243	1.18e-15	-0.15765	-0.52671	0	-0.31437	-0.46562	-5.92119e-16	-0.50398	-0.83592
-3e-16	-0.14994	0.065189	5.92e-16	-0.13815	0.100384	0	0.373146	0.234178	5.92119e-16	-0.13418	-0.14169
0	1.03133	1.17872	-5.9e-16	-0.00852	0.355939	-8.8818e-16	0.801894	0.168025	-5.92119e-16	0.022539	0.045418
4.44e-16	-0.07227	-0.27348	0	-0.40189	-0.3195	-8.8818e-16	-0.05374	-0.49101	8.88178e-16	-0.13321	0.082084
-1.5e-16	0.257743	0.835743	2.96e-16	0.334187	0.8489	0	0.678427	0.737583	-5.92119e-16	0.352778	0.30056
5.92e-16	0.010958	0.417821	0	0.067171	0.018674	0	0.963891	0.708733	5.92119e-16	-0.17464	-0.2567
0	1.72311	2.95319	0	-0.09952	0.906807	0	2.73413	4.0473	0	0.397863	1.12235
-8.9e-16	-1.26615	-1.77513	-1.2e-15	0.226792	0.153351	0	-0.82313	-0.79766	5.92119e-16	-1.47201	-1.83917
2.96e-16	2.64921	3.49594	0	0.85662	1.48879	0	2.0606	1.91996	0	1.34466	1.5049
-3.7e-17	2.6669	3.48014	2.22e-16	0.459213	1.48563	2.22045e-16	3.64377	3.7071	0	1.83213	2.7693
0	2.29291	3.0022	0	0.586766	1.86514	2.22045e-16	2.89858	2.93702	-1.4803e-16	0.777255	1.8344
-7.4e-16	1.58299	2.15691	-5.9e-16	0.131263	0.661154	8.88178e-16	1.94596	1.89873	-5.92119e-16	0.73997	0.685507
-5.9e-16	-0.27863	-0.11078	-5.9e-16	-0.21972	-0.15721	0	0.533485	0.400523	0	-0.1823	-0.24565
-5.9e-16	-0.27187	-0.07282	0	0.015148	0.077528	0	0.137444	0.164173	0	-0.20865	-0.17976
8.88e-16	-0.36078	-0.57204	-5.9e-16	-0.16288	-0.67384	-8.8818e-16	0.220098	-0.18045	-1.18424e-15	-0.17017	-0.45906
0	0.0887	0.217805	5.92e-16	-0.20827	-0.06686	8.88178e-16	0.579578	0.457605	5.92119e-16	0.071796	-0.12653
2.96e-16	0.335198	0.684828	0	-0.07823	0.450696	0	0.765438	0.898447	5.92119e-16	0.023905	0.412346
0	0.772963	1.32299	2.96e-16	0.420291	1.38301	4.44089e-16	1.35802	1.50581	-2.96059e-16	0.222365	0.490999
2.96e-16	-0.06126	0.289122	0	-0.01409	0.472449	0	0.719156	0.96547	-1.18424e-15	-0.15528	-0.07618
0	0.504334	0.978482	0	0.108253	0.860242	-8.8818e-16	0.882894	0.935249	5.92119e-16	-0.04522	0.514909
-3e-16	0.266332	0.674879	5.92e-16	0.088872	0.23105	-8.8818e-16	0.738751	0.676756	2.96059e-16	0.194163	0.143861
0	-0.20723	0.047413	0	-0.31611	-0.00052	8.88178e-16	0.601046	0.668459	1.18424e-15	-0.15327	-0.18915
3.7e-17	3.7355	4.71252	0	1.24202	2.94834	0	4.42312	4.57734	0	0.92693	0.779052
5.92e-16	0.075107	0.37208	-1.2e-15	-0.69924	-0.49464	8.88178e-16	1.11027	1.08767	5.92119e-16	0.127845	0.1586
-8.9e-16	0.711001	1.30126	5.92e-16	0.218038	0.679673	8.88178e-16	0.774892	0.72343	5.92119e-16	0.373059	0.563617
-4.4e-16	0.613073	1.25989	0	0.624826	1.10735	-4.4409e-16	1.48895	1.38756	5.92119e-16	0.342726	0.332022
0	-0.97508	-1.23765	1.18e-15	-0.74217	-1.09589	8.88178e-16	-0.05519	-0.27039	-1.18424e-15	-0.65692	-1.0273
0	0.267063	0.633997	-5.9e-16	-0.18562	0.155687	8.88178e-16	0.620891	0.712843	0	-0.12033	-0.01315
-3.7e-17	-0.07551	0.460723	1.48e-16	-0.36546	0.109555	0	1.31073	1.45258	0	-0.94012	0.609187
-5.9e-16	-0.79291	-0.89647	-5.9e-16	-0.20398	-0.61504	-8.8818e-16	-0.00182	-0.33474	-5.92119e-16	-0.49132	-1.13895
0	0.270585	0.645793	0	-0.08689	0.582556	8.88178e-16	0.826211	0.866824	-5.92119e-16	0.052277	0.460186
-1.5e-15	0.114895	0.37909	1.18e-15	0.442599	0.569914	0	0.866	0.779523	5.92119e-16	-0.20084	-0.47204
0	0.582121	1.52539	4.44e-16	1.20935	1.87755	0	0.886753	0.786468	-7.40149e-17	1.02239	1.00835
0	1.15993	1.61938	5.92e-16	0.095724	0.513307	8.88178e-16	0.912438	0.85009	5.92119e-16	-0.09212	-0.09817
-3e-16	-0.13646	0.139428	0	0.106226	0.096015	-8.8818e-16	0.721676	0.596034	1.18424e-15	-0.02916	-0.1796
-5.9e-16	-0.09289	0.235927	0	0.212847	0.430939	-8.8818e-16	0.190176	0.266103	5.92119e-16	-0.16614	0.124262
2.96e-16	-0.06623	0.356715	-5.9e-16	-0.1783	0.11781	8.88178e-16	0.363153	0.546434	5.92119e-16	-0.11009	-0.01756
5.92e-16	-1.08913	-1.65117	0	-1.21703	-1.88076	0	-0.19911	-0.53696	-5.92119e-16	-0.68109	-1.10329
-3e-16	0.212967	0.513952	0	-0.07094	0.271882	0	1.05152	0.998418	5.92119e-16	0.274783	0.338464
0	0.737521	1.02079	-1.2e-15	0.658286	1.0205	8.88178e-16	1.46731	1.10953	-5.92119e-16	0.347285	0.326564
3.7e-17	1.14741	1.42296	0	-0.14252	0.744927	0	1.98529	1.88012	0	0.290144	-0.32872
0	0.518131	1.70182	0	0.269851	1.34615	0	4.32791	4.48011	-2.22045e-16	-1.01635	-1.49837
-5.9e-16	1.1626	1.71574	0	0.513346	1.21766	0	1.37826	1.24855	0	0.459933	0.653163
0	-0.43329	-0.55602	5.92e-16	-0.74077	-0.76123	0	0.192917	0.171507	0	-0.163	-0.22512
-3e-16	-1.01503	-1.35926	0	-0.97319	-1.71514	0	-0.173	-0.57857	1.18424e-15	-0.82782	-1.14718
-1.2e-15	-0.56585	-0.67415	-1.2e-15	-0.65701	-1.31801	0	0.469825	0.00738	1.18424e-15	-0.35069	-0.84856
0	0.072565	0.184299	5.92e-16	-0.11648	0.239424	-8.8818e-16	0.516542	0.464365	-5.92119e-16	-0.09521	0.143776
0	0.006106	0.348929	1.18e-15	-0.03206	0.342996	8.88178e-16	0.587849	0.570392	-1.77636e-15	-0.08625	-0.07177
1.48e-16	1.88956	2.07985	1.18e-15	1.03857	1.54914	8.88178e-16	0.073599	-0.28376	-5.92119e-16	0.056359	0.404738
5.92e-16	0.494215	1.0104	0	0.268665	0.820872	-4.4409e-16	1.34206	1.30051	-8.88178e-16	0.533079	0.393939
-5.9e-16	0.566018	0.864335	-5.9e-16	-0.11244	0.419645	-8.8818e-16	0.503062	0.636698	0	0.488318	0.862398
0	-0.2572	0.259566	1.18e-15	-0.30313	0.168537	-8.8818e-16	0.803986	0.926783	1.18424e-15	-0.04809	0.139035
2.96e-16	0.660313	0.979067	-3e-16	0.130488	0.943949	0	1.31397	1.15971	2.96059e-16	0.551226	0.56141
5.92e-16	0.676952	1.40974	-3e-16	0.284717	1.01567	0	1.38411	1.68945	0	0.186477	0.291765
0	1.95629	2.4359	0	0.29624	1.7818	0	2.76904	3.62224	0	0	0.845842
-3e-16	0.113553	0.310416	0	0.143099	0.337026	8.88178e-16	0.727827	0.595539	5.92119e-16	-0.04893	-0.03598
1.48e-16	1.31434	2.47639	2.96e-16	-0.32026	0.936992	4.44089e-16	1.75671	2.1183	0	0.010851	0.285454
1.85e-16	2.4441	3.4173	0	1.36242	2.00722	0	3.44333	3.51509	0	0.065589	-0.00175
-1.5e-16	0.610635	0.434489	2.96e-16	0.352617	0.679276	0	0.386784	-0.32762	0	0.943266	1.24019
-2.2e-16	-0.164	0.123853	-3e-16	-1.24196	-0.03349	-4.4409e-16	0.518446	0.907943	7.40149e-16	-0.71729	-0.13056
-1.5e-16	0.869329	0.69141	2.96e-16	0.245621	0.380113	0	0.530787	-0.12798	0	1.39987	1.40498
0	-1.0188	-0.25208	2.96e-16	-0.39099	-0.35255	2.22045e-16	0.235819	0.791223	-1.4803e-16	-0.61729	-0.77333
-3e-16	0.93051	1.20821	-5.9e-16	0.13829	0.504797	8.88178e-16	0.738704	0.362382	0	0.628992	0.894247
-1.1e-16	0.761294	0.920515	0	0.404725	1.41223	0	1.9858	2.37359	0	1.53198	1.83689
1.48e-16	1.3038	2.4826	-1.5e-16	0.045639	1.0458	0	1.40863	1.97378	-1.4803e-16	0.589061	1.40272
8.88e-16	0.921696	1.13946	1.18e-15	0.226637	0.567229	-8.8818e-16	0.68589	0.342394	-5.92119e-16	0.666524	0.940242
7.4e-17	1.16407	1.19599	0	-0.65969	0.72198	0	0.293804	0.141852	0	0.49	1.74828

## Sheet: 4c right
wt log	wt 24	wt 48	spt3 log	spt3 24	spt3 48	rad52 log	rad52 24	rad52 48	sac3 log	sac3 24	sac3 48
0	1.06722	1.30306	-5.9e-16	0.76605	1.31966	8.88178e-16	0.949512	0.837302	-5.92119e-16	0.732948	0.962042
0	1.47002	1.56855	-1.5e-16	0.608336	1.35323	0	1.38651	1.20666	-1.4803e-16	0.322682	1.33895
2.22045e-16	1.16566	1.59076	-3e-16	0.046789	0.521499	-4.4409e-16	1.23348	1.50337	2.96059e-16	0.530619	1.20273
2.96059e-16	1.97801	2.33595	0	1.16177	2.06155	4.44089e-16	1.38258	1.21464	-2.96059e-16	0.479093	0.391887
-3.7007e-17	1.80123	2.58318	0	0.14824	1.26429	0	3.51049	4.18857	7.40149e-17	-0.00892	0.507584
7.40149e-17	2.07534	2.856	-3e-16	1.78018	2.12008	0	1.5432	1.49484	0	0.367715	0.097185
-4.4409e-16	0.825623	1.41981	8.88e-16	0.391534	0.831935	0	1.68785	1.57788	8.88178e-16	0.150315	-0.0059
0	0.460534	0.922878	0	-0.34504	0.481543	0	1.64876	2.5995	0	0.348847	0.885416
0	-0.31133	-1.04937	2.96e-16	-0.2447	-1.38	0	1.2328	0.09471	-2.96059e-16	-0.28992	-1.19727
0	0	0.195324	0	0	0.225597	0	1.02476	1.23352	0	0	0
-2.9606e-16	-0.58188	-0.52938	0	-0.00767	0.051121	0	-0.49779	-0.27081	-5.92119e-16	-0.39471	-0.02674
-7.4015e-16	0.730494	0.889226	-5.9e-16	0.191072	0.634102	0	0.68369	0.579505	-2.96059e-16	0.478557	0.787004
-1.4803e-16	0.911356	0.992119	0	0.446269	0.977401	0	0.550601	0.538056	2.96059e-16	0.64238	1.09109
1.18424e-15	0.141566	-0.03325	5.92e-16	0.045898	-0.01834	0	-0.26977	-0.34887	5.92119e-16	-0.13839	-0.0829
2.96059e-16	-0.48681	-0.89624	-5.9e-16	-0.5582	-1.04166	-8.8818e-16	-0.4469	-0.40861	-5.92119e-16	-0.19734	-0.50189
5.92119e-16	-0.18078	-0.28243	0	-0.00887	-0.44718	8.88178e-16	0.146702	-0.22375	5.92119e-16	0.011211	-0.29518
-2.9606e-16	1.25368	1.79258	-1.8e-15	0.548903	1.0473	0	1.70974	1.87365	0	0.795886	0.892691
-2.9606e-16	0.477084	0.718509	-8.9e-16	0.576434	0.929916	4.44089e-16	0.556286	0.795723	2.96059e-16	0.282835	0.277542
2.96059e-16	-0.12702	-0.42927	5.92e-16	-0.35256	-0.65779	4.44089e-16	-0.40355	-0.45203	5.92119e-16	-0.30379	-0.61774
-5.9212e-16	-0.13834	-0.01974	5.92e-16	0.085789	0.236263	0	0.428444	0.366337	-5.92119e-16	-0.1021	0.158893
-4.4409e-16	1.01525	1.3017	-3e-16	0.546531	1.01905	0	0.682419	0.570263	-1.18424e-15	0.535348	0.653137
0	-1.18217	-1.70635	-5.9e-16	-1.14369	-1.96111	0	-0.92081	-0.93108	5.92119e-16	-0.65111	-1.00603
-2.9606e-16	-0.28056	-0.83706	0	-0.4483	-0.76382	0	-0.44029	-0.86003	0	0.518498	-0.16217
5.92119e-16	-0.04444	0.052026	5.92e-16	0.034023	-0.18091	-8.8818e-16	-0.12936	0.278102	0	-0.08132	-0.17548
-8.8818e-16	-0.63544	-1.06528	5.92e-16	-0.56229	-0.8567	-8.8818e-16	-0.74635	-0.60107	1.18424e-15	-0.34566	-0.52237
2.96059e-16	-0.31808	-0.57785	0	-0.31035	-0.57917	0	-0.31069	-0.23019	0	-0.19397	-0.31285
5.92119e-16	-0.17761	-0.13616	5.92e-16	0.176453	0.353521	0	-0.03445	0.013653	0	-0.26757	-0.07158
-4.4409e-16	1.65241	2.13835	0	1.44297	2.08157	0	1.04199	0.654564	0	0.742118	0.985674
-1.4803e-16	0.741246	1.32403	2.96e-16	0.057215	0.855769	4.44089e-16	1.02066	1.21145	0	0.350122	0.967559
0	2.28388	2.47119	0	1.92896	2.83502	0	1.41525	1.05597	2.22045e-16	1.44476	1.45974
-5.9212e-16	0.122654	0.228267	2.96e-16	-0.08632	0.108689	-8.8818e-16	-0.05168	-0.09009	-2.96059e-16	0.226535	0.539068
-2.9606e-16	-0.55175	-1.03326	0	-0.4024	-0.83854	-8.8818e-16	-0.55318	-0.75501	2.96059e-16	-0.31282	-0.7678
0	-0.17736	0.463251	2.96e-16	0.901248	1.41081	-4.4409e-16	0.765768	1.37667	5.92119e-16	-0.1216	0.21802
5.92119e-16	-0.36952	-0.42195	1.18e-15	0.400694	0.3729	0	-0.34313	-0.28959	5.92119e-16	-0.07338	-0.10974
0	0.606666	0.592662	2.96e-16	0.205556	0.85246	0	0.645076	0.730209	-2.96059e-16	0.401045	0.562
-2.9606e-16	0.882398	1.26239	1.18e-15	0.924544	1.22354	8.88178e-16	1.16519	0.67533	-5.92119e-16	0.545743	0.564788
1.4803e-16	0.931464	1.55502	0	-0.31677	-0.4496	-4.4409e-16	0.938473	1.28476	2.96059e-16	0.40705	0.303067
-5.9212e-16	-0.27709	-0.3712	1.18e-15	0.163664	-0.36402	0	-0.15042	-0.28776	-1.18424e-15	-0.06217	-0.50799
-8.8818e-16	-0.37354	-0.71488	1.18e-15	-0.26078	-0.84262	8.88178e-16	-0.09298	-0.29269	0	-0.07115	-0.51551
0	-0.16392	-0.13078	0	0.72998	0.73574	4.44089e-16	-0.16111	-0.21156	-2.96059e-16	-0.3738	-0.22516
-2.9606e-16	0.740415	1.33264	2.96e-16	0.541231	1.31898	4.44089e-16	1.30178	2.06296	2.96059e-16	0.221225	-0.01041
-7.4015e-16	-0.03706	-0.03745	0	0.9331	1.31827	4.44089e-16	-0.13014	0.219996	0	-0.13918	-0.34598
-8.8818e-16	-0.91947	-1.21992	-1.8e-15	-0.34334	-1.00046	8.88178e-16	-0.37677	-0.40517	1.18424e-15	-0.50929	-0.9622
2.96059e-16	-0.02537	0.223045	1.18e-15	0.208331	0.270885	8.88178e-16	0.076887	0.212146	-5.92119e-16	0.135616	0.071703
2.96059e-16	0.62866	0.746616	-3e-16	-0.27364	0.091374	-4.4409e-16	0.546002	0.785346	1.18424e-15	0.178089	0.42059
-5.9212e-16	-0.92583	-1.05174	5.92e-16	-0.48786	-0.61389	8.88178e-16	-0.81119	-0.42788	0	0.134259	-0.08716
0	1.20846	2.08732	-3e-16	0.270961	1.33387	4.44089e-16	1.27529	1.50741	-2.96059e-16	0.417939	1.27658
0	-0.49093	-0.5814	5.92e-16	-0.07804	-0.06997	0	-0.23655	-0.16032	5.92119e-16	-0.46256	-0.33461
2.96059e-16	-0.08639	-0.07776	-1.8e-15	0.330506	0.29869	8.88178e-16	-0.41999	-0.41284	0	-0.12534	-0.13877
2.96059e-16	-0.8994	-1.23778	-5.9e-16	-0.36892	-0.99678	-8.8818e-16	-0.84571	-0.72702	-5.92119e-16	-0.53264	-1.00323
1.4803e-16	0.378112	0.386831	2.96e-16	0.266251	0.279858	4.44089e-16	0.119264	-0.22089	-2.96059e-16	0.140831	-0.21937
2.96059e-16	1.8373	2.29858	8.88e-16	1.0514	2.01089	4.44089e-16	1.4728	1.48686	-2.96059e-16	1.25379	1.37969
-2.9606e-16	-0.64562	-1.2051	-1.2e-15	-0.87102	-1.39699	8.88178e-16	-0.59749	-0.69964	-5.92119e-16	-0.52173	-0.60997
0	0.381902	0.614707	0	-0.26127	0.137001	-8.8818e-16	0.637097	0.64524	5.92119e-16	0.542977	0.913658
0	0.226338	-0.48808	0	0.286282	-0.29854	-2.2204e-16	-0.05309	-0.0779	0	0.369524	1.20564
5.92119e-16	-0.50218	-0.72223	5.92e-16	-0.61803	-0.805	0	-0.55218	-0.61148	-5.92119e-16	-0.22855	0.080103
2.96059e-16	0.404464	0.563738	-8.9e-16	1.4152	2.12078	0	0.481233	0.602603	-5.92119e-16	0.354018	0.554541
0	0.1508	-0.03291	0	0.114963	0.077376	0	0.016254	-0.05285	0	-0.04774	0.037461
8.88178e-16	-0.7002	-1.22747	-5.9e-16	-0.77784	-1.30752	0	-0.46796	-0.56323	-1.18424e-15	-0.42679	-0.76176
0	-1.1645	-1.79306	0	-1.1144	-1.83891	0	-0.81598	-0.82991	5.92119e-16	-0.57175	-1.06137
1.4803e-15	-0.02548	-0.06981	5.92e-16	-0.23203	-0.30294	-8.8818e-16	-0.19804	-0.27836	-5.92119e-16	-0.00467	0.161648
-2.9606e-16	-0.61246	-0.77433	0	-0.14002	-0.35191	0	-0.25862	-0.2834	5.92119e-16	-0.23478	-0.3279
-2.9606e-16	-0.13098	-0.19025	5.92e-16	-0.27627	-0.24093	8.88178e-16	-0.12123	-0.13164	-1.77636e-15	0.229437	0.286978
-2.9606e-16	0.008886	0.703025	-4.4e-16	0.915405	0.896757	0	1.31211	1.19522	0	0.911486	0.76459
7.40149e-17	0.5055	1.69133	0	1.07469	2.14689	0	2.37813	2.5216	0	-0.49221	1.31335
0	0.160903	0.84613	0	0.393574	1.17067	0	1.46142	2.70376	0	0.310056	0.227775
-8.8818e-16	-0.31724	-0.56814	-5.9e-16	-0.44161	-0.58758	8.88178e-16	-0.46814	-0.52637	-1.77636e-15	-0.0892	-0.10897
5.92119e-16	-0.71832	-1.29733	0	-1.17036	-2.00412	8.88178e-16	-0.65253	-0.94948	-1.18424e-15	-0.21163	-0.7208
7.40149e-16	0.514446	0.678178	-3e-16	0.794875	0.9664	0	1.06739	1.14112	0	0.383693	0.348727
5.92119e-16	-0.8652	-1.13176	1.78e-15	-0.58451	-1.34785	0	0.074673	-1.13741	-5.92119e-16	-0.39159	-1.1291
0	2.61872	3.16654	0	1.72453	2.39824	-8.8818e-16	0.253297	0.509517	-5.92119e-16	1.48379	1.63784
5.92119e-16	0.306393	0.341257	5.92e-16	-0.10504	0.018534	8.88178e-16	0.421619	0.55658	-5.92119e-16	0.116566	0.233435
-2.9606e-16	-0.35897	-0.51649	0	-0.16232	-0.30769	8.88178e-16	-0.71666	-0.36993	5.92119e-16	0.053667	-0.00605
0	0.014682	-0.17392	0	0.209114	-0.00207	0	-0.27265	-0.40168	-1.18424e-15	0.089722	0.023093
1.4803e-16	-0.17332	-0.00112	5.92e-16	0.132291	0.157576	-4.4409e-16	0.299106	0.298728	-5.92119e-16	-0.30231	-0.38761
0	-0.01825	0.16465	5.92e-16	-0.06053	0.506519	8.88178e-16	-0.01303	0.281599	0	0.029781	0.174569
2.96059e-16	0.09133	0.096603	-5.9e-16	0.094267	0.085452	0	-0.00838	0.024112	2.96059e-16	0.065383	0.019276
0	0.359797	0.42164	5.92e-16	-0.01097	0.060088	0	0.301584	0.331919	0	0.676117	0.586978
5.92119e-16	0.070583	0.025451	-5.9e-16	0.022166	-0.21019	8.88178e-16	0.281127	0.245574	-5.92119e-16	0.106114	-0.02385
-1.4803e-16	0.942164	1.13952	-3e-16	-0.08955	0.3536	0	0.878517	0.936633	0	0.521255	1.25428
-5.9212e-16	0.143333	0.007657	5.92e-16	-0.30128	-0.18161	0	0.210514	-0.06203	0	0.345568	0.636435
0	0.347474	0.483463	0	0.676133	0.884185	0	0.795704	0.588657	0	0.168404	0.090908
-1.4803e-16	2.61484	3.35027	1.48e-16	2.33457	3.82839	-4.4409e-16	1.65847	1.58129	0	1.51855	1.67351
-2.9606e-16	0.037809	-0.07364	-5.9e-16	-0.17047	-0.33957	0	-0.06668	-0.28096	-5.92119e-16	0.035512	-0.24404
-8.8818e-16	-1.06664	-1.23726	5.92e-16	-0.10763	-0.76927	0	-1.15988	-1.09488	-1.77636e-15	-0.66934	-0.89293
-5.9212e-16	-0.59057	-0.95043	0	-0.30227	-0.76505	0	-0.45029	-0.43743	0	-0.36944	-0.86007
0	-0.40182	-0.60194	5.92e-16	-0.36591	-0.43084	-8.8818e-16	-0.34827	-0.31543	5.92119e-16	-0.16063	-0.28572
-2.9606e-16	-0.00672	-0.13426	0	-0.23187	-0.23826	0	-0.04646	-0.02676	0	0.001198	0.038474
-1.8504e-17	0.176933	-0.18993	0	-0.36384	-0.36384	0	0	1.55368	0	0.016154	-0.2939
0	-0.28314	-0.37702	0	-0.0676	0.194849	-1.1102e-16	-0.50814	0.458299	0	-0.2939	0.338031
-5.9212e-16	-0.08856	-0.18119	-5.9e-16	-0.13777	-0.33186	0	0.059847	0.081063	-5.92119e-16	0.037102	0.069688
0	-0.46792	-0.64099	0	-0.36642	-0.83941	0	0.214485	0.301463	5.92119e-16	0.224853	-0.46066
-2.9606e-16	-0.67407	-0.76749	-5.9e-16	-0.507	-0.57993	0	-0.45798	-0.1292	0	-0.02262	0.174124
0	0.492355	0.684575	0	0.235975	0.333089	0	-0.37275	1.41463	0	0	0
-7.4015e-16	0.031639	-0.00769	2.96e-16	0.127182	0.286268	8.88178e-16	0.196554	0.348769	-5.92119e-16	0.017403	-0.01394
-1.8504e-17	-0.03277	0.396345	0	-0.53145	-0.53145	0	1.48258	1.90465	0	-0.57432	-0.22555
-2.9606e-16	-0.30828	-0.62571	8.88e-16	-0.135	-0.62548	0	0.351262	0.041131	-2.96059e-16	-0.24012	-0.77873
0	-0.36336	-0.85252	5.92e-16	-0.24568	-0.66699	8.88178e-16	0.110745	-0.28267	-1.18424e-15	-0.34563	-0.78258
4.44089e-16	-0.04369	-0.21944	8.88e-16	-0.18259	-0.11255	4.44089e-16	-0.18015	-0.07614	-2.96059e-16	-0.18017	0.026909
2.96059e-16	-0.40471	-0.4554	1.18e-15	0.044211	0.024592	8.88178e-16	-0.20798	-0.06479	-5.92119e-16	-0.26897	-0.21527
1.4803e-16	0.056139	0.129653	-5.9e-16	-0.95421	-1.12739	4.44089e-16	0.101057	0.313413	0	-0.04031	0.106098
-5.9212e-16	-0.75958	-1.07632	0	-0.25741	-0.7674	8.88178e-16	-0.59512	-0.32824	5.92119e-16	-0.44876	-0.86298
0	-0.91761	-0.97374	0	0.408638	0.802777	0	-0.47791	-0.06359	0	0.226584	-0.30329
0	-0.07526	-1.40926	0	0.78576	0.690967	0	-0.40287	-0.38503	0	0.020404	-0.22243
-1.4803e-15	-0.69356	-0.88224	0	-0.09442	-0.42281	0	-0.58124	-0.59711	-5.92119e-16	-0.22384	-0.61443
1.4803e-16	1.04417	1.36419	0	0.311249	1.27848	0	1.01849	1.19821	0	0.558073	1.05096
-1.4803e-15	-0.94025	-1.34004	0	-0.25809	-0.94503	0	-0.87691	-0.79904	-1.18424e-15	-0.51538	-0.85264
-2.9606e-16	-0.17007	-0.30367	-1.8e-15	-0.28182	-0.36891	0	-0.01037	-0.06122	0	-0.05026	-0.15661
2.96059e-16	0.013448	-0.17771	-5.9e-16	-0.30347	-0.25526	0	0.410429	0.305097	8.88178e-16	0.255331	0.394039
-5.9212e-16	-0.50003	-0.7686	5.92e-16	-0.52017	-0.80695	0	-0.59245	-0.56127	-2.36848e-15	-0.23001	-0.12844
2.96059e-16	-0.20167	-0.38194	0	-0.43173	-0.53954	0	-0.29271	-0.30326	5.92119e-16	0.002888	-0.13759
8.88178e-16	-0.55094	-0.82297	0	-0.51896	-0.92696	-8.8818e-16	-0.55094	-0.62047	-1.18424e-15	-0.35202	-0.58031
-1.4803e-16	0.529857	0.606503	5.92e-16	0.054427	0.246836	4.44089e-16	0.600438	0.525272	-5.92119e-16	0.220027	0.341559
8.88178e-16	-0.56019	-0.83655	5.92e-16	-0.54349	-0.70924	-8.8818e-16	-0.54251	-0.45119	5.92119e-16	-0.42182	-0.27539
-5.9212e-16	-0.3075	-0.36717	5.92e-16	-0.2622	-0.40229	0	-0.22446	-0.40887	5.92119e-16	-0.19743	0.089585
0	0.858354	1.13222	-8.9e-16	0.547844	0.781745	0	0.719815	0.841303	0	0.344068	0.249143
5.92119e-16	0.713948	0.777137	0	0.503057	0.359595	8.88178e-16	0.886791	0.264416	0	0.270003	0.254175
0	0.285361	0.08439	-5.9e-16	0.004498	-0.11966	0	-0.10222	-0.23763	-5.92119e-16	0.03419	-0.08323
8.88178e-16	-1.2118	-1.89279	1.18e-15	-1.11541	-1.81876	-8.8818e-16	-0.82243	-0.82611	-5.92119e-16	-0.59287	-1.12523
2.96059e-16	0.014722	-0.24315	-5.9e-16	-0.21588	-0.30674	0	-0.11652	-0.27816	0	-0.07742	-0.37253
2.96059e-16	-0.07578	-0.01803	0	-0.19878	-0.04259	0	0.229559	0.195348	5.92119e-16	0.111908	0.191357
0	-0.58235	-0.95047	-1.2e-15	-0.91537	-1.55223	-8.8818e-16	-0.66922	-0.90157	1.18424e-15	-0.19816	-0.63564
-5.9212e-16	0.202908	0.310062	-3e-16	0.474904	0.810086	8.88178e-16	0.774272	0.879634	0	0.133628	0.246544
2.96059e-16	0.043823	-0.02159	-1.2e-15	-0.37698	-0.40752	0	0.119907	0.045964	-5.92119e-16	0.120898	0.188929
1.18424e-15	-0.33165	-0.63609	-5.9e-16	-0.20226	-0.77315	0	-0.04621	-0.66687	-5.92119e-16	-0.15462	-0.41319
-1.4803e-16	2.5217	2.76342	-3e-16	2.1111	2.6657	0	0.69408	0.170251	-5.92119e-16	0.998935	1.16678
-2.9606e-16	-0.73299	-1.26398	-5.9e-16	-0.85283	-1.57266	8.88178e-16	-0.54891	-0.72087	-5.92119e-16	-0.50767	-0.80916
-2.9606e-16	-1.13458	-1.25106	2.96e-16	0.200645	0.01422	4.44089e-16	-0.73319	-0.1269	5.92119e-16	-0.39031	-0.42192
-2.9606e-16	-0.21897	-0.26344	5.92e-16	-0.12441	-0.45612	8.88178e-16	-0.36353	-0.36656	0	-0.03669	-0.13341
-1.4803e-16	0.986742	1.28971	-3e-16	0.703662	1.47071	-8.8818e-16	0.312189	0.40883	5.92119e-16	-0.10533	0.224351
5.92119e-16	0.007556	-0.22797	1.18e-15	-0.47212	-0.78952	-8.8818e-16	-0.1698	-0.47465	0	-0.00996	-0.03711
-5.9212e-16	0.082799	-0.12184	0	-0.25295	-0.46753	0	0.124139	-0.06822	-1.18424e-15	0.085823	-0.0208
5.92119e-16	1.19673	1.4085	0	-0.28245	0.276364	0	0.674816	0.620597	1.18424e-15	0.126254	0.376491
-4.4409e-16	0.679697	0.842053	8.88e-16	0.716211	0.857211	4.44089e-16	0.60684	0.500475	-8.88178e-16	0.1621	0.141307
0	-0.5032	-0.66955	-5.9e-16	0.010204	-0.40182	0	-0.55423	-0.45647	-5.92119e-16	-0.26354	-0.37506
0	-0.62549	-1.03645	0	-0.27299	-0.83474	8.88178e-16	-0.27697	-0.43224	5.92119e-16	-0.22622	-0.82492
1.18424e-15	-0.09557	-0.31793	-5.9e-16	-0.44748	-0.60974	-8.8818e-16	-0.21129	-0.40998	0	-0.11445	-0.26963
-1.4803e-16	1.00223	1.06272	8.88e-16	0.396826	0.603108	0	0.729181	0.535222	8.88178e-16	0.471256	0.508491
0	0.347031	0.224273	0	0.235975	0.833307	0	0.640485	1.2058	0	0.497027	0.979635
-2.9606e-16	-0.27052	-0.3578	5.92e-16	-0.28201	-0.41263	-8.8818e-16	-0.27651	-0.427	5.92119e-16	-0.04002	-0.11818
2.96059e-16	-0.54614	-0.68924	-1.2e-15	-0.30732	-0.46249	8.88178e-16	-0.55675	-0.31843	5.92119e-16	-0.23974	-0.3226
2.96059e-16	0.283639	0.319856	0	-0.03941	0.256373	8.88178e-16	0.303805	0.560236	0	0.357704	0.373583
0	-0.11285	-0.36143	0	1.366	0.945829	0	0.661269	1.43706	2.22045e-16	0.663612	-0.39084
0	4.74531	5.39658	0	2.99805	3.49396	0	2.31501	2.16864	0	1.36253	0.798942
0	0.538233	0.690159	-1.8e-15	-0.02336	0.460761	0	0.918676	1.0037	5.92119e-16	0.494786	0.580189
-2.9606e-16	-0.71219	-0.96058	1.18e-15	-0.27106	-0.73286	0	-0.8787	-0.69762	1.18424e-15	-0.44439	-0.53209
0	-0.51835	-0.54848	5.92e-16	0.252255	0.037673	8.88178e-16	-0.48949	-0.48427	5.92119e-16	-0.26828	-0.67864
2.96059e-16	1.86271	2.4027	-3e-16	1.65346	2.58539	0	0.943978	0.986846	0	1.22453	1.58182
-4.4409e-16	0.123901	0.380982	-3e-16	0.09276	0.471684	-4.4409e-16	0.504389	0.411381	-2.96059e-16	-0.10494	0.240969
-5.9212e-16	-0.16255	-0.2115	-5.9e-16	-0.06997	-0.07689	0	0.236215	0.276482	2.96059e-16	-0.01051	-0.13126
-5.9212e-16	0.036737	0.010299	2.96e-16	-0.10845	0.121258	0	0.069209	0.025864	-2.96059e-16	-0.16031	-0.16341
0	-0.07184	-0.06959	0	-0.25113	0.124385	8.88178e-16	0.076768	0.423943	-5.92119e-16	-0.01795	0.224937
4.44089e-16	-0.13006	-0.01157	2.96e-16	0.312185	0.486046	0	-0.0793	0.141407	8.88178e-16	-0.07338	-0.01349
-2.9606e-16	-0.03689	0.090665	0	0.527141	0.825086	-4.4409e-16	-0.01822	0.028082	-2.96059e-16	0.043062	-0.16912
2.96059e-16	-0.1424	-0.25485	0	-0.54131	-0.56359	0	-0.37948	-0.53687	5.92119e-16	-0.24822	-0.35932
-5.9212e-16	-0.25176	-0.43056	0	-0.22201	-0.38374	0	-0.36917	-0.34429	5.92119e-16	-0.3425	-0.2769
1.4803e-16	0.383712	0.548102	-1.2e-15	-0.05579	0.330613	-8.8818e-16	0.122463	0.067276	0	0.180094	0.588459
-8.8818e-16	-0.18154	-0.40642	-1.2e-15	-0.2674	-0.57637	0	-0.19197	-0.4569	-1.18424e-15	-0.37978	-0.59333
8.88178e-16	0.143326	0.254202	-5.9e-16	-0.08955	-0.01406	0	0.135355	0.26424	5.92119e-16	-0.03199	-0.07633
-2.9606e-16	0.060107	0.144299	2.96e-16	0.447641	0.599922	0	0.233311	0.291451	5.92119e-16	0.06816	-0.05249
-5.9212e-16	0.007768	-0.09532	1.18e-15	-0.36473	-0.4305	0	-0.0945	-0.19951	5.92119e-16	-0.03196	-0.20164
0	-0.41718	-0.07965	0	0.044523	0.98327	-1.1102e-16	0.46568	1.34173	0	0.904781	0.910031
0	-0.22734	-0.46241	5.92e-16	-0.34508	-0.59484	8.88178e-16	-0.43521	-0.52103	0	-0.06426	-0.10464
0	1.52963	1.73725	-1.5e-16	-0.17926	0.217137	0	1.48147	2.43734	0	0.679222	0.599812
-5.9212e-16	-0.17512	-0.45121	0	-0.27432	-0.17052	0	-0.21073	-0.10769	-5.92119e-16	-0.50805	-0.37589
-8.8818e-16	-0.73052	-1.13874	-5.9e-16	-0.46968	-0.88449	-8.8818e-16	-0.46175	-0.37832	0	-0.39954	-0.72845
-5.9212e-16	0.492667	0.68942	-5.9e-16	0.074246	0.304018	-8.8818e-16	0.481117	0.662024	5.92119e-16	0.260073	0.397559
0	0.181606	0.122781	0	-0.09011	0.075018	8.88178e-16	-0.07508	0.003987	-8.88178e-16	0.190846	0.155868
-2.9606e-16	0.323803	0.360685	-1.2e-15	0.11727	0.337459	0	0.486912	0.514774	-1.18424e-15	0.001864	0.177234
2.96059e-16	-0.2553	-0.23525	5.92e-16	-0.24244	-0.19725	0	0.027083	0.027817	0	-0.22178	-0.1175
-8.8818e-16	0.007083	0.107472	8.88e-16	0.209474	0.498884	0	0.195619	-0.09558	2.96059e-16	0.327816	0.38349
-2.9606e-16	0.407237	0.396622	0	0.243443	0.158015	-8.8818e-16	0.067149	-0.19439	-1.18424e-15	0.392668	0.464853
2.96059e-16	0.130257	-0.11678	-3e-16	0.232336	-0.07079	0	0.035662	0.407264	-4.44089e-16	-0.14516	-0.08452
-8.8818e-16	-0.2179	-0.58745	-5.9e-16	-0.42648	-0.59259	8.88178e-16	-0.41907	-0.42925	-5.92119e-16	0.518651	0.208682
1.85037e-16	4.06402	5.17978	1.48e-16	3.18921	5.7015	0	1.44321	1.67684	8.88178e-16	1.63641	2.03345
0	-0.77667	-1.25633	-5.9e-16	-0.95428	-1.52198	8.88178e-16	-0.71482	-0.62415	0	-0.57868	-0.72707
0	-1.23006	-1.90888	-5.9e-16	-1.23953	-2.0918	-8.8818e-16	-0.89797	-0.91298	1.18424e-15	-0.68135	-1.17517
-2.9606e-16	-1.12466	-1.72522	0	-1.158	-1.98648	0	-0.86314	-0.81933	-1.18424e-15	-0.74943	-1.10475
-8.8818e-16	-1.01732	-1.5849	0	-1.1189	-1.84306	0	-0.54394	-0.70062	-5.92119e-16	-0.54611	-0.87067
-2.9606e-16	-0.0251	-0.01251	-1.2e-15	-0.18499	-0.0581	0	0.153391	0.053734	5.92119e-16	0.255096	0.35113
0	1.5857	1.88347	0	0.767879	1.85914	-4.4409e-16	1.96234	1.84752	5.92119e-16	1.23277	1.40428
2.96059e-16	-0.27626	-0.46295	-5.9e-16	-0.40663	-0.4821	0	-0.52296	-0.38687	1.18424e-15	0.102713	-0.03677
8.88178e-16	-0.18541	-0.15774	-1.2e-15	-0.34786	-0.26531	0	-0.0321	0.106299	-1.18424e-15	-0.08566	-0.01672
0	-0.53298	-0.51419	-5.9e-16	-0.50385	-0.62769	0	0.026727	0.221555	5.92119e-16	-0.09507	0.053646
5.92119e-16	-1.04833	-1.71046	0	-1.09345	-1.85961	0	-0.62706	-0.76914	-1.18424e-15	-0.55173	-1.04831
-8.8818e-16	-0.90746	-1.14061	1.78e-15	-0.37319	-0.60716	-8.8818e-16	-0.71397	-0.32535	1.18424e-15	-0.23859	-0.35232
-8.8818e-16	-0.31707	-0.4193	-5.9e-16	-0.15412	-0.30847	0	-0.0761	-0.07636	5.92119e-16	-0.12831	-0.15983
-2.9606e-16	0.889148	1.03536	1.18e-15	0.131865	0.137564	8.88178e-16	0.820158	0.417071	-1.18424e-15	0.380466	0.436921
0	0.658317	1.57447	0	0.46478	1.21644	0	2.47536	3.10124	1.4803e-16	0.637406	0.778214
0	-0.21887	0.011676	5.92e-16	-0.21854	-0.01454	-8.8818e-16	0.036663	0.285819	0	-0.07761	0.149931
2.96059e-16	0.126018	0.225232	-3e-16	0.251609	0.178451	0	0.269917	0.328209	0	-0.30804	-0.33281
0	0.212238	-0.73478	1.48e-16	-0.18231	0.056352	0	1.2652	2.24445	-1.85037e-16	-0.53927	-0.29084
0	0.384302	0.500708	-5.9e-16	0.047988	0.176608	0	-0.02663	0.191368	8.88178e-16	0.330399	0.467778
2.96059e-16	0.257583	-0.00134	0	-0.10186	-0.40138	0	-0.15435	-0.35905	1.18424e-15	0.062897	-0.06424
0	0.09702	0.039243	-5.9e-16	-0.04113	0.087133	0	0.232711	0.268613	-1.18424e-15	0.045237	-0.07001
-2.9606e-16	-1.68983	-2.87034	5.92e-16	-2.68753	-3.20187	8.88178e-16	-1.83693	-0.51956	0	-0.92141	-2.52903
5.92119e-16	-1.00091	-1.16652	1.18e-15	0.191648	-0.32583	0	-1.04801	-1.07427	1.77636e-15	-0.66484	-1.11426
0	0.551004	1.92388	0	0.11842	1.37297	0	1.73631	2.85981	0	1.00861	0.958042
5.92119e-16	-1.0421	-1.48498	-5.9e-16	-0.97563	-1.64332	0	-0.59852	-0.64067	1.18424e-15	-0.55506	-0.84117
-2.9606e-16	-1.05877	-1.28528	0	-0.14975	-0.66368	8.88178e-16	-1.06675	-1.02637	2.36848e-15	-0.56157	-0.86062
-5.9212e-16	0.31439	0.46744	-3e-16	0.170982	0.619167	-4.4409e-16	0.902873	1.18702	-2.96059e-16	0.174177	-0.04169
0	-0.17335	-0.53028	0	-0.36453	-0.5305	8.88178e-16	-0.36686	-0.29396	1.18424e-15	-0.10254	-0.04174
0	0.968837	1.34569	-3e-16	0.663716	0.99145	-4.4409e-16	0.958202	0.76332	0	0.745108	0.722133
0	-0.17248	-0.11503	-5.9e-16	-0.20641	-0.00386	-8.8818e-16	-0.1192	0.078826	5.92119e-16	-0.08369	0.20386
-5.9212e-16	-1.20334	-1.69641	-1.8e-15	-1.31508	-1.74192	8.88178e-16	-1.29834	-0.74491	5.92119e-16	-0.82861	-0.84557
2.96059e-16	0.760415	0.732138	5.92e-16	0.796707	0.884753	-8.8818e-16	0.46651	0.197843	-5.92119e-16	0.238896	0.191722
0	0.356999	0.389938	0	0.245377	0.161295	0	0.24201	-0.04246	5.92119e-16	-0.00597	-0.15595
0	-0.35508	-0.49883	-5.9e-16	-0.21841	-0.29098	-8.8818e-16	-0.02036	-0.15769	0	-0.25368	-0.33049
0	-0.88772	-1.35579	-5.9e-16	-0.66229	-1.48689	0	-0.33097	-0.64762	-5.92119e-16	-0.50231	-1.12949
0	0.330942	0.092096	0	0.677639	0.814026	0	0.997552	-0.05282	-2.22045e-16	-0.4296	-1.07139
2.96059e-16	-0.12087	0.082733	-3e-16	1.00891	1.65566	-4.4409e-16	0.864129	0.851634	0	0.89552	0.954745
0	1.80126	1.90737	-3e-16	1.88765	2.47201	0	-0.43468	0.194653	-1.77636e-15	0.999014	1.82879
-2.9606e-16	-0.32859	-0.35781	5.92e-16	-0.20313	-0.25225	-8.8818e-16	-0.10302	0.038931	-5.92119e-16	-0.12154	-0.09723
0	0.204522	0.170053	0	-0.06491	-0.44197	-8.8818e-16	-0.00713	-0.26339	-1.18424e-15	0.012378	-0.16744
8.88178e-16	-0.19262	-0.26676	1.18e-15	-0.02175	-0.20366	-8.8818e-16	-0.52263	-0.33155	-5.92119e-16	-0.02893	-0.17263
-5.9212e-16	0.10883	0.100713	-1.2e-15	0.09616	0.351332	0	0.269662	0.256913	5.92119e-16	0.061774	-0.01444
-5.9212e-16	0.02017	-0.13559	-3e-16	-0.15216	-0.12841	-4.4409e-16	-0.12113	0.174285	-1.18424e-15	-0.05752	-0.15603
0	-0.58802	-0.90115	0	-0.32334	-0.6699	0	-0.59739	-0.30695	-1.18424e-15	-0.19085	-0.58603
2.96059e-16	-0.69288	-0.83465	0	-0.27679	-0.58039	0	-0.7047	-0.46999	0	-0.63966	-0.68963
-9.2519e-17	0.452254	-0.14533	0	-0.33648	-0.79943	0	0.213143	0.1086	0	-0.2939	-0.06613
5.92119e-16	-0.70139	-0.92784	-5.9e-16	-0.65364	-0.9976	0	-0.74807	-0.66713	5.92119e-16	-0.40023	-0.49085
2.96059e-16	-1.24375	-1.37495	5.92e-16	0.977758	-0.37971	0	-0.99352	-2.08147	5.92119e-16	0.001893	-1.54112
2.96059e-16	-1.8168	-2.13298	-5.9e-16	0.396602	-1.23358	0	-1.45545	-2.53582	0	-0.07731	-1.56581
5.92119e-16	-0.44002	-0.50628	5.92e-16	0.010288	-0.29732	8.88178e-16	-0.49596	-0.40858	0	0.034387	-0.21598
-5.9212e-16	0.423575	0.590462	-5.9e-16	0.252773	0.469046	-8.8818e-16	0.449056	0.218449	5.92119e-16	0.274157	0.35439
0	0.117922	0.979207	0	-0.43876	-0.64639	0	0.500434	0.841885	0	0.331807	-0.2939
4.44089e-16	-0.15295	0.034303	-5.9e-16	0.325826	0.425329	0	0.206495	0.140923	0	0.094445	0.196406
-1.8504e-17	0.842838	1.21852	0	-0.6619	0.638913	1.11022e-16	0.749938	0.941935	0	-0.04219	-0.02718
2.96059e-16	-0.68087	-0.84706	2.37e-15	0.083678	-0.56011	8.88178e-16	-0.45595	-0.49349	-1.18424e-15	-0.25905	-0.58903
-5.9212e-16	-0.65126	-0.8287	0	-0.31001	-0.5087	8.88178e-16	-0.5579	-0.19758	5.92119e-16	-0.19155	-0.46049
-8.8818e-16	-0.00787	-0.25128	1.18e-15	-0.33169	-0.41349	-8.8818e-16	-0.26537	-0.34177	0	-0.03777	-0.09426
5.92119e-16	0.063107	0.121823	-5.9e-16	0.255901	0.538296	-8.8818e-16	0.116974	0.294726	-5.92119e-16	0.074084	0.317599
-2.9606e-16	0.992817	1.2848	5.92e-16	0.778809	1.05817	8.88178e-16	0.838857	0.612518	-5.92119e-16	0.545405	0.627799
0	0.664402	1.44289	0	0.774202	1.47642	0	1.11165	1.57777	0	0.509431	1.32388
5.92119e-16	0.762184	0.776147	-5.9e-16	0.35393	0.815536	8.88178e-16	0.607029	0.477803	0	0.386223	0.679687
-1.8504e-17	0.501659	0.641859	0	0	0.225597	0	-0.37275	-0.37275	0	0.021751	-0.2939
-1.4803e-16	1.54642	2.45571	0	3.35606	4.53913	4.44089e-16	1.33641	1.72995	0	0.782889	1.20267
0	0.479837	1.76196	0	0.408359	1.10212	0	1.08867	2.17404	0	1.80263	1.42559
0	1.48114	1.44025	0	0.238847	0.890288	0	-0.10279	-0.1602	0	0.075691	1.03137
-2.9606e-16	1.39652	1.24429	0	0.24155	0.808803	0	0.520985	0.612302	1.18424e-15	0.811823	1.56478
-4.4409e-16	3.09117	3.41788	-1.5e-16	3.40165	4.23946	0	1.17068	0.662156	5.92119e-16	1.33069	1.91296
-2.9606e-16	0.604792	0.972431	5.92e-16	-1.0342	-0.49222	8.88178e-16	1.34495	1.61875	-1.18424e-15	0.230553	0.547105
-5.9212e-16	-0.28641	-0.58657	-1.2e-15	-0.71669	-0.74087	0	-0.22861	0.064619	-5.92119e-16	0.092265	0.39851
-1.0362e-15	0.308883	0.139798	-1.2e-15	0.100322	0.10928	8.88178e-16	0.001185	-0.22594	-5.92119e-16	0.372971	0.281475
1.4803e-16	0.355532	0.358254	-5.9e-16	0.244076	0.431989	0	0.021156	-0.01837	0	0.206367	0.072388
0	0.041968	0.001866	0	-0.07358	-0.33395	8.88178e-16	0.011985	0.030855	-5.92119e-16	-0.08395	-0.35704
2.96059e-16	-0.22176	-0.47479	1.18e-15	-0.24166	-0.66701	0	-0.23694	-0.27516	-1.18424e-15	-0.21305	-0.4215
-2.9606e-16	-1.0519	-1.48795	5.92e-16	-0.68212	-1.40476	0	-0.86088	-0.87652	1.18424e-15	-0.62768	-0.98617
0	-0.13921	-0.09409	-1.2e-15	0.254497	0.510123	0	0.20857	0.325383	1.18424e-15	0.131041	0.212582
-5.9212e-16	0.021445	0.08602	-1.8e-15	-0.06452	-0.35593	0	0.375865	0.409216	0	-0.04239	-0.01487
-1.8504e-17	1.34605	0.606679	0	0.644334	1.00702	0	0.0232	1.28737	0	-0.16494	0.66669
-5.9212e-16	0.841994	0.930342	1.18e-15	-0.04332	0.159291	0	0.741103	0.960635	-1.18424e-15	0.403624	0.357209
-1.8504e-16	-0.19212	-0.21062	-1.5e-16	-1.37613	-0.59815	0	1.24908	1.31908	-1.4803e-16	0.03945	0.737134
0	-0.05541	-0.20348	-3e-16	0.365101	0.224169	0	-0.23436	-0.03245	-2.96059e-16	0.273201	0.180789
0	1.59911	1.92879	0	1.79053	2.00837	0	0.903386	1.84686	0	1.3147	0.145508
0	0.067297	-0.23614	-5.9e-16	-0.33306	-0.61262	8.88178e-16	-0.07786	-0.2182	-5.92119e-16	0.033049	-0.08214
0	-0.13139	-0.22512	1.18e-15	-0.28001	-0.13089	-8.8818e-16	0.037917	0.164506	1.18424e-15	0.193504	0.039713
5.92119e-16	-0.35688	-0.40912	5.92e-16	-0.00855	0.009199	0	-0.15077	-0.09346	0	-0.10782	-0.09634
-8.8818e-16	0.537955	0.609775	1.18e-15	0.079455	0.055642	-8.8818e-16	-0.02054	-0.14596	-5.92119e-16	0.371271	0.421376
2.96059e-16	-0.66312	-0.9665	5.92e-16	-0.60646	-0.8028	8.88178e-16	-0.78677	-0.70002	1.18424e-15	-0.74341	-0.31581
2.96059e-16	-0.54523	-0.81298	5.92e-16	-0.26564	-0.47734	0	-0.31469	-0.23335	0	-0.11601	-0.18153
-5.9212e-16	-0.31624	-0.35905	0	-0.09203	-0.07192	0	-0.04368	0.011919	0	-0.16149	-0.13394
5.92119e-16	1.39552	1.65956	-5.9e-16	0.511145	0.930241	0	0.531873	0.350024	-5.92119e-16	0.917537	1.23335
2.96059e-16	-0.67625	-1.08597	-1.2e-15	-0.64273	-0.98061	0	-0.34525	-0.44411	5.92119e-16	-0.33957	-0.74788
-2.9606e-16	0.622625	0.790634	2.96e-16	0.016854	0.328015	0	0.620576	0.665298	-5.92119e-16	0.365753	0.423211
-2.9606e-16	0.874658	1.21213	2.96e-16	0.238925	0.627289	-4.4409e-16	0.824226	0.942018	-2.96059e-16	0.662865	0.793873
5.92119e-16	-0.08514	-0.09082	-5.9e-16	-0.10661	0.026683	-4.4409e-16	0.247305	0.287102	5.92119e-16	-0.01839	-0.13694
-8.8818e-16	-0.26094	-0.40843	0	-0.25043	-0.35764	0	0.045437	0.070417	0	-0.00144	-0.10444
2.96059e-16	-0.60621	-0.47567	1.18e-15	0.460841	0.151569	0	-0.4276	-0.53017	-5.92119e-16	-0.37433	-0.38142
1.4803e-16	0.055016	-0.12972	0	-0.06311	-0.21623	0	0.201027	-0.16472	5.92119e-16	0.31954	0.039748
0	-0.37472	-0.2733	0	0.063613	-0.74444	2.22045e-16	0.123171	0.003024	2.96059e-16	-0.90115	-0.58186
4.44089e-16	1.14603	1.2803	5.92e-16	2.27279	2.19499	-4.4409e-16	0.562185	0.345356	-2.96059e-16	1.27998	1.11325
0	1.87449	2.44632	-7.4e-17	0.978209	2.06227	0	0.960215	0.847866	0	1.63749	1.9247
1.4803e-15	0.091956	-0.18369	0	0.234366	-0.30553	0	0.25715	-0.26524	5.92119e-16	0.060476	-0.01891
1.4803e-15	-0.95164	-1.46926	-5.9e-16	-0.91674	-1.58799	8.88178e-16	-0.75294	-0.85839	1.77636e-15	-0.45895	-0.72141
0	-0.16947	-0.24632	-3e-16	-0.42757	-0.24103	-4.4409e-16	0.148678	0.237297	5.92119e-16	-0.21283	-0.3635
-1.4803e-16	-0.22374	-0.23885	5.92e-16	-0.16005	-0.06275	0	0.089712	0.235967	8.88178e-16	-0.17346	-0.23196
2.96059e-16	2.14031	2.41569	2.22e-16	2.63107	2.94181	0	0.826568	0.738886	2.96059e-16	0.708794	0.598691
0	0.189529	0	0	0.246282	0	0	-0.37275	0.057173	0	-0.2939	0.110256
0	-0.53831	-0.74632	0	-0.41766	-0.44856	0	-0.11985	-0.12071	2.96059e-16	0.11903	0.10606
8.88178e-16	-0.55098	-0.66956	0	-0.1613	-0.19456	8.88178e-16	-0.45865	-0.43129	1.18424e-15	-0.32462	-0.28508
-2.9606e-16	3.47416	3.78353	1.48e-16	2.84856	3.58978	-4.4409e-16	1.34861	1.16098	0	1.33456	1.60811
-8.8818e-16	1.11139	0.994287	-8.9e-16	2.958	3.20282	0	0.739207	-0.00384	5.92119e-16	0.569834	0.252422
-5.9212e-16	-0.88288	-1.16082	-5.9e-16	0.245881	-0.14265	-4.4409e-16	-0.65013	-0.71633	5.92119e-16	-0.6879	-1.06212
-1.1842e-15	-0.80338	-0.91967	1.78e-15	0.477153	0.014109	8.88178e-16	-0.65801	-0.5077	0	-0.78933	-1.10107
-2.9606e-16	1.03367	1.32908	-3e-16	0.993476	1.70515	-4.4409e-16	0.083198	0.422221	0	0.441746	0.484764
0	-0.91266	-1.56349	1.18e-15	-0.88034	-1.54325	0	-0.67351	-0.75689	1.18424e-15	-0.54555	-0.89263
-1.4803e-16	-0.69265	-0.93637	2.96e-16	-0.69394	-1.06703	0	-0.25699	-0.28858	5.92119e-16	-0.49572	-0.8701
2.96059e-16	-1.18176	-1.69341	-1.8e-15	-1.07208	-1.96187	0	-0.85217	-0.86332	-1.18424e-15	-0.63405	-0.96888
0	-0.24497	-0.25938	-1.2e-15	-0.09097	-0.21879	0	-0.08966	-0.03922	-5.92119e-16	-0.03129	-0.12822
-2.9606e-16	-0.29868	-0.37729	0	-0.33386	-0.18682	8.88178e-16	0.121638	0.448599	-5.92119e-16	0.080966	0.237708
-1.1842e-15	-0.01268	0.055805	-5.9e-16	-0.08599	0.153413	0	0.168582	0.106234	-1.77636e-15	0.166627	0.353494
0	0.047767	0.378593	0	0	0	0	0.820933	1.90465	0	-0.04219	-0.37488
5.92119e-16	0.219006	0.405779	1.18e-15	0.367319	0.66788	4.44089e-16	-0.11453	0.28304	0	0.299692	0.268766
-1.4803e-16	0.262954	0.433008	0	0.219767	0.662323	4.44089e-16	0.175905	0.169432	-2.96059e-16	0.494547	0.521861
2.96059e-16	0.68547	0.593679	1.18e-15	0.55818	0.524992	0	-0.06249	-0.58412	-5.92119e-16	0.113856	0.128736
-5.9212e-16	-0.07478	-0.499	5.92e-16	-0.05249	-0.01922	8.88178e-16	-1.0512	-0.31888	5.92119e-16	-0.29037	-0.20582
2.96059e-16	-0.09747	-0.04398	5.92e-16	-0.09918	0.021627	8.88178e-16	0.185351	0.174803	-5.92119e-16	0.070943	0.234303
5.92119e-16	1.28569	1.46436	0	0.060262	0.450975	8.88178e-16	0.790578	0.17119	0	0.076821	0.179483
1.4803e-16	0.028062	0.117061	0	-0.30448	0.048828	0	0.137628	-0.3275	0	-0.08085	0.41181
0	-0.09779	0.433068	0	-0.37849	-0.26784	0	1.83546	2.97225	0	0.03879	-0.2939
0	4.38849	5.19268	2.96e-16	1.82904	2.52743	2.22045e-16	3.14973	2.6608	-2.96059e-16	2.22845	2.56094
0	-0.08566	-0.46628	-1.2e-15	-0.3983	-0.6973	0	-0.06707	-0.31794	5.92119e-16	0.005019	-0.13277
0	-0.36342	-0.60051	5.92e-16	-0.33672	-0.72053	0	-0.80469	-0.57005	1.18424e-15	-0.44498	-0.41459
-2.9606e-16	-0.89905	-1.46954	0	-0.90902	-1.81519	0	-0.78235	-0.99057	5.92119e-16	-0.5604	-1.01397
0	-0.17782	-0.26378	-5.9e-16	0.170496	-0.08415	-8.8818e-16	0.195933	-0.15832	-5.92119e-16	-0.05107	-0.35103
2.96059e-16	-0.11882	-0.20327	0	0.226897	-0.00888	0	0.239023	-0.09693	-1.18424e-15	0.036349	-0.27835
5.92119e-16	-0.07039	-0.1329	0	0.283691	0.092169	-8.8818e-16	0.252822	0.001113	0	0.032961	-0.35994
0	-0.03789	-0.13495	0	0.264542	0.128991	8.88178e-16	-0.18212	-0.09523	-1.18424e-15	0.037098	-0.11154
0	2.3903	2.56186	2.96e-16	0.623174	0.200166	0	1.78568	1.48617	1.18424e-15	0.460361	0.298224
-4.4409e-16	2.7101	3.15462	0	0.04143	0.403373	4.44089e-16	2.11522	2.52227	5.92119e-16	1.4006	1.69115
-1.4803e-15	-0.41045	-0.75961	0	-0.47178	0.22136	-8.8818e-16	-0.095	0.19754	-1.77636e-15	-1.30673	-1.62345
2.96059e-16	-0.77901	-1.01278	1.78e-15	-0.39694	-0.79031	0	-0.08479	-0.50138	-1.18424e-15	-0.21666	-0.62512
8.88178e-16	0.2537	0.099998	5.92e-16	-0.13278	-0.3409	8.88178e-16	0.091956	0.064388	-1.18424e-15	-0.02627	0.16335
8.88178e-16	-0.08631	-0.18628	1.18e-15	-0.54269	-0.78552	0	-0.39281	-0.10675	0	-0.12238	-0.03488
-1.8504e-17	1.33999	2.11245	0	-0.94707	1.0613	0	1.20757	2.12742	2.96059e-16	-0.36116	0.133178
0	-0.19232	-0.14183	5.92e-16	0.09867	-0.02466	8.88178e-16	-0.18945	-0.16159	0	-0.08717	-0.11746
2.96059e-16	-0.99064	-1.78216	0	-1.31731	-1.96165	8.88178e-16	-0.92324	-0.82866	5.92119e-16	-0.5497	-0.69849
2.96059e-16	-0.24703	-0.36545	0	-0.20416	-0.14128	0	-0.15114	-0.0584	-5.92119e-16	0.367897	0.202683
5.92119e-16	-0.15822	-0.12951	-5.9e-16	-0.06816	-0.20034	0	-0.07236	-0.07464	-5.92119e-16	-0.21289	-0.133
0	0.357403	0.990681	0	0.11842	0.622421	0	1.27472	2.23651	0	0.642749	0.381713
-2.9606e-16	-0.04243	-0.16183	5.92e-16	0.106651	0.035358	-8.8818e-16	0.049805	-0.0425	-5.92119e-16	0.082593	0.011373
0	2.02711	2.03068	1.18e-15	0.820571	1.57211	-8.8818e-16	1.28569	0.952606	-5.92119e-16	0.88997	1.06748
0	-0.20788	-0.31055	-1.2e-15	-0.11348	0.072981	8.88178e-16	-0.06934	-0.05585	1.18424e-15	-0.1805	-0.2982
5.92119e-16	0.330337	0.332629	-5.9e-16	0.301	0.371936	0	0.307298	0.232452	0	0.170909	0.10674
-4.4409e-16	0.884583	1.30124	-5.9e-16	1.35491	1.93863	4.44089e-16	0.735638	0.65585	0	0.465627	0.369606
1.4803e-16	2.26715	2.67581	-3e-16	1.50685	1.87528	0	1.55766	0.814708	0	1.11141	1.03925
0	-1.00503	-1.24903	-5.9e-16	-0.37527	-1.0181	8.88178e-16	-1.02901	-0.86579	1.18424e-15	-0.5341	-0.80655
5.92119e-16	0.548504	0.67923	-1.2e-15	0.339889	0.727876	0	0.271606	0.359847	5.92119e-16	0.358809	0.714966
-5.9212e-16	-0.25191	-0.39521	-5.9e-16	-0.27057	-0.52773	-8.8818e-16	-0.20391	-0.28056	1.18424e-15	-0.11696	-0.23981
-2.9606e-16	-0.09818	-0.31599	0	-0.42179	-0.45807	-8.8818e-16	-0.31415	-0.14635	5.92119e-16	-0.01239	0.002066
-5.9212e-16	-1.11752	-1.73829	5.92e-16	-0.96503	-1.7083	-8.8818e-16	-0.83666	-0.88298	-5.92119e-16	-0.63962	-1.07995
4.44089e-16	0.002206	0.09949	-5.9e-16	0.28358	0.086431	-4.4409e-16	-0.07156	-0.10511	8.88178e-16	-0.35755	-0.30976
-2.9606e-16	-0.38862	-0.24806	1.18e-15	0.178317	0.058902	4.44089e-16	0.277406	0.455909	-5.92119e-16	0.253577	-0.01685
0	0.119219	0.059441	0	0.161303	0.215674	0	0.35723	0.272093	-5.92119e-16	0.076737	-0.03121
0	-0.08558	-0.14915	-5.9e-16	-0.23361	-0.08815	0	0.165095	0.385426	-5.92119e-16	0.174226	0.07115
0	0.244409	0.291679	-5.9e-16	-0.03568	0.246606	8.88178e-16	0.335925	0.716978	-5.92119e-16	0.192722	0.549785
0	4.17038	5.83872	2.96e-16	2.0431	5.06921	4.44089e-16	1.9055	2.3945	0	1.84116	3.12754
5.92119e-16	-0.75934	-1.19962	1.78e-15	-0.62815	-1.12133	0	-0.4876	-0.56302	0	-0.45533	-0.75331
0	-0.1596	-0.24963	5.92e-16	0.750466	0.284198	8.88178e-16	0.074256	0.15499	1.18424e-15	0.025773	-0.31964
-2.9606e-16	-0.04625	0.008786	-3e-16	0.015624	0.013732	-4.4409e-16	0.083995	0.051819	-5.92119e-16	0.093826	0.03182
2.96059e-16	1.10944	0.851598	1.18e-15	-0.34024	-0.0881	-8.8818e-16	1.4408	1.84212	0	0.653248	1.11265
5.92119e-16	-1.15706	-1.39667	2.96e-16	-0.06016	-0.15694	-8.8818e-16	-0.88103	-0.58255	1.18424e-15	-0.66194	-1.07226
4.44089e-16	0.270407	0.14449	-3e-16	0.533419	0.557325	0	-0.14095	-0.48724	0	0.301763	0.289089
5.92119e-16	1.99993	2.48443	5.92e-16	1.32951	1.81093	0	0.587941	0.360084	0	0.258108	0.999494
-1.4803e-16	-0.3007	-0.10252	0	-0.24898	-0.03275	0	0.055658	-0.02657	0	0.057992	0.084334
-2.9606e-16	0.498137	0.569438	2.96e-16	0.398628	0.562872	4.44089e-16	0.079593	0.197039	-8.88178e-16	0.199502	0.183972
-8.8818e-16	-0.2712	-0.38223	8.88e-16	-0.11856	-0.309	0	-0.23402	-0.90507	5.92119e-16	-0.08772	-0.33096
0	0.082823	0.114158	-1.2e-15	-0.02954	0.039763	0	0.069375	0.234271	5.92119e-16	-0.07298	-0.08157
-1.1842e-15	-0.35212	-0.31716	-5.9e-16	0.150367	0.120917	0	-0.22331	-0.29066	0	-0.19	-0.09559
0	0.107633	0.295517	0	0.224868	0.492793	4.44089e-16	0.461811	0.721856	-1.18424e-15	-0.02321	0.125534
5.92119e-16	-0.97185	-1.28039	-5.9e-16	-0.1708	-0.82634	8.88178e-16	-0.93438	-0.53102	0	-0.55218	-1.04364
-8.8818e-16	-0.02139	-0.3107	0	-0.22479	-0.40503	0	-0.34448	-0.23115	0	-0.11387	-0.22772
-1.4803e-16	2.35893	2.51893	-3e-16	1.22706	1.77191	8.88178e-16	1.48805	0.993529	1.77636e-15	1.01895	1.31003
-2.9606e-16	-0.14676	-0.51842	-5.9e-16	-0.44079	-0.83873	0	-0.15364	-0.52195	0	-0.2502	-0.58365
0	-0.91032	-1.13556	0	-0.13101	-0.82939	-8.8818e-16	-0.77788	-0.80465	-1.18424e-15	-0.52452	-1.06915
2.96059e-16	0.243457	0.286209	-8.9e-16	0.774246	0.80939	0	0.336932	0.419284	-5.92119e-16	0.240971	0.173259
-5.9212e-16	0.085362	-0.15767	5.92e-16	0.047549	0.297587	0	0.041911	0.082376	1.18424e-15	-0.20563	-0.15949
8.88178e-16	0.115925	0.052645	-1.2e-15	0.429847	0.373363	8.88178e-16	0.06916	0.207724	-1.77636e-15	-0.23239	-0.24627
-1.1842e-15	-1.11394	-1.4944	-1.2e-15	-0.70982	-1.34628	8.88178e-16	-1.06864	-0.93614	-1.18424e-15	-0.7096	-0.88866
-2.9606e-16	0.441524	0.400758	1.18e-15	0.104748	0.021667	-8.8818e-16	0.279164	-0.06574	1.18424e-15	-0.07538	-0.06764
2.96059e-16	-0.37205	-0.54588	-5.9e-16	-0.32323	-0.5285	0	-0.38664	-0.45054	-1.18424e-15	0.034964	0.166227
0	0.136022	0.195576	-8.9e-16	0.126226	0.065631	0	0.067006	0.180818	-2.96059e-16	0.13517	0.22465
0	0.165212	0.324027	0	0	0.274622	0	0.385688	1.40051	0	0	0.381713
2.96059e-16	0.637232	0.69775	8.88e-16	0.653917	1.02624	4.44089e-16	1.22138	1.40494	5.92119e-16	0.530474	0.756212
0	-0.37611	-0.59149	5.92e-16	-0.56377	-0.5625	0	-0.74665	-0.5271	-5.92119e-16	-0.22239	-0.09758
0	-0.37768	-0.63407	0	-0.4981	-0.80132	0	-0.31407	-0.47399	0	-0.19989	-0.52924
-1.4803e-15	1.32191	1.37352	1.78e-15	0.496638	0.884397	-8.8818e-16	0.516523	-0.12208	0	0.335857	0.377264
-1.4803e-16	0.956171	0.883077	0	0.314127	0.886812	-8.8818e-16	0.074857	-0.46102	0	0.570651	0.681934
2.96059e-16	-0.02588	-0.21591	-5.9e-16	-0.25207	-0.53356	8.88178e-16	-0.09778	-0.36969	1.18424e-15	-0.19207	-0.19211
-8.8818e-16	-0.11067	-0.40229	0	-0.3715	-0.42076	0	-0.14887	-0.0255	0	0.062774	-0.04395
8.88178e-16	-1.10026	-1.36822	0	-0.11489	-0.92622	0	-1.06777	-1.0729	1.77636e-15	-0.8068	-1.2761
0	0.410908	1.25521	0	0.246282	1.49944	2.22045e-16	0.800352	1.08943	-1.11022e-16	0.343773	-0.24625
-4.4409e-16	0.276217	0.823648	2.96e-16	-0.49776	-0.09734	0	0.15228	0.248059	-1.18424e-15	-0.04067	-0.00267
0	0.304073	0.580268	-5.9e-16	0.3943	0.853198	0	0.353106	0.448749	-1.18424e-15	0.010544	0.266671
2.96059e-16	0.010602	-0.00353	-5.9e-16	-0.31561	-0.06862	8.88178e-16	-0.12442	0.074613	-5.92119e-16	0.123085	0.154508
-2.9606e-16	0.381897	0.324218	5.92e-16	0.162343	0.673103	4.44089e-16	0.293047	0.610775	0	-0.06537	0.159072
-2.9606e-16	-0.06569	-0.29635	0	-0.0998	-0.0072	8.88178e-16	-0.22222	-0.09056	8.88178e-16	0.059283	0.070994
-2.9606e-16	-0.22233	-0.1866	1.18e-15	-0.16722	-0.06546	-8.8818e-16	0.138491	0.063941	5.92119e-16	-0.26793	-0.16085
5.92119e-16	0.229612	0.357776	5.92e-16	0.292492	0.42967	0	0.140356	0.168796	-5.92119e-16	-0.07194	0.078739
-5.9212e-16	-0.89462	-1.15886	5.92e-16	-0.18803	-0.50563	0	-0.89793	-0.70361	1.18424e-15	-0.33484	-0.72848
0	-0.34518	-0.71847	5.92e-16	-0.79385	-1.25526	0	-0.39583	-0.21713	0	-0.27089	-0.32976
0	0.216923	0.516477	0	-0.12309	0.475567	0	0.012938	0.833051	0	0.625709	0.227775
0	-0.27902	-0.32739	2.96e-16	-0.42192	0.022295	0	-0.19255	0.222891	1.18424e-15	-0.1738	0.020216
0	-0.14522	0.631827	0	0.334917	1.39088	0	0.857985	1.26134	-1.11022e-16	0.14595	0.322249
5.92119e-16	-0.1543	-0.27447	5.92e-16	0.063489	0.104315	-4.4409e-16	-0.1893	-0.10741	0	-0.17286	-0.05005
-5.9212e-16	-0.37917	-0.47782	0	0.144798	0.01306	8.88178e-16	-0.60824	-0.36432	1.18424e-15	-0.26969	-0.35529
-5.9212e-16	-0.32486	-0.48406	0	-0.31852	-0.39127	0	-0.37677	-0.27393	0	-0.29402	-0.36431
1.4803e-16	-0.0399	-0.07018	2.96e-16	-0.28733	-0.22606	0	0.240769	0.314281	0	-0.08289	-0.16101
-4.4409e-16	0.077496	0.28212	-3e-16	0.048807	0.201215	0	0.294205	0.583605	-2.96059e-16	0.176587	0.147831
0	-0.83197	-1.2415	0	-0.57959	-1.10033	-8.8818e-16	-0.96651	-0.66178	0	-0.30178	-0.57365
0	3.31058	3.95049	0	1.26712	4.09191	0	3.07685	3.55316	-3.70074e-16	3.33841	4.65158
2.96059e-16	-1.12056	-1.50512	5.92e-16	-0.33447	-1.00521	-8.8818e-16	-1.02632	-0.85767	5.92119e-16	-0.64237	-1.00447
8.88178e-16	-0.29471	-0.49131	1.18e-15	0.048365	-0.18061	0	-0.23566	-0.28557	1.18424e-15	0.03258	-0.24413
-8.8818e-16	0.656173	0.825673	0	0.009356	0.519727	8.88178e-16	0.621203	0.528653	1.18424e-15	0.398005	0.584815
-5.9212e-16	-0.25378	-0.19429	5.92e-16	-0.13266	-0.24557	-4.4409e-16	0.437716	0.587246	-5.92119e-16	-0.39383	-0.3792
0	1.22741	1.34553	0	0.033622	0.358804	0	1.40358	1.64472	-5.92119e-16	0.183813	0.415235
2.96059e-16	0.366951	0.596918	2.96e-16	0.74161	1.11645	0	0.26092	0.507715	2.96059e-16	0.236813	0.611708
-1.4803e-16	0.626952	0.871165	0	0.58328	0.664327	4.44089e-16	0.561658	0.171597	-2.96059e-16	0.158765	-0.10567
2.96059e-16	-0.03608	-0.4007	5.92e-16	-0.25765	-0.72555	8.88178e-16	-0.1894	-0.61193	-5.92119e-16	0.26375	0.128377
8.88178e-16	0.028727	0.119148	1.18e-15	-0.12413	0.110774	8.88178e-16	0.189357	0.022102	1.77636e-15	-0.01225	0.149564
0	-0.486	-0.71683	-1.2e-15	-0.80681	-1.06927	0	-0.34657	-0.0557	-5.92119e-16	-0.09271	-0.05141
0	0.088035	0.074446	2.96e-16	0.154053	0.34322	0	0.086643	0.194712	0	0.259885	0.330943
0	0.350287	0.540869	8.88e-16	0.115051	0.178701	0	0.577219	0.562941	5.92119e-16	0.154841	0.139953
0	-0.07	-0.09676	8.88e-16	-0.35404	-0.52077	0	0.105025	0.013906	5.92119e-16	0.307885	0.048809
-5.9212e-16	0.024909	-0.34468	0	-0.26568	-0.03001	-8.8818e-16	-0.75471	0.089741	1.77636e-15	-0.50201	0.068579
-2.9606e-16	-0.13717	-0.29465	1.18e-15	-0.48789	-0.88122	0	-0.06148	-0.31488	2.36848e-15	-0.02107	-0.08951
0	0.757096	0.936644	0	-0.41303	0.127119	0	1.13402	1.94404	0	0.364941	0.120997
2.96059e-16	-0.15177	-0.17641	5.92e-16	-0.10687	-0.08439	8.88178e-16	-0.04064	-0.06782	5.92119e-16	0.024404	0.06661
-5.9212e-16	-0.3355	-0.38564	5.92e-16	-0.0999	-0.07847	8.88178e-16	-0.28217	-0.05439	0	-0.18143	-0.14603
5.92119e-16	-0.54634	-0.81788	-1.8e-15	-0.36004	-0.46972	0	-0.48533	-0.50596	-1.18424e-15	-0.25857	-0.62628
0	0.082935	0.145415	-5.9e-16	0.193749	0.298452	0	0.105797	0.060654	0	-0.0921	-0.23631
-2.9606e-16	0.056881	0.117414	5.92e-16	-0.13547	0.077418	-8.8818e-16	-0.15349	-0.03847	1.18424e-15	0.136143	0.335892
1.4803e-16	0.035726	0.150695	0	0.488465	0.715881	0	0.079553	0.097994	-1.18424e-15	0.080685	0.138828
0	-0.69156	-0.85731	0	-0.14418	-0.34165	0	-0.41837	-0.48105	-5.92119e-16	-0.3482	-0.37684
-5.9212e-16	-0.66047	-1.12983	1.18e-15	-0.55672	-1.54245	8.88178e-16	-0.2911	-0.78736	-1.18424e-15	-0.34126	-0.77561
-5.9212e-16	-0.43771	-0.5448	0	-0.36503	-0.47542	8.88178e-16	-0.24945	-0.14806	-5.92119e-16	-0.33831	-0.38238
2.96059e-16	0.379696	0.350826	0	0.195565	0.475854	0	0.118482	0.07406	-1.18424e-15	0.140265	0.36944
0	-0.09716	-0.08745	5.92e-16	-0.06922	-0.15373	8.88178e-16	-0.0517	0.204836	-5.92119e-16	-0.02853	-0.0916
-8.8818e-16	0.48049	0.655248	-5.9e-16	-0.15745	0.187279	0	-0.31884	-0.16217	1.18424e-15	0.404944	0.592323
-1.8504e-17	-0.18993	0.063707	0	0	0.575673	0	0.635652	0.892154	0	0	0.848387
8.88178e-16	-0.027	0.00024	1.78e-15	-0.04291	0.080496	0	-0.25449	-0.29027	0	0.058888	0.35892
-8.8818e-16	0.101213	0.32048	5.92e-16	-0.9493	-0.68327	-8.8818e-16	0.600025	0.709018	-5.92119e-16	-0.10515	0.104958
0	-0.57042	-0.6916	0	-0.2419	-0.55252	0	-0.328	-0.31538	0	-0.1857	-0.48425
5.92119e-16	-0.27061	-0.3186	5.92e-16	-0.18671	-0.41378	8.88178e-16	-0.25626	-0.10414	5.92119e-16	-0.18683	-0.3975
-2.9606e-16	-0.01747	-0.17398	0	-0.63264	-0.92522	8.88178e-16	-0.08839	-0.4712	1.18424e-15	-0.05901	-0.14598
-2.9606e-16	-0.09716	-0.30347	1.18e-15	-0.67243	-1.00886	8.88178e-16	-0.16214	-0.55136	-5.92119e-16	-0.09314	-0.14583
0	-0.4666	-0.49102	0	-0.1154	-0.59978	0	-0.17679	-0.37208	0	-0.04322	-0.35883
-2.9606e-16	-0.27341	-0.19991	-3e-16	0.081297	-0.41531	0	-0.11511	-0.29872	0	0.045594	-0.2971
0	-0.2625	-0.8127	1.18e-15	-0.69521	-1.53858	0	-0.15687	-0.78941	1.77636e-15	-0.10604	-0.41223
-5.9212e-16	-0.4204	-0.37454	-5.9e-16	-0.2322	-0.26655	-8.8818e-16	-0.34398	-0.08621	0	1.03207	0.404158
-2.9606e-16	-0.22928	-0.18894	5.92e-16	-0.27525	-0.06276	0	0.143634	0.085265	-1.18424e-15	-0.14936	0.011956
-8.8818e-16	-0.91945	-1.21957	5.92e-16	-0.38865	-0.86453	0	-0.61303	-0.58769	5.92119e-16	-0.47919	-0.91117
8.88178e-16	0.085054	0.147537	-5.9e-16	-0.07025	-0.04213	0	0.063586	0.069416	0	0.257786	0.219174
-7.4015e-16	0.398392	0.551944	8.88e-16	0.31309	0.523354	-8.8818e-16	0.428534	0.405458	0	0.25422	0.194121
5.92119e-16	-0.32783	-0.40609	-5.9e-16	-0.23863	-0.33356	0	-0.27018	-0.18211	1.18424e-15	-0.17189	-0.14692
-2.9606e-16	-1.11365	-1.47917	-1.2e-15	-0.34645	-1.01511	0	-0.93108	-0.92274	0	-0.74638	-1.19412
0	-0.28538	-0.30047	0	-0.3743	-0.20467	-8.8818e-16	-0.14397	0.088394	1.18424e-15	-0.08149	0.092895
5.92119e-16	-0.51933	-0.6626	-1.2e-15	-0.16433	-0.19973	0	0.002421	-0.05936	0	-0.09638	-0.43273
-1.1842e-15	-0.51582	-0.976	-1.2e-15	-0.45122	-0.61963	0	-0.32375	-0.38086	5.92119e-16	-0.27533	-0.60682
-2.9606e-16	0.251451	0.394867	-5.9e-16	0.290635	0.504445	-8.8818e-16	0.245517	0.402565	0	0.239915	0.431228
0	0.812715	1.70415	0	0.624997	1.29702	0	-0.21677	-0.35647	0	0.715402	1.09671
1.4803e-15	-0.36909	-0.45113	0	-0.64165	-0.80156	-8.8818e-16	-0.5106	-0.29809	-1.77636e-15	-0.11779	-0.03139
1.4803e-16	-0.51959	-0.75047	-8.9e-16	-0.22991	-0.35091	8.88178e-16	0.125906	-0.52291	-2.96059e-16	-0.38216	-0.58176
7.40149e-16	3.96175	4.73764	5.92e-16	-1.77873	-0.48855	-8.8818e-16	2.6662	3.29305	0	1.42921	2.34957
0	-0.89282	-1.22192	1.18e-15	-0.56314	-1.01198	-8.8818e-16	-0.78459	-0.83123	-1.18424e-15	-0.4327	-0.59586
-4.4409e-16	0.378693	0.644681	2.96e-16	-0.02275	0.457644	-4.4409e-16	0.424913	0.897136	0	0.085808	0.446478
0	-0.73135	-1.11657	1.18e-15	-1.0205	-1.43674	8.88178e-16	-0.49022	-0.21538	0	-0.56888	-0.65249
0	-0.18828	-0.33419	-5.9e-16	0.151216	0.122322	0	-0.19064	-0.14909	1.18424e-15	-0.19825	-0.27662
1.18424e-15	-0.20967	-0.27684	0	0.054089	-0.02784	0	-0.18195	-0.08796	-5.92119e-16	0.009592	-0.02614
0	0.275096	0.249936	0	0.01725	-0.11455	0	0.230949	-0.09811	0	0.115794	-0.12477
7.40149e-16	1.70351	2.04772	5.92e-16	0.977165	1.47144	0	0.661745	0.604938	0	0.796402	0.960355
2.96059e-16	-0.05989	0.201017	2.96e-16	0.669129	0.909177	0	0.22281	0.105673	0	-0.23177	-0.5435
4.44089e-16	-0.37733	-0.49354	5.92e-16	-0.1517	-0.22632	0	-0.15738	-0.16529	5.92119e-16	-0.31907	-0.48704
-5.9212e-16	-0.22389	-0.18685	0	-0.15785	-0.1365	0	-0.3897	-0.36211	-5.92119e-16	-0.2148	-0.13743
2.96059e-16	-0.11643	-0.24812	-5.9e-16	-6.8e-05	0.25564	0	-0.00847	0.082634	0	-0.11419	-0.10206
0	-0.0603	-0.15514	-1.2e-15	-0.13214	-0.06169	8.88178e-16	0.004574	0.072953	5.92119e-16	0.008876	0.032663
-1.4803e-16	0.290099	0.14907	-3e-16	-0.13652	0.369044	4.44089e-16	0.450489	0.610431	-2.96059e-16	0.124678	0.114569
-4.4409e-16	-0.15542	-0.13725	2.96e-16	-0.08772	-0.01793	0	-0.06068	-0.04771	5.92119e-16	-0.08735	-0.40067
-5.9212e-16	-0.74039	-0.74315	2.96e-16	0.312357	-0.23621	0	-0.2128	-0.06177	1.18424e-15	-0.51076	-1.09
-5.9212e-16	-0.74439	-0.91999	5.92e-16	0.149378	-0.38706	0	-0.4288	-0.68257	0	-0.58697	-1.06907
4.44089e-16	-0.25725	-0.25828	0	-0.4959	0.053125	4.44089e-16	0.335252	0.668859	0	0.409826	0.196749
0	0.289071	0.462948	0	0.556591	0.896972	0	0.153995	-0.03365	-1.18424e-15	-0.27634	-0.11552
0	-0.05085	0.694117	0	0.235975	0.333089	0	1.27472	0.135605	0	0.144395	0.279301
0	-0.56855	-0.77306	0	-0.39962	-0.71552	8.88178e-16	-0.42163	-0.58077	-1.18424e-15	-0.1644	-0.30295
0	-0.4807	-0.62337	-1.2e-15	-0.50993	-0.71459	0	-0.41415	-0.30665	-5.92119e-16	-0.28663	-0.21868
-2.9606e-16	-0.52227	-0.8322	0	-0.43876	-0.84275	-8.8818e-16	-0.56964	-0.62556	1.77636e-15	-0.20651	-0.46431
1.4803e-16	0.588738	0.624615	8.88e-16	1.21235	1.53146	-4.4409e-16	0.307426	0.570263	0	0.160553	0.212326
5.92119e-16	0.021133	-0.04246	-5.9e-16	0.051812	0.273731	0	-0.0308	-0.20136	0	-0.05472	-0.08817
0	0.427304	1.31543	0	0.393574	0.986257	0	2.38356	2.94741	0	-0.66878	-0.0933
8.88178e-16	-0.8516	-1.2337	-1.8e-15	-0.20829	-0.62591	0	-1.03131	-0.49859	1.18424e-15	-0.38139	-0.44256
0	0.148689	0.196434	0	0	0	0	0	1.04532	0	0	0
-2.9606e-16	-0.20438	-0.24459	-1.2e-15	-0.11038	-0.31753	8.88178e-16	-0.02173	0.164268	5.92119e-16	-0.3528	-0.42772
5.92119e-16	-0.03317	-0.05609	-5.9e-16	-0.12366	0.065218	0	0.055254	0.131135	0	0.074178	0.126516
-1.4803e-16	0.038779	0.161859	2.96e-16	0.265079	0.482206	4.44089e-16	-0.1467	0.100419	-5.92119e-16	0.086823	0.075498
0	-0.31507	-0.33115	-1.8e-15	0.17753	-0.06757	-8.8818e-16	-0.08827	-0.22923	0	-0.22586	-0.34886
0	0.849346	0.523368	0	-0.11755	-0.08921	0	0.984577	1.1283	0	-0.2939	-0.06613
-1.1842e-15	0.311141	0.530297	0	-0.03848	0.198818	8.88178e-16	0.586973	0.563403	-5.92119e-16	0.242369	0.252813
5.92119e-16	-0.7395	-1.12823	-3e-16	-0.73816	-0.73326	0	-0.4078	-0.17322	5.92119e-16	-0.18838	-0.44409
-2.9606e-16	0.035136	0.131112	-1.2e-15	-0.28208	0.211875	0	0.391259	0.519169	-5.92119e-16	0.248207	0.305662
0	0.231907	0.764198	0	0.27778	-0.35805	0	0.920341	1.60244	0	-0.71882	0.858815
-7.4015e-16	0.769218	0.95265	0	0.391811	0.855975	0	0.420956	0.434331	0	0.66012	0.66895
2.96059e-16	0.106733	0.159758	1.18e-15	0.430638	0.481245	0	0.123885	0.004715	1.18424e-15	-0.09406	0.181005
0	-0.50236	-0.4868	-1.2e-15	-0.50549	-0.72671	-8.8818e-16	-0.30353	-0.4123	-1.18424e-15	-0.43628	-0.44776
2.96059e-16	-0.17452	-0.09741	-5.9e-16	0.037815	-0.10693	0	-0.07102	0.016783	-5.92119e-16	-0.05525	-0.03293
-8.8818e-16	-0.27827	-0.2345	-5.9e-16	-0.01993	0.030356	0	-0.33601	-0.13856	0	-0.13316	0.000151
7.40149e-17	-0.11771	-0.34957	0	-0.71172	-0.26339	0	-0.8364	-0.65677	0	-0.17505	0.613811
0	-0.50853	-0.68914	5.92e-16	-0.70843	-1.0238	-8.8818e-16	-0.48051	-0.35947	1.18424e-15	-0.31345	-0.43106
0	1.26343	1.39686	-5.9e-16	0.162051	0.492801	-8.8818e-16	0.797088	0.17115	0	-0.00071	0.044281
-1.4803e-16	-0.0411	0.142564	-3e-16	0.240749	0.223119	4.44089e-16	0.005663	-0.43144	2.96059e-16	0.053397	0.408285
0	1.33544	1.40163	-1.2e-15	0.434297	0.875048	-8.8818e-16	0.571203	-0.0918	5.92119e-16	0.317351	0.370644
2.96059e-16	0.964867	0.876847	0	0.419601	0.957576	8.88178e-16	0.042719	-0.43655	5.92119e-16	0.45919	0.69565
-2.9606e-16	-0.3183	-0.48144	-1.2e-15	-0.3333	-0.59028	-8.8818e-16	-0.06593	-0.09367	1.18424e-15	-0.05463	-0.14853
2.96059e-16	-0.49964	-0.79484	5.92e-16	-0.47318	-0.96658	-8.8818e-16	-0.57958	-0.73343	-1.18424e-15	-0.35752	-0.57275
-2.9606e-16	-0.44524	-0.47268	-1.2e-15	-0.12638	0.054032	0	0.16558	0.29671	0	-0.43411	-0.49327
0	0.317043	0.541828	1.78e-15	-1.03449	-0.57581	0	0.250653	0.217976	-5.92119e-16	0.844509	1.15803
0	1.37752	2.48044	0	1.43428	1.49944	0	2.99726	3.60731	0	1.05542	1.66614
2.96059e-16	1.84551	2.26203	5.92e-16	0.851285	0.976565	0	1.48369	1.19914	-1.18424e-15	0.635277	0.814729
-2.9606e-16	-0.57629	-0.62344	5.92e-16	0.0325	-0.10855	0	-0.3999	-0.40423	0	-0.25424	-0.28654
3.70074e-17	3.06199	3.679	-1.5e-16	2.46093	2.45565	2.22045e-16	2.20553	2.4725	1.4803e-16	1.10821	1.19198
-5.9212e-16	0.218503	0.211534	-3e-16	0.278231	0.467416	-8.8818e-16	0.247293	0.376066	0	0.260243	0.426991
0	0.376054	0.837438	1.48e-16	-0.76585	-0.50653	0	1.54089	0.994825	-1.4803e-16	-0.12303	0.242593
0	-0.00435	-0.12196	5.92e-16	-0.09485	-0.24259	0	-0.19656	-0.32877	-5.92119e-16	0.237205	0.280823
0	0.113655	0.015216	-5.9e-16	-1.53089	-2.06124	0	-0.74224	-0.15242	-5.92119e-16	-0.32337	-0.0037
-5.181e-16	0.743188	1.68666	1.48e-16	-0.6744	0.313182	-2.2204e-16	1.89326	2.37724	5.92119e-16	0.44985	0.737373
0	-1.14933	-1.53617	-1.8e-15	-0.81293	-1.31384	-8.8818e-16	-0.93784	-0.48815	5.92119e-16	-0.54383	-0.64517
-8.8818e-16	-1.07704	-1.53485	5.92e-16	-1.00388	-1.13132	0	-1.00736	-0.3766	5.92119e-16	-0.41069	-0.4412
2.96059e-16	-0.74031	-1.21758	-1.2e-15	-0.68995	-1.26381	0	-0.66717	-0.65067	-5.92119e-16	-0.4068	-0.66942
5.92119e-16	-0.23038	-0.23614	0	-0.19825	-0.21673	8.88178e-16	-0.28259	-0.03013	0	-0.23699	-0.036
8.88178e-16	-0.34087	-0.49499	5.92e-16	-0.22711	-0.42784	-8.8818e-16	-0.07037	-0.15689	5.92119e-16	-0.11952	-0.19244
2.96059e-16	-0.07588	-0.19001	-1.8e-15	-0.12353	-0.0563	0	0.112618	0.179842	0	0.063882	0.12265
0	0.237868	0.127766	0	0.011073	0.301858	0	1.02617	0.508355	0	1.05183	0.381713
2.96059e-16	1.44972	1.79525	0	0.671568	1.48876	-4.4409e-16	1.06532	1.01362	-2.96059e-16	0.982225	1.22127
5.92119e-16	-0.27894	-0.21474	-5.9e-16	0.378243	0.321653	0	-0.28227	-0.19997	1.18424e-15	-0.22947	-0.28272
-5.9212e-16	-0.3824	-0.56793	1.18e-15	-0.34683	-0.73002	-8.8818e-16	-0.25073	-0.40064	5.92119e-16	-0.19534	-0.28044
0	-0.41453	-0.65761	5.92e-16	-0.28218	-0.59643	-8.8818e-16	-0.04071	-0.19873	5.92119e-16	-0.02953	-0.21639
-2.9606e-16	-0.52358	-0.55389	2.96e-16	-0.2592	-0.37951	0	-0.12901	0.012901	-5.92119e-16	-0.25696	-0.43622
8.88178e-16	-0.1727	-0.34053	-5.9e-16	-0.3905	-0.37289	-8.8818e-16	0.237508	0.283775	0	-0.08522	-0.01995
2.96059e-16	-0.36697	-0.67723	5.92e-16	-0.03882	-0.28648	0	-0.51961	-0.27789	-5.92119e-16	-0.21995	-0.35961
-1.1842e-15	-0.35802	-0.66703	-1.2e-15	-0.57236	-0.84204	8.88178e-16	-0.62829	-0.4407	0	-0.26936	-0.22563
-5.9212e-16	-0.33458	-0.39137	-5.9e-16	-0.2824	-0.06912	-8.8818e-16	-0.22816	-0.21407	5.92119e-16	-0.0591	-0.0702
0	-0.56538	-0.60617	-5.9e-16	0.013271	0.190112	0	-0.15658	0.029544	-1.18424e-15	-0.51068	-0.51342
0	0.106317	-0.01496	-3e-16	-0.61106	-0.64298	0	0.887427	0.891761	0	0.577219	0.404226
-4.4409e-16	1.3274	1.64585	2.96e-16	1.00769	1.78221	0	1.13233	1.05326	8.88178e-16	0.754671	1.0059
-2.9606e-16	-0.47901	-0.58194	2.96e-16	0.22925	0.307887	8.88178e-16	-0.20811	0.023405	0	-0.0809	-0.05626
-8.8818e-16	-0.00591	-0.0288	-5.9e-16	0.136095	0.178703	-8.8818e-16	0.031015	0.212856	5.92119e-16	0.177693	0.208186
0	-0.56713	-0.87785	1.78e-15	-0.17928	-0.66062	0	-0.53284	-0.34851	5.92119e-16	-0.25032	-0.55762
0	0.454027	0.517642	-3e-16	0.012864	0.045002	0	0.186713	0.030814	-5.92119e-16	0.341849	0.332292
-1.4803e-16	0.723195	1.10528	2.96e-16	-0.16537	0.09982	0	0.477154	0.936528	-2.96059e-16	-0.38959	0.251915
-4.4409e-16	1.16358	1.52692	-3e-16	0.251659	0.906744	0	0.322318	0.898519	-1.18424e-15	0.737873	1.21223
-2.9606e-16	0.204533	0.023474	2.96e-16	1.16373	0.807176	0	-0.03496	-0.15315	-1.18424e-15	0.133758	-0.16122
-2.9606e-16	0.369442	0.538468	2.96e-16	0.112704	0.340023	0	0.847509	0.785577	-1.18424e-15	0.068609	-0.10246
0	0.376324	1.85436	0	-0.21117	0.754355	0	2.09138	2.88531	0	0.273467	0.96994
2.96059e-16	0.214408	0.221055	-5.9e-16	-0.50884	-0.35649	-8.8818e-16	0.385289	0.34212	5.92119e-16	0.206074	0.403731
-4.4409e-16	-0.38286	-0.37665	5.92e-16	0.102771	-0.04646	4.44089e-16	-0.31677	0.02248	-5.92119e-16	-0.03282	-0.05755
1.4803e-16	1.35695	2.07904	0	-0.16769	0.954132	0	1.99287	2.40649	-5.92119e-16	0.382421	0.279077
-5.9212e-16	0.259571	0.302657	0	0.036534	0.454301	0	0.162865	0.420687	2.96059e-16	0.261129	0.347852
-4.4409e-16	1.08975	1.39426	5.92e-16	0.742802	1.52261	4.44089e-16	1.26965	1.28946	-8.88178e-16	0.664538	0.875805
-1.4803e-16	-0.47897	-0.06279	-5.9e-16	-0.16402	-0.32549	-4.4409e-16	0.745688	1.37437	0	-0.11225	0.267994
0	-0.44835	-0.50889	5.92e-16	-0.08611	-0.32408	0	-0.35912	-0.42311	-5.92119e-16	-0.17838	-0.50361
-2.9606e-16	1.84327	2.21684	-5.9e-16	-1.07265	-0.12886	0	1.66528	2.18056	1.18424e-15	1.1031	1.86425
1.4803e-16	1.54659	1.69658	0	0.318042	0.490921	-4.4409e-16	1.18619	0.701762	-5.92119e-16	0.747789	0.380182
1.4803e-16	0.07261	0.046259	0	0.989897	1.22855	0	-0.28117	-0.264	-5.92119e-16	0.119847	-0.0449
0	0.732193	0.731749	5.92e-16	0.165078	0.208293	8.88178e-16	0.5577	0.05428	0	0.257304	0.36506
-2.9606e-16	1.10391	1.2371	5.92e-16	0.174575	0.538638	0	0.800386	0.147929	-5.92119e-16	0.105771	0.139737
-1.4803e-16	0.11142	0.168847	-3e-16	0.190365	0.442866	0	0.211844	-0.24138	2.96059e-16	-0.22513	0.390908
-2.9606e-16	1.53484	1.67702	0	0.46583	0.922129	-8.8818e-16	0.484935	-0.10771	1.18424e-15	0.387284	0.487089
-5.9212e-16	1.11198	1.21752	2.96e-16	0.332601	0.973295	0	-0.02276	-0.48883	-5.92119e-16	0.51275	0.750566
-2.9606e-16	0.744296	1.18208	-5.9e-16	0.933864	1.78479	0	0.660208	0.815353	1.18424e-15	0.641237	0.736145
4.44089e-16	0.466164	0.844064	2.96e-16	-0.24506	0.179349	0	0.844727	0.933425	0	0.044199	0.577208
2.96059e-16	0.001579	0.029747	0	0.339002	0.189611	0	0.116119	-0.06216	1.18424e-15	-0.20757	-0.4599
-1.4803e-16	0.225537	0.307653	-5.9e-16	0.370262	0.528019	0	0.562778	0.583088	5.92119e-16	-0.03867	-0.04389
-2.9606e-16	-0.66159	-0.87637	-5.9e-16	-0.38871	-0.60511	8.88178e-16	-0.6802	-0.54209	5.92119e-16	-0.36131	-0.3703
-2.9606e-16	-0.63598	-0.85751	-1.2e-15	-0.38002	-0.55264	0	-0.39496	-0.44802	-5.92119e-16	-0.26828	-0.536
1.4803e-16	0.259957	0.14541	0	0.20618	0.08993	4.44089e-16	-0.3182	-0.23371	5.92119e-16	0.100963	0.005723
0	0.947125	0.628394	0	0.350337	0.243875	0	1.27472	1.68507	0	0.315653	0.49814
-4.4409e-16	0.507118	0.915618	5.92e-16	0.785756	0.820768	4.44089e-16	0.853326	0.949484	5.92119e-16	0.068001	0.119726
0	0.952499	0.865989	0	-0.15359	0.744795	0	0.65201	1.1283	0	0.03879	1.12812
-1.1842e-15	0.334538	0.246772	-1.2e-15	0.199026	0.28367	8.88178e-16	-0.05132	-0.12248	-5.92119e-16	0.422062	0.438935
4.44089e-16	0.908684	1.46991	5.92e-16	0.231719	0.547746	0	0.957734	1.38792	0	0.247805	0.68554
-1.8504e-17	1.44285	2.1367	0	0.713171	1.91153	0	2.59066	3.38289	0	0.594335	0.99103
2.96059e-16	0.073013	0.207953	-3e-16	0.508317	1.23435	8.88178e-16	0.429778	0.483723	5.92119e-16	-0.24993	-0.16672
-2.9606e-16	-0.25741	-0.58041	0	-0.67468	-1.04403	8.88178e-16	-0.59777	-0.48806	5.92119e-16	0.207972	0.244101
1.4803e-16	1.26838	1.26811	2.96e-16	2.49278	3.09376	0	1.50585	1.78159	0	1.52045	1.30306
0	0	0.195324	0	0	0.225597	0	0.262902	-0.37275	0	0	0.75186
-5.9212e-16	-0.34296	-0.50705	5.92e-16	-0.1197	-0.42798	0	-0.12587	-0.3003	0	-0.2046	-0.33774
2.96059e-16	-1.13655	-1.47718	5.92e-16	-0.17801	-0.40954	8.88178e-16	-0.79952	-0.53674	0	-0.43055	-0.72694
2.96059e-16	-1.98792	-2.65581	-7.4e-17	2.60648	2.50617	4.44089e-16	-1.71781	-1.78205	0	-0.62696	-1.74926
-4.4409e-16	-0.01576	-0.04902	5.92e-16	0.113046	0.283194	0	0.109054	0.383164	-2.96059e-16	-0.16374	-0.03256
5.92119e-16	0.37691	0.487683	0	0.024777	0.2782	0	0.148347	0.135026	-5.92119e-16	0.196977	0.374147
5.92119e-16	0.297985	0.170155	-1.2e-15	0.208404	0.251668	-8.8818e-16	0.144726	0.06579	-1.77636e-15	0.207675	0.089591
2.96059e-16	0.052958	0.185575	1.18e-15	0.185879	0.35365	0	0.586169	0.932534	0	0.007475	0.21345
-4.4409e-16	-0.11389	-0.123	0	0.109224	0.466054	0	-0.2736	0.135949	2.96059e-16	0.331377	0.111392
-4.4409e-16	0.515462	0.662871	-3e-16	0.55384	0.814235	-8.8818e-16	0.167777	0.24032	-5.92119e-16	0.384326	0.43564
2.96059e-16	-0.32844	-0.37861	2.96e-16	-0.2174	-0.05203	0	0.06745	0.051691	5.92119e-16	-0.10857	-0.20942
-2.9606e-16	-0.07558	-0.1199	-5.9e-16	0.117212	0.271056	8.88178e-16	0.193517	0.251334	0	0.039347	0.06234
0	0.45614	0.265991	0	0	0.44833	0	0.389109	1.2058	0	-0.35263	0.222844
-2.9606e-16	-0.2427	-0.21544	5.92e-16	-0.22447	-0.15564	0	-0.11172	-0.04174	0	-0.16589	-0.00841
-2.9606e-16	-0.83423	-1.19975	-1.2e-15	-0.59666	-0.90212	0	-0.76028	-0.51297	1.18424e-15	-0.35723	-0.4702
0	0.451643	0.469038	0	0.02307	0.319463	-8.8818e-16	0.590606	0.361092	0	0.268648	0.590572
5.92119e-16	0.241385	0.270867	5.92e-16	0.104737	0.184407	0	0.193234	0.091205	-1.18424e-15	0.29488	0.416795
2.96059e-16	0.500417	0.590853	1.18e-15	0.205826	0.207729	0	0.423631	0.421303	-5.92119e-16	0.113454	0.109521
0	0.080931	0.05722	-5.9e-16	0.198382	0.19489	8.88178e-16	-0.19624	-0.14567	0	0.194864	0.152006
0	-0.11931	-0.31584	0	0.180415	0.164972	0	-0.16798	-0.09274	-1.77636e-15	-0.15481	-0.44748
1.4803e-15	0.694463	0.885957	5.92e-16	0.193217	0.239526	8.88178e-16	0.169528	-0.05938	1.18424e-15	0.465166	0.484661
5.92119e-16	-0.69743	-0.78332	0	0.381957	-0.12558	0	-0.66383	-0.68917	5.92119e-16	-0.52084	-0.96307
5.92119e-16	-0.72679	-1.21442	0	-0.45942	-1.01267	-8.8818e-16	-0.52006	-0.53386	-1.18424e-15	-0.3165	-0.69483
-2.9606e-16	-0.37852	-0.48416	-5.9e-16	-0.30067	-0.20161	-8.8818e-16	-0.17459	-0.09835	0	-0.01594	0.302358
0	-0.40358	-0.76698	5.92e-16	-0.02162	-0.21492	-8.8818e-16	-0.51382	-0.54038	5.92119e-16	-0.20238	-0.54029
-5.9212e-16	-0.9131	-1.19403	0	-0.87644	-1.11581	0	-0.61103	-0.32419	0	-0.6139	-0.52843
-1.1842e-15	0.270648	0.134447	-1.2e-15	0.131465	-0.02765	0	-0.0526	-0.15339	-1.18424e-15	-0.03958	-0.07608
-1.4803e-16	0.198232	0.090459	2.96e-16	0.06785	0.166506	0	0.457563	0.258306	-5.92119e-16	0.316372	0.12547
2.96059e-16	0.417052	0.383484	1.18e-15	0.072448	0.255947	8.88178e-16	0.636733	0.692545	-5.92119e-16	0.354565	0.30667
2.96059e-16	0.320978	0.209103	0	-0.1031	0.041151	8.88178e-16	-0.03115	0.079046	5.92119e-16	0.191062	0.240932
8.88178e-16	-0.75864	-0.97227	0	-0.03853	-0.42998	-4.4409e-16	-0.46484	-0.29013	1.18424e-15	-0.09679	-0.37874
5.92119e-16	1.7956	2.14679	0	0.76212	1.07288	8.88178e-16	0.530335	0.206575	0	-0.01901	0.30196
-1.4803e-15	-0.11065	-0.08005	1.18e-15	-0.14428	-0.31033	0	-0.31871	-0.31882	-5.92119e-16	-0.01315	0.011614
0	-0.48215	-0.60461	-1.2e-15	-0.23852	-0.40475	0	-0.14599	-0.02957	0	-0.12784	-0.18238
8.88178e-16	-0.60598	-0.90992	5.92e-16	0.116635	-0.59513	-8.8818e-16	-0.6359	-0.59961	0	-0.52706	-1.01138
2.96059e-16	0.64533	1.06334	-3e-16	0.329121	0.915411	4.44089e-16	0.713639	1.08105	5.92119e-16	0.329542	0.578803
-2.9606e-16	0.16015	0.381644	2.96e-16	0.133889	0.51539	4.44089e-16	0.373504	0.395168	8.88178e-16	0.345803	0.55105
0	0.422867	0.667432	-3e-16	0.141808	0.322922	4.44089e-16	0.581608	0.256701	-8.88178e-16	0.322044	0.102969
-2.9606e-16	0.091344	0.068689	0	0.270828	0.253414	0	-0.12483	-0.00031	-5.92119e-16	0.257092	0.239106
2.96059e-16	1.44723	1.51974	5.92e-16	0.443017	0.863866	8.88178e-16	0.596009	-0.02934	1.18424e-15	0.415479	0.417841
2.96059e-16	1.02658	0.976137	0	0.37536	0.870382	0	0.02379	-0.47654	-2.96059e-16	0.56734	0.827344
-2.9606e-16	1.21305	1.34841	1.48e-16	2.73104	2.77018	-4.4409e-16	-0.01672	-0.42005	-2.96059e-16	0.683659	0.453913
0	-0.09016	0.013516	0	0.221934	0.566942	0	0.417604	0.574592	8.88178e-16	0.164078	0.042604
5.92119e-16	0.610594	0.938841	0	0.62831	0.713753	0	0.512011	0.399012	5.92119e-16	0.422151	0.401497
0	-0.11413	-0.16301	5.92e-16	-0.10899	-0.22594	0	-0.09419	-0.07017	5.92119e-16	-0.14904	-0.14828
8.88178e-16	-0.33492	-0.21168	5.92e-16	-0.14919	-0.08971	0	0.339933	0.154781	-2.96059e-16	0.042292	-0.1805
1.4803e-16	0.592712	0.679457	-3.7e-16	0.240175	-0.40444	2.22045e-16	0.910365	-0.08931	0	0.80998	0.485766
-5.9212e-16	-0.82754	-1.26648	5.92e-16	-0.90549	-1.59946	8.88178e-16	-0.4213	-0.59114	5.92119e-16	-0.47662	-0.85022
-2.9606e-16	-0.40227	-0.60146	-5.9e-16	-0.04641	-0.31175	0	-0.94508	-0.64237	-5.92119e-16	-0.47572	-0.50497
1.18424e-15	0.489907	0.780963	5.92e-16	0.462754	0.661301	0	0.106704	0.114979	0	0.715642	0.775454
-7.4015e-16	0.341199	0.461893	-3e-16	0.360543	0.827824	0	0.702401	0.817357	0	0.178542	0.029677
8.88178e-16	-1.01543	-1.3013	5.92e-16	-0.18658	-0.82303	-8.8818e-16	-1.23254	-1.10429	5.92119e-16	-0.59663	-0.98731
2.96059e-16	-0.39276	-0.48942	5.92e-16	-0.23816	-0.12101	0	-0.24632	-0.21752	-5.92119e-16	-0.12741	-0.04829
0	-0.35287	-0.47003	0	0.07676	0.130797	8.88178e-16	-0.35991	-0.16658	-5.92119e-16	-0.24101	-0.09035
-1.1102e-16	-0.48409	-0.58229	0	0.01194	0.231596	0	-0.8364	-0.15263	0	0.497027	0.347702
-5.9212e-16	-0.32355	-0.66684	0	-0.4293	-0.52624	0	-0.42677	-0.44453	-5.92119e-16	-0.04593	-0.18122
5.92119e-16	0.124909	0.197616	0	0.023571	0.402226	8.88178e-16	0.434652	0.637648	1.18424e-15	0.264683	0.262353
8.88178e-16	0.253024	0.433399	5.92e-16	0.022661	0.255291	0	0.366018	0.285877	5.92119e-16	0.209119	0.421979
2.96059e-16	-0.5642	-0.7415	1.18e-15	0.085986	-0.14279	0	-0.49001	-0.3444	5.92119e-16	-0.26764	-0.48673
5.92119e-16	0.204365	0.310923	-3e-16	0.005507	0.296449	0	0.310984	0.406002	-5.92119e-16	0.072943	0.19412
5.92119e-16	-0.37084	-0.45965	5.92e-16	-0.24109	-0.32209	0	-0.05824	-0.07817	1.18424e-15	-0.21841	-0.2679
0	-0.41411	-0.42188	5.92e-16	-0.54077	-0.3405	0	-0.11631	-0.03586	5.92119e-16	-0.1973	0.085738
-1.4803e-15	0.193334	0.249115	5.92e-16	-0.28147	-0.2089	0	0.124176	0.173303	1.18424e-15	0.159721	0.248649
-4.4409e-16	-0.5173	-0.448	5.92e-16	-0.308	0.127021	4.44089e-16	-0.13256	0.223761	-5.92119e-16	-0.26198	-0.38125
-5.9212e-16	-0.35908	-0.48376	0	0.052744	-0.02263	-8.8818e-16	-0.6371	-0.40318	5.92119e-16	-0.11804	-0.18034
-2.9606e-16	0.015169	0.093193	-5.9e-16	0.031886	0.361217	0	0.051369	0.421465	5.92119e-16	0.020838	0.347679
5.92119e-16	-0.71944	-0.91496	5.92e-16	-0.00868	-0.37282	0	-0.45774	-0.50498	0	-0.43814	-0.7039
0	1.33033	1.10681	0	-0.17951	0.190129	0	0.76645	0.001276	0	1.54289	0.128625
8.88178e-16	-0.80409	-1.32535	0	-0.68518	-1.39183	-8.8818e-16	-0.6451	-0.73217	-5.92119e-16	-0.56362	-0.9337
0	2.19168	2.48492	0	0.099501	2.0309	0	1.03708	1.46232	-1.18424e-15	1.18058	1.80672
-8.8818e-16	1.97918	2.19807	0	0.22621	2.11214	-8.8818e-16	1.08012	1.42982	0	1.14057	1.73675
0	-0.08287	-0.6156	-3e-16	1.21143	0.203832	0	0.305264	-0.31904	-5.92119e-16	0.563721	0.304242
0	0.302113	0.072394	0	1.53829	1.24872	8.88178e-16	0.176668	-0.19078	0	0.094909	-0.58176
2.96059e-16	-1.07404	-1.57257	-1.2e-15	-0.66399	-1.25391	8.88178e-16	-0.84124	-0.65231	-1.18424e-15	-0.61312	-0.91423
5.92119e-16	-0.35818	-0.44585	5.92e-16	0.170943	0.054644	0	-0.47524	-0.38709	-5.92119e-16	-0.26179	-0.24125
-2.9606e-16	-0.08189	-0.04393	-5.9e-16	-0.07958	-0.04265	8.88178e-16	0.253743	0.207622	5.92119e-16	-0.0276	0.003117
8.88178e-16	0.582621	0.653083	5.92e-16	0.291042	0.267111	8.88178e-16	0.656935	0.212513	0	0.228341	0.203552
-1.4803e-15	0.736158	0.939481	5.92e-16	0.562855	0.801008	0	1.07095	0.955434	0	0.377091	0.555413
0	0.20778	0.279959	0	0.220291	0.379094	8.88178e-16	0.342267	0.212298	0	0.143521	0.332693
-5.9212e-16	-0.37995	-0.56305	1.18e-15	-0.1416	-0.29542	0	-0.4293	-0.42964	-5.92119e-16	-0.00604	-0.19017
-2.9606e-16	-0.54958	-0.97361	-5.9e-16	-0.65801	-1.27676	-8.8818e-16	-0.42859	-0.92644	-1.18424e-15	-0.38877	-0.70314
-8.8818e-16	-0.31735	-0.68205	0	-0.29178	-0.82348	0	-0.18081	-0.49466	1.18424e-15	-0.34597	-0.67549
0	-0.32845	-0.34325	0	0	0.801269	0	0.267734	1.60244	0	0	0.227775
0	0.161207	0	0	0	0	0	-0.32268	-0.71179	0	0	0
-2.9606e-16	-0.42334	-0.60157	0	-0.33948	-0.31345	-8.8818e-16	-0.23758	0.093418	-5.92119e-16	0.192424	0.54439
4.44089e-16	0.703993	0.673883	0	0.231772	0.348524	4.44089e-16	0.551575	0.155998	-2.96059e-16	0.750361	0.537682
-1.4803e-16	1.22947	1.35385	0	0.178834	0.81566	0	0.888379	0.907097	5.92119e-16	0.825085	1.07537
2.96059e-16	0.113577	0.218886	0	0.281938	0.366764	0	-0.21852	-0.10799	-1.18424e-15	0.400259	0.677829
0	0.363114	1.12215	0	-0.36595	1.51877	0	1.509	1.85774	0	-0.47499	0.427305
-8.8818e-16	-1.0409	-1.51502	-5.9e-16	-0.35051	-1.20832	-8.8818e-16	-0.72079	-0.8413	-5.92119e-16	-0.61149	-1.19431
-8.8818e-16	-0.35567	-0.33888	-5.9e-16	-0.15319	0.025612	-8.8818e-16	-0.219	0.025557	0	-0.03635	-0.05811
8.88178e-16	-0.12813	0.14387	-8.9e-16	0.574094	0.846945	0	0.207311	0.471854	5.92119e-16	0.108845	0.217659
2.96059e-16	-0.2726	-0.43023	5.92e-16	-0.14014	-0.2117	0	-0.14626	-0.17073	1.18424e-15	-0.13637	-0.33079
8.88178e-16	-0.60031	-0.66451	0	0.009199	0.053143	8.88178e-16	-0.28992	-0.19424	1.77636e-15	-0.38439	-0.41286
-5.9212e-16	-0.46998	-0.50084	0	-0.2022	-0.59639	-8.8818e-16	0.134762	-0.02806	2.36848e-15	0.127921	-0.01671
1.4803e-16	1.18227	1.28423	-3e-16	0.565007	1.29461	0	0.000612	-0.43021	5.92119e-16	0.549302	0.856471
2.96059e-16	1.59031	1.74324	1.18e-15	0.547305	1.01096	8.88178e-16	0.473734	-0.09487	0	0.36846	0.46463
-2.9606e-16	-0.28011	-0.25324	4.44e-16	-0.04914	-0.25916	4.44089e-16	-0.06606	0.208899	0	0.4207	0.091063
-2.9606e-16	-0.64426	-1.02133	0	-0.44492	-0.98287	-8.8818e-16	-0.38447	-0.43771	-1.18424e-15	-0.49108	-0.65924
8.88178e-16	-0.22255	-0.63758	0	-0.64744	-0.67874	8.88178e-16	-0.39729	-0.3885	-5.92119e-16	-0.3215	-0.40474
0	0.481094	0.613328	-3e-16	0.224453	0.446041	-4.4409e-16	0.39081	0.442467	-8.88178e-16	0.417675	0.529718
5.92119e-16	-0.50205	-0.53362	1.48e-15	0.193063	0.045919	-8.8818e-16	-0.13996	-0.07576	-1.18424e-15	-0.33518	-0.48584
-2.9606e-16	-0.04695	-0.07857	5.92e-16	-0.06675	-0.10864	0	0.149852	-0.04995	5.92119e-16	-0.00717	0.067617
-1.8504e-17	0.523702	0.938002	0	-0.09332	0.369836	0	0.749626	1.13713	0	0.203125	0.751623
0	-0.37156	-0.58422	1.78e-15	-0.52791	-0.66627	-8.8818e-16	-0.19759	-0.1032	0	-0.09359	-0.30306
5.92119e-16	-0.12265	-0.2791	-1.2e-15	0.037066	-0.045	-8.8818e-16	-0.08062	-0.20986	5.92119e-16	0.036152	-0.12313
1.11022e-16	3.78432	4.5971	-1.5e-16	2.50549	3.49762	0	3.02788	2.95255	0	1.91423	1.75893
-4.4409e-16	0.973362	1.25426	2.96e-16	1.24564	1.77042	-4.4409e-16	0.991729	0.298226	-2.96059e-16	0.777062	0.563569
-2.9606e-16	-0.20498	-0.28956	1.18e-15	0.177421	0.099158	0	-0.08335	0.081744	5.92119e-16	-0.1628	-0.07949
2.96059e-16	0.242802	0.264293	-5.9e-16	-0.01305	0.018041	-8.8818e-16	0.015543	-0.08233	-1.18424e-15	0.217824	0.233697
-5.9212e-16	0.426218	0.637631	-5.9e-16	0.243155	0.396253	0	0.07682	-0.07596	5.92119e-16	0.515173	0.542194
-1.1842e-15	-0.46698	-0.7553	1.18e-15	-0.62518	-0.76357	8.88178e-16	-0.10654	-0.38922	1.77636e-15	-0.0493	-0.38306
-5.9212e-16	0.610335	0.69145	-5.9e-16	0.341563	0.7136	-8.8818e-16	0.697168	0.648751	5.92119e-16	0.247582	0.555646
0	1.38453	1.83724	-1.5e-16	2.03708	2.70173	0	0.481218	0.469364	-2.96059e-16	0.948076	1.18524
0	0.708803	1.07867	0	3.32429	3.29199	-4.4409e-16	1.14394	1.3707	-2.96059e-16	0.806605	1.65153
1.18424e-15	-0.46244	-0.68982	-1.2e-15	-0.45928	-0.67917	8.88178e-16	-0.36288	-0.39023	1.18424e-15	-0.33481	-0.56906
-1.4803e-16	0.653509	0.888152	5.92e-16	0.811805	1.0666	0	0.522913	0.553275	-5.92119e-16	0.793972	0.926671
5.92119e-16	-0.86737	-1.31509	0	-1.08307	-1.86998	0	-0.3828	-0.58703	0	-0.52775	-0.88147
7.40149e-16	0.337187	0.567183	5.92e-16	0.363219	0.459477	0	0.530971	0.74566	2.96059e-16	0.420507	0.373825
-8.8818e-16	-1.79329	-2.05439	5.92e-16	-0.86486	-2.14509	-8.8818e-16	-0.10249	-0.87751	-1.18424e-15	-0.7313	-1.96986
-8.8818e-16	-0.84311	-1.29634	-5.9e-16	-0.92226	-1.56355	8.88178e-16	-0.6293	-0.77994	-1.18424e-15	-0.41606	-0.62464
-2.9606e-16	0.460021	0.642803	0	0.090545	0.448032	4.44089e-16	0.561434	0.602877	0	0.23571	0.373788
5.92119e-16	0.608792	0.774886	0	-0.27193	0.0575	8.88178e-16	0.422702	0.449244	5.92119e-16	0.135644	0.411389
-2.9606e-16	-0.00287	-0.14397	0	-0.15543	-0.06799	-8.8818e-16	-0.37294	-0.28933	-1.18424e-15	0.057314	0.14455
0	-0.27863	-0.34406	0	0.190872	0.040899	0	0.052798	0.081057	1.18424e-15	-0.26423	-0.08151
-2.9606e-16	-0.25067	-0.32308	-1.2e-15	-0.18913	-0.23713	8.88178e-16	-0.15565	-0.07873	1.18424e-15	-0.22458	-0.24411
0	0.931602	1.17488	5.92e-16	0.710826	1.52875	0	1.06072	0.799884	-2.96059e-16	0.385785	0.53588
2.96059e-16	-0.04166	-0.16358	0	0.639856	0.378546	0	0.324181	0.251556	-1.18424e-15	0.254935	0.232311
1.03621e-15	-0.17309	-0.33215	1.18e-15	0.277249	0.370052	0	-0.10237	0.140183	1.18424e-15	-0.06394	0.033292
-5.9212e-16	-0.09729	-0.16151	0	-0.2696	-0.33267	0	-0.13511	-0.25597	5.92119e-16	-0.14076	-0.16459
-2.9606e-16	-0.66577	-0.9887	-5.9e-16	-0.57365	-1.0169	0	-0.82715	-0.77145	-1.18424e-15	-0.49736	-0.63346
-7.4015e-17	-1.0127	-0.92327	0	-0.22709	-0.74441	2.22045e-16	-0.01108	-0.52135	-1.4803e-16	0.507054	-0.57071
0	-0.61602	-0.71333	-3e-16	-0.11399	-0.53405	0	-0.36007	-0.14744	-5.92119e-16	-0.05357	-0.40548
2.96059e-16	-0.8114	-0.98357	-5.9e-16	0.020654	-0.58056	0	-0.93231	-0.99808	0	-0.48449	-0.93881
-1.1842e-15	-0.93029	-1.49754	0	0.131229	-0.4063	-8.8818e-16	-0.83574	-0.60606	1.18424e-15	-0.49338	-0.89494
2.96059e-16	-0.16999	-0.44558	-5.9e-16	-0.06039	-0.34564	0	-0.41667	-0.66888	-5.92119e-16	-0.24356	-0.23539
-3.7007e-16	0.133197	0.33217	1.48e-16	0.284491	0.489014	4.44089e-16	0.86843	0.714634	0	0.717726	0.35129
-7.4015e-17	2.22796	2.63675	-1.5e-16	1.04583	1.31576	-4.4409e-16	1.03189	1.21737	-1.4803e-16	0.909124	1.04646
1.4803e-16	2.28776	2.87652	-3e-16	3.08806	3.58543	0	1.62819	1.30311	5.92119e-16	0.831183	0.892235
-8.8818e-16	-0.60239	-0.78099	-5.9e-16	-0.39519	-0.68761	-8.8818e-16	-0.37739	-0.31745	0	-0.1704	-0.34818
0	0.323471	0.489497	5.92e-16	0.786368	0.894347	0	0.191924	0.31378	-1.77636e-15	0.063738	0.146985
5.92119e-16	1.21435	1.52334	0	1.36226	1.34787	0	0.418051	0.538854	0	0.419667	0.891079
0	2.15803	2.70804	0	2.49104	2.92611	0	0.872506	0.703446	-1.4803e-16	0.846227	1.02527
5.92119e-16	0.089098	0.025882	1.18e-15	-0.40389	-0.3731	0	-0.01105	-0.06573	0	-0.09631	0.087607
5.92119e-16	-0.40959	-0.67126	1.18e-15	0.00047	-0.18564	-8.8818e-16	-0.20551	-0.08786	5.92119e-16	0.12866	-0.20651
0	0.100531	0.06646	0	0.039842	0.222881	0	0.141516	0.15207	1.18424e-15	0.056096	0.30048
-5.9212e-16	-0.2801	-0.79858	2.96e-16	-0.3197	-1.02323	0	0.18644	-0.15484	2.96059e-16	-0.10463	-0.78057
2.96059e-16	0.510976	0.550418	1.18e-15	0.081653	0.384059	-8.8818e-16	0.479728	0.359211	0	0.36476	0.437335
0	-0.9152	-1.19217	0	-0.07277	-0.62871	8.88178e-16	-0.67698	-0.53966	0	-0.47539	-0.84387
-7.4015e-17	-0.47716	-1.2671	0	-0.86208	-0.56577	0	1.72476	0.928942	4.44089e-16	-0.18624	0.164476
2.96059e-16	-0.46422	-0.75343	5.92e-16	-0.47573	-0.97215	8.88178e-16	-0.44858	-0.60938	1.77636e-15	-0.32242	-0.57362
5.92119e-16	-0.21566	-0.39401	0	-0.06354	-0.19247	-8.8818e-16	-0.14541	0.151705	-5.92119e-16	-0.02528	-0.00232
8.88178e-16	-0.45977	-0.51601	0	-0.05945	-0.15726	8.88178e-16	-0.46271	-0.15291	-5.92119e-16	-0.22935	-0.15872
-3.7007e-16	-0.14	-0.73649	0	-0.89551	-0.11626	2.22045e-16	-0.18932	0.238784	0	1.36424	0.751877
2.96059e-16	-0.91672	-1.5191	0	-1.01428	-1.90824	-8.8818e-16	-0.70256	-0.80688	-5.92119e-16	-0.63357	-1.06485
-2.9606e-16	-0.18987	-0.22044	-1.2e-15	0.036966	0.037072	0	-0.09193	0.061824	-1.77636e-15	-0.08252	-0.15987
8.88178e-16	0.197446	0.229029	1.18e-15	0.660139	0.600632	8.88178e-16	-0.05319	-0.36949	0	-0.16479	0.225534
2.96059e-16	0.362199	0.626054	0	-0.04202	0.193586	8.88178e-16	0.454364	0.408133	-5.92119e-16	0.109151	0.256087
-8.8818e-16	-0.21538	-0.33279	-5.9e-16	0.028878	0.03267	0	-0.11482	-0.02496	-5.92119e-16	-0.07689	0.005361
1.4803e-16	0.177361	0.334303	1.18e-15	-0.05748	0.148014	0	0.133456	0.360601	-5.92119e-16	0.103248	0.320291
-2.9606e-16	-0.35716	-0.54791	5.92e-16	-0.24402	-0.32516	-8.8818e-16	0.016867	-0.26857	-5.92119e-16	-0.00907	-0.35952
-8.8818e-16	0.453422	0.700737	-5.9e-16	-0.09063	0.501454	0	0.570648	0.76194	-5.92119e-16	0.160226	0.382403
0	0.472948	-0.18957	0	0.463793	0.617452	0	0.632514	1.22596	0	0.357931	-0.168
-5.9212e-16	-0.17233	-0.38871	0	-0.29963	-0.56922	-8.8818e-16	-0.08048	-0.26162	5.92119e-16	-0.04811	-0.31234
8.88178e-16	-0.44232	-0.92546	-5.9e-16	-0.47696	-0.8236	-8.8818e-16	-0.33175	-0.28211	-5.92119e-16	-0.05676	-0.3073
8.88178e-16	-1.05817	-1.59172	1.18e-15	-0.70179	-1.32998	-8.8818e-16	-0.69588	-0.60519	-1.18424e-15	-0.5047	-0.90127
0	-0.32535	-0.43622	0	-0.17215	-0.35014	8.88178e-16	-0.30136	-0.24644	0	-0.17126	-0.08267
0	0.000385	0.599841	0	0	0.527995	0	1.35299	0.459802	7.40149e-17	-0.12915	-0.73109
2.96059e-16	-0.75952	-1.02461	5.92e-16	-0.73474	-1.08435	-8.8818e-16	-0.59403	-0.48081	-5.92119e-16	-0.20771	-0.15038
8.88178e-16	-0.46284	-0.61715	-1.2e-15	-0.52188	-0.77391	0	-0.38833	-0.24983	5.92119e-16	-0.13759	-0.06192
5.92119e-16	0.147935	-0.01185	-1.2e-15	0.258559	0.065836	0	0.264462	0.038487	0	0.1262	-0.00408
1.4803e-16	0.278315	0.201363	5.92e-16	0.252898	0.453427	0	0.25794	0.423191	0	0.259116	0.092252
-4.4409e-16	0.469312	0.657944	1.18e-15	0.21855	0.68757	8.88178e-16	0.85485	0.895011	-5.92119e-16	0.283256	0.49112
0	-0.24847	-0.21482	-8.9e-16	0.058919	0.37262	0	0.081042	0.462994	5.92119e-16	0.001092	0.136343
1.4803e-16	0.142557	0.414411	-3e-16	0.219933	0.773489	0	0.385591	0.435385	5.92119e-16	-0.00109	-0.0825
0	-0.19907	-0.01929	-5.9e-16	-0.02732	-0.00205	-4.4409e-16	0.098229	0.200444	0	0.04157	0.095037
-2.9606e-16	-0.93623	-1.15763	1.18e-15	-0.43409	-0.59639	0	-0.78559	-0.47828	0	-0.3524	-0.36405
-5.9212e-16	-0.03491	0.036274	-1.2e-15	0.348708	0.140996	8.88178e-16	0.42468	0.07317	0	0.065454	-0.35066
0	0.622895	-0.19054	0	1.09215	1.00702	0	1.36	2.58954	0	0.67038	-0.12729
5.92119e-16	0.440161	0.534103	0	0.363317	0.585855	8.88178e-16	0.270212	0.167057	1.77636e-15	0.315272	0.558265
-5.9212e-16	-0.17618	-0.11543	-5.9e-16	-0.18617	0.080272	0	-0.09157	0.060213	5.92119e-16	-0.02034	0.114914
-1.8504e-17	-0.2223	0.059804	0	0.246282	0.225597	0	0.653423	-0.37275	0	0.315653	0
0	2.32256	3.05786	7.4e-17	1.94095	2.35769	0	2.29234	2.8136	0	1.83391	1.72727
-2.9606e-16	-1.23803	-1.93662	5.92e-16	-1.08924	-1.89335	8.88178e-16	-0.62456	-0.76572	-1.18424e-15	-0.59655	-1.19387
-8.8818e-16	-0.609	-0.93314	0	-0.38237	-0.5871	0	-0.35009	-0.00072	5.92119e-16	-0.45531	-0.27596
0	-1.00743	-1.20267	5.92e-16	0.079171	-0.58733	8.88178e-16	-0.78101	-0.65973	-1.18424e-15	-0.70012	-1.20451
8.88178e-16	-1.13826	-1.84276	-5.9e-16	-1.19017	-1.95932	0	-0.7539	-0.81429	0	-0.661	-1.07189
-2.9606e-16	-0.51313	-0.84133	-5.9e-16	-0.57528	-0.60452	0	-0.88754	-0.60333	-1.18424e-15	-1.00071	-0.32162
-2.9606e-16	0.690885	0.867792	5.92e-16	0.131559	0.118703	0	0.221496	0.210015	5.92119e-16	0.349132	0.507046
-4.4409e-16	1.18059	1.67137	-3e-16	0.654127	1.57478	0	0.806249	0.543697	-8.88178e-16	0.057845	0.042556
2.96059e-16	-0.49617	-0.86034	-1.2e-15	-0.66964	-1.26397	-8.8818e-16	-0.16008	-0.34965	0	-0.34265	-0.66175
0	-0.0005	0.796215	0	-0.7534	-0.10023	0	2.18736	1.40051	0	0.203125	0.885416
2.96059e-16	0.197305	0.1784	-1.2e-15	-0.03454	-0.01182	0	0.012172	0.051541	0	-0.00827	0.022896
2.96059e-16	-0.1645	-0.2767	5.92e-16	-0.39892	-0.38396	0	-0.28292	-0.28918	1.18424e-15	0.044912	0.268216
-5.9212e-16	-0.34849	-0.40174	5.92e-16	-0.13499	-0.31249	-8.8818e-16	-0.1409	0.062793	-1.18424e-15	0.034834	0.140176
-5.9212e-16	0.116631	0.371739	2.96e-16	0.548171	0.794316	-4.4409e-16	0.418933	0.317722	0	-0.00529	-0.00059
-2.9606e-16	0.057676	0.122377	0	0.167049	0.359339	0	0.222911	0.396734	-1.18424e-15	0.064314	0.012333
0	2.22793	3.22307	0	0.914578	1.84435	0	3.41477	3.16647	0	1.67881	1.60831
-1.4803e-16	0.972826	1.1403	-3e-16	1.10664	1.29381	4.44089e-16	0.587734	-0.13391	2.96059e-16	0.531719	0.432718
-4.4409e-16	-0.02827	-0.00257	5.92e-16	0.412267	0.513606	4.44089e-16	0.007066	0.048093	-2.96059e-16	0.017251	0.040853
-8.8818e-16	-0.03461	-0.00095	-5.9e-16	0.202352	0.25814	0	-0.15214	0.069523	5.92119e-16	-0.1182	-0.10889
0	0.064089	0.235928	0	0.421373	0.416684	0	-0.14654	0.01377	0	-0.01044	0.062943
0	0.157985	0.177726	0	0	0.333089	0	0	0.938278	0	0	0
2.96059e-16	-0.92313	-1.15571	0	-0.27865	-0.90568	0	-0.64406	-0.70214	-1.18424e-15	-0.53183	-1.04569
0	-0.16965	-0.11864	5.92e-16	0.164513	0.315564	-8.8818e-16	0.005814	0.020635	0	0.047419	0.275873
0	-0.91528	-0.49459	-3e-16	-0.58035	-0.83495	4.44089e-16	-0.19345	0.033105	1.4803e-16	0.055753	-0.40604
2.96059e-16	-0.07754	-0.17326	-5.9e-16	0.074307	0.253039	8.88178e-16	0.133966	0.017213	5.92119e-16	0.181138	-0.13977
-5.9212e-16	-0.49769	-0.5986	5.92e-16	-0.01268	-0.14561	8.88178e-16	0.02877	-0.2625	-5.92119e-16	-0.03006	-0.40342
-2.9606e-16	-0.2441	-0.24753	0	0.134658	0.357395	0	-0.1356	0.196392	5.92119e-16	0.022129	0.232735
5.92119e-16	-1.13659	-1.73096	1.18e-15	-1.06666	-1.92723	8.88178e-16	-0.82911	-0.82486	5.92119e-16	-0.57892	-1.16543
-5.9212e-16	-0.23066	-0.32012	-5.9e-16	0.24864	0.019129	-8.8818e-16	0.072425	0.141479	-5.92119e-16	-0.18715	-0.28419
0	0.351029	0.702943	1.18e-15	0.310177	0.535576	-8.8818e-16	0.742134	0.929667	-5.92119e-16	0.235729	0.269291
-5.9212e-16	0.41788	0.489	5.92e-16	-0.3563	0.260308	0	0.165965	0.714619	0	0.449187	1.10004
-2.9606e-16	0.145184	0.23656	5.92e-16	0.509946	0.405711	-8.8818e-16	0.506803	0.144564	0	0.076047	0.027141
2.96059e-16	-0.65808	-0.72785	5.92e-16	-0.35934	-0.27205	0	-0.48323	-0.27142	-5.92119e-16	-0.28609	-0.11162
-1.4803e-16	-0.14951	-0.15079	-8.9e-16	0.270982	0.04391	-4.4409e-16	-0.109	0.115769	8.88178e-16	-0.1007	-0.32116
-5.9212e-16	0.696472	0.926712	1.18e-15	0.189664	0.623612	0	0.932042	0.904204	-1.18424e-15	0.885675	1.06862
-1.4803e-16	0.141205	0.070707	-3e-16	-0.18008	0.085474	4.44089e-16	0.307139	0.471516	2.96059e-16	-0.22643	0.033263
1.4803e-15	-0.50892	-0.93589	-5.9e-16	0.235138	0.139131	-8.8818e-16	-0.20689	-0.69537	-5.92119e-16	0.078115	-0.45035
-1.4803e-16	0.269063	0.191176	0	0.175813	0.169069	0	0.372627	0.348615	2.96059e-16	0.124577	0.075491
2.96059e-16	0.029899	-0.0792	0	-0.15877	-0.44407	8.88178e-16	0.029287	-0.11312	5.92119e-16	-0.07085	-0.34952
0	-0.20531	-0.15248	1.18e-15	-0.09581	-0.05946	8.88178e-16	-0.13391	0.039134	0	-0.13441	0.01989
-2.9606e-16	0.327739	0.722937	5.92e-16	0.497578	0.793555	-8.8818e-16	0.561064	0.948102	-5.92119e-16	0.261446	0.399014
0	0.313305	0.363643	-1.2e-15	0.348539	0.344544	0	0.33486	-0.02384	5.92119e-16	0.341731	0.091587
0	-0.09358	-0.2178	-5.9e-16	-0.20709	-0.57577	0	0.302904	0.004856	-1.77636e-15	-0.1565	-0.36105
2.96059e-16	0.315913	0.434349	-3e-16	0.208732	0.309805	0	0.438856	0.107512	0	0.357682	0.40362
4.44089e-16	-0.13814	-0.03709	0	0.457434	0.280029	0	-0.10363	-0.43301	-2.96059e-16	-0.13226	-0.45949
0	0.696065	0.855688	5.92e-16	0.346508	0.872999	0	0.509965	0.469927	-5.92119e-16	0.587494	0.750848
0	-0.04969	1.00351	0	-0.38956	1.53055	-1.1102e-16	0.613451	0.737365	-1.11022e-16	-0.04882	0.42827
-2.9606e-16	-0.67999	-0.95763	-5.9e-16	0.667628	0.744826	8.88178e-16	0.149027	0.024421	0	-0.33946	-0.67798
-1.0362e-15	0.002791	-0.1284	0	0.274207	-0.02818	-4.4409e-16	-0.42757	-0.3921	2.96059e-16	-0.03095	-0.08878
-2.9606e-16	-0.2169	-0.24598	5.92e-16	0.111434	0.03036	8.88178e-16	-0.23567	-0.06511	5.92119e-16	0.048475	0.027794
0	0.171827	0.317829	-5.9e-16	-0.12062	0.179971	-8.8818e-16	0.213563	0.439271	0	0.037483	0.266632
0	-1.06493	-1.30291	-1.2e-15	-0.02912	-0.70991	8.88178e-16	-1.01605	-0.95641	-5.92119e-16	-0.60063	-1.05618
0	0.01784	-0.03224	5.92e-16	-0.02549	-0.16392	0	0.081043	0.183367	5.92119e-16	-0.09999	0.199413
-2.9606e-16	-0.08722	-0.17058	-1.2e-15	0.122004	0.220069	-8.8818e-16	-0.17885	0.088286	-5.92119e-16	-0.04591	0.020305
2.96059e-16	0.116169	0.222974	5.92e-16	0.164764	0.234257	0	0.334149	0.241931	0	-0.10693	0.074831
-2.9606e-16	-0.86054	-1.30428	0	-0.89787	-1.47272	8.88178e-16	-0.39582	-0.61223	1.18424e-15	-0.45062	-0.73247
2.96059e-16	0.602093	0.78826	2.96e-16	0.721659	1.20737	-4.4409e-16	0.202721	0.203835	-8.88178e-16	0.200072	0.880076
-1.7764e-15	-1.1677	-1.50506	1.78e-15	-1.77642	-2.14687	0	-0.74145	-0.79657	-5.92119e-16	-0.96255	-1.17229
1.4803e-16	0.756117	0.896468	0	0.341525	0.671217	-4.4409e-16	0.456199	0.121357	-8.88178e-16	0.170642	0.286957
-1.4803e-16	0.72008	0.980218	2.96e-16	0.094159	0.722596	0	0.647642	0.572561	8.88178e-16	0.665056	0.632683
2.96059e-16	0.136229	0.261734	0	-0.07864	0.320485	0	0.196918	0.403807	-5.92119e-16	0.21109	0.546069
1.4803e-16	0.319971	0.486362	2.96e-16	0.669721	1.17622	0	-0.16175	-0.12837	-2.96059e-16	0.294803	0.233171
2.96059e-16	-0.03134	-0.11131	0	-0.6802	-0.73758	0	-0.54007	-0.41738	1.18424e-15	-0.21345	0.045232
5.92119e-16	-0.24037	-0.46864	-5.9e-16	-0.11113	-0.77275	0	-0.2577	-0.58148	1.18424e-15	-0.2589	-0.48894
-1.1102e-16	-0.06874	-0.22583	0	-0.145	-0.79484	0	0.348694	0.806432	0	-0.15975	0.202285
-2.9606e-16	-0.16994	-0.28857	5.92e-16	-0.46504	-0.70451	-8.8818e-16	-0.16637	-0.35548	0	-0.21528	-0.30344
0	0.016485	0.672471	0	0.220332	0.519198	0	1.30972	0.998152	0	-0.95758	-0.92187
7.40149e-16	0.062067	-0.02044	-8.9e-16	-0.0302	-0.24939	-4.4409e-16	-0.02947	-0.06535	-8.88178e-16	0.355153	0.343307
8.88178e-16	0.03287	-0.01063	0	-0.22937	-0.20944	-8.8818e-16	0.098404	-0.07366	2.96059e-16	0.358059	0.307723
-2.9606e-16	0.36807	0.365427	-1.8e-15	-0.40434	-0.49793	-8.8818e-16	0.279707	-0.08372	5.92119e-16	0.267592	0.454085
-8.8818e-16	-0.58469	-0.72509	5.92e-16	-0.01986	-0.33552	0	-0.52305	-0.52475	8.88178e-16	-0.31991	-0.6387
-5.9212e-16	-0.50117	-0.4887	5.92e-16	-0.02449	-0.26187	0	-0.00129	-0.1677	-5.92119e-16	-0.10061	-0.27259
5.92119e-16	0.771594	0.425709	-5.9e-16	-0.4341	-0.05749	-8.8818e-16	1.29546	1.02873	-5.92119e-16	0.730306	0.606583
-2.9606e-16	0.027565	-0.08947	-5.9e-16	-0.23415	-0.18879	0	0.131398	0.043308	0	0.440648	0.201353
0	0.150391	-0.24443	0	0.022168	0.032092	0	0.107568	-0.22341	-5.92119e-16	-0.49117	-0.54777
-2.9606e-16	-0.04295	-0.24875	0	-0.21317	-0.5182	0	-0.01294	-0.28626	0	-0.09617	-0.29788
-1.4803e-16	0.015609	0.115494	0	0.249389	0.461453	-4.4409e-16	0.173615	0.124239	1.18424e-15	0.086888	0.10881
-1.8504e-17	0.966958	0.329425	0	0.46578	-0.5278	0	-0.07131	0.459802	0	-0.01994	0.49321
-5.5511e-17	4.08381	5.57835	0	3.0116	2.41733	0	3.86135	3.85275	0	1.36135	1.30751
-1.4803e-16	0.606437	1.02684	5.92e-16	-0.02262	-0.44906	-4.4409e-16	1.05536	0.958825	-8.88178e-16	0.087157	0.191954
0	-0.27445	-0.29391	0	-0.08012	-0.34714	-8.8818e-16	-0.37276	-0.34329	-1.18424e-15	0.121309	0.020576
-2.9606e-16	-0.1383	-0.25295	0	-0.0097	-0.37979	0	-1.08095	-0.36383	-5.18104e-16	0.132371	0.558912
8.88178e-16	-0.8096	-1.15011	1.18e-15	-0.64345	-1.19578	-8.8818e-16	-0.67689	-0.43913	-5.92119e-16	-0.6727	-0.56729
0	-0.04448	0.461662	0	-0.03307	0.270778	0	1.20733	1.09156	0	0.172312	-0.12926
-1.8504e-17	0.640779	1.22312	0	0.677639	1.17104	0	1.79653	2.59706	0	1.24077	1.68402
-1.4803e-16	1.58897	1.84921	-3e-16	1.13401	1.55052	-4.4409e-16	1.05968	0.722141	0	1.02249	1.07046
0	0.098574	-0.03261	0	0.128482	0.178859	0	-0.38543	0.27332	0	-0.23365	0.696451
1.18424e-15	-0.31004	-0.25407	1.18e-15	-0.02686	-0.27316	8.88178e-16	-0.32084	-0.25958	5.92119e-16	-0.22809	-0.33212
-2.9606e-16	-0.3731	-0.60297	2.96e-16	0.231243	0.282836	0	-0.20058	-0.02269	-5.92119e-16	-1.11366	-0.73131
0	1.34418	1.69167	0	0.816972	1.0422	0	0.509459	0.490221	5.92119e-16	0.930886	1.14367
-7.4015e-16	0.551426	0.750288	8.88e-16	0.052068	0.566087	-4.4409e-16	0.739552	0.779702	5.92119e-16	0.419218	0.526627
8.88178e-16	-0.56357	-0.98682	-1.2e-15	-0.28857	-0.83987	0	-0.18036	-0.43954	1.18424e-15	-0.53879	-0.86782
4.44089e-16	-0.29027	-0.13084	-5.9e-16	-0.07	0.059782	-4.4409e-16	0.022484	0.335799	1.18424e-15	0.126228	0.153237
-5.9212e-16	1.62952	2.43837	2.96e-16	0.171139	0.998197	8.88178e-16	0.26298	0.401054	-2.96059e-16	0.518034	1.38126
0	1.41518	1.90711	2.96e-16	3.43577	1.40578	0	0.322018	0.594512	2.96059e-16	1.19808	0.659973
0	1.5636	2.11125	0	0.461472	0.437038	0	0.281143	0.395603	2.96059e-16	0.554616	1.13606
0	3.16467	5.04979	0	0.912478	3.4646	0	2.82879	3.20151	-1.11022e-16	2.23783	3.24379
0	0.849944	0.444221	0	0.393574	0.711635	0	1.12916	2.27667	0	-0.84987	-0.064
-2.9606e-16	0.180428	0.170901	0	-0.17279	0.103164	0	0.416633	0.368482	2.96059e-16	0.499661	0.580118
-8.8818e-16	-0.12566	-0.00925	0	0.27627	0.849248	0	-0.21041	-0.14125	5.92119e-16	-0.14035	0.088373
5.92119e-16	1.22501	1.439	0	2.16689	2.31696	-4.4409e-16	0.714221	0.71007	-2.96059e-16	0.581748	0.147223
2.96059e-16	0.437843	0.673887	2.96e-16	0.505967	0.725136	0	0.578265	0.418665	-1.18424e-15	0.189024	0.198334
0	2.20274	2.40465	0	1.09143	1.5496	0	1.86039	1.69541	0	0.555831	0.591573
0	0.150553	0.749732	0	0.492341	-0.03075	0	1.27614	0.508355	0	0	0
0	1.3223	2.25926	1.48e-16	-0.62318	-0.45058	0	0.724403	0.705627	0	0.016338	0.113162
0	0.653562	0.81273	-1.2e-15	0.207755	0.436826	-8.8818e-16	0.308626	-0.00099	5.92119e-16	0.651881	0.947985
0	1.03062	0.94443	0	0.082306	0.653518	0	0.410847	0.880336	0	0.287052	0.347037
0	0.625661	0.715786	0	0.808317	0.44833	0	1.36	0.697446	0	0.021751	0.053799
0	0.611594	1.02641	-7.4e-17	-0.75263	0.552118	0	2.34155	2.08262	0	0.958402	0.347702
-7.4015e-17	1.4204	1.78808	1.48e-16	0.124317	0.794866	0	1.32415	1.22701	-5.92119e-16	0.621937	0.571007
-1.8504e-17	0.692529	1.49703	0	0.778497	2.1988	0	2.93185	2.45985	0	0.203125	0.087811
-1.4803e-16	0.565222	0.89513	-3e-16	0.262062	0.58413	-4.4409e-16	1.16276	1.03422	-2.96059e-16	0.447712	0.147953
-1.4803e-16	1.45761	2.03619	0	1.80693	2.39364	0	1.79151	1.57792	2.96059e-16	0.426138	0.33144
3.70074e-16	1.761	2.82491	2.96e-16	2.00702	2.82088	0	2.27732	2.16859	-2.96059e-16	0.517553	0.388031
0	1.13416	1.05234	0	0.911098	0.881121	0	2.7647	2.95122	0	0.275469	-0.09763
-7.4015e-17	1.43952	2.1046	0	2.21152	2.40331	-4.4409e-16	1.30954	0.922713	-1.4803e-16	0.829402	0.549709
-1.4803e-16	0.158542	0.201516	-5.9e-16	0.318736	0.621264	0	0.048803	0.477561	-2.96059e-16	0.048867	0.31033
2.96059e-16	1.3122	1.47026	0	0.730733	1.00883	4.44089e-16	1.04284	0.694669	0	0.799226	0.852932
0	-0.29403	-0.26668	5.92e-16	0.733305	0.051078	-8.8818e-16	0.632894	0.133232	0	-0.42721	-1.12379
-2.9606e-16	0.045416	0.16895	0	0.72525	0.979947	0	0.609566	0.627372	1.18424e-15	0.181628	-0.14699
1.4803e-16	1.14499	1.71188	-3e-16	0.349755	0.464131	2.22045e-16	1.2383	1.91698	-2.96059e-16	0.001321	-0.31067
0	0.511908	0.67235	-3e-16	-0.5196	-0.54383	-1.1102e-16	0.280884	1.13419	0	-0.00675	0.84919
5.92119e-16	-0.4458	-0.68441	0	-0.36573	-0.49572	0	0.68592	0.799076	5.92119e-16	-0.56703	-0.39858
-1.4803e-16	0.214063	0.767455	-5.9e-16	0.161678	0.616446	4.44089e-16	1.68298	1.41094	-5.92119e-16	0.24332	0.024552
-5.9212e-16	0.42711	0.97195	0	0.72117	0.829527	-8.8818e-16	-0.36976	-1.00759	5.92119e-16	-0.38747	-0.5354
-1.4803e-15	-0.16936	-0.0249	0	-0.78576	-1.08625	0	-0.21624	0.14763	-1.18424e-15	-0.29321	-0.52733
-2.9606e-16	0.104265	-0.26831	4.44e-16	-0.3536	-0.88581	-2.2204e-16	0.636883	0.290948	7.40149e-17	0.386199	0.226732
-5.9212e-16	-0.83169	-1.04846	-5.9e-16	-0.55653	-0.84144	0	-0.55932	-0.2618	-5.92119e-16	-0.39175	-0.6414
-5.9212e-16	-0.36046	-0.37749	-1.8e-15	-0.36986	-0.21214	8.88178e-16	-0.12753	0.11945	-5.92119e-16	-0.23015	-0.2056
5.92119e-16	0.217237	0.224991	8.88e-16	0.379661	0.350828	0	0.109946	-0.00825	0	0.320013	0.125157
0	0.143001	0.11877	5.92e-16	-0.27071	-0.41344	0	0.032001	-0.17964	-8.88178e-16	0.145543	-0.28274
-5.9212e-16	-0.59879	-0.80223	-1.2e-15	-0.39208	-0.68298	0	-0.56013	-0.28364	0	-0.2643	-0.29561
-5.9212e-16	-0.4031	-0.4586	1.18e-15	0.444878	-0.00306	0	-0.63874	-0.56913	-1.18424e-15	-0.33253	-0.67175
-5.9212e-16	0.230878	0.126977	5.92e-16	-0.07998	-0.23387	-8.8818e-16	0.03115	-0.3802	-5.92119e-16	0.078051	-0.07569
2.96059e-16	-0.34568	-0.47288	0	0.306783	0.039927	0	-0.12379	-0.19145	0	-0.18802	-0.53547
4.44089e-16	-1.19602	-1.29497	-1.2e-15	-0.05335	-0.24463	-8.8818e-16	-1.28111	-1.03403	0	-0.80714	-0.92956
-5.9212e-16	-0.30708	-0.47049	-3e-16	0.34724	0.147925	0	-0.27004	-0.14147	-1.18424e-15	-0.27094	-0.28138
-5.9212e-16	-0.91257	-1.41473	5.92e-16	-0.75626	-1.50588	0	-0.52368	-0.70262	-5.92119e-16	-0.57028	-1.03704
2.96059e-16	0.275033	0.456191	-5.9e-16	0.097096	0.266447	8.88178e-16	0.151288	0.258426	0	0.030167	0.188552
-5.9212e-16	0.108242	0.084985	1.18e-15	0.084887	-0.02317	0	0.051827	0.036409	0	-0.02193	-0.07326
2.96059e-16	-0.15941	-0.10704	0	0.375336	0.340761	0	-0.46758	-0.27202	5.92119e-16	-0.32954	-0.37821
-1.4803e-16	-0.10259	-0.04454	5.92e-16	0.032026	0.087281	-4.4409e-16	-0.24323	-0.14384	2.96059e-16	0.095129	-0.06286
0	0.285285	0.576921	0	0.697743	0.084494	0	1.88779	1.02776	0	0.920451	0.437123
0	0.09692	0.055545	1.18e-15	0.27999	0.378102	4.44089e-16	0.331601	0.154362	1.18424e-15	-0.03533	-0.10594
-7.4015e-17	2.82237	3.66626	-1.5e-16	3.40455	2.262	4.44089e-16	1.83597	1.59337	5.92119e-16	0.771676	0.278163
0	2.08613	3.81838	0	1.8079	4.60439	0	3.37496	3.56047	0	0.83265	1.09597
-2.9606e-16	-0.74615	-0.94761	0	-0.38939	-0.78582	8.88178e-16	-0.59683	-0.66255	0	-0.41498	-0.54295
2.96059e-16	0.285945	0.230173	5.92e-16	-0.17508	-0.16221	0	0.194213	-0.019	5.92119e-16	0.102799	-0.03244
-2.9606e-16	-0.23117	-0.12472	8.88e-16	0.22817	0.138003	-4.4409e-16	0.334178	0.689837	-5.92119e-16	-0.03748	-0.13996
0	-1.16466	-1.78658	1.78e-15	-1.23173	-2.10665	0	-0.61118	-0.88347	5.92119e-16	-0.62931	-1.12247
5.92119e-16	1.12054	1.23191	5.92e-16	1.50603	1.35663	-8.8818e-16	0.749142	0.2101	-2.36848e-15	0.460977	0.125192
0	-0.4483	-0.41477	0	-0.00105	-0.35714	8.88178e-16	-0.25446	-0.34037	5.92119e-16	-0.01028	-0.44949
-2.9606e-16	-0.91604	-1.13103	5.92e-16	0.152056	-0.67629	0	-1.01492	-1.02942	-5.92119e-16	-0.64317	-1.31729
5.92119e-16	-0.77975	-1.17954	0	-1.21277	-1.90369	0	-0.53458	-0.55518	0	-0.59638	-0.74998
5.92119e-16	1.07875	1.14802	0	0.28624	0.365169	0	0.317733	0.411027	5.92119e-16	0.803729	1.23206
-2.9606e-16	-1.02436	-1.53334	5.92e-16	-0.98036	-1.66426	0	-0.60587	-0.73698	5.92119e-16	-0.5426	-0.91847
2.96059e-16	-1.17642	-1.8096	5.92e-16	-1.11381	-1.94358	0	-0.87987	-0.94114	5.92119e-16	-0.58171	-1.00444
8.88178e-16	1.19109	1.17405	-5.9e-16	0.819091	0.960664	8.88178e-16	1.19522	0.618521	0	0.711103	0.481694
7.40149e-17	1.05334	1.516	0	0.454497	1.15086	0	0.68378	0.209322	0	0.863117	0.79679
2.96059e-16	0.76502	0.88238	2.96e-16	0.261109	0.665052	-4.4409e-16	0.926392	0.993303	-2.96059e-16	0.470217	0.551677
-4.4409e-16	-0.19526	-0.33535	0	-0.52132	-0.3669	0	0.341	0.535057	-2.96059e-16	0.000551	0.055393
-2.9606e-16	-0.66611	-0.82648	-1.2e-15	-0.39565	-0.60079	0	-0.70634	-0.26544	5.92119e-16	-0.31824	-0.25838
1.4803e-16	1.81383	2.09517	0	1.1236	1.70623	0	0.999254	0.872965	-2.96059e-16	1.08948	1.3458
5.92119e-16	1.37635	1.56723	0	0.445068	0.951809	0	1.12409	0.827144	5.92119e-16	0.688829	0.96452
-2.9606e-16	0.976149	1.20067	0	0.116002	0.207931	0	0.247164	0.156913	5.92119e-16	0.458486	0.557747
-2.9606e-16	0.075149	0.034464	0	-0.40538	-0.24188	0	-0.01173	0.136968	1.18424e-15	0.090405	0.183301
-1.4803e-16	0.602948	0.746968	2.96e-16	-0.09145	0.273322	-4.4409e-16	0.256522	0.378283	2.96059e-16	0.786823	0.784122
1.18424e-15	-0.66716	-1.0074	-1.2e-15	-0.60287	-1.20833	0	-0.66007	-0.58859	0	0.292975	-0.08287
-4.4409e-16	0.177516	0.42285	0	0.169745	0.602759	0	0.394306	0.770762	-2.96059e-16	0.447631	0.346598
1.4803e-16	0.188428	0.201826	-3e-16	-0.01851	0.066705	0	0.122825	0.203917	2.96059e-16	0.141318	0.189941
-7.4015e-17	0.873176	1.00221	0	0.458038	0.691559	0	0.521075	0.72838	2.96059e-16	0.371955	0.105535
5.92119e-16	0.433331	0.508719	0	0.643496	0.839942	8.88178e-16	0.679078	0.145922	-1.18424e-15	-0.05759	-0.13033
1.4803e-16	4.19835	4.79792	-1.5e-16	1.95974	3.40167	4.44089e-16	1.02937	0.73869	-2.96059e-16	0.890688	1.433
-5.9212e-16	1.73236	1.94407	0	0.610876	1.16892	-8.8818e-16	0.521751	-0.01245	-5.92119e-16	0.411848	0.516319
-4.4409e-16	1.26153	1.37695	-3e-16	0.600077	1.234	0	-0.03764	-0.48707	0	0.444634	0.724132
0	-0.24673	-0.3332	0	-0.17297	-0.54913	0	-0.00171	-0.05642	0	-0.18826	-0.17788
1.18424e-15	-0.38571	-0.6407	-1.2e-15	-0.20436	-0.28981	0	-0.3583	-0.14165	-5.92119e-16	-0.17097	-0.43143
0	-0.99138	-1.13262	0	1.24401	1.65908	0	0.575709	0.61062	-5.92119e-16	-1.95227	-2.14498
-2.9606e-16	0.487113	0.837019	-5.9e-16	0.322336	0.705275	-8.8818e-16	0.491277	0.566583	0	0.287838	0.509215
-1.4803e-16	0.283192	0.358056	-8.9e-16	-0.60133	-0.32371	0	0.245178	0.359591	-2.96059e-16	-0.48578	-0.37684
5.92119e-16	-0.61449	-0.80437	-1.2e-15	-0.61205	-0.87489	8.88178e-16	-0.48926	-0.57282	5.92119e-16	-0.36803	-0.42886
0	-0.49913	-0.49105	5.92e-16	-0.04571	-0.59255	0	0.590575	0.225695	5.92119e-16	-0.11537	-0.53276
8.88178e-16	-0.86367	-1.37019	-5.9e-16	-0.77414	-1.41214	-8.8818e-16	-0.71318	-0.57771	-5.92119e-16	-0.55958	-0.85959
0	0.315274	0.24569	0	-0.03819	0.29903	4.44089e-16	0.017326	0.370066	0	0.315654	0.444518
-1.4803e-16	-0.29771	-0.14214	8.88e-16	0.208633	0.233091	0	-0.15301	0.015375	-2.96059e-16	-0.26271	-0.19568
5.92119e-16	-0.27057	-0.44127	5.92e-16	-0.17689	-0.46375	-8.8818e-16	-0.15505	-0.45724	-5.92119e-16	-0.40181	-0.79152
5.92119e-16	-0.61687	-0.7959	0	-0.13751	-0.5744	-8.8818e-16	-0.54344	-0.66919	-5.92119e-16	-0.42342	-0.74941
0	-0.48908	-0.63456	5.92e-16	-0.09406	-0.5401	-8.8818e-16	-0.21145	-0.34972	5.92119e-16	-0.27866	-0.54278
-1.4803e-16	1.10566	1.75633	2.96e-16	0.056436	-0.28933	-4.4409e-16	1.11686	0.922197	2.96059e-16	-0.21705	-0.07898
8.88178e-16	0.106982	0.012538	1.18e-15	-0.39178	-0.48386	0	-0.15667	-0.33943	-1.18424e-15	-0.015	0.068172
0	-0.34874	-0.23613	-5.9e-16	-0.15059	0.015606	0	-0.09999	0.332411	-5.92119e-16	-0.27301	0.022021
0	0.025411	-0.04338	-5.9e-16	-0.28868	-0.36022	-8.8818e-16	-0.19849	-0.33272	5.92119e-16	-0.13109	-0.15607
0	0.438906	0.578644	-5.9e-16	0.358953	0.739966	-8.8818e-16	0.484554	0.519176	5.92119e-16	0.318418	0.508634
-7.4015e-16	0.481602	0.706855	-8.9e-16	0.09794	0.312892	0	0.589607	0.394355	0	0.290049	0.235699
0	-1.21144	-2.10664	0	-1.622	-2.44277	0	-1.13303	-1.05925	1.18424e-15	-0.66469	-0.80941
0	1.84451	1.63844	-1.5e-16	0.743138	1.48122	2.22045e-16	2.14669	2.62933	0	0.243506	0.581659
0	0.488771	1.01488	0	0.482257	0.826877	0	2.11402	2.67081	0	0	0.227775
0	2.14609	3.05408	0	2.15866	3.14021	4.44089e-16	1.54495	1.59993	5.92119e-16	0.446941	1.17776
0	2.18347	2.77899	-3e-16	2.46578	3.23916	4.44089e-16	0.646507	0.66215	2.96059e-16	1.03831	1.25835
0	0.158866	0.546286	0	0.532215	0.274622	0	0.376876	0.315968	0	0	0.381713
2.96059e-16	0.575595	0.769199	-5.9e-16	0.481718	1.05153	0	0.394482	0.159778	0	0.318278	0.576793
5.92119e-16	0.206568	0.329481	-5.9e-16	-0.08827	0.201229	-8.8818e-16	0.184927	0.159685	0	0.195902	0.503332
-5.9212e-16	-1.14385	-1.4862	0	0.016258	-0.88068	0	-1.11107	-1.05586	0	-0.68957	-1.22245
0	-0.14398	-0.11144	0	0	1.48221	0	1.95193	1.9295	0	-0.25534	-0.11298
-2.9606e-16	-0.12774	-0.07451	0	0.125171	0.392419	0	-0.18523	0.01094	1.18424e-15	-0.22184	-0.03695
-1.0362e-15	0.558027	0.735322	8.88e-16	0.348061	0.27883	0	0.031218	-0.06152	2.96059e-16	0.703957	0.659746
2.96059e-16	-1.00251	-1.41635	-5.9e-16	-0.41232	-1.20153	8.88178e-16	-0.70266	-0.76423	5.92119e-16	-0.71317	-1.22143
-8.8818e-16	-0.67599	-1.0985	1.18e-15	-0.2329	-0.6393	0	-0.60409	-0.5578	-5.92119e-16	-0.25533	-0.36215
0	0.149805	0.211447	0	0.058669	0.399318	0	-0.13712	0.114063	1.18424e-15	0.233531	0.4696
4.44089e-16	0.302839	0.40054	-5.9e-16	0.069732	0.597364	0	0.293728	0.29378	0	0.385807	0.57659
0	0.07682	0.201046	-5.9e-16	0.048201	0.060361	4.44089e-16	0.015624	0.176814	0	-0.18624	-0.09294
1.4803e-16	0.667525	0.987404	2.96e-16	0.337145	0.772797	0	0.255401	0.581759	0	0.076819	0.283108
-1.1842e-15	0.001171	-0.14209	-5.9e-16	-0.28455	-0.34582	0	-0.4089	-0.3849	0	-0.05058	-0.27919
-5.9212e-16	-0.12141	-0.15681	-1.2e-15	-0.12822	0.157333	4.44089e-16	-0.19947	0.105122	0	0.303199	0.231392
-2.9606e-16	-0.30303	-0.15997	5.92e-16	-0.19283	-0.13844	8.88178e-16	-0.1897	-0.01771	-1.18424e-15	-0.29392	-0.16914
2.96059e-16	-0.38696	-0.42457	5.92e-16	-0.35771	-0.16665	0	-0.22619	-0.22052	0	0.027181	0.104767
8.88178e-16	-0.16444	-0.01021	0	-0.10064	-0.19695	-8.8818e-16	-0.11826	-0.10345	-1.18424e-15	-0.17302	-0.11813
-5.9212e-16	-0.25268	-0.10715	5.92e-16	-0.06321	0.121335	-8.8818e-16	0.020332	-0.01609	1.18424e-15	0.03444	0.035762
-2.9606e-16	-0.5466	-1.08037	-5.9e-16	-0.685	-0.51377	0	-0.14544	-0.27072	-1.18424e-15	-0.36081	-0.46161
-5.9212e-16	0.079904	0.187346	1.18e-15	-0.07608	0.075092	0	0.125099	0.208812	1.18424e-15	-0.04693	0.163593
-2.9606e-16	-0.22442	-0.3169	5.92e-16	0.009799	-0.11465	8.88178e-16	0.067021	0.152138	1.18424e-15	-0.12873	-0.23256
-2.9606e-16	-0.61834	-0.78205	1.18e-15	-0.20766	-0.55127	0	-0.53678	-0.48589	5.92119e-16	-0.31833	-0.52938
8.88178e-16	0.787683	0.941142	-1.2e-15	0.087373	0.367868	0	0.590377	0.385812	1.18424e-15	0.379502	0.706584
5.92119e-16	-0.8327	-0.92394	-1.2e-15	-0.88707	-1.69997	-8.8818e-16	0.323477	-0.2474	-1.77636e-15	-0.61843	-0.97666
0	0.846446	0.393307	-1.2e-15	1.03708	0.145187	0	1.47135	0.011479	0	0.279598	-0.246
0	-0.29629	-0.58218	5.92e-16	-0.72391	-0.8261	0	-0.52445	-0.37817	0	-0.31657	-0.32581
-2.9606e-16	-1.02916	-1.21839	5.92e-16	-0.44248	-0.66221	0	-0.51102	-0.31844	-5.92119e-16	-0.57756	-0.75036
0	0.73789	0.945459	2.96e-16	0.5115	0.755198	-8.8818e-16	0.528732	0.600538	1.18424e-15	0.056674	-0.00237
0	0.246578	0.464751	0	0.51628	0.674931	0	0.471139	0.444701	-5.92119e-16	0.183851	0.09718
0	0.345675	0.411086	2.96e-16	0.593138	0.927406	0	0.358839	0.783265	8.88178e-16	0.185271	0.098471
0	5.23841	7.29085	0	1.92395	5.39339	4.44089e-16	2.72866	3.07537	2.96059e-16	1.80748	2.48304
5.92119e-16	-0.5825	-0.69269	0	-0.42753	-0.83854	0	-0.31746	-0.40289	1.77636e-15	-0.25516	-0.42317
0	-0.39929	-0.35268	0	0.053194	0.03236	8.88178e-16	-0.48574	-0.3223	0	-0.17043	-0.10763
0	-0.1969	0.393381	0	-0.89529	-0.89529	0	0.448183	0.057173	0	0.648346	0.77516
-2.9606e-16	-0.35413	-0.72788	-5.9e-16	-0.56345	-0.93935	-8.8818e-16	-0.61854	-0.69736	1.18424e-15	-0.33922	-0.38741
-2.9606e-16	1.1144	1.36195	2.96e-16	0.743546	0.993799	0	1.00846	0.795346	5.92119e-16	1.01731	0.834097
-3.7007e-16	2.86324	3.8466	0	4.95409	4.09954	4.44089e-16	2.06462	2.13233	2.96059e-16	1.3587	0.567397
0	0.255855	0.494205	0	-0.53145	0.856443	0	1.03019	1.48783	0	0.642749	1.44968
0	-0.22924	-0.07231	5.92e-16	0.103836	0.27881	8.88178e-16	0.250021	0.289406	-1.18424e-15	0.162506	0.311701
-2.9606e-16	-0.13788	-0.14238	5.92e-16	0.141238	0.30646	4.44089e-16	0.038596	0.316185	5.92119e-16	-0.00269	-0.14306
4.44089e-16	0.623632	0.972544	0	0.104224	0.373458	8.88178e-16	0.822898	0.704456	0	0.254021	0.25339
-2.9606e-16	-0.29784	-0.27601	-1.2e-15	0.016645	0.035119	4.44089e-16	-0.25684	0.057582	-5.92119e-16	0.058732	-0.0431
5.92119e-16	-0.95569	-1.23707	-5.9e-16	-0.17829	-0.72066	8.88178e-16	-0.71496	-0.75438	5.92119e-16	-0.58351	-0.93926
1.18424e-15	-0.94092	-1.44064	5.92e-16	-1.12425	-1.96698	0	-0.58055	-0.73187	0	-0.64507	-0.92965
-2.9606e-16	-0.99819	-1.60213	1.18e-15	-1.2689	-2.12669	8.88178e-16	-0.67953	-0.87238	5.92119e-16	-0.79447	-1.053
-3.7007e-16	0.016548	0.238088	-5.9e-16	-0.6419	-0.35277	2.22045e-16	0.846846	0.578388	0	0.472891	0.223093
8.88178e-16	0.040936	-0.06364	5.92e-16	-0.27863	-0.35164	-8.8818e-16	-0.01386	-0.22523	0	-0.1484	-0.25663
0	1.74816	1.87278	0	0.799678	0.656527	1.11022e-16	1.75219	1.72316	0	1.02449	0.995961
0	0.236399	0.469189	-5.9e-16	0.048819	0.147004	0	0.43249	0.463354	5.92119e-16	-0.09355	0.091313
0	0.319684	-0.03031	0	-0.14252	0.063983	0	0.820933	1.2058	0	0.273467	0.172506
2.96059e-16	0.041397	0.035513	0	0.065331	0.207671	0	0.176605	0.309533	-5.92119e-16	0.057127	0.102014
-2.9606e-16	-0.01189	-0.11518	-5.9e-16	0.022901	0.111368	0	-0.39534	-0.1227	2.96059e-16	-0.01398	0.036174
-4.4409e-16	0.987952	1.28831	0	-1.25774	-0.76398	-4.4409e-16	1.3354	1.66027	-5.92119e-16	1.14458	1.4103
0	-0.10605	-0.23828	0	-0.16849	-0.18087	0	-0.04708	0.269166	0	-0.23108	-0.15116
-1.4803e-15	0.940372	1.29368	5.92e-16	0.448847	0.88196	8.88178e-16	0.42572	0.37608	-5.92119e-16	0.192599	0.592891
2.96059e-16	-0.31664	-0.27636	1.18e-15	-0.16905	-0.36245	-8.8818e-16	0.041274	-0.06208	5.92119e-16	-0.07759	-0.1423
-8.8818e-16	-0.67497	-0.81703	0	-0.40152	-0.61285	0	-0.15919	-0.42594	0	-0.10031	-0.07253
-5.9212e-16	0.047575	0.038993	5.92e-16	0.324347	0.0662	-8.8818e-16	-0.11841	-0.09197	-1.77636e-15	-0.0837	-0.03074
5.92119e-16	0.437264	0.468325	-1.2e-15	0.229384	0.368717	0	0.274953	-0.14156	5.92119e-16	0.484614	0.486915
-2.9606e-16	0.62882	0.712343	0	0.415807	0.729929	-4.4409e-16	0.106197	0.178348	0	0.295047	0.399056
-7.4015e-17	1.90512	2.1001	4.44e-16	0.547455	0.818193	2.22045e-16	1.28803	1.4985	0	0.383796	0.063476
-5.9212e-16	0.034525	0.150057	-3e-16	0.461304	0.696793	4.44089e-16	-0.1063	0.197057	5.92119e-16	-0.11743	0.061995
5.92119e-16	-0.66609	-1.00818	5.92e-16	-0.31145	-0.91505	-8.8818e-16	-0.3191	-0.39514	5.92119e-16	-0.40959	-0.77894
0	-0.57551	-0.68353	-5.9e-16	-0.01503	-0.25429	-8.8818e-16	-0.6801	-0.6441	5.92119e-16	-0.25063	-0.34166
2.96059e-16	-0.09885	-0.06957	0	0.357849	0.155568	8.88178e-16	-0.26507	-0.27327	5.92119e-16	0.293413	0.107858
0	0	0	0	-0.53145	-0.25683	0	0.389109	1.23352	0	0.315653	0
-2.9606e-16	0.338382	0.367759	0	0.165027	-0.0301	0	0.224108	0.208095	0	-0.14605	-0.14163
2.96059e-16	0.162298	0.054368	-5.9e-16	0.195384	0.288651	8.88178e-16	0.08032	0.206431	0	0.016651	0.012374
5.92119e-16	0.613363	0.679875	-1.2e-15	-0.11137	0.342021	0	0.363134	0.335865	5.92119e-16	0.303602	0.48818
0	1.56112	1.69647	5.92e-16	-0.60613	-1.11876	0	0.683867	1.40475	-5.92119e-16	0.942707	0.94814
1.4803e-16	0.8215	1.23596	-5.9e-16	-0.01051	-0.05001	4.44089e-16	0.655727	0.977618	-2.96059e-16	0.286801	0.387988
2.96059e-16	-0.99221	-1.6263	-5.9e-16	-2.49378	-4.01745	0	-1.07358	0.169042	8.88178e-16	-0.97169	-1.73568
-3.7007e-17	0.078454	0.655174	0	-2.20808	-2.02024	0	1.2652	1.42003	2.96059e-16	0.031438	-0.20018
-7.4015e-17	-1.02959	-1.79038	-5.9e-16	-0.83945	-1.66366	0	0.828116	1.02845	0	-0.76003	-0.40908
0	0.345795	0.42747	0	0.324325	0.381474	0	0.399822	0.439048	5.92119e-16	0.291155	0.36796
0	-0.60498	-0.91862	-5.9e-16	-0.71506	-1.02408	0	-0.51282	-0.36746	-5.92119e-16	-0.25011	-0.48718
1.18424e-15	1.09638	1.44777	0	0.218719	0.102261	8.88178e-16	0.624858	0.620966	5.92119e-16	0.110394	0.670772
2.96059e-16	-0.73363	-0.85611	0	0.370746	-0.15173	0	-0.65419	-0.5312	0	-0.55488	-0.96196
2.96059e-16	0.265771	0.536124	-5.9e-16	0.014642	0.146186	0	0.364953	0.357484	-5.92119e-16	-0.00073	-0.03132
0	-0.22933	-0.10215	-3e-16	0.117931	0.02534	0	0.008795	-0.10966	2.96059e-16	-0.1859	-0.5072
0	-0.26096	-0.48264	-5.9e-16	-0.3579	-0.67545	0	-0.44865	-0.59086	5.92119e-16	-0.5712	-0.49316
5.92119e-16	-0.11671	-0.01342	0	-0.16158	-0.35455	0	-0.27011	-0.15619	-5.92119e-16	-0.05636	-0.07382
-5.9212e-16	0.204393	0.149065	-5.9e-16	-0.27275	-0.4716	0	0.155221	-0.1649	1.18424e-15	0.017495	-0.13365
-1.4803e-15	-0.26076	-0.20601	-5.9e-16	-0.41261	-0.34472	8.88178e-16	-0.1606	-0.12345	2.36848e-15	-0.13578	0.141613
-8.8818e-16	-0.25115	-0.45212	0	-0.48918	-0.75559	8.88178e-16	-0.39367	-0.26266	0	-0.14147	-0.23148
-2.9606e-16	-0.68112	-0.96667	1.18e-15	0.105576	0.303678	-8.8818e-16	0.002783	0.095387	0	-0.43191	-0.45266
2.96059e-16	-0.0889	0.00789	5.92e-16	-0.42727	-0.33564	-8.8818e-16	-0.02538	-0.06245	0	-0.23524	-0.23174
-2.9606e-16	-0.90154	-1.02269	1.18e-15	-0.36905	-0.73238	8.88178e-16	-0.88926	-0.69941	5.92119e-16	-0.51794	-0.59082
8.88178e-16	-0.25103	-0.36719	1.18e-15	-0.21618	-0.50272	-8.8818e-16	-0.02748	-0.15526	-5.92119e-16	-0.16037	-0.16515
-1.4803e-16	1.04756	1.48654	2.96e-16	0.635229	1.31537	4.44089e-16	0.759122	0.584905	5.92119e-16	0.342781	0.562647
5.92119e-16	-0.9853	-1.14274	-5.9e-16	0.014672	-0.6071	0	-0.93825	-0.77431	5.92119e-16	-0.59201	-1.13653
1.4803e-16	0.424657	0.955705	2.96e-16	0.301471	0.792029	4.44089e-16	0.613932	0.766874	-5.92119e-16	-0.00522	0.170796
0	-0.85069	-1.1353	0	-0.05577	-0.52	-8.8818e-16	-0.88991	-0.6041	0	-0.3824	-0.87201
0	-0.22789	-0.39521	5.92e-16	-0.49674	-0.78253	-8.8818e-16	-0.02118	-0.2717	5.92119e-16	-0.11926	-0.35743
2.96059e-16	-0.2881	-0.41209	0	-0.17767	-0.10005	8.88178e-16	-0.15521	-0.04838	0	0.026055	0.127111
0	0.309897	0.158815	0	0.235975	0.378546	0	0.385688	0.697446	-2.59052e-16	-1.25985	-1.02811
-2.2204e-16	-0.24267	-0.48561	-1.5e-16	0.153298	-0.33679	-4.4409e-16	-0.16927	-0.46843	-2.96059e-16	-0.39499	-0.39702
0	0.829713	1.05277	-5.9e-16	1.2855	3.62152	-4.4409e-16	0.72241	0.931461	-2.96059e-16	-0.88544	-0.45384
1.4803e-16	-0.04678	0.668698	2.96e-16	0.602682	2.57529	0	0.73068	1.2231	0	-1.50953	-0.82793
-2.9606e-16	-0.01101	-0.27615	-1.2e-15	0.223536	0.673047	0	-0.26142	-0.25395	5.92119e-16	-0.61172	-0.63628
0	0.189529	0	0	0.29624	0	0	0	0.938278	0	0	0
-1.4803e-16	-0.19904	0.192688	2.96e-16	1.3	1.29369	4.44089e-16	0.055706	-0.13133	-8.88178e-16	-0.11211	-0.06262
-5.9212e-16	0.14889	0.414745	-5.9e-16	1.33695	1.24182	-4.4409e-16	0.255959	0.151761	8.88178e-16	-0.04509	-0.03822
-8.8818e-16	-0.00076	-0.05802	1.18e-15	-0.13252	0.00098	0	0.03312	-0.01209	0	0.131152	0.192949
2.96059e-16	0.47988	0.606479	1.18e-15	0.11763	0.335214	-8.8818e-16	0.396994	0.312362	1.18424e-15	0.356885	0.192659
-2.9606e-16	0.11644	0.017248	1.78e-15	0.016255	-0.20314	8.88178e-16	0.170642	-0.19125	0	-0.06882	-0.31024
5.92119e-16	-0.41731	-0.40073	0	-0.11648	0.109808	8.88178e-16	-0.268	0.010802	5.92119e-16	-0.27728	0.002515
2.96059e-16	0.378066	0.50766	5.92e-16	-0.42642	-0.05888	0	0.650683	0.722099	5.92119e-16	0.175727	0.42278
-5.9212e-16	0.759064	1.51547	2.96e-16	0.693034	1.48837	4.44089e-16	1.67871	1.74081	5.92119e-16	0.66842	0.269859
-1.1842e-15	-0.47694	-0.8225	5.92e-16	-0.70154	-1.04542	-8.8818e-16	-0.50395	-0.55991	-5.92119e-16	-0.33741	-0.48177
5.92119e-16	1.22632	1.60987	0	0.589021	1.26886	-4.4409e-16	0.851365	0.836079	-8.88178e-16	0.741166	0.935606
5.92119e-16	-0.89273	-1.28046	-1.8e-15	-0.5844	-1.16103	0	-0.42021	-0.44596	0	-0.32728	-0.76677
0	0.265299	0.481912	-3e-16	0.254218	0.64575	-4.4409e-16	0.625356	0.552284	-2.96059e-16	0.397828	0.494393
-2.9606e-16	0.480615	0.889764	-5.9e-16	0.508154	0.900869	0	0.734783	0.865967	-5.92119e-16	0.115333	0.289412
0	0.546228	0.778001	0	0.35912	1.16326	0	2.2694	2.40734	0	1.15421	0.473508
8.88178e-16	0.60104	0.581397	1.18e-15	0.442213	0.800009	0	0.211748	0.158812	0	0.269853	0.465267
-2.9606e-16	0.164916	0.297736	1.18e-15	-0.35435	-0.23176	8.88178e-16	0.282212	0.157371	-5.92119e-16	-0.18315	-0.15948
5.92119e-16	-0.24881	-0.40305	0	-1.29594	-1.3047	0	-0.197	-0.07048	-5.92119e-16	0.24073	0.444059
-5.9212e-16	0.215269	0.0413	5.92e-16	0.031419	-0.1288	0	0.364752	0.147359	0	-0.38315	-0.50308
0	0	0.336542	0	-0.36384	-0.36384	0	1.02476	1.2058	0	-0.03698	-0.12486
5.92119e-16	0.217455	0.445787	-1.2e-15	0.139262	0.302456	0	0.313069	0.163268	5.92119e-16	-0.01979	0.233127
-1.4803e-16	1.99517	3.81092	0	1.14315	3.26852	2.22045e-16	1.29528	3.46853	2.96059e-16	0.047708	2.45278
-1.1102e-16	0.732099	0.528134	0	1.49887	1.30953	2.22045e-16	1.6473	0.772945	0	0.057341	0.316324
-2.9606e-16	0.057875	0.235392	0	-0.09531	0.167003	-8.8818e-16	0.156798	0.184018	0	-0.12057	0.131945
0	-0.00343	0.043085	5.92e-16	-0.17261	0.015226	-8.8818e-16	0.198504	0.040702	0	-0.13307	-0.09085
0	0.658786	0.917668	8.88e-16	0.376453	0.584364	0	1.57851	1.52957	5.92119e-16	0.708555	0.857311
-5.9212e-16	0.627056	0.831856	1.18e-15	0.192093	0.470734	8.88178e-16	0.827393	0.806814	1.77636e-15	0.572235	0.839034
1.4803e-16	1.05112	1.4293	-1.2e-15	0.249795	0.861241	8.88178e-16	1.40425	1.51092	-1.18424e-15	0.711643	0.762499
0	0.032489	0.197935	0	-0.23527	-0.23759	0	0.396579	0.500631	-2.96059e-16	-0.00055	-0.02729
2.96059e-16	-0.59101	-0.67905	-5.9e-16	-0.40931	-0.27959	8.88178e-16	-0.63603	-0.46705	5.92119e-16	-0.38918	-0.35962
0	-0.26042	-0.57705	5.92e-16	-0.38113	-0.58613	8.88178e-16	-0.19884	-0.26787	-5.92119e-16	-0.20122	-0.29178
-4.4409e-16	0.551931	0.766975	5.92e-16	1.12497	1.85021	-4.4409e-16	0.378796	0.457604	-2.96059e-16	0.842736	0.894515
0	2.58357	2.1559	2.96e-16	-0.55123	-1.2945	0	2.03035	1.52032	2.22045e-16	-0.26892	0.605844
0	0.12333	0.085659	5.92e-16	-0.08259	0.093753	0	-0.23063	-0.20481	0	0.233711	0.299123
0	-0.54597	-0.49751	0	-0.11183	0.006534	8.88178e-16	-0.35953	-0.19701	-1.18424e-15	-0.23765	-0.13725
5.92119e-16	0.571165	0.857697	0	1.09167	1.70469	4.44089e-16	0.757225	0.805351	0	0.408334	0.535767
0	-0.94806	-1.27345	-5.9e-16	-0.5801	-1.05373	0	-0.58908	-0.61679	0	-0.3612	-0.51365
-2.9606e-16	-0.72388	-1.11076	0	-0.57769	-1.06746	8.88178e-16	-0.67151	-0.60337	0	-0.49151	-0.73139
0	-0.54307	-0.67023	5.92e-16	-0.06174	-0.11981	0	-0.34926	-0.1154	-1.77636e-15	-0.17351	-0.08978
-5.9212e-16	-0.48967	-0.60474	-5.9e-16	-0.01434	-0.30275	0	-0.52762	-0.56878	5.92119e-16	-0.22295	-0.31054
-1.4803e-16	2.76602	2.72213	-5.9e-16	3.54834	2.74667	2.22045e-16	2.03668	3.56057	0	0.923552	0.46447
7.40149e-17	-0.2161	-0.02565	-1.5e-16	-0.23414	-0.22347	0	0.321267	0.126576	-1.4803e-16	-0.59582	-0.57862
5.92119e-16	-0.46966	-0.87247	1.18e-15	-0.24206	-0.78107	0	-0.44644	-0.41939	5.92119e-16	-0.30293	-0.72974
-1.4803e-16	1.39848	1.54123	5.92e-16	0.157221	0.114335	0	0.466935	0.53429	-5.92119e-16	0.57548	0.491345
-1.8504e-16	0.945786	1.13365	0	0.95221	1.42079	0	0.824734	1.49712	1.4803e-16	0.510496	0.817119
0	0.654471	0.846732	-1.8e-15	-0.28314	0.363023	8.88178e-16	0.670878	1.0185	5.92119e-16	0.478642	0.828879
0	0.63497	1.9397	0	0	1.86753	-1.1102e-16	1.59628	2.09845	0	0.625709	1.07432
0	-0.62349	-0.81295	0	0.092616	-0.408	8.88178e-16	-0.61796	-0.61898	-1.18424e-15	-0.3284	-0.68009
-2.9606e-16	0.041632	0.122482	5.92e-16	-0.02999	-0.04632	0	-0.00725	-0.03438	5.92119e-16	0.023646	-0.10401
0	0.036593	0.225208	5.92e-16	0.291662	0.600131	-8.8818e-16	0.268569	0.371406	-1.18424e-15	0.109171	0.312387
-2.9606e-16	0.502577	0.847486	5.92e-16	0.26078	0.732819	0	0.729485	0.750259	-5.92119e-16	0.455952	0.825875
0	-0.09148	-0.10555	-5.9e-16	0.162773	0.183965	-4.4409e-16	0.083305	0.04124	0	0.336998	0.268302
-5.9212e-16	-0.64384	-0.88387	0	-0.27868	-0.7445	0	-0.41449	-0.49988	-5.92119e-16	-0.41169	-0.67857
-1.4803e-16	2.4432	2.69324	-1.2e-15	1.34862	1.82642	0	1.76316	1.61062	5.92119e-16	1.84188	1.50263
-2.9606e-16	-1.16814	-1.77251	5.92e-16	-1.09452	-1.88489	8.88178e-16	-0.83049	-0.9381	-5.92119e-16	-0.56353	-0.94277
-1.0362e-15	0.42838	0.707489	0	0.2211	0.727638	-4.4409e-16	0.518575	0.641834	2.96059e-16	0.649594	0.555385
2.96059e-16	2.41331	2.85663	5.92e-16	1.05879	1.59564	0	0.476757	0.399037	5.92119e-16	1.57339	1.97892
-2.9606e-16	0.557331	0.498326	0	0.443826	0.902924	-8.8818e-16	-0.30996	-0.18819	-1.77636e-15	-0.1863	0.21327
-2.9606e-16	-0.38025	-0.58763	5.92e-16	-0.2475	-0.47222	0	-0.26173	-0.11485	1.77636e-15	-0.13995	-0.3222
5.92119e-16	-0.25533	-0.26126	0	-0.20535	-0.19591	0	-0.0265	0.00135	0	-0.08019	-0.08285
0	0.666075	1.19732	-7.4e-17	-0.36761	0.219034	0	1.55258	1.7286	-1.11022e-16	-0.06301	-0.35125
-8.8818e-16	-0.09296	-0.07861	0	0.14123	0.373337	-8.8818e-16	0.312136	0.372873	5.92119e-16	-0.10498	0.194182
-2.9606e-16	0.562639	0.45673	-3e-16	1.98107	1.59395	8.88178e-16	-0.09222	-0.31255	-2.96059e-16	0.491113	0.223542
-1.1102e-16	-0.01757	1.03533	-1.5e-16	-0.62242	0.044325	0	0.924375	1.16129	4.44089e-16	0.018487	0.319215
-1.4803e-16	0.116463	0.868172	-3e-16	-0.57091	0.146895	2.22045e-16	1.65409	1.53022	5.92119e-16	-0.00645	0.069414
0	0.026243	0.221568	0	0.246282	0	0	0	0	0	0	0
1.18424e-15	-0.36922	-0.4438	0	0.235586	0.24464	-8.8818e-16	-0.24965	-0.19611	-1.77636e-15	-0.21617	-0.2198
-5.9212e-16	0.203529	-0.01002	0	-0.24417	-0.16751	8.88178e-16	-0.49986	-0.5355	-1.18424e-15	-0.11943	-0.01856
-1.8504e-17	-0.09646	-0.24701	0	0	0.575673	0	0.016359	0.057173	0	0.273077	-0.00493
-1.4803e-16	-0.21749	-0.19075	0	-0.1466	-0.0483	-4.4409e-16	0.440492	0.532344	0	0.074838	-0.02976
0	-0.30981	-0.38093	0	-0.14097	0.002232	-8.8818e-16	0.048974	0.100511	0	-0.26352	-0.23023
2.96059e-16	0.131738	0.022228	2.96e-16	0.716879	0.717138	-4.4409e-16	0.098024	-0.11723	-2.96059e-16	0.199042	0.141063
2.96059e-16	-0.54897	-0.63247	-5.9e-16	0.487901	-0.11909	0	-0.4691	-0.59645	-5.92119e-16	-0.40442	-0.94525
-5.9212e-16	-0.31998	-0.44587	-1.2e-15	0.478119	0.142948	8.88178e-16	0.293563	-0.04745	-1.77636e-15	0.160146	-0.12622
8.88178e-16	0.155703	0.348755	1.78e-15	0.535584	0.356198	0	0.544523	0.356681	-5.92119e-16	0.183195	0.232639
-2.9606e-16	0.259464	0.415252	1.18e-15	0.496987	0.561667	-8.8818e-16	-0.23689	-0.12438	-5.92119e-16	0.060492	0.369266
3.70074e-17	0.333049	0.423274	0	-0.26647	1.19935	0	0.157512	1.71579	0	0.477088	0.826686
0	0.164121	-0.03049	-8.9e-16	-0.10907	0.180878	4.44089e-16	0.213043	0.166988	2.96059e-16	0.457264	0.761826
0	0.286738	0.495337	8.88e-16	-0.12361	0.171123	8.88178e-16	0.268302	0.195437	-5.92119e-16	0.225063	0.461393
5.92119e-16	-0.12688	-0.27494	-1.2e-15	-0.07383	-0.32599	0	-0.12609	-0.23899	5.92119e-16	-0.10834	-0.14078
2.96059e-16	0.207847	0.097826	-5.9e-16	-0.15814	-0.05789	-8.8818e-16	-0.17998	-0.08727	0	0.372825	0.552421
0	-0.09284	-0.30199	0	-0.41093	-0.46622	-8.8818e-16	-0.34399	-0.14731	0	-0.19051	-0.13313
0	0.102199	0.089809	0	0.00656	0.048668	8.88178e-16	0.096553	0.32486	0	0.128315	0.095353
-2.9606e-16	0.103208	0.099557	0	-0.0989	-0.12418	8.88178e-16	-0.08701	0.003521	-5.92119e-16	0.144346	0.211028
0	-0.76681	-1.01784	-5.9e-16	-0.3996	-1.04039	0	-0.76801	-0.82983	5.92119e-16	-0.3978	-0.67761
0	-0.24642	-0.2469	1.18e-15	0.017648	-0.00174	-8.8818e-16	-0.18327	0.291162	1.18424e-15	-0.20756	-0.0331
5.92119e-16	-0.21253	-0.3358	1.18e-15	-0.41484	-0.40589	0	-0.19145	-0.00159	5.92119e-16	-0.13063	0.119545
2.96059e-16	-0.40895	-0.67504	0	-0.21572	-0.5247	0	-0.43737	-0.11287	0	-0.03606	-0.25012
-5.9212e-16	-1.54713	-2.16366	1.18e-15	-0.87117	-1.82506	-8.8818e-16	-0.87558	-0.68894	1.77636e-15	-0.79923	-1.23724
-1.4803e-15	-1.242	-1.99224	0	-1.20665	-2.08738	-8.8818e-16	-0.68228	-0.83199	-1.77636e-15	-0.65859	-1.15048
-1.4803e-16	0.781191	0.875491	0	0.123863	0.288355	-4.4409e-16	0.548856	0.361977	-8.88178e-16	0.504461	0.487744
2.96059e-16	-0.56887	-0.71374	5.92e-16	-0.19926	-0.44484	0	-0.51709	-0.56603	2.36848e-15	-0.29422	-0.30483
8.88178e-16	-0.10603	-0.31674	0	-0.32746	-0.57391	0	-0.13483	-0.0788	-1.18424e-15	-0.27868	-0.33192
-7.4015e-17	3.03991	3.62581	0	2.97432	3.60409	-4.4409e-16	2.52349	2.47259	-2.96059e-16	1.71851	1.80213
-5.9212e-16	-1.22882	-1.60987	5.92e-16	-0.04301	-0.76272	-8.8818e-16	-1.26899	-0.76763	-1.18424e-15	-0.68378	-1.17388
1.4803e-16	-1.24304	-1.35756	0	0.356227	-0.05687	0	-0.81057	-1.01894	-1.4803e-16	-0.84053	-1.85092
-8.8818e-16	-0.48025	-0.62965	0	-0.49591	-0.64268	0	0.01264	0.027805	0	-0.09105	-0.1847
1.18424e-15	0.857821	1.15236	-5.9e-16	0.939058	1.06086	-8.8818e-16	0.848085	0.612324	1.77636e-15	0.593613	0.594296
-1.4803e-16	0.828516	1.16456	2.96e-16	0.932925	1.03533	-4.4409e-16	0.862835	0.669619	-2.96059e-16	0.587238	0.553388
-2.9606e-16	-0.46361	-0.64337	1.18e-15	0.008257	-0.11442	-8.8818e-16	-0.13383	0.06753	0	-0.35599	-0.42429
0	0.631251	0.686168	-3e-16	0.889184	1.04804	-8.8818e-16	-0.94972	0.048656	8.88178e-16	0.063065	0.722029
2.96059e-16	-0.86117	-1.45503	-2.4e-15	-0.76955	-1.66943	8.88178e-16	-0.55688	-0.74519	-5.92119e-16	-0.62425	-0.85939
0	0.096702	0.632697	0	-0.65931	0.841097	0	0.157512	1.56681	0	-0.71882	0.679968
0	-0.24574	-0.271	-5.9e-16	-0.31452	-0.25101	-8.8818e-16	-0.36998	-0.32122	5.92119e-16	-0.11017	-0.04193
0	-0.17933	-0.24345	-5.9e-16	-0.16756	-0.25032	0	-0.14369	0.133795	0	-0.14306	-0.17045
1.4803e-16	-0.50488	-0.62806	5.92e-16	-0.67499	-0.70063	-4.4409e-16	-0.35135	-0.28318	-5.92119e-16	-0.29697	-0.46752
-8.8818e-16	-0.01325	-0.01156	5.92e-16	-0.12395	-0.10194	8.88178e-16	-0.13144	-0.15147	0	-0.0912	0.035658
4.44089e-16	0.498186	0.692536	5.92e-16	0.404486	0.817583	0	0.70781	0.733687	5.92119e-16	0.130739	0.512579
-4.4409e-16	1.54721	1.92156	-8.9e-16	1.05883	1.66637	0	0.860381	0.715004	0	0.779213	0.800097
-5.9212e-16	-0.57202	-0.84858	0	-0.45825	-0.49982	-8.8818e-16	-0.31082	-0.21725	0	-0.34171	-0.56797
2.96059e-16	-0.63566	-0.78986	5.92e-16	-0.12275	-0.3254	0	-0.65086	-0.60783	5.92119e-16	-0.2391	-0.22131
-5.9212e-16	-0.00198	-0.1789	5.92e-16	-0.14991	-0.49619	-8.8818e-16	-0.0045	-0.29375	5.92119e-16	-0.0845	-0.33724
-8.8818e-16	-0.2668	-0.49132	0	-0.33161	-0.37781	-8.8818e-16	-0.23183	-0.01249	-5.92119e-16	0.045888	0.089903
-2.9606e-16	-0.59677	-0.58188	-5.9e-16	0.320889	0.178239	0	-0.41569	-0.16866	-1.18424e-15	-0.27005	-0.35702
-2.9606e-16	1.2993	2.04226	2.96e-16	1.27359	2.72366	0	1.84933	1.72768	5.92119e-16	0.919947	1.54415
-5.9212e-16	-0.36578	-0.36257	5.92e-16	-0.50227	-0.55736	0	0.147627	0.032327	2.96059e-16	-0.14407	-0.45266
0	-0.00131	-0.19752	0	-0.24193	-0.30842	8.88178e-16	-0.06107	-0.28822	1.18424e-15	0.076659	-0.11098
0	-0.35804	-0.33563	-5.9e-16	-0.16515	-0.33054	8.88178e-16	-0.39274	-0.11707	-1.18424e-15	0.05655	-0.09243
0	0.153765	0.060483	1.78e-15	-0.38471	-0.36477	0	-0.05229	-0.02226	-5.92119e-16	0.048562	0.211481
-1.4803e-16	-0.04225	-0.31372	5.92e-16	-0.29561	0.085074	0	-0.15022	0.121823	-2.96059e-16	-0.19749	0.022051
4.44089e-16	0.699369	0.71816	0	0.212426	0.153947	-4.4409e-16	0.360413	0.039846	8.88178e-16	0.302146	0.117166
2.96059e-16	0.374882	0.437305	5.92e-16	0.034993	0.199405	0	0.212156	0.134343	-1.18424e-15	0.236708	0.397115
1.4803e-16	1.00292	1.03702	5.92e-16	2.12683	2.30515	0	0.225085	0.02068	0	-0.11619	-0.08196
4.44089e-16	-0.04512	0.006561	-8.9e-16	0.23316	0.294064	0	-0.29977	-0.2664	5.92119e-16	-0.05751	0.157391
4.44089e-16	-0.12728	-0.51912	-5.9e-16	-0.31646	-0.86798	0	0.390307	-0.01613	-5.92119e-16	0.118407	-0.28321
2.96059e-16	-0.06846	0.034031	-5.9e-16	-0.08876	0.027967	0	0.224357	0.274224	1.18424e-15	0.068263	-0.12154
2.96059e-16	0.18482	0.266377	0	-0.10002	0.122003	0	0.243083	0.190709	-5.92119e-16	0.247871	0.361005
0	-0.83027	-1.26761	-1.8e-15	-0.89801	-1.5313	8.88178e-16	-0.58193	-0.77436	0	-0.41295	-0.62511
0	5.07076	5.36657	1.48e-16	2.69427	2.66823	0	2.72483	2.47863	2.96059e-16	1.90357	2.09539
2.96059e-16	-0.1074	-0.11019	0	0.116651	0.247081	0	0.318697	0.555768	2.96059e-16	-0.31893	0.456039
-2.9606e-16	0.525223	0.080737	-1.2e-15	1.0257	0.130147	-8.8818e-16	-0.31441	-0.8631	0	-0.2343	-0.50046
-5.9212e-16	1.16613	1.33545	0	1.20581	1.40029	0	0.376715	0.331157	5.92119e-16	0.52519	0.794258
0	0.355551	0.581174	-5.9e-16	0.256543	0.523505	0	0.594915	0.545772	-1.77636e-15	0.257651	0.229257
0	0.0956	1.49934	0	-0.32626	0.673067	0	2.4481	2.53037	0	-0.79488	-0.50328
1.4803e-15	-0.5779	-0.59034	-1.8e-15	0.562838	0.59602	8.88178e-16	-0.43952	-0.19879	5.92119e-16	-0.50174	-0.25209
0	-0.21579	-0.26235	1.78e-15	-0.06843	-0.09055	0	-0.29877	-0.19682	5.92119e-16	0.034309	0.119903
0	0.270247	0.278804	5.92e-16	-0.07416	-0.17613	-8.8818e-16	-0.21016	-0.27613	5.92119e-16	0.265966	0.290518
-2.9606e-16	1.25244	1.23887	1.18e-15	0.478671	0.876632	0	0.57452	-0.06333	-1.18424e-15	0.379596	0.333967
-2.9606e-16	0.957064	0.954848	-3e-16	0.411074	0.979953	0	0.065909	-0.40815	-5.92119e-16	0.4595	0.692437
-1.1842e-15	-0.80957	-1.12443	-5.9e-16	-0.15776	-0.44713	-8.8818e-16	-0.68807	-0.52671	0	-0.32433	-0.5846
0	-0.18661	-0.1843	-1.2e-15	0.293961	0.1217	0	-0.33792	-0.2386	0	-0.41607	-0.22221
1.18424e-15	-0.74655	-0.85671	1.18e-15	0.325729	-0.16862	0	-0.62143	-0.64943	1.18424e-15	-0.50579	-0.9355
-1.1102e-16	0.075299	0.013268	0	0.458933	0.61727	-2.2204e-16	0.826051	0.144992	4.44089e-16	-1.017	-0.29597
2.96059e-16	0.044608	0.229747	0	0.531392	0.811206	0	0.352603	0.471469	5.92119e-16	0.130148	0.277498
-2.9606e-16	0.223167	0.402987	0	0.064508	0.198213	-8.8818e-16	0.692551	0.55276	5.92119e-16	0.449935	0.156195
2.96059e-16	-0.05339	-0.02045	5.92e-16	0.304347	0.177007	8.88178e-16	0.165009	0.100583	1.77636e-15	-0.02905	-0.09447
2.96059e-16	-0.11532	-0.06522	-1.5e-15	0.153036	0.13519	-8.8818e-16	-0.39215	-0.25312	-5.92119e-16	-0.09474	-0.15938
5.92119e-16	-0.58121	-0.80399	5.92e-16	-0.60018	-0.85601	8.88178e-16	-0.47289	-0.43805	5.92119e-16	-0.19033	-0.05036
-1.4803e-16	1.73703	2.06344	0	1.14028	0.88882	0	0.971823	0.950403	2.96059e-16	0.705828	0.627705
-2.9606e-16	0.091893	-0.21774	0	0.763041	0.0488	0	-0.28191	-0.70466	-5.92119e-16	0.248206	-0.04733
-2.9606e-16	-0.37294	-0.33773	0	0.156164	0.000971	8.88178e-16	-0.13066	-0.18777	-5.92119e-16	-0.3413	-0.15009
8.88178e-16	0.259943	0.273835	0	-0.01225	0.406282	0	0.031405	0.135292	-1.18424e-15	0.224464	0.329368
5.92119e-16	-0.49964	-0.34198	0	-0.32575	-0.11165	0	-0.20823	-0.02321	-2.96059e-16	-0.13448	0.032113
0	0.145476	0.107426	0	-0.24303	-0.2207	0	-0.09211	-0.27516	-1.18424e-15	-0.03127	-0.03496
-8.8818e-16	-0.29143	-0.41005	1.18e-15	0.241081	0.057792	8.88178e-16	-0.47159	-0.27417	0	-0.08974	-0.19822
2.96059e-16	-0.82349	-0.96702	-5.9e-16	-0.32864	-0.63156	-8.8818e-16	-0.33039	-0.23122	5.92119e-16	-0.16387	-0.39295
-2.9606e-16	-0.40997	-0.52434	0	-0.18191	-0.28288	0	-0.39527	-0.44965	0	-0.20877	-0.09523
-2.9606e-16	0.294824	0.310417	2.96e-16	-0.71741	-0.07144	-8.8818e-16	0.451678	0.331031	-5.92119e-16	1.08666	1.39206
0	0.521822	0.52011	-1.5e-16	0.587983	0.611209	2.22045e-16	1.27688	0.980183	0	0.338231	0.148868
0	1.37867	1.3673	-3e-16	0.366567	0.243808	2.22045e-16	1.58877	1.48873	0	-0.38585	-0.87153
0	0.629499	1.27721	0	0.262365	0.133635	-2.2204e-16	1.14314	0.478576	2.96059e-16	0.885051	0.039593
8.88178e-16	0.348679	0.497477	-1.2e-15	0.06385	0.333188	0	0.523601	0.412968	-5.92119e-16	0.355006	0.440509
-5.9212e-16	0.06444	-0.07683	-1.2e-15	0.160379	0.173386	-8.8818e-16	-0.2222	-0.45715	1.18424e-15	0.100878	-0.11874
-2.9606e-16	-0.57147	-1.01794	0	-0.65407	-0.95734	0	-0.7671	-0.70359	0	-0.58486	-0.87809
-2.9606e-16	-0.75762	-1.09729	5.92e-16	-0.53465	-0.79344	8.88178e-16	-0.70435	-0.55103	1.18424e-15	-0.42021	-0.55917
8.88178e-16	-0.29765	-0.54158	0	-0.30811	-0.69086	0	-0.19288	-0.14197	0	-0.39463	-0.44719
-5.9212e-16	-0.8956	-1.43673	-5.9e-16	-1.14868	-1.83946	0	-0.53583	-0.70534	5.92119e-16	-0.58211	-0.90505
-5.9212e-16	-1.04534	-1.55774	-5.9e-16	-0.74899	-1.47522	0	-0.94173	-0.87624	0	-0.41186	-0.75327
4.44089e-16	0.036591	0.358339	8.88e-16	0.547448	0.696043	0	-0.02473	0.346165	5.92119e-16	-0.24994	-0.19098
2.59052e-16	-0.32119	-0.60099	0	0.083539	-0.46586	0	0.149232	0.9122	0	0.125171	-0.77415
1.18424e-15	-0.19739	-0.21273	-5.9e-16	-0.13522	-0.19181	0	-0.05229	0.020724	0	0.016477	0.060305
-5.9212e-16	-0.03177	0.075558	0	0.077614	0.165444	-8.8818e-16	0.364024	0.303165	0	0.237635	0.315742
-4.4409e-16	2.58977	3.53164	0	1.22927	3.1687	0	1.5855	1.81285	-2.96059e-16	1.42563	2.31195
-5.9212e-16	-0.23423	-0.32627	0	-0.19336	-0.33539	0	-0.08087	-0.11402	5.92119e-16	-0.13697	-0.33419
-2.9606e-16	-0.65909	-0.96669	5.92e-16	-0.38982	-0.40909	0	-0.23689	-0.07873	-1.18424e-15	-0.40671	-0.5233
-2.9606e-16	-0.28872	-0.55434	0	-0.7218	-0.70762	0	-0.32203	-0.1838	1.18424e-15	-0.23281	-0.17236
1.4803e-16	1.50794	2.00301	1.48e-16	2.17835	2.99017	0	0.999602	0.881531	-2.96059e-16	1.02241	0.75248
0	5.44171	6.25909	0	3.68146	6.39504	0	3.41944	4.22923	-2.96059e-16	2.31459	3.47517
0	-0.31191	-0.5832	8.88e-16	0.22466	0.006939	0	-0.46776	-0.28479	2.96059e-16	0.443048	0.226564
5.92119e-16	0.457119	0.842234	2.96e-16	0.880228	0.947947	0	0.581744	0.400644	2.96059e-16	0.323433	0.317421
-1.4803e-15	-0.18864	-0.37713	-5.9e-16	-0.29402	-0.40588	-8.8818e-16	-0.24861	-0.24191	0	0.009747	0.138912
1.4803e-15	-1.16408	-1.65667	5.92e-16	-1.16103	-1.90762	8.88178e-16	-0.76521	-0.8053	-1.18424e-15	-0.56485	-0.98809
-1.1102e-16	-0.04606	-0.12474	0	0.314374	0.288248	0	0.725694	0.505179	0	0.345994	0.204238
8.88178e-16	-0.26479	-0.77881	1.78e-15	-0.29438	-0.66049	-8.8818e-16	-0.2841	-0.53455	-1.18424e-15	-0.30195	-0.57803
4.44089e-16	2.15156	2.73807	-5.9e-16	1.62021	2.51961	0	0.249338	0.178968	-5.92119e-16	0.740543	0.943055
0	1.81167	2.74609	0	-0.0718	0.911917	-2.2204e-16	1.50574	2.17251	0	0.221452	0.771958
-1.8504e-17	1.03558	1.68047	0	0.246282	1.73638	-1.1102e-16	1.13563	2.04795	0	-0.0962	0.490036
0	0.124421	-0.02114	0	-0.04707	-0.28608	-8.8818e-16	-0.64733	-0.50982	-5.92119e-16	0.087921	0.224562
0	-0.23051	-0.24751	-5.9e-16	0.002689	0.06763	0	-0.51999	-0.51591	-5.92119e-16	-0.34831	-0.20432
0	-0.00692	-0.31931	2.96e-16	-0.04372	-0.23525	0	-0.02658	-0.08291	-1.18424e-15	0.061651	-0.10282
-2.9606e-16	0.51455	1.4084	-3e-16	-0.28258	-0.57545	0	1.05607	1.29886	5.92119e-16	-0.07204	-0.09398
-8.8818e-16	-0.14629	-0.10522	0	-0.04844	0.218452	-8.8818e-16	-0.25118	-0.05992	0	-0.01125	0.219645
0	0.575202	0.801139	-5.9e-16	0.392012	0.888978	-4.4409e-16	0.650348	0.479587	2.96059e-16	0.390734	0.485472
0	1.24982	1.38235	4.44e-16	0.496636	0.367616	-4.4409e-16	1.38573	0.441431	-1.4803e-16	0.013863	0.00415
-2.9606e-16	0.948878	1.04035	5.92e-16	0.025033	0.370028	8.88178e-16	0.750861	0.073798	0	-0.06679	0.039989
-4.4409e-16	0.05527	0.06679	-8.9e-16	-0.3487	0.22011	0	0.167751	-0.32845	2.96059e-16	-0.32199	0.204605
0	0.223988	0.594647	-3e-16	0.166555	0.483596	0	0.813514	0.559935	5.92119e-16	0.301351	0.19899
-1.1842e-15	-0.30164	-0.45344	5.92e-16	-0.02711	-0.15537	-8.8818e-16	-0.13356	0.008583	-1.77636e-15	-0.04841	-0.08776
-5.9212e-16	-0.16735	-0.20951	-1.2e-15	-0.0921	-0.01865	0	0.200299	0.245389	5.92119e-16	0.303131	0.462639
8.88178e-16	-0.14235	-0.27183	5.92e-16	-0.19961	-0.23582	-8.8818e-16	-0.02566	0.065163	5.92119e-16	0.03078	0.006178
-1.1842e-15	-0.24026	-0.40059	0	-0.30039	-0.5136	-8.8818e-16	-0.24608	-0.15569	1.18424e-15	-0.13225	-0.37076
-2.9606e-16	-0.4182	-0.8636	5.92e-16	-0.67713	-1.38134	-8.8818e-16	-0.41525	-0.56276	-1.18424e-15	-0.4589	-0.68522
0	-0.1171	0.467396	0	-1.59447	-0.16765	-1.1102e-16	0.879264	1.32318	0	0.591224	0.1727
-2.5905e-16	-0.41427	-0.10268	0	-0.79977	0.176351	0	0.898291	0.729441	-1.4803e-16	1.02144	0.706628
0	-0.06836	-0.13151	0	0.413298	0.295898	0	-0.19894	-0.21756	5.92119e-16	-0.23141	-0.24542
0	0.351274	0.056929	0	0.196715	-0.22372	8.88178e-16	0.219881	-0.37314	0	0.192178	0.031149
0	0.321826	0.109111	0	0.432653	0.001872	-4.4409e-16	0.348539	-0.25208	-5.92119e-16	0.15669	-0.05524
5.92119e-16	-0.96194	-0.83754	5.92e-16	-0.12559	-0.32757	-8.8818e-16	-0.82682	-0.482	-5.92119e-16	-0.26357	-0.29926
0	0.043146	0.185629	5.92e-16	0.511148	0.571441	-8.8818e-16	0.311853	0.392713	5.92119e-16	0.02628	0.101808
-1.4803e-15	-1.01202	-1.2752	0	-0.23344	-0.94421	0	-0.99292	-0.82479	-1.77636e-15	-0.62146	-1.01961
-8.8818e-16	-0.38258	-0.48069	0	-0.18368	-0.54383	8.88178e-16	-0.26714	-0.32113	1.18424e-15	-0.06712	-0.21713
-5.9212e-16	1.42552	1.78949	1.18e-15	1.05267	1.17827	-8.8818e-16	1.63228	1.40964	-5.92119e-16	0.620137	0.706108
2.96059e-16	-0.37297	-0.52763	-5.9e-16	-0.30099	-0.77035	8.88178e-16	-0.47856	-0.3195	-5.92119e-16	-0.16567	-0.28323
-2.9606e-16	-0.64554	-0.986	-1.2e-15	-0.38803	-0.81207	0	-0.41776	-0.44595	5.92119e-16	-0.49866	-0.76928
-2.9606e-16	0.146927	0.193034	-5.9e-16	0.184157	0.359463	0	-0.09456	-0.01034	-5.92119e-16	0.025902	0.138773
0	0.319315	0.589114	2.96e-16	0.231203	0.374766	0	-0.41729	-0.33456	-2.96059e-16	-0.06433	-0.26963
-5.9212e-16	-0.45187	-0.3149	1.18e-15	0.188063	-0.09265	4.44089e-16	-0.0044	0.126809	0	-0.08594	-0.36704
0	2.59338	3.6423	0	1.77064	1.96496	-2.2204e-16	1.80273	1.91691	-7.40149e-17	0.363496	1.51269
-2.9606e-16	0.521156	0.802074	-5.9e-16	0.346109	0.664197	-8.8818e-16	0.326862	0.219991	0	0.617	0.849163
0	-0.55989	-0.81605	0	-0.41531	-0.91371	0	-0.36485	-0.35174	5.92119e-16	-0.36343	-0.51709
-8.8818e-16	-0.81328	-1.07441	5.92e-16	-0.57707	-0.82361	0	-0.66319	-0.53935	-5.92119e-16	-0.38086	-0.37843
0	-0.05931	0.193197	0	-1.24549	-0.56324	0	1.88779	2.33101	0	-0.3226	-0.0858
2.96059e-16	0.267273	0.34412	5.92e-16	-0.31148	-0.40076	0	0.35255	0.534918	-1.77636e-15	0.079359	0.365161
-1.4803e-16	1.68714	2.02395	1.18e-15	-0.01395	0.370671	8.88178e-16	1.0245	1.25833	5.92119e-16	0.958582	1.12655
-5.9212e-16	0.251595	0.379829	0	0.494405	0.77251	-8.8818e-16	0.456595	0.365565	0	0.328262	0.303293
-5.9212e-16	0.201241	-0.16557	5.92e-16	-0.46447	-1.10661	8.88178e-16	0.498411	0.079351	5.92119e-16	0.119756	-0.03756
1.4803e-16	0.586717	0.773702	2.96e-16	0.255188	0.683908	0	0.968617	1.08486	5.92119e-16	0.714758	0.865201
5.92119e-16	-0.86821	-1.20834	1.18e-15	-0.48354	-1.12117	8.88178e-16	-0.71887	-0.77534	1.18424e-15	-0.55897	-0.8483
0	0.32211	0.469466	0	0.246282	0	0	0.837292	1.41463	0	-0.2939	0.087811
-2.9606e-16	0.613008	0.726162	0	0.827826	0.568585	-8.8818e-16	0.414651	0.084954	1.18424e-15	0.040035	-0.01432
5.92119e-16	0.67802	0.873951	0	-0.17141	0.412207	-8.8818e-16	0.487714	0.493826	5.92119e-16	0.273109	0.728427
1.4803e-16	0.698899	0.775298	-8.9e-16	0.309003	0.939666	0	0.386871	0.626166	0	0.430988	0.675453
0	0.065856	0.043576	5.92e-16	0.260282	0.578337	8.88178e-16	-0.30073	0.102826	0	-0.22222	-0.04514
-5.9212e-16	-0.01726	-0.11403	0	-0.39994	0.389067	-8.8818e-16	-0.71791	-0.50626	1.18424e-15	0.27313	0.480623
0	-0.07493	0.016023	5.92e-16	-0.18734	-0.12339	-8.8818e-16	0.146049	0.006674	5.92119e-16	0.085211	0.292195
-1.8504e-17	0.83709	2.30354	0	0	1.7368	0	3.30454	3.85669	0	0.315653	0.951543
1.4803e-15	-0.94086	-1.56493	-5.9e-16	-0.75148	-1.36025	0	-0.82335	-0.73104	5.92119e-16	-0.47034	-0.71115
5.92119e-16	-0.52093	-0.4163	0	0.198862	0.065485	0	-0.29737	-0.09508	-5.92119e-16	-0.33726	-0.40658
2.96059e-16	-1.06153	-1.73033	0	-0.99535	-1.93239	0	-0.59637	-0.78388	-1.18424e-15	-0.55143	-1.0831
0	0.391116	0.855944	0	0.235975	0.711635	0	0.640485	1.50105	0	-0.04219	-0.1471
1.18424e-15	-0.30559	-0.39219	8.88e-16	0.330194	-0.00613	0	-0.1389	-0.52004	0	-0.06254	-0.43815
-2.9606e-16	0.825121	1.5264	1.48e-16	2.02337	2.52738	4.44089e-16	2.02689	1.94389	0	-1.50402	-1.58606
4.44089e-16	0.372672	0.463334	-5.9e-16	0.328485	0.262619	8.88178e-16	0.296502	0.139239	5.92119e-16	-0.09679	-0.03946
-5.9212e-16	-0.59617	-0.8617	-5.9e-16	-0.74818	-1.12387	0	-0.53666	-0.27755	-5.92119e-16	-0.4638	-0.6047
2.96059e-16	-0.27715	-0.59056	0	-0.34627	-0.5582	8.88178e-16	-0.32279	-0.36373	0	-0.05193	-0.26001
5.92119e-16	0.945379	1.22163	-3e-16	-0.40936	-0.99747	-4.4409e-16	0.747884	0.810376	0	-0.25538	-0.25093
1.4803e-15	-0.89518	-1.24683	0	-0.48796	-1.13003	-8.8818e-16	-0.66093	-0.72346	-5.92119e-16	-0.5247	-0.81043
-2.9606e-16	0.009032	0.163035	0	0.470751	0.463824	-8.8818e-16	0.190312	0.219866	0	0.031962	-0.07982
0	0.569496	0.708819	1.18e-15	0.290962	0.621675	0	0.502993	0.593053	5.92119e-16	0.346496	0.454097
5.92119e-16	-0.14007	-0.19559	0	-0.20864	-0.33746	0	0.192069	0.100734	-5.92119e-16	-0.08018	-0.18647
2.96059e-16	0.020738	-0.0711	-1.2e-15	-0.70507	-0.79062	0	0.141126	0.144023	-5.92119e-16	-0.72854	-0.42532
-2.9606e-16	0.114818	0.030112	-1.2e-15	-0.67196	-0.74067	8.88178e-16	0.121611	0.153755	0	-0.73132	-0.41527
-8.8818e-16	-0.08808	-0.11209	0	-0.06182	0.170175	-4.4409e-16	0.061098	0.181206	0	0.084435	0.195094
0	-0.17359	-0.05557	5.92e-16	-0.12376	0.031057	-8.8818e-16	-0.13529	-0.11549	5.92119e-16	-0.1399	-0.09666
-5.9212e-16	-0.16025	-0.26237	0	-0.37877	-0.40451	-8.8818e-16	-0.33362	-0.28649	0	-0.17575	-0.35396
-2.9606e-16	-0.92561	-1.1443	0	-0.00481	-0.45613	0	-0.50329	-0.43712	-5.92119e-16	-0.36121	-0.97406
5.92119e-16	-0.85227	-1.26413	-5.9e-16	-0.65493	-0.81939	0	-0.40038	-0.53188	1.18424e-15	-0.22902	-0.63508
-2.9606e-16	-0.56721	-0.92166	0	-0.42885	-0.96548	0	-0.35632	-0.45438	-1.18424e-15	-0.35616	-0.54457
0	2.8327	3.75316	0	3.17461	2.49216	-1.1102e-16	2.89744	3.59454	-1.4803e-16	1.02984	0.82237
-2.9606e-16	0.231155	0.26219	1.18e-15	-0.07067	0.083136	0	0.239249	0.261863	5.92119e-16	0.124978	0.15514
-2.9606e-16	-0.22586	-0.23386	5.92e-16	-0.39688	-0.25749	4.44089e-16	0.126956	0.464993	5.92119e-16	0.180418	0.042279
-4.4409e-16	-0.414	-0.43845	0	-0.08541	-0.02395	4.44089e-16	0.233412	0.316709	1.18424e-15	0.104476	-0.35167
0	-0.09788	-0.24258	-5.9e-16	-0.33135	-0.55659	0	-0.25705	-0.32384	5.92119e-16	-0.18625	-0.30964
-1.4803e-15	-0.46824	-0.70826	-5.9e-16	-0.40254	-0.79813	0	-0.44684	-0.54333	1.18424e-15	-0.3516	-0.52803
5.92119e-16	-0.39274	-0.59211	1.78e-15	-0.40014	-0.5648	0	-0.11345	-0.17667	-1.18424e-15	-0.13808	-0.40969
-2.9606e-16	0.003838	-0.09125	-5.9e-16	0.185841	0.083002	-8.8818e-16	0.330699	0.188847	0	-0.0264	-0.26553
0	0.462362	0.187416	0	-0.42832	-0.02062	0	0.837292	2.35476	-1.85037e-16	-0.09059	-0.67888
0	-0.49503	-0.89066	-1.2e-15	-0.37285	-0.51269	0	-1.01649	-0.78491	-5.92119e-16	-0.06555	-0.28281
0	-0.22221	-0.51614	-5.9e-16	-0.28559	-0.46078	8.88178e-16	0.103278	-0.06139	-2.96059e-16	-0.09817	-0.28942
-1.4803e-16	-0.30232	-0.33408	0	0.178452	0.078571	4.44089e-16	-0.39828	-0.18744	0	-0.35824	-0.42845
1.18424e-15	0.569643	0.555845	5.92e-16	-0.44305	-0.33595	8.88178e-16	-0.12653	0.263508	5.92119e-16	0.325661	0.761109
0	0.217769	0.800683	0	1.21918	0.986257	-1.1102e-16	0.587931	-0.15748	0	0.572089	0.604757
-5.9212e-16	-0.41551	-0.42594	-5.9e-16	0.024146	-0.11618	-4.4409e-16	-0.28287	-0.18117	-2.96059e-16	-0.32041	-0.27567
-8.8818e-16	-0.41692	-0.6613	5.92e-16	-0.5359	-0.81711	0	-0.54272	-0.50437	0	-0.19406	-0.17381
0	-0.32855	-0.63357	1.18e-15	-0.17767	-0.75811	-8.8818e-16	-0.14547	-0.42241	1.77636e-15	-0.18067	-0.49971
1.4803e-15	-1.00978	-1.24629	-5.9e-16	-0.22092	-0.8679	0	-0.85445	-0.84292	-5.92119e-16	-0.66588	-1.055
1.4803e-16	2.43871	2.09997	-5.9e-16	-0.2269	0.533294	-4.4409e-16	1.89403	2.35117	8.88178e-16	1.56904	2.12783
5.92119e-16	-0.21721	-0.29047	-5.9e-16	0.026179	-0.41671	8.88178e-16	-0.29239	-0.13115	5.92119e-16	-0.09894	-0.30494
0	0.40396	0.596639	-5.9e-16	-0.10779	0.071189	8.88178e-16	0.671905	0.661123	5.92119e-16	0.212836	0.365188
0	-0.96341	-1.55747	1.18e-15	-0.8591	-1.72084	0	-0.52775	-0.56138	5.92119e-16	-0.55655	-1.04668
-7.4015e-17	0.36272	0.391827	0	-0.15886	-0.69029	-2.2204e-16	0.324745	0.213861	0	0.041071	0.609651
-1.4803e-16	-0.05647	0.077979	5.92e-16	-0.11724	-0.12816	-4.4409e-16	0.093058	0.248528	-2.96059e-16	0.055832	-0.07976
0	0.163768	0.323582	-3e-16	0.558976	0.683654	0	0.251786	0.408741	-5.92119e-16	0.230291	0.074204
-2.9606e-16	0.030192	0.023194	-1.5e-15	0.048757	-0.04332	-8.8818e-16	-0.15037	-0.31672	-2.96059e-16	0.152423	-0.08163
0	-0.29855	-0.56091	5.92e-16	-0.19573	-0.509	-8.8818e-16	-0.23342	-0.33067	-1.77636e-15	-0.07684	-0.35607
0	-0.4259	-0.08684	0	0.512077	0.274622	0	0.635652	1.04532	0	0.332693	0.227775
2.96059e-16	-0.34653	-0.42178	5.92e-16	0.18313	-0.16801	0	-0.5205	-0.32846	5.92119e-16	-0.21099	-0.56797
-2.9606e-16	0.133455	-0.07636	2.96e-16	-0.17615	-0.3484	0	0.49324	0.239537	-5.92119e-16	-0.39447	-0.60121
5.92119e-16	0.855083	1.08231	0	0.313987	0.620436	0	0.454011	0.260444	5.92119e-16	0.381656	0.327192
-2.9606e-16	-0.25634	-0.3747	5.92e-16	-0.01666	-0.17734	-8.8818e-16	-0.41684	-0.20261	5.92119e-16	-0.30917	-0.56861
5.92119e-16	-0.72849	-0.91777	0	0.60002	0.233187	-8.8818e-16	-0.63986	-0.72801	5.92119e-16	-0.61518	-1.14054
8.88178e-16	0.191839	0.047655	-5.9e-16	-0.36218	-0.42787	0	0.02735	0.167615	5.92119e-16	-0.05204	-0.10824
4.44089e-16	1.78569	2.62562	0	1.58368	2.78711	4.44089e-16	1.26005	1.57514	0	1.03196	1.16673
5.92119e-16	0.180939	0.218125	1.18e-15	-0.03267	0.097611	8.88178e-16	0.039038	-0.01424	5.92119e-16	0.089368	0.386577
5.92119e-16	-0.10515	-0.0929	0	-0.29201	-0.23205	-8.8818e-16	0.025006	-0.00996	-5.92119e-16	0.148478	0.389411
1.4803e-16	0.758692	1.07572	0	0.028991	0.697118	0	1.15281	1.23919	2.96059e-16	0.536823	1.03028
-1.7764e-15	-1.21319	-1.87921	0	-1.1613	-2.04486	0	-0.71182	-0.76689	1.18424e-15	-0.63413	-1.12186
0	0.057933	-0.25802	0	0.340763	0.438781	0	0.65201	0.324696	0	-0.2939	0.708422
2.96059e-16	-0.63914	-0.88531	-5.9e-16	0.12885	-0.58986	0	-0.43663	-0.71058	-1.18424e-15	-0.33642	-0.93664
1.4803e-16	-0.20897	-0.37578	1.18e-15	0.323075	-0.04646	0	-0.17579	-0.09725	2.96059e-16	-0.11405	-0.35453
-8.8818e-16	0.257832	0.353025	5.92e-16	-0.12265	0.191221	8.88178e-16	-0.07445	-0.01088	5.92119e-16	-0.10438	0.109766
-4.4409e-16	-0.2277	-0.20432	5.92e-16	-0.08042	-0.03664	0	0.000257	0.056791	-2.96059e-16	-0.12887	-0.21754
-5.9212e-16	0.297494	0.676729	-3e-16	1.16995	0.900816	0	0.531161	0.718232	8.88178e-16	0.017569	-0.23401
0	-0.38392	-0.50618	-1.2e-15	-1.74639	-1.57949	8.88178e-16	0.532673	0.734706	1.77636e-15	0.471438	0.752953
0	0.31821	0.462242	5.92e-16	-0.11268	-0.15733	0	0.704378	0.567195	1.18424e-15	0.434687	0.454086
0	0.707842	1.1627	-3e-16	-0.09366	0.016156	-4.4409e-16	1.23113	0.914707	5.92119e-16	0.551063	0.622234
2.96059e-16	-0.27919	-0.39791	-5.9e-16	-0.31789	-0.24286	0	-0.4397	-0.31826	8.88178e-16	0.053449	0.262389
0	0.054241	0.007126	2.96e-16	0.456666	0.024612	0	1.24869	0.798302	-2.96059e-16	0.314889	0.215499
2.96059e-16	-0.16585	0.005118	-5.9e-16	0.652377	-0.01028	8.88178e-16	0.481543	0.112658	0	0.138847	-0.36314
5.92119e-16	-0.23471	-0.19625	-1.2e-15	0.036019	0.081545	8.88178e-16	-0.46303	-0.18788	0	0.050393	0.22064
5.92119e-16	-0.41106	-0.38551	5.92e-16	-0.11239	-0.14	0	-0.08826	0.215088	2.96059e-16	-0.50325	-0.40177
-5.9212e-16	-0.01525	0.057134	-5.9e-16	0.001587	-0.17898	8.88178e-16	0.075692	0.14171	0	-0.41507	-0.34115
-2.9606e-16	0.663924	1.07278	0	1.63242	2.03955	0	1.22411	0.560614	1.18424e-15	0.791396	0.360302
-2.9606e-16	0.09412	0.194265	1.18e-15	0.251577	0.180733	-8.8818e-16	0.006485	-0.01899	1.18424e-15	-0.04452	-0.00648
1.18424e-15	0.231898	0.385447	0	0.384719	0.301869	0	0.004709	0.161966	5.92119e-16	-0.09191	-0.06452
-1.1842e-15	-0.21401	-0.17209	-5.9e-16	-0.16005	-0.82407	0	-0.46611	-0.40808	1.18424e-15	-0.14465	-0.5883
-5.9212e-16	-0.65292	-0.85774	-5.9e-16	-0.4204	-1.21221	8.88178e-16	-0.58613	-0.62069	0	-0.3599	-0.73999
8.88178e-16	0.054383	-0.01942	0	0.059896	-0.33204	0	-0.00026	-0.02184	1.18424e-15	0.132359	0.006235
5.92119e-16	-1.13212	-1.77488	0	-1.05724	-1.91649	0	-0.56614	-0.73093	-1.18424e-15	-0.59732	-1.11443
1.4803e-16	-0.35736	-0.168	-5.9e-16	-0.51293	-0.68866	0	0.212432	1.18511	-5.92119e-16	-1.52148	0.029289
0	0.596174	0.480806	0	0.482257	0.940922	0	-0.71179	0.521732	0	-0.17928	0.074673
0	0.027615	-0.22514	0	0.408359	0.891896	0	0.453787	0.519404	0	0.528306	0.053799
2.96059e-16	-0.86215	-1.29538	0	-0.277	-0.48183	0	-1.12593	-0.45047	-5.92119e-16	-1.24729	-0.86897
-2.9606e-16	0.238877	0.276922	5.92e-16	0.148726	-0.0948	8.88178e-16	0.26503	-0.13297	5.92119e-16	-0.00431	-0.20092
1.4803e-16	-0.70461	-0.75854	1.48e-16	-0.96433	-0.95786	0	-1.00544	-1.34039	2.96059e-16	-0.67148	-0.28267
0	0.482211	0.242666	0	-0.70564	-0.51628	8.88178e-16	-0.63148	0.010387	5.92119e-16	0.338666	1.026
0	0.973404	0.958889	-5.9e-16	0.047695	0.658983	0	0.251075	0.272469	-2.96059e-16	-0.20705	0.330447
0	-0.07014	-0.06359	-3e-16	0.175531	0.336528	0	0.234003	0.173239	-5.92119e-16	0.034853	-0.10836
5.92119e-16	-0.0531	-0.39605	-1.2e-15	-0.13981	-0.4634	0	-0.24393	-0.25255	0	-0.22147	-0.40265
-2.9606e-16	0.12063	0.033457	-5.9e-16	-0.28745	-0.04945	8.88178e-16	-0.07052	-0.12245	5.92119e-16	-0.03611	0.102851
0	-0.28606	-0.19027	-1.2e-15	0.098436	0.252109	0	0.042284	-0.01552	-1.77636e-15	-0.14066	-0.07399
5.92119e-16	-0.5448	-1.05378	0	-0.83647	-1.32248	-8.8818e-16	-0.68183	-0.78031	5.92119e-16	-0.43398	-0.58094
8.88178e-16	-0.03959	0.115861	-3e-16	0.890761	1.23136	8.88178e-16	0.062592	0.178558	-5.92119e-16	-0.09307	0.016261
0	-0.20621	0.699013	0	0.235975	1.02821	1.11022e-16	0.498521	0.042306	0	0.873461	0.55194
-2.9606e-16	-0.06432	-0.10631	1.78e-15	-0.25798	-0.4444	0	-0.4931	-0.49347	1.18424e-15	-0.10225	0.000268
8.88178e-16	-0.11943	-0.2785	0	0.12225	-0.28512	-8.8818e-16	-0.25852	-0.28048	-1.18424e-15	0.074748	-0.09859
0	0.535996	1.07879	-5.9e-16	0.347481	0.948479	0	1.08216	0.81824	0	0.522874	0.537263
-5.9212e-16	0.107596	0.305456	-5.9e-16	-0.00676	0.288754	0	0.26884	0.245227	5.92119e-16	-0.02417	0.237078
0	0.564983	2.20813	0	0.776932	1.59262	0	1.60155	1.93434	0	0.018204	0.65592
-2.9606e-16	-0.27362	-0.2412	-5.9e-16	0.132088	0.302506	8.88178e-16	-0.19194	0.048521	-5.92119e-16	-0.04449	0.22671
0	0.156428	-0.25851	-3.7e-16	-1.21515	-0.93448	-2.2204e-16	0.181898	1.00206	0	-0.14606	1.04353
0	-0.29582	-0.56898	-1.2e-15	-0.52306	-0.72507	0	-0.37504	-0.41504	5.92119e-16	-0.32466	-0.44562
0	1.20043	2.52051	0	0.27602	2.15445	0	1.7165	3.10941	0	1.14537	2.13571
-4.4409e-16	-0.10245	-0.00834	2.96e-16	0.272348	0.251467	-4.4409e-16	-0.31815	-0.1903	-1.18424e-15	-0.27926	-0.21076
0	-0.9386	-1.45208	-5.9e-16	-0.92371	-1.72061	8.88178e-16	-0.79746	-0.84619	-1.18424e-15	-0.49628	-0.75985
0	0.099791	0.081087	0	0	0.781419	0	-0.41098	-1.43574	0	0.437802	0.006834
2.96059e-16	0.043635	-0.0802	5.92e-16	-0.10383	-0.04459	0	-0.21848	-0.30328	0	0.220559	0.423774
0	-0.1505	-0.03646	0	0.53095	0.363665	0	-0.12267	-0.47294	5.92119e-16	-0.2665	-0.22023
-4.4409e-16	1.05613	2.0067	2.96e-16	3.73649	3.29367	0	0.107341	0.151635	0	0.340165	-0.72853
-1.4803e-16	-0.27803	-0.31516	1.48e-16	0.094685	-0.99539	0	-0.23002	-0.51101	0	-0.97511	-0.82527
-2.9606e-16	-1.01047	-1.43012	-1.2e-15	-0.27158	-0.99811	-8.8818e-16	-0.88607	-0.86229	-1.18424e-15	-0.71877	-1.08385
1.18424e-15	-0.90969	-1.27037	5.92e-16	-0.44411	-1.05757	-8.8818e-16	-1.15111	-1.03376	5.92119e-16	-0.45888	-0.55247
0	-0.52428	-0.4868	0	-0.15209	-0.55117	-8.8818e-16	-0.38382	-0.45978	5.92119e-16	-0.4131	-0.58933
0	2.73703	2.99769	0	3.78183	4.38592	0	1.12381	0.819106	0	1.05159	1.134
0	1.18941	1.33809	5.92e-16	0.102829	0.4364	8.88178e-16	0.826278	0.191995	-5.92119e-16	0.038759	0.155362
-2.9606e-16	-0.17808	-0.21524	-3e-16	-0.117	0.025326	4.44089e-16	0.309508	0.06983	0	-0.09593	0.327478
-5.9212e-16	0.014235	0.212006	-5.9e-16	-0.40797	-0.4571	-8.8818e-16	-0.10756	0.072303	0	-0.20909	-0.18486
0	2.07461	2.40664	0	0.712089	1.99146	0	2.45683	2.12742	-1.11022e-16	-0.18389	0.86628
5.92119e-16	-0.3597	-0.53463	-1.2e-15	-0.05081	-0.67265	0	-0.12934	-0.34225	-1.18424e-15	-0.18266	-0.34111
-7.4015e-16	1.02322	0.970078	0	1.22857	1.27019	8.88178e-16	0.451767	0.291628	2.96059e-16	0.630997	0.759011
7.40149e-17	3.10503	4.20441	5.18e-16	1.9294	2.85938	0	2.67786	2.07638	-1.4803e-16	1.161	1.93125
-1.4803e-16	0.743885	0.98414	1.18e-15	0.292077	0.298062	0	0.707044	0.606326	0	0.179464	0.289898
1.4803e-16	0.430292	0.742776	1.18e-15	0.407144	0.588134	0	0.179804	0.227047	0	0.489519	0.626813
0	0.983459	2.8642	0	0.025101	2.34966	0	1.88293	3.08367	0	1.31621	0.645449
2.96059e-16	-0.24829	-0.3523	5.92e-16	-0.2893	-0.12804	4.44089e-16	0.043367	0.462845	0	-0.13619	-0.04202
-8.8818e-16	0.31074	0.538582	0	0.263344	0.478949	0	0.620531	0.617586	-5.92119e-16	0.232395	0.258047
2.96059e-16	-0.29914	-0.43619	1.18e-15	-0.20449	-0.34596	0	-0.40254	-0.26025	-5.92119e-16	-0.2803	-0.17384
2.96059e-16	-0.85116	-1.00622	5.92e-16	-0.59124	-1.26266	0	-0.35217	-0.352	-1.18424e-15	-0.48604	-0.66826
-2.9606e-16	0.568539	0.483325	0	0.431596	0.336194	8.88178e-16	-0.15199	-0.2645	0	0.784664	0.849289
0	-0.46749	-0.36186	-5.9e-16	-0.33751	-0.11034	-8.8818e-16	0.199861	0.294366	5.92119e-16	-0.17341	-0.19252
-2.9606e-16	0.284353	0.593781	-5.9e-16	-0.13996	0.265508	0	0.611051	0.746695	-2.96059e-16	0.261571	0.394385
-8.8818e-16	-1.03417	-1.04148	5.92e-16	0.414361	0.103834	8.88178e-16	-0.90545	-0.67088	1.18424e-15	-0.83953	-0.96914
5.92119e-16	-0.64364	-0.51107	-1.2e-15	0.870489	0.420788	0	-0.45727	-0.42516	0	-0.47574	-0.90632
1.18424e-15	-0.80931	-1.14752	1.78e-15	-0.66533	-1.2208	0	-0.68343	-0.77768	1.77636e-15	-0.49356	-0.7697
0	-0.03096	-0.2447	-5.9e-16	-0.28063	-0.53	0	0.04422	-0.23639	-1.77636e-15	-0.09248	-0.31405
-2.9606e-16	0.327934	0.559258	0	0.023006	0.505698	8.88178e-16	0.466671	0.543194	0	0.189074	0.456096
0	0.272469	0.273943	2.96e-16	-0.30053	-1.07261	-2.2204e-16	1.48289	0.971063	-2.96059e-16	0.238479	0.333486
0	0.577594	1.45638	0	0.768649	0.747975	0	1.62956	1.72604	0	1.11358	0.854334
-2.2204e-16	1.06206	1.12956	2.96e-16	-0.24814	-0.077	4.44089e-16	1.00108	0.855214	0	1.09504	0.981346
2.96059e-16	0.454985	0.155902	5.92e-16	0.077912	0.098364	0	-0.06143	-0.17638	5.92119e-16	0.041569	0.026108
-1.4803e-16	0.155082	0.248356	5.92e-16	0.217431	0.59231	0	0.277022	0.491227	0	0.049965	-0.03908
8.88178e-16	-1.18293	-1.86516	-1.8e-15	-1.20777	-2.02323	0	-0.53337	-0.69673	1.77636e-15	-0.71119	-1.13789
-5.9212e-16	-0.23972	-0.21057	0	-0.19578	-0.20208	-8.8818e-16	-0.36363	-0.28184	-1.18424e-15	-0.15214	-0.07045
-2.9606e-16	0.093172	0.291313	5.92e-16	0.23322	0.353829	0	0.004388	0.046712	-5.92119e-16	0.079405	0.353497
0	0.104989	0.294743	1.18e-15	0.535755	0.769026	0	-0.04686	0.19182	0	-0.04787	0.189664
0	-0.48704	-0.76255	0	-0.56993	-0.56801	0	-0.80282	-0.49715	1.18424e-15	-0.5357	-0.14504
-2.9606e-16	1.41524	1.81213	-1.2e-15	0.825158	1.48812	0	1.1434	0.344976	0	1.33824	1.23091
2.96059e-16	1.11283	0.931499	-1.8e-15	0.558873	0.707211	-8.8818e-16	1.17717	0.489376	-5.92119e-16	0.30944	0.35808
0	0.161207	0	0	0	0	0	0.402047	0.057173	0	0	0
7.40149e-17	0.910949	0.972906	2.96e-16	0.773899	1.24571	4.44089e-16	0.890512	0.86011	5.92119e-16	1.2182	1.78503
-2.9606e-16	-0.47819	-0.34461	-1.2e-15	-0.44635	-0.10617	-8.8818e-16	0.546245	0.537838	0	-0.39542	-0.1528
-2.9606e-16	-0.19495	0.058128	-3e-16	-0.82752	0.269035	0	0.546995	0.513602	1.4803e-16	-0.04861	0.726247
0	0.491549	1.26206	0	0.673455	0.602844	2.22045e-16	0.274403	0.309627	-1.4803e-16	1.13238	1.08477
-5.9212e-16	0.688403	1.04354	-5.9e-16	0.209864	0.918848	0	0.970892	0.97821	-2.96059e-16	0.50606	0.851393
2.96059e-16	-0.16701	0.319552	-3e-16	0.66302	0.715189	0	0.722729	0.593039	-2.96059e-16	-0.13334	-0.20277
0	1.29138	1.48089	4.44e-16	-0.12415	-0.20926	0	0.841088	0.347521	0	0.160124	-0.71776
-4.4409e-16	0.887146	1.76345	0	2.90775	1.9373	0	1.31781	0.516951	-5.92119e-16	-0.51915	-1.90263
0	1.09822	2.44372	5.92e-16	3.69976	2.73268	8.88178e-16	2.38042	2.19569	1.18424e-15	0.271118	-0.59509
0	-0.945	-0.23377	1.48e-16	2.47878	2.20041	0	2.41487	2.44414	0	-0.85036	-2.02943
-1.4803e-16	0.863717	1.41153	-1.2e-15	-0.22759	-0.68076	-8.8818e-16	0.84684	1.30463	-5.92119e-16	0.420886	0.464376
-2.9606e-16	0.963479	0.954368	-3e-16	0.114093	0.638408	0	0.715463	0.851369	0	0.914103	1.22357
-7.4015e-17	0.301031	0.817542	0	1.72257	2.47795	0	1.45166	1.57591	1.4803e-16	-0.42167	-0.53942
0	2.31289	3.62627	0	1.21653	1.08252	-2.2204e-16	2.44178	3.23685	-2.22045e-16	1.29252	1.03463
7.40149e-16	1.03277	1.67705	2.96e-16	1.16572	1.55399	0	0.955082	0.858495	-2.96059e-16	0.260483	0.312967
4.44089e-16	-0.75407	-1.04094	0	-0.24518	-0.28294	-4.4409e-16	-0.5494	-0.37586	0	-0.35988	-0.17951
0	4.25694	5.34299	0	1.99657	4.73898	0	2.58826	2.64609	0	0.853996	1.55232
3.70074e-17	1.58684	2.36053	0	1.1496	2.07801	0	1.1994	0.939005	0	1.17824	0.35579
0	3.95984	4.91609	0	2.95051	5.52986	-4.4409e-16	1.56895	1.79037	0	1.70717	2.35893
0	2.09929	3.52867	-7.4e-17	0.325745	1.78188	2.22045e-16	1.88324	2.27907	0	0.210698	2.07604
0	0.021636	0.491371	1.48e-16	-0.28598	-0.02415	2.22045e-16	0.580362	0.20497	0	0.358768	0.218241
5.92119e-16	0.640476	0.800502	0	0.182822	0.407253	8.88178e-16	0.430048	0.139932	-5.92119e-16	0.63496	0.904643
0	0.6231	1.18122	-2.2e-16	-0.31025	0.586499	0	0.298865	-0.1931	-1.85037e-16	-0.90327	-0.45111
4.44089e-16	1.36275	1.56903	0	0.897747	1.26303	4.44089e-16	1.0909	-0.05098	-2.96059e-16	0.992516	0.951549
0	2.82763	3.58825	0	1.51775	2.97873	0	2.13838	1.79043	2.96059e-16	1.40569	1.47181
0	1.62507	2.84031	0	1.28415	2.31274	0	2.97586	3.14579	0	2.34797	2.33066
0	0.390432	0.825666	0	-0.11755	0.976391	0	1.21223	1.69575	0	0	0.227775
0	2.21168	3.04343	0	1.54546	2.9024	0	1.82551	1.56472	2.96059e-16	1.67367	1.98874
7.40149e-17	2.11306	2.82731	0	1.84419	3.47336	0	1.90817	1.51751	0	1.21082	1.34232
-1.4803e-16	-0.15483	0.423556	2.96e-16	0.14084	1.16651	0	0.948648	1.54946	-2.96059e-16	-0.31897	-0.04786
2.96059e-16	-0.37908	-0.44821	1.18e-15	-0.44025	-0.87265	0	-0.29134	-0.3058	-1.77636e-15	-0.23507	-0.4408
2.96059e-16	-0.06218	0.085988	0	0.159165	0.414339	0	0.559704	0.217443	0	-0.21512	0.015534
0	-1.28685	-1.32178	-5.9e-16	-0.83479	-1.30927	8.88178e-16	0.535757	0.121777	5.92119e-16	-0.47592	-1.20701
1.4803e-16	0.063184	0.179852	-8.9e-16	0.593543	0.61058	4.44089e-16	-0.08196	-0.10957	2.96059e-16	-0.02246	-0.18377
-5.9212e-16	-0.84292	-1.41531	5.92e-16	-0.76994	-1.7135	-8.8818e-16	-0.28098	-0.65912	5.92119e-16	-0.25737	-0.82724
2.96059e-16	-0.08824	-0.10078	1.18e-15	-0.17445	-0.16488	0	0.054314	0.07363	-1.18424e-15	0.119044	0.154146
2.96059e-16	-0.21634	-0.00361	2.96e-16	0.143151	0.137049	4.44089e-16	0.403989	0.157366	2.96059e-16	0.05139	0.128798
5.92119e-16	0.702853	0.868202	5.92e-16	1.25682	1.48712	0	0.824827	1.04567	0	0.672554	0.750027
-1.4803e-16	0.547344	1.39445	2.96e-16	0.48503	1.57998	-4.4409e-16	-0.18879	0.456987	4.44089e-16	0.255502	0.655177
5.92119e-16	1.54102	2.04316	2.96e-16	0.646831	1.34993	0	1.30331	1.31015	5.92119e-16	0.707737	1.03363
-1.4803e-16	-0.14881	-0.05029	-3e-16	0.290873	0.425242	4.44089e-16	0.301882	0.493651	0	-0.09191	-0.30666
1.18424e-15	-0.64726	-0.80005	5.92e-16	-0.06968	-0.41188	8.88178e-16	-0.45796	-0.4224	-5.92119e-16	-0.44839	-0.76316
-1.4803e-15	-0.55648	-0.94032	0	-0.67422	-1.08545	0	-0.51511	-0.56706	0	-0.42186	-0.56477
0	-0.62943	-0.98492	5.92e-16	-0.51075	-0.91568	-8.8818e-16	-0.54128	-0.40676	-5.92119e-16	-0.29611	-0.42633
5.92119e-16	-0.26928	-0.2425	2.96e-16	0.007319	0.004162	8.88178e-16	0.237365	0.245652	-5.92119e-16	-0.18313	-0.26394
-2.9606e-16	0.166838	-0.14946	0	0.043021	-0.10828	0	-0.02612	-0.47121	0	0.051294	-0.283
-5.9212e-16	-0.2611	-0.40858	0	-0.37951	-0.60875	8.88178e-16	-0.33513	-0.34044	0	-0.18314	-0.27264
-2.9606e-16	-0.19314	0.154805	2.96e-16	-0.27189	0.310589	0	0.21777	0.292657	8.88178e-16	-0.03371	0.321642
0	-0.19424	-0.20604	0	0	0	0	0.389109	0.938278	0	-0.2939	-0.2939
-5.9212e-16	-0.444	-0.5335	0	-0.33133	-0.6533	8.88178e-16	-0.28446	-0.30514	1.18424e-15	-0.22542	-0.21571
-2.9606e-16	0.034367	0.102209	-5.9e-16	0.010512	0.296191	0	0.14649	0.399336	5.92119e-16	-0.03565	0.106948
-2.9606e-16	-0.29795	-0.4915	-5.9e-16	0.484818	0.261681	8.88178e-16	-0.47913	-0.44392	0	-0.33202	-0.32498
0	0.329618	1.05765	-7.4e-17	-0.50635	0.496344	0	2.11586	2.45666	0	0.154016	-0.43679
-8.8818e-16	-0.66235	-1.15788	-5.9e-16	-0.30678	-0.84727	0	-0.62472	-0.6401	5.92119e-16	-0.44782	-0.72015
-2.9606e-16	-0.29705	-0.32198	0	-0.33009	-0.25174	8.88178e-16	-0.25106	-0.15526	0	-0.17263	-0.08906
0	-0.88088	-1.15826	1.18e-15	-0.64522	-1.08302	0	-0.66115	-0.52642	1.18424e-15	-0.48979	-0.65992
5.92119e-16	-0.43383	-0.5125	-1.2e-15	-0.20862	-0.39739	8.88178e-16	0.166262	-0.08325	5.92119e-16	-0.01279	-0.17768
-7.4015e-17	0.965118	1.56651	1.48e-16	0.232632	0.84643	0	1.17921	0.949818	1.4803e-16	0.223114	0.268652
-2.9606e-16	-0.2799	-0.45215	5.92e-16	-0.76956	-0.06741	-4.4409e-16	0.388294	0.583216	5.92119e-16	0.165301	0.541876
5.92119e-16	0.150948	0.159051	5.92e-16	0.032011	-0.06022	0	0.130074	0.08472	0	0.335281	0.319765
4.44089e-16	1.05808	1.33959	1.78e-15	0.154329	0.901899	8.88178e-16	0.690069	0.917917	-1.18424e-15	0.782634	1.08212
-5.9212e-16	-0.42008	-0.7368	0	-0.4148	-0.69603	-8.8818e-16	-0.19515	-0.30622	0	-0.07836	-0.211
-1.4803e-16	0.695059	0.847899	-3e-16	0.441078	0.340411	4.44089e-16	0.161694	0.06915	0	0.06133	0.170449
-2.9606e-16	-0.53079	-0.82552	0	-0.35781	-0.81962	-8.8818e-16	-0.49597	-0.37577	-1.18424e-15	-0.32557	-0.49411
-2.9606e-16	0.222687	-0.20875	0	0.120903	-0.26095	0	0.464021	-0.10912	0	-0.10271	-0.29348
8.88178e-16	-0.10303	0.007062	0	-0.03423	-0.1244	-8.8818e-16	0.150148	0.079185	0	-0.18016	-0.19123
0	-0.30685	-0.20668	5.92e-16	-0.40541	0.057953	0	-0.09272	0.493533	-5.92119e-16	0.416249	0.816781
5.92119e-16	-0.28307	-0.39976	0	-0.19869	-0.4422	-8.8818e-16	-0.21963	-0.42663	0	-0.17841	-0.27191
-2.9606e-16	-0.32359	-0.50431	-5.9e-16	-0.3177	-0.46646	0	0.131861	-0.06282	0	-0.02359	-0.34358
2.96059e-16	0.493319	0.676503	-1.2e-15	0.206347	0.378796	0	0.254347	0.351842	0	0.259335	0.452611
0	0.19221	0.930859	0	0.639856	0.94274	0	0.021354	1.92793	7.40149e-17	-0.64881	0.043455
0	0.535181	0.833238	0	-0.15359	0.712557	0	2.46471	2.54197	0	0.290116	0.980624
-8.8818e-16	0.030231	0.322987	0	0.369059	0.748212	0	0.187815	0.322661	5.92119e-16	-0.02185	0.18556
8.88178e-16	-0.00073	0.364921	5.92e-16	0.272523	0.421304	8.88178e-16	0.296035	0.019407	1.18424e-15	-0.26904	-0.24332
0	0.283179	0.211036	-1.5e-16	-0.90662	0.293328	0	1.29466	1.91042	2.96059e-16	0.140686	0.150914
5.92119e-16	-0.57387	-0.83611	1.18e-15	-0.336	-0.62362	0	-0.64605	-0.41345	-5.92119e-16	-0.30222	-0.44179
2.96059e-16	-0.19599	-0.28002	1.18e-15	-0.21048	0.170017	0	0.101925	0.291257	2.96059e-16	0.020786	0.218136
-2.9606e-16	-0.27655	-0.3119	5.92e-16	0.204069	0.178378	0	-0.16874	-0.13644	0	-0.09638	-0.29162
-2.9606e-16	0.179823	0.160825	0	0.147836	-0.02682	0	0.021518	-0.11484	1.18424e-15	0.01333	-0.15456
2.96059e-16	0.700972	0.404022	-3e-16	2.95954	1.76926	8.88178e-16	-0.14528	-0.52982	0	0.036552	-0.53388
1.4803e-16	0.614395	0.868982	8.88e-16	0.606516	0.882266	-4.4409e-16	0.420462	0.456731	5.92119e-16	0.691308	0.834213
-5.9212e-16	-0.2702	-0.48562	0	-0.53047	-0.76003	-8.8818e-16	-0.52474	-0.51769	-5.92119e-16	-0.09395	-0.02261
0	-0.23714	-0.40654	-5.9e-16	-0.494	-0.5823	8.88178e-16	-0.3257	-0.21518	0	0.039002	0.244248
7.40149e-17	2.8505	4.15464	0	1.66164	3.58747	0	1.45171	1.82423	2.96059e-16	2.01763	2.423
-2.9606e-16	0.168243	-0.17484	8.88e-16	-0.17202	-0.6404	0	0.066045	-0.73369	-5.92119e-16	0.182139	-0.04989
0	0.215605	0.33702	1.18e-15	0.16237	0.233134	0	0.137492	0.124278	1.18424e-15	0.151962	0.217088
2.96059e-16	0.011961	-0.37203	5.92e-16	-0.32288	-0.77188	0	-0.1303	-0.52145	-5.92119e-16	-0.09014	-0.21546
2.96059e-16	-0.28318	-0.46976	-5.9e-16	-0.44956	-0.56259	0	-0.63345	-0.45588	1.18424e-15	0.031465	0.196661
-2.9606e-16	0.073321	-0.1302	-5.9e-16	-0.25695	-0.44625	-8.8818e-16	-0.06863	-0.30815	5.92119e-16	0.008023	-0.10321
0	0.351418	0.617817	-1.5e-16	-0.21127	0.18211	0	1.4115	1.92311	0	-0.85064	-0.0201
-8.8818e-16	0.125042	0.153901	0	-0.02612	0.084315	0	0.162359	0.094551	0	0.388493	0.399788
2.96059e-16	0.282316	0.366194	-1.8e-15	-0.2478	0.072164	0	0.170444	0.129531	5.92119e-16	0.341521	0.764665
-2.9606e-16	-0.00312	-0.11544	-5.9e-16	-0.38191	-0.12898	0	-0.0053	0.586804	5.92119e-16	-0.20537	0.070803
2.96059e-16	-0.47638	-0.74596	5.92e-16	-0.57633	-0.82339	0	-0.52624	-0.57843	0	-0.07133	0.125332
-1.4803e-16	0.323082	0.196363	-5.9e-16	-0.07563	0.156122	0	-0.17251	-0.17619	0	-0.22938	-0.13238
2.96059e-16	-0.39966	-0.4663	5.92e-16	-0.13052	-0.12478	8.88178e-16	-0.20652	-0.00439	-5.92119e-16	-0.03799	0.07121
0	1.42248	2.43244	0	1.31013	2.14315	-4.4409e-16	1.42382	1.27785	0	1.68546	1.99253
-1.4803e-16	0.277582	0.32032	1.18e-15	0.022252	0.174837	2.22045e-16	1.73973	2.00021	-5.92119e-16	0.109138	0.241252
8.88178e-16	0.822226	0.982603	0	0.104706	0.3024	8.88178e-16	0.164668	0.167834	0	0.955144	1.053
0	-0.31649	-0.32667	-1.2e-15	-0.13356	-0.05669	0	-0.07399	0.175248	-5.92119e-16	0.052535	0.211446
1.4803e-15	-0.95198	-1.35837	-5.9e-16	-1.06211	-1.81706	-8.8818e-16	-0.62811	-0.72464	5.92119e-16	-0.64822	-0.90667
-1.4803e-16	-1.0477	-0.69693	4.44e-16	0.234872	-0.15988	4.44089e-16	0.394155	0.747697	-1.4803e-16	-0.11551	-0.2717
-4.4409e-16	1.50833	2.01096	0	0.633011	1.12538	4.44089e-16	0.238866	0.241842	1.18424e-15	1.2345	1.49458
0	1.19605	1.50304	0	0.460356	0.94974	-8.8818e-16	0.006168	0.237918	0	1.32746	1.49831
5.92119e-16	-0.09052	-0.24489	0	0.186115	-0.02771	0	0.029379	0.016679	0	-0.02772	-0.17265
-5.9212e-16	0.505961	0.506627	0	0.242058	0.262003	0	0.25168	0.177492	0	0.255432	0.190366
1.4803e-16	1.51805	1.69118	0	-0.43148	-0.49806	4.44089e-16	2.31512	2.28256	-5.92119e-16	0.024371	-0.00012
0	1.79521	2.46425	2.96e-16	0.900253	1.54606	0	2.39674	2.7127	-2.96059e-16	1.0308	1.14659
0	0.753383	1.12764	2.96e-16	0.36565	0.291649	0	0.981808	1.16735	0	1.23335	0.935243
-2.9606e-16	0.017801	0.034379	-5.9e-16	-0.31076	-0.23931	0	0.173669	0.221366	0	0.099486	0.127626
0	1.3196	1.76957	5.92e-16	0.749999	1.38567	4.44089e-16	1.06755	1.18517	-1.18424e-15	0.556388	0.813563
0	1.23941	1.1069	0	0.575416	0.227027	-8.8818e-16	0.484349	0.84404	-5.92119e-16	0.173597	0.551065
0	0.84677	1.1922	-5.9e-16	0.584252	0.706613	0	0.488961	0.319655	1.18424e-15	0.085244	0.412457
0	1.78818	2.29991	-5.9e-16	0.43976	0.695828	0	0.767617	1.41594	1.4803e-16	0.760909	1.22827
0	-0.08766	0.015088	0	0.139054	0.271699	0	0.387881	0.298004	-5.92119e-16	-0.02053	0.115412
2.96059e-16	0.17921	0.154658	0	0.213825	0.470781	0	0.224659	0.008389	8.88178e-16	0.016404	0.353441
-4.4409e-16	0.005536	0.158998	2.96e-16	-0.01836	-0.07537	0	0.034284	0.133549	0	-0.17159	-0.2516
5.92119e-16	-0.37819	-0.56907	-5.9e-16	-0.64679	-0.87043	-8.8818e-16	-0.68724	-0.58135	-1.18424e-15	-0.11829	0.00689
-2.9606e-16	-0.78435	-1.13665	5.92e-16	-0.70688	-0.92268	0	-0.46022	-0.42057	0	-0.41055	-0.47555
-5.9212e-16	-0.96385	-1.30163	0	-0.16835	-0.84682	8.88178e-16	-0.99446	-0.86693	0	-0.62675	-1.01403
0	4.76696	5.135	0	4.81911	3.804	2.22045e-16	2.31391	1.79565	0	1.11099	0.664241
-8.8818e-16	-0.45072	-0.47886	5.92e-16	0.1907	-0.11527	-8.8818e-16	-0.32068	-0.30371	-5.92119e-16	-0.44401	-0.71526
-1.4803e-16	-0.22637	-0.29534	5.92e-16	0.137899	0.202879	0	0.168053	0.059748	-8.88178e-16	-0.57357	-0.98321
-2.9606e-16	0.174691	0.231982	-1.2e-15	-0.11837	-0.30701	0	0.281728	0.219901	5.92119e-16	0.108254	0.034249
0	0.871289	1.08463	5.92e-16	0.327288	0.205285	0	0.577059	0.595182	5.92119e-16	0.662941	0.348325
2.96059e-16	0.008051	0.512452	0	0.201346	0.656884	0	0.839021	0.880016	0	-0.0897	0.032157
-5.9212e-16	0.18903	0.38173	-5.9e-16	0.030583	0.252919	0	0.197599	0.393147	1.18424e-15	0.00617	-0.03077
2.96059e-16	0.66066	0.933841	-5.9e-16	0.285081	0.652487	0	0.363584	0.283553	-5.92119e-16	0.355062	0.554353
0	0.08776	0.048742	5.92e-16	0.87999	0.884117	4.44089e-16	0.335295	-0.02277	0	-0.1496	-0.57948
0	-0.02785	-0.09102	5.92e-16	-0.06668	-0.1403	-8.8818e-16	0.249459	0.191936	-1.18424e-15	0.124487	0.005785
-5.9212e-16	0.18789	0.152689	1.18e-15	-0.13851	-0.20529	8.88178e-16	0.061427	-0.02161	5.92119e-16	0.310724	0.338617
-1.4803e-15	-0.3976	-0.56491	8.88e-16	0.349341	0.159054	8.88178e-16	-0.1241	-0.26181	1.77636e-15	-0.22881	-0.28164
1.4803e-16	1.45657	1.21983	-5.9e-16	0.623509	0.27094	0	1.49325	1.15224	5.92119e-16	1.82547	1.04682
5.92119e-16	0.601024	0.48859	1.18e-15	0.352033	-0.14121	0	0.347711	-0.13707	0	0.138947	-0.15817
1.4803e-16	3.58056	4.20704	-1.2e-15	3.47163	4.58599	0	1.41461	1.32461	-5.92119e-16	1.38923	1.82772
-2.9606e-16	-0.49819	-0.60313	-1.2e-15	-0.47395	-0.59861	-8.8818e-16	-0.47128	-0.36997	-5.92119e-16	-0.30648	-0.46533
4.44089e-16	0.495783	0.699116	8.88e-16	0.061837	0.291186	-4.4409e-16	0.896136	0.691973	0	0.390771	0.291758
-1.1842e-15	-0.23034	-0.25236	0	-0.24323	-0.24614	0	-0.36162	-0.15475	5.92119e-16	-0.18351	-0.14197
0	0.446556	0.052572	0	0.03675	-0.82667	-1.1102e-16	1.40407	1.28018	0	0.707725	0.885416
8.88178e-16	-0.16776	-0.28263	5.92e-16	-0.25845	-0.34998	0	-0.16028	-0.15611	1.18424e-15	-0.20928	-0.11897
5.92119e-16	-0.31719	-0.42251	0	-0.21609	-0.31633	-8.8818e-16	-0.27575	-0.30284	-1.18424e-15	0.155606	0.19917
0	-0.28951	-0.08262	0	-0.36384	-0.13824	0	0.844904	0.825135	0	0.310056	1.62171
5.92119e-16	-0.69144	-1.31966	-1.2e-15	-0.8874	-1.72793	0	-0.44632	-0.83026	1.18424e-15	-0.48298	-0.87429
8.88178e-16	-1.52102	-2.44706	0	-1.49964	-2.53601	8.88178e-16	-1.00619	-0.97906	-5.92119e-16	-0.94041	-1.44888
7.40149e-17	1.46297	1.89719	-5.9e-16	1.08787	1.46574	0	0.745692	0.837867	2.96059e-16	0.98165	1.04871
1.4803e-15	-0.04353	-0.12373	-5.9e-16	0.156444	0.091359	0	-0.08875	-0.01743	-1.18424e-15	-0.15024	-0.12089
-8.8818e-16	-0.17451	0.099114	0	0.194461	0.346298	0	-0.02537	0.254085	-1.18424e-15	-0.16014	-0.2025
-2.9606e-16	-0.035	-0.24303	2.96e-16	0.024625	0.095014	0	-0.41912	-0.31236	5.92119e-16	0.071292	0.064256
2.96059e-16	-0.14558	-0.2918	-5.9e-16	-0.42711	-0.53229	-8.8818e-16	-0.08572	0.090274	0	-0.09826	-0.11886
0	0.556268	0.77589	-5.9e-16	-0.07852	0.342795	0	0.34142	0.336989	0	0.136324	0.331438
0	-0.18372	-0.20516	0	-0.12333	-0.09161	0	-0.02726	-0.04236	1.18424e-15	0.051744	0.261571
-5.9212e-16	-0.59971	-0.76631	0	-0.16147	-0.45385	8.88178e-16	-0.49252	-0.30882	-5.92119e-16	-0.29741	-0.38127
0	4.00586	4.92496	0	5.43689	3.67837	0	2.3696	2.56893	0	1.378	0.229861
2.96059e-16	-0.3365	-0.58702	-5.9e-16	-0.42966	-0.68199	0	-0.50193	-0.5071	1.18424e-15	-0.01603	-0.06383
5.92119e-16	0.358017	0.6573	-3e-16	0.235631	0.36031	4.44089e-16	0.557085	0.553765	-2.96059e-16	0.305727	0.318508
0	-1.0675	-1.62728	5.92e-16	-1.09707	-1.84325	0	-0.46602	-0.71515	-5.92119e-16	-0.63398	-1.01713
-4.4409e-16	-0.19472	0.107029	5.92e-16	-0.47501	-0.18176	0	0.30987	0.700173	-8.88178e-16	0.057649	0.334494
-8.8818e-16	0.284538	0.497817	-5.9e-16	0.267129	0.27259	0	0.097097	0.249388	0	0.329827	0.557175
-7.4015e-17	0.71582	0.825087	-4.4e-16	-0.11224	-0.17654	0	0.205119	0.514675	0	1.02682	0.306897
0	0.429809	0.639179	0	0.491928	1.03162	0	0.276182	0.518812	0	0.179681	0.467199
8.88178e-16	-0.10224	-0.09291	0	-0.17617	-0.18667	0	0.115756	0.312627	-1.77636e-15	0.068555	-0.00189
1.18424e-15	-0.45354	-0.53615	5.92e-16	0.008908	-0.14797	8.88178e-16	-0.49884	-0.27312	0	-0.33349	-0.26404
0	0.292167	0.567202	0	0.203887	0.437195	0	0.339565	0.184798	-2.96059e-16	0.033991	0.038846
1.4803e-16	0.144653	0.33719	-3e-16	0.28242	0.390249	4.44089e-16	0.183882	0.250527	5.92119e-16	0.094429	-0.00688
-5.9212e-16	0.463391	0.430983	0	0.152447	0.476661	-8.8818e-16	0.246276	0.14857	-5.92119e-16	0.740958	0.769758
-5.9212e-16	0.905483	0.942662	-5.9e-16	-0.17281	0.360235	-4.4409e-16	1.2749	1.07236	0	0.390815	0.869683
-5.9212e-16	0.403319	0.629474	0	-0.08725	0.025879	-8.8818e-16	0.460928	0.377805	0	0.423664	0.430135
5.92119e-16	-1.12303	-1.80669	-5.9e-16	-1.28248	-2.18999	-8.8818e-16	-0.56632	-0.71287	0	-0.67131	-1.06452
2.96059e-16	-0.50175	-1.30014	0	-0.89291	-0.61406	-4.4409e-16	-0.77183	-1.29139	-2.22045e-16	0.075527	0.214704
-5.9212e-16	-0.30515	-0.39596	5.92e-16	-0.05944	-0.17875	8.88178e-16	-0.17296	-0.19408	-5.92119e-16	-0.58975	-0.57434
2.22045e-16	4.86842	5.60797	0	3.36282	5.06319	0	1.2999	1.53226	0	1.42755	1.94138
-1.1842e-15	-0.98896	-1.27109	5.92e-16	-0.31956	-1.10396	0	-0.81442	-0.90072	0	-0.66283	-1.01592
0	-0.02196	-0.06645	0	0.168813	-0.04198	0	0.028911	-0.08758	-1.18424e-15	-0.07702	-0.13227
-3.7007e-17	1.30254	1.63777	0	1.6659	2.05078	0	2.1694	2.01225	0	-0.09147	0.961567
-4.4409e-16	0.575861	0.399458	2.96e-16	1.31908	0.967397	0	1.35253	0.73335	2.96059e-16	0.542317	0.136899
-2.9606e-16	0.17303	0.369062	-1.2e-15	-0.49016	-0.161	0	-0.12443	-0.03846	0	0.056487	-0.21255
-2.9606e-16	-0.62664	-0.97893	5.92e-16	-0.75942	-0.99982	-8.8818e-16	-0.52432	-0.44397	-5.92119e-16	-0.35391	-0.3254
1.18424e-15	0.152252	0.171484	1.18e-15	0.089829	0.071624	0	0.023566	-0.04657	1.18424e-15	0.062201	0.193982
2.96059e-16	-0.37862	-0.34461	5.92e-16	0.266705	0.014425	0	-0.17915	-0.20879	5.92119e-16	-0.26142	-0.23075
-2.9606e-16	-0.5955	-0.72665	-5.9e-16	-0.40435	-0.45316	8.88178e-16	-0.59759	-0.3295	0	-0.25645	-0.3884
-2.9606e-16	-0.55544	-0.63254	1.18e-15	0.039185	-0.31683	8.88178e-16	-0.52791	-0.49996	0	-0.27672	-0.62201
5.92119e-16	0.072431	0.096628	-5.9e-16	-0.0938	-0.11048	8.88178e-16	0.050021	0.067488	0	-0.01268	-0.0015
0	1.17238	0.933071	0	0	1.60904	0	2.09138	2.35476	0	-0.00379	0.539667
7.40149e-16	-0.05273	-0.08679	5.92e-16	0.13032	-0.04229	0	0.210298	0.174968	0	0.203575	0.278329
2.96059e-16	-0.33316	-0.42155	-5.9e-16	0.306649	0.165305	-8.8818e-16	-0.4153	-0.29533	0	-0.37266	-0.35324
2.96059e-16	-0.04328	-0.14734	-1.8e-15	-0.25	-0.39175	0	-0.03118	-0.30369	-5.92119e-16	-0.11131	-0.20647
2.96059e-16	-0.61868	-1.04252	-1.8e-15	-0.769	-1.26675	0	-0.65141	-0.73785	5.92119e-16	-0.49311	-0.64701
1.4803e-16	1.57289	1.96947	5.92e-16	1.9807	2.88874	0	0.887142	0.563014	5.92119e-16	0.726917	1.08913
2.96059e-16	-0.88824	-1.45627	-5.9e-16	-0.7054	-1.34864	0	-0.55242	-0.69735	0	-0.30231	-0.78023
2.22045e-16	-0.67019	-1.17844	0	-0.71652	-0.60287	0	0.080069	-0.66255	4.44089e-16	0.347261	0.811448
2.96059e-16	-1.49492	-1.87553	8.88e-16	-0.8225	-1.11971	4.44089e-16	-1.22777	-0.36436	-8.88178e-16	-0.18932	-0.12112
2.96059e-16	-0.30744	-0.43718	-5.9e-16	-0.28618	-0.4031	0	-0.36883	-0.30962	0	-0.20363	-0.23685
-5.9212e-16	-1.14584	-1.42699	5.92e-16	-0.52741	-1.10698	-8.8818e-16	-1.06146	-0.79102	0	-0.75826	-1.08861
2.96059e-16	0.159681	0.373928	0	0.003374	0.460897	0	0.613371	0.668457	-5.92119e-16	0.189915	0.282602
-2.9606e-16	-0.55148	-0.98912	0	-0.34243	-0.75548	8.88178e-16	-0.6964	-0.68467	0	-0.33238	-0.62921
-2.9606e-16	1.4843	1.84778	5.92e-16	0.105016	0.684294	0	1.10705	1.32922	2.96059e-16	0.575667	1.3548
2.96059e-16	-0.03025	-0.06754	0	-0.19727	-0.121	0	-0.06546	0.139352	1.18424e-15	-0.07274	0.009547
1.18424e-15	-0.20103	-0.21226	-5.9e-16	-0.47702	-0.56759	0	-0.30596	-0.28655	0	-0.17189	0.02828
-2.9606e-16	0.145947	0.297814	5.92e-16	-0.20791	0.276626	8.88178e-16	0.271168	0.354419	-1.18424e-15	0.142154	0.313078
2.96059e-16	-0.81703	-1.06239	0	-0.57056	-0.82205	0	-0.93834	-0.7377	-1.18424e-15	-0.4134	-0.43841
0	0.184247	0.245047	0	0.150757	0.224784	-8.8818e-16	0.244056	0.251606	5.92119e-16	0.036761	-0.12093
4.44089e-16	0.252074	0.471021	0	0.260689	0.502407	-4.4409e-16	0.65382	0.697916	0	0.044219	0.220035
0	4.83664	4.20139	0	1.1945	1.04855	-8.8818e-16	-0.37803	-0.58178	0	1.94453	2.82632
0	-0.09075	0.713412	-1.2e-15	-0.18551	0.397397	0	1.09744	1.4129	-2.96059e-16	-0.02713	1.01181
0	0.847961	0.894122	0	0.786883	0.964153	-8.8818e-16	0.525552	0.322847	0	0.728893	0.686279
-2.9606e-16	-0.21858	-0.27362	-1.2e-15	-0.10979	-0.14281	0	0.001169	0.083772	5.92119e-16	0.001756	-0.01966
-1.4803e-16	0.000112	0.070725	-3e-16	0.20779	0.271107	0	0.296261	0.333437	0	0.087529	-0.02258
5.92119e-16	-0.19645	-0.4166	-5.9e-16	-0.33842	-0.51798	0	-0.44385	-0.28637	0	-0.06854	-0.09564
0	-0.81357	-0.9492	-1.2e-15	-0.32274	-0.3732	0	-0.8166	-0.49978	5.92119e-16	-0.35524	-0.10004
8.88178e-16	-0.39231	-0.57572	-5.9e-16	-0.60063	-0.57158	0	-0.32114	0.092972	-5.92119e-16	-0.12151	-0.23889
7.40149e-17	2.31622	3.28627	-1.5e-16	2.3569	3.43467	0	1.09892	1.56848	8.88178e-16	0.556447	0.592954
5.92119e-16	-0.28722	-0.40772	0	0.032822	-0.12776	-8.8818e-16	-0.0555	-0.0922	-5.92119e-16	-0.08661	-0.38351
0	0.044577	-0.00386	0	-0.05944	-0.18905	0	0.152132	-0.05731	2.96059e-16	-0.03431	-0.12752
2.96059e-16	-0.79767	-0.96006	-5.9e-16	-0.12324	-0.69957	8.88178e-16	-0.69328	-0.68739	0	-0.46066	-0.82226
-1.1842e-15	-0.23184	-0.43735	5.92e-16	-0.33776	-0.58192	0	-0.10697	-0.07673	0	-0.37262	-0.20213
0	-1.07187	-1.67292	2.37e-15	-1.01075	-1.86542	0	-0.70064	-0.78428	0	-0.68985	-1.002
4.44089e-16	-0.34794	-0.43738	-3e-16	0.171648	0.368528	4.44089e-16	0.220759	0.372987	-5.92119e-16	0.040108	0.05226
0	0.808918	0.442466	-7.4e-17	-1.28485	-0.61092	0	0.987247	0.860773	0	0.332693	1.17932
-5.9212e-16	0.227856	0.488934	0	0.008744	0.262947	0	0.369138	0.34224	0	0.02978	0.315424
-2.9606e-16	0.157098	0.695527	-3e-16	-0.45409	-0.57257	0	1.19907	0.620398	-4.44089e-16	0.494465	-0.08818
0	-0.01848	0.201214	5.92e-16	0.300891	0.258692	-8.8818e-16	0.224771	0.189455	-5.92119e-16	-0.33472	-0.23739
-2.9606e-16	-0.86054	-1.20328	0	-0.29049	-0.52313	8.88178e-16	-0.66941	-0.23273	1.18424e-15	-0.45528	-0.76567
3.70074e-17	0.690075	0.144335	0	0.10718	-0.11826	-2.2204e-16	1.14853	1.4322	0	-0.05437	0.06191
2.96059e-16	-0.61986	-0.95304	0	-0.22712	-0.62321	-8.8818e-16	-1.07401	-0.72266	-5.92119e-16	-0.28798	-0.4208
-2.9606e-16	-0.19021	-0.1055	0	0.062154	-0.10623	-8.8818e-16	0.056136	-0.14462	0	-0.19463	-0.31598
1.4803e-15	0.010878	0.043675	1.18e-15	0.023235	0.227533	-8.8818e-16	0.014666	0.148435	-5.92119e-16	0.099703	0.211154
2.96059e-16	-0.08686	-0.21964	0	-0.2417	-0.52471	-8.8818e-16	-0.26115	-0.35523	0	-0.21836	-0.08531
5.92119e-16	-0.12702	-0.12153	-3e-16	0.928219	0.685706	0	-0.44268	-0.56694	-1.18424e-15	-0.2598	-0.4072
0	0.016125	0.216978	2.96e-16	0.194383	0.265645	4.44089e-16	0.510479	0.182321	2.96059e-16	0.296932	0.241759
-1.8504e-17	0.407778	0.733285	0	0.542522	1.1157	0	1.02476	0.892154	0	0	0.227775
1.18424e-15	0.559425	0.667869	-5.9e-16	0.077387	0.300111	0	0.361484	0.071351	1.18424e-15	0.019774	0.026954
1.4803e-16	-0.19526	-0.27975	0	0.064978	0.046232	-8.8818e-16	-0.103	-0.18758	-5.92119e-16	-0.03349	-0.20893
-8.8818e-16	-0.09454	-0.12273	5.92e-16	-0.02327	-0.05158	0	-0.10794	-0.1126	0	-0.09824	-0.09053
0	0.846491	0.836057	-3e-16	0.571845	0.92566	0	0.963505	0.917282	5.92119e-16	0.725591	0.981926
2.96059e-16	-0.18788	-0.29212	-1.2e-15	-0.11338	-0.34132	-8.8818e-16	-0.28046	-0.36689	0	-0.19191	-0.41095
-1.4803e-16	0.20813	0.328627	5.92e-16	0.576655	0.657017	0	0.105059	-0.046	-8.88178e-16	0.1105	0.126536
1.77636e-15	-0.26131	-0.09805	0	0.417008	0.283198	8.88178e-16	-0.1547	-0.14989	5.92119e-16	-0.27643	-0.34969
0	-1.14098	-1.61565	0	0.748033	0.846934	8.88178e-16	0.244075	0.341665	0	-0.67949	-0.97017
-5.9212e-16	-0.60142	-0.80822	5.92e-16	-0.54129	-0.88087	-8.8818e-16	-0.41185	-0.30097	-5.92119e-16	-0.5212	-0.55346
-2.9606e-16	0.891588	1.10675	5.92e-16	0.313365	0.852333	8.88178e-16	0.567393	0.712584	5.92119e-16	0.593191	0.583847
3.70074e-16	1.44539	2.11232	1.48e-16	0.766353	0.868884	0	0.37821	0.94755	-1.4803e-16	0.759264	0.596814
1.4803e-16	0.152777	0.228766	2.96e-16	0.179933	0.190833	0	0.645512	0.787007	2.96059e-16	0.027076	-0.03532
5.92119e-16	-0.5192	-0.79737	-5.9e-16	-0.15494	-0.40176	0	-0.38627	-0.29411	0	-0.14249	-0.42514
2.96059e-16	-0.33368	-0.41109	0	-0.37329	-0.32827	-8.8818e-16	-0.11295	-0.0612	5.92119e-16	-0.12825	0.006961
2.96059e-16	-0.21915	-0.35852	5.92e-16	-0.48918	-0.69709	8.88178e-16	-0.31229	-0.36406	0	-0.21699	-0.28467
-7.4015e-16	0.598044	0.783613	0	0.093234	0.111104	0	0.44998	0.225997	-1.18424e-15	0.403957	0.189699
-4.4409e-16	0.972729	1.58716	-3e-16	0.285504	1.03876	-4.4409e-16	1.0176	1.4991	-8.88178e-16	0.610354	1.16371
2.96059e-16	-0.24889	-0.23281	5.92e-16	0.2017	0.180827	0	-0.09456	-0.21367	5.92119e-16	-0.1111	-0.22446
2.96059e-16	-0.42146	-0.61979	-1.8e-15	-0.21843	-0.46532	0	-0.48076	-0.42676	0	-0.27405	-0.38362
0	0.993682	0.740696	0	-0.14633	0.18934	0	-0.26361	-0.03922	0	1.14537	1.34366
0	0.396652	0.427513	0	-0.08791	0.50958	-1.1102e-16	0.46568	0.551781	-2.22045e-16	-0.65156	0.114091
-1.4803e-16	-0.30007	-0.53706	2.96e-16	-0.34054	-0.48123	0	-0.37562	-0.15609	-2.96059e-16	0.019793	-0.09049
0	0.162941	0.862882	0	1.1558	1.1069	0	0.516442	0.009026	0	-0.53859	0.33273
-8.8818e-16	-0.45978	-0.6884	-5.9e-16	-0.40932	-0.628	0	-0.45232	-0.37997	5.92119e-16	-0.43069	-0.38282
-2.9606e-16	-0.72864	-0.73656	-1.2e-15	-0.0374	-0.36872	8.88178e-16	0.375709	0.17988	0	-1.66518	-1.50412
5.92119e-16	1.07287	1.47225	5.92e-16	0.029324	0.835965	-8.8818e-16	0.082208	0.540609	5.92119e-16	0.325198	0.971615
-5.9212e-16	1.86253	2.02888	-2.4e-15	-0.08436	0.58212	-8.8818e-16	0.449344	0.438319	-5.92119e-16	0.675247	0.914865
2.96059e-16	0.873013	1.04459	5.92e-16	0.446143	0.631863	0	0.67034	0.351409	-5.92119e-16	0.442441	0.676308
-8.8818e-16	-0.26274	-0.33725	-5.9e-16	0.910982	0.959882	0	-0.03242	-0.21594	5.92119e-16	0.235596	-0.127
0	0.638268	0.269734	0	1.3134	1.67248	0	1.39199	0.602081	0	-0.068	-0.68813
0	1.57274	1.99816	0	1.63701	1.63687	0	1.76771	2.05421	1.4803e-16	-0.09911	0.408712
2.22045e-16	2.0206	2.16003	0	1.84154	2.37825	0	3.3269	2.9017	1.4803e-16	1.6999	1.75924
-1.1842e-15	-1.10884	-1.79864	-1.2e-15	-1.22325	-2.12675	0	-0.69318	-0.70318	0	-0.62573	-1.08881
2.96059e-16	-1.06416	-1.67706	2.37e-15	-1.18371	-1.94153	0	-0.44193	-0.59209	5.92119e-16	-0.61107	-0.98716
2.96059e-16	-1.00521	-1.06706	-1.2e-15	0.612476	-0.02157	0	-0.5092	-0.4944	5.92119e-16	-0.24463	-0.82307
5.92119e-16	-1.00342	-1.20504	-1.2e-15	-0.38508	-0.51469	0	-2.07931	-1.81581	0	-0.37761	-0.45026
-2.9606e-16	-0.03873	-0.37439	0	-0.24441	-0.56917	-8.8818e-16	-0.35319	-0.42977	-5.92119e-16	0.03461	-0.09996
5.92119e-16	0.349357	0.032452	-5.9e-16	-0.11857	-0.42614	8.88178e-16	-0.03851	-0.48715	5.92119e-16	-0.0113	-0.08537
-5.9212e-16	-0.2495	-0.15199	2.96e-16	-0.03697	0.209012	0	-0.14036	-0.01259	0	-0.10308	0.090754
-2.2204e-16	0.836842	0.601847	0	0.211649	0.441873	2.22045e-16	0.887701	1.53186	0	1.30022	0.052242
-2.9606e-16	-0.34852	-0.36187	0	-0.12093	-0.15851	0	-0.0031	-0.08814	-5.92119e-16	-0.01966	-0.01922
-2.9606e-16	0.048117	-0.1082	0	-0.15967	-0.39101	-8.8818e-16	-0.05368	-0.34708	-5.92119e-16	-0.0759	-0.09116
0	0.513245	0.516521	0	0.071151	0.389954	8.88178e-16	-0.05424	-0.01249	0	0.062808	0.198944
5.92119e-16	-0.32905	-0.62777	0	-0.3636	-0.59482	8.88178e-16	-0.32428	-0.22682	-5.92119e-16	-0.27586	-0.5721
0	-0.42256	-0.58669	5.92e-16	-0.43668	-0.68442	0	-0.44815	-0.40384	1.18424e-15	-0.1288	-0.37149
5.92119e-16	0.188863	0.313209	-3e-16	0.606689	0.704389	4.44089e-16	-0.17801	-0.20778	0	0.217749	0.212904
-2.9606e-16	0.008253	-0.07132	-1.2e-15	0.29775	0.361654	0	0.072073	-0.00099	0	-0.04116	-0.24879
-2.9606e-16	-0.51557	-0.91216	-1.2e-15	-0.54671	-1.06676	8.88178e-16	-0.58589	-0.6202	0	-0.21483	-0.32945
-1.4803e-16	1.85937	2.56004	0	2.24092	1.81502	2.22045e-16	1.78846	1.70378	5.92119e-16	0.254136	0.360924
5.92119e-16	-0.56834	-0.7162	0	-0.04305	-0.36929	8.88178e-16	-0.49614	-0.54641	1.18424e-15	-0.4513	-0.48163
-1.8504e-17	-0.04124	0.146615	0	0	0.225597	0	0.640485	1.3725	0	0	0
5.92119e-16	-0.00366	0.062944	-1.2e-15	-0.18026	-0.22099	0	-0.06632	-0.26472	0	-0.10592	-0.11215
0	0.057349	-0.34614	5.92e-16	-0.2508	-0.72552	-8.8818e-16	-0.2091	-0.66855	-5.92119e-16	-0.14926	-0.44715
-1.1842e-15	-0.05846	-0.09382	1.18e-15	-0.37713	-0.34987	0	-0.11532	-0.2215	0	-0.14246	-0.25556
2.96059e-16	1.27603	1.61862	5.92e-16	0.478976	1.19529	4.44089e-16	1.32431	1.37656	-2.96059e-16	0.24831	0.365105
5.92119e-16	0.237444	-0.05517	-5.9e-16	-0.17628	-0.32427	8.88178e-16	0.104002	-0.44715	-1.18424e-15	0.067583	-0.06634
-1.1842e-15	-0.65391	-1.03901	5.92e-16	-0.80535	-1.27671	0	-1.26385	-0.84225	-1.77636e-15	-0.46712	-0.45791
0	0.806321	0.698897	5.92e-16	-0.2235	-0.58935	0	0.246212	1.55157	0	0.822979	0.385687
0	1.26338	2.65718	-1.5e-16	0.782849	1.20307	0	2.20029	2.43948	-1.85037e-16	1.03335	0.254812
3.70074e-17	0.816081	0.276266	0	0.920436	0.44833	-1.1102e-16	0.030921	-0.12327	0	0.354444	0.281574
-5.9212e-16	0.835074	0.994421	0	-0.1887	-0.14611	0	0.846137	0.868086	0	0.497236	0.589167
-2.9606e-16	-0.31827	-0.41239	-5.9e-16	-0.40413	-0.42091	0	-0.26262	0.055752	1.18424e-15	0.031681	0.241802
1.4803e-16	-0.19957	-0.20237	0	-0.6512	-0.77305	-4.4409e-16	0.173669	0.084993	2.96059e-16	0.183642	-0.09687
2.96059e-16	0.06338	0.2021	-3e-16	0.23638	0.623042	-8.8818e-16	0.324783	0.410548	5.92119e-16	0.208115	0.351781
0	-0.0506	-0.26323	0	-0.26055	-0.15941	-8.8818e-16	-0.01638	-0.00498	-1.18424e-15	-0.04626	-0.13062
-2.9606e-16	-0.40218	-0.77826	5.92e-16	-0.45381	-0.54019	0	-0.20866	-0.42168	5.92119e-16	-0.32062	-0.39891
2.96059e-16	-0.84621	-1.12638	5.92e-16	-0.82904	-1.23384	0	-0.8705	-0.5785	-5.92119e-16	-0.54887	-0.70242
0	0.017395	0.096851	-1.2e-15	-0.06538	0.16934	0	0.089058	0.186702	0	-0.16385	-0.03625
-2.9606e-16	-0.1686	-0.09616	5.92e-16	0.155892	0.116304	0	0.055432	0.119744	-5.92119e-16	-0.07987	-0.14974
1.4803e-16	-0.55938	-0.60604	8.88e-16	-0.15517	-0.22996	4.44089e-16	-0.33837	-0.06943	-2.96059e-16	-0.54981	-0.53316
0	-0.33118	-0.49582	-5.9e-16	-0.36474	-0.38574	-8.8818e-16	-0.23964	-0.11896	5.92119e-16	-0.22115	-0.3734
-1.4803e-16	-0.17038	-0.11186	-5.9e-16	-0.26878	-0.18712	0	-0.04082	-0.01992	0	-0.04452	-0.15286
2.96059e-16	-0.2923	-0.31757	-5.9e-16	-0.39232	-0.38636	0	-0.22582	-0.19612	0	-0.26567	-0.21961
4.44089e-16	1.5798	1.75899	2.96e-16	0.246833	1.43274	0	0.573955	1.15574	5.92119e-16	0.754037	1.40365
-5.9212e-16	-0.20585	-0.26716	0	-0.12115	-0.15184	-8.8818e-16	-0.23023	-0.08216	-5.92119e-16	-0.01254	0.023823
-5.9212e-16	-0.00831	0.067828	0	0.015069	-0.09321	-8.8818e-16	0.076067	-0.00321	1.18424e-15	0.020948	-0.08331
1.4803e-16	0.033211	0.2585	-5.9e-16	0.126543	-0.0998	4.44089e-16	0.455104	0.527803	0	0.081548	-0.03169
-8.8818e-16	-0.14432	-0.23851	1.18e-15	-0.43501	-0.37878	0	-0.22755	-0.13143	-1.77636e-15	-0.09996	-0.06597
-2.9606e-16	0.316634	0.552714	-5.9e-16	0.210178	0.417978	0	0.34761	0.369729	0	0.168281	0.193407
-5.9212e-16	0.944213	1.18269	0	0.433027	0.842782	-8.8818e-16	-0.28594	-0.29695	0	-0.34767	0.258943
4.44089e-16	0.097799	0.228235	5.92e-16	0.277436	0.340122	-4.4409e-16	0.295919	0.376757	-5.92119e-16	-0.1145	0.014454
-4.4409e-16	0.050114	0.112743	1.18e-15	0.456514	0.56239	-4.4409e-16	0.485247	0.477491	2.96059e-16	0.247047	0.332366
-5.9212e-16	-0.51858	-0.81844	0	-0.39692	-0.7508	8.88178e-16	-0.76069	-0.56917	0	-0.20133	-0.41004
0	0.173596	0.597886	0	0.934001	0.434918	-2.2204e-16	0.755811	0.590022	2.96059e-16	1.36545	1.45347
-5.9212e-16	0.834117	0.994029	1.78e-15	0.801891	1.08822	0	0.226059	0.174541	0	0.248699	0.411773
2.96059e-16	-0.67107	-1.01118	0	-0.65284	-0.86354	0	-0.31115	-0.31056	-5.92119e-16	-0.33185	-0.48062
4.44089e-16	0.094954	-0.03696	0	0.208718	0.220311	0	-0.47949	-0.22412	0	0.126216	0.200688
0	0.850292	1.85696	0	0.57226	1.94419	0	0.908849	2.39067	-2.96059e-16	-0.65628	0.837882
2.96059e-16	1.63813	1.7885	2.96e-16	1.2526	1.65865	0	1.40885	1.12326	2.96059e-16	0.822111	1.04318
-8.8818e-16	-0.52458	-0.4738	-5.9e-16	-0.3351	-0.30206	8.88178e-16	-0.02783	-0.04141	-1.18424e-15	-0.08327	-0.29247
-1.4803e-16	0.258516	0.073213	8.88e-16	-0.05662	-0.17067	4.44089e-16	-0.19983	-0.1902	2.96059e-16	0.23529	0.120189
2.96059e-16	0.357303	0.314205	1.18e-15	-0.04847	0.002416	0	-0.00465	-0.08065	0	-0.00943	0.083485
2.96059e-16	-0.80808	-1.33317	0	-0.87338	-1.52394	8.88178e-16	-0.74238	-0.82689	-5.92119e-16	-0.54757	-1.00555
-1.4803e-16	1.11079	1.23848	0	0.511777	1.14568	-8.8818e-16	-0.13711	-0.51242	2.96059e-16	0.435937	0.706648
1.18424e-15	1.69066	1.87495	0	0.614174	1.12821	8.88178e-16	0.539117	-0.00485	1.18424e-15	0.445855	0.523632
5.92119e-16	0.093945	0.055327	-8.9e-16	0.027048	0.19558	4.44089e-16	0.238401	0.479301	1.18424e-15	0.054642	-0.01479
0	-0.16474	-0.34853	5.92e-16	-0.09347	-0.25513	0	-0.0572	-0.34771	5.92119e-16	-0.11026	-0.31927
1.4803e-16	-0.35687	-0.49607	0	1.05203	0.990849	0	-0.21339	-0.08976	2.96059e-16	-0.24236	-0.42839
2.96059e-16	0.095395	-0.00253	2.96e-16	0.959252	0.97478	0	-0.14015	-0.13018	-5.92119e-16	0.281784	0.036379
0	0.236485	0.778725	0	0.560703	0.454808	0	2.49349	3.20784	0	0.125889	-0.44571
-8.8818e-16	2.00102	2.71377	0	2.03244	2.50825	0	1.45004	1.24679	1.18424e-15	0.638293	0.804317
-5.9212e-16	-0.47929	-0.52407	1.18e-15	-0.23696	-0.30396	-8.8818e-16	-0.25345	-0.03107	0	-0.00772	-0.13706
2.96059e-16	-1.19878	-1.89687	0	-1.18888	-2.04435	0	-0.7092	-0.80068	-1.18424e-15	-0.70145	-1.15564
4.44089e-16	-0.52421	-0.76111	-3e-16	2.82731	2.02447	0	0.346937	0.583535	-8.88178e-16	0.219113	-1.09548
0	0.150553	0	0	0.004011	-0.01102	0	0	1.55368	0	-0.35263	-0.35263
-2.9606e-16	-0.50233	-0.48763	5.92e-16	0.419301	-0.04294	0	-0.05815	-0.07115	-5.92119e-16	-0.33674	-0.67058
-8.8818e-16	-0.13978	-0.52217	-5.9e-16	-0.12997	-0.82531	0	0.012906	-0.34407	-5.92119e-16	-0.21513	-0.67212
0	-0.27516	-0.67378	-1.2e-15	-0.35959	-0.72283	8.88178e-16	-0.24187	-0.40462	-5.92119e-16	-0.24055	-0.33511
0	1.48314	1.58527	0	0.512342	0.936715	8.88178e-16	0.596999	-0.03989	-1.18424e-15	0.353722	0.413652
0	0.954676	0.894858	0	0.32479	0.811713	0	0.02789	-0.45093	-8.88178e-16	0.447843	0.671171
-7.4015e-17	1.6398	1.97327	0	1.8092	1.9009	0	1.04029	0.378779	-5.92119e-16	0.321698	0.10008
4.44089e-16	0.922207	1.32702	0	0.655875	0.969066	0	0.393603	0.27516	5.92119e-16	0.217413	0.261599
5.92119e-16	-0.75124	-1.12464	1.18e-15	-1.13428	-1.39284	-8.8818e-16	-0.97874	-0.9094	0	-0.35238	-0.5185
4.44089e-16	0.171771	0.194237	-1.2e-15	0.008913	0.210653	0	0.360943	0.308163	0	-0.04384	0.032273
2.96059e-16	3.33165	4.44899	-3e-16	3.45387	4.68211	4.44089e-16	1.46401	1.73437	-8.88178e-16	1.38925	1.84739
-2.9606e-16	-0.09685	0.033642	0	0.172074	1.22193	-8.8818e-16	-0.382	-0.04495	0	0.132776	0.19472
-1.1102e-16	0.750722	0.917959	-2.2e-16	0.006285	0.168795	2.22045e-16	0.123703	1.27056	2.96059e-16	-0.52177	0.377463
5.92119e-16	0.318516	0.488917	-3e-16	0.766289	1.18495	-8.8818e-16	0.448904	0.520926	0	0.129632	0.166866
5.92119e-16	0.036167	0.004847	-5.9e-16	-0.05473	0.039198	8.88178e-16	-0.14449	0.089128	-1.18424e-15	0.057117	0.208947
1.18424e-15	0.367806	0.558198	0	0.054024	0.196271	0	0.433992	0.254716	-5.92119e-16	0.039515	-0.12434
2.96059e-16	0.584576	0.529804	-5.9e-16	0.57534	1.16985	0	-0.00734	-0.02611	-5.92119e-16	0.573254	0.650846
-1.4803e-16	1.08553	0.789835	2.96e-16	-0.28023	-0.24107	0	0.721187	0.392941	8.88178e-16	0.276045	0.206785
0	0.471887	0.519351	0	0.235975	0	0	0.385688	1.2058	0	0.315653	0.381713
-2.2204e-16	3.50955	3.33886	-5.2e-16	1.84894	2.34887	-4.4409e-16	0.648841	2.0501	2.96059e-16	1.79468	2.63363
0	1.04707	1.31167	0	1.39387	2.06315	-4.4409e-16	0.407229	0.819487	2.96059e-16	0.752528	1.13067
0	-0.74765	-0.97251	1.18e-15	-0.37145	-0.9241	0	-0.87784	-0.89584	1.18424e-15	-0.45689	-0.61557
0	0.617311	0.616509	1.18e-15	-0.18513	-0.33541	0	0.813275	0.658848	-1.18424e-15	0.053198	-0.00067
-2.9606e-16	-0.24975	-0.17106	1.18e-15	0.015456	0.065976	0	-0.13776	-0.06584	-5.92119e-16	-0.19012	0.005501
-7.4015e-16	-0.00491	0.203419	5.92e-16	0.063631	0.069122	4.44089e-16	0.264845	0.184663	0	0.112114	-0.16167
0	0.035686	0.037136	8.88e-16	-0.02277	-0.09578	4.44089e-16	-0.02442	-0.0745	-5.92119e-16	-0.04806	0.012141
2.22045e-16	3.88396	4.61181	1.48e-16	3.31899	2.21368	0	1.53972	1.30529	0	1.28218	0.597832
5.92119e-16	0.012737	-0.17884	0	-0.1129	-0.31691	0	-0.05665	-0.58433	0	-0.30402	-0.60732
-2.9606e-16	-0.74267	-1.1988	-1.2e-15	-0.38418	-0.9045	8.88178e-16	-0.75198	-0.78926	1.18424e-15	-0.41054	-0.52393
-1.4803e-16	-0.01805	0.154215	0	0.286631	0.280736	-4.4409e-16	-0.24464	0.301168	2.96059e-16	0.144799	0.158894
2.96059e-16	-0.68976	-0.88992	5.92e-16	-0.3755	-0.39902	0	-0.36017	-0.30447	5.92119e-16	-0.03169	-0.26946
-7.4015e-17	0.022733	0.469167	0	0.906656	0.920097	0	0.374712	0.971553	-1.4803e-16	0.491482	-0.25798
0	0.128482	0.051805	1.18e-15	0.029684	-0.48985	-8.8818e-16	0.224847	-0.11148	0	-0.20079	-0.38715
-7.4015e-17	2.16463	3.4219	0	1.08156	2.81606	4.44089e-16	1.91894	1.93754	0	1.95113	2.16593
0	1.29671	1.81378	-3e-16	1.72509	2.28063	0	1.43418	1.13629	2.96059e-16	0.441832	0.588385
-8.8818e-16	0.012744	0.018486	8.88e-16	0.557034	0.489059	-8.8818e-16	-0.52046	-0.40612	0	0.041721	0.103119
0	0.150553	0.355249	0	0	0.607711	0	1.36	0.892154	0	0.648346	0.227775
0	1.30456	1.03577	-3.7e-16	-1.60912	-0.77191	-1.1102e-16	0.588751	1.05592	0	0.446052	0.130243
-1.4803e-16	1.99355	2.36248	5.92e-16	0.92348	1.66608	0	1.61712	1.49304	5.92119e-16	0.862835	1.18685
2.96059e-16	-0.80154	-0.77506	1.18e-15	-0.21545	-0.05052	-8.8818e-16	-0.42652	-0.10858	0	-0.37088	-0.18099
-5.9212e-16	-0.0074	0.299281	-5.9e-16	0.281657	0.221734	0	0.087706	0.248317	-1.18424e-15	0.001206	-0.22997
-1.4803e-16	0.076063	0.143348	0	-0.1861	-0.01913	0	-0.22052	0.07689	-2.96059e-16	-0.3052	-0.34345
1.4803e-16	-0.90221	-1.30603	8.88e-16	-0.11728	-0.55266	0	-0.43967	-0.05974	8.88178e-16	-0.60367	-0.9791
-2.9606e-16	-0.20178	-0.25475	-3e-16	0.04784	-0.07886	-4.4409e-16	-0.31475	-0.01453	-8.88178e-16	-0.25135	-0.2223
-1.0362e-15	-0.34889	-0.64042	-3e-16	-0.0706	-0.43678	4.44089e-16	-0.71378	-0.3801	-5.92119e-16	-0.05465	-0.28515
-5.9212e-16	-0.13609	0.037649	0	0.230718	0.231816	0	0.187933	0.333782	1.77636e-15	-0.02781	0.044075
-5.9212e-16	-0.24279	-0.38546	0	0.012815	-0.34293	-8.8818e-16	-0.54993	-0.49487	1.77636e-15	-0.2405	-0.33993
-5.9212e-16	-0.75548	-0.50181	2.96e-16	1.67795	1.50035	0	-0.70422	-0.44118	-1.18424e-15	-1.16421	-1.36666
-8.8818e-16	0.570007	0.626001	0	0.049155	0.210555	0	0.107675	0.02092	-5.92119e-16	0.196926	0.352957
8.88178e-16	-0.79562	-0.89877	5.92e-16	0.095752	-0.28339	-8.8818e-16	-0.74905	-0.66307	0	-0.53841	-1.08518
2.96059e-16	-0.60347	-0.84758	-5.9e-16	-0.22932	-0.69146	0	-0.79799	-0.60625	5.92119e-16	-0.47197	-0.50708
-5.9212e-16	-0.48306	-0.54971	0	-0.31422	-0.60955	-8.8818e-16	-0.49471	-0.37988	0	-0.29998	-0.43009
2.96059e-16	-0.2475	-0.24001	5.92e-16	0.150438	0.008105	-8.8818e-16	-0.2582	-0.13426	1.18424e-15	-0.19649	-0.16024
-2.9606e-16	-0.9142	-1.49636	5.92e-16	-0.81594	-1.57018	8.88178e-16	-0.60471	-0.82453	0	-0.51318	-0.99199
-2.9606e-16	-0.18055	-0.53049	-5.9e-16	-0.70222	-0.9131	-8.8818e-16	-0.83523	-0.68257	5.92119e-16	-0.00767	0.047448
0	4.2264	5.13191	2.96e-16	1.79638	2.08282	-4.4409e-16	2.12287	1.76531	-4.44089e-16	1.37636	1.41685
4.44089e-16	1.47392	2.27775	0	-0.05477	1.18331	0	1.25815	1.55789	5.92119e-16	0.693295	1.61716
5.92119e-16	-0.08575	-0.11319	5.92e-16	-0.14909	-0.13161	8.88178e-16	-0.2197	-0.13794	0	-0.24821	-0.14875
5.92119e-16	-0.91192	-1.09225	1.18e-15	-0.27713	-0.75522	0	-0.88384	-0.99031	-5.92119e-16	-0.64514	-0.76299
-1.4803e-16	-0.42939	-0.36045	5.92e-16	-0.11807	-0.16794	-4.4409e-16	-0.06255	0.132085	-5.92119e-16	-0.28933	-0.3903
-5.9212e-16	1.2189	1.39778	1.18e-15	0.67427	0.990949	-8.8818e-16	0.63377	0.28469	0	0.505091	0.585078
-5.9212e-16	-0.80438	-0.87739	-5.9e-16	0.035655	-0.32711	0	-0.38625	-0.1827	0	-0.48908	-0.68077
-5.9212e-16	-0.84186	-1.36004	-1.2e-15	-0.9139	-1.59491	0	-0.70698	-0.77157	-1.18424e-15	-0.46691	-0.70877
-2.9606e-16	-0.60703	-0.65425	0	-0.10271	-0.41353	0	-0.21997	-0.30817	1.18424e-15	-0.29905	-0.78277
1.4803e-16	0.421475	0.579732	-3e-16	0.372306	0.303866	0	0.365866	-0.13216	0	0.268034	0.0562
0	0.077395	0.171575	-5.9e-16	0.171778	0.151885	0	0.812915	0.26146	0	0.201427	0.308144
-2.9606e-16	-0.1078	-0.01999	0	-0.19426	-0.01366	0	-0.22521	-0.17384	-1.18424e-15	-0.24885	0.014964
0	-0.2084	-0.10077	-5.9e-16	-0.06376	0.349812	8.88178e-16	0.04941	0.230983	5.92119e-16	-0.06117	0.058581
2.96059e-16	0.110189	0.134945	0	-0.05716	0.062304	0	-0.09582	0.096506	5.92119e-16	0.067574	0.148585
1.4803e-16	0.072241	0.112782	-5.9e-16	0.031253	0.05961	-4.4409e-16	0.018491	0.188279	-5.92119e-16	-0.00987	-0.06531
0	0.735753	1.08648	-3e-16	0.754164	1.18251	0	0.42517	0.292197	0	0.324552	0.44889
5.92119e-16	-0.96325	-1.30937	0	-0.57679	-1.55136	0	-0.55948	-0.72999	1.18424e-15	-0.53812	-1.1654
-1.4803e-16	-0.03379	0.011153	-5.9e-16	-0.06465	-0.1006	0	0.171745	0.091758	5.92119e-16	-0.14178	-0.16076
5.92119e-16	-0.70983	-0.94111	-5.9e-16	-0.60276	-0.85686	-8.8818e-16	-0.12878	-0.23834	0	-0.22911	-0.49228
-5.9212e-16	-0.36271	-0.70719	-5.9e-16	-0.44206	-0.77697	8.88178e-16	-0.30233	-0.28048	1.18424e-15	-0.19816	-0.37103
-2.9606e-16	0.489892	0.259094	0	0.533558	1.17815	-2.2204e-16	0.874829	1.42254	0	0.848026	0.847164
-2.9606e-16	-0.24108	-0.64202	-1.2e-15	0.626189	0.862241	0	-1.33683	-0.29161	5.92119e-16	-0.48365	-0.02132
4.44089e-16	-0.75369	-1.03627	2.96e-16	-0.08765	-0.11525	-4.4409e-16	-0.49736	-0.54461	0	-0.68818	-0.32588
0	4.44941	4.3177	0	2.77481	5.05381	0	-0.62657	-0.38082	0	0.604252	1.34277
-4.4409e-16	1.51133	1.60891	0	0.802785	1.45159	0	0.366477	0.336857	2.96059e-16	0.168563	0.594187
-7.4015e-17	3.03774	3.61856	-8.9e-16	2.14444	2.81214	-4.4409e-16	1.64991	1.2727	-2.96059e-16	2.23904	2.08688
5.92119e-16	0.275596	0.388016	0	-0.16764	0.266528	8.88178e-16	-0.11587	-0.07527	-5.92119e-16	0.057366	0.22847
2.96059e-16	0.560377	0.74825	0	0.376161	0.574706	0	0.333787	0.540885	-2.96059e-16	0.593154	0.820921
0	-0.1069	-0.07383	-5.9e-16	0.024336	0.089406	0	0.24672	0.14372	0	0.009739	0.166551
0	0.235092	-0.01119	0	-0.34167	-0.52435	-2.2204e-16	-1.72023	-0.07925	-1.85037e-16	-0.09059	-0.52844
0	0.894547	0.279141	0	-0.11806	-0.46041	-2.2204e-16	-1.64252	0.10395	2.22045e-16	0.209554	-0.23175
2.96059e-16	-0.60508	-0.85785	-1.2e-15	-0.75849	-1.06497	-8.8818e-16	-0.71229	-0.31628	-5.92119e-16	-0.16067	-0.0905
-5.9212e-16	-0.35629	-0.46063	-1.2e-15	-0.27819	-0.4003	8.88178e-16	-0.17293	-0.07907	1.18424e-15	0.040902	-0.07315
0	-1.07491	-1.71082	-1.2e-15	-1.07684	-1.80615	8.88178e-16	-0.59302	-0.74256	5.92119e-16	-0.48526	-0.95715
-5.9212e-16	-0.59382	-0.67158	-1.2e-15	-0.1799	-0.44135	0	-0.29322	-0.3225	-1.18424e-15	-0.2939	-0.35985
-4.4409e-16	-0.28461	-0.17206	0	-0.29023	-0.45183	-4.4409e-16	-0.21103	-0.21062	5.92119e-16	0.002531	-0.39969
2.96059e-16	1.01594	1.6749	-3e-16	1.28468	1.71596	4.44089e-16	1.63786	1.61827	2.96059e-16	0.588661	1.06379
-1.4803e-16	0.392156	0.595201	0	0.138051	-0.34708	-2.2204e-16	1.00398	0.891046	-2.96059e-16	0.924122	0.049819
-4.4409e-16	-0.03024	-0.0202	5.92e-16	0.056116	-0.10667	-4.4409e-16	0.110984	0.319413	-5.92119e-16	0.178361	0.177914
-7.4015e-17	0.818364	1.01053	-3e-16	1.39971	2.23899	0	0.669362	0.469479	2.96059e-16	0.564002	0.33542
0	-1.19271	-1.64871	0	-0.56654	-1.32337	0	-1.18762	-0.96776	0	-0.5253	-0.98498
5.92119e-16	-0.45298	-0.98632	-5.9e-16	-0.76846	-1.77434	-8.8818e-16	-0.40804	-0.90677	5.92119e-16	-0.43931	-0.89223
-5.9212e-16	0.226351	0.253964	-1.8e-15	-0.08679	0.017736	-8.8818e-16	0.074227	0.150201	0	0.222891	0.351697
4.44089e-16	0.153162	0.350297	-3e-16	0.097404	0.29583	-4.4409e-16	-0.26885	-0.40106	-5.92119e-16	0.569934	0.653437
-2.9606e-16	0.894036	1.13024	0	0.263008	0.83582	4.44089e-16	0.6392	0.552851	-5.92119e-16	0.536402	0.96318
1.18424e-15	-1.11736	-1.41747	1.18e-15	-0.26929	-0.98887	0	-0.9831	-0.98483	5.92119e-16	-0.85168	-1.13501
8.88178e-16	-0.23688	-0.16894	-8.9e-16	0.48975	0.663665	4.44089e-16	0.019219	0.115703	0	0.294933	0.044197
-2.9606e-16	0.548531	0.592447	-5.9e-16	-0.30204	-0.09943	-8.8818e-16	0.654769	0.690472	1.18424e-15	0.563428	0.795503
-1.4803e-16	0.409567	0.865442	-3e-16	0.7215	1.26435	0	1.50949	1.09423	5.92119e-16	-0.16795	-0.68672
-5.9212e-16	-0.001	-0.18241	5.92e-16	0.011355	-0.18374	0	-0.02006	-0.1619	-1.77636e-15	0.074268	-0.07639
-2.9606e-16	0.500518	0.771651	0	0.462976	0.536459	-4.4409e-16	0.441363	0.102535	0	0.089201	0.084983
8.88178e-16	-0.03506	0.011852	5.92e-16	0.076721	0.010464	8.88178e-16	0.02611	0.025603	1.18424e-15	-0.00428	0.048705
5.92119e-16	-0.12473	-0.33974	-5.9e-16	-0.28814	-0.56393	0	-0.18976	-0.43792	1.18424e-15	-0.15778	-0.42605
-5.9212e-16	0.464672	0.504856	-5.9e-16	-0.14213	0.007378	-8.8818e-16	-0.05479	-0.08082	5.92119e-16	0.250278	0.381338
0	0.567689	0.721091	-5.9e-16	-0.09191	0.130287	8.88178e-16	-0.0491	-0.02619	5.92119e-16	0.209326	0.391339
-2.9606e-16	3.77709	3.82146	5.92e-16	0.89342	1.47553	-8.8818e-16	0.500257	0.574093	1.18424e-15	1.54079	1.85242
0	0.010101	0.254549	0	0.196081	-0.70434	-2.2204e-16	1.39448	1.21106	-7.40149e-17	0.553245	0.596584
-2.9606e-16	-0.02565	-0.0464	1.18e-15	0.351188	0.251361	0	-0.34999	-0.25944	-5.92119e-16	-0.06277	-0.04471
-5.9212e-16	0.490034	0.621094	5.92e-16	0.480854	0.732334	0	0.289148	0.179576	5.92119e-16	0.624062	0.592321
2.96059e-16	2.56509	3.61579	0	-3.47366	-2.25291	0	3.05517	4.08457	-1.18424e-15	0.991153	1.7911
8.88178e-16	0.906896	1.08917	0	0.395774	1.2017	0	0.207975	0.2975	0	0.427602	0.842338
2.96059e-16	2.71957	3.99692	0	2.01054	2.82167	4.44089e-16	3.06228	4.09057	2.96059e-16	1.31006	1.0093
0	-0.9015	-1.18942	-1.8e-15	-0.14331	-0.83647	8.88178e-16	-0.89484	-0.76077	-5.92119e-16	-0.50557	-0.96051
0	2.0655	2.42334	-5.9e-16	1.11583	1.56498	0	1.63391	1.30436	0	0.489058	0.553467
0	0.77337	0.967184	-5.9e-16	-0.08393	0.204123	2.22045e-16	0.707694	0.971838	0	0.321035	1.0004
0	-0.32503	-0.37254	-5.9e-16	0.064679	-0.01577	8.88178e-16	-0.10487	0.129015	0	0.080827	-0.12214
2.96059e-16	-0.94677	-1.53011	5.92e-16	-1.02577	-1.75621	8.88178e-16	-0.69327	-0.71179	5.92119e-16	-0.59034	-0.96754
-1.4803e-16	1.21415	1.50273	5.92e-16	0.294589	0.890318	0	1.18844	1.03682	0	0.895626	1.23306
0	-0.47429	-0.69576	-5.9e-16	0.087673	-0.20527	0	-0.4952	-0.3522	0	-0.40338	-0.43479
-5.9212e-16	-0.03997	0.020644	5.92e-16	-0.01699	-0.3949	0	0.035991	-0.22278	-5.92119e-16	-0.04784	-0.35887
2.96059e-16	-0.08919	-0.09214	-5.9e-16	-0.05389	-0.48661	0	-0.11965	-0.35989	-5.92119e-16	-0.16919	-0.40216
1.4803e-16	1.64573	1.95826	2.96e-16	0.858417	0.945552	0	1.00191	0.375237	5.92119e-16	1.25618	1.11781
-1.4803e-16	0.559633	0.944267	-3e-16	-0.32354	-0.16278	0	0.820619	0.904915	2.96059e-16	0.381265	0.304931
1.18424e-15	-1.07706	-1.3749	5.92e-16	-0.48867	-0.94586	8.88178e-16	-0.74534	-0.71927	5.92119e-16	-0.73476	-1.12733
8.88178e-16	0.339983	0.354625	5.92e-16	-0.24295	-0.34071	8.88178e-16	0.133649	-0.15693	0	0.051005	0.208599
2.96059e-16	-0.61956	-0.63375	0	-1.39115	-1.89992	0	-0.08442	-0.32999	0	-0.23093	-0.24402
5.92119e-16	-0.51554	-0.76686	-5.9e-16	-0.06711	-0.33157	0	-0.46822	-0.31285	0	-0.29639	-0.65015
-8.8818e-16	-1.27216	-1.49093	-1.8e-15	0.055123	-0.9737	-8.8818e-16	-1.01653	-1.20745	5.92119e-16	-0.79973	-1.46404
0	-0.14187	0.015787	0	-0.19188	-0.52078	0	-1.28818	-0.82891	-1.4803e-16	-0.29171	0.140346
-1.4803e-16	2.929	3.64274	2.96e-16	0.42816	1.56498	-4.4409e-16	3.01097	3.17332	0	1.50948	1.58423
-2.9606e-16	1.20346	1.24804	-3e-16	0.324869	0.45063	0	1.27224	1.02373	0	1.10427	0.872397
-2.9606e-16	0.332951	0.083933	2.96e-16	-0.4988	-0.35901	0	0.005355	-0.6128	-2.96059e-16	-0.08075	0.258028
-5.9212e-16	1.28014	1.43664	0	-0.06725	0.348974	0	0.769616	0.104224	-5.92119e-16	0.084912	0.210488
-2.9606e-16	1.1828	1.13908	0	0.37942	0.750032	-8.8818e-16	0.62211	-0.04418	1.18424e-15	0.345157	0.303291
-4.4409e-16	1.02226	1.04301	-8.9e-16	0.323305	0.862057	8.88178e-16	0.058231	-0.41578	2.96059e-16	0.477468	0.765818
1.4803e-15	-1.26152	-1.66385	-1.8e-15	-0.80647	-1.40037	0	-1.20232	-1.04912	5.92119e-16	-0.66647	-0.79376
-2.9606e-16	-0.12943	-0.13385	-1.2e-15	-0.10915	-0.01115	0	-0.00593	0.192804	-1.18424e-15	0.174972	0.118259
-2.9606e-16	0.18076	0.694419	1.48e-16	0.211368	0.164374	0	0.391913	1.06875	2.96059e-16	0.610762	0.658535
-1.1842e-15	-0.15243	-0.19336	0	0.205011	0.187104	0	-0.36643	-0.11278	5.92119e-16	-0.12663	-0.06567
-2.9606e-16	0.075882	0.173205	-5.9e-16	0.176641	0.157364	8.88178e-16	0.453889	0.219555	1.18424e-15	-0.11855	-0.08337
-5.9212e-16	-0.18878	-0.33991	-1.2e-15	-0.52373	-0.57057	-8.8818e-16	-0.40677	-0.38464	-5.92119e-16	-0.09833	-0.16507
5.92119e-16	0.310295	0.419602	-1.2e-15	0.140653	0.138984	0	0.573542	0.570124	0	0.413167	0.355778
2.96059e-16	-0.31408	-0.24139	5.92e-16	0.328507	0.179108	8.88178e-16	-0.35354	-0.24371	5.92119e-16	-0.05038	0.05669
0	-0.06566	-0.16521	0	0.039532	-0.24804	8.88178e-16	-0.0568	-0.00586	0	0.051964	-0.00398
-2.9606e-16	0.222176	0.479245	-5.9e-16	-0.00785	0.131345	0	0.345344	0.249444	-5.92119e-16	0.212035	0.483905
-1.1842e-15	0.009781	-0.02672	0	0.383648	0.285516	0	-0.39679	-0.10431	-1.18424e-15	0.066089	0.162108
2.96059e-16	-0.25918	-0.33053	1.18e-15	-0.26332	-0.45728	-8.8818e-16	-0.06635	-0.09245	0	-0.05113	-0.28422
-2.9606e-16	-0.56507	-0.81615	1.18e-15	-0.20125	-0.74916	-8.8818e-16	-0.47877	-0.66163	0	-0.37711	-0.71917
1.4803e-16	0.502875	0.521123	2.96e-16	0.593601	0.840238	0	-0.26281	-0.19121	2.96059e-16	0.688181	0.798944
0	1.85595	2.66408	-2.2e-16	1.33401	2.91455	0	1.3316	1.34777	1.4803e-16	1.26224	1.55783
-8.8818e-16	-0.22106	-0.38932	2.37e-15	0.143711	0.155012	8.88178e-16	-0.46306	-0.601	5.92119e-16	-0.17705	-0.29884
0	0.407286	0.389123	0	0.867185	0.649714	0	0.710214	1.69555	0	0	2.12757
-5.9212e-16	-1.57568	-2.14929	0	-0.73598	-1.0395	-8.8818e-16	-0.48693	-0.73176	5.92119e-16	-1.77926	-2.01603
1.4803e-15	-0.01835	-0.04422	-1.2e-15	-0.2132	-0.06862	-8.8818e-16	-0.28663	-0.2276	-5.92119e-16	0.028732	0.230593
-4.4409e-16	-0.01203	0.102228	-5.9e-16	0.274864	0.459233	0	0.181561	0.223133	1.77636e-15	-0.00393	-0.0567
2.96059e-16	0.442638	0.480508	-5.9e-16	0.01308	0.201959	8.88178e-16	0.285175	-0.05027	-5.92119e-16	0.103247	0.346644
-8.8818e-16	-0.28626	-0.42079	1.18e-15	-0.1031	-0.45726	8.88178e-16	-0.25007	-0.46054	0	-0.32092	-0.45877
-2.9606e-16	1.49514	2.03558	0	1.1367	1.69206	-4.4409e-16	0.849722	0.830135	1.18424e-15	1.08121	1.3515
-2.9606e-16	1.55962	1.90545	2.96e-16	0.978829	1.50847	0	0.715858	0.517632	5.92119e-16	0.992319	1.18329
5.92119e-16	0.122205	0.218914	5.92e-16	-0.16632	0.052838	0	0.032794	0.037748	5.92119e-16	0.081924	0.414084
-2.9606e-16	-0.52596	-0.91953	5.92e-16	-0.50213	-0.97665	-8.8818e-16	-0.43371	-0.5839	0	-0.5041	-0.72194
0	-0.23712	-0.3045	0	-0.21004	-0.17545	0	-0.11332	0.084027	0	0.052269	-0.02916
-2.9606e-16	-0.95893	-1.38704	5.92e-16	-0.15909	-1.05664	-8.8818e-16	-1.09006	-0.94984	5.92119e-16	-0.52672	-1.0785
-1.4803e-16	-0.03515	0.190255	2.96e-16	0.457575	0.674682	-8.8818e-16	-0.07018	0.253118	0	-0.10168	0.193968
-2.9606e-16	1.02481	1.00474	5.92e-16	0.508857	0.311024	0	0.696459	0.08903	-5.92119e-16	0.346106	0.389531
0	1.4593	0.634916	0	0.432014	0.699633	-1.1102e-16	0.962792	1.79387	0	0.208916	0.555933
1.18424e-15	-0.47774	-0.63631	-5.9e-16	0.258355	-0.3153	0	-0.5362	-0.65504	1.77636e-15	-0.27286	-0.49534
1.18424e-15	-0.75657	-1.40455	1.18e-15	-1.10284	-1.89636	-1.7764e-15	-0.77962	-1.05708	0	-0.44867	-0.64527
0	-0.08857	-0.21414	5.92e-16	-0.34936	-0.43724	8.88178e-16	-0.39327	-0.47398	1.18424e-15	-0.10328	-0.12703
1.4803e-16	1.15955	1.51631	-5.9e-16	0.401911	1.14792	-4.4409e-16	0.776595	1.02193	-2.96059e-16	0.913744	1.29819
2.96059e-16	-0.55483	-0.62791	-1.8e-15	-0.12071	-0.36358	0	-0.4629	-0.52673	1.18424e-15	-0.37364	-0.52384
0	0.312169	0.478761	-1.2e-15	0.156494	0.424452	0	0.233622	0.444212	-5.92119e-16	0.150023	0.274334
1.4803e-16	0.756848	0.852573	0	-0.17592	0.060918	4.44089e-16	0.752413	0.430987	5.92119e-16	0.139635	0.269726
-2.9606e-16	-0.61518	-0.65452	5.92e-16	-0.32993	-0.63915	8.88178e-16	-0.10238	-0.19813	0	-0.35502	-0.51021
8.88178e-16	-0.00174	-0.24354	-1.2e-15	-0.16828	-0.31685	-8.8818e-16	-0.04644	-0.08731	5.92119e-16	-0.06444	0.012732
2.96059e-16	-0.71275	-0.93661	5.92e-16	-0.16638	-0.6073	-8.8818e-16	-0.87339	-0.825	5.92119e-16	-0.37086	-0.64485
-7.4015e-16	0.448537	1.31826	2.96e-16	0.191221	1.141	0	0.96814	1.21784	0	0.121858	0.283923
-2.9606e-16	-0.22225	-0.16294	5.92e-16	-0.28177	-0.13215	8.88178e-16	-0.11948	0.079185	0	-0.0656	0.012711
-2.9606e-16	0.532885	0.66741	1.18e-15	0.316816	0.265583	0	0.138454	-0.17592	-2.96059e-16	0.619039	0.72734
-1.1842e-15	-0.30861	-0.63609	5.92e-16	-0.20467	-0.50518	0	-0.44336	-0.60705	0	-0.13462	-0.12709
0	0.312768	1.13283	0	0.158365	1.42176	0	1.85742	1.13713	0	-0.20504	0.79687
-2.9606e-16	-0.59735	-1.15215	0	-0.44688	-0.44551	-4.4409e-16	-0.31476	0.365733	2.96059e-16	0.248615	0.254145
-1.4803e-16	-0.34632	-0.45035	-5.9e-16	-0.33631	-0.12477	-4.4409e-16	-0.0541	-0.02926	-2.96059e-16	0.041128	-0.15407
1.18424e-15	0.286117	0.116529	-1.2e-15	0.351007	0.235286	8.88178e-16	-0.13569	-0.33529	-1.77636e-15	0.060254	-0.16063
-2.9606e-16	-0.59188	-1.04214	5.92e-16	-0.24905	-0.8144	0	-0.72839	-0.8475	5.92119e-16	-0.47648	-0.86128
-2.9606e-16	-0.29876	-0.70243	-1.2e-15	-0.62356	-0.90362	0	-0.13826	-0.62994	0	-0.39167	-0.46942
0	-0.55194	-0.7292	-1.2e-15	-1.08099	-1.22427	0	-0.32213	-0.13516	-5.92119e-16	0.060084	0.033164
2.96059e-16	-0.69042	-0.79497	-5.9e-16	-1.02745	-1.43516	0	-0.4463	-0.23404	-2.36848e-15	-0.40777	-0.39553
2.96059e-16	0.265852	0.27242	2.96e-16	0.089826	0.095744	4.44089e-16	-0.03885	0.195413	-2.96059e-16	0.003217	0.196709
0	3.46399	4.09293	1.48e-16	2.26111	3.07153	-4.4409e-16	2.88828	2.39767	0	0.691166	0.222845
-5.9212e-16	-1.06082	-1.65829	1.18e-15	-1.11321	-2.04526	8.88178e-16	-0.74557	-0.80769	-5.92119e-16	-0.72374	-1.04747
8.88178e-16	-0.11011	-0.20642	-5.9e-16	0.252224	0.094258	-8.8818e-16	-0.34668	-0.26073	5.92119e-16	-0.05011	-0.23916
-5.9212e-16	-0.26489	-0.28488	0	-0.33787	-0.49894	-8.8818e-16	-0.16607	-0.2014	1.18424e-15	-0.35347	-0.38773
-2.9606e-16	0.201788	0.251033	-1.2e-15	0.050841	0.012973	0	-0.01317	-0.143	1.18424e-15	-0.06308	0.26252
-5.9212e-16	-0.23618	-0.32314	0	-0.39961	-0.5311	0	-0.38947	-0.33853	-5.92119e-16	-0.04927	0.139996
-1.1102e-16	-0.758	-0.41847	0	-0.84885	-0.19891	0	1.30944	1.44916	0	0.575748	1.22283
-8.8818e-16	-0.25562	-0.32218	-5.9e-16	0.076007	0.098204	8.88178e-16	-0.52559	-0.52094	0	-0.08194	-0.22407
2.96059e-16	-0.04987	0.093775	-3e-16	-0.58803	-0.40413	0	-0.20409	-0.19223	0	-0.3353	0.050679
-5.9212e-16	0.201138	0.363589	-1.2e-15	0.033784	0.30452	0	0.230823	0.288992	1.18424e-15	0.272639	0.406034
8.88178e-16	0.748806	1.015	1.18e-15	0.271026	0.742438	0	0.8421	0.72387	0	0.284788	0.389777
0	0.455147	0.746775	0	-0.09879	1.23267	2.22045e-16	1.02497	0.959275	2.96059e-16	-0.26208	-0.43714
7.40149e-17	3.42115	4.06059	0	2.82426	3.99982	0	1.67507	1.67555	0	1.56743	2.0397
0	0.496204	0.375572	0	0	0.759399	0	0.635652	0.803601	0	0	0.49814
0	-0.06459	-0.19042	-5.9e-16	0.22528	0.124612	-8.8818e-16	-0.4145	-0.41239	5.92119e-16	-0.13906	-0.29349
-7.4015e-17	0.793629	0.493019	0	0.262126	1.02406	0	0.636651	-0.76522	0	1.37021	0.908304
-2.9606e-16	-0.2156	-0.30953	0	-0.00272	-0.42385	0	-0.53047	-0.51775	1.18424e-15	-0.10579	-0.27775
-1.4803e-16	1.19321	1.3773	-3e-16	-0.00988	0.431938	0	-0.00426	0.237511	5.92119e-16	0.816059	1.01283
-5.9212e-16	0.129624	0.029067	-5.9e-16	-0.04364	-0.16926	0	-0.08897	-0.1339	1.77636e-15	-0.06705	-0.04469
5.92119e-16	0.252291	0.144211	0	0.045674	-0.08759	0	0.120695	0.109925	5.92119e-16	0.000423	-0.08022
-8.8818e-16	-0.75782	-1.10865	5.92e-16	-0.38303	-0.62758	-8.8818e-16	-0.84657	-1.13123	5.92119e-16	-0.40471	-0.85668
0	-2.2375	-3.21059	-5.9e-16	-2.02151	-2.91313	-8.8818e-16	-0.77433	-0.78644	0	-0.93256	-1.56129
2.96059e-16	0.570969	0.70359	-5.9e-16	0.522664	0.675718	-8.8818e-16	0.171228	0.021698	0	0.255068	0.097808
-2.5905e-16	1.36361	2.89814	0	0.684943	2.93652	-2.2204e-16	2.60196	3.57358	2.96059e-16	0.91284	1.53203
-8.8818e-16	0.711255	0.940314	0	0.050027	0.327017	8.88178e-16	0.653343	0.802792	1.18424e-15	0.336228	0.519059
0	0.243367	0.517526	-3e-16	-0.13885	0.516064	8.88178e-16	0.266337	0.545232	-5.92119e-16	-0.00659	0.407571
-4.4409e-16	0.617586	0.53421	2.96e-16	0.76992	0.515715	0	0.268382	0.059387	-8.88178e-16	0.095056	-0.27972
0	-0.9208	-1.30844	-1.2e-15	-1.29272	-1.92783	-8.8818e-16	-0.69787	-0.75236	1.18424e-15	-0.27413	-0.19643
0	0.531495	0.554946	2.96e-16	-0.1547	0.257666	0	1.42617	1.00585	2.96059e-16	0.04615	0.098839
2.96059e-16	-0.00086	0.03123	-5.9e-16	0.175646	0.259848	0	0.338081	0.180022	-5.92119e-16	0.084507	0.155843
0	0.105414	0.298308	0	0.235975	0.333089	0	0.640485	1.23352	0	0	0.404158
-2.9606e-16	3.02239	3.41195	-3e-16	2.19512	2.95564	2.22045e-16	3.38252	3.22367	5.92119e-16	2.68228	2.16894
-5.9212e-16	0.978347	1.03085	5.92e-16	1.00146	1.16499	-8.8818e-16	-0.16624	-0.17943	5.92119e-16	0.474717	0.598058
2.96059e-16	-0.8304	-1.09673	-1.2e-15	-0.29075	-1.01326	8.88178e-16	-0.7904	-0.67859	-5.92119e-16	-0.48637	-0.85192
-5.9212e-16	0.162317	0.077493	-5.9e-16	-0.02388	0.026318	8.88178e-16	0.042341	0.050675	-1.18424e-15	-0.06176	-0.02437
-2.9606e-16	-0.19955	-0.49743	0	-0.46818	-0.42446	0	0.099445	0.129085	0	0.191391	0.150236
[truncated: 4,078 more rows]

## Sheet: 4d
wt log	wt 24	wt 48	spt3 log	spt3 24	spt3 48	rad52 log	rad52 24	rad52 48	sac3 loq	sac3 24	sac3 48
0	0.2118	0.6505	0.03232	0.02456	0.4993	0	0.7262	0.9336	0.01346	0.03165	0.1748
0.01299	0.2817	0.7103	-0.00641	0.04218	0.4163	0	0.9156	0.6759	0.005173	0.04389	0.1574
-0.00374	0.1133	0.7807	0.01147	0.03835	0.5239				-0.0003	0	0.07783
0	0.3266	0.6118
0	0.3292	0.781
0.01438	0.2948	0.655

## Sheet: 4e
wt MA average	wt MA difference		wt MA average	GFP_median		wt MA average	Age_48h_vs_log		wt MA average	residual
8.987	1.24611		8.987	0.652776		8.987	0.63417		8.987	-0.04083
3.69665	1.39623		3.69665	1.15221		3.69665	0.439532		3.69665	-0.19551
5.37308	1.44674		5.37308	1.45656		5.37308	-0.03882		5.37308	0.029004
5.08884	2.80232		5.08884	1.8147		5.08884	0.550645		5.08884	0.436975
5.04854	3.19416		5.04854	2.13832		5.04854	0.62816		5.04854	0.427688
7.62484	1.40883		7.62484	1.65931		7.62484	-0.14636		7.62484	-0.10412
7.26449	-0.95557		7.26449	-0.32222		7.26449	-0.63076		7.26449	-0.00258
8.56588	-0.50817		8.56588	0.192863		8.56588	-0.57694		8.56588	-0.12409
8.00939	0.704022		8.00939	1.11707		8.00939	-0.25047		8.00939	-0.16258
7.14066	0.633133		7.14066	0.615126		7.14066	0.162758		7.14066	-0.14475
9.86375	-0.14463		9.86375	-0.10482		9.86375	-0.04487		9.86375	0.005057
10.2781	-0.82869		10.2781	-0.75297		10.2781	-0.15886		10.2781	0.083133
9.52089	-0.1475		9.52089	-0.06505		9.52089	-0.1422		9.52089	0.059759
9.75502	1.7023		9.75502	1.58842		9.75502	0.22837		9.75502	-0.11449
8.05242	0.805159		8.05242	0.793146		8.05242	0.061111		8.05242	-0.0491
7.49459	-0.44499		7.49459	-0.14125		7.49459	-0.33538		7.49459	0.031639
10.0098	0.113966		10.0098	0.153511		10.0098	0.020262		10.0098	-0.05981
8.46949	1.20283		8.46949	0.668514		8.46949	0.52223		8.46949	0.012087
14.5795	-1.65525		14.5795	-1.32557		14.5795	-0.43089		14.5795	0.101213
3.27821	-0.77196		3.27821	-1.28232		3.27821	0.292912		3.27821	0.217452
8.59283	-0.12569		8.59283	0.513585		8.59283	-0.53201		8.59283	-0.10726
10.1151	-1.07922		10.1151	-0.83852		10.1151	-0.2633		10.1151	0.022602
9.9995	-0.62263		9.9995	-0.46113		9.9995	-0.16094		9.9995	-0.00056
9.51186	-0.17191		9.51186	-0.0794		9.51186	0.000143		9.51186	-0.09266
8.80348	2.12677		8.80348	1.37774		8.80348	0.711589		8.80348	0.037442
5.49713	1.31352		5.49713	0.891724		5.49713	0.495528		5.49713	-0.07374
8.1108	0.18348		8.1108	0.012824		8.1108	0.154183		8.1108	0.016474
8.38029	-0.72381		8.38029	-0.83023		8.38029	-0.10183		8.38029	0.208245
5.08898	0.920709		5.08898	0.791661		5.08898	0.303478		5.08898	-0.17443
8.77015	-0.28091		8.77015	-0.35298		8.77015	0.078722		8.77015	-0.00666
7.3169	0.579111		7.3169	0.528297		7.3169	0.1309		7.3169	-0.08009
10.0455	1.0943		10.0455	1.38031		10.0455	-0.08048		10.0455	-0.20553
6.13615	1.49398		6.13615	1.55283		6.13615	-0.16398		6.13615	0.105135
10.68	-0.19927		10.68	-0.58637		10.68	0.2509		10.68	0.136197
10.769	-0.55497		10.769	-0.56516		10.769	-0.09316		10.769	0.103347
6.95517	-0.11394		6.95517	0.411533		6.95517	-0.41951		6.95517	-0.10597
5.82475	1.3802		5.82475	1.10976		5.82475	0.389213		5.82475	-0.11877
8.19185	-0.05175		8.19185	-0.07612		8.19185	0.176339		8.19185	-0.15197
11.3322	-1.02822		11.3322	-1.04074		11.3322	-0.07343		11.3322	0.085952
9.74573	0.15314		9.74573	0.047611		9.74573	0.156253		9.74573	-0.05072
8.2055	0.562652		8.2055	0.615597		8.2055	0.01722		8.2055	-0.07017
9.85246	-0.80433		9.85246	-0.53955		9.85246	-0.31338		9.85246	0.048602
7.72386	1.80958		7.72386	1.81597		7.72386	0.167818		7.72386	-0.1742
8.68646	-0.55611		8.68646	-0.25913		8.68646	-0.22624		8.68646	-0.07073
8.92756	-0.11262		8.92756	-0.01207		8.92756	-0.08152		8.92756	-0.01904
9.70887	-1.07659		9.70887	-1.00064		9.70887	-0.18899		9.70887	0.113042
7.54128	0.440972		7.54128	0.499698		7.54128	-0.13948		7.54128	0.080758
7.16232	2.07709		7.16232	1.79076		7.16232	0.309748		7.16232	-0.02343
9.12152	-1.02904		9.12152	-0.62205		9.12152	-0.6177		9.12152	0.210712
8.67324	0.512325		8.67324	0.494099		8.67324	0.096514		8.67324	-0.07829
11.4883	-0.80841		11.4883	-0.5872		11.4883	-0.20903		11.4883	-0.01219
8.35829	0.945367		8.35829	0.850005		8.35829	0.167488		8.35829	-0.07213
9.28676	-0.13653		9.28676	-0.12969		9.28676	0.025334		9.28676	-0.03218
12.3482	-0.98922		12.3482	-0.91085		12.3482	-0.24708		12.3482	0.168711
12.7284	-1.56915		12.7284	-1.3131		12.7284	-0.42445		12.7284	0.168401
10.3464	-0.20166		10.3464	-0.08823		10.3464	-0.11148		10.3464	-0.00195
9.77255	-0.56752		9.77255	-0.47661		9.77255	-0.11437		9.77255	0.02347
9.92771	-0.26068		9.92771	-0.24266		9.92771	0.003286		9.92771	-0.0213
4.17302	0.768509		4.17302	0.468665		4.17302	0.63114		4.17302	-0.3313
13.1938	-0.56084		13.1938	-0.62447		13.1938	0.002538		13.1938	0.061089
9.98383	-1.00973		9.98383	-0.80084		9.98383	-0.46669		9.98383	0.257811
6.97917	0.868727		6.97917	0.770486		6.97917	0.097265		6.97917	0.000976
11.17	-1.09737		11.17	-0.67074		11.17	-0.47378		11.17	0.047147
8.01781	2.6478		8.01781	2.27804		8.01781	0.31293		8.01781	0.056828
8.7062	0.206503		8.7062	0.374296		8.7062	-0.111		8.7062	-0.05679
8.32438	-0.57139		8.32438	-0.59622		8.32438	0.023725		8.32438	0.001107
9.99985	-0.16135		9.99985	-0.1266		9.99985	-0.04426		9.99985	0.009498
7.12706	0.095834		7.12706	0.282821		7.12706	-0.15688		7.12706	-0.03011
8.72316	0.160186		8.72316	0.018594		8.72316	0.167081		8.72316	-0.02549
8.0382	0.094446		8.0382	-0.00377		8.0382	0.065996		8.0382	0.032224
9.78021	0.248436		9.78021	0.984607		9.78021	-0.58133		9.78021	-0.15484
10.1719	0.047215		10.1719	0.058899		10.1719	-0.00278		10.1719	-0.0089
4.03198	0.78674		4.03198	0.045139		4.03198	0.824606		4.03198	-0.08301
11.6354	0.168412		11.6354	-0.26773		11.6354	0.354663		11.6354	0.081476
8.85041	1.02662		8.85041	0.39586		8.85041	0.365913		8.85041	0.264843
5.7922	3.52834		5.7922	2.75761		5.7922	0.669028		5.7922	0.101697
10.4089	-0.13574		10.4089	-0.31002		10.4089	0.094293		10.4089	0.079996
10.0725	-1.01699		10.0725	-1.03222		10.0725	-0.11992		10.0725	0.135144
8.9493	-0.79811		8.9493	-0.6697		8.9493	-0.22821		8.9493	0.099805
8.61629	-0.50277		8.61629	-0.43893		8.61629	-0.13821		8.61629	0.074369
9.50167	-0.29885		9.50167	-0.30499		9.50167	0.046177		9.50167	-0.04004
9.74084	-0.21347		9.74084	-0.27421		9.74084	0.066041		9.74084	-0.0053
5.62849	-0.29573		5.62849	-0.16781		5.62849	-0.2233		5.62849	0.095372
9.72967	-0.77971		9.72967	-0.58769		9.72967	-0.11722		9.72967	-0.0748
8.26805	-0.04411		8.26805	0.086587		8.26805	-0.04196		8.26805	-0.08874
7.44644	-0.18211		7.44644	-0.36305		7.44644	-0.06296		7.44644	0.243897
9.2192	-0.40612		9.2192	-0.47051		9.2192	-0.17856		9.2192	0.242948
7.54544	-0.44291		7.54544	0.102507		7.54544	-0.43276		7.54544	-0.11265
9.17208	-0.51114		9.17208	-0.17632		9.17208	-0.24269		9.17208	-0.09213
7.22994	-0.12653		7.22994	0.538884		7.22994	-0.6249		7.22994	-0.04052
11.5221	-0.83003		11.5221	-0.98073		11.5221	0.016747		11.5221	0.133954
2.2295	-1.10827		2.2295	-1.83048		2.2295	0.637597		2.2295	0.084618
10.1291	-0.67334		10.1291	-0.80318		10.1291	0.021824		10.1291	0.108012
8.04254	1.05644		8.04254	1.01763		8.04254	0.235425		8.04254	-0.19661
11.1768	-1.04106		11.1768	-1.14928		11.1768	-0.05569		11.1768	0.163912
11.7156	-0.16246		11.7156	-0.28642		11.7156	0.036379		11.7156	0.087582
8.00354	-0.1534		8.00354	0.063749		8.00354	-0.15653		8.00354	-0.06062
12.1217	-0.79038		12.1217	-0.67058		12.1217	-0.15677		12.1217	0.036974
8.8425	-0.43227		8.8425	-0.22723		8.8425	-0.2509		8.8425	0.045855
11.7887	-0.81402		11.7887	-0.71887		11.7887	-0.17738		11.7887	0.082231
7.39301	0.505989		7.39301	0.442072		7.39301	0.030582		7.39301	0.033335
9.1274	-0.88034		9.1274	-0.51061		9.1274	-0.35674		9.1274	-0.013
11.9628	-0.29073		11.9628	-0.33963		11.9628	0.002304		11.9628	0.046596
7.07962	1.08314		7.07962	0.868024		7.07962	0.234282		7.07962	-0.01917
8.76166	0.537002		8.76166	0.404882		8.76166	0.193287		8.76166	-0.06117
11.5714	0.226781		11.5714	0.063574		11.5714	0.011271		11.5714	0.151936
12.5283	-1.67883		12.5283	-1.38373		12.5283	-0.4412		12.5283	0.146099
9.71395	-0.11879		9.71395	-0.22042		9.71395	-0.02275		9.71395	0.124383
10.2837	0.040114		10.2837	0.001028		10.2837	0.045071		10.2837	-0.00598
9.74361	-0.66325		9.74361	-0.4423		9.74361	-0.49837		9.74361	0.277419
8.94714	0.249156		8.94714	0.411835		8.94714	0.016814		8.94714	-0.17949
10.6999	-0.07012		10.6999	-0.02373		10.6999	-0.06996		10.6999	0.023575
10.996	-0.53842		10.996	-0.67321		10.996	0.000715		10.996	0.134069
8.60525	2.56356		8.60525	2.02271		8.60525	0.431901		8.60525	0.108946
12.9652	-1.20816		12.9652	-0.96386		12.9652	-0.34737		12.9652	0.103063
7.20665	-0.74655		7.20665	-1.01134		7.20665	0.144557		7.20665	0.120231
9.73643	-0.42646		9.73643	-0.24696		9.73643	-0.11951		9.73643	-0.05998
8.44651	1.0226		8.44651	0.187139		8.44651	0.857883		8.44651	-0.02243
13.1084	-0.31872		13.1084	-0.29482		13.1084	-0.10415		13.1084	0.080247
10.502	-0.03788		10.502	-0.28531		10.502	0.125249		10.502	0.122182
10.7616	0.972392		10.7616	1.08009		10.7616	-0.08882		10.7616	-0.01888
7.8432	0.813646		7.8432	0.4594		7.8432	0.361421		7.8432	-0.00717
10.9886	-0.56327		10.9886	-0.52259		10.9886	-0.0843		10.9886	0.043619
9.66846	-0.59098		9.66846	-0.84762		9.66846	-0.0374		9.66846	0.294031
9.22652	-0.30895		9.22652	-0.28474		9.22652	-0.11461		9.22652	0.090403
7.8563	0.914121		7.8563	0.659392		7.8563	0.239925		7.8563	0.014804
9.67782	-0.41098		9.67782	-0.36378		9.67782	-0.06578		9.67782	0.018567
9.82546	-0.69541		9.82546	-0.52555		9.82546	-0.15595		9.82546	-0.01391
9.08294	0.361369		9.08294	0.197443		9.08294	0.171599		9.08294	-0.00767
8.94837	0.574315		8.94837	0.737146		8.94837	-0.03807		8.94837	-0.12476
10.6259	-0.80504		10.6259	-0.95227		10.6259	0.018145		10.6259	0.129088
9.34967	-0.45526		9.34967	-0.53452		9.34967	0.041965		9.34967	0.037291
8.99502	2.17925		8.99502	1.75175		8.99502	0.5372		8.99502	-0.10971
7.59684	0.16454		7.59684	0.459352		7.59684	-0.12447		7.59684	-0.17034
8.20413	-0.20822		8.20413	-0.10895		8.20413	-0.04797		8.20413	-0.0513
7.12071	-0.02482		7.12071	0.423413		7.12071	-0.40885		7.12071	-0.03938
8.62396	-0.2251		8.62396	0.038189		8.62396	-0.11383		8.62396	-0.14947
7.56244	-0.0678		7.56244	-0.04635		7.56244	0.079675		7.56244	-0.10112
7.09258	0.095691		7.09258	0.187579		7.09258	-0.02946		7.09258	-0.06243
9.58541	-0.42666		9.58541	-0.22488		9.58541	-0.2434		9.58541	0.041616
9.57652	-0.43044		9.57652	-0.41767		9.57652	-0.05199		9.57652	0.039218
8.61716	0.391793		8.61716	0.506597		8.61716	-0.08063		8.61716	-0.03418
11.6445	-0.35362		11.6445	-0.30892		11.6445	-0.14843		11.6445	0.103734
10.4458	0.244548		10.4458	0.096874		10.4458	0.108375		10.4458	0.039299
7.49604	0.303092		7.49604	-0.06147		7.49604	0.338229		7.49604	0.026337
11.4588	-0.14784		11.4588	-0.21189		11.4588	-0.00719		11.4588	0.071239
12.1651	-0.56952		12.1651	-0.5283		12.1651	-0.06568		12.1651	0.024459
9.41883	-0.45766		9.41883	-0.45637		9.41883	-0.00997		9.41883	0.008687
9.27557	-0.88689		9.27557	-0.82728		9.27557	-0.18465		9.27557	0.125044
8.34443	0.568907		8.34443	0.47542		8.34443	0.134793		8.34443	-0.0413
8.34968	0.089228		8.34968	-0.10302		8.34968	0.136027		8.34968	0.056224
8.6079	0.276127		8.6079	0.254417		8.6079	0.105355		8.6079	-0.08364
9.5058	-0.24069		9.5058	-0.14162		9.5058	-0.07555		9.5058	-0.02351
7.21154	0.075113		7.21154	0.065433		7.21154	0.099782		7.21154	-0.0901
9.79811	0.370223		9.79811	0.057215		9.79811	0.25053		9.79811	0.062478
4.34215	-0.04159		4.34215	-0.58198		4.34215	0.538692		4.34215	0.001696
8.54311	-0.20975		8.54311	-0.91484		8.54311	0.386435		8.54311	0.318649
5.70812	4.68803		5.70812	2.82295		5.70812	1.81343		5.70812	0.051652
12.5474	-1.22432		12.5474	-0.85551		12.5474	-0.43834		12.5474	0.069527
12.9281	-1.79174		12.9281	-1.3828		12.9281	-0.52409		12.9281	0.115157
12.103	-1.68185		12.103	-1.23481		12.103	-0.53462		12.103	0.087579
13.0885	-1.44776		13.0885	-1.13541		13.0885	-0.42873		13.0885	0.116388
8.82756	0.09643		8.82756	-0.11216		8.82756	0.185817		8.82756	0.022768
6.74399	2.25608		6.74399	3.05767		6.74399	-0.63537		6.74399	-0.16623
10.5749	-0.44215		10.5749	-0.25088		10.5749	-0.22011		10.5749	0.028831
9.06086	-0.23594		9.06086	0.142279		9.06086	-0.31832		9.06086	-0.0599
8.41723	-0.49877		8.41723	0.004997		8.41723	-0.42207		8.41723	-0.0817
13.3398	-1.51819		13.3398	-1.28783		13.3398	-0.39351		13.3398	0.163156
10.2584	-1.03095		10.2584	-0.67783		10.2584	-0.31968		10.2584	-0.03344
9.96673	-0.28012		9.96673	-0.24368		9.96673	-0.08026		9.96673	0.043825
10.4138	0.9618		10.4138	0.586251		10.4138	0.296671		10.4138	0.078877
11.2765	-0.00918		11.2765	0.206666		11.2765	-0.13852		11.2765	-0.07733
6.90671	0.118404		6.90671	0.556463		6.90671	-0.34232		6.90671	-0.09574
8.31264	0.579155		8.31264	0.482627		8.31264	0.024279		8.31264	0.072248
10.7149	-0.13524		10.7149	-0.00499		10.7149	-0.17991		10.7149	0.049653
10.0118	0.057712		10.0118	0.156245		10.0118	-0.08167		10.0118	-0.01686
7.1604	-3.16889		7.1604	-2.28542		7.1604	-0.84751		7.1604	-0.03595
10.2678	-0.81649		10.2678	-1.14933		10.2678	0.124075		10.2678	0.20877
11.6784	-1.32496		11.6784	-0.99261		11.6784	-0.41344		11.6784	0.081085
10.8285	-0.97384		10.8285	-1.22195		10.8285	0.064849		10.8285	0.18326
7.45059	0.698235		7.45059	0.536106		7.45059	0.123319		7.45059	0.03881
10.8117	-0.54394		10.8117	-0.32315		10.8117	-0.21205		10.8117	-0.00873
7.32762	1.42594		7.32762	0.869417		7.32762	0.509915		7.32762	0.046606
9.30196	-0.09057		9.30196	0.018667		9.30196	-0.07048		9.30196	-0.03876
13.5702	-1.70314		13.5702	-1.11197		13.5702	-0.61984		13.5702	0.028671
8.74293	0.706395		8.74293	0.208215		8.74293	0.468476		8.74293	0.029703
9.45947	0.423268		9.45947	0.331673		9.45947	0.048125		9.45947	0.04347
10.0073	-0.4495		10.0073	-0.08945		10.0073	-0.33984		10.0073	-0.0202
10.9898	-1.11481		10.9898	-1.05995		10.9898	-0.21982		10.9898	0.164962
5.90728	0.39899		5.90728	0.986984		5.90728	-0.27927		5.90728	-0.30872
8.70833	2.45863		8.70833	-1.0492		8.70833	2.61157		8.70833	0.896257
10.0476	-0.32476		10.0476	-0.4152		10.0476	0.102343		10.0476	-0.0119
10.3477	0.009056		10.3477	0.177103		10.3477	-0.18561		10.3477	0.017559
8.29246	-0.2541		8.29246	-0.1528		8.29246	-0.12967		8.29246	0.02837
8.51843	0.236409		8.51843	0.135482		8.51843	0.10413		8.51843	-0.0032
7.83288	-0.03327		7.83288	0.212007		7.83288	-0.24646		7.83288	0.001185
8.29506	-0.71537		8.29506	-0.67127		8.29506	-0.13022		8.29506	0.086114
8.84767	-0.60514		8.84767	-0.56402		8.84767	-0.16251		8.84767	0.121391
11.1378	-0.98358		11.1378	-0.74089		11.1378	-0.28552		11.1378	0.04283
9.2679	0.141185		9.2679	-2.45756		9.2679	1.34609		9.2679	1.25265
7.78176	-0.48039		7.78176	-3.49962		7.78176	1.69243		7.78176	1.3268
8.71841	-0.42383		8.71841	-0.64438		8.71841	0.162587		8.71841	0.057958
10.1421	0.49963		10.1421	0.463568		10.1421	0.101092		10.1421	-0.06503
7.76206	0.0336		7.76206	0.074327		7.76206	0.078377		7.76206	-0.1191
11.341	-0.61555		11.341	-0.87613		11.341	0.151085		11.341	0.1095
8.3067	-0.63338		8.3067	-0.45983		8.3067	-0.22884		8.3067	0.055295
11.0977	-0.3167		11.0977	-0.22483		11.0977	-0.13046		11.0977	0.038592
9.2148	0.095844		9.2148	0.074289		9.2148	0.125858		9.2148	-0.1043
8.89753	1.08969		8.89753	1.00255		8.89753	0.181597		8.89753	-0.09445
8.97088	0.565372		8.97088	0.4974		8.97088	0.180918		8.97088	-0.11295
5.55716	2.52522		5.55716	1.48344		5.55716	1.08054		5.55716	-0.03876
10.796	0.476122		10.796	-0.3498		10.796	0.930162		10.796	-0.10424
7.22699	3.11357		7.22699	2.30791		7.22699	0.816798		7.22699	-0.01113
9.98074	0.661947		9.98074	0.951907		9.98074	-0.19896		9.98074	-0.09099
10.0176	-0.80945		10.0176	-0.24539		10.0176	-0.42082		10.0176	-0.14325
8.37449	0.198167		8.37449	-0.05676		8.37449	0.142875		8.37449	0.112047
8.30896	0.454933		8.30896	0.011986		8.30896	0.331948		8.30896	0.110999
8.38405	0.062007		8.38405	-0.22449		8.38405	0.164421		8.38405	0.122071
11.1314	-0.42449		11.1314	-0.47679		11.1314	-0.02409		11.1314	0.076382
12.5815	-1.36861		12.5815	-1.21939		12.5815	-0.25819		12.5815	0.10897
8.95743	-0.05675		8.95743	0.047064		8.95743	-0.000656		8.95743	-0.10315
8.6193	0.073259		8.6193	0.073936		8.6193	-1.86e-05		8.6193	-0.00066
9.13868	0.794642		9.13868	0.588547		9.13868	0.176585		9.13868	0.029511
7.83999	0.016541		7.83999	-0.28765		7.83999	0.185201		7.83999	0.118987
11.6185	-0.15431		11.6185	-0.41147		11.6185	0.113623		11.6185	0.143536
8.84182	-0.11969		8.84182	-0.261		8.84182	0.122603		8.84182	0.018705
9.21859	-0.49849		9.21859	-0.22391		9.21859	-0.13235		9.21859	-0.14223
10.3675	0.554956		10.3675	0.533819		10.3675	-0.03564		10.3675	0.056774
9.61981	-1.05838		9.61981	-0.60419		9.61981	-0.44243		9.61981	-0.01176
8.43949	-0.56302		8.43949	-0.52901		8.43949	-0.12875		8.43949	0.09474
8.28157	-0.35961		8.28157	-0.24884		8.28157	-0.04933		8.28157	-0.06144
10.8706	1.38232		10.8706	1.0889		10.8706	0.299875		10.8706	-0.00645
12.1546	-0.79015		12.1546	-0.81161		12.1546	-0.16109		12.1546	0.182555
8.05819	0.558166		8.05819	0.694868		8.05819	-0.04867		8.05819	-0.08803
6.52672	0.955131		6.52672	0.973515		6.52672	0.122166		6.52672	-0.14055
8.46169	-0.03456		8.46169	0.107281		8.46169	-0.08148		8.46169	-0.06036
8.82156	-0.3452		8.82156	0.066821		8.82156	-0.3501		8.82156	-0.06192
9.89195	-0.18036		9.89195	-0.13639		9.89195	-0.10776		9.89195	0.063794
9.3721	0.015088		9.3721	0.009369		9.3721	-0.00834		9.3721	0.014055
2.34509	0.031478		2.34509	0.618559		2.34509	-0.60093		2.34509
6.14356	1.61281		6.14356	2.31038		6.14356	-0.6818		6.14356	-0.01577
11.5895	-0.278		11.5895	0.032193		11.5895	-0.28605		11.5895	-0.02414
13.5979	-1.46737		13.5979	-1.19798		13.5979	-0.34529		13.5979	0.075906
7.59222	-0.19577		7.59222	-0.1004		7.59222	-0.10734		7.59222	0.011969
7.61386	-0.00983		7.61386	0.10795		7.61386	-0.1535		7.61386	0.035712
4.3281	2.71593		4.3281	1.33007		4.3281	1.05857		4.3281	0.327291
7.2679	-0.61916		7.2679	-0.39121		7.2679	-0.27089		7.2679	0.042929
10.1359	-0.57629		10.1359	-0.28388		10.1359	-0.27306		10.1359	-0.01934
5.42858	3.81534		5.42858	3.31298		5.42858	0.285727		5.42858	0.216638
9.69951	0.296973		9.69951	0.375776		9.69951	0.354092		9.69951	-0.4329
7.85823	-0.81185		7.85823	-0.85629		7.85823	-0.04522		7.85823	0.089653
8.66283	-0.51694		8.66283	-0.85483		8.66283	0.158508		8.66283	0.179387
7.30974	1.07666		7.30974	0.506558		7.30974	0.596881		7.30974	-0.02677
12.7109	-1.4191		12.7109	-1.13267		12.7109	-0.37901		12.7109	0.092576
6.69964	-0.76565		6.69964	-0.96113		6.69964	0.08126		6.69964	0.114225
12.7981	-1.63095		12.7981	-1.31321		12.7981	-0.39617		12.7981	0.078433
9.35211	-0.22319		9.35211	-0.0847		9.35211	-0.11892		9.35211	-0.01957
9.46892	-0.42102		9.46892	-0.01008		9.46892	-0.25201		9.46892	-0.15893
11.155	0.040197		11.155	0.262586		11.155	-0.13991		11.155	-0.08248
7.53417	0.824057		7.53417	0.03773		7.53417	0.549805		7.53417	0.236521
7.12224	0.808483		7.12224	0.539983		7.12224	0.083289		7.12224	0.18521
11.1334	0.660946		11.1334	0.451964		11.1334	0.046452		11.1334	0.162531
13.0341	-0.4867		13.0341	-1.62505		13.0341	1.01159		13.0341	0.126754
9.52262	0.021182		9.52262	0.011096		9.52262	0.012547		9.52262	-0.00246
10.0451	1.55144		10.0451	1.19739		10.0451	0.175454		10.0451	0.178603
6.10807	0.218578		6.10807	0.631353		6.10807	-0.38609		6.10807	-0.02669
4.67126	4.97984		4.67126	1.62288		4.67126	2.9184		4.67126	0.438568
11.0819	-0.31592		11.0819	-0.62434		11.0819	0.124811		11.0819	0.183615
9.36131	-0.60554		9.36131	-0.48201		9.36131	-0.2091		9.36131	0.085575
12.9252	-1.4801		12.9252	-1.26174		12.9252	-0.33154		12.9252	0.113176
10.4341	-0.26496		10.4341	0.208959		10.4341	-0.38167		10.4341	-0.09226
10.5873	-0.15745		10.5873	0.319037		10.5873	-0.39879		10.5873	-0.0777
10.5346	-0.09754		10.5346	0.505066		10.5346	-0.5068		10.5346	-0.09581
8.74391	-0.01564		8.74391	0.137419		8.74391	-0.15255		8.74391	-0.00051
5.80642	2.63485		5.80642	0.077717		5.80642	2.01832		5.80642	0.538814
7.12875	2.34756		7.12875	1.82585		7.12875	0.451609		7.12875	0.070098
9.51951	-0.82365		9.51951	-0.69343		9.51951	-0.03144		9.51951	-0.09878
8.65625	-0.5487		8.65625	-0.69258		8.65625	-0.10286		8.65625	0.246745
11.2147	0.085627		11.2147	-0.34486		11.2147	0.316244		11.2147	0.11424
10.2279	-0.24697		10.2279	-0.36447		10.2279	0.024152		10.2279	0.093348
9.31735	-0.17615		9.31735	-0.17758		9.31735	0.00099		9.31735	0.000442
14.6435	-1.72929		14.6435	-1.69026		14.6435	-0.15725		14.6435	0.118222
9.21146	-0.25321		9.21146	-0.33886		9.21146	0.074986		9.21146	0.010665
9.91339	-0.187		9.91339	-0.06255		9.91339	-0.10135		9.91339	-0.0231
9.88639	-0.10861		9.88639	-0.18806		9.88639	0.073293		9.88639	0.006165
11.2574	1.76966		11.2574	0.773738		11.2574	0.96601		11.2574	0.029914
9.81147	-0.33007		9.81147	-0.2705		9.81147	-0.00776		9.81147	-0.05182
8.93749	0.406917		8.93749	0.176388		8.93749	0.195187		8.93749	0.035342
7.41852	1.31797		7.41852	1.29176		7.41852	0.130085		7.41852	-0.10387
7.932	2.49939		7.932	1.58482		7.932	0.810024		7.932	0.104548
11.7019	-1.07227		11.7019	-1.10421		11.7019	-0.09772		11.7019	0.129656
9.27144	0.500918		9.27144	0.439905		9.27144	0.142029		9.27144	-0.08102
11.4923	-0.42629		11.4923	-0.39393		11.4923	-0.06035		11.4923	0.027988
9.0717	-0.2294		9.0717	-0.26687		9.0717	-0.05894		9.0717	0.096411
13.4636	-1.66631		13.4636	-1.2806		13.4636	-0.46263		13.4636	0.076916
7.75033	-0.07692		7.75033	0.105572		7.75033	-0.10886		7.75033	-0.07363
6.12789	0.02196		6.12789	0.230004		6.12789	-0.22479		6.12789	0.016747
8.06413	0.187523		8.06413	-0.03976		8.06413	0.200024		8.06413	0.027255
9.63508	-0.02073		9.63508	-0.11243		9.63508	0.052642		9.63508	0.039052
8.47861	0.064573		8.47861	0.270842		8.47861	-0.00911		8.47861	-0.19716
6.21387	5.53252		6.21387	2.52759		6.21387	2.77627		6.21387	0.22866
10.3554	-1.04679		10.3554	-0.76837		10.3554	-0.34545		10.3554	0.067021
9.90952	-0.08537		9.90952	0.068979		9.90952	-0.10201		9.90952	-0.05234
7.92244	0.105295		7.92244	0.306972		7.92244	-0.18202		7.92244	-0.01966
10.251	0.465827		10.251	0.753662		10.251	-0.10056		10.251	-0.18727
8.14229	-1.04356		8.14229	-0.70792		8.14229	-0.38798		8.14229	0.052348
6.99011	0.230466		6.99011	-0.12448		6.99011	0.294048		6.99011	0.060902
15.1083	2.38196		15.1083	0.95394		15.1083	1.19882		15.1083	0.229196
6.76778	-0.11901		6.76778	0.249484		6.76778	-0.27849		6.76778	-0.09
7.67838	0.493008		7.67838	0.439142		7.67838	0.063982		7.67838	-0.01012
6.42611	0.109026		6.42611	-0.02863		6.42611	-0.26258		6.42611	0.40023
9.49003	0.026508		9.49003	0.115897		9.49003	-0.05657		9.49003	-0.03282
9.46552	-0.21687		9.46552	-0.28524		9.46552	0.067464		9.46552	0.000909
8.10801	0.441322		8.10801	0.332542		8.10801	0.126197		8.10801	-0.01742
10.4168	-0.98863		10.4168	-1.17919		10.4168	0.033576		10.4168	0.156984
8.77196	-0.35528		8.77196	-0.45321		8.77196	0.038074		8.77196	0.059852
8.2687	2.47729		8.2687	2.0723		8.2687	0.33851		8.2687	0.066483
10.8038	-0.32777		10.8038	-0.42958		10.8038	-0.09533		10.8038	0.197134
9.89056	-0.83051		9.89056	-1.02227		9.89056	-0.00918		9.89056	0.200931
8.7272	0.393692		8.7272	0.154665		8.7272	0.264338		8.7272	-0.02531
9.28377	-0.64097		9.28377	-0.28914		9.28377	-0.11591		9.28377	-0.23592
8.43657	0.111936		8.43657	0.020408		8.43657	0.081144		8.43657	0.010384
11.0373	-1.37995		11.0373	-1.21832		11.0373	-0.25855		11.0373	0.096913
9.24338	0.403635		9.24338	0.220607		9.24338	0.099801		9.24338	0.083227
10.902	-0.5949		10.902	-0.37271		10.902	-0.17721		10.902	-0.04498
7.80808	0.114371		7.80808	-0.02498		7.80808	0.192822		7.80808	-0.05347
8.50136	0.652888		8.50136	1.09213		8.50136	-0.13614		8.50136	-0.3031
9.85788	-0.46782		9.85788	-0.58746		9.85788	-0.00205		9.85788	0.121694
10.17	-0.5579		10.17	-0.56553		10.17	-0.09947		10.17	0.107095
11.3632	1.48347		11.3632	0.586653		11.3632	0.707545		11.3632	0.189272
8.39916	1.12043		8.39916	0.103403		8.39916	0.878605		8.39916	0.138426
11.8224	-0.22762		11.8224	-0.15681		11.8224	-0.13328		11.8224	0.062463
8.54647	-0.36425		8.54647	-0.18107		8.54647	-0.17435		8.54647	-0.00883
11.0035	-1.0769		11.0035	-1.19556		11.0035	-0.06029		11.0035	0.178949
7.16093	0.773665		7.16093	0.979092		7.16093	-0.26447		7.16093	0.059048
8.53773	0.452196		8.53773	0.526013		8.53773	0.072907		8.53773	-0.14672
9.09389	-0.11587		9.09389	0.016587		9.09389	-0.11193		9.09389	-0.02053
4.66499	0.362863		4.66499	0.8831		4.66499	-0.37142		4.66499	-0.14882
8.52337	-0.315		8.52337	-0.28425		8.52337	-0.01232		8.52337	-0.01843
8.65658	-0.20592		8.65658	0.016658		8.65658	-0.19122		8.65658	-0.03135
8.8135	0.333946		8.8135	0.25741		8.8135	0.088228		8.8135	-0.01169
8.9934	-0.87218		8.9934	-0.82132		8.9934	-0.15973		8.9934	0.108864
8.51856	-0.58431		8.51856	-0.32096		8.51856	-0.41062		8.51856	0.147275
8.20636	-0.37378		8.20636	-0.07045		8.20636	-0.20856		8.20636	-0.09477
8.24574	-0.10888		8.24574	-0.07266		8.24574	-0.0619		8.24574	0.025682
8.58288	-0.36608		8.58288	-0.17079		8.58288	-0.21126		8.58288	0.015969
9.4565	-0.55798		9.4565	-0.32572		9.4565	-0.22286		9.4565	-0.0094
8.05251	-0.23777		8.05251	0.253146		8.05251	-0.37549		8.05251	-0.11543
5.15857	0.208884		5.15857	0.526275		5.15857	-0.16395		5.15857	-0.15344
10.6376	-1.14639		10.6376	-1.01967		10.6376	-0.19874		10.6376	0.072022
3.86891	3.48402		3.86891	3.62019		3.86891	0.633688		3.86891	-0.76985
10.5797	-1.29142		10.5797	-1.15554		10.5797	-0.23524		10.5797	0.099366
8.82268	-0.45481		8.82268	-0.68925		8.82268	0.211385		8.82268	0.023064
10.1167	0.573172		10.1167	0.864465		10.1167	-0.15436		10.1167	-0.13693
7.3606	-0.44783		7.3606	0.131126		7.3606	-0.38108		7.3606	-0.19788
5.60889	1.16076		5.60889	0.810624		5.60889	0.376532		5.60889	-0.02639
6.52249	0.634483		6.52249	0.660506		6.52249	0.045704		6.52249	-0.07173
7.29397	0.990726		7.29397	0.640207		7.29397	0.254499		7.29397	0.09602
11.4509	-0.36067		11.4509	-0.32323		11.4509	-0.15471		11.4509	0.117263
10.1988	0.196014		10.1988	0.113627		10.1988	0.065826		10.1988	0.016561
11.1982	-0.84829		11.1982	-0.30544		11.1982	-0.48558		11.1982	-0.05727
7.85956	0.008338		7.85956	0.282177		7.85956	-0.1567		7.85956	-0.11713
7.9187	0.585092		7.9187	0.616417		7.9187	-0.0282		7.9187	-0.00313
7.55727	0.033149		7.55727	0.112144		7.55727	-0.19535		7.55727	0.116353
11.09	-0.45931		11.09	-0.61294		11.09	0.184851		11.09	-0.03123
11.4611	-0.37723		11.4611	-0.24274		11.4611	-0.16318		11.4611	0.028696
9.07299	-0.1567		9.07299	-0.12776		9.07299	-0.02005		9.07299	-0.00889
9.3524	-0.34311		9.3524	-0.21325		9.3524	-0.10345		9.3524	-0.02641
8.67793	-0.50876		8.67793	-0.60844		8.67793	-0.10425		8.67793	0.203924
8.35816	0.112457		8.35816	-0.05372		8.35816	0.157884		8.35816	0.008291
10.3298	-0.03589		10.3298	0.033798		10.3298	-0.01332		10.3298	-0.05637
8.01302	0.248062		8.01302	0.136832		8.01302	0.125198		8.01302	-0.01397
9.27214	-0.65969		9.27214	-0.62919		9.27214	-0.05679		9.27214	0.026284
10.4115	-1.19092		10.4115	-0.65856		10.4115	-0.5509		10.4115	0.018542
9.87951	-0.56039		9.87951	-0.36795		9.87951	-0.17696		9.87951	-0.01548
9.66077	0.085376		9.66077	0.371061		9.66077	-0.1443		9.66077	-0.14138
8.63694	-0.23338		8.63694	0.077736		8.63694	-0.23515		8.63694	-0.07597
10.3815	0.370381		10.3815	0.510136		10.3815	-0.0906		10.3815	-0.04915
11.086	-0.02662		11.086	-0.00222		11.086	-0.00105		11.086	-0.02335
8.9633	0.122226		8.9633	0.273589		8.9633	-0.13291		8.9633	-0.01845
10.2378	-0.54571		10.2378	-0.53993		10.2378	-0.06419		10.2378	0.058407
9.35796	-0.2934		9.35796	-0.15467		9.35796	-0.16611		9.35796	0.02738
13.2855	-0.25205		13.2855	-0.5999		13.2855	0.197679		13.2855	0.150169
13.6576	-0.38669		13.6576	-0.65222		13.6576	0.130544		13.6576	0.13499
8.91057	-0.29107		8.91057	-0.67126		8.91057	0.256748		8.91057	0.123435
7.09854	-0.16484		7.09854	-0.49754		7.09854	0.29032		7.09854	0.042379
11.7426	-0.78477		11.7426	-0.77499		11.7426	-0.19279		11.7426	0.183007
9.69181	-0.41973		9.69181	-0.07889		9.69181	-0.28726		9.69181	-0.05358
8.91813	-0.11931		8.91813	0.024035		8.91813	-0.09812		8.91813	-0.04523
10.2198	-1.04415		10.2198	-1.0827		10.2198	-0.0531		10.2198	0.091649
8.6168	0.226219		8.6168	0.055824		8.6168	0.087785		8.6168	0.08261
8.39289	0.674374		8.39289	0.243811		8.39289	0.376674		8.39289	0.053888
9.41571	-0.38656		9.41571	-0.27993		9.41571	-0.11725		9.41571	0.010618
10.271	-1.28662		10.271	-1.27057		10.271	-0.12972		10.271	0.113663
9.53946	-0.32682		9.53946	-0.25741		9.53946	-0.04028		9.53946	-0.02913
9.327	-0.31562		9.327	-0.34982		9.327	-0.07671		9.327	0.11091
10.6166	-0.7133		10.6166	-0.58357		10.6166	-0.24629		10.6166	0.116565
9.20009	0.395162		9.20009	0.235795		9.20009	0.213961		9.20009	-0.05459
11.5748	-0.54718		11.5748	-0.38923		11.5748	-0.16661		11.5748	0.008657
6.95019	-0.83122		6.95019	-0.58429		6.95019	-0.12237		6.95019	-0.12456
9.64569	3.02029		9.64569	2.62689		9.64569	-0.02508		9.64569	0.418481
12.0975	-1.16712		12.0975	-0.92217		12.0975	-0.28405		12.0975	0.039101
7.93243	0.504758		7.93243	0.472983		7.93243	0.141709		7.93243	-0.10993
10.5145	-1.12463		10.5145	-0.74039		10.5145	-0.42775		10.5145	0.0435
8.99747	-0.2545		8.99747	-0.05288		8.99747	-0.17199		8.99747	-0.02963
9.72261	-0.35511		9.72261	-0.09324		9.72261	-0.17963		9.72261	-0.08224
10.4003	0.32367		10.4003	0.271531		10.4003	-0.03932		10.4003	0.091462
9.12617	1.79825		9.12617	1.90385		9.12617	-0.05456		9.12617	-0.05103
7.45565	0.554269		7.45565	0.535775		7.45565	-0.08618		7.45565	0.104677
7.998	-0.33736		7.998	-0.33846		7.998	-0.03769		7.998	0.038787
9.18173	-0.12219		9.18173	-0.27792		9.18173	0.071328		9.18173	0.084395
8.54146	-0.24062		8.54146	-0.0294		8.54146	-0.12925		8.54146	-0.08197
9.91008	-0.17377		9.91008	-0.2089		9.91008	0.071977		9.91008	-0.03685
4.83955	0.640134		4.83955	0.047094		4.83955	0.387729		4.83955	0.205311
7.89124	0.015549		7.89124	0.067671		7.89124	-0.1266		7.89124	0.074475
7.24725	-0.2981		7.24725	-0.89108		7.24725	0.408148		7.24725	0.184828
9.06867	-0.60348		9.06867	-0.93304		9.06867	0.163269		9.06867	0.166284
5.94735	-0.02213		5.94735	-0.05686		5.94735	0.1093		5.94735	-0.07457
10.4072	0.440627		10.4072	0.331105		10.4072	0.155526		10.4072	-0.046
11.8293	-0.72838		11.8293	-0.7131		11.8293	-0.07365		11.8293	0.058371
10.1802	-0.68493		10.1802	-0.54359		10.1802	-0.14151		10.1802	0.000161
11.0664	-0.76925		11.0664	-0.74095		11.0664	-0.12011		11.0664	0.091814
7.17848	0.596074		7.17848	0.415164		7.17848	0.274764		7.17848	-0.09385
8.19595	-0.02904		8.19595	-0.20654		8.19595	0.141173		8.19595	0.036329
10.8254	-1.05624		10.8254	-0.93684		10.8254	-0.15734		10.8254	0.037944
8.44228	-0.22273		8.44228	0.08497		8.44228	-0.28783		8.44228	-0.01987
9.12731	0.100768		9.12731	-0.06561		9.12731	0.087462		9.12731	0.07892
7.94483	0.169818		7.94483	0.330741		7.94483	-0.11771		7.94483	-0.04322
8.57172	-0.08893		8.57172	-0.24099		8.57172	0.090404		8.57172	0.06165
9.30996	0.541734		9.30996	0.618514		9.30996	-0.0407		9.30996	-0.03608
7.40256	-1.02998		7.40256	-0.34838		7.40256	-0.608		7.40256	-0.0736
8.38082	0.091352		8.38082	0.185831		8.38082	0.014668		8.38082	-0.10915
8.75868	0.716032		8.75868	0.706782		8.75868	0.095564		8.75868	-0.08631
8.83921	0.14103		8.83921	-0.01249		8.83921	0.179493		8.83921	-0.02598
10.3411	-0.36018		10.3411	-0.26836		10.3411	-0.18378		10.3411	0.091965
9.2156	-0.13527		9.2156	0.108799		9.2156	-0.1801		9.2156	-0.06397
9.94205	-0.26954		9.94205	-0.15049		9.94205	-0.07049		9.94205	-0.04856
8.82612	-0.79473		8.82612	-0.80011		8.82612	-0.02878		8.82612	0.034168
10.0612	1.5014		10.0612	1.15519		10.0612	0.170752		10.0612	0.175452
5.64656	0.233889		5.64656	0.34198		5.64656	-0.19825		5.64656	0.090158
11.3569	1.49128		11.3569	0.590082		11.3569	0.718597		11.3569	0.182604
8.2334	1.05149		8.2334	0.055851		8.2334	0.864057		8.2334	0.131582
11.4514	-0.34276		11.4514	-0.48916		11.4514	0.076628		11.4514	0.069772
11.5093	-0.80689		11.5093	-0.76503		11.5093	-0.13528		11.5093	0.093417
8.72947	-0.50718		8.72947	-0.15326		8.72947	-0.25138		8.72947	-0.10254
11.1056	0.250634		11.1056	0.156101		11.1056	0.04265		11.1056	0.051883
9.50299	2.13238		9.50299	2.60882		9.50299	-0.43062		9.50299	-0.04583
9.5648	-0.45072		9.5648	-0.40382		9.5648	-0.06419		9.5648	0.017285
4.31197	4.14712		4.31197	1.09421		4.31197	2.64969		4.31197	0.403229
8.60301	0.140332		8.60301	0.133813		8.60301	0.112291		8.60301	-0.10577
2.29554	0.514393		2.29554	1.72947		2.29554	-0.6737		2.29554	-0.54138
9.48128	-0.16997		9.48128	-0.25498		9.48128	0.048903		9.48128	0.036101
7.81556	-0.66441		7.81556	-2.42279		7.81556	1.50998		7.81556	0.248407
4.9127	1.42985		4.9127	1.66359		4.9127	-0.04349		4.9127	-0.19025
12.0836	-1.27487		12.0836	-1.00264		12.0836	-0.36425		12.0836	0.092018
11.9989	-1.27338		11.9989	-1.12847		11.9989	-0.26089		11.9989	0.115977
12.1753	-1.21238		12.1753	-1.04431		12.1753	-0.22391		12.1753	0.055842
9.85927	-0.18699		9.85927	-0.12818		9.85927	-0.07446		9.85927	0.015646
8.96982	-0.38635		8.96982	-0.04828		8.96982	-0.34747		8.96982	0.009402
8.54099	-0.29361		8.54099	-0.04866		8.54099	-0.13358		8.54099	-0.11137
8.06166	1.45325		8.06166	1.42688		8.06166	0.162856		8.06166	-0.13648
10.5716	-0.1106		10.5716	-0.08618		10.5716	-0.0167		10.5716	-0.00772
11.982	-0.47674		11.982	-0.70069		11.982	0.132204		11.982	0.091749
10.7259	-0.57335		10.7259	-0.62266		10.7259	0.023255		10.7259	0.026049
8.49587	-0.53445		8.49587	-0.20405		8.49587	-0.28029		8.49587	-0.05011
8.36202	-0.10522		8.36202	-0.31087		8.36202	0.073155		8.36202	0.132498
9.11096	-0.54501		9.11096	-0.47748		9.11096	-0.12155		9.11096	0.054023
11.8662	-0.73408		11.8662	-0.71061		11.8662	-0.08271		11.8662	0.059239
8.91806	-0.30858		8.91806	-0.22319		8.91806	-0.10557		8.91806	0.02018
8.06687	-0.4485		8.06687	-0.34409		8.06687	-0.07666		8.06687	-0.02776
4.11811	0.227047		4.11811	0.184943		4.11811	-0.15861		4.11811	0.200719
7.99695	1.67565		7.99695	0.929171		7.99695	0.70811		7.99695	0.038367
8.35002	-0.37207		8.35002	-0.67569		8.35002	0.324425		8.35002	-0.0208
8.9243	-0.14363		8.9243	0.035985		8.9243	-0.09099		8.9243	-0.08862
10.5027	-0.83647		10.5027	-0.68739		10.5027	-0.15558		10.5027	0.00651
8.07424	0.480324		8.07424	0.151478		8.07424	0.227788		8.07424	0.101059
3.4557	1.14081		3.4557	0.618755		3.4557	0.470346		3.4557	0.051707
8.11493	1.36193		8.11493	0.589213		8.11493	0.750004		8.11493	0.022708
8.30654	0.198463		8.30654	0.514071		8.30654	-0.34244		8.30654	0.026829
7.40632	0.617006		7.40632	0.507348		7.40632	0.119329		7.40632	-0.00967
9.83916	0.013763		9.83916	0.278077		9.83916	-0.20369		9.83916	-0.06062
5.57291	-0.70997		5.57291	-0.51436		5.57291	-0.02715		5.57291	-0.16846
6.57241	1.85458		6.57241	2.55892		6.57241	-0.46097		6.57241	-0.24337
8.01634	0.221145		8.01634	0.341451		8.01634	-0.07128		8.01634	-0.04902
7.53266	1.14822		7.53266	1.24212		7.53266	0.120431		7.53266	-0.21433
6.01905	0.329322		6.01905	0.638456		6.01905	-0.25295		6.01905	-0.05619
9.29781	-0.57418		9.29781	-0.2575		9.29781	-0.27177		9.29781	-0.04492
10.4698	1.13396		10.4698	1.41064		10.4698	-0.17543		10.4698	-0.10125
6.95864	1.40372		6.95864	1.32203		6.95864	0.038419		6.95864	0.043266
7.90316	0.165448		7.90316	-0.41768		7.90316	0.538501		7.90316	0.044632
10.7165	0.763794		10.7165	0.160799		10.7165	0.467692		10.7165	0.135303
9.88165	1.38027		9.88165	1.02368		9.88165	0.1885		9.88165	0.168084
5.90161	0.34116		5.90161	0.502875		5.90161	-0.08125		5.90161	-0.08046
11.614	1.7364		11.614	0.672749		11.614	0.815935		11.614	0.247715
8.48825	1.27066		8.48825	0.215562		8.48825	0.900119		8.48825	0.154975
9.47631	1.30046		9.47631	0.412766		9.47631	0.904047		9.47631	-0.01636
7.4234	0.787818		7.4234	0.795702		7.4234	0.050066		7.4234	-0.05795
10.9453	0.003846		10.9453	0.213804		10.9453	-0.18823		10.9453	-0.02173
7.85026	0.330715		7.85026	0.54365		7.85026	-0.14901		7.85026	-0.06392
9.92021	-0.82736		9.92021	-0.73688		9.92021	-0.14119		9.92021	0.050711
8.94624	-0.70426		8.94624	-0.47912		8.94624	-0.27508		8.94624	0.049937
8.00398	0.085558		8.00398	0.014593		8.00398	0.013198		8.00398	0.057767
8.90022	0.71444		8.90022	1.29107		8.90022	-0.3833		8.90022	-0.19333
9.97212	0.294405		9.97212	0.074933		9.97212	0.156685		9.97212	0.062787
7.25373	1.36261		7.25373	1.2035		7.25373	0.160556		7.25373	-0.00145
8.49617	0.532159		8.49617	-0.27542		8.49617	0.754214		8.49617	0.053367
10.1735	-0.61457		10.1735	-0.73574		10.1735	0.034004		10.1735	0.087162
8.2563	2.08779		8.2563	1.9841		8.2563	0.099157		8.2563	0.004536
8.55003	-0.50844		8.55003	-0.32041		8.55003	-0.16271		8.55003	-0.02531
9.43267	-1.25269		9.43267	-1.06603		9.43267	-0.20788		9.43267	0.021225
7.19371	-2.28285		7.19371	-0.63334		7.19371	-1.59187		7.19371	-0.05764
7.46012	-0.0581		7.46012	0.214715		7.46012	-0.20053		7.46012	-0.07228
10.3004	0.390503		10.3004	0.34547		10.3004	0.060977		10.3004	-0.01594
9.68639	0.118909		9.68639	-0.08462		9.68639	0.198165		9.68639	0.005365
7.80944	0.232013		7.80944	0.343361		7.80944	0.015092		7.80944	-0.12644
6.94818	0.125263		6.94818	-0.01837		6.94818	0.081713		6.94818	0.06192
8.47577	0.577916		8.47577	0.611386		8.47577	0.001741		8.47577	-0.03521
8.2795	-0.16633		8.2795	-0.09091		8.2795	-0.08779		8.2795	0.012374
9.11703	-0.02691		9.11703	0.041459		9.11703	-0.01197		9.11703	-0.0564
9.25229	-0.24477		9.25229	-0.07634		9.25229	-0.12251		9.25229	-0.04591
10.309	-1.13598		10.309	-1.03514		10.309	-0.15278		10.309	0.051949
11.3077	0.426913		11.3077	0.371576		11.3077	0.102746		11.3077	-0.04741
10.6381	0.161738		10.6381	0.004428		10.6381	0.197612		10.6381	-0.0403
9.14338	0.546409		9.14338	0.424249		9.14338	0.102899		9.14338	0.019262
9.14715	0.118253		9.14715	0.049301		9.14715	0.021371		9.14715	0.047581
10.3238	-0.21594		10.3238	-0.43228		10.3238	0.190911		10.3238	0.025434
10.4538	0.726625		10.4538	0.786507		10.4538	-0.05198		10.4538	-0.00791
10.6752	-0.56413		10.6752	-0.61818		10.6752	-0.0462		10.6752	0.100259
9.9152	-1.02193		9.9152	-1.02131		9.9152	-0.11535		9.9152	0.114728
9.72886	-0.44864		9.72886	-0.24253		9.72886	-0.16128		9.72886	-0.04483
8.6111	-0.59377		8.6111	-0.5941		8.6111	-0.06115		8.6111	0.061477
9.53442	-1.23075		9.53442	-0.70945		9.53442	-0.48137		9.53442	-0.03994
11.0342	0.088736		11.0342	-0.18341		11.0342	0.203307		11.0342	0.068837
8.08663	0.236205		8.08663	0.048905		8.08663	0.170047		8.08663	0.017253
8.6396	0.415589		8.6396	0.218168		8.6396	0.224811		8.6396	-0.02739
9.20901	0.137058		9.20901	-0.03953		9.20901	0.157924		9.20901	0.018663
8.00316	-0.53146		8.00316	-0.64209		8.00316	-0.08987		8.00316	0.200494
9.62954	1.79635		9.62954	0.723835		9.62954	0.868151		9.62954	0.204369
10.6893	-0.14249		10.6893	-0.08373		10.6893	-0.07333		10.6893	0.014567
9.05595	-0.42716		9.05595	-0.28045		9.05595	-0.15965		9.05595	0.01294
9.23935	-0.74503		9.23935	-0.72571		9.23935	-0.12149		9.23935	0.102171
7.84981	0.876116		7.84981	0.812258		7.84981	0.230333		7.84981	-0.16647
7.1813	0.08212		7.1813	0.590321		7.1813	-0.26259		7.1813	-0.24561
7.43576	0.723598		7.43576	0.74519		7.43576	-0.01921		7.43576	-0.00239
8.89881	0.147223		8.89881	0.24912		8.89881	-0.10206		8.89881	0.000159
11.6597	1.64163		11.6597	0.619849		11.6597	0.787838		11.6597	0.233948
8.40089	1.18955		8.40089	0.022203		8.40089	0.959298		8.40089	0.208053
6.28249	1.70887		6.28249	0.275113		6.28249	1.11549		6.28249	0.318265
7.72802	-0.07857		7.72802	0.380579		7.72802	-0.23602		7.72802	-0.22313
8.39144	0.879146		8.39144	0.766326		8.39144	0.15095		8.39144	-0.03813
9.02795	-0.1873		9.02795	-0.14978		9.02795	-0.05384		9.02795	0.016322
7.84763	0.096367		7.84763	0.008222		7.84763	-0.00376		7.84763	0.091908
3.79881	0.711393		3.79881	0.980497		3.79881	-0.31647		3.79881	0.04737
10.5618	-1.21955		10.5618	-1.06853		10.5618	-0.23852		10.5618	0.087508
8.74669	-0.59739		8.74669	-0.33435		8.74669	-0.29613		8.74669	0.033098
9.6905	0.885712		9.6905	0.673552		9.6905	0.12839		9.6905	0.08377
7.5807	0.43061		7.5807	0.646429		7.5807	-0.07677		7.5807	-0.13905
10.7033	-1.04244		10.7033	-1.21374		10.7033	-0.01519		10.7033	0.186499
9.25665	-0.45708		9.25665	-0.06023		9.25665	-0.33606		9.25665	-0.06079
10.6138	-0.29632		10.6138	-0.32555		10.6138	0.017581		10.6138	0.011649
10.4266	-0.49915		10.4266	-0.59799		10.4266	-0.05031		10.4266	0.149151
9.43749	0.180006		9.43749	0.062847		9.43749	0.224366		9.43749	-0.10721
8.95695	0.43376		8.95695	0.422724		8.95695	0.03151		8.95695	-0.02047
9.20953	-0.65285		9.20953	-0.62088		9.20953	-0.01853		9.20953	-0.01344
8.33243	0.352086		8.33243	0.332086		8.33243	0.038063		8.33243	-0.01806
9.58397	-0.47236		9.58397	-0.26329		9.58397	-0.18611		9.58397	-0.02295
10.1557	-0.51162		10.1557	-0.02627		10.1557	-0.3661		10.1557	-0.11925
10.8381	0.055872		10.8381	0.240812		10.8381	-0.12718		10.8381	-0.05776
7.70706	-0.32866		7.70706	-0.21215		7.70706	-0.07716		7.70706	-0.03936
8.88794	-0.44389		8.88794	-0.26636		8.88794	-0.17165		8.88794	-0.00588
8.42951	0.12119		8.42951	0.028913		8.42951	0.149415		8.42951	-0.05714
9.22435	-0.55348		9.22435	-0.66348		9.22435	-0.03643		9.22435	0.146425
11.8317	-1.24963		11.8317	-1.00703		11.8317	-0.33874		11.8317	0.09614
11.2241	2.21311		11.2241	1.71735		11.2241	0.605695		11.2241	-0.10993
11.1009	2.09355		11.1009	1.60311		11.1009	0.604765		11.1009	-0.11432
4.55565	-0.24624		4.55565	-1.06523		4.55565	0.783136		4.55565	0.035858
14.0303	0.678297		14.0303	0.315733		14.0303	0.137202		14.0303	0.225362
11.3007	-1.39516		11.3007	-1.06275		11.3007	-0.3934		11.3007	0.060987
9.52991	-0.35148		9.52991	-0.17738		9.52991	-0.17546		9.52991	0.001358
9.95314	-0.06509		9.95314	-0.10522		9.95314	0.059285		9.95314	-0.01916
10.7347	0.72744		10.7347	0.338033		10.7347	0.310705		10.7347	0.078701
9.19567	0.928059		9.19567	0.834109		9.19567	0.185672		9.19567	-0.09172
9.83765	0.422686		9.83765	0.297297		9.83765	0.112795		9.83765	0.012594
8.82395	-0.49753		8.82395	-0.88532		8.82395	0.317259		8.82395	0.07054
11.9744	-1.01468		11.9744	-0.69943		11.9744	-0.38583		11.9744	0.070586
9.41743	-0.65849		9.41743	-0.34555		9.41743	-0.38072		9.41743	0.067779
9.54836	-0.57492		9.54836	-0.23415		9.54836	-0.23239		9.54836	-0.10839
8.33709	0.99988		8.33709	0.250731		8.33709	0.499046		8.33709	0.250103
8.54369	0.972834		8.54369	0.95994		8.54369	0.130913		8.54369	-0.11802
9.53395	0.107775		9.53395	0.036301		9.53395	0.156567		9.53395	-0.08509
9.8294	-1.2536		9.8294	-1.26288		9.8294	-0.14497		9.8294	0.154247
8.86273	-0.25128		8.86273	-0.12813		8.86273	-0.11202		8.86273	-0.01112
8.53931	0.32738		8.53931	0.112093		8.53931	0.293112		8.53931	-0.07783
10.0579	-0.20648		10.0579	-0.33885		10.0579	-0.00509		10.0579	0.137459
8.69156	-0.58885		8.69156	-0.53844		8.69156	0.004903		8.69156	-0.05532
11.9868	-0.33198		11.9868	-0.61773		11.9868	0.225112		11.9868	0.060632
8.6424	1.37705		8.6424	0.191039		8.6424	1.06199		8.6424	0.124026
11.7839	1.79423		11.7839	0.705447		11.7839	0.836693		11.7839	0.25209
5.11257	0.217947		5.11257	0.18939		5.11257	-0.12396		5.11257	0.152515
9.11806	-0.86067		9.11806	-0.69724		9.11806	-0.24841		9.11806	0.084984
9.76682	-0.7104		9.76682	-0.6967		9.76682	-0.05213		9.76682	0.038433
8.20126	0.373799		8.20126	0.44498		8.20126	0.015862		8.20126	-0.08704
8.62687	-0.38245		8.62687	-0.15609		8.62687	-0.17598		8.62687	-0.05038
8.79148	0.003756		8.79148	0.247548		8.79148	-0.21257		8.79148	-0.03122
10.8275	-0.40565		10.8275	-0.51967		10.8275	0.009902		10.8275	0.104116
9.52228	-0.04924		9.52228	-0.21327		9.52228	0.036733		9.52228	0.127294
7.41547	1.58836		7.41547	0.873999		7.41547	0.614452		7.41547	0.099911
8.74225	-0.17213		8.74225	0.045511		8.74225	-0.15543		8.74225	-0.06221
9.03371	0.13603		9.03371	0.219702		9.03371	-0.08083		9.03371	-0.00284
9.65806	0.741891		9.65806	0.643208		9.65806	0.033899		9.65806	0.064784
9.02442	-0.51395		9.02442	-0.51368		9.02442	-0.14427		9.02442	0.144001
9.47556	0.720124		9.47556	0.529635		9.47556	0.25037		9.47556	-0.05988
6.19255	2.07655		6.19255	1.38609		6.19255	0.530791		6.19255	0.159673
7.92385	0.454821		7.92385	0.245022		7.92385	0.722583		7.92385	-0.51278
11.6576	-0.69651		11.6576	-0.43023		11.6576	-0.27907		11.6576	0.012788
7.7914	1.14782		7.7914	0.741715		7.7914	0.324788		7.7914	0.081317
13.376	-1.28826		13.376	-0.82081		13.376	-0.53703		13.376	0.069579
7.52665	0.685746		7.52665	0.422638		7.52665	0.255779		7.52665	0.007329
9.58632	-2.01623		9.58632	-0.81961		9.58632	-1.10734		9.58632	-0.08928
14.4597	-1.27688		14.4597	-1.03463		14.4597	-0.31353		14.4597	0.071276
8.183	0.510161		8.183	0.519277		8.183	0.035627		8.183	-0.04474
8.65183	0.57691		8.65183	0.479035		8.65183	0.078688		8.65183	0.019187
11.0653	-0.15439		11.0653	-0.38749		11.0653	0.170949		11.0653	0.062144
9.09039	-0.32118		9.09039	0.168722		9.09039	-0.37078		9.09039	-0.11912
9.87325	-0.26433		9.87325	-0.3105		9.87325	0.010782		9.87325	0.035387
8.109	0.935828		8.109	0.983753		8.109	0.166801		8.109	-0.21473
8.63655	0.004207		8.63655	0.009417		8.63655	-0.00747		8.63655	0.002264
8.27259	-0.38211		8.27259	-0.05914		8.27259	-0.19977		8.27259	-0.1232
11.0508	-0.18808		11.0508	-0.2847		11.0508	0.031814		11.0508	0.064807
11.2038	-0.9316		11.2038	-0.98338		11.2038	-0.07343		11.2038	0.125207
3.41187	-0.52678		3.41187	-0.64056		3.41187	-0.06214		3.41187	0.175918
9.22287	-0.63582		9.22287	-0.47458		9.22287	-0.15831		9.22287	-0.00293
10.7934	-0.72513		10.7934	-1.03305		10.7934	0.115432		10.7934	0.19248
11.4818	-1.14802		11.4818	-1.62672		11.4818	0.338621		11.4818	0.140078
8.8897	-0.29751		8.8897	-0.50541		8.8897	0.05447		8.8897	0.153422
4.5543	0.763169		4.5543	0.292951		4.5543	0.335568		4.5543	0.13465
4.57537	2.47464		4.57537	1.42263		4.57537	0.834923		4.57537	0.217086
6.44904	3.19744		6.44904	1.6871		6.44904	1.28674		6.44904	0.223601
9.52343	-0.68163		9.52343	-0.43695		9.52343	-0.27457		9.52343	0.029892
8.89231	0.632037		8.89231	0.413756		8.89231	0.196786		8.89231	0.021495
9.50177	1.15497		9.50177	1.20421		9.50177	0.105455		9.50177	-0.15469
4.9399	2.11915		4.9399	1.91165		4.9399	0.348503		4.9399	-0.141
10.0199	-0.10343		10.0199	0.154938		10.0199	-0.24992		10.0199	-0.00846
9.80409	-0.76264		9.80409	-0.72489		9.80409	0.078961		9.80409	-0.11671
8.64396	-0.11983		8.64396	-0.00889		8.64396	0.030943		8.64396	-0.14188
6.99332	-0.61733		6.99332	-0.38612		6.99332	-0.31864		6.99332	0.087434
8.9715	0.32421		8.9715	0.225102		8.9715	0.188178		8.9715	-0.08907
9.676	-0.96569		9.676	-1.04459		9.676	-0.01378		9.676	0.092683
2.77847	-0.64691		2.77847	-0.96835		2.77847	0.480869		2.77847	-0.15943
8.40027	-0.79612		8.40027	-0.63796		8.40027	-0.239		8.40027	0.08084
8.40009	-0.32571		8.40009	-0.1305		8.40009	-0.18255		8.40009	-0.01266
8.84402	-0.41346		8.84402	-0.28937		8.84402	-0.13021		8.84402	0.006114
3.21195	-0.68121		3.21195	-0.92977		3.21195	-0.10326		3.21195	0.351828
13.5367	-1.4157		13.5367	-1.11187		13.5367	-0.44535		13.5367	0.141521
8.47455	-0.18083		8.47455	0.02596		8.47455	-0.15763		8.47455	-0.04916
10.1011	0.392237		10.1011	0.16468		10.1011	0.184789		10.1011	0.042769
8.62225	0.304837		8.62225	0.704568		8.62225	-0.2423		8.62225	-0.15743
9.32493	-0.27647		9.32493	-0.14294		9.32493	-0.09168		9.32493	-0.04185
8.41802	0.231755		8.41802	0.308948		8.41802	-0.03962		8.41802	-0.03757
8.54672	-0.10306		8.54672	-0.21496		8.54672	-0.12612		8.54672	0.238029
8.29617	0.583531		8.29617	0.591648		8.29617	0.071344		8.29617	-0.07946
10.7669	-0.27731		10.7669	-0.34737		10.7669	-0.0418		10.7669	0.111862
8.07836	-0.87521		8.07836	-0.7968		8.07836	-0.08874		8.07836	0.010322
11.7626	-1.44108		11.7626	-1.24368		11.7626	-0.25984		11.7626	0.062444
9.72539	-0.54642		9.72539	-0.08238		9.72539	-0.39106		9.72539	-0.07299
11.4347	-1.01085		11.4347	-0.89902		11.4347	-0.1377		11.4347	0.025869
10.3734	-0.67479		10.3734	-0.67392		10.3734	-0.01107		10.3734	0.010198
10.3096	0.093906		10.3096	-0.12038		10.3096	0.191277		10.3096	0.023009
8.12299	0.217185		8.12299	0.34694		8.12299	-0.08981		8.12299	-0.03995
8.63661	0.515052		8.63661	0.791951		8.63661	-0.09123		8.63661	-0.18567
5.20483	-0.34025		5.20483	-0.1838		5.20483	0.029185		5.20483	-0.18564
7.75765	0.502308		7.75765	0.497319		7.75765	0.044084		7.75765	-0.0391
7.90658	-0.00441		7.90658	0.136267		7.90658	-0.06433		7.90658	-0.07635
8.66301	-1.09972		8.66301	-0.78427		8.66301	-0.29587		8.66301	-0.01958
8.63479	0.191163		8.63479	0.144608		8.63479	-0.00302		8.63479	0.049577
9.10423	0.390449		9.10423	0.389361		9.10423	0.083135		9.10423	-0.08205
8.95377	-0.1662		8.95377	0.029877		8.95377	-0.09695		8.95377	-0.09912
3.39145	2.73297		3.39145	1.05959		3.39145	1.90458		3.39145	-0.2312
12.8557	-1.54192		12.8557	-1.44213		12.8557	-0.37813		12.8557	0.278342
8.13365	-0.95201		8.13365	-0.57784		8.13365	-0.30812		8.13365	-0.06605
9.6335	-0.97764		9.6335	-0.85783		9.6335	-0.21401		9.6335	0.094203
13.2131	-1.62619		13.2131	-1.34587		13.2131	-0.43321		13.2131	0.152888
7.85674	-0.94647		7.85674	-0.27982		7.85674	-0.66036		7.85674	-0.00629
11.6061	0.717295		11.6061	0.406268		11.6061	0.249495		11.6061	0.061533
7.1234	1.80465		7.1234	1.51632		7.1234	0.142452		7.1234	0.145878
11.13	-0.76468		11.13	-0.62779		11.13	-0.24431		11.13	0.107419
10.1288	0.091657		10.1288	0.040017		10.1288	0.037925		10.1288	0.013714
11.4395	-0.25143		11.4395	-0.29168		11.4395	0.007822		11.4395	0.032427
9.63149	-0.28271		9.63149	-0.147		9.63149	-0.11906		9.63149	-0.01665
8.27258	0.341019		8.27258	0.456133		8.27258	0.006358		8.27258	-0.12147
8.43265	0.103286		8.43265	0.076599		8.43265	0.070508		8.43265	-0.04382
3.45164	2.85755		3.45164	2.86741		3.45164	0.581845		3.45164	-0.5917
6.37432	1.05198		6.37432	0.815792		6.37432	0.297397		6.37432	-0.06121
7.7588	-0.02303		7.7588	0.167976		7.7588	-0.10913		7.7588	-0.08188
9.5615	0.050241		9.5615	-0.00785		9.5615	0.034307		9.5615	0.02378
10.9877	0.283798		10.9877	0.084783		10.9877	0.181677		10.9877	0.017338
10.3386	-0.91244		10.3386	-0.97152		10.3386	-0.08226		10.3386	0.141337
9.40323	-0.15848		9.40323	-0.04327		9.40323	0.010254		9.40323	-0.12546
4.46988	-0.51552		4.46988	-0.04098		4.46988	-0.38406		4.46988	-0.09048
9.29382	0.027204		9.29382	-0.10873		9.29382	0.074406		9.29382	0.061528
8.49885	-0.31139		8.49885	-0.26735		8.49885	-0.11023		8.49885	0.066196
8.25171	-0.27589		8.25171	-0.10392		8.25171	-0.08387		8.25171	-0.08809
12.2979	-1.58597		12.2979	-1.22231		12.2979	-0.50134		12.2979	0.137685
8.70951	-0.23897		8.70951	-0.35419		8.70951	0.124755		8.70951	-0.00954
9.06636	0.731755		9.06636	0.535809		9.06636	0.232738		9.06636	-0.03679
8.91252	0.263371		8.91252	0.07961		8.91252	0.291654		8.91252	-0.10789
8.55048	0.272323		8.55048	0.370826		8.55048	-0.06743		8.55048	-0.03107
9.78602	-0.70073		9.78602	-0.34344		9.78602	-0.29462		9.78602	-0.06266
7.20803	-0.16815		7.20803	-0.37545		7.20803	0.200391		7.20803	0.006907
8.80644	0.816111		8.80644	0.791022		8.80644	0.138021		8.80644	-0.11293
7.72368	0.075855		7.72368	0.300304		7.72368	-0.19362		7.72368	-0.03083
11.4102	-0.99445		11.4102	-1.02483		11.4102	0.109736		11.4102	-0.07935
7.99	0.281328		7.99	0.012839		7.99	0.24606		7.99	0.022429
11.7989	-0.12074		11.7989	-0.14191		11.7989	-0.02072		11.7989	0.041889
8.28762	-0.24686		8.28762	-0.02258		8.28762	-0.15277		8.28762	-0.0715
9.90044	0.688008		9.90044	0.570167		9.90044	0.232773		9.90044	-0.11493
9.01299	0.430184		9.01299	0.198866		9.01299	0.199268		9.01299	0.03205
10.7026	-0.11714		10.7026	-0.03591		10.7026	-0.1575		10.7026	0.076278
8.59918	0.588319		8.59918	0.531764		8.59918	0.033944		8.59918	0.022612
7.51239	0.05637		7.51239	0.185542		7.51239	-0.17031		7.51239	0.041136
8.97954	0.563481		8.97954	0.753386		8.97954	-0.03575		8.97954	-0.15415
9.66473	-0.31838		9.66473	-1.12319		9.66473	0.664671		9.66473	0.140132
7.47142	-0.04655		7.47142	-0.10567		7.47142	-0.06438		7.47142	0.123499
9.12352	-0.13977		9.12352	-0.09408		9.12352	-0.04594		9.12352	0.000244
9.09841	0.177916		9.09841	0.330017		9.09841	-0.0467		9.09841	-0.1054
11.1722	-0.94181		11.1722	-1.21437		11.1722	0.065782		11.1722	0.206781
11.9269	-0.145		11.9269	0.284552		11.9269	-0.31853		11.9269	-0.11102
8.55479	-0.2796		8.55479	-0.27712		8.55479	0.073474		8.55479	-0.07596
8.54182	0.18722		8.54182	0.528959		8.54182	-0.28274		8.54182	-0.059
12.7079	-1.18989		12.7079	-1.04211		12.7079	-0.25466		12.7079	0.106877
7.1898	0.811585		7.1898	0.660693		7.1898	0.143833		7.1898	0.007059
10.6165	-1.64534		10.6165	-0.22286		10.6165	-1.40921		10.6165	-0.01327
7.84946	0.740056		7.84946	0.59716		7.84946	0.107784		7.84946	0.035113
6.82309	0.882225		6.82309	0.748177		6.82309	0.204725		6.82309	-0.07068
9.61607	0.140879		9.61607	0.282542		9.61607	-0.024		9.61607	-0.11767
7.60997	0.342681		7.60997	0.334654		7.60997	0.093762		7.60997	-0.08573
[truncated: 5,241 more rows]
