# Supplementary material for: Senescence in yeast is associated with amplified linear fragments of chromosome XII rather than ribosomal DNA circle accumulation
Source: PLoS Biol. 2023 Aug 29;21(8):e3002250. doi: 10.1371/journal.pbio.3002250 (PMC10464983; doi:10.1371/journal.pbio.3002250)
Supplement: S8 File — (ZIP) [file pbio.3002250.s021.zip › underlying data/figure 5.xlsx]

## Sheet: 5a
wt log	wt 24	wt 48	spt3 log	spt3 24	spt3 48	rad52 log	rad52 24	rad52 48	sac3 loq	sac3 24	sac3 48
1	7.14289	14.2362	1	1.27511	1.39402	1	1.50281	1.4432	1	1.35471	1.18953
1	7.23125	14.3809	1	1.30336	1.41936	1	1.52822	1.46482	1	1.3762	1.21325
1	7.25287	14.454	1	1.30909	1.42632	1	1.54335	1.48639	1	1.37771	1.20688
1	7.34195	14.6224	1	1.30933	1.42192	1	1.57021	1.50496	1	1.39758	1.22413
1	7.3921	14.6753	1	1.30285	1.41332	1	1.56203	1.49816	1	1.39938	1.21933
1	7.43422	14.7709	1	1.3137	1.4051	1	1.56742	1.50625	1	1.42357	1.23718
1	7.37098	14.7226	1	1.30436	1.3859	1	1.54825	1.4887	1	1.42247	1.23188
1	7.3914	14.7682	1	1.29949	1.38465	1	1.54292	1.48622	1	1.42183	1.24353
1	7.33136	14.6506	1	1.28845	1.37568	1	1.52531	1.46857	1	1.40678	1.23479
1	7.27582	14.5824	1	1.30235	1.37897	1	1.51678	1.46549	1	1.40012	1.23036
1	7.23228	14.5132	1	1.30652	1.37692	1	1.52	1.46022	1	1.37791	1.21118
1	7.15084	14.3613	1	1.28472	1.36075	1	1.52168	1.45732	1	1.34874	1.1985
1	6.94216	13.9548	1	1.25022	1.31982	1	1.49204	1.42879	1	1.31025	1.16962
1	6.77848	13.6758	1	1.21148	1.27065	1	1.45334	1.4064	1	1.28246	1.15872
1	6.69691	13.5129	1	1.18813	1.24699	1	1.42868	1.39114	1	1.27066	1.14423
1	6.64125	13.3717	1	1.16201	1.21801	1	1.40604	1.38613	1	1.25597	1.1379
1	6.67342	13.3809	1	1.16069	1.22301	1	1.40467	1.38764	1	1.26341	1.14244
1	6.78008	13.5557	1	1.17939	1.24786	1	1.42226	1.39673	1	1.28222	1.1458
1	6.93142	13.8411	1	1.21136	1.28013	1	1.44104	1.40904	1	1.30442	1.16455
1	7.08214	14.126	1	1.2563	1.3256	1	1.47853	1.42654	1	1.3178	1.1671
1	7.06469	14.1119	1	1.28112	1.34196	1	1.48224	1.41714	1	1.32091	1.17034
1	7.05245	14.1462	1	1.28696	1.34032	1	1.48317	1.41858	1	1.31987	1.18338
1	6.98981	14.0965	1	1.26345	1.32464	1	1.47053	1.41776	1	1.30404	1.17681
1	6.74681	13.6965	1	1.21421	1.25513	1	1.42319	1.3841	1	1.26223	1.14671
1	6.55734	13.3549	1	1.17905	1.2127	1	1.39336	1.36161	1	1.23704	1.13698
1	6.60839	13.4205	1	1.1707	1.21413	1	1.39521	1.35981	1	1.25129	1.14532
1	6.58562	13.4216	1	1.15993	1.21012	1	1.38812	1.35828	1	1.24857	1.13755
1	6.64876	13.5475	1	1.16883	1.21993	1	1.39502	1.35983	1	1.25358	1.14679
1	6.71588	13.691	1	1.19707	1.24838	1	1.41666	1.36871	1	1.26619	1.16105
1	6.83705	13.9296	1	1.25364	1.28312	1	1.44031	1.40168	1	1.28516	1.18241
1	6.89547	14.0978	1	1.28975	1.29504	1	1.45602	1.40871	1	1.28966	1.19032
1	6.85008	14.0688	1	1.31733	1.29008	1	1.46072	1.40557	1	1.27894	1.19871
1	6.84839	14.1187	1	1.34465	1.28915	1	1.46735	1.40976	1	1.27649	1.19781
1	6.80263	14.0511	1	1.35732	1.29114	1	1.46153	1.4013	1	1.27171	1.20314
1	6.70271	13.8896	1	1.36397	1.3027	1	1.46215	1.39545	1	1.26919	1.212
1	6.71835	13.9709	1	1.37591	1.30809	1	1.44741	1.39001	1	1.27421	1.22917
1	6.75651	14.0132	1	1.38186	1.31924	1	1.45576	1.40007	1	1.28862	1.23702
1	6.67625	13.8697	1	1.36712	1.31248	1	1.44392	1.39002	1	1.2846	1.23547
1	6.62817	13.7639	1	1.33117	1.29438	1	1.42665	1.38116	1	1.28202	1.22036
1	6.53294	13.62	1	1.30126	1.26876	1	1.40336	1.3775	1	1.26895	1.21236
1	6.50834	13.536	1	1.26714	1.25335	1	1.398	1.36993	1	1.27293	1.19678
1	6.46384	13.3845	1	1.23385	1.24205	1	1.38873	1.36439	1	1.27001	1.18484
1	6.46465	13.3369	1	1.21308	1.24408	1	1.3893	1.36692	1	1.27144	1.18219
1	6.62541	13.5206	1	1.20791	1.25277	1	1.40374	1.38365	1	1.2834	1.17978
1	6.80955	13.7463	1	1.22909	1.29855	1	1.44246	1.39271	1	1.30759	1.18383
1	7.01571	14.0474	1	1.25768	1.34491	1	1.48871	1.42442	1	1.33854	1.19096
1	7.14313	14.2168	1	1.28751	1.38066	1	1.51724	1.45128	1	1.34538	1.19153
1	7.26608	14.4707	1	1.31147	1.41295	1	1.54589	1.47784	1	1.37213	1.20706
1	7.25797	14.478	1	1.31592	1.41755	1	1.55843	1.48687	1	1.37981	1.20643
1	7.30924	14.5877	1	1.32219	1.419	1	1.56906	1.49873	1	1.39572	1.22308
1	7.40645	14.7254	1	1.32573	1.41606	1	1.58196	1.51282	1	1.40387	1.21718
1	7.40397	14.7461	1	1.32713	1.40843	1	1.57653	1.513	1	1.40856	1.21952
1	7.32438	14.6546	1	1.3095	1.38535	1	1.54428	1.48226	1	1.40736	1.22807
1	7.34465	14.7581	1	1.30475	1.38159	1	1.53655	1.47505	1	1.41596	1.231
1	7.29533	14.668	1	1.30068	1.37764	1	1.53456	1.47618	1	1.40657	1.22488
1	7.23883	14.5947	1	1.31656	1.38063	1	1.52325	1.46274	1	1.40009	1.22349
1	7.1863	14.4682	1	1.3178	1.37547	1	1.5151	1.45404	1	1.39275	1.21997
1	7.12084	14.3201	1	1.30163	1.36156	1	1.51779	1.44794	1	1.36118	1.1989
1	6.98761	14.0504	1	1.26656	1.31963	1	1.48596	1.42346	1	1.33276	1.1844
1	6.81323	13.7212	1	1.22079	1.26593	1	1.45059	1.39593	1	1.28667	1.16161
1	6.70314	13.5273	1	1.18558	1.23667	1	1.42109	1.38275	1	1.26824	1.14728
1	6.64265	13.4184	1	1.17112	1.22579	1	1.40463	1.37549	1	1.25705	1.1457
1	6.71575	13.5328	1	1.17903	1.23918	1	1.41756	1.38786	1	1.26814	1.14849
1	6.82245	13.7306	1	1.20261	1.26897	1	1.43738	1.40101	1	1.28417	1.15051
1	6.9629	13.9832	1	1.25484	1.31835	1	1.46142	1.41837	1	1.31404	1.1728
1	6.95587	14.0249	1	1.28041	1.35378	1	1.47894	1.42271	1	1.31076	1.17009
1	7.02792	14.1613	1	1.29398	1.36443	1	1.48934	1.4238	1	1.32242	1.17009
1	7.00261	14.1594	1	1.27515	1.34186	1	1.47413	1.41889	1	1.30332	1.16646
1	6.84348	13.8966	1	1.25627	1.31025	1	1.44894	1.40414	1	1.28361	1.15213
1	6.63722	13.5356	1	1.20475	1.2536	1	1.40923	1.37122	1	1.24532	1.13284
1	6.53401	13.3467	1	1.17048	1.21971	1	1.39153	1.35853	1	1.22741	1.12131
1	6.59317	13.4388	1	1.17216	1.2216	1	1.39963	1.36699	1	1.24136	1.12877
1	6.57827	13.4263	1	1.17369	1.22535	1	1.3957	1.35982	1	1.245	1.1315
1	6.61255	13.4734	1	1.18194	1.23169	1	1.39736	1.35685	1	1.24715	1.14337
1	6.72161	13.7198	1	1.21846	1.2691	1	1.42551	1.38071	1	1.26615	1.16462
1	6.85728	13.997	1	1.27392	1.30082	1	1.45557	1.40694	1	1.28708	1.18931
1	6.85958	14.0687	1	1.30455	1.30643	1	1.46321	1.41161	1	1.28541	1.19857
1	6.8459	14.0627	1	1.32863	1.30622	1	1.47314	1.41312	1	1.28573	1.20125

## Sheet: 5c left
wt log DNA	wt 24h DNA	wt 48h DNA	spt3 log DNA	spt3 24h DNA	spt3 48h DNA	rad52 log DNA	rad52 24h DNA	rad52 48h DNA	sac3 log DNA	sac3 24h DNA	sac3 48h DNA
1	1.24085	1.38158	1	1.2542	1.26082	1	1.53421	1.49197	1	1.06617	1.32172
1	1.19734	1.29489	1	1.14765	1.15486	1	1.50782	1.45995	1	1.05412	1.19532
1	1.13912	1.21995	1	1.07495	1.0809	1	1.46925	1.44464	1	1.05282	1.11695
1	1.11099	1.19646	1	1.02904	1.05022	1	1.4233	1.43169	1	1.03994	1.06043
1	1.06677	1.16056	1	1.00119	1.02289	1	1.39888	1.41785	1	1.01641	1.02017
1	1.06181	1.15597	1	0.984743	1.00863	1	1.38981	1.42188	1	1.03175	0.997605
1	1.02808	1.14648	1	0.985541	1.02047	1	1.39139	1.41996	1	1.04861	1.0093
1	1.03571	1.17023	1	1.00143	1.0407	1	1.42454	1.45044	1	1.06012	1.0033
1	1.03015	1.19202	1	1.03046	1.05008	1	1.44174	1.46548	1	1.09494	1.02143
1	1.02584	1.19666	1	1.02335	1.04731	1	1.42912	1.46431	1	1.10675	1.02055
1	1.02267	1.19437	1	1.02729	1.06108	1	1.40404	1.45796	1	1.10605	1.0152
1	1.03043	1.18912	1	1.02527	1.0458	1	1.39175	1.46338	1	1.08598	1.00305
1	1.01271	1.16417	1	1.00008	1.02749	1	1.36282	1.45184	1	1.05223	0.994429
1	0.997911	1.12623	1	0.989722	0.998179	1	1.32951	1.43597	1	1.00303	0.991239
1	0.986135	1.09451	1	0.999612	0.994714	1	1.29684	1.40182	1	0.96459	0.991145
1	0.971361	1.07697	1	0.999219	0.987183	1	1.29647	1.35449	1	0.926481	0.989351
1	0.979883	1.09328	1	1.02677	1.01723	1	1.32448	1.35114	1	0.932816	1.05077
1	1.00734	1.10945	1	1.05538	1.04362	1	1.33791	1.33541	1	0.940442	1.06435
1	1.03591	1.14789	1	1.05841	1.07022	1	1.36609	1.33906	1	0.972166	1.06303
1	1.08887	1.19147	1	1.07115	1.09872	1	1.42269	1.37178	1	1.02856	1.0798
1	1.11733	1.2182	1	1.08156	1.1153	1	1.42101	1.38091	1	1.04222	1.08903
1	1.13319	1.22165	1	1.07553	1.11568	1	1.40207	1.38164	1	1.03686	1.04999
1	1.12273	1.21288	1	1.06487	1.09822	1	1.38489	1.37939	1	1.02197	1.05642
1	1.1189	1.19472	1	1.07225	1.09256	1	1.3687	1.38285	1	0.99444	1.05812
1	1.09255	1.17852	1	1.05598	1.06653	1	1.34147	1.368	1	0.953481	1.04718
1	1.08131	1.1677	1	1.03561	1.04515	1	1.35895	1.39533	1	0.960411	1.04846
1	1.09519	1.18586	1	1.02139	1.02889	1	1.39425	1.42716	1	0.986093	1.0471
1	1.09672	1.19151	1	1.03397	1.04367	1	1.40438	1.41858	1	1.01076	1.06165
1	1.07493	1.17962	1	1.02895	1.03469	1	1.41111	1.42038	1	1.02551	1.07452
1	1.08018	1.18453	1	1.03981	1.04284	1	1.41584	1.43564	1	1.03493	1.07683
1	1.05976	1.16731	1	1.0604	1.05573	1	1.40354	1.42595	1	1.01068	1.06958
1	1.03319	1.15389	1	1.07544	1.04976	1	1.36415	1.39989	1	0.971651	1.06444
1	1.0213	1.13065	1	1.08099	1.03575	1	1.35684	1.42191	1	0.932223	1.04837
1	1.05407	1.15813	1	1.11425	1.05253	1	1.36954	1.42841	1	0.903458	1.05887
1	1.04437	1.17423	1	1.15834	1.09406	1	1.35844	1.4087	1	0.878355	1.08585
1	1.10055	1.26712	1	1.22863	1.16234	1	1.39348	1.43711	1	0.894666	1.16026
1	1.17846	1.36284	1	1.32858	1.27484	1	1.45558	1.47291	1	0.92995	1.25223
1	1.2812	1.52704	1	1.4525	1.43758	1	1.57867	1.55603	1	1.00669	1.38028
1	1.33804	1.62926	1	1.54402	1.56168	1	1.65596	1.60994	1	1.06535	1.46913
1	1.38724	1.68624	1	1.56601	1.58097	1	1.69746	1.63163	1	1.09057	1.50039
1	1.3864	1.65835	1	1.52818	1.54889	1	1.70715	1.63479	1	1.09736	1.48056
1	1.35502	1.60897	1	1.44544	1.46376	1	1.69208	1.62886	1	1.09403	1.41655
1	1.27482	1.48419	1	1.31803	1.31363	1	1.61181	1.57224	1	1.06053	1.29663
1	1.20986	1.35844	1	1.183	1.15899	1	1.52385	1.5075	1	1.01995	1.1793
1	1.14731	1.26119	1	1.08187	1.066	1	1.48104	1.50545	1	1.00243	1.09225
1	1.10557	1.20349	1	1.00732	0.996896	1	1.4217	1.46388	1	0.994424	1.02069
1	1.05624	1.13682	1	0.946787	0.943187	1	1.3841	1.44355	1	0.969118	0.960336
1	1.03194	1.11569	1	0.914085	0.914055	1	1.3438	1.42335	1	0.955931	0.921702
1	1.03481	1.11778	1	0.900571	0.914803	1	1.35966	1.44784	1	0.965841	0.903648
1	1.03669	1.11027	1	0.882984	0.904235	1	1.35109	1.43094	1	0.974188	0.882838
1	1.01085	1.09842	1	0.877179	0.897235	1	1.35252	1.41811	1	0.977213	0.868719
1	1.01954	1.11471	1	0.888748	0.918378	1	1.33986	1.38736	1	0.984281	0.874234
1	1.03124	1.12056	1	0.914017	0.947058	1	1.34522	1.37825	1	0.99509	0.883149
1	1.02219	1.115	1	0.931586	0.949299	1	1.32909	1.35752	1	0.996375	0.897564
1	1.01443	1.12766	1	0.961768	0.969592	1	1.33636	1.36391	1	0.997609	0.929971
1	1.04948	1.1588	1	0.986966	1.00958	1	1.32022	1.37726	1	0.996814	0.964522
1	1.05385	1.17106	1	0.994264	1.0227	1	1.33165	1.40387	1	1.01294	0.975013
1	1.07379	1.20499	1	0.992154	1.02961	1	1.36055	1.43507	1	1.02907	0.987924
1	1.0782	1.21042	1	0.99895	1.05114	1	1.38504	1.44588	1	1.04093	0.989436
1	1.08663	1.21926	1	1.00522	1.07253	1	1.39508	1.43297	1	1.04508	0.991677
1	1.08569	1.22357	1	1.02003	1.07748	1	1.41402	1.43051	1	1.04035	1.0046
1	1.09374	1.22693	1	1.04207	1.08101	1	1.42151	1.42204	1	1.04631	1.01632
1	1.10021	1.22322	1	1.05594	1.09953	1	1.4244	1.42852	1	1.05055	1.03141
1	1.11151	1.2344	1	1.06132	1.09761	1	1.40471	1.41679	1	1.066	1.04994
1	1.13394	1.24802	1	1.0618	1.09073	1	1.4041	1.4519	1	1.0918	1.06483
1	1.14224	1.25106	1	1.06836	1.09185	1	1.42607	1.47924	1	1.11176	1.05323
1	1.15002	1.25112	1	1.07109	1.10641	1	1.45222	1.50317	1	1.10671	1.05327
1	1.11966	1.23011	1	1.06016	1.09206	1	1.43197	1.47118	1	1.07488	1.03981
1	1.11341	1.24283	1	1.06938	1.09737	1	1.43797	1.44745	1	1.0442	1.03088
1	1.08981	1.21516	1	1.08024	1.10641	1	1.42518	1.40859	1	1.0125	1.01102
1	1.0867	1.21964	1	1.06198	1.09541	1	1.39745	1.38463	1	1.01231	1.00171
1	1.10004	1.22654	1	1.06342	1.10893	1	1.40591	1.3953	1	1.04412	1.0099
1	1.11606	1.2616	1	1.07854	1.13059	1	1.43797	1.42547	1	1.07221	1.01878
1	1.1244	1.25725	1	1.08488	1.14199	1	1.45629	1.45355	1	1.07729	1.03592
1	1.1312	1.26947	1	1.0867	1.1312	1	1.45564	1.45646	1	1.06865	1.03976
1	1.13846	1.2663	1	1.12892	1.15404	1	1.46522	1.45894	1	1.05219	1.04646
1	1.12431	1.26852	1	1.13474	1.14265	1	1.44125	1.43148	1	1.00593	1.04512
1	1.11957	1.23623	1	1.1426	1.14254	1	1.41865	1.4008	1	0.967908	1.05069
1	1.12035	1.25838	1	1.18423	1.17339	1	1.4203	1.40942	1	0.965205	1.05048
1	1.14639	1.28846	1	1.22166	1.22317	1	1.45104	1.42458	1	0.976692	1.08366
1	1.16618	1.33412	1	1.23715	1.28045	1	1.48031	1.43672	1	1.01383	1.10465
1	1.20643	1.38463	1	1.28111	1.35024	1	1.52479	1.47085	1	1.06573	1.11249
1	1.21701	1.41029	1	1.29101	1.36825	1	1.53926	1.47363	1	1.09399	1.10518
1	1.23713	1.40342	1	1.28269	1.3733	1	1.54499	1.47008	1	1.10198	1.11208
1	1.2132	1.39025	1	1.25484	1.34528	1	1.5282	1.46451	1	1.10339	1.09112
1	1.19242	1.35081	1	1.22156	1.28556	1	1.47808	1.42922	1	1.07259	1.07427
1	1.14625	1.29257	1	1.17191	1.2155	1	1.41571	1.38475	1	1.03155	1.06567
1	1.13149	1.28041	1	1.12241	1.16748	1	1.41354	1.40781	1	1.02719	1.05631
1	1.11687	1.27688	1	1.06959	1.11709	1	1.41864	1.42071	1	1.01405	1.00741
1	1.11668	1.26127	1	1.03353	1.08344	1	1.41277	1.41908	1	1.01138	0.99176
1	1.11682	1.26466	1	1.02258	1.08193	1	1.43002	1.44815	1	1.00515	0.974638
1	1.10917	1.26047	1	1.02064	1.08515	1	1.45772	1.45611	1	1.00246	0.970324
1	1.10341	1.23111	1	1.04293	1.08523	1	1.37565	1.38466	1	0.968366	0.981019
1	1.08303	1.20394	1	1.08248	1.09778	1	1.31953	1.33319	1	0.96172	1.01636
1	1.08326	1.20776	1	1.128	1.13255	1	1.31864	1.33478	1	0.955674	1.05655
1	1.08481	1.22978	1	1.17459	1.1615	1	1.35289	1.34331	1	0.976228	1.1285
1	1.12815	1.283	1	1.23979	1.20743	1	1.3689	1.37755	1	0.988894	1.20275
1	1.16168	1.35908	1	1.31296	1.28215	1	1.45258	1.43687	1	1.02346	1.29472
1	1.19595	1.44755	1	1.39477	1.38574	1	1.52741	1.50493	1	1.05659	1.40128
1	1.28397	1.5711	1	1.50792	1.51016	1	1.62671	1.5864	1	1.11459	1.49611
1	1.3152	1.63423	1	1.54664	1.55563	1	1.65248	1.60557	1	1.13721	1.54422
1	1.32372	1.65199	1	1.53588	1.55938	1	1.66045	1.60837	1	1.1442	1.54702
1	1.31474	1.65003	1	1.4999	1.52247	1	1.66016	1.63124	1	1.14214	1.50307
1	1.31115	1.6271	1	1.431	1.44691	1	1.64889	1.63005	1	1.13616	1.42159
1	1.23449	1.51077	1	1.27437	1.28722	1	1.56986	1.57768	1	1.09165	1.2879
1	1.17829	1.40979	1	1.13254	1.15968	1	1.52816	1.56316	1	1.0489	1.12735
1	1.10758	1.303	1	0.996332	1.03814	1	1.4954	1.53679	1	1.00525	0.973164
1	1.05808	1.20962	1	0.873255	0.941079	1	1.44455	1.47284	1	0.959703	0.835154
1	1.00934	1.13492	1	0.744279	0.847352	1	1.38552	1.39728	1	0.912987	0.710163
1	0.981706	1.10121	1	0.668859	0.779615	1	1.36193	1.34478	1	0.899921	0.603573
1	1.0257	1.13542	1	0.643932	0.763641	1	1.3046	1.23272	1	0.955559	0.55049
1	1.08872	1.26472	1	0.685526	0.812349	1	1.22887	1.10638	1	1.02564	0.562225
1	1.13722	1.32043	1	0.695768	0.822322	1	1.19685	1.04165	1	1.08426	0.554794
1	1.17815	1.37642	1	0.731235	0.848225	1	1.18563	1.00696	1	1.13345	0.56256
1	1.22225	1.44606	1	0.777314	0.898612	1	1.13438	0.930899	1	1.17457	0.596768
1	1.22815	1.50115	1	0.807066	0.930864	1	1.10879	0.9078	1	1.18787	0.627035
1	1.26264	1.41787	1	0.724417	0.843503	1	1.14155	0.94597	1	1.2273	0.5367

## Sheet: 5c mid
wt log DNA	wt 24h DNA	wt 48h DNA	spt3 log DNA	spt3 24h DNA	spt3 48h DNA	rad52 log DNA	rad52 24h DNA	rad52 48h DNA	sac3 log DNA	sac3 24h DNA	sac3 48h DNA
1	0.966705	0.923842	1	0.658982	0.764207	1	0.983128	0.859457	1	0.975984	0.585517
1	0.979814	0.944278	1	0.744262	0.829903	1	0.993298	0.896407	1	0.983802	0.681463
1	1.00827	0.989711	1	0.817687	0.895822	1	1.03777	0.942	1	1.02707	0.768715
1	1.03121	1.00389	1	0.873569	0.938883	1	1.06853	0.991059	1	1.07743	0.849602
1	1.07876	1.0591	1	0.931664	1.00283	1	1.11339	1.03767	1	1.11512	0.926925
1	1.09659	1.08862	1	0.989085	1.04532	1	1.13585	1.07098	1	1.1322	0.986914
1	1.09233	1.09346	1	1.01073	1.06167	1	1.11759	1.08183	1	1.11612	1.02274
1	1.07885	1.08027	1	1.02203	1.06843	1	1.11143	1.07534	1	1.10496	1.05887
1	1.08304	1.09872	1	1.04499	1.08848	1	1.12531	1.08515	1	1.10799	1.07582
1	1.07536	1.08605	1	1.03987	1.0844	1	1.11022	1.08672	1	1.11263	1.0794
1	1.06293	1.08262	1	1.03228	1.0698	1	1.10815	1.07521	1	1.10765	1.0824
1	1.05237	1.07022	1	1.04693	1.07547	1	1.12113	1.06396	1	1.10482	1.0798
1	1.06209	1.06185	1	1.08156	1.08732	1	1.10733	1.05443	1	1.08777	1.08433
1	1.03827	1.03403	1	1.0958	1.08769	1	1.05771	1.01545	1	1.04016	1.10091
1	1.03764	1.02749	1	1.13417	1.11689	1	1.04592	1.00127	1	1.00032	1.11925
1	1.04888	1.03555	1	1.18007	1.15514	1	1.02258	0.981844	1	0.978252	1.15011
1	1.06768	1.06077	1	1.20524	1.17585	1	1.03163	0.975845	1	0.974171	1.19292
1	1.10764	1.12394	1	1.25747	1.24081	1	1.06551	1.00398	1	1.00038	1.24695
1	1.17761	1.20971	1	1.32594	1.31841	1	1.13891	1.05718	1	1.06171	1.29436
1	1.21166	1.25862	1	1.35093	1.35692	1	1.15884	1.07022	1	1.09342	1.34061
1	1.22725	1.27689	1	1.35479	1.37516	1	1.17861	1.0855	1	1.11623	1.36419
1	1.23871	1.28559	1	1.35495	1.40114	1	1.19528	1.1133	1	1.14434	1.36004
1	1.21323	1.25747	1	1.30345	1.36652	1	1.17715	1.10506	1	1.12986	1.30407
1	1.16272	1.18784	1	1.21753	1.27879	1	1.11555	1.06552	1	1.09304	1.25101
1	1.12516	1.13144	1	1.15932	1.2042	1	1.09594	1.05496	1	1.0599	1.19196
1	1.08713	1.0734	1	1.08497	1.12103	1	1.06172	1.04287	1	1.01119	1.12358
1	1.03413	1.0108	1	1.02877	1.03298	1	1.00338	0.999708	1	0.951618	1.09157
1	1.0019	0.958508	1	0.998255	0.954076	1	0.969656	0.979195	1	0.906027	1.08869
1	0.988708	0.9826	1	1.00914	0.958641	1	1.03585	1.03328	1	0.893507	1.0928
1	0.988325	0.988204	1	1.02561	0.962905	1	1.03906	1.05092	1	0.89383	1.11062
1	1.00603	1.03653	1	1.07265	0.988613	1	1.06857	1.07389	1	0.913093	1.14937
1	1.05065	1.09432	1	1.12288	1.05043	1	1.11064	1.11384	1	0.942	1.18632
1	1.09917	1.17302	1	1.18647	1.136	1	1.14456	1.13909	1	0.974954	1.27183
1	1.18131	1.24968	1	1.29173	1.24071	1	1.13147	1.12058	1	1.02651	1.40487
1	1.26848	1.3758	1	1.43081	1.39223	1	1.2215	1.16999	1	1.10882	1.53252
1	1.30075	1.41173	1	1.48845	1.45657	1	1.24804	1.17832	1	1.13992	1.59462
1	1.30298	1.41497	1	1.50865	1.46711	1	1.25482	1.15749	1	1.14321	1.5891
1	1.29483	1.39524	1	1.5064	1.45383	1	1.25117	1.12919	1	1.14101	1.52497
1	1.22306	1.30677	1	1.39546	1.35072	1	1.20849	1.08149	1	1.09308	1.35732
1	1.11029	1.14731	1	1.18348	1.15836	1	1.10872	0.994888	1	1.00631	1.13655
1	1.10179	1.11853	1	1.0196	1.031	1	1.07028	0.949603	1	0.986514	0.927496
1	1.10082	1.07039	1	0.858718	0.932016	1	1.04845	0.917806	1	1.00402	0.74975
1	1.0906	1.0498	1	0.766652	0.880919	1	1.0402	0.903196	1	1.01099	0.665891
1	1.12718	1.0753	1	0.715658	0.855807	1	1.06741	0.910969	1	1.03524	0.599213
1	1.2066	1.14377	1	0.687229	0.827064	1	1.07134	0.906114	1	1.0613	0.545642
1	1.13706	0.965503	1	0.615351	0.809259	1	1.04777	0.857052	1	1.06397	0.495336
1	1.27016	1.68426	1	1.78818	1.75835	1	1.31182	0.868145	1	0.992235	0.636418
1	1.04198	1.05144	1	0.662865	0.782082	1	1.02987	0.898289	1	1.01132	0.493527
1	0.986037	0.981791	1	0.689147	0.775805	1	1.01061	0.903861	1	0.963617	0.538377
1	0.998419	0.996	1	0.764975	0.844176	1	1.02042	0.946246	1	0.965893	0.640461
1	0.993999	1.00279	1	0.7987	0.863783	1	1.04183	0.986297	1	0.985128	0.714595
1	1.00237	1.00067	1	0.807671	0.866157	1	1.04372	1.0104	1	1.01473	0.768415
1	1.01415	1.02439	1	0.820651	0.878497	1	1.06706	1.03146	1	1.04159	0.814351
1	1.0236	1.01414	1	0.830727	0.89492	1	1.06261	1.0333	1	1.05337	0.849175
1	1.0024	0.972008	1	0.800574	0.86194	1	1.04659	1.01925	1	1.04049	0.829057
1	1.00456	0.979413	1	0.820617	0.882071	1	1.02879	1.03248	1	1.03103	0.845148
1	0.982358	0.974285	1	0.855331	0.910605	1	1.03338	1.0463	1	1.01382	0.86734
1	0.963898	0.961637	1	0.887978	0.942244	1	1.0375	1.05486	1	1.01469	0.896781
1	0.954141	0.962926	1	0.900835	0.945536	1	1.04497	1.07111	1	1.00654	0.906543
1	0.961707	0.986632	1	0.910619	0.957948	1	1.07084	1.10736	1	1.03191	0.911308
1	0.955812	0.994884	1	0.908622	0.947603	1	1.08318	1.10637	1	1.04598	0.926149
1	0.966503	1.004	1	0.895951	0.940062	1	1.08883	1.09341	1	1.04415	0.927814
1	0.989626	1.01699	1	0.911163	0.937331	1	1.07625	1.07433	1	1.02942	0.937066
1	1.00553	1.0425	1	0.9458	0.956024	1	1.06954	1.05908	1	1.02425	0.968789
1	1.02066	1.0461	1	1.00848	1.00393	1	1.05277	1.0131	1	1.00162	1.00886
1	1.04544	1.07268	1	1.08152	1.06047	1	1.05193	0.99039	1	0.995429	1.04987
1	1.09698	1.11553	1	1.16976	1.12863	1	1.06614	0.984797	1	1.0075	1.11862
1	1.11259	1.16847	1	1.24445	1.21375	1	1.07413	0.991218	1	1.0189	1.18358
1	1.17569	1.2429	1	1.32673	1.32103	1	1.11132	1.01828	1	1.05755	1.24039
1	1.23019	1.32014	1	1.39069	1.39028	1	1.14065	1.04141	1	1.10105	1.29785
1	1.27847	1.35492	1	1.43767	1.44006	1	1.16031	1.06205	1	1.11706	1.34001
1	1.27686	1.35482	1	1.45283	1.45339	1	1.15162	1.07016	1	1.11768	1.36301
1	1.30335	1.36779	1	1.46584	1.4587	1	1.17964	1.07445	1	1.10756	1.38495
1	1.28823	1.35411	1	1.48586	1.44775	1	1.17392	1.0598	1	1.09731	1.41275
1	1.28759	1.37616	1	1.50508	1.47297	1	1.18957	1.06663	1	1.09165	1.44579
1	1.29119	1.40886	1	1.52518	1.49422	1	1.2105	1.08476	1	1.10655	1.47481
1	1.30532	1.4396	1	1.5391	1.51335	1	1.22211	1.08626	1	1.11729	1.48154
1	1.30058	1.42118	1	1.52813	1.49599	1	1.19629	1.08132	1	1.11787	1.47936
1	1.28883	1.39741	1	1.5054	1.46463	1	1.17376	1.06685	1	1.10174	1.46474
1	1.27625	1.3495	1	1.49211	1.41956	1	1.16044	1.06013	1	1.08672	1.45209
1	1.2485	1.31352	1	1.47676	1.38807	1	1.13922	1.04514	1	1.06524	1.44894
1	1.26494	1.33256	1	1.50802	1.41841	1	1.16514	1.06082	1	1.08007	1.4914
1	1.26485	1.35181	1	1.51357	1.441	1	1.19765	1.09176	1	1.10353	1.50373
1	1.28903	1.37721	1	1.51811	1.46502	1	1.2232	1.11923	1	1.13114	1.51722
1	1.26781	1.35168	1	1.46145	1.43239	1	1.20007	1.105	1	1.12811	1.49528
1	1.24628	1.30979	1	1.39668	1.3749	1	1.18277	1.09741	1	1.13218	1.44528
1	1.19938	1.23378	1	1.27781	1.25801	1	1.12784	1.07464	1	1.10034	1.35356
1	1.15879	1.16953	1	1.19604	1.16546	1	1.1111	1.06882	1	1.07213	1.27701
1	1.08085	1.08481	1	1.08658	1.06912	1	1.07853	1.06504	1	1.03068	1.19336
1	1.02996	1.02599	1	1.01859	1.00094	1	1.04709	1.05782	1	0.996704	1.11747
1	0.986704	0.973595	1	0.960962	0.954422	1	1.01002	1.03492	1	0.958752	1.07671
1	0.940962	0.932987	1	0.926906	0.923422	1	0.990401	1.03009	1	0.933703	1.03441
1	0.896303	0.884982	1	0.893667	0.892279	1	0.936549	1.00321	1	0.913905	1.00737
1	0.909795	0.883326	1	0.888231	0.877277	1	0.900164	0.986684	1	0.902055	0.989544
1	0.925955	0.904807	1	0.910337	0.900419	1	0.929283	1.00616	1	0.906152	0.998318
1	0.974985	0.975179	1	0.96073	0.947919	1	1.031	1.07905	1	0.940098	1.03267
1	1.02483	1.02455	1	1.01564	1.00026	1	1.06438	1.07607	1	0.960685	1.07237
1	1.08746	1.08736	1	1.0682	1.06964	1	1.09557	1.08153	1	1.00072	1.11682
1	1.12504	1.1397	1	1.12717	1.13948	1	1.14759	1.09384	1	1.0383	1.15451
1	1.17025	1.19418	1	1.18415	1.19566	1	1.16676	1.09717	1	1.07146	1.18939
1	1.17697	1.19193	1	1.21728	1.23395	1	1.1315	1.05761	1	1.06539	1.18616
1	1.16986	1.19179	1	1.23272	1.24933	1	1.12283	1.04934	1	1.0643	1.18637
1	1.14178	1.1818	1	1.23534	1.2301	1	1.10036	1.02867	1	1.05363	1.17529
1	1.1059	1.14898	1	1.21559	1.18894	1	1.07598	1.01439	1	1.03672	1.15244
1	1.04435	1.0884	1	1.17863	1.1366	1	1.04933	1.00878	1	1.01455	1.12066
1	1.00568	1.0518	1	1.12965	1.06913	1	1.01633	0.99626	1	1.00762	1.10056
1	0.976748	1.01893	1	1.07871	1.02108	1	0.989389	1.00414	1	0.998332	1.05614
1	0.944244	0.959977	1	1.04849	1.00062	1	0.984386	1.02106	1	0.98353	1.01824
1	0.915192	0.924299	1	1.00584	0.962635	1	0.957256	1.01829	1	0.950954	0.994251
1	0.907809	0.910347	1	0.975333	0.944204	1	0.931198	1.00157	1	0.948751	0.975929
1	0.90246	0.887561	1	0.959903	0.94571	1	0.925679	1.00667	1	0.961014	0.951222
1	0.886378	0.873025	1	0.96353	0.945851	1	0.930325	1.01106	1	0.97126	0.944662
1	0.882492	0.873923	1	0.948917	0.927109	1	0.91788	1.00392	1	0.972718	0.939565
1	0.882354	0.873793	1	0.946088	0.930728	1	0.90317	0.995907	1	0.99835	0.930236
1	0.880545	0.877075	1	0.951087	0.949438	1	0.912651	1.01256	1	1.00683	0.934144
1	0.871034	0.88062	1	0.945315	0.939117	1	0.912947	1.00688	1	0.985823	0.924174
1	0.857461	0.881091	1	0.939016	0.937421	1	0.901814	1.00478	1	0.989389	0.917928
1	0.877104	0.897982	1	0.940635	0.953637	1	0.945078	1.01901	1	0.998452	0.927131
1	0.885362	0.916909	1	0.958745	0.978635	1	0.964142	1.0349	1	0.999817	0.933533
1	0.903443	0.918099	1	0.957508	0.965327	1	0.982085	1.05143	1	1.00921	0.9367
1	0.907719	0.928902	1	0.939203	0.95764	1	0.990638	1.05328	1	1.02882	0.95043
1	0.927355	0.94658	1	0.954612	0.967144	1	1.01883	1.05618	1	1.03357	0.955807
1	0.932874	0.944777	1	0.958907	0.956873	1	1.00496	1.0594	1	1.03255	0.967529
1	0.934475	0.926602	1	0.955045	0.931344	1	1.00342	1.044	1	1.03985	0.971992
1	0.921471	0.917318	1	0.938199	0.917657	1	0.979008	1.00821	1	1.028	0.967988
1	0.929375	0.912924	1	0.97056	0.938931	1	0.984441	1.00209	1	1.01826	0.973345
1	0.928108	0.892317	1	0.951614	0.925609	1	0.976973	1.00734	1	1.00825	0.969467
1	0.908985	0.883069	1	0.948665	0.919998	1	0.952538	0.99097	1	1.00142	0.972913
1	0.912092	0.890946	1	0.944336	0.92937	1	0.965418	1.00983	1	0.986929	0.976372
1	0.919474	0.898581	1	0.968754	0.94566	1	0.96603	1.01253	1	0.971691	0.968556
1	0.920054	0.901963	1	0.950504	0.925598	1	0.949399	1.01615	1	0.956676	0.971384
1	0.935267	0.917959	1	0.98203	0.949395	1	0.937768	1.00178	1	0.953158	0.986674
1	0.981773	0.949945	1	1.00224	0.980171	1	0.966782	1.00864	1	0.954632	0.996795
1	1.01694	0.993947	1	1.03028	1.00766	1	0.987926	1.01669	1	0.978203	1.01776
1	1.06118	1.0357	1	1.05841	1.04724	1	1.02132	1.02087	1	1.02207	1.04466
1	1.09813	1.07172	1	1.0849	1.08726	1	1.04534	1.00987	1	1.06062	1.05834
1	1.13792	1.12023	1	1.10737	1.11617	1	1.06358	1.00407	1	1.08523	1.09975
1	1.1674	1.14935	1	1.14764	1.1505	1	1.07548	1.00414	1	1.10585	1.12885
1	1.17195	1.16183	1	1.20162	1.2018	1	1.06953	0.978918	1	1.10302	1.20484
1	1.16901	1.18519	1	1.27513	1.25394	1	1.08234	1.00469	1	1.08168	1.27974
1	1.22327	1.27313	1	1.39377	1.34247	1	1.12249	1.03711	1	1.08469	1.40485
1	1.25641	1.34769	1	1.48761	1.42823	1	1.17139	1.08483	1	1.11192	1.50645
1	1.2491	1.35588	1	1.50151	1.43268	1	1.17674	1.09315	1	1.10974	1.53797
1	1.24959	1.37233	1	1.51574	1.438	1	1.19727	1.12249	1	1.11525	1.54912
1	1.23866	1.35379	1	1.48609	1.41003	1	1.18911	1.10847	1	1.10994	1.51662
1	1.16924	1.26637	1	1.41351	1.34354	1	1.14658	1.08915	1	1.08267	1.4349
1	1.09895	1.16333	1	1.32173	1.23933	1	1.08421	1.04564	1	1.0301	1.31776
1	1.03458	1.08325	1	1.23494	1.15893	1	1.04007	1.02159	1	0.9951	1.20859
1	0.982848	1.00265	1	1.16395	1.08609	1	0.993499	0.987983	1	0.95371	1.11
1	0.930878	0.964666	1	1.11536	1.04453	1	0.948746	0.976086	1	0.921205	1.05285
1	0.909478	0.927824	1	1.07166	1.01866	1	0.925271	0.969367	1	0.906693	0.993214
1	0.874497	0.888459	1	1.02718	0.999914	1	0.913491	0.962942	1	0.895678	0.955493
1	0.872321	0.883329	1	1.01031	0.991574	1	0.906188	0.974148	1	0.895128	0.931251
1	0.840197	0.859112	1	0.993632	0.97781	1	0.90576	0.981787	1	0.89202	0.918458
1	0.840728	0.843424	1	0.981229	0.970694	1	0.91964	0.99537	1	0.896329	0.900637
1	0.843593	0.855178	1	0.97804	0.957163	1	0.919269	0.996372	1	0.911881	0.914849
1	0.842789	0.847214	1	0.966436	0.952405	1	0.907357	0.979635	1	0.907513	0.918033
1	0.827	0.838559	1	0.966605	0.957406	1	0.912329	0.978014	1	0.90358	0.898474
1	0.845032	0.848453	1	0.956074	0.9598	1	0.910808	0.970116	1	0.919591	0.886031
1	0.848186	0.853706	1	0.962285	0.962973	1	0.898717	0.963507	1	0.946559	0.892867
1	0.84949	0.85877	1	0.944997	0.949513	1	0.911323	0.97102	1	0.935765	0.87183
1	0.857013	0.880135	1	0.942009	0.947419	1	0.920373	0.991973	1	0.966456	0.873724
1	0.874013	0.897653	1	0.909242	0.910381	1	0.937368	1.00846	1	0.98177	0.876375
1	0.896189	0.926464	1	0.887479	0.906091	1	0.966655	1.0291	1	0.992058	0.866799
1	0.92449	0.945526	1	0.853777	0.88204	1	0.992181	1.04127	1	0.99042	0.869946
1	0.946095	0.962285	1	0.848773	0.882822	1	1.00849	1.05779	1	1.00335	0.877389
1	0.952373	0.964201	1	0.862243	0.878162	1	1.02784	1.07189	1	1.0019	0.883383
1	0.958321	0.970223	1	0.867613	0.89218	1	1.00627	1.05177	1	0.99437	0.893764
1	0.955137	0.963303	1	0.898723	0.896141	1	0.980759	1.03811	1	0.988828	0.921979
1	0.96235	0.965757	1	0.945334	0.934504	1	0.980198	1.01535	1	0.982994	0.943695
1	0.97263	0.970634	1	0.991583	0.963567	1	0.988576	1.00354	1	0.986762	0.973925
1	0.990732	0.986251	1	1.01321	1.00281	1	0.986898	0.982186	1	0.985048	0.990312
1	1.03797	1.01016	1	1.05806	1.05123	1	1.01564	0.992478	1	1.00869	1.01543
1	1.06724	1.04111	1	1.07555	1.09888	1	1.06094	1.01573	1	1.03967	1.02602
1	1.09011	1.07419	1	1.10168	1.12513	1	1.06381	1.01902	1	1.06345	1.03625
1	1.10624	1.0995	1	1.11374	1.15346	1	1.08496	1.02819	1	1.08789	1.04413
1	1.12837	1.12366	1	1.13149	1.17893	1	1.11105	1.05183	1	1.11653	1.07298
1	1.10946	1.13323	1	1.14264	1.17969	1	1.10474	1.04043	1	1.12309	1.08556
1	1.09227	1.12563	1	1.13656	1.15716	1	1.07288	1.02428	1	1.11174	1.09978
1	1.08123	1.11842	1	1.13601	1.15507	1	1.06922	1.03445	1	1.124	1.1267
1	1.06396	1.08733	1	1.11815	1.14011	1	1.04287	1.01944	1	1.10476	1.12208
1	1.02383	1.05432	1	1.08639	1.10801	1	1.00767	0.987571	1	1.08437	1.09074
1	1.02509	1.03663	1	1.06185	1.0898	1	1.00407	0.99247	1	1.08649	1.06976
1	1.028	1.02982	1	1.0611	1.09473	1	1.02065	0.997494	1	1.12125	1.06401
1	1.00501	1.00761	1	1.03176	1.06947	1	1.01253	0.991817	1	1.10715	1.02579
1	1.0069	0.996687	1	1.01995	1.05091	1	0.986722	0.981622	1	1.10358	1.01998
1	1.02056	0.986924	1	1.02919	1.03547	1	0.988968	0.988779	1	1.08442	1.01802
1	1.02235	0.979729	1	1.0273	1.03123	1	0.982057	0.981554	1	1.0589	1.01689
1	1.00732	0.981765	1	1.02275	1.03579	1	0.954925	0.966931	1	1.00755	1.00433
1	0.996855	0.976376	1	1.02523	1.03285	1	0.958212	0.962777	1	0.99171	1.00854
1	0.987851	0.997563	1	1.0306	1.05001	1	0.984727	0.991307	1	1.0024	1.01264
1	0.988949	1.01592	1	1.01871	1.05113	1	0.998665	1.00131	1	1.01442	1.01935
1	0.957951	0.998825	1	1.01657	1.06448	1	1.00362	1.01331	1	1.02405	1.01667
1	0.924346	0.967654	1	1.00359	1.04567	1	0.999463	1.01696	1	1.02456	1.02154
1	0.924048	0.955508	1	1.0152	1.06359	1	1.00784	1.03115	1	1.02468	1.01799
1	0.913105	0.931867	1	1.00576	1.02979	1	1.00299	1.02568	1	0.995808	0.982282
1	0.891978	0.920037	1	1.0057	1.02726	1	0.991949	1.03434	1	0.991651	0.944176
1	0.892869	0.940536	1	0.994853	1.00919	1	0.987127	1.04096	1	1.00144	0.914608
1	0.921224	0.945364	1	0.977459	0.994328	1	1.00528	1.05127	1	1.01887	0.863452
1	0.92324	0.946197	1	0.928615	0.961408	1	1.00602	1.04971	1	1.03007	0.807068
1	0.913206	0.919269	1	0.868707	0.923451	1	0.99944	1.02256	1	1.04093	0.767484
1	0.920895	0.915206	1	0.797483	0.869043	1	1.00691	0.995511	1	1.03551	0.70069
1	0.932398	0.878424	1	0.727519	0.806992	1	1.00827	0.958852	1	1.01212	0.639093
1	0.937809	0.863434	1	0.653351	0.738286	1	1.00075	0.919918	1	0.987452	0.564228
1	0.956146	0.857781	1	0.576949	0.677139	1	0.994121	0.869343	1	0.974151	0.495952
1	0.972989	0.870597	1	0.535573	0.64841	1	0.99945	0.847978	1	0.982607	0.445616
1	0.978057	0.86559	1	0.506251	0.631093	1	0.991998	0.824047	1	0.984008	0.420761
1	0.985173	0.875834	1	0.475475	0.617646	1	1.00128	0.810548	1	0.993453	0.380921
1	0.987687	0.888914	1	0.452388	0.619113	1	1.01456	0.799537	1	1.01474	0.368746
1	0.964365	0.915482	1	0.500857	0.652031	1	1.04177	0.82581	1	1.0499	0.383599
1	1.13015	1.13202	1	0.628216	0.766232	1	1.00032	0.877897	1	0.962384	0.454784
1	1.07152	1.04693	1	0.658594	0.767897	1	0.97879	0.898267	1	0.916486	0.53102
1	1.03573	1.0044	1	0.705783	0.775189	1	0.961581	0.915777	1	0.892055	0.612281
1	1.01825	0.987432	1	0.740427	0.790751	1	0.960675	0.923002	1	0.89736	0.681291
1	1.01127	0.967885	1	0.78495	0.825575	1	0.963782	0.944918	1	0.927096	0.764311
1	1.01519	0.979763	1	0.815542	0.872406	1	0.98283	0.975572	1	0.987519	0.842827
1	1.04604	1.01713	1	0.867821	0.925854	1	1.04993	1.02711	1	1.05367	0.906596
1	1.06187	1.02567	1	0.912933	0.973158	1	1.08928	1.05414	1	1.10489	0.962291
1	1.08399	1.04807	1	0.954802	1.00973	1	1.11019	1.07903	1	1.14321	1.01548
1	1.09464	1.07112	1	0.977208	1.02292	1	1.13544	1.10095	1	1.16999	1.05915
1	1.08218	1.05832	1	1.00365	1.02226	1	1.13243	1.09169	1	1.15512	1.07494
1	1.06392	1.03546	1	1.00445	1.00461	1	1.08511	1.0763	1	1.11855	1.07356
1	1.02906	1.02664	1	0.985322	0.967559	1	1.05532	1.06624	1	1.07944	1.05408
1	1.02227	1.03144	1	0.993392	0.969287	1	1.06779	1.07643	1	1.059	1.05643
1	0.98721	1.01001	1	0.973819	0.950557	1	1.056	1.05333	1	1.0357	1.02665
1	0.97219	0.986564	1	0.947904	0.941752	1	1.04987	1.05447	1	1.02296	0.999001
1	0.969159	0.983249	1	0.923536	0.918264	1	1.05303	1.05478	1	1.0367	0.996929
1	0.990319	0.992281	1	0.926629	0.938484	1	1.05963	1.06709	1	1.06198	1.00531
1	0.962214	0.961287	1	0.878819	0.894825	1	1.0086	1.04557	1	1.04445	0.97109
1	0.951489	0.943421	1	0.862632	0.883891	1	0.987294	1.0453	1	1.02692	0.972158
1	0.941253	0.945944	1	0.863679	0.886034	1	0.985327	1.06084	1	1.01903	0.982916
1	0.914735	0.931735	1	0.87012	0.884547	1	0.956792	1.04471	1	0.981794	0.968217
1	0.880832	0.895587	1	0.861282	0.875429	1	0.949875	1.05137	1	0.954523	0.956801
1	0.8676	0.883961	1	0.873306	0.888267	1	0.970119	1.06201	1	0.955288	0.952724
1	0.862287	0.882479	1	0.878466	0.886978	1	0.964676	1.06356	1	0.95372	0.948036
1	0.851558	0.872536	1	0.878713	0.878688	1	0.954145	1.05561	1	0.938555	0.934632
1	0.844172	0.867933	1	0.869294	0.88901	1	0.969972	1.05882	1	0.948871	0.928614
1	0.863753	0.883391	1	0.869193	0.892981	1	0.97232	1.05321	1	0.964598	0.911126
1	0.884272	0.892759	1	0.882207	0.89372	1	0.97995	1.0675	1	0.979649	0.93503
1	0.894086	0.917055	1	0.880331	0.904939	1	1.01272	1.08587	1	1.00174	0.945606
1	0.899969	0.913888	1	0.882616	0.898328	1	1.0067	1.06975	1	1.00194	0.954318
1	0.905653	0.923458	1	0.896198	0.895497	1	0.994481	1.05668	1	0.992024	0.960431
1	0.891472	0.92465	1	0.903878	0.895754	1	0.992596	1.04699	1	0.974801	0.960532
1	0.900955	0.944945	1	0.933819	0.918229	1	0.990173	1.02355	1	0.964934	0.963487
1	0.9279	0.93003	1	0.959081	0.933416	1	0.988981	1.01053	1	0.953986	0.964055
1	0.949879	0.961303	1	0.96889	0.954316	1	0.988376	1.00447	1	0.965975	0.967999
1	0.959509	0.969796	1	0.960707	0.966402	1	0.988033	0.985317	1	0.97863	0.965559
1	1.00987	1.00033	1	0.975867	0.996833	1	1.01135	0.989387	1	1.01446	0.993446
1	1.05718	1.03279	1	0.974065	1.03487	1	1.04246	1.01482	1	1.0785	1.01545
1	1.06761	1.07486	1	0.978665	1.04373	1	1.05357	1.01265	1	1.11293	1.03123
1	1.09221	1.08017	1	0.991244	1.06983	1	1.06411	1.02128	1	1.15097	1.05533
1	1.11585	1.09093	1	1.01395	1.08751	1	1.07621	1.03859	1	1.17389	1.08336
1	1.10515	1.09417	1	1.02366	1.08928	1	1.07492	1.03896	1	1.17037	1.10015
1	1.07509	1.07718	1	1.02278	1.07463	1	1.05255	1.02408	1	1.13643	1.10423
1	1.08564	1.06425	1	1.03136	1.07832	1	1.04696	1.02131	1	1.13015	1.1168
1	1.09755	1.07342	1	1.03076	1.08431	1	1.05932	1.02117	1	1.1297	1.11778
1	1.12121	1.08453	1	1.02847	1.09215	1	1.07828	1.0331	1	1.1469	1.11799
1	1.10916	1.07843	1	0.998868	1.06405	1	1.07707	1.02082	1	1.14983	1.08115
1	1.12832	1.0745	1	0.984939	1.05347	1	1.08608	1.02195	1	1.15951	1.04698
1	1.14302	1.08518	1	0.99269	1.06366	1	1.09762	1.02594	1	1.17634	1.0219
1	1.13092	1.08855	1	0.982455	1.03707	1	1.09893	1.02896	1	1.15773	0.987215
1	1.10192	1.06061	1	0.967288	1.01452	1	1.08352	1.02472	1	1.11819	0.943545
1	1.10467	1.05012	1	0.970921	1.02014	1	1.0942	1.0401	1	1.08098	0.916044
1	1.05989	1.01538	1	0.922017	0.956537	1	1.08374	1.03182	1	1.00935	0.862156
1	1.00721	0.984556	1	0.844502	0.900972	1	1.04507	1.02348	1	0.938197	0.797862
1	0.969542	0.953215	1	0.784011	0.860284	1	1.03963	1.02335	1	0.888894	0.715571
1	0.951257	0.965408	1	0.725067	0.815417	1	1.05723	1.03167	1	0.863138	0.640906
1	0.960068	0.980045	1	0.65827	0.770199	1	1.05959	1.02134	1	0.867038	0.561823
1	0.977506	0.988035	1	0.597763	0.742147	1	1.05704	1.00531	1	0.899681	0.482454
1	0.996205	0.990391	1	0.557165	0.71625	1	1.07679	1.00079	1	0.91446	0.420995
1	1.01205	0.999522	1	0.529227	0.695639	1	1.07979	0.98965	1	0.94259	0.395672
1	1.03245	0.989337	1	0.494186	0.675795	1	1.06176	0.952499	1	0.969686	0.361688
1	1.03492	0.967315	1	0.464176	0.650124	1	1.0251	0.924523	1	0.978625	0.330648
1	1.01038	0.94242	1	0.481952	0.660421	1	0.939959	0.895889	1	1.00835	0.322433
1	1.03747	0.949661	1	0.739459	0.764419	1	0.94324	0.83171	1	0.93496	0.624166
1	1.06073	0.978376	1	0.863611	0.85493	1	0.947469	0.857952	1	0.917654	0.783115
1	1.08439	1.02699	1	1.00759	0.961398	1	0.972691	0.8814	1	0.918041	0.965423
1	1.1499	1.13838	1	1.16504	1.09886	1	1.01761	0.935597	1	0.959162	1.17941
1	1.21349	1.24413	1	1.31969	1.24102	1	1.06226	0.992115	1	1.02886	1.40027
1	1.25496	1.32404	1	1.41869	1.34127	1	1.10473	1.02441	1	1.06492	1.54471
1	1.29667	1.39882	1	1.51459	1.44301	1	1.15254	1.06154	1	1.10703	1.64961
1	1.3081	1.42517	1	1.55792	1.49105	1	1.17472	1.07765	1	1.14485	1.67338
1	1.30129	1.40265	1	1.53286	1.4899	1	1.18489	1.0772	1	1.15969	1.61122
1	1.24789	1.32634	1	1.44273	1.43218	1	1.16902	1.05814	1	1.12535	1.46256
1	1.19556	1.24872	1	1.36815	1.35901	1	1.14079	1.04354	1	1.09385	1.34089
1	1.14051	1.17544	1	1.28213	1.27407	1	1.09909	1.01948	1	1.06533	1.22517
1	1.10311	1.10866	1	1.20622	1.19585	1	1.05683	1.00854	1	1.0211	1.13828
1	1.03745	1.02945	1	1.15908	1.12941	1	1.00106	0.980603	1	0.968179	1.07761
1	1.00579	0.979212	1	1.125	1.07374	1	0.956482	0.967819	1	0.92499	1.04542
1	0.992913	0.94274	1	1.10135	1.04562	1	0.928458	0.952234	1	0.897165	1.02043
1	0.979708	0.917863	1	1.06014	1.01766	1	0.914471	0.948821	1	0.869128	0.989251
1	0.959439	0.913517	1	1.04907	1.0092	1	0.9107	0.950188	1	0.877916	0.960411
1	0.96947	0.930386	1	1.02501	1.00401	1	0.930699	0.95734	1	0.895496	0.940798
1	0.976561	0.93345	1	1.00144	0.999046	1	0.936809	0.96153	1	0.920884	0.943306
1	0.965209	0.928831	1	0.977634	0.982701	1	0.954192	0.971973	1	0.943446	0.95337
1	0.979836	0.968494	1	0.991788	0.99526	1	0.981343	0.992978	1	0.977298	0.959811
1	1.00195	0.976573	1	0.974368	0.986043	1	0.992658	1.00322	1	0.996533	0.978442
1	1.00104	0.968398	1	0.97237	0.98761	1	0.994186	1.02568	1	1.00009	0.983057
1	1.00015	0.988011	1	0.98193	0.986788	1	1.00503	1.02367	1	1.01883	0.979753
1	1.02721	1.02458	1	1.00158	1.01401	1	1.0257	1.0409	1	1.07265	0.99668
1	1.01115	0.988917	1	0.994858	1.00808	1	1.0182	1.04348	1	1.09084	0.998422
1	0.987741	0.995632	1	0.995823	1.01826	1	1.02073	1.04218	1	1.10199	0.998916
1	0.985967	0.989388	1	0.991763	1.00809	1	1.03126	1.04085	1	1.11325	0.997689
1	0.998578	0.987298	1	1.00933	1.03209	1	1.03721	1.05432	1	1.12445	1.01226
1	0.967308	0.954764	1	1.01007	1.02214	1	0.984714	1.00916	1	1.07522	0.993663
1	0.959959	0.965277	1	1.02891	1.03604	1	0.973362	0.991562	1	1.06523	0.991737
1	0.962753	0.944887	1	1.03548	1.02907	1	0.962977	0.974335	1	1.0558	0.988779
1	0.950093	0.934803	1	1.05457	1.03844	1	0.93808	0.959179	1	1.04356	0.996254
1	0.932794	0.923857	1	1.04597	1.02441	1	0.91616	0.948863	1	1.02019	0.980709
1	0.955466	0.939475	1	1.05857	1.02386	1	0.95374	0.98283	1	1.03282	0.997173
1	0.959163	0.92507	1	1.04577	1.01776	1	0.96156	0.98729	1	1.03161	1.00492
1	0.967579	0.929815	1	1.06068	1.02938	1	0.967408	0.9938	1	1.02708	0.994072
1	0.977413	0.953291	1	1.05047	1.02941	1	0.984026	0.993066	1	1.02597	0.985229
1	0.982004	0.950609	1	1.04216	1.01868	1	0.98986	0.992498	1	1.01993	0.989328
1	0.963765	0.947987	1	1.01429	1.00268	1	0.9726	0.974028	1	0.996891	0.958901
1	0.971156	0.965447	1	0.997541	0.989209	1	0.984746	0.975331	1	0.994706	0.93609
1	0.970114	0.962585	1	0.967713	0.97226	1	0.992331	0.978888	1	0.990088	0.92672
1	0.984038	0.972047	1	0.962369	0.967189	1	0.992918	0.973665	1	0.985772	0.915881
1	0.994504	0.974384	1	0.952029	0.964859	1	0.994149	0.964338	1	0.986434	0.911126
1	0.981739	0.964385	1	0.952462	0.960888	1	0.985658	0.962034	1	0.973544	0.91042
1	0.95343	0.937025	1	0.952352	0.950642	1	0.951746	0.934266	1	0.947312	0.911098
1	0.932066	0.92234	1	0.954576	0.947718	1	0.923275	0.914921	1	0.924618	0.903837
1	0.899716	0.879098	1	0.961045	0.943733	1	0.907289	0.91971	1	0.914949	0.899359
1	0.871697	0.866703	1	0.959631	0.93251	1	0.906322	0.929576	1	0.904208	0.894085
1	0.871887	0.85527	1	0.956807	0.937078	1	0.904103	0.917544	1	0.907114	0.903436
1	0.87536	0.857014	1	0.961549	0.945309	1	0.91135	0.937765	1	0.917179	0.902535
1	0.890934	0.855434	1	0.961052	0.94995	1	0.920039	0.94055	1	0.92476	0.92255
1	0.908725	0.88401	1	0.963448	0.96094	1	0.934254	0.941134	1	0.935273	0.937226
1	0.925626	0.901549	1	0.96842	0.982942	1	0.930965	0.937196	1	0.940032	0.948428
1	0.93751	0.906652	1	0.966309	0.954481	1	0.934919	0.948242	1	0.947268	0.946595
1	0.986323	0.936661	1	0.958368	0.958393	1	0.961842	0.972	1	0.981214	0.964424
1	0.994088	0.954339	1	0.931083	0.940393	1	0.979989	0.983347	1	1.00454	0.935234
1	1.00521	0.959411	1	0.892083	0.925852	1	0.993371	0.995135	1	1.01358	0.913434
1	0.999444	0.95557	1	0.873244	0.911927	1	0.995758	1.01469	1	1.02149	0.89153
1	0.997428	0.958153	1	0.851062	0.908358	1	0.998541	1.02333	1	1.03344	0.879619
1	0.956381	0.933805	1	0.831566	0.878337	1	0.973942	1.00053	1	1.01107	0.857634
1	0.936435	0.912114	1	0.832281	0.868751	1	0.949247	1.00518	1	0.998152	0.873432
1	0.914396	0.887918	1	0.833259	0.8415	1	0.915494	0.986478	1	0.987537	0.877696
1	0.912133	0.870427	1	0.835741	0.835378	1	0.905059	0.967941	1	0.981307	0.891949
1	0.896386	0.855637	1	0.848723	0.836677	1	0.891418	0.947745	1	0.965419	0.894546
1	0.901011	0.84732	1	0.869958	0.848431	1	0.891767	0.953214	1	0.96769	0.901091
1	0.913859	0.869145	1	0.875589	0.872562	1	0.905076	0.955399	1	0.978477	0.908053
1	0.914439	0.885454	1	0.898321	0.896688	1	0.929962	0.972806	1	0.981772	0.920797
1	0.934408	0.926972	1	0.920764	0.910735	1	0.964249	1.00782	1	1.02187	0.944796
1	0.952452	0.961073	1	0.937155	0.935597	1	0.998297	1.03006	1	1.04902	0.973318
1	0.954868	0.980382	1	0.953109	0.946825	1	0.995131	1.03067	1	1.04542	0.996266
1	0.962364	0.979655	1	0.99413	0.968628	1	0.987577	1.01409	1	1.04239	1.01549
1	0.980128	0.97333	1	1.01984	0.980445	1	0.966282	0.98731	1	1.02346	1.03799
1	0.978856	0.948428	1	1.03149	0.996295	1	0.955772	0.953596	1	0.988299	1.04485
1	0.997652	0.947516	1	1.04407	1.0071	1	0.943853	0.934439	1	0.962925	1.06339
1	1.009	0.967576	1	1.05214	1.02458	1	0.948881	0.917328	1	0.958132	1.06646
1	1.03434	1.00865	1	1.06616	1.04037	1	0.983093	0.933214	1	0.96709	1.07971
1	1.06994	1.07716	1	1.09622	1.09164	1	1.02579	0.960585	1	1.00077	1.11573
1	1.1183	1.14365	1	1.15349	1.14442	1	1.06484	0.985664	1	1.03061	1.17127
1	1.15805	1.22136	1	1.23105	1.23219	1	1.10693	1.01977	1	1.06978	1.24454
1	1.23079	1.31592	1	1.33586	1.34094	1	1.18211	1.07584	1	1.11544	1.35997
1	1.26222	1.35772	1	1.40454	1.39936	1	1.2036	1.0977	1	1.12053	1.44308
1	1.25	1.34396	1	1.4256	1.39492	1	1.18743	1.08845	1	1.09408	1.4707
1	1.21354	1.30148	1	1.40407	1.36281	1	1.145	1.07354	1	1.0578	1.45706
1	1.16841	1.23145	1	1.33379	1.27472	1	1.09537	1.04383	1	1.01564	1.39871
1	1.09045	1.12265	1	1.2278	1.15336	1	1.01989	1.00254	1	0.960684	1.29014
1	1.01845	1.02418	1	1.10793	1.03836	1	0.966683	0.974392	1	0.921992	1.17996
1	1.0039	0.982065	1	1.04451	0.991694	1	0.957953	0.980854	1	0.928642	1.10716
1	0.986795	0.969234	1	0.982746	0.95251	1	0.972306	0.998995	1	0.947957	1.05
1	0.954642	0.941081	1	0.943451	0.913291	1	0.981223	1.01833	1	0.966485	1.01202
1	0.929527	0.927413	1	0.904183	0.887492	1	0.960044	1.0156	1	0.973277	0.981082
1	0.90978	0.921228	1	0.896997	0.881856	1	0.951191	1.00923	1	0.976277	0.951809
1	0.862272	0.900335	1	0.861467	0.848754	1	0.917935	0.990692	1	0.962731	0.930589
1	0.833673	0.868834	1	0.853954	0.834666	1	0.896341	0.976882	1	0.935097	0.90378
1	0.836768	0.868234	1	0.847566	0.831241	1	0.871808	0.965035	1	0.926642	0.882988
1	0.81408	0.836835	1	0.858917	0.842442	1	0.875818	0.963504	1	0.922197	0.870117
1	0.80087	0.814119	1	0.84848	0.834175	1	0.865526	0.966585	1	0.933344	0.879303
1	0.821147	0.830172	1	0.869389	0.851219	1	0.87736	0.969081	1	0.931912	0.901703
1	0.858269	0.887437	1	0.893601	0.883415	1	0.917038	0.988077	1	0.948282	0.941521
1	0.854763	0.879137	1	0.895096	0.887952	1	0.925023	0.984439	1	0.940217	0.936578
1	0.876155	0.908239	1	0.906642	0.89375	1	0.93974	0.988576	1	0.947212	0.942931
1	0.879344	0.904009	1	0.925479	0.914157	1	0.961457	1.0005	1	0.94423	0.933572
1	0.866829	0.898485	1	0.920624	0.914219	1	0.974889	1.00684	1	0.960624	0.918818
1	0.845437	0.879664	1	0.903534	0.899538	1	0.956891	0.999233	1	0.96907	0.896195
1	0.848584	0.887863	1	0.917881	0.90984	1	0.982393	1.03014	1	0.990152	0.913591
1	0.854951	0.891841	1	0.908284	0.91354	1	0.988033	1.04955	1	0.995909	0.915984
1	0.860833	0.914536	1	0.901724	0.905995	1	0.989521	1.06358	1	1.00671	0.923734
1	0.881576	0.913452	1	0.898838	0.894332	1	0.977999	1.05563	1	0.991767	0.917541
1	0.884613	0.88496	1	0.890978	0.874505	1	0.964029	1.0432	1	0.97126	0.905212
1	0.884661	0.870535	1	0.879233	0.860881	1	0.934402	1.01619	1	0.934883	0.892437
1	0.887592	0.852023	1	0.86633	0.845702	1	0.919476	0.980403	1	0.924365	0.881572
1	0.883166	0.827859	1	0.850067	0.841343	1	0.918022	0.95998	1	0.932912	0.873928
1	0.873069	0.832794	1	0.839886	0.834425	1	0.925241	0.968445	1	0.952248	0.886523
1	0.889281	0.874763	1	0.849509	0.863917	1	0.947227	0.989344	1	0.989772	0.908406
1	0.908913	0.889067	1	0.85471	0.882238	1	0.958469	0.974014	1	1.01946	0.922359
1	0.91226	0.906331	1	0.887692	0.913804	1	0.968016	0.964702	1	1.02267	0.935931
1	0.927389	0.929044	1	0.917305	0.932021	1	0.961471	0.949383	1	0.996207	0.945467
1	0.93235	0.932511	1	0.956614	0.971265	1	0.955902	0.935372	1	0.966849	0.950395
1	0.942737	0.926239	1	0.988926	0.989124	1	0.923329	0.892954	1	0.925266	0.945453
1	0.95237	0.942757	1	1.0278	1.01551	1	0.903848	0.882953	1	0.893679	0.952807
1	0.967514	0.974976	1	1.04433	1.03776	1	0.909935	0.887021	1	0.898542	0.967863
1	1.02168	1.02358	1	1.07228	1.09117	1	0.95437	0.918695	1	0.933315	0.988083
1	1.0652	1.06667	1	1.08003	1.13297	1	0.996039	0.945212	1	0.977099	0.994826
1	1.07232	1.07651	1	1.08452	1.15085	1	1.0318	0.967566	1	0.998601	0.998977
1	1.08726	1.11188	1	1.08886	1.15691	1	1.12309	1.0488	1	1.0153	1.02613
1	1.08921	1.10495	1	1.09297	1.15461	1	1.14319	1.07862	1	1.01441	1.03551
1	1.05661	1.07266	1	1.07802	1.11941	1	1.11383	1.05451	1	0.991591	1.02912
1	1.01552	1.02595	1	1.07236	1.08176	1	1.0844	1.03496	1	0.946897	1.02543
1	0.97838	0.991225	1	1.06836	1.04911	1	1.05853	1.03678	1	0.924268	1.02648
1	0.938481	0.925282	1	1.04861	1.02813	1	0.948589	0.955384	1	0.908896	0.999
1	0.929941	0.939583	1	1.02711	1.01384	1	0.926518	0.930239	1	0.906851	0.986805
1	0.917439	0.931806	1	1.03311	1.01904	1	0.934796	0.942572	1	0.931093	0.984244
1	0.90663	0.942774	1	1.02665	1.01247	1	0.92556	0.943176	1	0.965826	1.00263
1	0.912823	0.96736	1	1.02582	1.01614	1	0.934097	0.95071	1	0.994078	1.00713
1	0.908763	0.969343	1	1.04317	1.03041	1	0.95845	0.963131	1	1.02238	1.00536
1	0.899597	0.937206	1	1.04236	1.0316	1	0.954366	0.963646	1	1.03896	0.993163
1	0.913828	0.961533	1	1.03295	1.03869	1	0.957737	0.969438	1	1.05478	0.996433
1	0.937152	0.980471	1	1.02787	1.04319	1	0.978644	0.97606	1	1.05753	0.985507
1	0.940494	0.958577	1	1.01553	1.03778	1	0.974564	0.966579	1	1.0634	0.977635
1	0.971109	0.979794	1	0.991329	1.02143	1	0.974062	0.963811	1	1.0783	0.98522
1	0.965895	0.966166	1	0.977741	0.998517	1	0.971869	0.958916	1	1.08703	0.996844
1	0.954302	0.958852	1	0.967444	0.978911	1	0.969101	0.956778	1	1.06964	0.981313
1	0.952254	0.938388	1	0.958735	0.973375	1	0.953977	0.953613	1	1.06078	0.968624
1	0.9661	0.963716	1	0.951873	0.982198	1	0.977064	0.97484	1	1.06584	0.961373
1	0.960269	0.966425	1	0.962017	0.99001	1	0.992331	0.981837	1	1.06472	0.947835
1	0.96802	0.956546	1	0.955138	0.988087	1	1.00851	1.00911	1	1.06405	0.937182
1	0.96799	0.954187	1	0.953162	0.997462	1	1.03	1.02078	1	1.06971	0.951654
1	0.975141	0.96997	1	0.966564	1.0009	1	1.04668	1.03442	1	1.07687	0.968613
1	0.99126	0.975824	1	0.976177	0.996726	1	1.05109	1.04096	1	1.06957	0.991203
1	0.992355	0.991443	1	0.97944	0.98966	1	1.03595	1.04059	1	1.06941	1.00314
1	1.00771	1.02403	1	1.002	1.01157	1	1.04147	1.03024	1	1.05635	1.01839
1	1.01924	1.03342	1	1.02445	1.019	1	1.01794	1.01978	1	1.04488	1.02106
1	1.00707	1.02274	1	1.00981	1.00994	1	1.002	1.00335	1	1.02907	1.01969
1	1.00103	1.02611	1	1.01773	1.01283	1	0.97742	0.996769	1	1.00896	1.00691
1	1.01221	1.01725	1	1.00693	1.01708	1	0.979688	0.987611	1	0.994086	1.00455
1	1.00468	1.02302	1	1.00601	1.01056	1	1.00137	1.00229	1	0.980859	1.0001
1	1.03039	1.05372	1	1.00043	1.00819	1	1.04835	1.04485	1	0.988782	1.00517
1	1.04696	1.07598	1	1.01572	1.02919	1	1.06492	1.06181	1	0.998346	1.00177
1	1.04199	1.07469	1	1.02905	1.0398	1	1.07085	1.03906	1	1.00331	1.01051
1	1.04805	1.07887	1	1.04512	1.03546	1	1.05588	1.03268	1	0.994013	1.01477
1	1.05665	1.07781	1	1.04432	1.04188	1	1.03318	1.0033	1	0.998871	1.02382
1	1.06166	1.08079	1	1.06434	1.06828	1	0.997772	0.958939	1	1.00211	1.03518
1	1.09867	1.11261	1	1.09741	1.0947	1	1.01496	0.971943	1	1.02267	1.0696
1	1.12528	1.11824	1	1.12109	1.12605	1	1.02446	0.97865	1	1.03885	1.08557
1	1.12417	1.12015	1	1.16132	1.17288	1	1.0429	0.975108	1	1.04829	1.12622
1	1.13472	1.1378	1	1.21836	1.21579	1	1.03113	0.967531	1	1.05242	1.17565
1	1.14189	1.1724	1	1.2869	1.28549	1	1.05946	0.984433	1	1.05814	1.22501
1	1.14826	1.20948	1	1.34136	1.34142	1	1.07686	0.97802	1	1.05707	1.26431
1	1.21038	1.28462	1	1.40056	1.41812	1	1.1263	1.00529	1	1.09372	1.30577
1	1.21939	1.31015	1	1.39348	1.41786	1	1.14617	1.02366	1	1.11018	1.32026
1	1.20596	1.3278	1	1.35515	1.39036	1	1.19023	1.07713	1	1.11369	1.31833
1	1.20353	1.31618	1	1.30233	1.32961	1	1.20985	1.10558	1	1.1052	1.30288
1	1.20247	1.29018	1	1.2812	1.30248	1	1.19677	1.10251	1	1.10369	1.30248
1	1.19624	1.29551	1	1.26308	1.28472	1	1.18406	1.10311	1	1.09469	1.29478
1	1.19655	1.28264	1	1.26064	1.28711	1	1.18078	1.0915	1	1.09038	1.27854
1	1.2054	1.26632	1	1.29134	1.3038	1	1.15905	1.05263	1	1.09344	1.27327
1	1.2019	1.24227	1	1.315	1.30524	1	1.11179	1.0056	1	1.08257	1.26752
1	1.17294	1.20369	1	1.28815	1.27215	1	1.08791	0.983079	1	1.06601	1.24619
1	1.12536	1.12394	1	1.24865	1.20417	1	1.0471	0.953622	1	1.01936	1.22355
1	1.11911	1.10237	1	1.25685	1.19172	1	1.02812	0.948641	1	1.01696	1.23121
1	1.15406	1.12569	1	1.2673	1.22211	1	1.05023	0.969903	1	1.04224	1.22095
1	1.1632	1.13342	1	1.25464	1.23474	1	1.06865	0.986929	1	1.05853	1.21948
1	1.17354	1.14125	1	1.25906	1.24117	1	1.07751	1.00214	1	1.06178	1.19171
1	1.16054	1.1352	1	1.2281	1.22209	1	1.06629	0.988816	1	1.05909	1.1635
1	1.15063	1.11003	1	1.17239	1.18195	1	1.05972	0.985781	1	1.04035	1.09914
1	1.10364	1.05622	1	1.09838	1.09883	1	1.01843	0.950583	1	1.01349	1.0601
1	1.06505	1.02099	1	1.03265	1.03612	1	0.991174	0.942673	1	1.00639	1.00645
1	1.04258	0.993557	1	0.968014	0.983455	1	0.977093	0.943103	1	0.994663	0.962165
1	1.03023	0.983895	1	0.939472	0.958327	1	0.973156	0.948826	1	0.994095	0.935144
1	0.998567	0.97936	1	0.929095	0.937969	1	0.957263	0.935525	1	0.988637	0.946282
1	0.97675	0.962545	1	0.942529	0.940772	1	0.952267	0.954199	1	0.971255	0.942546
1	0.977599	0.977998	1	0.976162	0.969179	1	0.970151	0.960434	1	0.960958	0.973919
1	0.975164	1.02314	1	1.01724	1.00422	1	1.05205	1.03659	1	0.961492	1.04554
1	0.9727	1.02656	1	1.04433	1.02328	1	1.09585	1.08792	1	0.980047	1.07479
1	0.971165	1.03059	1	1.04332	1.03648	1	1.10006	1.10277	1	0.992405	1.05654
1	0.97584	1.02976	1	1.02282	1.02412	1	1.11028	1.10457	1	0.994838	1.05831
1	0.969775	1.00102	1	0.989349	0.997926	1	1.11401	1.10517	1	0.995984	1.02841
1	0.965971	0.960071	1	0.94069	0.956244	1	1.04907	1.0598	1	1.01445	0.964129
1	0.976219	0.983074	1	0.887827	0.930961	1	1.01622	1.06359	1	1.00972	0.923386
1	0.975355	0.977713	1	0.871946	0.908053	1	1.01511	1.05891	1	1.00402	0.929087
1	0.947274	0.966658	1	0.870032	0.890719	1	1.00187	1.04161	1	0.997972	0.911184
1	0.925593	0.937331	1	0.87202	0.874089	1	0.962954	1.01502	1	0.979717	0.896853
1	0.898065	0.909016	1	0.879188	0.875151	1	0.941204	0.980757	1	0.954156	0.902166
1	0.864722	0.852448	1	0.892161	0.863016	1	0.917091	0.917232	1	0.933789	0.893996
1	0.8628	0.850966	1	0.91195	0.879009	1	0.912956	0.92143	1	0.93849	0.898727
1	0.871116	0.84795	1	0.92759	0.901533	1	0.909576	0.933121	1	0.941044	0.906549
1	0.884661	0.870318	1	0.945593	0.936955	1	0.934862	0.957021	1	0.961492	0.927797
1	0.905619	0.893994	1	0.94847	0.934411	1	0.938479	0.978518	1	0.966236	0.926876
1	0.887943	0.887312	1	0.954375	0.954095	1	0.953665	0.998173	1	0.968157	0.933667
1	0.900477	0.914854	1	0.959259	0.962039	1	0.975298	1.00694	1	0.964829	0.946141
1	0.916343	0.945763	1	0.950108	0.961295	1	0.995187	1.02194	1	0.977933	0.946678
1	0.930069	0.982701	1	0.957085	0.971766	1	1.01952	1.04521	1	0.990386	0.95019
1	0.943654	0.992951	1	0.966358	0.993742	1	1.03757	1.0508	1	0.994889	0.9593
1	0.969963	1.01112	1	0.972331	1.00618	1	1.03431	1.04678	1	1.00027	0.965903
1	0.991246	1.04124	1	1.02022	1.04095	1	1.09058	1.09651	1	1.0088	1.00661
1	0.983173	1.03411	1	1.01964	1.03493	1	1.08126	1.09176	1	0.993134	1.03357
1	0.976478	1.00698	1	1.01757	1.03225	1	1.05124	1.05108	1	0.970148	1.03622
1	0.954511	0.997898	1	1.01236	1.01546	1	1.03046	1.02199	1	0.958	1.03144
1	0.954222	1.00387	1	1.01459	0.999871	1	1.02695	1.0068	1	0.95904	1.02573
1	0.923315	0.954967	1	0.970051	0.964087	1	0.950063	0.939431	1	0.962263	0.971815
1	0.940313	0.950062	1	0.98118	0.979443	1	0.948173	0.929442	1	0.995342	0.962322
1	0.933735	0.952326	1	0.970497	0.957528	1	0.957574	0.959623	1	1.02067	0.956948
1	0.951984	0.961631	1	0.979546	0.969284	1	1.00058	1.0196	1	1.03883	0.949312
1	0.941015	0.955658	1	0.965744	0.967154	1	1.00814	1.05917	1	1.03528	0.947821
1	0.933656	0.956537	1	0.947965	0.949637	1	1.02181	1.08315	1	1.01704	0.938124
1	0.909333	0.94328	1	0.921684	0.909862	1	1.00045	1.07303	1	0.991157	0.914478
1	0.898215	0.933044	1	0.916787	0.901111	1	0.978475	1.06032	1	0.968847	0.919746
1	0.883024	0.915763	1	0.903141	0.886848	1	0.950837	1.03895	1	0.957945	0.905928
1	0.881002	0.911807	1	0.904977	0.877238	1	0.928049	1.0019	1	0.940089	0.896717
1	0.87831	0.902419	1	0.916693	0.875103	1	0.908426	0.985207	1	0.951673	0.903147
1	0.878452	0.894983	1	0.924708	0.884592	1	0.901464	0.966003	1	0.961418	0.897777
1	0.873167	0.880081	1	0.932484	0.898624	1	0.904268	0.954079	1	0.982392	0.902206
1	0.867952	0.869664	1	0.928449	0.881541	1	0.880038	0.916808	1	0.990451	0.912585
1	0.874794	0.866766	1	0.930291	0.883854	1	0.887696	0.929038	1	1.0218	0.925405
1	0.87412	0.846858	1	0.924773	0.890312	1	0.881399	0.907995	1	1.01694	0.926014
1	0.858196	0.847204	1	0.92175	0.894578	1	0.87539	0.905836	1	0.994354	0.917533
1	0.91253	0.909714	1	0.971281	0.935659	1	0.958937	0.98833	1	0.976426	0.941474
1	0.930106	0.957742	1	0.997805	0.975792	1	1.02532	1.04619	1	0.962083	0.980723
1	0.926842	0.951302	1	1.00435	0.988819	1	1.01771	1.02211	1	0.936091	0.984559
1	0.924301	0.963239	1	1.00807	0.987337	1	1.00561	1.00929	1	0.929087	0.984729
1	0.964659	0.979486	1	1.02586	1.00481	1	1.00407	1.00196	1	0.926414	1.00521
1	0.955758	0.949396	1	1.00078	0.997028	1	0.943916	0.924276	1	0.923637	0.987442
1	0.975236	0.933021	1	0.995561	0.99851	1	0.917489	0.888642	1	0.947307	0.973481
1	1.05759	0.999544	1	1.0451	1.06148	1	0.955872	0.923341	1	0.995876	1.0102
1	1.13304	1.07684	1	1.10159	1.13309	1	1.00393	0.943109	1	1.04345	1.04782
1	1.16752	1.12926	1	1.14233	1.19247	1	1.05305	0.966631	1	1.08563	1.06932
1	1.19801	1.17449	1	1.19998	1.24526	1	1.08669	0.985762	1	1.11174	1.1192
1	1.23971	1.22653	1	1.29399	1.3159	1	1.09068	0.9797	1	1.12019	1.20016
1	1.23945	1.26496	1	1.36203	1.35319	1	1.106	0.972764	1	1.11732	1.28765
1	1.25142	1.29811	1	1.44946	1.41568	1	1.14234	1.0129	1	1.1177	1.43223
1	1.30308	1.40098	1	1.58946	1.52188	1	1.18843	1.05583	1	1.13641	1.60642
1	1.32783	1.47693	1	1.65341	1.57937	1	1.2158	1.08469	1	1.15304	1.72751
1	1.32919	1.49897	1	1.68023	1.60246	1	1.23015	1.09986	1	1.17468	1.78992
1	1.30692	1.47826	1	1.66122	1.59051	1	1.2244	1.09957	1	1.17058	1.79261
1	1.29033	1.44117	1	1.61169	1.52976	1	1.17012	1.06235	1	1.15403	1.70862
1	1.20783	1.30734	1	1.4864	1.40407	1	1.09696	1.00633	1	1.11195	1.57
1	1.16217	1.19387	1	1.38566	1.28951	1	1.05526	0.96964	1	1.08107	1.42786
1	1.10565	1.11316	1	1.25589	1.17093	1	1.00816	0.947105	1	1.04418	1.28515
1	1.07703	1.0656	1	1.17395	1.10224	1	0.975592	0.926708	1	1.03385	1.18135
1	1.03886	1.03007	1	1.08322	1.02773	1	0.961337	0.908487	1	1.02065	1.10229
1	1.04266	1.01777	1	1.02292	0.983969	1	0.960238	0.916647	1	1.02289	1.03014
1	1.03781	1.01386	1	0.952646	0.940684	1	0.958556	0.935078	1	1.01116	0.969146
1	1.03416	1.00504	1	0.931227	0.938799	1	0.980424	0.956935	1	1.01268	0.923092
1	1.02746	0.991262	1	0.902965	0.909631	1	0.977137	0.967762	1	1.00202	0.889421
1	1.01133	0.974601	1	0.898802	0.917216	1	0.995567	1.00111	1	1.01279	0.873657
1	0.986594	0.953066	1	0.886743	0.89621	1	0.986012	1.00361	1	1.00138	0.867646
1	0.972846	0.962064	1	0.877379	0.883825	1	0.973688	0.989919	1	1.00675	0.879185
1	0.936969	0.925336	1	0.867857	0.872561	1	0.940327	0.973071	1	1.00685	0.890494
1	0.921149	0.904139	1	0.863592	0.870501	1	0.936111	0.965548	1	1.0072	0.88013
1	0.907429	0.889154	1	0.859941	0.869174	1	0.912871	0.934611	1	0.988505	0.877819
1	0.902851	0.888517	1	0.85918	0.879798	1	0.900312	0.91881	1	0.987792	0.880508
1	0.874907	0.840537	1	0.886352	0.903984	1	0.872892	0.896331	1	0.982154	0.880078
1	0.878818	0.856512	1	0.896237	0.902998	1	0.874784	0.901996	1	0.987856	0.901044
1	0.897659	0.886862	1	0.917489	0.923332	1	0.87475	0.920877	1	0.99777	0.928637
1	0.911154	0.893473	1	0.940161	0.934727	1	0.889657	0.934193	1	1.01496	0.951352
1	0.90799	0.904058	1	0.965028	0.967327	1	0.90106	0.955387	1	1.01377	0.981336
1	0.919402	0.927717	1	0.988009	0.992862	1	0.931826	0.966942	1	1.03144	1.00124
1	0.952467	0.964041	1	1.03841	1.04623	1	0.949292	0.974686	1	1.03504	1.0206
1	0.972349	0.992988	1	1.07929	1.08389	1	0.971014	0.967188	1	1.05912	1.05797
1	1.0023	1.03669	1	1.10196	1.13362	1	0.996618	0.971473	1	1.07049	1.08236
1	1.047	1.06321	1	1.12137	1.1582	1	1.02447	0.977146	1	1.11019	1.09515
1	1.08245	1.09031	1	1.1393	1.18151	1	1.03724	0.982796	1	1.12454	1.11804
1	1.08998	1.07898	1	1.12465	1.16983	1	1.03388	0.973922	1	1.12356	1.1094
1	1.07593	1.05903	1	1.1152	1.15877	1	1.01587	0.965392	1	1.10688	1.09414
1	1.07061	1.03191	1	1.10976	1.13505	1	0.998401	0.960322	1	1.08897	1.08139
1	1.04755	0.999551	1	1.10749	1.11295	1	0.970552	0.947009	1	1.05717	1.07204
1	1.01409	0.960642	1	1.09037	1.07936	1	0.952446	0.944112	1	1.01919	1.0517
1	0.987743	0.941024	1	1.08685	1.06449	1	0.952429	0.95103	1	0.990836	1.04113
1	0.996228	0.945876	1	1.07574	1.05095	1	0.965509	0.980125	1	0.991314	1.04069
1	0.994345	0.957809	1	1.07629	1.05665	1	0.974464	0.99926	1	1.0097	1.05065
1	1.02184	1.00442	1	1.09849	1.07624	1	0.999223	1.01435	1	1.03369	1.06344
1	1.03161	1.03161	1	1.10033	1.10179	1	1.00016	1.0044	1	1.05395	1.06639
1	1.0427	1.0488	1	1.09045	1.12204	1	1.0064	0.986004	1	1.08409	1.05717
1	1.05951	1.05739	1	1.09053	1.13335	1	1.01801	0.968485	1	1.09153	1.03027
1	1.07314	1.05503	1	1.10393	1.14898	1	1.01769	0.951355	1	1.09241	1.03563
1	1.07064	1.07018	1	1.10438	1.14089	1	1.02124	0.951967	1	1.0874	1.04577
1	1.09927	1.07939	1	1.12612	1.14272	1	1.04507	0.958905	1	1.07891	1.04712
1	1.13219	1.12058	1	1.18151	1.16929	1	1.04992	0.965713	1	1.07353	1.08379
1	1.13808	1.13805	1	1.22907	1.19891	1	1.05164	0.969703	1	1.07288	1.15176
1	1.17183	1.2057	1	1.28943	1.25114	1	1.08855	0.982235	1	1.09482	1.18032
1	1.20634	1.29927	1	1.21922	1.2247	1	1.10805	0.973647	1	1.11735	1.08868
1	1.21897	1.34781	1	1.18052	1.20922	1	1.11327	0.967294	1	1.14148	1.04453
1	1.22745	1.3777	1	1.14776	1.19787	1	1.13245	0.970361	1	1.16444	1.01053
1	1.26311	1.47291	1	1.08325	1.16213	1	1.16387	0.97284	1	1.19528	0.912783
1	1.28201	1.57513	1	0.826958	0.978707	1	1.1727	0.960159	1	1.20042	0.69608
1	1.2505	1.45156	1	0.727271	0.857093	1	1.1652	0.908953	1	1.21639	0.562647
1	1.04775	1.05465	1	0.621688	0.761793	1	1.09533	0.9798	1	1.02729	0.501874
1	0.996439	1.01818	1	0.669354	0.787816	1	1.08597	1.01272	1	0.990339	0.564171
1	0.98073	0.929714	1	0.761851	0.834726	1	0.985066	0.94252	1	0.985782	0.66164
1	0.998163	0.975919	1	0.878557	0.934163	1	0.99326	0.966587	1	1.01333	0.779546
1	1.03152	1.05028	1	0.96913	1.00402	1	1.02076	0.985654	1	1.03813	0.882115
1	1.07701	1.09582	1	1.03076	1.09611	1	1.04665	0.993155	1	1.06324	0.956825
1	1.10354	1.12823	1	1.09072	1.16848	1	1.07332	1.00176	1	1.09952	1.02126
1	1.12474	1.16433	1	1.12495	1.21713	1	1.08868	1.00005	1	1.12073	1.05861
1	1.12505	1.16701	1	1.14821	1.23134	1	1.07907	0.986898	1	1.12112	1.08508
1	1.09357	1.12095	1	1.13161	1.19786	1	1.05457	0.967114	1	1.09346	1.10129
1	1.0795	1.0942	1	1.12627	1.15016	1	1.04398	0.976483	1	1.0682	1.10616
1	1.05823	1.0745	1	1.1008	1.08618	1	1.01202	0.96861	1	1.02735	1.08643
1	1.03037	1.04763	1	1.06553	1.03439	1	0.993861	0.962243	1	1.0096	1.07381
1	1.01217	1.01636	1	1.02864	0.998359	1	1.00319	0.983699	1	1.00497	1.04453
1	1.02107	1.01302	1	1.01732	1.00244	1	1.00942	1.00441	1	1.03468	1.01499
1	0.977039	0.990667	1	0.99782	0.998231	1	1.00859	1.00039	1	1.05253	0.995371
1	0.967385	0.983908	1	0.994307	1.00731	1	1.01038	0.999489	1	1.0685	0.995262
1	0.936915	0.94725	1	0.979158	0.999852	1	0.999374	1.00502	1	1.04574	0.977591
1	0.922088	0.930315	1	0.970886	0.988885	1	0.994032	1.00002	1	1.02827	0.976351
1	0.892998	0.904905	1	0.972975	0.966563	1	0.975747	0.989623	1	0.984912	0.971037
1	0.901608	0.917764	1	0.969343	0.95451	1	0.972038	0.985792	1	0.978292	0.964528
1	0.899482	0.919701	1	0.966121	0.955488	1	0.987398	1.00808	1	0.982127	0.964043
1	0.923076	0.954995	1	0.977372	0.952629	1	1.0168	1.03776	1	1.00406	0.971561
1	0.930893	0.97033	1	0.969183	0.952608	1	1.03236	1.0727	1	1.02229	0.967478
1	0.939666	0.999974	1	0.947686	0.956012	1	1.04758	1.1138	1	1.05615	0.97064
1	0.960889	1.01391	1	0.945349	0.958268	1	1.0526	1.12617	1	1.05618	0.971877
1	0.967747	1.01602	1	0.948786	0.943458	1	1.05177	1.12149	1	1.0509	0.961235
1	0.973605	1.00775	1	0.950412	0.963767	1	1.02893	1.09563	1	1.05691	0.963343
1	1.00119	1.02632	1	0.946263	0.961747	1	1.03674	1.07262	1	1.05753	0.966488
1	1.01925	1.02856	1	0.954421	0.96426	1	1.02563	1.05149	1	1.05456	0.969359
1	1.00553	1.01285	1	0.961872	0.962849	1	1.02176	1.04205	1	1.05736	0.963565
1	1.00997	1.02134	1	0.975372	0.986204	1	1.02455	1.04184	1	1.07602	0.975353
1	0.994268	1.00471	1	0.975521	0.970113	1	1.00076	1.02176	1	1.05662	0.976949
1	0.972437	0.978015	1	0.983148	0.964656	1	0.980959	1.00191	1	1.02693	0.968565
1	0.955646	0.960064	1	0.985079	0.957846	1	0.959903	0.982152	1	1.00317	0.966921
1	0.929079	0.91955	1	0.970024	0.945617	1	0.929606	0.951818	1	0.964804	0.961074
1	0.907321	0.882967	1	0.948958	0.911907	1	0.898881	0.936767	1	0.927199	0.95645
1	0.905587	0.883618	1	0.958831	0.921658	1	0.902838	0.945	1	0.917017	0.952658
1	0.873299	0.861363	1	0.947366	0.915262	1	0.880225	0.958257	1	0.917023	0.947978
1	0.859468	0.854611	1	0.953591	0.9183	1	0.895983	0.966723	1	0.918441	0.946299
1	0.866549	0.869879	1	0.947103	0.918572	1	0.907874	0.980016	1	0.915126	0.939488
1	0.856536	0.858798	1	0.94087	0.919286	1	0.901998	0.969538	1	0.909974	0.916756
1	0.843217	0.848197	1	0.919076	0.884863	1	0.911809	0.973595	1	0.916783	0.922473
1	0.878124	0.883457	1	0.926978	0.897215	1	0.939968	0.998363	1	0.933919	0.930581
1	0.918951	0.918411	1	0.917333	0.906175	1	0.972576	1.03243	1	0.95995	0.925539
1	0.946775	0.937121	1	0.923593	0.92235	1	0.998219	1.06222	1	1.00364	0.959209
1	0.985442	0.97928	1	0.92984	0.931214	1	1.04443	1.09656	1	1.02963	0.969054
1	1.01812	1.0048	1	0.941461	0.959192	1	1.04683	1.09731	1	1.0425	0.980298
1	1.01716	1.00838	1	0.943489	0.963724	1	1.02923	1.07088	1	1.0407	0.996534
1	1.02903	1.02669	1	0.970503	0.988858	1	1.03431	1.06522	1	1.06303	1.03674
1	1.04253	1.04704	1	0.989884	0.998107	1	1.02873	1.04864	1	1.06063	1.02431
1	1.05089	1.05609	1	0.994814	1.01979	1	1.03021	1.05853	1	1.07555	1.05227
1	1.0537	1.07139	1	1.00551	1.02321	1	1.0276	1.05499	1	1.08105	1.04624
1	1.05241	1.06834	1	1.01502	1.03355	1	1.04631	1.06628	1	1.07736	1.04265
1	1.01698	1.02083	1	1.00046	1.02027	1	1.02328	1.04182	1	1.04088	1.02461
1	1.0084	0.998845	1	0.985994	1.00558	1	1.00011	1.02391	1	1.01458	1.0154
1	0.97595	0.956769	1	0.971929	0.988416	1	0.969683	0.996547	1	0.985697	0.989093
1	0.97201	0.937743	1	0.952361	0.973439	1	0.96669	0.974561	1	0.976688	0.986509
1	0.980838	0.942653	1	0.949554	0.964719	1	0.961754	0.971158	1	0.997692	0.978312
1	0.99207	0.93929	1	0.926867	0.940411	1	0.958928	0.971745	1	1.00575	0.958248
1	0.969569	0.919715	1	0.918059	0.952731	1	0.973742	0.972372	1	1.02183	0.958562
1	0.961836	0.928041	1	0.917426	0.950479	1	0.973095	0.964888	1	1.03638	0.959224
1	0.939171	0.909538	1	0.934349	0.957758	1	0.97573	0.984552	1	1.04211	0.968925
1	0.910206	0.902498	1	0.934192	0.951711	1	0.969597	0.988645	1	1.01998	0.971235
1	0.889104	0.900109	1	0.947503	0.959816	1	0.965354	1.01576	1	1.01391	0.979811
1	0.88121	0.90286	1	0.949295	0.950342	1	0.951088	1.039	1	1.00568	0.980665
1	0.882048	0.899278	1	0.948839	0.937913	1	0.951087	1.06689	1	0.997814	0.992528
1	0.877949	0.895647	1	0.935013	0.925907	1	0.926306	1.0586	1	0.993715	0.994436
1	0.887037	0.891392	1	0.937733	0.936009	1	0.913593	1.0539	1	0.998976	0.99399
1	0.898088	0.911933	1	0.953209	0.943992	1	0.928305	1.03572	1	1.02113	0.998264
1	0.926298	0.934431	1	0.970682	0.948451	1	0.958869	1.03141	1	1.04747	1.00861
1	0.959431	0.966098	1	0.970051	0.95517	1	0.995935	1.04339	1	1.09457	1.01628
1	1.00181	1.00548	1	0.974333	0.974381	1	1.04639	1.07722	1	1.14193	1.02
1	1.0277	1.03564	1	0.965672	0.973872	1	1.08616	1.09147	1	1.17817	1.01091
1	1.04399	1.04187	1	0.954544	0.967491	1	1.09108	1.10077	1	1.19204	1.01193
1	1.03437	1.03473	1	0.9254	0.954912	1	1.0925	1.10106	1	1.18607	0.996964
1	1.00427	1.0104	1	0.902732	0.939448	1	1.07904	1.08773	1	1.1412	0.956256
1	0.983909	0.978114	1	0.86783	0.917026	1	1.05327	1.06848	1	1.10292	0.909496
1	0.966106	0.934978	1	0.8206	0.884636	1	1.0265	1.04867	1	1.05985	0.853256
1	0.934218	0.895832	1	0.741921	0.841082	1	1.01269	1.02122	1	1.02686	0.762944
1	0.940397	0.885893	1	0.695312	0.80956	1	1.00372	1.00906	1	1.02167	0.67308
1	0.936401	0.877388	1	0.629148	0.766878	1	0.997705	0.984703	1	1.01279	0.583797
1	0.942665	0.878267	1	0.570178	0.718446	1	0.990903	0.927812	1	1.00616	0.504671
1	0.950133	0.882423	1	0.523509	0.692123	1	1.00192	0.891996	1	1.0157	0.433508
1	0.962419	0.89254	1	0.50501	0.677411	1	1.00385	0.879677	1	1.01242	0.40512
1	0.953829	0.891917	1	0.480141	0.661699	1	1.00298	0.85163	1	1.00493	0.379847
1	0.976059	0.895949	1	0.468448	0.656266	1	1.00142	0.812731	1	1.02009	0.356834
1	0.980702	0.903453	1	0.459416	0.665393	1	1.02246	0.813543	1	1.02074	0.321592
1	5.53095	27.522	1	3.29533	6.29153	1	14.1671	16.4623	1	3.0782	3.7025
1	5.63423	28.4181	1	4.18688	7.44483	1	15.7568	17.6906	1	2.80571	3.2444
1	5.46862	28.2119	1	4.75225	9.05682	1	15.9157	18.1965	1	2.89185	4.67025
1	5.9356	31.1174	1	4.97706	9.81198	1	17.7325	19.947	1	3.09071	4.91423
1	5.80667	30.9311	1	5.03654	9.99273	1	17.8575	20.4414	1	3.38631	5.16081
1	5.25451	28.211	1	4.81807	9.7288	1	16.1006	19.3978	1	3.63136	5.84501
1	5.09643	27.6551	1	4.4189	9.48719	1	15.4069	19.0982	1	3.99353	6.69527
1	5.3896	28.8335	1	4.19767	8.72771	1	15.8982	19.3509	1	3.88583	5.84724
1	5.4301	28.7657	1	4.10117	8.44566	1	15.6372	19.2385	1	3.85723	5.72048
1	5.06765	26.7608	1	4.18076	8.4015	1	14.16	18.077	1	3.83548	5.75458
1	5.26402	27.6114	1	4.16804	8.26613	1	14.5472	18.2717	1	3.81235	5.29664
1	5.26809	26.5676	1	4.06043	7.77152	1	13.6269	16.8667	1	3.49201	4.44804
1	5.27317	25.9767	1	3.098	6.29483	1	11.7982	14.8317	1	3.61217	4.43209
1	5.15296	25.2681	1	2.86333	5.96642	1	10.9397	13.994	1	3.6293	4.50694
1	5.3073	25.6685	1	2.51043	5.50535	1	10.4568	13.3702	1	3.62248	4.47712
1	5.36305	25.3142	1	2.14045	4.95582	1	9.49092	12.2846	1	3.61906	4.5047
1	5.62975	26.6665	1	1.65724	4.174	1	8.67847	11.5488	1	3.78658	4.58601
1	5.78737	27.2938	1	1.9479	4.40334	1	9.2009	12.422	1	3.38171	4.02653
1	0.99994	0.975536	1	0.595963	0.731798	1	1.00509	0.86891	1	0.995408	0.500605
1	0.937207	0.906491	1	0.632097	0.739588	1	0.974995	0.87143	1	0.96012	0.550007
1	0.939465	0.906169	1	0.700843	0.787361	1	0.969841	0.88899	1	0.977316	0.639363
1	0.936303	0.915492	1	0.766243	0.834713	1	0.980648	0.911766	1	0.993138	0.72014
1	0.95105	0.924896	1	0.824169	0.900726	1	1.00741	0.961549	1	1.0394	0.801566
1	0.957039	0.943841	1	0.86025	0.939273	1	0.998217	0.975352	1	1.05128	0.874812
1	0.946224	0.93161	1	0.888666	0.9441	1	0.984502	0.984775	1	1.04433	0.911699
1	0.946732	0.939775	1	0.907751	0.957732	1	0.98213	0.997646	1	1.03802	0.938452
1	0.952043	0.940705	1	0.924309	0.968383	1	0.979207	1.00245	1	1.02507	0.944695
1	0.96974	0.958019	1	0.92876	0.968454	1	0.97294	0.986875	1	1.02375	0.943593
1	0.995854	0.95809	1	0.927365	0.971843	1	0.97849	0.977596	1	1.03102	0.944436
1	1.02866	0.981437	1	0.925743	0.986544	1	0.993441	0.976737	1	1.04434	0.943607
1	1.06292	1.01241	1	0.941677	0.992108	1	1.01998	0.989976	1	1.05715	0.939912
1	1.10231	1.02869	1	0.955837	1.01741	1	1.04169	1.00091	1	1.08322	0.962825
1	1.0801	1.00732	1	0.959911	0.999578	1	1.02258	0.991058	1	1.05265	0.96507
1	1.06222	1.01279	1	0.98515	0.993525	1	1.02366	1.00602	1	1.0313	0.986677
1	1.06018	1.01312	1	1.01516	1.00151	1	1.02073	1.00551	1	1.00129	1.00886
1	1.051	1.00467	1	1.04895	1.0295	1	1.01576	0.995984	1	0.980498	1.04696
1	1.04361	1.02724	1	1.08475	1.04823	1	1.01623	0.99086	1	0.963776	1.07588
1	1.07831	1.08668	1	1.13121	1.1093	1	1.05462	1.01438	1	0.992255	1.1273
1	1.12193	1.15952	1	1.1986	1.1976	1	1.08812	1.02799	1	1.03129	1.14705
1	1.15275	1.20794	1	1.24616	1.26116	1	1.10864	1.03035	1	1.0533	1.16888
1	1.16505	1.22871	1	1.26432	1.27263	1	1.10091	1.02278	1	1.06149	1.18006
1	1.14756	1.19648	1	1.24055	1.25265	1	1.07068	1.00619	1	1.03904	1.16674
1	1.11627	1.14819	1	1.21371	1.2127	1	1.03958	0.988474	1	1.01026	1.14049
1	1.0529	1.06266	1	1.13154	1.11027	1	0.982477	0.943928	1	0.962936	1.10988
1	0.996885	0.97501	1	1.06081	1.02206	1	0.928974	0.919326	1	0.928929	1.07136
1	0.948871	0.917855	1	0.994084	0.960257	1	0.89978	0.90355	1	0.912685	1.0279
1	0.939324	0.908583	1	0.974794	0.929518	1	0.888578	0.908219	1	0.920076	1.00536
1	0.933369	0.900507	1	0.941628	0.898433	1	0.876522	0.906126	1	0.909511	0.985009
1	0.953327	0.9115	1	0.974508	0.920366	1	0.889107	0.915476	1	0.919041	0.995951
1	0.979548	0.949815	1	1.00125	0.952103	1	0.920692	0.931433	1	0.93133	1.03352
1	1.03175	1.00301	1	1.07223	1.03425	1	0.955884	0.954115	1	0.959283	1.08243
1	1.07357	1.07006	1	1.12176	1.11286	1	1.00702	0.982061	1	0.994888	1.12625
1	1.14592	1.15923	1	1.23624	1.25211	1	1.08678	1.01866	1	1.06263	1.16603
1	1.17764	1.20447	1	1.27562	1.31696	1	1.12068	1.03615	1	1.08901	1.20668
1	1.20073	1.24131	1	1.31479	1.36296	1	1.12882	1.04788	1	1.11804	1.24009
1	1.19194	1.23625	1	1.30717	1.34607	1	1.1226	1.04438	1	1.10649	1.23784
1	1.16991	1.20514	1	1.30542	1.31655	1	1.09529	1.02395	1	1.07834	1.2199
1	1.11397	1.13765	1	1.22655	1.21199	1	1.03892	0.993911	1	1.0174	1.1957
1	1.0759	1.0945	1	1.17088	1.13927	1	1.01341	0.991963	1	0.993488	1.143
1	1.03293	1.03937	1	1.1124	1.07114	1	0.995442	0.982454	1	0.969097	1.07733
1	0.998563	0.995303	1	1.06101	1.0057	1	0.988329	1.00068	1	0.964731	1.01872
1	0.966755	0.955886	1	1.02045	0.977679	1	0.98784	1.02479	1	0.965764	0.987567
1	0.944223	0.931882	1	1.0062	0.965394	1	0.967754	1.02692	1	0.968062	0.967166
1	0.908795	0.899668	1	0.979169	0.937522	1	0.944527	1.01367	1	0.942408	0.943071
1	0.893907	0.876135	1	0.960726	0.917311	1	0.927534	1.00501	1	0.917367	0.921092
1	0.876473	0.873514	1	0.949026	0.923054	1	0.922511	0.984201	1	0.926371	0.918474
1	0.872523	0.886374	1	0.942831	0.912782	1	0.919214	0.986898	1	0.940651	0.924616
1	0.874986	0.895941	1	0.934838	0.907741	1	0.954701	1.01898	1	0.956306	0.914672
1	0.879031	0.903593	1	0.927742	0.917318	1	0.96309	1.04499	1	0.984893	0.922189
1	0.892358	0.92722	1	0.951734	0.939947	1	1.00044	1.07657	1	1.02333	0.944071
1	0.894193	0.937711	1	0.959403	0.951112	1	1.00012	1.08564	1	1.02402	0.948643
1	0.903717	0.926205	1	0.955771	0.943998	1	0.998579	1.07322	1	1.0132	0.925581
1	0.898627	0.904425	1	0.950756	0.927818	1	0.96112	1.04148	1	1.00124	0.930976
1	0.907435	0.907785	1	0.960274	0.923211	1	0.956743	1.02663	1	1.00099	0.947238
1	0.893754	0.893317	1	0.945418	0.913258	1	0.93868	1.00593	1	0.988816	0.928125
1	0.909098	0.908013	1	0.948362	0.90723	1	0.925113	0.988057	1	0.974029	0.934155
1	0.929512	0.932828	1	0.965816	0.933403	1	0.930574	0.978093	1	0.983661	0.962039
1	0.951585	0.965512	1	1.00178	0.97296	1	0.935567	0.967668	1	0.987326	0.986278
1	0.991935	1.00669	1	1.05542	1.03117	1	0.945652	0.964266	1	0.974369	1.04148
1	1.05665	1.06716	1	1.13063	1.09638	1	0.99475	0.978067	1	0.994704	1.12232
1	1.12201	1.14513	1	1.21165	1.19538	1	1.05602	1.00777	1	1.0414	1.19957
1	1.18629	1.23244	1	1.30161	1.30186	1	1.1179	1.04189	1	1.07963	1.27777
1	1.21799	1.2655	1	1.34445	1.34404	1	1.16421	1.07222	1	1.09801	1.33477
1	1.23516	1.28001	1	1.36362	1.356	1	1.19538	1.08565	1	1.11077	1.3271
1	1.21681	1.25782	1	1.33667	1.33643	1	1.16711	1.07579	1	1.10498	1.30254
1	1.17972	1.19981	1	1.29723	1.27997	1	1.12047	1.04455	1	1.07084	1.24352
1	1.12542	1.11424	1	1.20614	1.17607	1	1.06804	1.01085	1	1.02837	1.14721
1	1.10185	1.07615	1	1.12783	1.11087	1	1.04071	0.990242	1	1.01051	1.05624
1	1.06731	1.0418	1	1.06549	1.06494	1	1.00612	0.967604	1	1.00332	1.0034
1	1.05842	1.02469	1	1.03697	1.04515	1	1.00129	0.956712	1	0.99256	0.964728
1	1.05118	1.01791	1	1.00445	1.01568	1	1.00479	0.955844	1	0.983404	0.952385
1	1.02067	0.995398	1	0.995419	0.99773	1	0.97585	0.944306	1	0.974669	0.953527
1	0.996086	0.981249	1	1.00198	1.00463	1	0.961421	0.938719	1	0.964301	0.969999
1	0.982589	0.972119	1	1.01058	1.0076	1	0.963671	0.958127	1	0.964835	0.975246
1	0.948142	0.950225	1	1.00218	0.983266	1	0.957939	0.966105	1	0.965223	0.970329
1	0.921407	0.918302	1	0.993066	0.975382	1	0.937027	0.977175	1	0.973225	0.959422
1	0.931821	0.912342	1	0.994036	0.972854	1	0.952322	0.995094	1	0.979525	0.960299
1	0.918436	0.909177	1	0.980754	0.941613	1	0.936157	0.989277	1	0.9635	0.942216
1	0.901402	0.881262	1	0.965547	0.920302	1	0.922104	0.971003	1	0.946381	0.933636
1	0.899923	0.86973	1	0.955855	0.926373	1	0.912016	0.971195	1	0.932033	0.928142
1	0.893003	0.871822	1	0.938644	0.908908	1	0.910772	0.950616	1	0.921895	0.919686
1	0.882082	0.868896	1	0.926239	0.899625	1	0.900082	0.935605	1	0.918101	0.918552
1	0.907586	0.893932	1	0.934734	0.910907	1	0.946564	0.967912	1	0.93267	0.946294
1	0.954548	0.9643	1	0.98657	0.954393	1	1.04552	1.04341	1	0.95339	0.998977
1	1.02086	1.03709	1	1.06513	1.02313	1	1.07555	1.05107	1	0.967249	1.07547
1	1.10135	1.14796	1	1.19294	1.15242	1	1.13147	1.08063	1	1.01302	1.18306
1	1.21081	1.28503	1	1.34172	1.32645	1	1.2246	1.14531	1	1.07542	1.31466
1	1.28984	1.4018	1	1.48127	1.4814	1	1.2593	1.14459	1	1.11856	1.43732
1	1.38117	1.52116	1	1.62634	1.64188	1	1.28945	1.15425	1	1.18341	1.59104
1	1.39295	1.57392	1	1.68573	1.71616	1	1.3063	1.16538	1	1.21538	1.66201
1	1.38288	1.56464	1	1.68662	1.70629	1	1.31121	1.17815	1	1.21173	1.68693
1	1.3146	1.48445	1	1.60716	1.6019	1	1.25003	1.12987	1	1.15639	1.63773
1	1.24852	1.38749	1	1.51577	1.50249	1	1.21506	1.13989	1	1.11759	1.54017
1	1.15815	1.26122	1	1.38439	1.35282	1	1.15484	1.10359	1	1.05829	1.39412
1	1.10385	1.16453	1	1.27623	1.2273	1	1.12054	1.08974	1	1.02716	1.28763
1	1.05878	1.10296	1	1.19165	1.15102	1	1.08138	1.07726	1	0.991504	1.17527
1	1.0226	1.07882	1	1.13273	1.09795	1	1.0918	1.10676	1	1.00533	1.10027
1	1.0089	1.06712	1	1.10303	1.05614	1	1.08164	1.10285	1	1.01255	1.06241
1	0.989333	1.05745	1	1.06521	1.03253	1	1.05034	1.08798	1	1.00831	1.02643
1	0.960928	1.05027	1	1.03118	1.01058	1	1.05547	1.08885	1	0.991293	0.97226
1	0.963574	1.06269	1	0.998689	0.992521	1	1.07475	1.10807	1	1.00743	0.942687
1	0.97688	1.0753	1	0.97483	0.994874	1	1.08244	1.11131	1	1.01056	0.904018
1	1.00236	1.14083	1	0.958057	0.998407	1	1.14173	1.14671	1	1.01893	0.884214
1	1.02395	1.20242	1	0.934736	0.987886	1	1.20661	1.21073	1	1.03218	0.844621
1	1.03819	1.21346	1	0.892525	0.966813	1	1.22712	1.23117	1	1.03465	0.801621
1	1.0225	1.18499	1	0.850704	0.942415	1	1.20912	1.19543	1	1.01935	0.757114
1	1.00836	1.1536	1	0.796863	0.892306	1	1.15965	1.13573	1	0.982506	0.692815
1	0.995505	1.08702	1	0.724344	0.832188	1	1.07377	1.03925	1	0.959412	0.613204
1	1.02747	1.08137	1	0.687132	0.814916	1	1.03642	0.957891	1	0.970615	0.559981
1	1.04316	1.1013	1	0.660885	0.791879	1	1.00589	0.903836	1	0.995978	0.534415
1	1.07551	1.12682	1	0.636914	0.768512	1	0.999784	0.886506	1	1.01116	0.503997
1	1.12431	1.17934	1	0.629745	0.769799	1	1.02836	0.881096	1	1.06397	0.491099
1	1.18427	1.29171	1	0.665205	0.808088	1	1.10511	0.900522	1	1.13778	0.518845
1	1.14205	1.32369	1	0.637899	0.754231	1	1.01779	0.852757	1	1.22587	0.540609
1	1.01806	1.01331	1	0.586313	0.773817	1	1.07389	0.947807	1	1.07144	0.465379
1	0.971908	0.931161	1	0.596204	0.784101	1	1.06983	0.981379	1	1.04087	0.47886
1	0.958713	0.962201	1	0.648905	0.816971	1	1.08255	1.04327	1	1.05399	0.549762
1	0.929157	0.948601	1	0.675332	0.842696	1	1.09648	1.09263	1	1.03632	0.620368
1	0.925639	0.967595	1	0.751147	0.888616	1	1.09449	1.11829	1	1.01602	0.688712
1	0.929989	0.978127	1	0.812968	0.92826	1	1.07551	1.10224	1	1.0099	0.762549
1	0.931224	0.986768	1	0.889874	0.972475	1	1.05761	1.07992	1	1.00581	0.856363
1	0.937149	0.982315	1	0.939986	0.998017	1	1.05155	1.06082	1	1.00142	0.90358
1	0.9434	0.990297	1	0.977331	1.01916	1	1.03572	1.04413	1	1.00508	0.934005
1	0.951068	0.989302	1	1.00133	1.03346	1	1.04786	1.03717	1	1.02639	0.976106
1	0.958205	1.00378	1	1.02447	1.04312	1	1.04552	1.03228	1	1.04821	1.00093
1	0.988856	1.03541	1	1.05494	1.06437	1	1.06143	1.04417	1	1.07634	1.01372
1	1.01717	1.03999	1	1.05572	1.0582	1	1.03683	1.02117	1	1.08272	1.04428
1	1.05405	1.05824	1	1.10478	1.08767	1	1.05446	1.0163	1	1.08753	1.08607
1	1.08277	1.08649	1	1.14745	1.10855	1	1.06622	1.03252	1	1.07724	1.10801
1	1.13185	1.14222	1	1.1759	1.14594	1	1.07826	1.04564	1	1.08061	1.15063
1	1.14154	1.15922	1	1.1928	1.17564	1	1.07041	1.04051	1	1.0716	1.16784
1	1.17414	1.19631	1	1.23757	1.23543	1	1.11905	1.06678	1	1.0899	1.18604
1	1.168	1.20652	1	1.22504	1.23412	1	1.11038	1.06194	1	1.08248	1.18579
1	1.15872	1.1763	1	1.20103	1.22394	1	1.08682	1.04228	1	1.07563	1.19687
1	1.10707	1.1113	1	1.18284	1.19362	1	1.05215	1.01026	1	1.03863	1.1557
1	1.07956	1.06826	1	1.14438	1.13446	1	1.01883	0.984667	1	0.997562	1.11385
1	1.00611	0.985538	1	1.08783	1.05357	1	0.958766	0.959016	1	0.933818	1.06452
1	0.964592	0.925215	1	1.05318	1.002	1	0.930495	0.953448	1	0.89414	1.02506
1	0.957035	0.947215	1	1.0284	0.981596	1	0.94316	0.96837	1	0.878536	0.998414
1	0.935205	0.908636	1	0.980241	0.943426	1	0.931592	0.976735	1	0.861326	0.987576
1	0.903946	0.871654	1	0.957004	0.929744	1	0.919093	0.982389	1	0.849204	0.981754
1	0.915183	0.885719	1	0.961712	0.928014	1	0.92021	0.98163	1	0.846607	0.986368
1	0.916995	0.891158	1	0.965372	0.929311	1	0.915512	0.989076	1	0.857279	0.998335
1	0.897819	0.860489	1	0.975715	0.922456	1	0.894184	0.978712	1	0.853207	1.00893
1	0.931314	0.925012	1	1.03025	0.977224	1	0.929462	0.992636	1	0.888327	1.03687
1	1.00657	0.996991	1	1.09289	1.05592	1	0.989831	1.01413	1	0.93918	1.07526
1	1.05893	1.05621	1	1.13544	1.12675	1	1.05466	1.02699	1	1.00458	1.12443
1	1.1027	1.0867	1	1.17362	1.17594	1	1.0896	1.02255	1	1.04436	1.16154
1	1.13512	1.12292	1	1.19855	1.20206	1	1.10299	1.02461	1	1.05138	1.17888
1	1.1611	1.13907	1	1.21573	1.2128	1	1.10655	1.02026	1	1.04245	1.19489
1	1.14315	1.12136	1	1.21855	1.19515	1	1.07759	1.00038	1	1.02381	1.21566
1	1.1324	1.11179	1	1.24234	1.18636	1	1.04951	0.993967	1	0.981242	1.23652
1	1.14942	1.1494	1	1.29111	1.21335	1	1.06197	1.00363	1	0.978325	1.28759
1	1.1655	1.19684	1	1.35129	1.2652	1	1.0911	1.01364	1	0.99688	1.38111
1	1.22742	1.30915	1	1.44562	1.37582	1	1.16582	1.07399	1	1.06237	1.51138
1	1.31203	1.44753	1	1.56859	1.52032	1	1.26565	1.13427	1	1.13288	1.6397
1	1.32549	1.48893	1	1.60808	1.56103	1	1.28864	1.15248	1	1.16299	1.69268
1	1.30402	1.48426	1	1.58876	1.55568	1	1.26191	1.12681	1	1.15317	1.67413
1	1.30801	1.4645	1	1.57438	1.54781	1	1.26658	1.12937	1	1.16529	1.61103
1	1.25104	1.36518	1	1.45362	1.42316	1	1.19887	1.06475	1	1.12619	1.44411
1	1.17758	1.24403	1	1.27834	1.25546	1	1.13102	1.00662	1	1.07006	1.23773
1	1.1537	1.17728	1	1.13399	1.15481	1	1.08849	0.962507	1	1.06174	1.06098
1	1.13646	1.10812	1	0.995752	1.05139	1	1.0624	0.932926	1	1.041	0.890785
1	1.10764	1.04351	1	0.857663	0.952926	1	1.01666	0.872469	1	1.02122	0.752984
1	1.09956	1.00827	1	0.800095	0.912602	1	0.997386	0.844209	1	1.00839	0.689913
1	1.08155	0.963618	1	0.742757	0.874518	1	0.955039	0.807531	1	1.00106	0.633385
1	1.06154	0.9011	1	0.691964	0.826528	1	0.931451	0.767927	1	0.977925	0.588019
1	1.06712	0.884178	1	0.656116	0.793208	1	0.932508	0.734799	1	0.992973	0.545938
1	1.24585	0.999932	1	1.04438	0.824912	1	0.703693	0.798469	1	1.23086	1.0536
1	0.946095	0.898313	1	0.47711	0.593641	1	0.941533	0.840201	1	0.880181	0.402249
1	0.936092	0.88267	1	0.551754	0.638463	1	0.943683	0.874782	1	0.846562	0.476373
1	0.909186	0.897827	1	0.630517	0.679281	1	0.92627	0.882967	1	0.82579	0.560228
1	0.902816	0.898374	1	0.713278	0.742728	1	0.924493	0.894726	1	0.830558	0.638143
1	0.902093	0.909152	1	0.798274	0.815948	1	0.937322	0.914241	1	0.85301	0.736107
1	0.890048	0.91973	1	0.867072	0.875703	1	0.947926	0.929297	1	0.896933	0.826802
1	0.921198	0.966028	1	0.918266	0.937261	1	0.97111	0.96631	1	0.954066	0.900491
1	0.953601	1.01227	1	0.976991	0.994616	1	1.02357	1.00676	1	1.03027	0.972746
1	0.969936	1.04621	1	1.00166	1.02503	1	1.04411	1.0338	1	1.06192	1.02539
1	0.991961	1.0632	1	1.03531	1.04415	1	1.04473	1.0473	1	1.08139	1.05134
1	1.01041	1.077	1	1.04813	1.0516	1	1.05542	1.05819	1	1.08681	1.05503
1	1.01181	1.06497	1	1.06743	1.05278	1	1.05146	1.05021	1	1.06866	1.05729
1	0.99815	1.05912	1	1.05709	1.04672	1	1.04308	1.06434	1	1.02311	1.02853
1	0.990113	1.05276	1	1.06889	1.03958	1	1.05384	1.07311	1	1.02125	1.02028
1	0.989231	1.05717	1	1.06702	1.0323	1	1.05676	1.09619	1	1.03147	1.02436
1	0.979335	1.0584	1	1.07249	1.03583	1	1.08124	1.10981	1	1.03708	1.02847
1	0.961903	1.0491	1	1.07543	1.03262	1	1.06932	1.1061	1	1.03683	1.04035
1	0.970036	1.02644	1	1.08044	1.02995	1	1.04855	1.08398	1	1.05127	1.06163
1	0.974536	1.02146	1	1.08188	1.04395	1	1.0458	1.07426	1	1.05862	1.06286
1	0.980424	1.01681	1	1.07287	1.05764	1	1.03358	1.03589	1	1.05153	1.05376
1	0.999077	1.02229	1	1.08174	1.06969	1	1.02278	1.04102	1	1.05439	1.06631
1	1.01605	1.03554	1	1.08256	1.09535	1	1.03059	1.02896	1	1.06585	1.05743
1	1.01859	1.0097	1	1.07302	1.09717	1	1.02423	1.00504	1	1.05036	1.05248
1	1.03015	1.00143	1	1.0799	1.10166	1	1.00364	0.980965	1	1.03256	1.04425
1	1.04337	0.99351	1	1.08449	1.10162	1	0.988245	0.960817	1	1.02838	1.04923
1	1.02985	0.977692	1	1.04762	1.07059	1	0.963251	0.915154	1	1.00001	1.01329
1	1.04258	0.966518	1	1.017	1.04936	1	0.9613	0.902538	1	0.990054	0.983884
1	1.04618	0.979535	1	0.998776	1.04249	1	0.963134	0.894143	1	1.01333	0.949386
1	1.04958	0.979496	1	0.9426	0.999466	1	0.966986	0.898914	1	1.01302	0.92137
1	1.04262	0.975244	1	0.929357	0.985098	1	0.972882	0.906862	1	1.00175	0.891076
1	1.04125	0.973082	1	0.934972	0.981748	1	0.980589	0.913345	1	0.999831	0.895979
1	1.0326	0.972551	1	0.940164	0.970676	1	0.973608	0.928115	1	0.994555	0.902741
1	1.02388	0.966905	1	0.942076	0.954189	1	0.966613	0.939918	1	0.969978	0.922948
1	1.02257	0.961526	1	0.958346	0.961411	1	0.97301	0.956643	1	0.963388	0.936248
1	1.01881	0.962538	1	0.961586	0.959455	1	0.98916	0.989187	1	0.982067	0.9715
1	1.03777	0.982124	1	0.968203	0.956796	1	0.998496	1.01517	1	0.993563	0.968189
1	1.00743	0.972147	1	0.962018	0.938141	1	0.993508	1.02143	1	0.995164	0.972689
1	1.00614	0.968209	1	0.969846	0.953168	1	0.981523	1.01638	1	0.990843	0.972702
1	0.9879	0.96177	1	0.996675	0.979375	1	0.961434	0.996895	1	0.990472	0.992124
1	0.97333	0.937952	1	0.993904	0.968265	1	0.947249	0.966032	1	0.960661	0.98518
1	0.951282	0.919841	1	0.997381	0.972063	1	0.933091	0.954772	1	0.955545	1.00204
1	0.963253	0.927135	1	1.02522	1.0187	1	0.947339	0.963555	1	0.96409	1.02415
1	0.956793	0.935876	1	1.03488	1.00839	1	0.968663	0.963321	1	0.966815	1.04263
1	0.954491	0.930739	1	1.05113	1.00513	1	0.970338	0.957454	1	0.96231	1.0623
1	0.967367	0.950196	1	1.08369	1.03545	1	0.975463	0.962793	1	0.966586	1.09114
1	0.973557	0.963049	1	1.12026	1.06584	1	0.980494	0.942732	1	0.959945	1.14005
1	1.00931	1.00259	1	1.17634	1.09811	1	0.987982	0.93856	1	0.9421	1.19179
1	1.0652	1.05202	1	1.2527	1.16114	1	1.01162	0.943339	1	0.94689	1.26774
1	1.12948	1.15029	1	1.34479	1.23209	1	1.05581	0.974843	1	0.972274	1.38203
1	1.19275	1.26595	1	1.44232	1.33246	1	1.10935	1.01329	1	1.01655	1.50767
1	1.30435	1.42559	1	1.57175	1.47719	1	1.20845	1.09116	1	1.09068	1.65267
1	1.33708	1.47651	1	1.63143	1.5517	1	1.24337	1.1178	1	1.12586	1.73281
1	1.34229	1.49661	1	1.64385	1.56405	1	1.26027	1.13575	1	1.14917	1.77985
1	1.34838	1.51809	1	1.64418	1.5824	1	1.27166	1.15272	1	1.15119	1.78182
1	1.36651	1.54104	1	1.66223	1.60588	1	1.29073	1.16463	1	1.16714	1.78797
1	1.30643	1.46048	1	1.60199	1.53362	1	1.24382	1.12685	1	1.11927	1.70157
1	1.26313	1.41171	1	1.54467	1.4714	1	1.2277	1.10517	1	1.09481	1.64356
1	1.24353	1.38895	1	1.51907	1.45179	1	1.20786	1.0959	1	1.07823	1.58225
1	1.19789	1.30752	1	1.467	1.39924	1	1.16737	1.06437	1	1.05677	1.49522
1	1.10045	1.16567	1	1.33597	1.25282	1	1.09557	1.01977	1	0.993469	1.35718
1	1.04123	1.08526	1	1.24372	1.16081	1	1.04467	1.00156	1	0.974232	1.27097
1	1.00518	1.0294	1	1.16141	1.08366	1	0.987044	0.978091	1	0.960477	1.16788
1	0.96992	0.976093	1	1.07722	1.02162	1	0.950789	0.960359	1	0.939839	1.08323
1	0.944258	0.953988	1	1.02382	0.967955	1	0.943588	0.970648	1	0.937357	1.02662
1	0.930255	0.932765	1	0.985266	0.960352	1	0.927343	0.967045	1	0.943493	0.982032
1	0.89289	0.893068	1	0.94033	0.931725	1	0.925253	0.961774	1	0.936942	0.942016
1	0.879792	0.873654	1	0.944049	0.935194	1	0.925958	0.965321	1	0.933917	0.935174
1	0.867371	0.879008	1	0.954759	0.936162	1	0.931203	0.978771	1	0.945539	0.941675
1	0.883995	0.892569	1	0.9531	0.933051	1	0.938318	0.96158	1	0.955166	0.9639
1	0.898598	0.907357	1	0.960396	0.940861	1	0.935187	0.968053	1	0.966516	0.980993
1	0.92513	0.929336	1	0.99275	0.97278	1	0.942509	0.983213	1	0.99034	0.989506
1	0.954225	0.952176	1	0.978888	0.971265	1	0.962966	0.999896	1	1.01619	0.999774
1	0.97753	0.973424	1	0.978997	0.982099	1	0.974217	0.996156	1	1.04271	1.01561
1	1.00065	0.98575	1	0.98114	0.991702	1	0.9828	0.998394	1	1.06029	1.00388
1	1.01126	0.995514	1	0.97339	0.993722	1	0.988428	0.983368	1	1.05711	0.999839
1	1.04376	1.01563	1	0.98405	0.995191	1	1.00224	0.980517	1	1.05507	0.997311
1	1.06495	1.03819	1	1.00761	1.01761	1	0.992401	0.961189	1	1.03565	1.00889
1	1.08038	1.04452	1	1.03488	1.04176	1	0.994751	0.94956	1	1.02215	0.994235
1	1.09743	1.06254	1	1.05331	1.07199	1	1.00614	0.955744	1	1.02886	0.987556
1	1.10753	1.07813	1	1.08198	1.09698	1	1.03043	0.9756	1	1.04593	0.98586
1	1.09959	1.07238	1	1.07957	1.10551	1	1.02606	0.969876	1	1.03459	0.986941
1	1.09116	1.0598	1	1.07664	1.09925	1	1.03601	0.973779	1	1.03614	0.979412
1	1.09204	1.05093	1	1.06637	1.08622	1	1.02914	0.977556	1	1.03323	0.998524
1	1.05953	1.01018	1	1.04763	1.06151	1	0.998098	0.954102	1	1.00026	1.01941
1	1.09151	1.02831	1	1.06563	1.06318	1	0.984596	0.93683	1	0.997071	1.07715
1	1.1083	1.03601	1	1.06503	1.06804	1	0.991708	0.939097	1	1.02851	1.09251
1	1.14036	1.04565	1	1.07004	1.0895	1	1.00593	0.953931	1	1.05265	1.10231
1	1.12429	1.05041	1	1.06601	1.0777	1	1.01546	0.954261	1	1.06746	1.10931
1	1.12839	1.07873	1	1.05817	1.06924	1	1.01743	0.970614	1	1.07104	1.10588
1	1.06359	1.0292	1	1.02532	1.04725	1	1.0124	0.976247	1	1.05395	1.06168
1	1.01471	0.999439	1	1.01258	1.02221	1	0.984722	0.972672	1	1.01663	1.05594
1	0.952728	0.966392	1	0.977746	0.975739	1	0.957707	0.952698	1	0.975403	1.04657
1	0.937225	0.937988	1	0.965151	0.969437	1	0.926798	0.954557	1	0.944774	1.0251
1	0.905428	0.891366	1	0.957205	0.959756	1	0.916431	0.953723	1	0.924327	1.00663
1	0.902847	0.878621	1	0.937088	0.935764	1	0.900756	0.951182	1	0.925678	0.987543
1	0.883578	0.852377	1	0.913332	0.915052	1	0.873587	0.945186	1	0.90125	0.974645
1	0.869785	0.858169	1	0.918065	0.914748	1	0.869393	0.950252	1	0.892629	0.970614
1	0.86902	0.868217	1	0.923519	0.912311	1	0.878832	0.953776	1	0.893436	0.965956
1	0.912932	0.902174	1	0.95039	0.948208	1	0.895916	0.950101	1	0.92147	0.982883
1	0.961434	0.948811	1	0.993558	0.989995	1	0.929522	0.96807	1	0.950864	1.00356
1	0.995313	0.995993	1	1.02241	1.01857	1	0.96827	0.968245	1	0.976158	1.00253
1	1.05818	1.03916	1	1.04256	1.06272	1	1.00793	0.973651	1	1.02932	1.01012
1	1.08046	1.05505	1	1.04754	1.0767	1	1.01833	0.962066	1	1.04948	1.00985
1	1.08598	1.09078	1	1.05436	1.08139	1	1.09056	1.03016	1	1.05277	1.04408
1	1.05778	1.07801	1	1.02419	1.05788	1	1.11276	1.03746	1	1.02885	1.03656
1	1.06635	1.07548	1	1.01092	1.05901	1	1.11223	1.0404	1	1.0354	1.02195
1	1.05476	1.05981	1	0.991917	1.02604	1	1.09478	1.03534	1	1.00949	0.998557
1	1.06016	1.0884	1	0.957673	1.0056	1	1.09151	1.04556	1	0.999708	0.983578
1	1.04536	1.06261	1	0.945493	0.987324	1	1.06402	1.03218	1	0.984026	0.968489
1	1.05618	1.06828	1	0.94498	0.988892	1	1.05666	1.05629	1	0.990653	0.973411
1	1.05485	1.08927	1	0.969674	0.996555	1	1.06597	1.0683	1	0.980214	1.00924
1	1.03655	1.06688	1	0.954106	0.974102	1	1.05258	1.06913	1	0.964133	1.00499
1	1.0079	1.02663	1	0.966175	0.971288	1	1.06222	1.0865	1	0.96381	1.02373
1	0.996953	1.0056	1	0.931746	0.942625	1	1.03065	1.04877	1	0.969894	0.990378
1	0.985516	0.999667	1	0.920914	0.926966	1	0.984287	1.00133	1	0.979363	0.968811
1	0.971911	0.995117	1	0.919376	0.917547	1	0.987978	1.00967	1	0.99373	0.960301
1	0.984759	1.0191	1	0.967409	0.95949	1	0.998189	1.00365	1	1.01107	1.02081
1	1.02922	1.05475	1	1.02202	1.01035	1	1.00866	1.00512	1	1.02327	1.09358
1	1.08232	1.13119	1	1.13734	1.10173	1	1.02603	1.00092	1	1.04323	1.18111
1	1.13739	1.21466	1	1.26761	1.2205	1	1.0551	0.998782	1	1.05811	1.30543
1	1.22342	1.33538	1	1.4075	1.38896	1	1.10927	1.03069	1	1.08974	1.46182
1	1.34894	1.57698	1	1.56391	1.55587	1	1.17139	1.08191	1	1.12762	1.60854
1	1.37376	1.61875	1	1.62961	1.61417	1	1.18749	1.08738	1	1.12715	1.65947
1	1.35847	1.60269	1	1.6283	1.60296	1	1.18779	1.08822	1	1.12123	1.68721
1	1.32749	1.56112	1	1.59157	1.55766	1	1.17263	1.09108	1	1.10814	1.65009
1	1.26449	1.46139	1	1.4793	1.41589	1	1.11849	1.05384	1	1.07472	1.53932
1	1.14563	1.22781	1	1.32338	1.24833	1	1.07586	1.02307	1	1.04034	1.38153
1	1.07302	1.13062	1	1.18217	1.1246	1	1.03112	0.994625	1	1.0185	1.23615
1	1.03345	1.06496	1	1.06588	1.02886	1	1.00682	0.993648	1	1.00301	1.11463
1	1.01202	1.02318	1	0.985235	0.976338	1	0.994042	0.984399	1	0.995053	1.02726
1	1.00224	1.00638	1	0.937079	0.945685	1	0.994925	0.98922	1	0.995699	0.978554
1	0.984867	0.994679	1	0.91597	0.925079	1	0.982626	0.984409	1	1.0037	0.959405
1	0.971542	0.974729	1	0.909018	0.926548	1	0.990387	1.00256	1	1.02624	0.953074
1	0.963698	0.981115	1	0.912248	0.941559	1	0.985463	1.00208	1	1.03095	0.946072
1	0.967009	0.981486	1	0.921426	0.946114	1	0.988309	1.02403	1	1.03626	0.960352
1	0.952891	0.955879	1	0.928074	0.943332	1	0.977761	1.02209	1	1.02222	0.95382
1	0.92381	0.930425	1	0.917995	0.939311	1	0.944153	1.00277	1	0.987462	0.932644
1	0.922973	0.943195	1	0.92829	0.943999	1	0.938855	1.00198	1	0.965685	0.937046
1	0.922756	0.934803	1	0.943535	0.94524	1	0.941508	1.006	1	0.964004	0.935165
1	0.91886	0.925357	1	0.95181	0.939613	1	0.936672	0.990317	1	0.957901	0.934537
1	0.903188	0.939595	1	0.955894	0.939957	1	0.917163	0.983053	1	0.958739	0.947443
1	0.91354	0.931412	1	0.985524	0.958905	1	0.933072	0.986692	1	0.961395	0.964422
1	0.919483	0.933125	1	1.00309	0.972872	1	0.942615	0.995411	1	0.954996	0.966285
1	0.913106	0.936387	1	1.00153	0.97292	1	0.937567	0.979559	1	0.931785	0.986861
1	0.917592	0.939256	1	1.01977	0.999301	1	0.945149	0.964251	1	0.922545	1.0006
1	0.943845	0.966	1	1.06127	1.02492	1	0.958471	0.953247	1	0.913041	1.03364
1	0.981835	1.01147	1	1.10332	1.08611	1	0.979102	0.956618	1	0.937247	1.06428
1	1.03488	1.06849	1	1.16855	1.13434	1	0.999788	0.946186	1	0.955744	1.10691
1	1.10048	1.14113	1	1.24275	1.21372	1	1.0401	0.96618	1	1.00538	1.14118
1	1.15408	1.20149	1	1.28715	1.26108	1	1.08002	0.993875	1	1.04777	1.16206
1	1.18484	1.22321	1	1.31226	1.3034	1	1.10738	1.00687	1	1.07253	1.18172
1	1.18902	1.22828	1	1.31315	1.2886	1	1.11352	1.01535	1	1.05788	1.1915
1	1.18457	1.21026	1	1.29753	1.26287	1	1.09358	1.01216	1	1.05255	1.1948
1	1.16566	1.17935	1	1.29164	1.23678	1	1.07121	1.0105	1	1.03119	1.19506
1	1.13833	1.14948	1	1.28447	1.21347	1	1.0524	1.00624	1	0.995316	1.21815
1	1.15348	1.17953	1	1.31967	1.22383	1	1.05693	1.02205	1	0.989529	1.25706
1	1.19233	1.23846	1	1.35448	1.27605	1	1.07855	1.0355	1	1.01878	1.34069
1	1.23335	1.32675	1	1.42367	1.38073	1	1.14604	1.08116	1	1.06666	1.41373
1	1.2401	1.34565	1	1.42581	1.40003	1	1.17159	1.10133	1	1.0757	1.43873
1	1.22639	1.33993	1	1.38783	1.37139	1	1.18356	1.11373	1	1.07529	1.42018
1	1.18995	1.29749	1	1.33725	1.32559	1	1.20619	1.13109	1	1.06193	1.36575
1	1.13759	1.21545	1	1.28112	1.25092	1	1.17438	1.10987	1	1.02106	1.27733
1	1.06047	1.08454	1	1.16272	1.10358	1	1.08991	1.0595	1	0.953999	1.17786
1	1.03116	1.03267	1	1.11518	1.05381	1	1.04718	1.02694	1	0.932115	1.12363
1	1.02364	0.998363	1	1.09172	1.0308	1	1.00548	1.00167	1	0.930804	1.08907
1	1.01289	0.957896	1	1.03444	0.980534	1	0.940897	0.963209	1	0.936419	1.04769
1	1.00361	0.92856	1	0.986569	0.943559	1	0.939686	0.967546	1	0.956025	0.984938
1	1.00099	0.926016	1	0.948219	0.925779	1	0.973956	0.995136	1	0.983954	0.942831
1	0.979701	0.914957	1	0.903385	0.882097	1	0.972511	0.983173	1	0.988096	0.912601
1	0.968902	0.895677	1	0.893598	0.87177	1	0.970381	0.974434	1	0.984529	0.892598
1	0.946808	0.879767	1	0.886587	0.863999	1	0.955699	0.945145	1	0.968167	0.883672
1	0.927357	0.874051	1	0.871575	0.856874	1	0.934519	0.923623	1	0.94277	0.892363
1	0.919591	0.875613	1	0.885586	0.86468	1	0.935792	0.913792	1	0.913928	0.889753
1	0.939368	0.887238	1	0.918963	0.889748	1	0.939107	0.919466	1	0.906562	0.893245
1	0.969627	0.924299	1	0.929288	0.906608	1	0.964177	0.934193	1	0.917022	0.900614
1	1.00174	0.958976	1	0.941521	0.942025	1	0.981834	0.93923	1	0.930909	0.905739
1	1.0482	1.00167	1	0.98572	0.996247	1	1.0152	0.960815	1	0.969195	0.9132
1	1.08728	1.02956	1	1.01979	1.04575	1	1.03872	0.970809	1	1.01866	0.923587
1	1.11066	1.05132	1	1.03568	1.07581	1	1.06291	0.977028	1	1.03995	0.947226
1	1.11285	1.0575	1	1.05753	1.10112	1	1.05358	0.963266	1	1.04685	0.959224
1	1.10735	1.05452	1	1.07183	1.10912	1	1.0375	0.975154	1	1.0439	0.97524
1	1.07114	1.0251	1	1.06726	1.08202	1	1.0166	0.959883	1	1.00861	0.986233
1	1.01015	0.993691	1	1.02923	1.02019	1	0.963978	0.939866	1	0.945809	0.98449
1	0.972482	0.966595	1	1.01334	0.994851	1	0.936905	0.941471	1	0.913782	0.961131
1	0.936011	0.94341	1	0.994532	0.963577	1	0.920174	0.954013	1	0.894379	0.947793
1	0.91348	0.939034	1	0.981797	0.940424	1	0.928536	0.97521	1	0.884866	0.917783
1	0.897783	0.936061	1	0.965251	0.936622	1	0.94238	1.00022	1	0.901208	0.897132
1	0.911356	0.933487	1	0.973475	0.931249	1	0.954216	1.01785	1	0.916013	0.889091
1	0.89817	0.919733	1	0.96046	0.926246	1	0.95585	1.02899	1	0.9408	0.88342
1	0.901477	0.918367	1	0.944423	0.926808	1	0.976972	1.03608	1	0.951176	0.874962
1	0.909195	0.911904	1	0.94124	0.946235	1	0.992809	1.03476	1	0.985619	0.876342
1	0.929527	0.934305	1	0.954252	0.949938	1	1.00209	1.05948	1	1.00819	0.895147
1	0.934211	0.948538	1	0.935742	0.964768	1	0.997395	1.06112	1	1.0326	0.899344
1	0.966681	0.976468	1	0.94107	0.979435	1	1.04224	1.09476	1	1.06456	0.912421
1	0.962378	0.974265	1	0.932896	0.973408	1	1.04448	1.09288	1	1.08768	0.925747
1	0.965048	0.981813	1	0.930192	0.956961	1	1.03109	1.07882	1	1.09699	0.942443
1	0.953319	0.975858	1	0.921226	0.958128	1	1.02607	1.05958	1	1.09883	0.943879
1	0.966353	0.982646	1	0.950962	0.966707	1	1.04155	1.07322	1	1.1027	0.960944
1	0.956747	0.984443	1	0.971639	0.976	1	1.01492	1.03742	1	1.09666	0.967955
1	0.955276	0.988223	1	0.981388	1.00195	1	1.00774	1.03634	1	1.08578	0.96547
1	0.961226	0.995373	1	0.982318	1.02843	1	1.02401	1.04191	1	1.08297	0.973019
1	0.97391	1.00121	1	0.99785	1.04729	1	1.03977	1.04874	1	1.09736	0.974235
1	0.954747	0.991109	1	0.969541	1.03905	1	1.02793	1.01832	1	1.10113	0.957998
1	0.952916	0.975607	1	0.941632	1.02536	1	1.03126	1.01846	1	1.083	0.931909
1	0.950173	0.960402	1	0.939393	1.01392	1	1.04292	1.0126	1	1.0883	0.913015
1	0.938785	0.944639	1	0.933241	0.997026	1	1.03605	1.0096	1	1.08559	0.878843
1	0.913355	0.926917	1	0.913259	0.981525	1	1.01933	0.987931	1	1.07039	0.84413
1	0.900514	0.909389	1	0.890627	0.960377	1	1.02626	1.00006	1	1.05977	0.80925
1	0.884838	0.895679	1	0.852155	0.922453	1	1.01306	0.985688	1	1.0462	0.763832
1	0.882289	0.884925	1	0.795493	0.882334	1	0.985349	0.954937	1	1.03683	0.707215
1	0.871974	0.869328	1	0.731171	0.819878	1	0.969424	0.925209	1	0.998426	0.639833
1	0.895176	0.861043	1	0.644376	0.750023	1	0.96083	0.89886	1	0.97437	0.560822
1	0.935079	0.872272	1	0.600483	0.70625	1	0.955388	0.857332	1	0.963825	0.485977
1	1.01424	1.00527	1	0.594826	0.723521	1	0.995212	0.863193	1	1.00496	0.467801
1	1.04872	1.05042	1	0.591203	0.716067	1	1.01563	0.86628	1	1.00598	0.452064
1	1.09384	1.108	1	0.593436	0.725911	1	1.04009	0.868589	1	1.03345	0.439898
1	1.13404	1.18203	1	0.621559	0.758326	1	1.06402	0.877116	1	1.06875	0.454518
1	1.20618	1.34037	1	0.662002	0.822877	1	1.12723	0.93158	1	1.12194	0.500673
1	1.26513	1.38786	1	0.645517	0.800869	1	1.19428	0.967689	1	1.10757	0.482749
1	0.974666	0.991353	1	0.613548	0.722767	1	1.01628	0.900936	1	0.963116	0.5018
1	0.930335	0.897233	1	0.660896	0.739968	1	0.97396	0.906462	1	0.92413	0.560451
1	0.944345	0.908839	1	0.743447	0.815631	1	0.97723	0.930213	1	0.922284	0.661537
1	0.975915	0.943794	1	0.861768	0.894517	1	0.988831	0.949843	1	0.959412	0.769492
1	0.994636	0.987036	1	0.958858	0.977703	1	0.98559	0.978086	1	1.00777	0.893587
1	1.04574	1.02813	1	1.02932	1.04304	1	1.01664	1.00524	1	1.04601	0.997352
1	1.07145	1.06991	1	1.07529	1.09276	1	1.05698	1.02097	1	1.07472	1.04814
1	1.09722	1.09559	1	1.09461	1.11794	1	1.06698	1.0293	1	1.099	1.07801
1	1.07933	1.0964	1	1.08661	1.11149	1	1.06072	1.02666	1	1.08142	1.0851
1	1.09052	1.10001	1	1.09727	1.11111	1	1.07774	1.03743	1	1.0798	1.07853
1	1.06756	1.08148	1	1.08393	1.09415	1	1.05219	1.02151	1	1.06264	1.06534
1	1.02611	1.03466	1	1.05459	1.05291	1	0.99487	0.987204	1	1.03157	1.06478
1	0.981723	0.977122	1	1.04299	1.02034	1	0.95915	0.97066	1	0.999403	1.0573
1	0.957366	0.932535	1	1.00235	0.982195	1	0.93142	0.953862	1	0.979153	1.04106
1	0.939818	0.893124	1	0.948672	0.935623	1	0.900618	0.931247	1	0.950069	1.02675
1	0.928861	0.87097	1	0.938717	0.926058	1	0.902731	0.933127	1	0.950812	1.00354
1	0.934459	0.876761	1	0.914552	0.90666	1	0.915451	0.961834	1	0.95188	0.978623
1	0.924352	0.886745	1	0.880971	0.884313	1	0.90866	0.959641	1	0.961406	0.968364
1	0.921684	0.887632	1	0.876482	0.86701	1	0.900536	0.961551	1	0.970938	0.950332
1	0.917035	0.891311	1	0.854691	0.856725	1	0.907331	0.974655	1	0.976573	0.92852
1	0.923412	0.897198	1	0.820126	0.837971	1	0.914412	0.98175	1	0.982809	0.922091
1	0.93152	0.908001	1	0.813725	0.842195	1	0.923364	0.983405	1	1.00061	0.926876
1	0.939623	0.890564	1	0.804537	0.83571	1	0.930136	0.996465	1	1.00039	0.922082
1	0.934462	0.886276	1	0.808046	0.851112	1	0.945848	0.998361	1	0.986737	0.924355
1	0.942624	0.888549	1	0.839638	0.880065	1	0.94646	0.987924	1	0.989596	0.935611
1	0.93393	0.875459	1	0.870906	0.893741	1	0.930253	0.962353	1	0.961266	0.952242
1	0.921089	0.865052	1	0.901403	0.907451	1	0.924674	0.94836	1	0.934172	0.969267
1	0.934619	0.902011	1	0.947232	0.944774	1	0.945635	0.93359	1	0.939456	1.00299
1	0.975835	0.93229	1	0.998059	0.990543	1	0.946588	0.927461	1	0.954868	1.0429
1	0.977804	0.957082	1	1.00546	1.00928	1	0.964682	0.925011	1	0.966279	1.0631
1	1.01888	1.00654	1	1.02806	1.04377	1	1.00233	0.945622	1	1.01195	1.09052
1	1.07429	1.05199	1	1.05014	1.08441	1	1.02544	0.960552	1	1.06625	1.09829
1	1.10395	1.08698	1	1.07171	1.12332	1	1.0428	0.975843	1	1.0967	1.09098
1	1.13018	1.12491	1	1.08092	1.14957	1	1.06262	0.994764	1	1.1402	1.09783
1	1.14414	1.14168	1	1.08757	1.16241	1	1.07742	1.01989	1	1.16134	1.10916
1	1.12733	1.13032	1	1.08902	1.1604	1	1.05637	1.0177	1	1.15493	1.09525
1	1.09767	1.10163	1	1.07508	1.14608	1	1.03959	1.01282	1	1.12131	1.08199
1	1.06307	1.07167	1	1.06599	1.12552	1	1.0358	1.0335	1	1.09282	1.07686
1	0.931589	0.951466	1	0.952469	0.974459	1	0.949203	0.998694	1	0.958902	0.972349
1	0.90181	0.928147	1	0.912177	0.929941	1	0.918441	0.984026	1	0.920015	0.937685
1	0.897701	0.915344	1	0.89961	0.922987	1	0.915014	0.985026	1	0.911843	0.925117
1	0.893538	0.913626	1	0.886626	0.916867	1	0.916634	0.984153	1	0.915459	0.923494
1	0.899574	0.916459	1	0.883712	0.912964	1	0.919191	0.979212	1	0.936688	0.924609
1	0.971109	0.994062	1	0.905628	0.961316	1	0.968565	1.00154	1	1.01843	0.956718
1	1.03288	1.02163	1	0.952816	1.0157	1	1.02263	1.02964	1	1.08985	0.98725
1	1.01756	1.0206	1	0.965631	1.01589	1	1.0314	1.04171	1	1.08405	0.996503
1	1.01591	1.02017	1	0.99377	1.01583	1	1.02176	1.04342	1	1.06839	0.99716
1	1.01223	1.00212	1	0.999194	1.00418	1	0.98418	1.0141	1	1.02701	0.993746
1	0.952047	0.925691	1	0.992178	0.976343	1	0.952185	0.994901	1	0.967769	0.980567
1	0.924888	0.91584	1	0.991063	0.965351	1	0.934489	0.986309	1	0.954745	0.982028
1	0.9112	0.912087	1	0.975038	0.935627	1	0.932975	0.985499	1	0.951222	0.973049
1	0.90291	0.915309	1	0.954263	0.922125	1	0.946495	0.996728	1	0.963662	0.975883
1	0.890206	0.935706	1	0.937463	0.9165	1	0.98603	1.04815	1	0.980216	0.977289
1	0.913944	0.954057	1	0.931795	0.910064	1	1.01658	1.09233	1	1.02101	0.983198
1	0.929112	0.95431	1	0.929653	0.904514	1	1.03934	1.11977	1	1.03427	0.980195
1	0.927391	0.964306	1	0.938231	0.917366	1	1.04541	1.12548	1	1.03835	0.970659
1	0.915251	0.953408	1	0.946009	0.922209	1	1.03338	1.124	1	1.03857	0.969053
1	0.902582	0.924033	1	0.953333	0.914725	1	0.999405	1.09153	1	1.02647	0.962651
1	0.896393	0.908373	1	0.96752	0.931501	1	0.982374	1.06338	1	0.997165	0.969429
1	0.8817	0.910011	1	0.98718	0.940954	1	0.953177	1.02702	1	0.9825	0.972803
1	0.879396	0.894872	1	0.987684	0.94491	1	0.933599	1.01294	1	0.987184	0.991666
1	0.901108	0.909525	1	1.01201	0.967722	1	0.953836	1.02121	1	0.993373	1.0084
1	0.922617	0.921073	1	1.03368	0.990397	1	0.974328	1.047	1	1.01179	1.02614
1	0.933017	0.940584	1	1.0476	0.999127	1	0.973118	1.04223	1	1.04562	1.04537
1	0.945846	0.950641	1	1.04946	1.00405	1	0.994986	1.06312	1	1.06803	1.04552
1	0.961055	0.961213	1	1.05301	1.01399	1	1.00315	1.05715	1	1.06209	1.03682
1	0.967623	0.957956	1	1.01725	0.982465	1	0.987049	1.05	1	1.05117	1.01686
1	0.964252	0.957123	1	1.00129	0.966886	1	0.983255	1.04072	1	1.02423	0.988146
1	0.963285	0.958293	1	0.991869	0.953224	1	0.991969	1.03991	1	0.99608	0.958896
1	0.967033	0.962119	1	0.970722	0.943527	1	0.985947	1.04116	1	0.978862	0.941376
1	0.976787	0.986507	1	0.960159	0.93311	1	1.01999	1.08043	1	0.990306	0.93077
1	0.966164	0.994321	1	0.963474	0.932063	1	1.06457	1.09346	1	0.999975	0.916761
1	0.956723	0.99807	1	0.941312	0.923845	1	1.07707	1.10205	1	1.01898	0.907587
1	0.951322	1.00688	1	0.909949	0.906175	1	1.06448	1.09798	1	1.02248	0.900872
1	0.945178	0.994179	1	0.893366	0.886167	1	1.05483	1.08696	1	1.00415	0.902211
1	0.930529	0.958418	1	0.893488	0.881077	1	1.00593	1.04601	1	0.983679	0.908747
1	0.925865	0.928837	1	0.897306	0.875939	1	0.944928	1.0007	1	0.954067	0.906569
1	0.911764	0.914324	1	0.908646	0.885474	1	0.915979	0.969189	1	0.927566	0.90643
1	0.892854	0.876202	1	0.920275	0.897322	1	0.917017	0.95169	1	0.911103	0.916691
1	0.879156	0.864737	1	0.953587	0.922666	1	0.918012	0.940417	1	0.927374	0.936063
1	0.882739	0.873004	1	0.980599	0.94378	1	0.936775	0.95462	1	0.940495	0.953745
1	0.869458	0.887871	1	0.983396	0.949806	1	0.949795	0.961131	1	0.943609	0.974832
1	0.888441	0.893045	1	0.997984	0.970174	1	0.955485	0.959807	1	0.958689	0.990018
1	0.901277	0.903557	1	1.01392	0.985404	1	0.944795	0.967235	1	0.969502	1.01936
1	0.91029	0.909887	1	1.00922	0.991861	1	0.938429	0.959155	1	0.972945	1.01558
1	0.888515	0.904178	1	0.974521	0.97448	1	0.923824	0.934424	1	0.950144	0.99366
1	0.900387	0.904834	1	0.97799	0.98472	1	0.935286	0.951738	1	0.95683	0.986058
1	0.918764	0.921264	1	0.979293	0.989798	1	0.955279	0.972403	1	0.960334	0.980829
1	0.934079	0.923111	1	0.962101	0.978579	1	0.966331	0.972603	1	0.967869	0.950456
1	0.940183	0.945464	1	0.930616	0.94848	1	0.966709	0.979933	1	0.967266	0.942494
1	0.965942	0.962025	1	0.917608	0.954417	1	0.991457	1.002	1	0.993092	0.938181
1	0.992552	0.988331	1	0.909683	0.959109	1	1.00031	0.999148	1	1.00097	0.932494
1	1.00176	0.995789	1	0.908889	0.968351	1	1.0067	1.00531	1	1.01651	0.940554
1	0.994791	1.00307	1	0.938309	1.00378	1	1.019	1.01589	1	1.04317	0.958239
1	0.987552	0.993409	1	0.970863	1.03898	1	1.01985	1.01427	1	1.05977	0.966153
1	0.996455	1.0057	1	1.00753	1.06484	1	1.01889	1.01388	1	1.07304	0.988408
1	0.96283	0.974125	1	1.01754	1.08688	1	1.00499	1.01777	1	1.08495	1.00236
1	0.946401	0.986194	1	1.02246	1.07258	1	1.00183	1.00849	1	1.09537	1.00656
1	0.95643	0.994575	1	1.00509	1.05438	1	0.990321	1.00014	1	1.08425	1.00311
1	0.957983	0.993823	1	0.996141	1.04726	1	0.994967	0.999251	1	1.07556	1.00028
1	0.927158	0.963831	1	0.976276	1.03058	1	0.980519	0.989868	1	1.05838	0.958685
1	0.952797	0.981507	1	0.958647	1.00693	1	0.985894	0.980094	1	1.05614	0.934723
1	0.941471	0.954922	1	0.923737	0.9961	1	0.966113	0.952273	1	1.0359	0.89376
1	0.957939	0.947204	1	0.883161	0.969942	1	0.978947	0.938973	1	1.02654	0.841376
1	0.978291	0.976646	1	0.870359	0.976382	1	1.02014	0.965015	1	1.04756	0.827982
1	1.05053	1.09406	1	0.904582	1.0033	1	1.08968	1.02258	1	1.04195	0.87742
1	1.04859	1.06803	1	0.841057	0.959489	1	1.07563	0.99811	1	1.04428	0.79577
1	1.08605	1.11826	1	0.800999	0.940885	1	1.09961	1.00358	1	1.06048	0.719374
1	1.1093	1.17918	1	0.781272	0.922011	1	1.12034	1.00872	1	1.08704	0.689898
1	1.12772	1.20253	1	0.753819	0.897412	1	1.1113	0.99148	1	1.07942	0.644471
1	1.09056	1.11311	1	0.61901	0.803092	1	1.04279	0.894917	1	1.10153	0.480139
1	1.14143	1.24402	1	0.640023	0.826772	1	1.09765	0.91485	1	1.13476	0.476033
1	1.19325	1.35181	1	0.637596	0.770508	1	1.15366	0.927636	1	1.20551	0.518445
1	1.07318	1.04961	1	0.624044	0.753816	1	1.10248	0.974553	1	1.0217	0.497345
1	1.02772	1.00206	1	0.663897	0.771956	1	1.08106	0.988163	1	0.996858	0.543739
1	0.978098	0.893145	1	0.722669	0.822038	1	0.981105	0.915952	1	1.0036	0.613518
1	0.970869	0.913471	1	0.801369	0.880521	1	0.992442	0.952932	1	1.04818	0.685606
1	0.943942	0.922856	1	0.845233	0.921424	1	0.970847	0.950391	1	1.0562	0.747924
1	0.935163	0.924062	1	0.883246	0.943624	1	0.968578	0.959173	1	1.04713	0.800076
1	0.919915	0.928134	1	0.910975	0.957818	1	0.961924	0.955917	1	1.02633	0.851775
1	0.932119	0.940164	1	0.933076	0.968206	1	0.957776	0.957177	1	1.00884	0.881899
1	0.945587	0.951042	1	0.939731	0.97221	1	0.961311	0.947407	1	0.98352	0.886997
1	0.977531	0.960739	1	0.955035	0.978915	1	0.982872	0.969906	1	0.98123	0.882247
1	0.983403	0.967929	1	0.939279	0.970498	1	0.998097	0.962981	1	0.985387	0.875009
1	1.02462	0.982594	1	0.921874	0.954531	1	0.998944	0.966044	1	1.0005	0.867431
1	1.03495	0.972053	1	0.924427	0.956656	1	1.00704	0.970428	1	1.00744	0.87454
1	1.01724	0.954597	1	0.917141	0.946083	1	0.989148	0.960312	1	0.999272	0.88443
1	1.00392	0.933712	1	0.924231	0.939256	1	0.973317	0.933459	1	0.983063	0.897512
1	1.00011	0.924757	1	0.947003	0.934282	1	0.956373	0.940943	1	0.964368	0.910374
1	0.960334	0.904626	1	0.976156	0.939988	1	0.943922	0.928214	1	0.939803	0.918076
1	0.93933	0.900521	1	0.976377	0.92673	1	0.920435	0.907176	1	0.918086	0.913563
1	0.942256	0.890659	1	0.980324	0.920542	1	0.928112	0.917106	1	0.912265	0.90885
1	0.938885	0.894819	1	0.970165	0.917049	1	0.934257	0.944491	1	0.937509	0.904525
1	0.948556	0.89517	1	0.96366	0.923767	1	0.94501	0.942614	1	0.989339	0.912882
1	0.96392	0.892243	1	0.943165	0.922024	1	0.961274	0.961676	1	1.0211	0.920573
1	0.966161	0.913705	1	0.942224	0.930578	1	0.96998	0.963655	1	1.04665	0.924868
1	0.966066	0.924785	1	0.940239	0.93303	1	0.966163	0.965221	1	1.07655	0.931698
1	0.974453	0.950082	1	0.938553	0.926395	1	0.971092	0.965608	1	1.06965	0.937831
1	0.975505	0.964233	1	0.946423	0.928067	1	0.979799	0.971981	1	1.04778	0.943705
1	0.970313	0.978545	1	0.945834	0.942155	1	0.986589	0.976875	1	1.0296	0.9347
1	0.980606	0.976958	1	0.927762	0.928564	1	1.02171	1.02799	1	1.02341	0.922109
1	0.984437	0.979994	1	0.917568	0.918883	1	1.0252	1.03444	1	1.0076	0.91284
1	0.982213	0.971079	1	0.906073	0.911399	1	1.03107	1.0299	1	0.990327	0.910309
1	0.965491	0.960001	1	0.896234	0.902009	1	1.02058	1.01036	1	0.965687	0.902062
1	0.955132	0.942412	1	0.906552	0.902656	1	1.01427	1.00996	1	0.961113	0.905764
1	0.938607	0.932011	1	0.930386	0.916383	1	0.988035	0.985847	1	0.951441	0.919354
1	0.937557	0.931314	1	0.940588	0.929619	1	0.977702	0.974866	1	0.95119	0.93957
1	0.94069	0.934958	1	0.976194	0.961562	1	0.97157	0.982467	1	0.974367	0.94956
1	0.939431	0.938906	1	0.982409	0.968399	1	0.971206	1.01041	1	0.994566	0.951323
1	0.928696	0.93649	1	0.963761	0.949621	1	0.955183	1.00455	1	0.991438	0.956172
1	0.922301	0.931804	1	0.962482	0.946688	1	0.949558	0.998858	1	0.987078	0.950095
1	0.904288	0.913885	1	0.966722	0.942756	1	0.945929	0.998682	1	0.978478	0.943711
1	0.880544	0.898228	1	0.946934	0.910205	1	0.939236	0.983704	1	0.960478	0.937557
1	0.876592	0.89421	1	0.947256	0.912019	1	0.929213	0.96859	1	0.966759	0.94123
1	0.870813	0.896267	1	0.959896	0.920931	1	0.930882	0.972166	1	0.97217	0.938131
1	0.866325	0.910344	1	0.956352	0.927125	1	0.942383	0.990293	1	0.991642	0.939387
1	0.883076	0.921879	1	0.962285	0.930581	1	0.961166	1.01101	1	1.00658	0.944003
1	0.887039	0.931083	1	0.955985	0.945011	1	0.962808	1.01884	1	1.0073	0.946368
1	0.888783	0.919938	1	0.964294	0.943361	1	0.974044	1.03293	1	0.993103	0.950516
1	0.891116	0.914441	1	0.981924	0.960114	1	0.97416	1.03181	1	0.984135	0.949764
1	0.888059	0.905628	1	0.993514	0.959438	1	0.974574	1.01923	1	0.961636	0.955758
1	0.88305	0.906516	1	1.00239	0.953709	1	0.952288	0.993494	1	0.940764	0.972406
1	0.883745	0.903185	1	1.031	0.959247	1	0.940925	0.988511	1	0.927977	0.965875
1	0.899916	0.920119	1	1.03913	0.975898	1	0.929174	0.96658	1	0.919242	0.98714
1	0.914375	0.947118	1	1.0569	0.994545	1	0.943384	0.96737	1	0.926668	1.03425
1	0.945771	0.961261	1	1.08536	1.02542	1	0.939737	0.967894	1	0.955882	1.06109
1	0.970461	0.990282	1	1.10754	1.06796	1	0.974036	0.975877	1	0.984951	1.08062
1	1.03063	1.04048	1	1.14022	1.12142	1	1.02652	0.993178	1	1.04027	1.12932
1	1.05236	1.07059	1	1.15827	1.14762	1	1.04743	1.00608	1	1.06775	1.13692
1	1.06991	1.06601	1	1.15439	1.14843	1	1.04384	0.977015	1	1.07673	1.12726
1	1.07188	1.05595	1	1.13008	1.14437	1	1.03622	0.949523	1	1.06509	1.11622
1	1.08181	1.05177	1	1.10731	1.13776	1	1.03072	0.941722	1	1.05654	1.09771
1	1.07333	1.04264	1	1.07402	1.12197	1	1.0128	0.934046	1	1.04703	1.07179
1	1.06843	1.03049	1	1.0374	1.08964	1	1.00912	0.920974	1	1.03183	1.0495
1	1.06624	1.03289	1	1.01892	1.09319	1	1.01213	0.93856	1	1.04045	1.03712
1	1.08195	1.0574	1	1.01305	1.08205	1	1.03562	0.961765	1	1.05606	1.02563
1	1.089	1.05527	1	1.01234	1.07872	1	1.03244	0.973772	1	1.0626	1.03099
1	1.06815	1.04277	1	1.02876	1.06915	1	1.02047	0.960504	1	1.04106	1.03781
1	1.06711	1.04347	1	1.05745	1.07308	1	1.01913	0.963823	1	1.04146	1.05642
1	1.07158	1.04754	1	1.0583	1.0611	1	1.00401	0.95868	1	1.02552	1.06046
1	1.07434	1.04331	1	1.07654	1.06598	1	1.0033	0.963213	1	1.02623	1.09071
1	1.09186	1.06131	1	1.10098	1.08695	1	1.02064	0.973903	1	1.03931	1.09963
1	1.10535	1.06013	1	1.10563	1.08957	1	1.02254	0.977829	1	1.03745	1.11835
1	1.10598	1.05247	1	1.11293	1.09129	1	1.01334	0.978657	1	1.03073	1.13627
1	1.11167	1.06607	1	1.15053	1.10099	1	1.03092	0.983451	1	1.02527	1.17097
1	1.12025	1.07818	1	1.19421	1.13304	1	1.03839	0.991307	1	1.01768	1.20536
1	1.12172	1.11532	1	1.23405	1.16551	1	1.04849	0.987133	1	1.00522	1.25161
1	1.17222	1.19056	1	1.29799	1.24539	1	1.10272	1.02487	1	1.04577	1.29354
1	1.20534	1.23738	1	1.34455	1.30374	1	1.1361	1.0357	1	1.05457	1.30765
1	1.24039	1.26337	1	1.37264	1.33705	1	1.14581	1.05724	1	1.08248	1.31433
1	1.22792	1.24811	1	1.3401	1.31253	1	1.13042	1.04203	1	1.06571	1.28553
1	1.19897	1.20037	1	1.27469	1.24033	1	1.0889	1.02753	1	1.03935	1.22677
1	1.10383	1.08381	1	1.18172	1.11825	1	0.995865	0.973908	1	0.982381	1.16046
1	1.02909	0.996277	1	1.0941	1.02427	1	0.937239	0.961996	1	0.957597	1.10556
1	0.962284	0.922458	1	1.0142	0.956765	1	0.902989	0.934552	1	0.914232	1.05338
1	0.914049	0.882096	1	0.97159	0.918086	1	0.874981	0.922885	1	0.898994	1.00478
1	0.882313	0.843953	1	0.95411	0.91068	1	0.871019	0.919755	1	0.900018	0.989875
1	0.883474	0.847319	1	0.933763	0.901081	1	0.882311	0.928445	1	0.890326	0.971116
1	0.894043	0.843555	1	0.927581	0.899418	1	0.881617	0.912616	1	0.892627	0.964256
1	0.891204	0.859995	1	0.935648	0.906785	1	0.891752	0.91244	1	0.902966	0.974202
1	0.913906	0.882627	1	0.934339	0.915117	1	0.907467	0.916585	1	0.9228	1.00827
1	0.94606	0.918459	1	0.94603	0.922903	1	0.922588	0.925956	1	0.951593	1.03066
1	0.971121	0.959598	1	0.967544	0.956092	1	0.960555	0.958272	1	1.00628	1.07416
1	0.996344	1.00936	1	1.00637	0.986038	1	1.03974	1.03282	1	1.04171	1.10275
1	1.01257	1.05823	1	1.03451	1.00735	1	1.15264	1.14274	1	1.04745	1.13483
1	1.02689	1.10762	1	1.07197	1.02369	1	1.2078	1.19064	1	1.04633	1.14873
1	0.99673	1.08197	1	1.07258	1.02276	1	1.19199	1.18722	1	1.02318	1.14644
1	0.971857	1.04999	1	1.06929	1.01638	1	1.16518	1.16228	1	0.991	1.13474
1	0.956992	1.02954	1	1.06625	1.00857	1	1.11638	1.11518	1	0.958242	1.11733
1	0.948959	0.983925	1	1.04566	0.975575	1	1.01914	1.02893	1	0.946087	1.07746
1	0.919604	0.928046	1	1.00573	0.952713	1	0.933719	0.959723	1	0.94169	1.03247
1	0.941613	0.943748	1	0.984468	0.95643	1	0.950839	0.971219	1	0.964658	1.01585
1	0.963492	0.964464	1	0.967296	0.950064	1	0.966676	0.987976	1	0.983851	1.01305
1	0.993516	0.992353	1	0.955898	0.95841	1	1.00141	1.03106	1	1.02748	1.01648
1	1.00221	1.01666	1	0.962368	0.969597	1	1.00691	1.0183	1	1.06854	1.03733
1	1.03108	1.02388	1	0.971549	0.966417	1	1.02592	1.02756	1	1.09944	1.04966
1	1.03138	1.01355	1	0.971746	0.952298	1	1.00794	1.01527	1	1.10299	1.05986
1	1.00911	1.00191	1	0.981104	0.942307	1	1.00238	1.00852	1	1.10087	1.05374
1	0.994141	0.989122	1	0.992442	0.950875	1	0.980368	0.980044	1	1.09494	1.07391
1	0.978393	0.948478	1	0.992666	0.957884	1	0.955848	0.971423	1	1.07285	1.06884
1	0.964222	0.940291	1	1.00639	0.975888	1	0.939102	0.959085	1	1.06012	1.08355
1	0.965349	0.958233	1	1.02273	1.00551	1	0.95282	0.960275	1	1.0603	1.09472
1	0.989682	0.975054	1	1.03111	1.02264	1	0.950795	0.957898	1	1.06362	1.09849
1	0.988955	0.989722	1	1.05094	1.0361	1	0.97473	0.99521	1	1.06795	1.08842
1	1.00604	1.02165	1	1.06449	1.04059	1	1.00665	1.02197	1	1.09181	1.10099
1	1.00922	1.03825	1	1.05846	1.03868	1	1.03161	1.0427	1	1.09394	1.09825
1	1.01046	1.03624	1	1.06739	1.0384	1	1.03821	1.04017	1	1.08441	1.10532
1	0.991333	1.02126	1	1.07898	1.04755	1	1.03096	1.04911	1	1.05706	1.09884
1	0.990428	0.99801	1	1.06542	1.0248	1	0.998444	1.00634	1	1.01812	1.09495
1	0.967991	0.979351	1	1.0519	0.99653	1	1.00036	1.00438	1	0.975922	1.08878
1	0.95187	0.968605	1	1.04857	0.9765	1	0.973546	0.995433	1	0.959014	1.09286
1	0.966	0.975948	1	1.05645	0.96155	1	0.986425	1.01656	1	0.960031	1.10326
1	0.992867	0.996714	1	1.07115	0.967175	1	1.01871	1.02347	1	0.979085	1.14061
1	1.03408	1.04031	1	1.12109	1.01693	1	1.0504	1.05202	1	1.01865	1.19631
1	1.09632	1.10166	1	1.19843	1.09292	1	1.05944	1.03981	1	1.05438	1.27761
1	1.16111	1.19203	1	1.28571	1.19123	1	1.1065	1.06214	1	1.07107	1.37987
1	1.24713	1.31291	1	1.42734	1.34467	1	1.16196	1.10484	1	1.11697	1.51241
1	1.32514	1.44013	1	1.56684	1.49423	1	1.22284	1.15018	1	1.15039	1.64805
1	1.36597	1.53063	1	1.64667	1.59845	1	1.27988	1.18328	1	1.16011	1.74208
1	1.37874	1.56012	1	1.68771	1.64358	1	1.31391	1.21213	1	1.16433	1.7789
1	1.37257	1.54276	1	1.70202	1.66155	1	1.30438	1.20248	1	1.17106	1.77258
1	1.33166	1.4823	1	1.64546	1.60666	1	1.26763	1.16203	1	1.14468	1.69579
1	1.26723	1.37838	1	1.53983	1.49598	1	1.20458	1.10778	1	1.10883	1.5832
1	1.16558	1.21589	1	1.41274	1.32953	1	1.10631	1.03949	1	1.0552	1.42804
1	1.09315	1.10167	1	1.30224	1.21566	1	1.05441	1.0054	1	1.01572	1.29705
1	1.03613	1.02759	1	1.21657	1.11	1	1.01141	0.984475	1	0.975652	1.2053
1	0.983305	0.966588	1	1.13536	1.01934	1	0.981102	0.97061	1	0.940713	1.12408
1	0.937333	0.932037	1	1.07817	0.973723	1	0.947253	0.956904	1	0.945077	1.08416
1	0.932603	0.937475	1	1.05576	0.973915	1	0.953105	0.959718	1	0.961088	1.04851
1	0.944647	0.963722	1	1.0488	0.981141	1	0.956348	0.964493	1	0.991223	1.02909
1	0.954377	0.979117	1	1.02726	0.970804	1	0.990439	0.98718	1	1.03195	1.0126
1	0.956954	0.979019	1	1.00608	0.962097	1	1.02229	1.00893	1	1.05447	0.978577
1	0.98864	0.988396	1	0.991673	0.948724	1	1.0565	1.02734	1	1.04198	0.927641
1	0.990468	0.978583	1	0.937348	0.900191	1	1.05354	1.01555	1	1.02265	0.866735
1	0.998557	0.952428	1	0.887698	0.859412	1	1.04027	0.979823	1	0.985211	0.797143
1	0.990641	0.91581	1	0.825622	0.821594	1	1.00553	0.934231	1	0.943509	0.717058
1	1.00225	0.902386	1	0.758285	0.781364	1	0.981065	0.886115	1	0.928664	0.644421
1	1.00073	0.883477	1	0.67032	0.731252	1	0.955532	0.820464	1	0.936912	0.561378
1	1.01704	0.893498	1	0.646361	0.718951	1	0.961706	0.8043	1	0.945021	0.528902
1	1.00265	0.885948	1	0.606138	0.695288	1	0.956547	0.781047	1	0.956498	0.501584
1	1.02211	0.908842	1	0.56712	0.67767	1	0.965703	0.754036	1	0.986903	0.463771
1	1.03165	0.918301	1	0.530649	0.657898	1	0.94838	0.709916	1	1.00171	0.423384
1	1.20542	1.30995	1	0.799093	0.703342	1	1.18768	0.877117	1	1.17726	0.571487
1	0.996365	0.86646	1	0.558886	0.640827	1	1.00144	0.912826	1	0.932353	0.526791
1	0.967714	0.866477	1	0.629509	0.695859	1	0.996015	0.949937	1	0.91652	0.614407
1	0.953941	0.883956	1	0.725411	0.765246	1	1.01319	0.968263	1	0.929228	0.735678
1	0.96184	0.910265	1	0.838779	0.853904	1	1.03165	1.00466	1	0.958189	0.865934
1	0.985574	0.932883	1	0.9361	0.937063	1	1.0285	1.02651	1	0.994208	0.988429
1	0.980345	0.952834	1	1.03493	1.01553	1	1.04113	1.02478	1	1.00551	1.1057
1	1.02248	0.997389	1	1.13555	1.08742	1	1.03507	1.01659	1	1.00401	1.21941
1	1.06952	1.06593	1	1.23667	1.17301	1	1.06461	1.03629	1	1.01211	1.3128
1	1.10635	1.14345	1	1.32055	1.2678	1	1.08104	1.03201	1	1.02205	1.42799
1	1.19049	1.28497	1	1.44735	1.40797	1	1.15189	1.07264	1	1.07489	1.54225
1	1.24148	1.36072	1	1.50635	1.48173	1	1.16954	1.08537	1	1.09564	1.63379
1	1.27669	1.39097	1	1.53264	1.51985	1	1.19077	1.07312	1	1.12573	1.67943
1	1.27806	1.39165	1	1.50781	1.50581	1	1.17958	1.06428	1	1.11822	1.66726
1	1.25162	1.34869	1	1.44985	1.44992	1	1.1447	1.04137	1	1.0923	1.57986
1	1.17837	1.21729	1	1.32616	1.3186	1	1.08485	0.996703	1	1.03816	1.44916
1	1.12535	1.11487	1	1.19833	1.19254	1	1.04801	0.972371	1	1.01942	1.27713
1	1.0758	1.0678	1	1.09585	1.10176	1	1.02663	0.963181	1	1.01133	1.15955
1	1.03922	1.00794	1	1.01885	1.0487	1	1.00307	0.940064	1	1.02546	1.09378
1	1.02859	0.977457	1	0.973572	1.00506	1	0.993002	0.935514	1	1.03562	1.05014
1	1.00692	0.966143	1	0.949186	0.991321	1	0.980789	0.930872	1	1.03838	1.02508
1	0.972958	0.940442	1	0.943542	0.988462	1	0.951819	0.922848	1	1.03362	1.04597
1	0.957493	0.924086	1	0.963039	0.999647	1	0.953284	0.930529	1	1.02356	1.0455
1	0.941717	0.923556	1	0.977245	0.995329	1	0.934533	0.933788	1	0.997495	1.04096
1	0.918769	0.915429	1	0.983433	1.00109	1	0.9187	0.927161	1	0.993947	1.03408
1	0.914242	0.899477	1	0.99403	0.990637	1	0.903146	0.92999	1	0.972369	1.02029
1	0.92311	0.907486	1	1.00853	0.987822	1	0.895697	0.918963	1	0.956062	1.01682
1	0.908577	0.899395	1	0.998037	0.988766	1	0.870582	0.916148	1	0.936568	1.0221
1	0.931656	0.914769	1	1.00173	0.990667	1	0.892048	0.92213	1	0.937756	1.03128
1	0.948086	0.939856	1	1.00171	1.00068	1	0.927631	0.941714	1	0.944898	1.04427
1	0.978328	0.987161	1	1.01151	1.03135	1	0.939626	0.921819	1	0.973636	1.06429
1	1.01599	1.02272	1	1.02046	1.06667	1	0.991709	0.963832	1	1.01274	1.05077
1	1.05629	1.04749	1	1.03084	1.07209	1	1.01697	0.966332	1	1.02749	1.05563
1	1.05526	1.04761	1	1.03888	1.07816	1	1.01571	0.963803	1	1.02313	1.05875
1	1.0559	1.04106	1	1.05808	1.07862	1	1.01161	0.961899	1	1.00877	1.04729
1	1.03094	1.00731	1	1.05275	1.05743	1	0.997728	0.97279	1	0.981188	1.04156
1	0.997242	0.977229	1	1.06324	1.03428	1	0.975122	0.954065	1	0.938465	1.03949
1	0.964015	0.960287	1	1.06896	1.02881	1	0.968526	0.953279	1	0.926431	1.04818
1	0.967394	0.95239	1	1.08471	1.02116	1	0.965205	0.961265	1	0.924662	1.05707
1	0.974052	0.949202	1	1.10847	1.04297	1	0.964602	0.965183	1	0.942414	1.10472
1	1.01368	0.995197	1	1.15333	1.07175	1	0.977213	0.963917	1	0.952838	1.16821
1	1.06108	1.06165	1	1.20494	1.13276	1	0.990937	0.971244	1	0.977214	1.26835
1	1.1188	1.15871	1	1.30786	1.22886	1	1.04453	1.00936	1	1.02189	1.36456
1	1.17322	1.26415	1	1.38338	1.33743	1	1.10704	1.03857	1	1.0804	1.46389
1	1.22035	1.33631	1	1.43752	1.39489	1	1.13905	1.06483	1	1.09018	1.52354
1	1.22134	1.34622	1	1.46615	1.43514	1	1.15803	1.06879	1	1.09917	1.53008
1	1.20932	1.30591	1	1.44994	1.41193	1	1.16499	1.06084	1	1.10042	1.51476
1	1.18354	1.23922	1	1.36806	1.33123	1	1.11768	1.01833	1	1.07072	1.46298
1	1.16342	1.16118	1	1.31206	1.25054	1	1.06479	0.986321	1	1.04018	1.41147
1	1.15812	1.1297	1	1.26373	1.21186	1	1.04808	0.956661	1	1.05421	1.38777
1	1.1735	1.13707	1	1.26014	1.2062	1	1.03995	0.955387	1	1.06222	1.4405
1	1.21948	1.23043	1	1.32119	1.28062	1	1.07001	0.976967	1	1.06837	1.52194
1	1.29059	1.3661	1	1.47309	1.44663	1	1.15375	1.04812	1	1.11935	1.67128
1	1.31967	1.45592	1	1.54792	1.53551	1	1.20858	1.08605	1	1.12929	1.77485
1	1.31078	1.45073	1	1.59088	1.56274	1	1.20587	1.1003	1	1.12035	1.82737
1	1.30802	1.45589	1	1.60804	1.57337	1	1.21669	1.10293	1	1.09971	1.8026
1	1.25437	1.37236	1	1.56059	1.50835	1	1.17831	1.08288	1	1.0608	1.71504
1	1.15629	1.22163	1	1.38704	1.32043	1	1.06663	1.00283	1	0.984667	1.54571
1	1.08953	1.1021	1	1.28045	1.19583	1	0.995213	0.938398	1	0.93845	1.4056
1	1.06483	1.05781	1	1.1938	1.11729	1	0.966502	0.905021	1	0.912257	1.27531
1	1.04621	1.00429	1	1.10297	1.04065	1	0.940293	0.90096	1	0.920672	1.17199
1	1.05041	0.986492	1	1.03506	1.00267	1	0.937105	0.895994	1	0.960391	1.10415
1	1.04737	0.959138	1	1.00684	0.996975	1	0.966286	0.899571	1	1.00222	1.05794
1	1.04301	0.945529	1	0.974902	0.985054	1	0.973397	0.918503	1	1.02959	1.01277
1	1.03676	0.949363	1	0.974726	0.990801	1	0.983393	0.92668	1	1.05273	1.00719
1	1.02343	0.956587	1	0.988214	1.00841	1	0.98943	0.916904	1	1.06682	1.0294
1	1.00503	0.954132	1	1.00341	1.01294	1	0.976163	0.91757	1	1.05038	1.05891
1	1.0178	0.98552	1	1.03417	1.02564	1	0.963831	0.932017	1	1.0454	1.09083
1	1.0127	0.997035	1	1.07217	1.05068	1	0.955242	0.929446	1	1.03964	1.12128
1	1.0074	0.993003	1	1.07319	1.05292	1	0.964051	0.939629	1	1.04763	1.13984
1	1.02013	1.00862	1	1.07673	1.05346	1	0.990583	0.971756	1	1.05668	1.15245
1	1.03189	1.03166	1	1.0783	1.07151	1	1.0085	0.988314	1	1.06811	1.15981
1	1.03814	1.02881	1	1.03714	1.04227	1	1.01877	0.996871	1	1.06079	1.14368
1	1.07052	1.0565	1	1.02921	1.04526	1	1.05796	1.03941	1	1.1029	1.15963
1	1.07095	1.05296	1	1.00788	1.02838	1	1.0385	1.0409	1	1.09381	1.1541
1	1.05394	1.02871	1	0.999051	1.02067	1	1.01538	1.02014	1	1.07944	1.13062
1	1.04272	1.00312	1	0.994007	1.0066	1	1.00523	1.0096	1	1.06891	1.11636
1	1.02031	0.986076	1	1.01078	1.01328	1	0.992916	1.00483	1	1.05856	1.11455
1	0.966096	0.938274	1	0.988832	0.985703	1	0.937422	0.96177	1	0.990973	1.08691
1	0.918856	0.901684	1	0.966699	0.953822	1	0.924846	0.951064	1	0.946908	1.05899
1	0.884231	0.863418	1	0.938161	0.917084	1	0.891439	0.942396	1	0.929003	1.0509
1	0.841049	0.832079	1	0.912428	0.879046	1	0.867165	0.940451	1	0.914797	1.03146
1	0.806781	0.812509	1	0.883089	0.868557	1	0.844686	0.935368	1	0.904308	1.01402
1	0.800404	0.808241	1	0.875415	0.85682	1	0.838858	0.939765	1	0.89964	0.996365
1	0.806347	0.813911	1	0.887103	0.860938	1	0.848239	0.954968	1	0.920239	0.981231
1	0.817218	0.838011	1	0.8845	0.873596	1	0.874828	0.981625	1	0.923908	0.995499
1	0.827563	0.850251	1	0.888961	0.887391	1	0.88358	0.997175	1	0.937553	1.00668
1	0.845732	0.856169	1	0.896872	0.890348	1	0.89391	0.999954	1	0.966433	1.02912
1	0.875794	0.877084	1	0.900965	0.903991	1	0.903309	0.997724	1	1.00394	1.0512
1	0.900578	0.890957	1	0.920006	0.936673	1	0.903672	0.993508	1	1.03834	1.08706
1	0.92431	0.903227	1	0.932538	0.947379	1	0.898942	0.982446	1	1.05447	1.08832
1	0.950146	0.919057	1	0.935358	0.961117	1	0.890419	0.962204	1	1.05984	1.09142
1	0.976314	0.925538	1	0.950821	0.977314	1	0.898291	0.962709	1	1.04591	1.07825
1	0.965886	0.912344	1	0.959292	0.973148	1	0.89189	0.940582	1	1.01919	1.07815
1	0.965479	0.9146	1	0.960397	0.967899	1	0.878705	0.922093	1	0.980288	1.06483
1	0.944706	0.905836	1	0.973315	0.969699	1	0.858007	0.907851	1	0.944919	1.05277
1	0.93997	0.898395	1	1.00642	0.980212	1	0.868476	0.900546	1	0.920599	1.05463
1	0.93336	0.90673	1	1.01364	0.981567	1	0.847288	0.873921	1	0.903156	1.06392
1	0.953724	0.943776	1	1.0455	1.02294	1	0.872938	0.89467	1	0.91935	1.09098
1	0.996228	0.982127	1	1.06208	1.05205	1	0.900112	0.909496	1	0.933629	1.10336
1	1.06896	1.05428	1	1.08074	1.10652	1	0.947601	0.927318	1	0.987133	1.11902
1	1.12085	1.10631	1	1.08943	1.14349	1	0.982196	0.945469	1	1.03337	1.12943
1	1.17316	1.153	1	1.13477	1.20235	1	1.03756	0.979638	1	1.07118	1.15201
1	1.17851	1.14566	1	1.14138	1.20305	1	1.03773	0.978284	1	1.06086	1.14949
1	1.15623	1.11921	1	1.14965	1.19432	1	1.0313	0.973811	1	1.05168	1.1516
1	1.10578	1.06075	1	1.15296	1.15615	1	1.01099	0.961306	1	1.00573	1.15207
1	1.03052	1.0063	1	1.13838	1.09989	1	0.978454	0.936509	1	0.948956	1.14272
1	0.971119	0.943844	1	1.09111	1.03862	1	0.936587	0.915815	1	0.907884	1.10906
1	0.942068	0.922349	1	1.05116	0.990789	1	0.921339	0.918499	1	0.897248	1.08309
1	0.92062	0.905335	1	1.03341	0.979525	1	0.927014	0.924677	1	0.900351	1.05841
1	0.920227	0.910374	1	1.01706	0.962594	1	0.934738	0.945138	1	0.939531	1.04883
1	0.93926	0.924099	1	1.01202	0.980299	1	0.95804	0.988758	1	0.978521	1.05822
1	0.95219	0.949041	1	1.01244	0.973339	1	0.969863	1.00282	1	1.01424	1.07458
1	0.951454	0.955668	1	1.04176	0.993682	1	0.994446	1.01169	1	1.03748	1.09708
1	0.963513	0.975664	1	1.03513	0.993567	1	0.97661	1.0015	1	1.03179	1.10837
1	0.96381	0.974299	1	1.04513	1.01136	1	0.970675	0.992377	1	1.0029	1.11311
1	0.974261	0.967927	1	1.05711	1.02185	1	0.961592	0.975764	1	0.98139	1.12833
1	0.990567	0.967622	1	1.06222	1.03442	1	0.968269	0.971144	1	0.966205	1.14285
1	1.00436	0.972762	1	1.0525	1.04244	1	0.968354	0.974557	1	0.973474	1.1304
1	1.03011	1.00023	1	1.05141	1.04948	1	0.999598	0.997945	1	1.01243	1.14194
1	1.04937	1.02136	1	1.02534	1.0357	1	1.01781	1.01404	1	1.03697	1.12131
1	1.03929	1.02391	1	0.988599	1.009	1	1.01477	1.0014	1	1.03468	1.07816
1	1.02273	1.01286	1	0.969681	0.989563	1	1.0149	0.99669	1	1.01943	1.05247
1	1.01	1.00019	1	0.945048	0.974827	1	1.00896	0.980514	1	0.998062	1.01425
1	0.989686	0.962512	1	0.911175	0.949693	1	0.986681	0.947245	1	0.95253	0.959462
1	0.963259	0.917872	1	0.875809	0.914961	1	0.955816	0.909023	1	0.918249	0.900556
1	0.97076	0.897636	1	0.841322	0.889442	1	0.962332	0.906485	1	0.917241	0.841838
1	0.96766	0.860356	1	0.763944	0.837601	1	0.940126	0.867988	1	0.9122	0.73255
1	0.966125	0.848715	1	0.687651	0.776307	1	0.938421	0.839699	1	0.906306	0.642498
1	0.985455	0.868634	1	0.619586	0.739095	1	0.932951	0.814113	1	0.941848	0.556656
1	0.997282	0.879821	1	0.580052	0.714368	1	0.94778	0.799602	1	0.958507	0.510784
1	0.997479	0.878103	1	0.545867	0.693278	1	0.937623	0.767163	1	0.961453	0.465378
1	1.0096	0.917506	1	0.521436	0.682658	1	0.957193	0.765624	1	0.987052	0.434115
1	1.05817	0.984094	1	0.502754	0.68763	1	0.947374	0.750265	1	1.04406	0.408459
1	1.00942	0.952385	1	0.511443	0.609591	1	1.0138	0.716411	1	1.07191	0.396011
1	1.01391	0.997283	1	0.628578	0.749301	1	1.02295	0.909105	1	1.03704	0.504447
1	0.932737	0.856302	1	0.634825	0.726299	1	1.01334	0.940453	1	0.989099	0.543343
1	0.920074	0.853132	1	0.69396	0.773363	1	1.03209	0.986416	1	0.996636	0.610204
1	0.938597	0.893684	1	0.776524	0.852964	1	1.06008	1.02923	1	1.02974	0.71601
1	0.944808	0.940257	1	0.849889	0.910473	1	1.07226	1.04852	1	1.06188	0.786542
1	0.952114	0.976641	1	0.894844	0.944839	1	1.05401	1.0513	1	1.07888	0.859077
1	0.973929	1.0032	1	0.965758	1.02101	1	1.04063	1.04116	1	1.08503	0.924634
1	0.976763	1.01336	1	1.02686	1.05838	1	1.0227	1.01229	1	1.07553	0.981942
1	0.981813	1.01556	1	1.05065	1.07547	1	1.02015	0.996341	1	1.0611	1.00947
1	1.02113	1.03737	1	1.07258	1.1113	1	1.02085	0.990454	1	1.0673	1.0339
1	1.05722	1.05073	1	1.09827	1.13969	1	1.03557	0.984272	1	1.06867	1.04394
1	1.08465	1.06734	1	1.10083	1.14027	1	1.04404	0.985381	1	1.06843	1.05192
1	1.09413	1.07959	1	1.10595	1.15375	1	1.04451	0.987048	1	1.06257	1.06197
1	1.09086	1.06785	1	1.08912	1.14052	1	1.03684	0.978879	1	1.05561	1.052
1	1.06284	1.03819	1	1.07422	1.11508	1	1.02814	0.98572	1	1.0366	1.03825
1	1.02447	1.01979	1	1.05208	1.08214	1	1.01092	0.979719	1	1.03035	1.02785
1	1.00401	1.01273	1	1.02082	1.05335	1	1.01159	0.987615	1	1.02001	1.0042
1	0.987272	0.987057	1	0.978716	1.01652	1	1.00853	0.999209	1	1.02345	0.970785
1	0.974521	0.983932	1	0.959437	0.993594	1	1.00735	1.01382	1	1.03435	0.966495
1	0.965879	0.961326	1	0.941392	0.967329	1	0.990555	0.999984	1	1.02579	0.94039
1	0.950479	0.937411	1	0.919048	0.949887	1	0.990343	1.00452	1	1.01124	0.916437
1	0.92951	0.917381	1	0.895335	0.921823	1	0.973278	1.00266	1	1.0206	0.908818
1	0.925069	0.906908	1	0.88123	0.886267	1	0.981491	1.00825	1	1.01684	0.901115
1	0.924761	0.912462	1	0.861284	0.871486	1	0.996303	1.02587	1	1.00674	0.880401
1	0.9375	0.923165	1	0.838858	0.856411	1	1.01619	1.05445	1	0.999927	0.877865
1	0.951268	0.942428	1	0.84813	0.863416	1	1.03744	1.07337	1	1.01478	0.877855
1	0.956476	0.955442	1	0.852559	0.868152	1	1.05306	1.09291	1	1.00861	0.877823
1	0.964866	0.970118	1	0.865786	0.899103	1	1.07752	1.12155	1	1.02393	0.878925
1	0.96749	0.968278	1	0.891644	0.924641	1	1.09136	1.13189	1	1.04554	0.892396
1	0.959336	0.974088	1	0.909084	0.932735	1	1.07678	1.11759	1	1.05383	0.912431
1	0.939776	0.950489	1	0.910001	0.939292	1	1.06486	1.1087	1	1.05188	0.930205
1	0.931208	0.932524	1	0.921261	0.940128	1	1.04993	1.1045	1	1.05756	0.936743
1	0.908158	0.919256	1	0.92881	0.942408	1	1.01324	1.07673	1	1.04455	0.958682
1	0.942193	0.973038	1	0.992241	0.988622	1	1.09302	1.12339	1	1.01829	1.01402
1	0.922525	0.963214	1	1.0065	1.00373	1	1.07919	1.10794	1	0.99869	1.0109
1	0.954108	1.00963	1	1.03777	1.02235	1	1.1291	1.14867	1	0.980384	1.02657
1	0.955123	1.01946	1	1.06218	1.03479	1	1.16057	1.16668	1	0.968567	1.04109
1	0.967914	1.0303	1	1.06773	1.02695	1	1.17226	1.16553	1	0.968531	1.03735
1	0.956184	0.992333	1	1.02242	0.992177	1	1.08959	1.10881	1	0.973697	1.0006
1	0.977032	0.995213	1	1.01746	0.989777	1	1.10034	1.12107	1	0.990027	1.01838
1	0.966391	0.975042	1	1.00255	0.978228	1	1.03534	1.06336	1	1.00357	1.00399
1	0.999689	0.98123	1	0.981277	0.977755	1	0.978853	1.01096	1	1.01144	0.987807
1	1.02034	0.995744	1	0.981809	0.988426	1	0.970788	0.99662	1	0.996957	0.985837
1	1.03311	1.00839	1	0.994831	0.989665	1	0.982572	0.986815	1	0.991328	0.98277
1	1.05627	1.03515	1	1.00463	1.01415	1	0.992373	0.976718	1	1.00478	0.978408
1	1.07558	1.0514	1	0.992893	1.03006	1	1.01299	0.983387	1	1.01931	0.964288
1	1.08352	1.05997	1	0.990509	1.04635	1	1.03754	0.990926	1	1.03345	0.94071
1	1.07933	1.04877	1	0.972193	1.03728	1	1.02966	0.987275	1	1.03821	0.930058
1	1.06267	1.03163	1	0.955972	1.02665	1	1.01139	0.974696	1	1.03216	0.924702
1	1.02506	0.991578	1	0.92294	0.98393	1	0.983024	0.960153	1	0.996824	0.90473
1	0.992674	0.950169	1	0.901082	0.941526	1	0.943089	0.933416	1	0.962512	0.905327
1	0.965664	0.914167	1	0.885548	0.906283	1	0.914943	0.921893	1	0.93594	0.917197
1	0.94271	0.898705	1	0.878967	0.891686	1	0.919746	0.928243	1	0.926073	0.918234
1	0.935835	0.89166	1	0.867216	0.87587	1	0.913066	0.929884	1	0.922641	0.914256
1	0.94324	0.895201	1	0.863945	0.884664	1	0.914895	0.932097	1	0.940479	0.909906
1	0.93961	0.894957	1	0.849975	0.883743	1	0.92941	0.944593	1	0.944103	0.889376
1	0.951824	0.908917	1	0.836314	0.883184	1	0.938853	0.955226	1	0.961228	0.881194
1	0.97755	0.926894	1	0.842062	0.887044	1	0.951516	0.969895	1	0.969782	0.873723
1	0.992513	0.935736	1	0.841977	0.891202	1	0.964646	0.986318	1	0.973825	0.87693
1	1.01081	0.964144	1	0.866397	0.905367	1	0.988655	1.01893	1	0.978029	0.882241
1	1.0172	0.977221	1	0.90231	0.925772	1	0.992894	1.02809	1	0.981536	0.910894
1	0.989834	0.965943	1	0.93162	0.943061	1	0.975941	0.997349	1	0.955487	0.926214
1	0.969664	0.958792	1	0.948692	0.960086	1	0.965543	0.987158	1	0.938073	0.962179
1	0.944337	0.944526	1	0.981751	0.976273	1	0.9657	0.988733	1	0.940659	0.974929
1	0.914643	0.916361	1	0.994036	0.980615	1	0.957857	0.973317	1	0.94844	0.993826
1	0.914655	0.921402	1	0.999411	0.98004	1	0.957915	0.971218	1	0.96564	0.999214
1	0.939689	0.944351	1	1.01669	0.995612	1	0.971955	0.990034	1	0.995204	1.003
1	0.947615	0.977285	1	1.03384	0.999242	1	0.998829	0.993114	1	0.995832	0.996819
1	0.971601	1.00505	1	1.03844	1.01304	1	1.03516	1.01147	1	0.992904	0.992944
1	0.993261	1.01717	1	1.03886	1.01832	1	1.03649	1.00747	1	0.985847	1.00274
1	0.9985	1.01881	1	1.03433	1.0259	1	1.06421	1.03321	1	0.981242	1.02771
1	1.0083	1.02726	1	1.04221	1.02276	1	1.11251	1.07033	1	0.970278	1.05439
1	1.01591	1.01898	1	1.04105	1.02424	1	1.10061	1.06099	1	0.98554	1.06305
1	1.03849	1.04649	1	1.06791	1.04868	1	1.09952	1.04377	1	1.01936	1.10776
1	1.06398	1.07157	1	1.09333	1.07039	1	1.11489	1.05423	1	1.02922	1.14994
1	1.10495	1.11844	1	1.15664	1.13993	1	1.11497	1.03929	1	1.05541	1.20514
1	1.12714	1.17332	1	1.23449	1.21746	1	1.10234	1.01683	1	1.07188	1.26981
1	1.20167	1.27571	1	1.35084	1.36453	1	1.16133	1.04886	1	1.1181	1.35847
1	1.21975	1.30074	1	1.41078	1.41496	1	1.17749	1.06995	1	1.11743	1.39747
1	1.22529	1.32733	1	1.45507	1.45334	1	1.18153	1.07081	1	1.11086	1.40889
1	1.21568	1.32286	1	1.44409	1.43773	1	1.17598	1.06101	1	1.08961	1.38731
1	1.22327	1.28359	1	1.40224	1.40008	1	1.13772	1.04081	1	1.07853	1.34013
1	1.17403	1.18114	1	1.30104	1.27889	1	1.07463	1.00937	1	1.02883	1.24707
1	1.1391	1.11375	1	1.20425	1.2022	1	1.04739	0.980777	1	1.01259	1.14762
1	1.12568	1.07152	1	1.13161	1.13818	1	1.02511	0.969199	1	1.02479	1.06731
1	1.11414	1.04427	1	1.08013	1.09935	1	1.00283	0.953563	1	1.01991	1.00419
1	1.09192	1.03225	1	1.05089	1.06849	1	0.99518	0.946014	1	1.0099	0.967141
1	1.06693	1.02714	1	1.0311	1.0558	1	0.986586	0.939983	1	1.00988	0.94757
1	1.04561	1.02255	1	1.01162	1.03704	1	0.955298	0.927733	1	0.982163	0.943936
1	1.01892	1.00076	1	0.987088	1.01973	1	0.934399	0.906039	1	0.953818	0.941642
1	1.01057	0.996443	1	0.977204	1.01209	1	0.953595	0.932674	1	0.96566	0.933669
1	1.01492	0.998114	1	0.960623	1.01199	1	0.968678	0.951181	1	0.97926	0.910868
1	1.02872	1.00386	1	0.92273	0.984941	1	0.979335	0.954606	1	0.986113	0.895828
1	1.04217	1.00681	1	0.911955	0.981898	1	0.990305	0.96197	1	1.02203	0.886857
1	1.05419	1.01987	1	0.924472	1.00094	1	1.00578	0.979478	1	1.03402	0.884363
1	1.04867	1.01198	1	0.920569	0.994365	1	0.995135	0.965485	1	1.03588	0.890629
1	1.02001	0.988384	1	0.928653	0.982606	1	0.972316	0.946934	1	1.03597	0.907161
1	1.00345	0.976778	1	0.973241	0.995976	1	0.97255	0.953513	1	1.04591	0.932935
1	0.996619	0.971962	1	1.00398	1.01083	1	0.967691	0.960515	1	1.0347	0.964282
1	0.979984	0.957613	1	1.01998	1.01408	1	0.962981	0.947169	1	1.03329	0.985264
1	0.973537	0.955533	1	1.04759	1.01831	1	0.949692	0.942044	1	1.00842	1.00879
1	1.00001	0.966365	1	1.06997	1.05172	1	0.95194	0.942502	1	0.996839	1.04381
1	1.0297	1.00324	1	1.1019	1.08832	1	0.966591	0.935001	1	0.98643	1.07138
1	1.04902	1.02293	1	1.12136	1.11068	1	0.981126	0.92868	1	1.00227	1.09933
1	1.08829	1.06312	1	1.14087	1.13778	1	1.00858	0.948481	1	1.02572	1.12702
1	1.11305	1.07186	1	1.16726	1.16578	1	1.02854	0.96945	1	1.04982	1.14946
1	1.10917	1.07187	1	1.1725	1.15739	1	1.04644	0.970526	1	1.05167	1.14729
1	1.10426	1.05564	1	1.16292	1.13834	1	1.04744	0.982378	1	1.04328	1.13962
1	1.10065	1.03773	1	1.13969	1.10959	1	1.02601	0.983434	1	1.01719	1.12851
1	1.04989	0.991143	1	1.12277	1.05886	1	0.993781	0.970816	1	0.964234	1.0856
1	1.01162	0.96197	1	1.08431	1.01199	1	0.965296	0.947458	1	0.937175	1.04323
1	0.987999	0.945553	1	1.05489	0.986479	1	0.946771	0.964787	1	0.93378	1.0171
1	0.948383	0.919417	1	1.02815	0.966781	1	0.922134	0.966629	1	0.936843	0.975321
1	0.924963	0.899913	1	1.0287	0.956448	1	0.918361	0.976578	1	0.939916	0.951291
1	0.933966	0.892897	1	1.01776	0.988041	1	0.926568	0.989549	1	0.973979	0.958503
1	0.933282	0.902282	1	0.988261	0.979276	1	0.930049	1.00285	1	0.994726	0.966914
1	0.931401	0.886771	1	0.982912	0.964111	1	0.928502	0.995064	1	1.00191	0.960915
1	0.918029	0.875251	1	0.969758	0.964949	1	0.923758	0.985461	1	1.0029	0.968901
1	0.904061	0.861222	1	0.961201	0.958131	1	0.933222	0.976398	1	1.00158	0.951892
1	0.881473	0.848474	1	0.951382	0.935587	1	0.903679	0.955896	1	0.982073	0.943559
1	0.876522	0.820897	1	0.956498	0.924041	1	0.906845	0.944581	1	0.968841	0.933141
1	0.859176	0.837458	1	0.952263	0.912906	1	0.907057	0.959937	1	0.958637	0.932176
1	0.85811	0.83803	1	0.933661	0.891736	1	0.905002	0.961479	1	0.946743	0.917169
1	0.848026	0.835255	1	0.924375	0.872461	1	0.898118	0.949868	1	0.959709	0.914027
1	0.846095	0.844256	1	0.912308	0.857971	1	0.911449	0.963283	1	0.963069	0.902866
1	0.84791	0.859328	1	0.902766	0.860246	1	0.903344	0.974191	1	0.976181	0.913095
1	0.856226	0.844747	1	0.90097	0.869413	1	0.910277	0.955876	1	0.996773	0.915941
1	0.865005	0.843248	1	0.925411	0.889176	1	0.916481	0.960755	1	1.01399	0.932193
1	0.877708	0.848375	1	0.944716	0.915204	1	0.922085	0.979953	1	1.00122	0.950894
1	0.90108	0.866146	1	0.962746	0.915694	1	0.924827	0.972358	1	1.00907	0.976688
1	0.919306	0.880697	1	0.988973	0.939623	1	0.95254	0.962943	1	1.00436	0.982808
1	0.936566	0.909098	1	1.01436	0.961803	1	0.947197	0.962582	1	0.980833	0.994907
1	0.966125	0.951744	1	1.02939	0.982298	1	0.947784	0.952839	1	0.974044	1.01687
1	0.988475	0.982551	1	1.03447	0.990337	1	0.962731	0.959082	1	0.987856	1.0236
1	1.00671	1.00946	1	1.0441	1.02455	1	0.994267	0.996536	1	1.01146	1.03367
1	1.02813	1.0499	1	1.05988	1.04866	1	0.991027	1.01323	1	1.03049	1.04603
1	1.03678	1.05986	1	1.04825	1.06279	1	1.02299	1.02717	1	1.0424	1.04484
1	1.03383	1.05703	1	1.05518	1.06784	1	1.04365	1.02903	1	1.04668	1.04412
1	1.02646	1.05471	1	1.07979	1.10231	1	1.04014	1.02355	1	1.03153	1.04732
1	1.01664	1.04196	1	1.09353	1.10135	1	1.01028	0.994747	1	1.00314	1.04536
1	0.991528	0.997718	1	1.09965	1.08469	1	0.999403	0.980995	1	0.973682	1.04022
1	0.967117	0.979925	1	1.11262	1.07249	1	0.972088	0.96719	1	0.962709	1.04874
1	0.946157	0.950989	1	1.11203	1.06181	1	0.946407	0.952181	1	0.941217	1.03237
1	0.930415	0.930526	1	1.08156	1.01804	1	0.92966	0.940648	1	0.929819	1.02212
1	0.931337	0.912473	1	1.06022	1.00677	1	0.930519	0.929175	1	0.934456	1.02909
1	0.929885	0.908441	1	1.04247	0.997063	1	0.926787	0.927374	1	0.938963	1.02849
1	0.948718	0.905991	1	1.03078	0.994294	1	0.9384	0.946263	1	0.95137	1.02176
1	0.993563	0.937672	1	1.02435	0.998852	1	0.96069	0.966631	1	0.995427	1.04655
1	1.02646	0.970158	1	1.01542	1.0116	1	0.973115	0.964729	1	1.03278	1.07359
1	1.01549	0.989268	1	1.01353	1.01515	1	0.981781	0.980739	1	1.04049	1.04972
1	1.04043	1.0278	1	1.03423	1.03763	1	1.00732	1.00596	1	1.0534	1.05706
1	1.04235	1.05201	1	1.04154	1.0468	1	1.00726	1.0073	1	1.04326	1.05939
1	1.01836	1.04291	1	1.03835	1.04769	1	0.987497	0.984604	1	1.01049	1.04996
1	1.01155	1.03624	1	1.04394	1.04581	1	0.992362	0.984895	1	0.988507	1.03721
1	1.0437	1.06337	1	1.062	1.07235	1	1.00342	0.988025	1	0.991907	1.05793
1	1.06708	1.05843	1	1.06322	1.08212	1	1.01212	0.981697	1	1.00149	1.07562
1	1.07684	1.06772	1	1.09899	1.10077	1	1.01521	0.960458	1	1.00406	1.09517
1	1.0991	1.09525	1	1.13651	1.12656	1	1.04521	0.97935	1	1.01765	1.13639
1	1.15124	1.1429	1	1.21248	1.1971	1	1.08347	1.01056	1	1.0567	1.21403
1	1.19232	1.18995	1	1.28098	1.26676	1	1.122	1.04576	1	1.09449	1.28938
1	1.22119	1.25519	1	1.36109	1.32959	1	1.1486	1.06096	1	1.10841	1.35579
1	1.23382	1.28198	1	1.39122	1.36413	1	1.15867	1.07865	1	1.12229	1.40414
1	1.23612	1.28289	1	1.40537	1.37149	1	1.15338	1.0798	1	1.11067	1.39774
1	1.18643	1.23255	1	1.3581	1.31677	1	1.11444	1.05469	1	1.07065	1.36289
1	1.12481	1.16387	1	1.29976	1.23811	1	1.07046	1.02373	1	1.00874	1.28927
1	1.06153	1.07226	1	1.2083	1.14991	1	1.0271	0.993318	1	0.968527	1.1991
1	1.04379	1.02471	1	1.15916	1.10528	1	1.02055	1.00097	1	0.95326	1.12701
1	1.02927	1.00489	1	1.11356	1.07283	1	1.03153	1.02469	1	0.991629	1.08834
1	1.03794	1.02449	1	1.09143	1.06711	1	1.06301	1.05978	1	1.02951	1.03917
1	1.03753	1.02221	1	1.04761	1.04324	1	1.08308	1.0656	1	1.07805	1.02028
1	1.02615	1.0178	1	1.02415	1.03659	1	1.07481	1.07149	1	1.1069	1.0076
1	0.999516	0.996033	1	0.98725	1.00333	1	1.0672	1.05954	1	1.11813	0.982266
1	0.97871	0.973814	1	0.965922	0.979792	1	1.05237	1.04073	1	1.08762	0.944663
1	0.948821	0.917607	1	0.920681	0.928133	1	1.02459	1.03183	1	1.06077	0.918338
1	0.930181	0.878853	1	0.875542	0.888834	1	0.978435	1.00755	1	1.00998	0.851693
1	0.91508	0.839839	1	0.817614	0.824566	1	0.976422	1.00126	1	0.9699	0.782051
1	0.925265	0.843086	1	0.765229	0.781928	1	0.957469	0.99586	1	0.941102	0.714341
1	0.922016	0.831441	1	0.692351	0.737334	1	0.965437	0.97987	1	0.929104	0.642505
1	0.922607	0.836016	1	0.627545	0.688742	1	0.96159	0.948264	1	0.904875	0.550359
1	0.936216	0.850517	1	0.569484	0.643295	1	0.986182	0.937022	1	0.919217	0.485152
1	0.954063	0.875222	1	0.526861	0.612841	1	0.992721	0.91323	1	0.947666	0.430512
1	0.952502	0.873884	1	0.499112	0.59306	1	1.00551	0.897728	1	0.958272	0.406302
1	0.964732	0.879694	1	0.474692	0.568801	1	0.986293	0.875304	1	0.969119	0.375355
1	0.974039	0.890638	1	0.456639	0.569091	1	0.98935	0.857195	1	1.01317	0.368405
1	1.00549	0.932203	1	0.462797	0.566535	1	1.00803	0.839056	1	1.05966	0.352861
1	1.1209	1.15537	1	0.788557	0.920566	1	1.02747	0.877265	1	1.08246	0.562587
1	1.08574	1.06065	1	0.83812	0.939963	1	0.974349	0.87111	1	1.04999	0.596729
1	1.07027	1.02728	1	0.867283	0.964503	1	0.984647	0.90277	1	1.0524	0.64735
1	1.04415	1.01875	1	0.908649	0.985256	1	1.01371	0.949249	1	1.06328	0.721334
1	1.04104	1.02441	1	0.927686	0.984624	1	1.02136	0.978727	1	1.08497	0.787588
1	1.0155	1.0247	1	0.945425	0.985413	1	1.02963	1.00287	1	1.09912	0.84337
1	1.00656	1.02656	1	0.968013	1.00231	1	1.06557	1.04495	1	1.10756	0.890481
1	1.00303	1.03718	1	0.971292	0.998562	1	1.06659	1.05144	1	1.0946	0.918823
1	1.00639	1.03964	1	0.952854	0.994688	1	1.06494	1.05835	1	1.09205	0.924876
1	1.00314	1.03131	1	0.967733	0.998448	1	1.05021	1.04571	1	1.10445	0.935872
1	1.00917	1.0223	1	0.973666	1.00586	1	1.03685	1.03126	1	1.09067	0.946899
1	0.994144	1.01346	1	0.970822	0.996052	1	1.02889	1.02246	1	1.09096	0.957197
1	0.989996	1.00526	1	0.982228	1.00511	1	1.0198	1.02373	1	1.0933	0.974049
1	0.975834	0.99629	1	1.00632	1.01094	1	0.997595	1.01511	1	1.07508	1.00084
1	0.950839	0.977786	1	1.00774	1.014	1	0.989718	1.01388	1	1.05259	1.02012
1	0.952786	0.991596	1	1.01817	1.02809	1	1.039	1.06533	1	1.0512	1.04199
1	0.953812	0.997448	1	1.0236	1.03628	1	1.05117	1.07405	1	1.03977	1.0513
1	0.964179	1.00093	1	1.03291	1.04914	1	1.04984	1.05536	1	1.05005	1.07642
1	0.992586	1.01025	1	1.0275	1.05821	1	1.05548	1.05035	1	1.05955	1.07204
1	1.03246	1.03972	1	1.02957	1.0707	1	1.08206	1.05614	1	1.08404	1.06893
1	1.0599	1.03643	1	1.02777	1.06509	1	1.05359	1.03295	1	1.10898	1.06752
1	1.06016	1.0291	1	1.01473	1.06041	1	1.03981	1.02561	1	1.12367	1.07688
1	1.06267	1.03665	1	1.01368	1.06401	1	1.06025	1.05419	1	1.1202	1.06916
1	1.06405	1.06631	1	1.03455	1.08079	1	1.07756	1.06963	1	1.13032	1.08207
1	1.03389	1.03819	1	1.02112	1.04594	1	1.06829	1.07411	1	1.10749	1.07927
1	1.01348	1.03696	1	1.0214	1.05752	1	1.0548	1.06325	1	1.08336	1.06984
1	1.01275	1.04067	1	1.02523	1.06514	1	1.03125	1.04239	1	1.05873	1.0399
1	0.984678	1.00293	1	1.0109	1.03062	1	0.985123	1.00449	1	1.02573	1.00909
1	0.940849	0.951133	1	0.985701	0.998665	1	0.95223	0.976677	1	0.984765	0.981548
1	0.946867	0.953919	1	0.984612	1.00581	1	0.948515	0.969271	1	0.964365	0.977626
1	0.951042	0.957025	1	0.990352	1.00894	1	0.951884	0.962242	1	0.962815	0.986929
1	0.97309	0.951213	1	0.990738	1.0101	1	0.954855	0.954743	1	0.960406	0.992371
1	1.00473	0.974593	1	1.02184	1.04666	1	0.990781	0.965083	1	0.985127	1.02292
1	1.08377	1.02756	1	1.06535	1.0953	1	1.03288	0.972248	1	1.02915	1.06939
1	1.11225	1.0679	1	1.08465	1.12292	1	1.05234	0.968602	1	1.06336	1.09414
1	1.16807	1.13199	1	1.12687	1.18756	1	1.07658	0.974583	1	1.11387	1.10112
1	1.18806	1.18111	1	1.16938	1.22458	1	1.10298	0.979533	1	1.13957	1.12309
1	1.19153	1.20326	1	1.1901	1.25017	1	1.09298	0.977174	1	1.14677	1.13253
1	1.16	1.18966	1	1.19984	1.24641	1	1.0693	0.962591	1	1.11682	1.12784
1	1.14007	1.17321	1	1.21543	1.24025	1	1.04432	0.954736	1	1.10127	1.13689
1	1.06573	1.10907	1	1.17694	1.17486	1	1.00724	0.937505	1	1.03504	1.11874
1	1.02373	1.04763	1	1.14563	1.12971	1	0.973212	0.931161	1	1.00127	1.09808
1	0.979492	0.999855	1	1.10873	1.08223	1	0.945586	0.924682	1	0.979104	1.07665
1	0.95698	0.977881	1	1.05071	1.03089	1	0.940783	0.934253	1	0.982903	1.03487
1	0.94833	0.961249	1	1.02604	1.01604	1	0.938111	0.940451	1	0.981048	0.989664
1	0.955757	0.947071	1	0.998633	0.989417	1	0.949918	0.95217	1	1.00691	0.969141
1	0.978857	0.971544	1	0.991767	0.988923	1	0.970268	0.973142	1	1.03615	0.973536
1	0.9927	0.966001	1	0.966274	0.969693	1	0.986957	0.986231	1	1.05782	0.958682
1	0.988437	0.946683	1	0.957014	0.963348	1	0.980845	0.988969	1	1.05532	0.938629
1	0.972955	0.945649	1	0.945039	0.941329	1	0.974704	0.984849	1	1.0506	0.927813
1	0.974346	0.942627	1	0.953842	0.930247	1	0.965338	0.984053	1	1.03937	0.929452
1	0.949182	0.915907	1	0.935216	0.900084	1	0.929022	0.971573	1	1.01834	0.906138
1	0.922575	0.911226	1	0.939826	0.894211	1	0.914684	0.970394	1	0.989717	0.906607
1	0.915921	0.911208	1	0.950427	0.899027	1	0.915468	0.967368	1	0.984828	0.912378
1	0.911681	0.900053	1	0.939482	0.897173	1	0.911017	0.975038	1	0.974757	0.921032
1	0.908872	0.90406	1	0.9273	0.89707	1	0.920492	0.986948	1	0.977196	0.91115
1	0.900594	0.906972	1	0.926553	0.909055	1	0.948482	1.00067	1	0.969757	0.90395
1	0.920626	0.920134	1	0.939539	0.915777	1	0.965666	1.00823	1	0.973702	0.894055
1	0.905532	0.911939	1	0.934131	0.912745	1	0.971986	1.0181	1	0.96964	0.897397
1	0.902102	0.920093	1	0.954399	0.93333	1	0.989397	1.03254	1	0.960956	0.903109
1	0.904175	0.933505	1	0.983385	0.946682	1	0.984906	1.02685	1	0.950262	0.90643
1	0.921982	0.944051	1	1.01013	0.957979	1	0.97906	1.02511	1	0.934018	0.925286
1	0.929392	0.942078	1	1.02876	0.975202	1	0.966005	1.00936	1	0.929997	0.949637
1	0.966883	0.9614	1	1.07596	1.01973	1	0.964126	0.986383	1	0.932165	0.97103
1	1.02193	0.985391	1	1.11193	1.06202	1	0.971959	0.970411	1	0.967932	0.989944
1	1.05907	1.0096	1	1.12903	1.10835	1	0.989844	0.95483	1	1.01076	1.01454
1	1.09723	1.05462	1	1.14284	1.16289	1	1.00314	0.946858	1	1.049	1.01927
1	1.17003	1.2232	1	1.16673	1.20019	1	1.02632	0.961696	1	1.07375	1.0442
1	1.18009	1.2485	1	1.16586	1.19748	1	1.02684	0.962318	1	1.08242	1.04396
1	1.15428	1.25126	1	1.15893	1.1894	1	1.01718	0.961102	1	1.07054	1.04493
1	1.1403	1.26234	1	1.1645	1.18321	1	1.01863	0.969378	1	1.03219	1.02975
1	1.09001	1.2238	1	1.15327	1.1298	1	1.01418	0.978083	1	1.01204	1.02832
1	0.985393	1.01226	1	1.12422	1.08136	1	0.993309	0.960806	1	0.990943	0.994786
1	0.960269	0.985245	1	1.0809	1.04944	1	0.987195	0.964514	1	0.990375	0.983853
1	0.961182	0.964766	1	1.0675	1.03392	1	0.987117	0.963089	1	1.00488	0.97426
1	0.946256	0.930441	1	1.01353	0.998251	1	0.964641	0.967958	1	1.01621	0.965049
1	0.958256	0.928421	1	0.96873	0.980971	1	0.944775	0.957658	1	1.00599	0.944423
1	0.977607	0.940967	1	0.931977	0.961081	1	0.938145	0.950969	1	1.00446	0.928846
1	0.986058	0.969594	1	0.911268	0.940939	1	0.947792	0.961725	1	0.998879	0.914693
1	0.99219	0.965218	1	0.872372	0.913437	1	0.939444	0.948993	1	0.992235	0.886837
1	1.01201	0.980711	1	0.872316	0.905407	1	0.943932	0.941887	1	0.991501	0.884021
1	1.02767	1.00895	1	0.889762	0.919253	1	0.962324	0.947685	1	1.00849	0.892164
1	1.02932	1.00747	1	0.898464	0.918183	1	0.958001	0.940811	1	1.00672	0.89903
1	1.02186	0.978131	1	0.9106	0.931172	1	0.961388	0.948136	1	1.01047	0.903895
1	1.01901	1.00215	1	0.934288	0.950831	1	0.974782	0.973699	1	1.01967	0.916975
1	1.02271	1.02537	1	0.940481	0.954912	1	0.98691	1.00009	1	1.03158	0.927807
1	1.01587	1.01868	1	0.948575	0.945126	1	0.995925	1.01508	1	1.02227	0.927269
1	1.01076	1.00592	1	0.948192	0.955567	1	1.0038	1.03399	1	1.02088	0.923139
1	1.00526	0.997225	1	0.954917	0.955823	1	0.995109	1.0263	1	0.997404	0.918484
1	0.999361	0.979029	1	0.955073	0.943106	1	0.995429	1.01477	1	0.963262	0.922871
1	0.961399	0.951102	1	0.966349	0.947513	1	0.978281	1.00259	1	0.942094	0.920652
1	0.945246	0.934369	1	0.967058	0.950616	1	0.984171	1.00001	1	0.93971	0.93997
1	0.963041	0.963464	1	0.976244	0.965836	1	1.01994	1.0441	1	0.943445	0.957022
1	0.975056	0.990733	1	0.978796	0.980517	1	1.04014	1.07048	1	0.967842	0.986516
1	0.985707	1.01764	1	0.982849	1.00863	1	1.06663	1.10238	1	1.00136	1.00032
1	1.01936	1.02406	1	0.979003	1.00584	1	1.07562	1.09688	1	1.0253	1.01912
1	1.03153	1.03185	1	0.97865	1.02086	1	1.06136	1.08014	1	1.02122	1.01279
1	1.02547	1.02054	1	0.983097	1.00212	1	1.02052	1.02134	1	1.01824	0.998607
1	1.01935	0.993109	1	0.966221	0.984775	1	1.00035	0.965874	1	1.0148	0.977348
1	1.03313	0.970971	1	0.954805	0.950933	1	0.990016	0.949858	1	1.01646	0.956899
1	1.03913	1.00424	1	0.976532	0.954508	1	1.05306	1.00197	1	1.00976	0.984616
1	1.03174	0.997748	1	0.955933	0.931454	1	1.04438	0.996078	1	1.01933	0.965922
1	1.0127	0.978781	1	0.943025	0.922556	1	1.03767	1.00173	1	1.0184	0.967157
1	1.00928	0.962686	1	0.938485	0.908916	1	1.04227	1.017	1	1.00629	0.9675
1	0.982976	0.959907	1	0.954142	0.927759	1	1.034	1.01691	1	0.98946	0.977394
1	0.960382	0.907009	1	0.914761	0.912104	1	0.960038	0.968632	1	0.970135	0.928073
1	0.933902	0.883577	1	0.918609	0.908321	1	0.942762	0.967441	1	0.94874	0.943774
1	0.917604	0.897348	1	0.920679	0.91632	1	0.94988	0.987963	1	0.949849	0.941836
1	0.913593	0.932988	1	0.944362	0.928372	1	0.960287	1.00478	1	0.954713	0.965542
1	0.933276	0.95039	1	0.955513	0.93968	1	0.963378	1.00409	1	0.959289	0.987344
1	0.935097	0.98561	1	1.0089	0.976387	1	0.968906	0.991607	1	0.988134	1.05132
1	0.957552	1.00201	1	1.02418	0.98631	1	0.980362	1.0024	1	1.02246	1.06936
1	0.952902	0.980042	1	1.0308	0.992946	1	0.960514	0.971266	1	1.0357	1.08615
1	0.955818	0.961619	1	1.00799	0.986116	1	0.945697	0.964176	1	1.04221	1.08115
1	0.925485	0.9401	1	0.989356	0.970382	1	0.920585	0.956551	1	1.03788	1.0613
1	0.930001	0.917139	1	0.958574	0.957394	1	0.911761	0.954102	1	1.01963	1.02467
1	0.945612	0.934445	1	0.953413	0.958153	1	0.92753	0.954509	1	1.01103	1.02542
1	0.954124	0.940405	1	0.925343	0.950721	1	0.933348	0.959434	1	0.987193	0.989059
1	0.952641	0.919263	1	0.904205	0.927936	1	0.915432	0.953531	1	0.972533	0.948769
1	0.965538	0.912715	1	0.855752	0.90431	1	0.924281	0.953	1	0.963999	0.916132
1	0.959163	0.90586	1	0.820268	0.866016	1	0.927763	0.956686	1	0.955652	0.873449
1	0.935946	0.879302	1	0.791067	0.847051	1	0.905462	0.948851	1	0.927181	0.840532
1	0.9477	0.894974	1	0.808489	0.858922	1	0.909931	0.960671	1	0.931583	0.851718
1	0.944545	0.915746	1	0.841198	0.874575	1	0.932224	0.977793	1	0.929735	0.877459
1	0.967962	0.950904	1	0.904608	0.908733	1	0.932497	0.98085	1	0.931677	0.923114
1	0.993276	0.985944	1	0.967336	0.972034	1	0.943353	0.980556	1	0.949658	0.977317
1	1.06896	1.05622	1	1.06868	1.07103	1	0.995091	1.00621	1	0.996975	1.05954
1	1.1089	1.11737	1	1.14704	1.15211	1	1.04844	1.01606	1	1.02723	1.13036
1	1.19057	1.20364	1	1.2284	1.27767	1	1.11075	1.03801	1	1.09211	1.19429
1	1.2188	1.23731	1	1.27767	1.34606	1	1.14789	1.05577	1	1.1204	1.23253
1	1.23402	1.26718	1	1.31375	1.36738	1	1.16604	1.05689	1	1.13032	1.26695
1	1.21731	1.25236	1	1.30493	1.35677	1	1.13475	1.04136	1	1.11113	1.2488
1	1.18105	1.19856	1	1.27518	1.30684	1	1.09509	1.03762	1	1.08577	1.22179
1	1.13301	1.13338	1	1.23633	1.22341	1	1.04111	1.02072	1	1.04368	1.18752
1	1.06991	1.07863	1	1.19023	1.15763	1	1.00841	1.0128	1	1.01902	1.14916
1	1.02654	1.02094	1	1.14565	1.11738	1	0.995611	1.03671	1	1.00794	1.09012
1	0.998095	1.00164	1	1.10164	1.08257	1	0.998821	1.05692	1	1.0296	1.06855
1	1.00253	1.02043	1	1.08086	1.06778	1	1.00808	1.06908	1	1.06123	1.04738
1	0.954665	1.01107	1	1.0374	1.0404	1	1.00568	1.05484	1	1.06889	1.03551
1	0.960512	0.988878	1	0.993159	1.01299	1	1.00314	1.06346	1	1.08141	1.01161
1	0.961171	0.992451	1	0.979298	1.00368	1	0.98644	1.04653	1	1.10319	1.00161
1	0.937898	0.977279	1	0.946404	0.97132	1	0.978162	1.0372	1	1.09305	0.972894
1	0.927561	0.967207	1	0.915078	0.955393	1	0.97912	1.05272	1	1.09678	0.953829
1	0.935202	0.957402	1	0.905846	0.953327	1	0.998047	1.09097	1	1.10874	0.916228
1	0.923142	0.947053	1	0.89265	0.941985	1	1.0081	1.0713	1	1.10834	0.88683
1	0.915629	0.91688	1	0.847844	0.91147	1	1.02616	1.0826	1	1.08194	0.845448
1	0.908704	0.899502	1	0.806579	0.891474	1	1.04469	1.08681	1	1.05494	0.780323
1	0.887489	0.867149	1	0.756258	0.854961	1	1.05966	1.06938	1	1.0103	0.710328
1	0.89642	0.855604	1	0.690225	0.79738	1	1.02225	1.01535	1	0.979418	0.646304
1	0.901484	0.847912	1	0.629003	0.739133	1	1.01236	0.999864	1	0.954491	0.572651
1	0.914858	0.847371	1	0.577957	0.695238	1	0.996698	0.970267	1	0.947634	0.503278
1	0.949066	0.845396	1	0.525957	0.643341	1	0.993269	0.929185	1	0.957228	0.44505
1	0.998744	0.866332	1	0.502309	0.624571	1	0.985333	0.881543	1	0.991385	0.407114
1	1.00904	0.864129	1	0.487946	0.612143	1	0.997026	0.867406	1	1.00035	0.380148
1	1.04337	0.881703	1	0.477776	0.614839	1	1.00561	0.851693	1	1.01702	0.365227
1	1.0697	0.904694	1	0.472564	0.616968	1	1.01945	0.82622	1	1.04204	0.355275
1	1.11022	0.94419	1	0.504419	0.651495	1	1.01695	0.787801	1	1.07795	0.362019
1	0.984577	0.955796	1	0.726395	0.856592	1	1.0085	0.863772	1	0.985936	0.462208
1	0.957684	0.934471	1	0.755036	0.860453	1	0.999365	0.881736	1	0.984036	0.524347
1	0.940708	0.916663	1	0.775493	0.868335	1	0.997724	0.920919	1	0.99287	0.584755
1	0.925753	0.921699	1	0.811093	0.891162	1	0.998504	0.952738	1	1.01607	0.647453
1	0.921623	0.93444	1	0.849004	0.905919	1	1.01665	0.994196	1	1.04068	0.709226
1	0.901838	0.935542	1	0.858112	0.919663	1	1.01897	1.01541	1	1.05005	0.758118
1	0.891429	0.912396	1	0.886184	0.91879	1	1.00927	1.04344	1	1.02766	0.793491
1	0.859421	0.897113	1	0.90029	0.922435	1	0.991039	1.03036	1	1.00493	0.824326
1	0.857843	0.904046	1	0.927156	0.944062	1	1.0012	1.06224	1	0.987522	0.844599
1	0.856394	0.909596	1	0.942652	0.948083	1	1.00055	1.06159	1	0.966998	0.851942
1	0.85447	0.902282	1	0.951673	0.939883	1	0.994703	1.05349	1	0.944188	0.869797
1	0.867307	0.926551	1	0.950154	0.936102	1	0.984279	1.04836	1	0.943836	0.890578
1	0.893874	0.936197	1	0.973397	0.944657	1	0.997299	1.06026	1	0.941171	0.912242
1	0.920508	0.942391	1	0.978148	0.949314	1	0.990958	1.03021	1	0.942566	0.951079
1	0.966354	0.983849	1	1.02351	0.991602	1	1.00169	1.02882	1	0.944366	0.998974
1	1.00037	1.03074	1	1.07805	1.04549	1	1.02153	1.02507	1	0.966232	1.0493
1	1.0435	1.06629	1	1.1455	1.10826	1	1.04419	1.03449	1	0.97996	1.08075
1	1.1132	1.14079	1	1.20321	1.19211	1	1.06415	1.03568	1	1.02754	1.11359
1	1.12851	1.16912	1	1.22273	1.23557	1	1.07708	1.03375	1	1.05073	1.13562
1	1.13481	1.16968	1	1.22104	1.23886	1	1.10132	1.04232	1	1.06406	1.15126
1	1.13335	1.15722	1	1.21403	1.22011	1	1.12594	1.06388	1	1.05711	1.14802
1	1.1013	1.13122	1	1.19354	1.1941	1	1.10746	1.04147	1	1.03365	1.13985
1	1.04411	1.05727	1	1.16784	1.12995	1	1.07251	1.01129	1	0.97342	1.12413
1	1.02325	1.02893	1	1.16985	1.09273	1	1.0503	0.996866	1	0.932216	1.13032
1	1.01938	1.02309	1	1.18555	1.0883	1	1.01274	0.979118	1	0.900119	1.12611
1	1.02392	1.01582	1	1.21753	1.1184	1	0.958569	0.926547	1	0.880948	1.1268
1	1.06922	1.06682	1	1.25735	1.16795	1	0.988474	0.951695	1	0.895396	1.19005
1	1.12627	1.16182	1	1.31529	1.25263	1	1.0348	0.992631	1	0.944597	1.27074
1	1.20112	1.24492	1	1.39399	1.35531	1	1.12677	1.05357	1	1.00662	1.33971
1	1.21092	1.2648	1	1.40413	1.38149	1	1.14398	1.05562	1	1.03228	1.38416
1	1.23732	1.29361	1	1.41562	1.38943	1	1.15506	1.07247	1	1.05835	1.43217
1	1.22007	1.26926	1	1.39903	1.37761	1	1.14399	1.06659	1	1.06741	1.41852
1	1.19874	1.22522	1	1.35212	1.31452	1	1.11564	1.05743	1	1.04449	1.35873
1	1.11097	1.11962	1	1.25041	1.19123	1	1.03408	1.00253	1	0.998149	1.27414
1	1.08748	1.06366	1	1.21043	1.12827	1	1.01367	1.0042	1	0.990853	1.21989
1	1.04717	1.031	1	1.15094	1.08326	1	1.00772	1.01498	1	0.995272	1.15554
1	1.03971	1.02895	1	1.12085	1.05085	1	1.00275	1.02222	1	1.01178	1.12478
1	1.03642	1.01773	1	1.08622	1.02999	1	1.00088	1.01295	1	1.03304	1.1206
1	1.07316	1.04891	1	1.09138	1.05031	1	1.01765	1.02981	1	1.06031	1.12532
1	1.087	1.08119	1	1.11073	1.06992	1	1.03694	1.03733	1	1.08061	1.13845
1	1.12281	1.10047	1	1.1541	1.10412	1	1.04653	1.03835	1	1.07176	1.18559
1	1.1422	1.14812	1	1.20284	1.14829	1	1.05574	1.03007	1	1.07405	1.25389
1	1.20351	1.23449	1	1.30761	1.25771	1	1.11491	1.06735	1	1.09793	1.34101
1	1.2533	1.32756	1	1.41447	1.36156	1	1.1701	1.10641	1	1.12164	1.44443
1	1.26958	1.36632	1	1.46149	1.41613	1	1.16859	1.10231	1	1.12649	1.50931
1	1.2663	1.3739	1	1.48038	1.43709	1	1.16753	1.08478	1	1.13442	1.53643
1	1.26334	1.35938	1	1.48589	1.43872	1	1.17548	1.09109	1	1.12825	1.52404
1	1.20207	1.28965	1	1.42106	1.36115	1	1.12103	1.05106	1	1.09922	1.46968
1	1.10332	1.14677	1	1.29506	1.23327	1	1.03535	0.994336	1	1.04577	1.3555
1	1.05035	1.05159	1	1.20017	1.13152	1	0.994972	0.966024	1	1.02053	1.2545
1	1.00409	1.00662	1	1.13623	1.0697	1	0.97935	0.973437	1	1.01379	1.18859
1	0.972727	0.954519	1	1.06945	1.02025	1	0.952977	0.971721	1	1.01696	1.13148
1	0.942562	0.911611	1	1.02993	0.975986	1	0.948736	0.978539	1	1.03332	1.0945
1	0.952132	0.920876	1	1.00391	0.966532	1	0.971028	0.98985	1	1.05186	1.06967
1	0.927016	0.91569	1	0.986907	0.950921	1	0.979504	1.015	1	1.04494	1.0422
1	0.913623	0.897881	1	0.953997	0.926452	1	0.96497	1.00998	1	1.04029	1.02242
1	0.90727	0.891703	1	0.946004	0.915775	1	0.952887	1.00646	1	1.03633	1.0048
1	0.909009	0.89043	1	0.928527	0.912199	1	0.95534	1.03156	1	1.00458	0.992964
1	0.888919	0.876862	1	0.922185	0.900428	1	0.930442	1.03035	1	0.987681	0.980782
1	0.891312	0.8864	1	0.92586	0.882526	1	0.920679	1.01807	1	0.975913	0.971813
1	0.873458	0.879983	1	0.926404	0.87935	1	0.899993	1.0063	1	0.958508	0.953059
1	0.850354	0.869192	1	0.904171	0.864921	1	0.89176	1.00981	1	0.946839	0.955585
1	0.823797	0.857247	1	0.892334	0.85394	1	0.881196	0.990442	1	0.93027	0.930804
1	0.825721	0.851872	1	0.883921	0.840901	1	0.869914	0.977501	1	0.924989	0.938054
1	0.826101	0.840119	1	0.869713	0.846335	1	0.859765	0.982539	1	0.917871	0.944802
1	0.840425	0.843163	1	0.875796	0.848145	1	0.880816	0.995095	1	0.922613	0.949477
1	0.848821	0.847428	1	0.889912	0.858856	1	0.874581	0.97143	1	0.917737	0.933379
1	0.847283	0.839152	1	0.899156	0.864213	1	0.856153	0.95664	1	0.920777	0.934497
1	0.842485	0.831474	1	0.90706	0.882033	1	0.869187	0.942149	1	0.916216	0.908267
1	0.838341	0.826481	1	0.896914	0.878494	1	0.867754	0.920679	1	0.917455	0.902441
1	0.836876	0.834337	1	0.903345	0.881196	1	0.849661	0.904465	1	0.916796	0.901522
1	0.869148	0.857582	1	0.914009	0.887144	1	0.880837	0.928987	1	0.938561	0.908921
1	0.902149	0.884791	1	0.924309	0.898995	1	0.907111	0.945869	1	0.96658	0.918493
1	0.917823	0.915527	1	0.936394	0.897711	1	0.914132	0.969856	1	0.982698	0.94351
1	0.947296	0.955935	1	0.958072	0.908823	1	0.941767	1.00132	1	1.01014	0.962928
1	0.956149	0.977183	1	0.974438	0.921366	1	0.976949	1.03169	1	1.02473	0.959258
1	0.931295	0.954682	1	0.977589	0.937772	1	0.98002	1.02964	1	1.02256	0.960278
1	0.927165	0.960776	1	0.976278	0.938691	1	0.981846	1.0315	1	1.00077	0.965781
1	0.923614	0.955392	1	0.972219	0.943941	1	0.996117	1.04236	1	0.988279	0.966656
1	0.900573	0.933646	1	0.968544	0.955632	1	0.978059	1.03957	1	0.97337	0.953556
1	0.898242	0.904029	1	0.962943	0.956871	1	0.978347	1.03501	1	0.966568	0.966833
1	0.910311	0.922775	1	0.978955	0.954028	1	0.972066	1.03463	1	0.965981	0.964931
1	0.930921	0.93889	1	0.981236	0.959231	1	0.975148	1.02279	1	0.978419	0.966541
1	0.948741	0.940128	1	0.976282	0.948169	1	0.960739	0.996424	1	0.973622	0.965063
1	0.963743	0.940832	1	0.984728	0.955233	1	0.954883	0.977593	1	0.976449	0.982554
1	1.00123	0.967132	1	1.00089	0.978329	1	0.943588	0.943425	1	0.979453	1.01162
1	1.03036	0.986255	1	1.02239	1.01572	1	0.954663	0.936659	1	0.980521	1.04542
1	1.06526	1.01186	1	1.06737	1.06806	1	0.963713	0.945846	1	0.981919	1.0764
1	1.11165	1.06778	1	1.13491	1.144	1	1.00028	0.966559	1	1.0318	1.1372
1	1.14346	1.11504	1	1.20216	1.20103	1	1.03729	0.983334	1	1.04914	1.20582
1	1.17594	1.17282	1	1.28018	1.2698	1	1.08103	1.01991	1	1.06308	1.28462
1	1.23301	1.25594	1	1.3891	1.37275	1	1.13368	1.05839	1	1.1174	1.39808
1	1.29488	1.36035	1	1.49211	1.46396	1	1.19743	1.10028	1	1.1734	1.5096
1	1.3116	1.38195	1	1.53606	1.49823	1	1.21748	1.11739	1	1.16762	1.5661
1	1.33146	1.40137	1	1.57115	1.52887	1	1.21658	1.11564	1	1.17476	1.58756
1	1.30213	1.37424	1	1.53467	1.48157	1	1.18143	1.09114	1	1.1561	1.53207
1	1.23286	1.28409	1	1.43817	1.37907	1	1.12816	1.04368	1	1.08797	1.43033
1	1.14751	1.14016	1	1.32999	1.25736	1	1.06194	0.988341	1	1.03295	1.31628
1	1.10635	1.08395	1	1.25857	1.19646	1	1.02767	0.954259	1	1.01513	1.22356
1	1.07067	1.04105	1	1.17841	1.12991	1	1.01289	0.943009	1	0.996241	1.14211
1	1.07707	1.05056	1	1.14831	1.12333	1	1.02384	0.950234	1	1.0071	1.09646
1	1.08701	1.07191	1	1.11664	1.10785	1	1.02534	0.958097	1	1.02451	1.06927
1	1.07235	1.0826	1	1.11365	1.11598	1	1.02508	0.965658	1	1.01898	1.05067
1	1.06325	1.08083	1	1.14761	1.12483	1	1.00312	0.950874	1	1.01129	1.05909
1	1.06705	1.09024	1	1.20626	1.17149	1	1.0105	0.951465	1	0.995848	1.08215
1	1.06044	1.08841	1	1.26104	1.20284	1	1.00699	0.950064	1	0.983687	1.13373
1	1.10582	1.13352	1	1.36356	1.28529	1	1.03284	0.960134	1	0.989078	1.20783
1	1.16816	1.23343	1	1.46484	1.38426	1	1.06952	0.98576	1	1.00989	1.29737
1	1.24693	1.37348	1	1.54456	1.48308	1	1.15163	1.04896	1	1.05568	1.39635
1	1.28495	1.45129	1	1.5827	1.54704	1	1.20092	1.09987	1	1.10539	1.47771
1	1.31677	1.50869	1	1.62586	1.6164	1	1.23896	1.13995	1	1.1467	1.52837
1	1.31829	1.50348	1	1.6037	1.60552	1	1.23489	1.14727	1	1.1639	1.50376
1	1.30156	1.45022	1	1.52902	1.53731	1	1.20953	1.13394	1	1.16273	1.44592
1	1.2686	1.36448	1	1.42919	1.45615	1	1.16807	1.11739	1	1.15734	1.35674
1	1.22957	1.28242	1	1.35929	1.38537	1	1.12046	1.07286	1	1.12244	1.2636
1	1.19015	1.20216	1	1.26669	1.27015	1	1.14349	1.10185	1	1.08748	1.18658
1	1.12511	1.12495	1	1.19012	1.19176	1	1.1077	1.08418	1	1.0467	1.13779
1	1.08335	1.06911	1	1.13931	1.1375	1	1.08551	1.06483	1	1.01776	1.09532
1	1.02969	1.01052	1	1.10704	1.08321	1	1.05192	1.03719	1	0.969244	1.05397
1	1.01437	0.992035	1	1.07392	1.03128	1	1.02814	1.03032	1	0.960629	1.0268
1	0.981633	0.954357	1	1.04062	1.01158	1	0.945984	0.952892	1	0.952361	0.987175
1	0.986465	0.968317	1	1.04213	1.00146	1	0.955291	0.950091	1	0.981532	0.963507
1	0.982246	0.981155	1	1.02229	0.996258	1	0.963773	0.970582	1	0.990191	0.947688
1	0.992915	0.987542	1	1.01457	1.00796	1	0.990763	0.996656	1	1.02251	0.94779
1	0.989157	0.988231	1	1.00684	1.01858	1	0.992005	0.993663	1	1.04117	0.958007
1	0.973129	0.986602	1	0.985483	1.00591	1	0.977309	0.988509	1	1.02963	0.958812
1	0.977747	0.975298	1	0.959965	1.00914	1	0.964861	0.99324	1	1.01223	0.969564
1	0.977587	0.961247	1	0.960793	1.00694	1	0.965877	0.979788	1	0.999675	0.969106
1	0.967066	0.946211	1	0.953437	1.00135	1	0.943675	0.964061	1	0.97118	0.966275
1	0.952936	0.925486	1	0.939017	0.974784	1	0.943069	0.952652	1	0.953498	0.945929
1	0.976862	0.936886	1	0.932146	0.959544	1	0.96408	0.965712	1	0.965325	0.927054
1	0.978606	0.945919	1	0.92346	0.947205	1	0.983529	0.968026	1	0.992895	0.923882
1	0.989633	0.947266	1	0.907388	0.93185	1	0.983578	0.976182	1	1.01091	0.900939
1	0.994876	0.954875	1	0.903582	0.917548	1	0.989199	0.970147	1	1.0245	0.901627
1	1.00601	0.973896	1	0.922977	0.939532	1	1.00894	0.99165	1	1.02283	0.906046
1	0.99665	0.97085	1	0.947621	0.95341	1	0.992107	0.974905	1	1.01164	0.913825
1	0.98428	0.993311	1	0.969388	0.960116	1	0.992628	0.984498	1	0.995535	0.918772
1	0.996449	1.04223	1	1.01524	0.994107	1	1.0209	1.01261	1	0.992311	0.978939
1	0.990484	1.0554	1	1.01391	0.987439	1	1.04174	1.04659	1	0.999017	0.976511
1	0.991325	1.07674	1	1.00543	0.983387	1	1.03842	1.05901	1	1.02691	0.994449
1	1.04191	1.14187	1	1.00837	1.02049	1	1.08692	1.14172	1	1.08642	1.01804
1	1.04375	1.11644	1	1.01471	1.03037	1	1.07822	1.14705	1	1.09919	1.0227
1	1.00679	1.07679	1	0.993021	1.0213	1	1.05447	1.11923	1	1.10276	0.99302
1	1.00119	1.06485	1	0.991315	1.02088	1	1.03364	1.08943	1	1.08667	0.993385
1	0.988016	1.03306	1	1.00859	1.02201	1	1.02671	1.08038	1	1.06955	0.995052
1	0.917813	0.95527	1	0.998899	0.981644	1	0.990978	1.00756	1	1.00357	0.967358
1	0.914834	0.959371	1	0.987673	0.976244	1	1.00114	1.00727	1	0.984435	0.955293
1	0.918751	0.941823	1	0.989239	0.979197	1	0.990168	1.01724	1	0.98426	0.949856
1	0.924716	0.959708	1	1.0067	1.00709	1	1.01631	1.04559	1	1.00326	0.964566
1	0.924678	0.97672	1	1.00356	1.01112	1	1.01879	1.04947	1	1.02562	0.973194
1	0.938864	0.981792	1	0.998751	1.00568	1	1.00532	1.05432	1	1.06339	0.982966
1	0.932668	0.967827	1	0.983353	1.00171	1	1.00093	1.05209	1	1.06963	0.989331
1	0.920608	0.96694	1	0.982831	0.994924	1	1.00503	1.05524	1	1.06892	0.981609
1	0.902165	0.946646	1	0.983265	0.980392	1	0.97748	1.03646	1	1.05513	0.979963
1	0.898121	0.925048	1	0.980526	0.964651	1	0.960685	1.03746	1	1.01614	0.954136
1	0.88699	0.913448	1	0.980217	0.96486	1	0.962131	1.03239	1	0.986524	0.947894
1	0.888811	0.91785	1	0.999667	0.961892	1	0.953664	1.03923	1	0.979549	0.945558
1	0.912479	0.939707	1	0.999097	0.949156	1	0.937833	1.02471	1	0.968739	0.942263
1	0.930585	0.945028	1	0.988692	0.948233	1	0.946394	1.03304	1	0.962183	0.934498
1	0.92743	0.953878	1	0.98232	0.966371	1	0.958472	1.03354	1	0.977821	0.948053
1	0.928558	0.990858	1	0.97899	0.953934	1	0.982654	1.04544	1	0.990598	0.960882
1	0.947241	1.01545	1	0.978422	0.962948	1	1.00534	1.05214	1	0.992945	0.95822
1	0.959263	1.02416	1	0.987967	0.993797	1	1.02715	1.06549	1	1.00355	0.966119
1	0.9728	1.03104	1	1.01142	1.00681	1	1.03031	1.04367	1	1.00804	0.990967
1	0.98973	1.03713	1	1.02283	1.01178	1	1.02928	1.0151	1	0.989934	0.988692
1	1.01703	1.01759	1	1.03941	1.04839	1	0.998779	0.982945	1	0.988294	0.987656
1	1.01433	1.00645	1	1.04027	1.05917	1	0.991266	0.956996	1	0.997008	0.987655
1	1.0292	1.02096	1	1.03536	1.06417	1	1.00909	0.941128	1	1.0191	0.977834
1	1.0421	1.02832	1	1.0454	1.07389	1	1.02099	0.947228	1	1.02415	0.963304
1	1.05448	1.03793	1	1.05338	1.07811	1	1.02139	0.95246	1	1.03654	0.970346
1	1.04519	1.03286	1	1.04461	1.05956	1	1.02203	0.953925	1	1.02828	0.967751
1	1.05799	1.03259	1	1.04218	1.05152	1	1.01837	0.951351	1	1.02563	0.958163
1	1.05762	1.02573	1	1.04511	1.03729	1	1.00048	0.96186	1	1.01801	0.975496
1	1.02144	0.988783	1	1.01301	1.00194	1	0.979795	0.9554	1	1.00863	0.971458
1	1.00388	0.967656	1	0.99259	0.974012	1	0.979605	0.966873	1	1.00141	0.971138
1	0.978724	0.947666	1	0.976028	0.955836	1	0.975786	0.966387	1	0.994035	0.971451
1	0.935574	0.929682	1	0.971326	0.948487	1	0.973794	0.978005	1	0.976615	0.975314
1	0.904274	0.908095	1	0.963345	0.933099	1	0.964644	0.972523	1	0.948962	0.971759
1	0.903351	0.910453	1	0.973758	0.939618	1	0.953547	0.963349	1	0.942701	0.986508
1	0.927751	0.925073	1	0.987945	0.962541	1	0.952884	0.959818	1	0.952208	0.997124
1	0.96732	0.951346	1	1.01292	0.98492	1	0.971744	0.981117	1	0.964658	0.996971
1	0.99658	0.969824	1	1.0264	1.00202	1	0.979298	0.981489	1	0.979965	1.025
1	1.02311	0.992691	1	1.04211	1.0324	1	1.01272	0.999919	1	1.00215	1.03507
[truncated: 226 more rows]

## Sheet: 5c right
wt log DNA	wt 24h DNA	wt 48h DNA	spt3 log DNA	spt3 24h DNA	spt3 48h DNA	rad52 log DNA	rad52 24h DNA	rad52 48h DNA	sac3 log DNA	sac3 24h DNA	sac3 48h DNA
1	1.11288	1.1964	1	0.662891	0.863186	1	1.04855	0.906452	1	1.11458	0.481631
1	1.05278	1.09963	1	0.67573	0.879313	1	1.02834	0.905919	1	1.0733	0.496481
1	0.986344	0.973248	1	0.69019	0.887484	1	0.987031	0.91351	1	1.00737	0.515712
1	0.964183	0.92713	1	0.721177	0.91956	1	0.987509	0.93734	1	0.997427	0.566733
1	0.939519	0.925814	1	0.779224	0.960669	1	0.967657	0.94635	1	0.997107	0.634861
1	0.932128	0.93838	1	0.810293	0.978823	1	0.980686	0.984433	1	1.01833	0.699542
1	0.933778	0.950909	1	0.840046	0.981141	1	1.00372	1.01865	1	1.05776	0.752232
1	0.945691	0.972328	1	0.859969	1.00342	1	1.02491	1.05514	1	1.09733	0.806149
1	0.938039	0.979989	1	0.878812	0.99329	1	1.01858	1.06399	1	1.09795	0.833475
1	0.96373	0.987798	1	0.896498	0.986362	1	1.02253	1.07746	1	1.094	0.87001
1	0.945262	0.992183	1	0.916747	0.986496	1	1.01577	1.07181	1	1.08466	0.902545
1	0.94085	0.984712	1	0.915093	0.981773	1	0.997011	1.05543	1	1.0712	0.923186
1	0.94085	0.995354	1	0.937769	0.985015	1	1.01182	1.05882	1	1.05936	0.953184
1	0.957693	1.01273	1	0.955303	1.00251	1	1.02449	1.06617	1	1.07141	1.00376
1	0.960732	1.02802	1	0.92937	0.984765	1	1.02877	1.07657	1	1.06401	1.01021
1	1.00016	1.04258	1	0.932497	0.985741	1	1.03928	1.08169	1	1.08426	1.02354
1	1.02183	1.04604	1	0.943823	0.986375	1	1.05193	1.09689	1	1.07578	1.03073
1	1.04347	1.04933	1	0.936283	0.986148	1	1.0478	1.08767	1	1.10182	1.02677
1	1.04486	1.05093	1	0.922523	0.977075	1	1.04011	1.06182	1	1.08028	1.00992
1	1.03069	1.04049	1	0.931463	0.989845	1	1.03208	1.04799	1	1.07094	0.992014
1	1.05165	1.066	1	0.920184	0.983966	1	1.0319	1.05017	1	1.04678	0.964249
1	1.05522	1.07111	1	0.907605	0.97817	1	1.02468	1.04553	1	1.04586	0.952236
1	1.04601	1.06142	1	0.900768	0.968016	1	1.01775	1.04842	1	1.00069	0.935838
1	1.02477	1.03197	1	0.888111	0.951796	1	1.00217	1.04303	1	0.972568	0.91685
1	1.01646	1.0133	1	0.878286	0.921475	1	0.982983	1.03149	1	0.948036	0.906092
1	0.959965	0.952583	1	0.871378	0.913364	1	0.958222	1.0109	1	0.929889	0.919793
1	0.92724	0.929751	1	0.872714	0.900266	1	0.929604	0.991399	1	0.89987	0.918952
1	0.898155	0.922414	1	0.872403	0.900014	1	0.926112	0.988817	1	0.908448	0.935103
1	0.90627	0.955168	1	0.892236	0.915277	1	0.935023	1.01901	1	0.928233	0.953632
1	0.890066	0.976487	1	0.910258	0.944419	1	0.952627	1.05195	1	0.948	0.966459
1	0.903139	0.983541	1	0.916802	0.94522	1	0.964238	1.07306	1	0.967427	0.977689
1	0.901006	1.00328	1	0.928282	0.968587	1	0.993804	1.09658	1	0.991461	0.995863
1	0.89416	0.988297	1	0.942475	0.973174	1	0.983186	1.09186	1	0.979453	0.984154
1	0.872196	0.955933	1	0.93263	0.960603	1	0.955335	1.06592	1	0.979706	0.974851
1	0.871196	0.930848	1	0.930643	0.950991	1	0.93961	1.04134	1	0.963685	0.981494
1	0.857323	0.936872	1	0.946809	0.953056	1	0.931259	1.02314	1	0.965569	0.983925
1	0.855743	0.923926	1	0.950824	0.940567	1	0.929362	1.0202	1	0.952666	0.979164
1	0.858949	0.917252	1	0.93854	0.929123	1	0.914915	1.00346	1	0.949104	0.974408
1	0.869138	0.914863	1	0.931789	0.922173	1	0.923119	1.00515	1	0.934808	0.985183
1	0.907139	0.966214	1	0.966649	0.956322	1	1.02436	1.05028	1	0.947085	1.03218
1	0.921731	0.95626	1	0.952275	0.937126	1	1.0462	1.06524	1	0.927382	1.03805
1	0.930795	0.954978	1	0.951704	0.93536	1	1.01949	1.04366	1	0.918598	1.0296
1	0.967597	0.990713	1	0.977282	0.956303	1	1.04463	1.05256	1	0.927331	1.05224
1	1.00177	1.0201	1	1.02037	0.994385	1	1.06587	1.05144	1	0.943125	1.05843
1	1.02847	1.01799	1	1.01925	1.00488	1	1.0036	1.0123	1	0.949504	1.05204
1	1.07709	1.09403	1	1.06869	1.07768	1	1.02189	1.01745	1	0.982812	1.06694
1	1.13569	1.17277	1	1.1462	1.16924	1	1.07164	1.04608	1	1.04388	1.10626
1	1.15879	1.21267	1	1.1987	1.22691	1	1.09438	1.05046	1	1.06589	1.13408
1	1.18023	1.25112	1	1.22108	1.25659	1	1.10166	1.05821	1	1.06431	1.16061
1	1.17737	1.26809	1	1.24311	1.27247	1	1.09394	1.05656	1	1.05817	1.15527
1	1.17037	1.24309	1	1.24762	1.26206	1	1.07751	1.03484	1	1.04535	1.15202
1	1.13811	1.20948	1	1.20931	1.2143	1	1.04543	1.01234	1	1.00743	1.13668
1	1.12443	1.18163	1	1.15008	1.16589	1	1.02541	1.01527	1	0.991319	1.11166
1	1.10272	1.14422	1	1.10935	1.11639	1	1.02581	1.01952	1	0.992821	1.06804
1	1.09009	1.14138	1	1.07773	1.0781	1	1.04314	1.03643	1	0.997436	1.04809
1	1.05838	1.13196	1	1.03373	1.04011	1	1.04421	1.04844	1	0.998099	1.02643
1	1.04629	1.09917	1	1.0161	1.01759	1	1.05102	1.0613	1	0.988037	1.00777
1	1.01517	1.07621	1	1.0152	1.00395	1	1.02523	1.03534	1	0.970742	0.995882
1	0.997363	1.06691	1	1.02062	0.996938	1	1.0052	1.02693	1	0.959001	1.01012
1	1.01354	1.04416	1	1.03681	1.01437	1	0.997231	1.01707	1	0.965566	1.02909
1	1.03689	1.04885	1	1.07928	1.05845	1	0.99821	1.02854	1	0.970844	1.05643
1	1.06253	1.06694	1	1.08051	1.07104	1	0.986483	1.0227	1	0.997264	1.06706
1	1.09138	1.08573	1	1.07448	1.08561	1	1.02369	1.04469	1	1.0371	1.07676
1	1.10003	1.08368	1	1.02995	1.07575	1	1.01315	1.03521	1	1.06345	1.06153
1	1.11218	1.09228	1	1.0116	1.07286	1	1.03487	1.04399	1	1.08257	1.0412
1	1.09352	1.07124	1	0.969561	1.0254	1	1.01729	1.02293	1	1.07969	1.02291
1	1.06984	1.05255	1	0.955968	1.0008	1	1.01567	1.00143	1	1.05842	0.997773
1	1.04383	1.02298	1	0.93041	0.968502	1	0.984248	0.968097	1	1.02571	0.978887
1	1.02913	1.00056	1	0.927545	0.957054	1	0.987798	0.968329	1	1.00077	0.964363
1	0.990061	0.969924	1	0.900848	0.915451	1	0.967356	0.960124	1	0.974412	0.938097
1	0.987763	0.971493	1	0.881531	0.911995	1	0.97548	0.971122	1	0.967949	0.924168
1	0.980839	0.974397	1	0.872109	0.910825	1	0.997793	1.00336	1	0.968024	0.923737
1	0.990323	0.992808	1	0.87839	0.905469	1	1.01769	1.02351	1	0.987839	0.926486
1	0.9999	1.00701	1	0.894042	0.917234	1	1.03734	1.04643	1	1.00768	0.946297
1	1.01248	1.02824	1	0.925024	0.948702	1	1.04156	1.03889	1	1.00872	0.988016
1	1.02196	1.03377	1	0.971759	0.965238	1	1.03971	1.02876	1	0.998343	1.0331
1	1.05025	1.05365	1	1.02141	0.985606	1	1.02043	1.01486	1	0.987806	1.09766
1	1.07608	1.08679	1	1.09205	1.05669	1	1.0237	1.02561	1	0.978626	1.17705
1	1.11369	1.14795	1	1.16817	1.13736	1	1.0475	1.03952	1	0.977822	1.26569
1	1.19006	1.26656	1	1.29464	1.2472	1	1.10847	1.09308	1	1.00588	1.3863
1	1.28591	1.44369	1	1.45617	1.41879	1	1.20447	1.1699	1	1.07365	1.54821
1	1.34699	1.55858	1	1.57079	1.5551	1	1.26188	1.20798	1	1.12141	1.67108
1	1.3683	1.59702	1	1.60944	1.59111	1	1.27918	1.21334	1	1.13481	1.71879
1	1.35874	1.58322	1	1.59936	1.55843	1	1.25763	1.1949	1	1.12171	1.70485
1	1.32389	1.51762	1	1.53029	1.49595	1	1.22213	1.17675	1	1.10043	1.632
1	1.23557	1.37312	1	1.37863	1.3476	1	1.13447	1.11711	1	1.04687	1.50092
