# Supplementary material for: Senescence in yeast is associated with amplified linear fragments of chromosome XII rather than ribosomal DNA circle accumulation
Source: PLoS Biol. 2023 Aug 29;21(8):e3002250. doi: 10.1371/journal.pbio.3002250 (PMC10464983; doi:10.1371/journal.pbio.3002250)
Supplement: S8 File — (ZIP) [file pbio.3002250.s021.zip › underlying data/figure 6.xlsx]

## Sheet: 6a
wt log	wt 24h	wt 48h	mus81 log	mus81 24h	mus81 48h	blank
0.021397	3.12058	3.19237	0.016904	0.421232	0.299172	0

## Sheet: 6b tom70
	WT-LOG	MUS81Δ-LOG	WT-24h	MUS81Δ-24h	WT-48h	MUS81Δ-48h
A.29+A.31	4494	3352	7346	9563	18972	16261
A.41	2666	1368	7377	7123	18821	17108
A.42	2867	2692	8568	10653	18450	15229

## Sheet: 6b wga
	WT-LOG	MUS81Δ-LOG	WT-24h	MUS81Δ-24h	WT-48h	MUS81Δ-48h
A.29 + A.31	132.9	185.2	5034	5122	11377	6799
A.41	211.5	264.1	5800	6303	10466	7941
A.42	214.3	245.1	5536	5497	11001	7366

## Sheet: 6c
	Singles	Doubles (or more)
WT-LOG	40.945	59.055
WT-24h	47.1944	52.8056
WT-48h	55.6936	44.3064
Mus81-LOG	35.9128	64.0872
Mus81-24h	36.4186	63.5814
Mus81-48h	38.2775	61.7225

## Sheet: 6d left
wt log	wt 24	wt 48	mus81 log	mus81 24	mus81 48
0	3.81436	3.51009	0	1.59658	2.50961
0	0.023862	0.279762	0	0.453401	0.621506
0	1.58892	0.604353	0	0.935618	0.290912
0	1.0875	1.82565	0	1.14647	1.6194
0	1.00316	1.39398	0	1.03343	1.45272
0	0.213264	0.470539	0	0.97207	0.809698
0	-0.58253	-0.83068	0	-0.2462	-0.65481
0	0.963333	1.91368	0	1.75321	2.126
0	2.09788	1.52835	0	1.51162	2.82036
0	0.412022	0.872795	0	1.02732	1.36844
0	1.58892	2.92628	0	2.17258	3.52788
0	-0.4052	-0.73213	0	-0.07008	-0.30606
0	-0.06934	0.87778	0	0.793787	1.38014
0	2.13299	3.56121	0	2.72311	3.43261
0	-0.98872	-1.36212	0	-0.70896	-0.9841
0	0.291694	0.869688	0	0.501545	0.955704
0	0.967162	1.67297	0	1.7646	2.01837
0	2.39976	3.61329	0	2.73521	3.24651
0	-0.13398	0.160692	0	0.402567	0.382257
0	-1.11736	-1.9087	0	-0.98577	-1.50804
0	0.224138	0.335625	0	0.697744	0.851672
0	-0.13646	-0.03783	0	0.191958	0.364607
0	-0.21018	-0.41301	0	0.106627	-0.23575
0	1.8054	0.604353	0	0.435618	2.60388
0	-0.2075	-0.48733	0	0.191745	-0.55012
0	-0.73693	-1.04253	0	-0.27763	-0.66232
0	0.202069	0.197876	0	0.469602	0.726918
0	-0.04427	0.240021	0	0.550999	0.600662
0	0.965254	1.6906	0	1.38569	1.78333
0	0.101285	0.426458	0	0.486719	0.648768
0	0.227255	0.814373	0	1.00489	1.59903
0	-0.56721	-0.79979	0	-0.17176	-0.15965
0	-0.137	0.550868	0	0.69908	0.798057
0	2.3988	3.50974	0	3.35726	3.75407
0	-0.20273	-0.14038	0	0.206567	0.157948
0	-0.89539	-1.60325	0	-0.64291	-1.13872
0	-0.7066	-1.25074	0	-0.55701	-0.96892
0	0.675138	0.301765	0	0.539911	0.238427
0	0.142537	0.532924	0	0.791387	0.941866
0	-0.55238	-0.36168	0	0.066031	-0.09771
0	0.889287	1.23328	0	1.41924	1.55611
0	0.452814	1.1574	0	0.824113	1.42392
0	-0.19825	0.217038	0	0.316548	0.366503
0	0.474864	1.10019	0	0.906351	0.988353
0	1.85557	3.32126	0	2.71462	3.3126
0	-0.50243	-0.02617	0	0.052797	0.282194
0	0.045262	0.445858	0	0.545487	0.704994
0	-0.32724	-0.45793	0	0.036407	-0.15371
0	0.304865	0.88085	0	0.720033	0.901929
0	0.126903	0.670359	0	0.619457	0.78834
0	1.02037	1.8676	0	1.7921	2.2565
0	0.373569	0.385711	0	0.522591	0.500028
0	0.462684	0.676233	0	0.958375	1.05317
0	-0.71448	-1.01044	0	-0.67721	-0.78558
0	-0.10928	0.06002	0	0.420001	0.383958
0	1.03914	1.25599	0	1.53222	1.45289
0	1.51292	2.52835	0	3.52058	2.98707
0	1.29266	2.02191	0	1.51507	1.61378
0	0.293768	0.75957	0	0.523154	1.13038
0	0.003806	0.684564	0	0.674643	0.728904
0	-1.01075	-1.32206	0	-0.47016	-0.58139
0	-0.84572	-1.41417	0	-0.50017	-0.87765
0	0.644987	0.818772	0	0.572936	0.543311
0	0.739374	1.35816	0	1.1487	1.61974
0	0.328402	0.809692	0	0.909122	1.18963
0	0.823744	1.56628	0	1.47413	1.5149
0	0.226131	0.498407	0	0.821697	0.832573
0	0.945619	1.52301	0	1.32636	1.39049
0	1.15134	1.47249	0	1.49299	1.95147
0	1.7175	1.85537	0	2.16177	2.08522
0	-0.14579	-0.11902	0	-0.19517	0.19656
0	0.089046	0.077414	0	0.592994	0.523316
0	0.644438	2.11331	0	2.15432	2.14113
0	0.844772	0.89636	0	1.19176	1.18925
0	1.08892	1.68931	0	2.24858	2.89636
0	0.364863	0.832664	0	0.660657	0.892118
0	0.676503	1.00503	0	0.519816	1.00866
0	0.360918	0.668829	0	1.43562	1.36691
0	1.7294	0.95235	0	1.02058	-0.20909
0	-0.11227	0.3639	0	0.300076	0.600235
0	0.120412	0.529845	0	0.708453	1.04148
0	0.01223	0.082843	0	0.520314	0.520603
0	0.591813	1.22687	0	0.876309	1.07756
0	0.553748	1.18402	0	1.33768	1.41297
0	0.643856	0.723951	0	0.953696	0.919561
0	-0.49664	-0.68616	0	0.171854	-0.06091
0	-0.54992	-0.64275	0	-0.14795	-0.26479
0	0.187303	1.03389	0	1.19629	0.989573
0	0.738785	1.63709	0	1.27905	1.74304
0	0.769477	1.34224	0	1.18559	1.61567
0	-0.00376	0.404194	0	0.365949	0.502082
0	-0.92912	-1.60117	0	-0.88552	-1.54437
0	1.02992	1.57697	0	1.62597	1.58242
0	2.22285	3.58351	0	3.55303	4.08797
0	2.36817	3.75608	0	3.43059	4.138
0	-0.09002	0.267104	0	0.308491	0.560754
0	-0.1923	0.870224	0	0.588077	0.824972
0	2.63308	3.60606	0	2.77183	2.86022
0	-0.47925	-0.32441	0	-0.21468	-0.22859
0	1.27146	1.02069	0	1.62487	1.27428
0	0.441655	1.23613	0	1.11238	1.44494
0	1.25008	2.51537	0	2.0025	2.62134
0	0.263432	0.285038	0	0.523102	0.516065
0	0.771615	1.37442	0	1.3993	1.73611
0	0.096104	0.022987	0	0.477041	0.49354
0	-0.13149	-0.10958	0	0.389631	0.273777
0	0.072774	0.190018	0	0.649674	0.128414
0	0.525006	1.11678	0	1.21147	1.5298
0	-0.72848	-1.11833	0	-0.48487	-1.41171
0	1.14444	1.27106	0	1.43562	1.49843
0	0.468984	0.681693	0	1.40492	1.60963
0	0.411021	0.851319	0	0.97786	0.939126
0	3.53897	4.03241	0	3.87622	4.19244
0	-0.06375	-0.15179	0	0.454736	0.175404
0	2.58892	3.60435	0	2.36184	2.60388
0	1.59715	2.24784	0	1.83546	2.20701
0	1.13043	1.86032	0	1.77096	2.48728
0	0.349718	0.43342	0	0.714282	0.578368
0	1.64607	2.36911	0	2.36504	2.61301
0	0.011048	0.372076	0	0.619366	0.655775
0	-0.32312	0.018348	0	0.598829	0.670187
0	-0.85852	-1.21354	0	-0.52268	-0.7538
0	-0.49224	-0.22726	0	-0.1039	0.125743
0	0.098647	0.305689	0	0.661099	0.723991
0	1.43692	2.53731	0	1.58762	3.67263
0	2.29342	2.67379	0	2.20656	2.82548
0	2.39725	2.74977	0	2.23401	2.89208
0	1.51292	1.39683	0	-0.06438	0.951876
0	1.43016	2.1902	0	2.19659	2.29329
0	0.440395	1.1408	0	1.11533	1.37869
0	-0.30721	-0.64392	0	-0.07577	-0.70844
0	-0.55515	-0.32158	0	-0.58583	-0.31516
0	-0.87699	-0.72332	0	-1.02354	-1.01673
0	-0.06308	1.88958	0	0.596582	1.32991
0	-0.30551	-0.24557	0	0.151393	0.11376
0	-0.21298	-0.11663	0	0.496521	0.163642
0	0.562858	1.53421	0	1.56443	2.13795
0	0.691789	1.05967	0	1.44011	1.71626
0	0.773769	1.6938	0	1.83813	2.07623
0	-0.29173	-0.49155	0	0.070389	-0.24159
0	0.019984	0.323166	0	0.707036	0.486832
0	-0.55345	-0.93918	0	-0.24984	-0.7515
0	1.20715	1.74362	0	1.42672	1.74792
0	0.448315	1.24225	0	1.21814	1.46977
0	3.3054	3.82083	0	2.67258	2.27059
0	1.6909	1.71173	0	1.27781	1.26577
0	-0.38796	0.278511	0	0.5809	0.934534
0	0.356411	1.05426	0	0.678068	1.11792
0	1.01292	1.02835	0	1.51162	0.366913
0	0.490307	0.648638	0	0.725615	0.593231
0	0.294266	0.152224	0	0.632014	0.048763
0	1.8054	1.10435	0	0.511619	1.52788
0	1.11003	0.816759	0	1.51781	1.37767
0	1.13647	0.991639	0	0.846373	0.517721
0	-0.23543	-0.0824	0	0.086909	0.054381
0	0.724597	1.16853	0	1.20768	1.07135
0	6.48429	7.29151	0	4.41804	4.29071
0	6.76989	7.80286	0	6.14788	6.10772
0	4.25885	5.19605	0	5.0228	4.72145
0	0.507406	1.13952	0	0.857318	1.36879
0	-0.03031	0.469091	0	0.395668	0.750305
0	5.91981	7.32066	0	6.19297	7.14408
0	5.45191	6.77338	0	5.16458	6.15869
0	-0.02749	0.180855	0	0.391707	0.388949
0	0.829397	1.46101	0	1.25616	1.53825
0	-0.30597	-0.31801	0	0.294723	0.196098
0	-0.41621	0.806141	0	1.02256	1.17937
0	-0.21149	-0.09219	0	0.41249	0.564534
0	0.672729	1.76381	0	1.38145	1.96048
0	0.822847	1.27562	0	1.48727	1.64976
0	-0.26128	0.01995	0	0.435194	0.640378
0	0.226295	0.45555	0	0.497504	0.711428
0	-0.58321	-0.52777	0	-0.48703	-0.24898
0	3.65356	4.18931	0	3.9783	4.10837
0	0.025155	0.564807	0	0.870659	1.17904
0	1.23918	1.89019	0	1.62501	2.08318
0	-0.70535	-0.91576	0	-0.24694	-0.57983
0	1.50178	2.06214	0	1.90796	2.3408
0	6.37531	7.83361	0	6.5915	7.10931
0	-0.20241	-0.37132	0	0.159702	0.05642
0	1.44459	2.22528	0	2.02009	2.70667
0	-0.13963	-0.24359	0	0.000446	0.064459
0	2.3406	4.43524	0	3.59658	5.03349
0	1.06511	1.57465	0	1.59979	1.76815
0	-0.1794	-0.39526	0	0.257455	-0.60281
0	2.17388	2.9818	0	2.43562	1.79091
0	-0.63177	-0.71185	0	-0.37638	-0.33574
0	-0.60066	-0.56923	0	-0.11353	-0.209
0	1.09103	1.42896	0	1.60499	2.02226
0	4.61569	5.41698	0	4.56936	5.57302
0	2.2294	2.11331	0	1.32442	0.887234
0	-0.74294	-1.23224	0	-0.83517	-1.04792
0	2.86092	3.99076	0	3.05535	4.0733
0	0.253739	0.172216	0	0.463305	0.257237
0	1.37549	1.63484	0	1.23798	1.63529
0	1.35813	2.11585	0	1.52467	1.95487
0	-0.25001	-0.41766	0	0.33035	-0.18504
0	1.83144	2.88064	0	2.57093	3.17364
0	2.83845	3.68706	0	2.61279	2.64616
0	-0.39073	-0.6114	0	0.011752	-0.27878
0	1.8054	2.10435	0	2.3041	1.65939
0	0.674308	0.710923	0	1.27718	0.975862
0	1.93692	2.03731	0	2.52058	2.9243
0	0.750034	1.34445	0	1.57243	1.69143
0	0.22962	0.729876	0	0.916424	0.848888
0	0.614816	1.32237	0	0.927481	1.31012
0	0.428491	1.1	0	0.983397	1.37703
0	-0.17942	-0.29083	0	0.219587	0.145623
0	-0.43181	-0.83551	0	-0.47051	-0.91334
0	1.98446	3.02465	0	2.65042	3.10474
0	-0.77654	-0.73458	0	-0.55066	-0.42297
0	2.2294	1.45235	0	1.59658	2.45188
0	-0.46007	-1.0677	0	-0.23619	-1.18394
0	0.692231	1.21589	0	1.26574	1.57009
0	0.166292	0.643531	0	0.841672	0.926936
0	0.772929	1.31374	0	1.38142	1.09566
0	0.559132	0.874682	0	0.926063	1.33798
0	-0.23784	0.051524	0	0.407718	0.438442
0	-0.97485	-1.41534	0	-0.59789	-1.03146
0	0.884075	1.07369	0	1.25228	1.38956
0	1.2294	2.40579	0	3.50026	2.27059
0	1.58892	0.604353	0	1.51162	0.366913
0	1.08892	2.39683	0	2.4153	1.02788
0	-0.10088	-0.7271	0	-0.18665	-0.82031
0	0.764385	1.41347	0	1.26219	1.6466
0	0.311631	0.489205	0	0.745015	1.06246
0	0.563853	1.128	0	1.17494	1.47748
0	0.464568	0.956013	0	0.790226	0.964399
0	0.028197	-0.29712	0	0.429775	-0.13748
0	0.088153	0.253326	0	0.413212	0.779749
0	2.28714	3.48778	0	2.78584	3.10559
0	-0.07962	0.239931	0	0.198507	0.581573
0	1.25501	2.2349	0	1.81999	2.00078
0	5.63807	7.01196	0	3.97699	5.31621
0	-0.18841	-0.08414	0	0.251601	0.208539
0	2.3814	2.76532	0	1.59658	1.65939
0	-0.78006	-0.82796	0	-0.35892	-0.41219
0	1.28756	2.08672	0	1.50511	1.94088
0	0.008078	0.401169	0	0.554799	0.722665
0	0.483836	0.736722	0	0.810293	1.07238
0	-0.53069	-0.76881	0	-0.30079	-0.36122
0	-0.16913	-0.30172	0	-0.23811	-0.32806
0	-0.11752	0.097814	0	0.211356	0.281323
0	0.601677	1.06637	0	1.15035	1.32294
0	-0.31452	-0.53686	0	0.118515	-0.46888
0	0.161822	0.216879	0	0.455135	0.377681
0	1.0442	1.04534	0	1.25703	1.19261
0	1.03828	1.83775	0	1.76823	2.06077
0	0.66317	1.11348	0	1.368	1.72555
0	-0.17153	-0.21779	0	0.074118	0.165431
0	0.210528	0.725054	0	0.600424	0.862756
0	0.126108	1.00815	0	1.00013	1.22216
0	0.000654	0.411296	0	0.658473	0.79593
0	-0.84418	-0.96901	0	-0.29475	-0.42378
0	-0.15323	-0.12178	0	0.101319	0.175567
0	-0.71638	-0.53885	0	-0.44837	-0.08348
0	0.936919	0.528351	0	0.435618	0.366913
0	2.17388	2.13955	0	1.35962	0.922429
0	-0.83921	-1.17286	0	-0.50725	-0.7232
0	0.054152	0.48462	0	1.44416	0.594753
0	-0.16723	0.261281	0	0.425021	0.702615
0	0.575595	1.15332	0	1.64728	1.67359
0	-0.68074	-0.6364	0	-0.36723	-0.26916
0	-0.38171	-0.7138	0	0.009458	-0.52988
0	3.13308	3.88753	0	3.02058	3.97407
0	0.456448	0.999417	0	1.49484	1.67132
0	1.67389	2.25478	0	2.17239	2.56423
0	-0.78197	-1.35263	0	-0.5579	-0.95375
0	-0.2815	-0.31106	0	0.068827	-0.05807
0	-0.30824	-0.59365	0	-0.61415	-0.55392
0	0.354895	0.351236	0	0.459951	0.204116
0	0.044655	1.24636	0	1.21674	1.21491
0	0.05319	0.294834	0	0.606451	0.71084
0	3.2294	4.30257	0	3.47935	4.20524
0	-1.26017	-2.26475	0	-1.58416	-2.36224
0	2.75039	3.7884	0	3.42293	3.75305
0	2.63308	3.40579	0	3.7281	3.89075
0	1.62412	2.30051	0	2.70778	3.89455
0	1.02116	1.95789	0	1.7874	2.25633
0	-0.13309	-0.13904	0	0.440176	0.266578
0	-0.3428	-0.57936	0	-0.24269	-0.19176
0	-0.4314	-0.69908	0	0.285119	-0.21638
0	0.208644	0.786709	0	0.900369	0.858462
0	0.603027	1.01227	0	0.777032	1.00188
0	0.845924	2.05576	0	1.65887	2.346
0	0.179675	0.470084	0	0.580989	0.869067
0	0.210907	0.774199	0	0.833504	1.13407
0	0.245192	0.769386	0	0.64921	0.73263
0	-0.39537	-0.33302	0	-0.0651	-0.00844
0	4.97533	4.53676	0	5.03926	5.36621
0	-0.32384	-0.06796	0	0.051969	0.248882
0	0.226174	0.706361	0	0.546295	1.01533
0	0.574991	0.90972	0	0.880944	1.36335
0	-1.00848	-1.69605	0	-1.04374	-1.61509
0	0.228444	0.530987	0	0.603573	0.818942
0	-0.38501	0.630422	0	0.511619	0.694589
0	-0.70962	-0.91244	0	-0.15119	-0.40212
0	0.060949	0.344782	0	0.618117	0.79088
0	0.278567	0.637692	0	0.964864	0.800423
0	1.00567	0.856027	0	0.558174	0.609627
0	1.96092	2.60406	0	2.30894	2.55742
0	0.004576	0.531864	0	0.71628	0.751729
0	-0.26277	0.005198	0	0.21302	0.442519
0	0.022604	0.324022	0	0.440296	0.747705
0	-0.59942	-1.17	0	-0.3385	-1.00017
0	0.136095	0.190831	0	0.547737	0.624334
0	0.901593	1.38108	0	1.44111	1.51872
0	1.43692	1.02835	0	0.804101	2.85555
0	1.8054	2.61331	0	2.59658	2.69459
0	0.782429	1.21702	0	1.021	1.41588
0	-0.08507	-0.02593	0	0.402657	0.115495
0	-0.73037	-1.26915	0	-0.43664	-1.05134
0	-1.05978	-1.42605	0	-0.69307	-0.94868
0	-0.1802	-0.21801	0	-0.14071	-0.0937
0	-0.51293	-0.12606	0	0.198491	0.476079
0	2.00377	2.22722	0	2.35309	2.15193
0	0.384118	1.1052	0	1.24304	1.54266
0	0.928639	1.45313	0	1.17944	1.3528
0	-0.29855	-0.151	0	0.065584	0.334679
0	0.71397	1.27645	0	1.45814	1.46306
0	0.27867	1.18342	0	1.12583	1.62853
0	3.24989	3.39683	0	1.8041	1.86691
0	0.752637	1.12515	0	1.4147	1.23753
0	0.708554	1.79538	0	1.8041	2.52208
0	2.1924	3.0969	0	2.93562	2.35653
0	0.833693	0.422903	0	1.10288	0.49843
0	-0.71367	-1.06672	0	-0.28467	-0.21602
0	0.354015	0.811707	0	0.514019	0.273333
0	0.144438	-0.43645	0	-0.87174	-2.51644
0	0.294236	0.678684	0	0.516175	0.874898
0	2.43692	1.82083	0	0.774654	1.42243
0	0.568437	1.36739	0	-0.04406	1.51875
0	0.371017	0.655843	0	0.409407	0.690106
0	0.805402	1.56355	0	0.567135	0.922429

## Sheet: 6d right
wt log	wt 24	wt 48	mus81 log	mus81 24	mus81 48
0	1.01292	0.528351	0	0.511619	0.442915
0	1.01292	1.32083	0	0.511619	0.366913
0	-0.64804	1.18931	0	1.46507	0.951876
0	2.01292	1.10435	0	1.3041	1.2354
0	2.15957	2.80224	0	2.31517	2.56674
0	1.58892	2.39683	0	0.587621	0.866913
0	1.51292	1.32083	0	0.324422	0.548198
0	1.2294	1.71562	0	0.578319	1.14113
0	2.96637	0.95235	0	0.359616	2.08339
0	0.936919	2.0578	0	0.435618	0.109627
0	2.59788	2.49608	0	0.906409	0.755717
0	1.15497	1.89504	0	0.552494	0.868551
0	1.09156	2.30485	0	1.75141	2.46773
0	2.14063	3.15135	0	1.90437	2.22724
0	0.410053	0.626195	0	0.856425	0.346264
0	2.3054	3.05055	0	0.935618	1.08339
0	-0.98477	-1.80223	0	-1.11533	-1.71052
0	-0.14194	-0.17036	0	-0.14038	-0.03089
0	1.58892	1.52835	0	1.8801	0.866913
0	-0.01287	-0.0542	0	0.030543	0.154701
0	0.453963	0.784153	0	0.30966	0.762863
0	1.29122	2.18207	0	1.2725	2.02646
0	0.932031	0.849688	0	0.802181	0.77711
0	-0.33347	-0.23479	0	-0.16963	-0.02358
0	0.550504	0.728933	0	0.357116	0.147884
0	-0.28186	-0.24111	0	-0.3985	-0.08976
0	1.58892	2.10435	0	-0.35686	-0.41661
0	-0.03548	-0.06074	0	-0.32964	-0.25089
0	0.034444	0.129383	0	0.271711	-0.16548
0	1.8054	1.82083	0	0.935618	0.866913
0	0.611053	0.948586	0	0.771476	0.67845
0	-0.00661	-0.12337	0	0.387437	0.044017
0	-0.93037	-0.70061	0	-0.59323	-0.33705
0	1.08892	1.82083	0	1.8041	2.65939
0	-0.42929	-0.69586	0	-0.41452	-0.47901
0	-0.04893	-0.23041	0	-0.31133	-0.16874
0	-0.17035	-0.28135	0	0.087274	0.031812
0	-0.20574	-0.21446	0	-0.31914	-0.39062
0	-1.09683	-2.07241	0	-1.45148	-2.13716
0	1.34338	0.426549	0	-0.29728	-1.06434
0	2.67388	2.89683	0	2.3041	2.32036
0	1.24856	1.2823	0	1.08001	1.43422
0	-0.8707	-1.35174	0	-0.97711	-1.07877
0	-0.62294	-0.97895	0	-0.87131	-0.79641
0	1.51292	2.02835	0	2.4153	2.15939
0	-0.41649	-0.80996	0	-0.74135	-0.17843
0	0.248743	0.833995	0	0.405631	0.834427
0	-0.78173	-0.70013	0	-0.39657	-0.65247
0	-0.55804	-0.62872	0	-0.84977	-0.59152
0	2.01292	1.60435	0	-0.14038	0.659394
0	0.063797	0.435926	0	-0.24	0.342015
0	0.766875	1.42756	0	1.05678	1.19167
0	-0.04932	-0.27666	0	-0.19723	-0.1988
0	1.29773	2.41706	0	1.43562	2.17703
0	-0.01964	0.039837	0	-0.09448	0.293933
0	0.354517	0.63602	0	0.352944	0.706642
0	-0.42313	-0.6359	0	-0.5794	-0.62543
0	-1.16743	-2.00582	0	-1.12228	-1.2644
0	-0.04508	-0.02081	0	-0.07261	0.032424
0	-0.37508	-0.75996	0	-0.54487	-0.71894
0	0.040581	-0.00207	0	-0.07992	-0.17684
0	-0.91541	-1.17078	0	-1.10995	-1.1993
0	-0.59095	-0.36109	0	-0.00399	0.119501
0	1.51292	1.9818	0	0.435618	2.32036
0	-1.0074	-1.67857	0	-1.28474	-1.48567
0	4.81453	5.53101	0	5.25664	4.92897
0	0.327218	0.713838	0	0.272064	0.719171
0	0.936919	0.45235	0	1.01162	1.69459
0	0.436919	1.90579	0	1.2281	2.36691
0	-0.12295	-0.14388	0	-0.1996	-0.27037
0	0.318542	0.783391	0	0.572324	1.02067
0	-0.29272	-0.40936	0	-0.39654	-0.52465
0	-1.20825	-1.54748	0	-1.09802	-0.91125
0	-0.71658	-1.12395	0	-0.86377	-0.8781
0	-0.17697	0.346381	0	0.049738	0.56387
0	0.184582	0.368868	0	0.13488	0.153301
0	0.185969	0.195554	0	0.038418	0.0946
0	0.697071	1.11159	0	0.838468	0.840937
0	0.093743	-0.25371	0	-0.0348	-0.14331
0	-0.00815	-0.19751	0	-0.32015	-0.38418
0	-0.22404	0.244831	0	0.389063	0.083393
0	-0.9487	-1.80205	0	-1.18388	-1.77024
0	0.347348	0.626503	0	0.287241	0.435858
0	-0.00696	-0.08591	0	-0.23618	-0.15539
0	-0.65922	-1.26094	0	-0.91577	-1.15198
0	0.533566	0.398968	0	0.408283	0.224025
0	-0.1124	-0.07911	0	-0.0923	-0.08423
0	-0.2142	-0.42656	0	-0.37508	-0.48022
0	-0.19317	-0.603	0	-0.66221	-0.88715
0	1.64584	2.04511	0	2.09141	2.10572
0	0.694762	0.885704	0	1.08507	0.895374
0	-0.47834	-0.70987	0	-0.485	-0.43889
0	-0.67121	-1.54559	0	-0.99677	-1.66796
0	0.285219	0.681938	0	0.325949	0.611501
0	0.26736	0.53345	0	0.246934	0.516628
0	1.8054	1.68931	0	1.58762	2.34659
0	1.84848	2.56651	0	0.935618	1.77059
0	0.888438	1.25022	0	0.687639	0.884405
0	1.05885	1.42296	0	1.33766	1.41477
0	0.370798	0.664121	0	0.643394	0.425005
0	0.43211	1.00796	0	0.690125	0.895681
0	2.32572	2.74769	0	1.20087	0.894137
0	0.129864	0.315	0	-0.01292	0.10758
0	-0.2477	0.296458	0	0.04177	0.0226
0	1.64132	1.9008	0	1.47081	1.43843
0	0.936919	0.45235	0	0.283615	0.71491
0	0.275606	0.563449	0	0.263199	0.628631
0	2.04812	1.08387	0	-0.98838	0.339342
0	0.749921	0.948977	0	0.48358	0.749885
0	1.2294	0.95235	0	1.04681	0.49843
0	1.43692	2.07087	0	2.11244	2.45188
0	1.08892	0.604353	0	0.511619	1.52788
0	0.609243	1.27839	0	1.7281	2.14113
0	1.46315	3.04616	0	1.50026	2.50031
0	2.17388	1.89683	0	0.435618	-0.34061
0	1.01292	1.24483	0	-0.22535	-0.87005
0	-1.55767	-3.72714	0	-2.48118	-4.92045
0	-0.00684	0.24864	0	-0.24821	-0.1311
0	0.653399	0.814207	0	-0.05406	-0.06046
0	0.298973	0.526698	0	0.408774	0.808593
0	2.17388	1.68931	0	-0.48838	0.366913
0	-0.32388	-0.23485	0	-0.06937	0.054637
0	0.074743	-0.14869	0	-0.05951	-0.30885
0	0.749721	1.20964	0	0.596582	0.21491
0	0.851957	0.820832	0	1.05817	1.26369
0	1.08892	1.89683	0	1.01162	0.366913
0	0.936919	1.60435	0	0.435618	0.366913
0	0.147597	0.587234	0	0.390069	0.535226
0	0.087787	0.295201	0	0.25544	0.545111
0	-0.59628	-0.67488	0	-0.69619	-0.64047
0	-0.50813	-0.70379	0	-0.80292	-0.6793
0	-0.25826	-0.2537	0	-0.35159	-0.29512
0	0.368884	0.467194	0	0.306125	0.029861
0	0.80398	0.989658	0	0.433639	0.539895
0	1.01292	1.60435	0	1.51162	0.866913
0	0.129864	-0.48036	0	0.398931	0.22216
0	0.857701	0.817361	0	1.06808	0.896916
0	1.58892	1.10435	0	0.935618	0.790912
0	0.454915	0.74735	0	0.536136	0.794813
0	1.45597	1.93643	0	1.95192	1.71874
0	-0.48668	-0.74596	0	-0.64567	-0.57508
0	0.068436	2.19828	0	1.38906	2.16836
0	0.588536	0.685024	0	0.596515	0.79253
0	0.033242	1.15987	0	0.659347	1.99638
0	-0.65329	-0.63092	0	-0.51866	-0.49915
0	-0.66486	-1.29039	0	-0.73153	-1.24867
0	0.7653	0.947681	0	0.629653	1.11043
0	0.078363	0.01303	0	-0.17393	0.088884
0	-0.03479	0.113186	0	-0.0252	-0.14545
0	0.629855	0.625358	0	0.64875	0.722875
0	0.158169	0.418663	0	0.112644	0.280814
0	-0.60333	-1.18721	0	-0.69913	-1.38781
0	-0.3323	-0.69723	0	-0.43774	-0.54347
0	-0.53256	-0.72396	0	-0.48921	-0.49791
0	-0.25261	-0.40748	0	-0.49585	-0.4402
0	-0.32088	-0.66353	0	-0.50056	-0.46088
0	-0.41141	-0.76519	0	-0.6624	-0.73927
0	-0.65747	-1.08769	0	-0.7044	-0.63667
0	0.704446	0.661258	0	0.253008	0.559635
0	-0.56235	-0.88042	0	-0.66367	-0.76322
0	2.36037	3.92211	0	2.9152	3.47295
0	2.51292	2.32083	0	0.935618	0.99843
0	-0.55802	-1.40453	0	-0.96528	-1.4898
0	0.875582	2.21894	0	1.01017	2.07293
0	0.310784	0.118018	0	-0.2533	0.071482
0	1.08892	0.528351	0	0.435618	1.44291
0	-0.53184	-1.16405	0	-0.60021	-1.47248
0	0.144438	-0.26413	0	0.935618	0.583393
0	0.15766	0.239643	0	0.1371	0.111573
0	1.43692	0.45235	0	0.8041	0.866913
0	-0.63908	-1.34013	0	0.824421	0.387234
0	-0.48068	-0.74015	0	-0.38196	-0.4455
0	-0.03966	-0.34622	0	0.068534	-0.0204
0	-0.72132	-1.46623	0	-0.68541	-1.33441
0	-0.57063	-1.00227	0	-0.77023	-1.08882
0	0.291848	0.436078	0	0.262002	0.813814
0	2.58892	2.92628	0	1.43562	3.08339
0	1.39519	2.06875	0	1.5253	1.84444
0	-0.06032	-0.35661	0	-0.10594	-0.29146
0	1.36092	2.24483	0	0.435618	1.95188
0	0.078189	0.018021	0	0.175185	0.181822
0	0.436919	0.776428	0	0.590977	0.648359
0	0.37774	0.835603	0	0.697482	0.560922
0	0.89697	1.35349	0	1.07777	1.04656
0	-0.31259	-0.70174	0	-0.50855	-0.49965
0	-0.16259	-0.06227	0	-0.02905	-0.1776
0	-0.4312	-0.50697	0	-0.379	-0.52589
0	-0.18409	-0.38148	0	-0.25947	-0.46753
0	-0.9388	-1.19656	0	-0.92569	-1.1719
0	-0.13183	0.176079	0	-1.06438	1.10559
0	-0.66705	-0.96941	0	-0.78671	-0.71176
0	-0.50263	-0.42533	0	-0.4837	-0.44724
0	-0.2456	-0.23354	0	-0.09118	-0.14852
0	6.04408	8.43235	0	4.70256	5.88459
0	5.04408	6.50379	0	4.46542	5.78123
0	-0.4338	-0.63263	0	-0.55441	-0.57198
0	-0.38226	-0.22854	0	-0.09357	0.184641
0	0.268879	0.730977	0	0.605904	0.967596
0	-0.59253	0.007865	0	-1.22535	-0.28509
0	3.40465	3.0774	0	2.68106	2.7199
0	0.364305	0.083717	0	0.084513	-0.14338
0	0.436907	0.409627	0	0.45211	0.39658
0	0.876711	1.00621	0	0.857855	0.733612
0	0.919107	2.01857	0	1.84626	1.91884
0	-0.7978	-1.75983	0	-1.03368	-1.73222
0	-0.95877	-2.35508	0	-1.36726	-1.80137
0	0.3719	0.704408	0	0.47244	0.772813
0	-0.04678	-0.14689	0	-0.24911	-0.1812
0	-0.05641	-0.0807	0	-0.07619	-0.3482
0	-0.67401	-0.46267	0	-0.72593	-0.5202
0	0.281876	0.53679	0	-0.09161	0.257017
0	-0.3068	-0.08968	0	0.10554	0.17132
0	-0.97771	-1.39339	0	-1.21867	-1.44122
0	0.030739	-0.2215	0	-0.07478	-0.02025
0	0.364448	0.629672	0	0.460544	0.364451
0	1.78818	2.47991	0	1.8929	2.00235
0	0.61412	1.45354	0	0.734306	0.829913
0	-0.98369	-1.63324	0	-0.98321	-1.27246
0	-0.80231	-1.59805	0	-1.02699	-1.71468
0	-0.30559	-0.44452	0	-0.13811	-0.37799
0	-0.48354	-0.23344	0	0.058707	0.019939
0	-1.1713	-1.83197	0	-1.53399	-1.74229
0	-0.57507	-0.71426	0	-0.66494	-0.76867
0	-0.28192	-0.65738	0	-0.54846	-0.63592
0	-0.00134	-0.18648	0	0.172857	0.487221
0	0.125611	-0.37251	0	-0.24677	-0.53712
0	0.176823	0.777694	0	0.396474	0.614281
0	0.097935	-0.21858	0	-0.22317	-0.57086
0	-0.22457	-0.32545	0	-0.40669	-0.35333
0	1.43692	2.21562	0	1.59783	1.51087
0	0.020216	0.401053	0	0.224162	0.639633
0	-0.73792	-0.78643	0	-0.56097	-0.71201
0	-0.49811	-0.17619	0	-0.13061	-0.2646
0	1.01292	0.604353	0	0.435618	0.442915
0	-0.88226	-0.89918	0	-0.8405	-0.85852
0	-0.3414	-0.3471	0	0.089684	0.140468
0	-0.42643	-0.57421	0	-0.37986	-0.70971
0	0.360918	1.61331	0	0.274654	-0.44605
0	-0.54982	-0.55584	0	-0.68272	-0.60248
0	-0.52156	-1.00064	0	-0.95681	-1.00982
0	-0.75524	-0.34482	0	-0.23398	-0.46185
0	0.936919	2.61331	0	1.43562	0.866913
0	0.343215	0.266918	0	0.04983	0.123487
0	-0.64111	-1.63224	0	-1.04847	-1.98036
0	0.609891	0.602063	0	0.698842	0.420816
0	-0.67609	-1.51952	0	-1.04405	-1.4914
0	-0.7386	-1.82441	0	-1.30616	-2.60986
0	-0.66925	-1.77465	0	-1.36492	-1.59711
0	1.01728	1.20505	0	1.18985	0.954865
0	0.426784	0.849654	0	0.581395	0.936689
0	-0.7732	-1.003	0	-0.71199	-0.70677
0	-0.16331	0.018701	0	-0.15138	-0.15838
0	0.668882	0.927807	0	0.748035	0.684994
0	1.15107	1.8738	0	1.35149	1.70925
0	1.28353	2.14424	0	1.44986	1.55388
0	0.289723	0.221865	0	0.157436	0.351838
0	0.405035	0.810951	0	0.320284	0.788416
0	-0.52001	-0.83379	0	-0.74384	-1.20055
0	-0.867	-1.56229	0	-1.15749	-2.02863
0	-0.28939	-0.58092	0	-0.44579	-0.4611
0	0.726989	1.172	0	1.2544	0.739365
0	0.692451	-0.24839	0	0.538843	-0.40982
0	1.14526	1.0868	0	1.17577	0.776665
0	0.849132	1.16915	0	1.20725	1.1621
0	0.708253	0.819143	0	0.857832	0.869813
0	-0.43675	-0.66667	0	-0.43653	-0.60631
0	-1.21056	-0.69134	0	-0.58368	-0.30471
0	-0.57836	-0.91258	0	-0.75418	-0.81014
0	1.97592	2.80565	0	2.14394	2.70736
0	1.37713	2.57976	0	1.77787	1.8682
0	0.782255	1.23733	0	0.284083	0.47975
0	0.493361	0.617628	0	0.599562	0.344771
0	-0.12288	-0.1614	0	0.192787	0.03184
0	0.584883	0.734332	0	0.725464	0.779141
0	0.990602	1.36407	0	0.831923	1.05158
0	-0.59366	-1.18097	0	-0.79898	-1.16818
0	0.491442	0.764444	0	0.609745	0.723812
0	-0.64185	-0.5602	0	-0.49376	-0.78399
0	-0.80899	-1.3854	0	-1.30982	-1.57726
0	-0.32461	-0.55665	0	-0.37255	-0.61641
0	-1.20856	-1.62028	0	-1.28461	-1.31603
0	-0.72376	-1.4889	0	-1.10028	-1.45112
0	-3.42401	-3.33258	0	-3.44774	-2.79996
0	3.87415	4.88255	0	2.51326	3.69319
0	-0.90367	-1.64619	0	-1.20327	-1.619
0	0.293009	0.153126	0	0.599214	0.430053
0	0.222896	0.457526	0	0.273959	0.381863
0	0.186146	0.590634	0	0.15154	0.392031
0	-0.06634	0.053351	0	0.104565	0.168741
0	0.501076	0.568495	0	0.687355	0.860605
0	4.81436	4.69828	0	3.31344	3.32118
0	0.058205	-0.04095	0	0.128766	0.157251
0	-0.15379	-0.31713	0	-0.17912	-0.42278
0	0.594574	0.713305	0	0.275063	0.222434
0	0.227986	0.226961	0	0.36158	0.437676
0	1.81258	2.3133	0	2.26027	2.42859
0	0.659729	1.08446	0	0.825464	1.07886
0	2.12986	2.679	0	1.32157	1.40414
0	-0.87587	-1.53086	0	-0.91492	-1.54444
0	-0.83747	-1.35713	0	-1.02084	-1.32916
0	0.313599	1.18692	0	0.833144	0.894344
0	1.51292	1.02835	0	1.8041	2.68884
0	0.075359	0.39366	0	0.162623	-0.08386
0	1.85585	2.48785	0	1.83963	1.97908
0	2.96957	4.38744	0	2.76876	3.61372
0	-0.4157	-0.4623	0	-0.39758	-0.36678
0	1.54816	2.36177	0	1.62665	1.88818
0	2.65839	4.0833	0	2.97303	3.27024
0	0.936919	1.02835	0	0.859616	2.48707
0	-0.70982	-0.90912	0	-0.79357	-0.73242
0	-0.48889	-0.97154	0	-0.71289	-0.84525
0	0.012033	0.231038	0	0.352923	-0.21992
0	-0.16681	-0.05595	0	-0.38814	-0.0174
0	-1.00595	-1.32046	0	-1.21329	-0.96547
0	-0.51313	-1.09478	0	-0.80579	-1.05589
0	0.352288	0.871938	0	0.656811	0.821595
0	-0.11377	0.350506	0	0.105863	0.375841
0	1.51292	1.60435	0	1.08762	0.942915
0	-0.52804	-0.48736	0	-0.46463	-0.44997
0	0.617541	0.675633	0	0.712374	0.782699
0	-0.89092	-0.67892	0	-0.94201	-0.63195
0	-0.16472	-0.12796	0	-0.24191	-0.27608
0	-0.75344	-1.41785	0	-0.81107	-1.44632
0	1.38717	1.68439	0	1.26393	1.13329
0	0.408414	1.11889	0	0.976218	1.31693
0	6.77212	8.89082	0	6.3037	7.55499
0	0.936919	1.89683	0	1.01162	2.60388
0	0.540199	0.656937	0	0.30648	0.595359
0	-0.1777	-0.47611	0	-0.35289	-0.49676
0	4.7516	6.03919	0	3.1521	3.85211
0	1.05641	1.24632	0	1.06978	1.24273
0	0.633996	0.92511	0	0.724554	0.750694
0	0.074762	-0.34052	0	-0.28308	-0.4333
0	-1.52575	-2.33032	0	-1.79675	-2.18326
0	-0.26933	-0.57857	0	-0.42393	-0.60141
0	-0.29794	-0.29892	0	-0.37529	-0.36092
0	-0.04989	-0.05956	0	0.17678	0.02598
0	1.75949	2.0812	0	2.31065	2.37365
0	-0.91175	-1.68257	0	-1.02265	-1.43042
0	-0.68842	-1.22561	0	-0.7413	-1.22305
0	-0.53928	-1.31029	0	-1.12605	-1.49836
0	1.99843	3.32411	0	2.71276	3.0098
0	-0.52018	-1.00815	0	-1.13437	-1.22846
0	-0.17299	-0.54661	0	-0.2478	-0.59928
0	-0.54249	-1.08926	0	-0.46166	-0.88936
0	1.7294	1.61331	0	1.17258	1.36691
0	-0.23144	0.01074	0	-0.15182	-0.28938
0	-0.48123	-0.00571	0	-0.18667	0.097037
0	-0.10208	0.396572	0	0.360179	0.299773
0	-0.80524	-1.27976	0	-0.81773	-1.02774
0	-0.64281	-1.97837	0	-1.16621	-3.21986
0	-0.31679	-0.47471	0	-0.43525	-0.61871
0	-0.48615	-0.35772	0	-0.20863	-0.12374
0	1.05185	1.05136	0	1.03455	0.876223
0	0.539093	0.850383	0	0.325269	0.452575
0	0.28843	0.459565	0	0.165241	0.37308
0	-0.39014	-0.33098	0	-0.40841	0.200957
0	-0.5336	-0.24834	0	-0.54789	-0.32173
0	-0.59286	-0.61351	0	-0.52497	-0.52471
0	0.077871	0.110898	0	-0.01188	0.332178
0	0.860918	0.95235	0	0.935618	0.866913
0	-0.36445	-1.07722	0	-0.35794	-1.00147
0	1.81167	2.34555	0	1.85891	2.04928
0	-0.24681	-0.53175	0	-0.22982	-0.67305
0	-0.11151	0.627347	0	0.273023	0.092218
0	0.712559	0.912559	0	0.857565	1.40135
0	0.351532	0.549279	0	0.513289	0.232337
0	0.512921	0.159869	0	0.872852	0.270591
0	0.450121	0.515338	0	0.499485	0.515717
0	0.362731	0.720616	0	0.601164	0.578364
0	-0.40449	-0.1394	0	0.36975	0.005472
0	-0.92661	-1.60083	0	-1.17884	-1.16862
0	1.7294	0.95235	0	0.359616	0.875874
0	0.199975	0.745817	0	0.389406	0.782429
0	0.130157	-0.21851	0	-0.0323	-0.40558
0	1.53512	2.94337	0	1.47935	2.81162
0	0.916655	2.56101	0	1.70279	2.99062
0	-0.8116	-1.46991	0	-1.03039	-1.45407
0	-0.24119	0.281054	0	-0.02468	0.423628
0	-0.34831	-0.27722	0	-0.20703	-0.5127
0	-0.49649	-1.16898	0	-0.75558	-1.13778
0	-0.94788	-2.03937	0	-1.02022	-1.93724
0	-0.05103	0.24389	0	0.239771	0.156989
0	-0.64497	-0.38279	0	-0.37703	-0.28011
0	0.436919	-0.04765	0	0.359616	2.45188
0	-0.32974	-0.19902	0	-0.11185	-0.01936
0	0.591471	1.0272	0	0.620139	0.808812
0	0.429568	0.702555	0	0.493097	0.469408
0	0.448004	0.698211	0	0.43016	0.486001
0	-0.43341	-0.80763	0	-0.56407	-0.75267
0	1.38346	1.8706	0	1.20564	1.79633
0	-0.50835	-0.37892	0	-0.81776	-0.50162
0	-0.71307	-1.11032	0	-0.77397	-0.7842
0	-0.23787	0.204137	0	-0.20397	-0.08255
0	1.01292	0.45235	0	0.511619	1.15939
0	0.717108	1.12528	0	0.697634	0.991961
0	-0.09288	0.297256	0	0.090467	0.306891
0	0.936919	1.89683	0	0.859616	1.37587
0	-0.16528	-0.06622	0	-0.07808	-0.05271
0	0.039298	0.415711	0	0.015052	0.255521
0	0.324619	0.54516	0	0.497044	0.365025
0	0.044944	0.736297	0	0.061772	0.246378
0	1.7137	2.40736	0	1.70719	1.94653
0	0.160956	0.137612	0	0.041787	0.090074
0	-0.66239	-1.22296	0	-0.92981	-0.75751
0	1.51292	1.02835	0	1.3801	2.44292
0	-1.09036	-1.97581	0	-1.42422	-1.78678
0	-0.78223	-1.43059	0	-0.9149	-1.31754
0	0.860918	0.45235	0	0.359616	1.77059
0	0.407224	0.348862	0	0.303338	-0.36986
0	-0.32628	-0.38228	0	-0.32477	-0.55694
0	3.31683	4.16174	0	3.59241	4.19057
0	1.04015	1.78529	0	1.31495	1.3251
0	0.618269	0.876368	0	0.817137	0.827463
0	0.54996	0.886608	0	0.419592	0.856462
0	0.016267	0.129944	0	0.174946	0.220525
0	-0.87592	-1.15551	0	-1.07589	-0.79226
0	-0.46154	-0.53589	0	-0.4714	-0.22614
0	-0.72943	-1.34027	0	-0.74079	-1.24174
0	-1.10002	-1.8848	0	-1.16069	-1.85525
0	0.342754	0.180778	0	0.126333	0.373158
0	-0.38418	0.166441	0	0.304101	0.413468
0	-0.81483	-1.1433	0	-1.25845	-1.43152
0	0.187705	-0.07249	0	0.050508	-0.31379
0	0.422718	0.471777	0	0.507194	0.535575
0	0.136016	0.46288	0	0.507136	0.762305
0	0.010908	-0.32235	0	-0.23681	-0.64894
0	0.131141	0.476123	0	0.579663	0.209984
0	-0.09939	-0.2254	0	-0.32142	-0.26139
0	-0.24769	-0.46194	0	-0.21645	-0.61408
0	0.193192	0.266078	0	0.419407	0.466666
0	-0.18175	-0.29178	0	-0.0386	-0.23564
0	0.045458	0.012612	0	0.1198	0.217237
0	0.303609	0.552154	0	0.426062	0.380127
0	1.48036	2.87778	0	1.71626	2.60446
0	-0.05065	-0.01607	0	-0.15658	0.08201
0	-0.23507	-0.58151	0	-0.28029	-0.49626
0	-0.65775	-0.51429	0	-0.66511	-0.38073
0	0.038558	0.21839	0	0.32593	0.472986
0	-0.13908	0.528351	0	1.7281	0.290912
0	-0.07951	-0.19789	0	0.096601	-0.06323
0	0.087554	-0.18695	0	0.273441	-0.10994
0	-0.55729	-0.58981	0	-0.80674	-0.84729
0	0.436919	1.52835	0	1.7281	1.95188
0	-0.16734	-0.02023	0	-0.1329	-0.03746
0	3.97711	4.31574	0	2.40938	2.07351
0	-0.57822	-1.29321	0	-0.69513	-1.25827
0	0.933443	1.23435	0	1.38793	1.75332
0	1.58892	1.60435	0	2.04107	1.36691
0	3.11392	3.81037	0	2.50844	2.72033
0	-0.11435	0.332436	0	0.60125	0.607574
0	0.606403	0.333209	0	0.317959	0.498011
0	4.36314	5.36721	0	3.38303	3.94052
0	-0.39662	-0.60328	0	-0.4067	-0.72221
0	-0.21779	-0.05185	0	0.05891	0.105693
0	-0.73511	-1.53344	0	-0.96169	-1.58039
0	-0.3373	0.030198	0	0.760172	-1.10064
0	-0.61616	-1.28657	0	-0.74083	-1.32804
0	-0.254	-1.00546	0	-0.72755	-1.24994
0	-0.29264	-0.71486	0	-0.32494	-0.27956
0	0.029378	0.180047	0	-0.09054	0.246064
0	0.270734	0.559173	0	0.529506	0.712034
0	-0.51085	-0.5503	0	-0.52847	-0.5841
0	-0.3088	-0.9126	0	-0.5479	-1.16094
0	0.7294	-0.2989	0	-1.25257	-1.55134
0	-0.01331	-1.91613	0	-1.26908	-0.96034
0	-0.85249	-0.59819	0	-0.76287	-0.58489
0	-0.87396	-1.06637	0	-0.83718	-0.91708
0	0.453841	0.746475	0	0.579634	0.656898
0	-0.71848	-0.81158	0	-0.70526	-0.76367
0	1.01292	0.604353	0	0.511619	0.290912
0	1.16621	1.4019	0	1.30719	1.49528
0	2.08512	3.06827	0	2.22953	2.49768
0	-0.57076	-0.79091	0	-0.74518	-0.61176
0	2.28649	2.98432	0	2.0745	2.18421
0	0.085988	0.44209	0	0.256462	0.751004
0	-0.39306	-0.51087	0	-0.43218	-0.62665
0	-0.00517	0.095975	0	-0.0371	0.055623
0	-0.07339	0.2789	0	0.02142	0.322416
0	0.820792	0.972088	0	0.59756	0.514127
0	1.01292	1.10435	0	1.01162	0.942915
0	0.566236	0.341532	0	0.23584	0.240377
0	-0.2059	0.052701	0	0.100587	0.017825
0	-0.10162	-0.00718	0	-0.20661	0.062669
0	-0.60767	-0.61511	0	-0.50226	-0.49517
0	1.55323	2.63837	0	1.84051	2.51515
0	-0.30486	-0.3796	0	-0.38259	-0.32373
0	-0.09638	-0.06722	0	-0.04167	0.063033
0	0.173884	0.379901	0	0.027615	0.346096
0	-0.54791	-0.79691	0	-0.53097	-0.71762
0	0.134737	-0.25181	0	-0.0604	0.184512
0	-0.34983	-0.54346	0	-0.46481	-0.58756
0	-0.05477	-0.55109	0	-0.33572	-0.55
0	0.936919	0.604353	0	2.17258	0.21491
0	0.526048	0.685891	0	0.45918	0.621283
0	0.279762	0.557354	0	-0.29257	0.383118
0	1.01292	0.528351	0	0.435618	0.290912
0	1.47211	2.74483	0	-1.96806	-0.32028
0	0.171059	0.492305	0	-0.02915	0.240069
0	0.424151	-0.02686	0	0.17506	0.25064
0	-0.37422	-0.72141	0	-0.32971	-0.67291
0	-0.21017	0.267133	0	0.393002	0.817184
0	0.522025	0.307176	0	0.209648	0.328551
0	1.71621	2.38181	0	2.11146	2.08917
0	1.91296	2.83741	0	2.14558	2.08332
0	-0.55112	-0.36982	0	-0.40727	-0.20412
0	1.8054	2.32083	0	1.43562	1.65939
0	-0.40881	-0.66256	0	-0.27345	-0.52242
0	-0.46584	-0.36544	0	-0.57938	-0.53517
0	0.749094	0.999175	0	0.889409	0.7315
0	0.124414	0.172315	0	-0.01243	0.055926
0	0.679077	1.0731	0	0.766479	0.987341
0	0.138409	0.210425	0	0.125474	0.26673
0	-0.74913	-1.70888	0	-1.35387	-1.72865
0	0.018478	0.118818	0	0.06614	0.299718
0	1.93357	2.99333	0	2.0032	2.37587
0	1.333	2.21413	0	1.42647	2.03856
0	-0.33533	-0.66339	0	-0.43263	-0.45559
0	0.393276	0.072331	0	0.105412	-0.00538
0	-0.59674	-1.12207	0	-0.87604	-1.61922
0	-0.74159	-1.06499	0	-0.84536	-0.93182
0	-0.71329	-0.78429	0	-0.79068	-0.68816
0	-1.10355	-1.81657	0	-1.2728	-1.71367
0	-0.13785	-0.66352	0	-0.10871	-0.51731
0	-0.42161	-1.24084	0	-0.59676	-1.31964
0	1.71319	2.39719	0	1.51162	1.82455
0	-0.29501	-0.46161	0	-0.37161	-0.33507
0	-0.66965	-0.89952	0	-0.53809	-0.73013
0	0.048294	0.62007	0	0.37283	0.651105
0	-0.39678	-0.16603	0	0.0111	-0.25512
0	-0.04159	0.242712	0	0.232914	0.543041
0	0.685373	0.970079	0	0.531363	0.401927
0	0.99277	1.36041	0	1.19659	1.31313
0	-0.34339	-0.02719	0	0.131608	0.200034
0	0.480126	1.40094	0	0.999128	1.12766
0	0.611542	0.608598	0	0.234805	0.37411
0	-0.44912	-0.20745	0	-0.43074	-0.26936
0	-0.66116	-1.15337	0	-0.51536	-0.85376
0	0.283353	0.667908	0	0.326389	0.472659
0	-0.27225	-0.83432	0	-0.53627	-0.78027
0	0.307643	0.53442	0	0.455263	0.379164
0	-0.78384	-1.19067	0	-1.00712	-1.05098
0	-1.0139	-1.52147	0	-0.99325	-1.15489
0	1.51292	2.10435	0	0.219138	0.735396
0	-0.10126	0.013772	0	-0.08925	-0.28004
0	1.56273	2.33881	0	1.56185	1.86216
0	0.004398	0.500591	0	0.271067	0.439927
0	-1.05098	-1.49955	0	-0.97501	-1.21402
0	0.274501	0.492479	0	0.347658	0.326904
0	-0.52901	-0.67446	0	-0.32447	-0.4532
0	-0.16208	-0.3039	0	-0.29316	-0.40187
0	-0.43746	-0.784	0	-0.73167	-0.86991
0	0.076801	0.212918	0	0.142977	-0.00342
0	0.936919	1.93203	0	1.58762	2.60388
0	0.372529	0.535606	0	0.250634	0.766748
0	-0.62814	-0.71011	0	-0.60968	-0.54667
0	1.00516	1.83368	0	0.890519	1.58933
0	-0.07778	-0.30405	0	-0.06525	-0.11511
0	0.062317	0.352059	0	0.256004	0.020206
0	-0.2575	-0.58008	0	-0.43099	-0.68323
0	0.811047	1.86122	0	1.02254	1.90289
0	1.06844	3.06226	0	2.12487	2.72609
0	-0.22872	-0.29478	0	-0.25641	-0.24613
0	0.442383	0.48256	0	0.544773	0.219419
0	-0.51155	-0.90668	0	-0.5306	-0.71124
0	-0.09063	-0.13757	0	-0.11119	0.1087
0	-0.13176	0.309514	0	0.208148	0.512497
0	-0.29424	-0.09034	0	-0.08183	-0.20052
0	0.835897	1.4441	0	1.42383	1.34401
0	1.06063	1.54893	0	0.848074	1.14803
0	4.13308	5.06676	0	3.20906	4.52063
0	1.04272	1.51908	0	0.976851	1.25637
0	-0.6235	-2.68476	0	-0.85525	-3.52132
0	1.51292	1.02835	0	0.511619	1.52788
0	0.72182	0.884566	0	0.813614	0.833842
0	1.70806	2.23293	0	1.41091	1.77243
0	1.01292	1.32083	0	0.511619	0.866913
0	4.90155	4.95831	0	2.33133	2.72181
0	-1.22404	0.867387	0	0.067135	1.42243
0	1.93692	3.2388	0	2.03382	2.97553
0	1.19538	1.74447	0	1.36297	1.44161
0	1.01292	1.60435	0	2.08762	1.84659
0	3.13308	3.58104	0	2.60986	1.85496
0	2.74989	3.60435	0	1.51162	3.36691
0	1.38715	0.791386	0	1.10794	0.192952
0	0.448439	0.969061	0	0.226625	0.706276
0	2.39036	2.11331	0	0.859616	1.69459
0	1.14444	1.22862	0	1.16533	1.38911
0	-0.20497	-0.77037	0	-0.7708	-1.31172
0	-0.17011	-0.6082	0	-0.29342	-0.5616
0	-0.27974	-0.56634	0	-0.64129	-0.4359
0	-1.0823	-1.97151	0	-1.33734	-1.66182
0	1.32855	1.76375	0	1.48202	1.69638
0	-0.61189	-0.64992	0	-0.10096	-0.1862
0	0.886611	1.24863	0	1.20643	1.24155
0	0.488596	0.678061	0	0.549129	0.624811
0	0.142361	0.583645	0	0.602768	0.584515
0	0.74076	0.432668	0	0.766037	0.540717
0	-1.17978	-2.09631	0	-1.3858	-1.71981
0	0.179734	0.434756	0	0.250205	0.561697
0	-0.64982	-0.64739	0	-0.65758	-0.68836
0	-0.59369	-1.11963	0	-0.58559	-1.09765
0	1.39373	1.92376	0	1.19497	1.31945
0	4.57756	5.11331	0	3.29274	4.61733
0	4.05133	4.89571	0	3.15684	3.47606
0	-0.29124	-0.14896	0	-0.0478	-0.11871
0	-0.085	-0.3343	0	-0.17215	-0.22908
0	1.7294	1.52835	0	0.935618	1.45188
0	-0.1946	-0.1118	0	0.308877	0.242888
0	0.173863	-0.06401	0	0.016132	-0.02038
0	-0.58128	-0.54958	0	-0.05354	-0.98941
0	1.35373	2.13318	0	1.20174	1.88417
0	2.11809	3.05035	0	2.14689	2.36425
0	0.289107	0.787886	0	0.415479	0.697096
0	1.13395	1.32343	0	1.01559	0.812484
0	-0.90075	-1.34722	0	-1.14932	-1.55056
0	-0.92026	-1.57981	0	-0.93243	-1.16008
0	1.63298	2.1544	0	2.05412	2.0046
0	-0.07417	0.175563	0	0.06266	0.297818
0	1.12535	1.67856	0	1.46679	1.5304
0	0.314613	0.286359	0	0.089656	0.179773
0	-0.81265	-1.30727	0	-0.92746	-1.156
0	0.60482	-0.31796	0	0.202045	-0.63705
0	-1.32577	-1.37958	0	-1.05583	-1.34807
0	-0.76549	-1.10894	0	-0.67141	-1.09363
0	5.18618	5.51681	0	4.54125	4.74386
0	1.27016	1.59169	0	1.88201	1.77562
0	3.52188	4.18329	0	1.69349	1.64511
0	1.73457	2.04431	0	1.55203	1.7303
0	1.01292	1.32083	0	2.09658	0.866913
0	-0.51595	-0.92859	0	-0.94455	-0.7307
0	1.8054	2.26532	0	2.3801	1.36691
0	2.01539	3.03757	0	2.35538	2.87379
0	-0.01314	-0.70523	0	-0.37087	-0.72027
0	0.562958	0.407904	0	0.748122	0.542978
0	0.501998	0.052672	0	0.192291	-0.20181
0	-0.39494	-0.53927	0	-0.3615	-0.4808
0	0.275832	0.297973	0	0.102256	0.348159
0	-0.12077	-0.32712	0	-0.46284	-0.36953
0	0.69167	1.1808	0	0.86421	0.858568
0	-0.82629	-1.11424	0	-0.68322	-0.53334
0	-0.55474	-0.76903	0	-0.50637	-0.46738
0	-0.07582	-0.42396	0	-0.14513	-0.26116
0	-0.31778	0.161874	0	-0.09993	0.268282
0	1.09788	2.38958	0	-0.26054	1.5482
0	0.028444	-0.08939	0	0.002491	-0.26659
0	0.502328	0.383248	0	0.311633	0.452171
0	0.490555	0.491701	0	0.364825	0.296838
0	-0.2104	-0.22008	0	-0.04391	-0.37791
0	-0.07071	-0.02601	0	0.084394	-0.03944
0	3.03512	1.61331	0	1.7281	2.27955
0	0.644438	2.37857	0	2.16533	2.31311
0	1.01292	1.10435	0	0.935618	1.86691
0	0.038445	-0.07727	0	0.138164	0.00547
0	-0.34758	-0.09442	0	-0.09193	-0.03701
0	0.305398	0.23342	0	0.192852	0.02248
0	0.799287	0.903007	0	0.552322	0.61885
0	0.351956	0.159868	0	0.25936	0.483136
0	1.93229	2.84561	0	1.6595	2.33141
0	-0.43599	-0.52712	0	-0.26152	-0.23794
0	-0.1627	-0.22814	0	-0.09883	-0.20179
0	2.64444	3.03228	0	2.83929	3.00292
0	0.370203	0.461378	0	0.456458	0.413459
0	-0.47887	-1.31782	0	-0.80284	-1.61342
0	0.775955	1.12631	0	-0.15467	0.13786
0	0.424071	0.541692	0	0.17693	0.686532
0	0.144438	0.373987	0	0.327263	0.583745
0	-0.83288	-1.10805	0	-0.82647	-0.75399
0	0.090285	0.091222	0	0.093575	-0.0213
0	1.55113	2.25026	0	2.60321	3.02857
0	1.96637	3.38547	0	1.2281	1.29091
0	-0.13227	0.142647	0	0.217425	0.264822
0	0.334574	1.07803	0	0.863872	1.08685
0	-0.51687	0.074319	0	0.262934	0.028961
0	-0.59088	-0.52809	0	-0.46853	-0.95175
0	2.61834	4.08857	0	2.685	3.44302
0	1.27595	0.45235	0	0.228099	0.520627
0	0.475431	0.588375	0	0.435314	0.482672
0	1.03915	1.0835	0	0.825436	1.12942
0	-0.02822	-0.34735	0	-0.2802	-0.57155
0	-0.15224	-0.5373	0	-0.28191	-0.87187
0	1.77595	1.15987	0	0.094359	0.509444
0	0.061239	0.111992	0	0.025643	0.294421
0	-0.20967	-0.16664	0	-0.23691	-0.10266
0	-0.3889	-0.42036	0	-0.23466	-0.45423
0	-0.29239	-0.83438	0	-0.47043	-0.85473
0	-0.03312	-0.08515	0	-0.25844	-0.19299
0	-0.6233	-1.08059	0	-0.66167	-1.23809
0	0.53783	0.593369	0	0.370821	0.490176
0	-0.58038	-0.67349	0	-0.83333	-0.63149
0	-0.30613	-0.93247	0	-0.4424	-1.1041
0	-0.88537	-1.29354	0	-0.78732	-0.95473
0	1.12207	1.49054	0	1.16588	1.19961
0	0.705173	0.637304	0	0.834007	0.77172
0	0.774693	0.992829	0	0.685105	0.90268
0	1.8054	2.39683	0	1.09658	0.951876
0	0.384593	0.919452	0	0.071079	0.400139
0	0.644438	1.32083	0	0.435618	0.659394
0	1.06844	0.849124	0	0.554137	0.96717
0	-0.1061	-0.02684	0	-0.02274	0.111829
0	-0.08037	0.100397	0	0.115141	0.034223
0	0.152106	0.263815	0	0.050836	-0.2424
0	2.52188	2.85603	0	2.66533	3.47407
0	0.223768	-0.81532	0	-0.547	-0.52585
0	-0.6236	-0.37449	0	-0.3608	-0.20384
0	-0.97696	-1.4847	0	-0.53856	-0.51774
0	0.784916	1.24483	0	0.511619	1.08339
0	1.01292	1.39683	0	1.3801	1.2354
0	-0.53321	-0.55563	0	-0.48175	-0.48447
0	1.08892	1.89683	0	1.9913	1.7354
0	-0.86111	-1.42454	0	-0.61939	-0.87053
0	-0.92003	-1.0769	0	-0.77478	-0.80275
0	-0.72724	-1.40244	0	-0.81229	-1.25948
0	-0.19134	-0.41537	0	-0.05843	-0.31817
0	-1.01575	-1.73067	0	-1.22555	-1.4799
0	0.093044	-0.05792	0	0.137123	0.06679
0	0.142093	0.329501	0	0.469943	0.540452
0	0.755634	1.0127	0	0.320664	0.694019
0	0.275955	1.29139	0	0.546814	0.859663
0	-0.00376	-0.02305	0	-0.34852	-0.34855
0	-0.6308	-0.77448	0	-0.58936	-0.59662
0	-0.00614	-0.08465	0	0.150164	0.347274
0	-0.15028	-0.18203	0	-0.18376	-0.12992
0	0.363127	0.706802	0	0.52592	1.00511
0	0.298687	0.495347	0	0.164963	0.568414
0	-0.11544	0.153704	0	-0.17678	-0.31855
0	-1.13199	-1.72404	0	-1.15335	-1.39965
0	0.824195	0.900954	0	0.75553	0.866053
0	-0.24848	-0.00217	0	-0.00321	0.298625
0	0.40064	0.66059	0	0.536094	0.491389
0	0.762273	1.08799	0	1.20206	0.671442
0	1.07444	1.49274	0	1.18394	1.20607
0	-0.95964	-1.24818	0	-0.86136	-1.03879
0	0.584366	0.916136	0	0.554165	0.894567
0	-0.20422	-0.1823	0	-0.09393	-0.36868
0	1.51292	1.39683	0	-0.06438	0.659394
0	0.438241	0.510444	0	0.351274	0.124758
0	0.235651	0.997375	0	0.519622	0.553615
0	-0.83845	-1.54891	0	-1.10869	-1.17968
0	0.068436	0.820833	0	2.3041	1.69459
0	0.162632	0.351352	0	0.537302	0.62893
0	1.19995	1.4619	0	0.03194	1.67368
0	-0.79398	-1.19324	0	-0.76847	-1.06471
0	-0.07651	-0.26703	0	-0.0929	-0.13345
0	0.780227	0.64853	0	0.643898	0.987687
0	-0.16334	-0.17684	0	0.11855	-0.17625
0	0.736515	0.753929	0	0.874208	0.901417
0	-0.21258	-0.47587	0	-0.32325	-0.40748
0	-0.46215	-0.749	0	-0.61991	-0.7491
0	-0.20768	-0.0744	0	-0.03806	-0.10451
0	-0.41805	-0.14128	0	0.175252	0.266997
0	0.194206	-0.11229	0	-0.28086	0.694589
0	-0.08738	0.759809	0	0.426055	0.744834
0	0.260941	0.57739	0	0.377911	0.769127
0	1.14444	2.13955	0	1.43562	2.02788
0	1.27711	1.71539	0	1.13131	1.33012
0	1.5022	2.52421	0	2.14961	2.44362
0	1.35158	2.06964	0	1.992	2.27394
0	1.85336	2.11331	0	2.15432	2.27584
0	0.823486	1.89906	0	0.424076	1.06718
0	1.51292	2.32083	0	-0.06438	0.49843
0	0.679633	2.25082	0	2.4468	2.96084
0	2.05517	2.25379	0	0.901532	0.784222
0	-0.12179	-0.5464	0	-0.22609	-0.41781
0	0.19937	0.67869	0	0.1638	0.155946
0	1.08892	0.45235	0	0.435618	0.290912
0	1.24686	1.74571	0	1.25748	1.30303
0	0.568436	2.35603	0	0.596582	1.48707
0	1.62943	1.61331	0	0.513677	1.52994
0	2.63991	3.25255	0	2.2671	2.64386
0	2.3054	4.09299	0	2.43562	3.16836
0	2.85336	3.89061	0	2.62833	3.1085
0	0.881482	1.74056	0	1.11459	1.58047
0	0.936919	2.4818	0	0.728099	1.95188
0	-0.18666	-1.17791	0	-0.2887	-1.48364
0	0.936919	0.45235	0	0.587621	0.442915
0	-0.40421	-0.88567	0	-0.6298	-0.76329
0	0.788302	1.09664	0	0.599344	0.954986
0	0.886231	1.26046	0	0.681065	0.812746
0	0.489894	0.371603	0	0.052887	0.002505
0	-0.39102	-0.96949	0	-0.5199	-1.17423
0	-0.23979	-0.21555	0	0.038596	-0.03371
0	0.963539	1.52309	0	0.989649	1.32023
0	0.221033	0.270498	0	0.206237	0.492699
0	0.381249	0.395135	0	0.431554	-0.13817
0	-0.10099	-0.02798	0	-0.1593	-0.16392
0	0.941818	1.37532	0	0.978851	1.14912
0	-1.0093	-2.04178	0	-1.50704	-2.09417
0	2.02188	3.24483	0	-0.35686	-0.17389
0	0.343759	0.916403	0	1.08775	1.12104
0	-0.70079	-1.18305	0	-0.83134	-1.19252
0	-0.51317	-1.21008	0	-0.81391	-1.02134
0	-0.35642	-0.27036	0	-0.15471	-0.26755
0	1.21886	1.69951	0	1.20385	1.35975
0	0.829054	0.783832	0	1.13632	0.916681
0	2.8406	2.90579	0	2.8263	2.58339
0	0.025358	0.015965	0	0.146272	0.119061
0	-0.11503	-0.14502	0	-0.00348	-0.05215
0	0.401724	1.19137	0	0.043124	1.20916
0	-0.42173	-0.37454	0	-0.27549	-0.45307
0	0.668731	1.09849	0	0.90498	1.06105
0	0.802463	1.22734	0	0.866386	0.924185
0	0.161821	0.423559	0	0.412333	0.469707
0	-0.80923	-0.96906	0	-0.82756	-0.89186
0	-0.26788	-0.41249	0	-0.03854	-0.42757
0	-0.22027	-0.27737	0	-0.06554	-0.07347
0	1.53839	2.09428	0	1.78045	2.08113
0	-1.00107	-0.71983	0	-0.53432	-0.30235
0	-0.91392	-1.41947	0	-1.0751	-1.47484
0	-0.17547	-0.00511	0	-0.17572	0.036293
0	0.668681	1.06745	0	0.69934	0.769797
0	-0.81006	-1.29873	0	-1.06334	-1.44576
0	0.667972	1.98403	0	1.67523	2.16288
0	-0.98961	-1.29996	0	-0.97739	-0.87977
0	-0.23532	-0.38228	0	-0.40698	-0.65425
0	-1.08803	-1.75843	0	-1.33063	-1.74104
0	1.28285	1.50212	0	1.14133	0.933947
0	1.11654	2.10308	0	1.14548	1.85194
0	-0.09282	-1.01724	0	-0.5581	-1.2128
0	-0.17393	-0.05684	0	-0.15958	0.12433
0	1.8814	0.45235	0	0.067135	0.49843
0	-0.86631	-1.24885	0	-0.96106	-1.21349
0	0.573707	0.765958	0	0.627577	0.733994
0	-0.09036	-0.29315	0	-0.08325	-0.3503
0	-0.32359	-0.80192	0	-0.36019	-0.75865
0	-0.66154	-1.22152	0	-0.72301	-1.41075
0	-0.29355	-0.32709	0	-0.24035	-0.33782
0	-0.86472	-1.12502	0	-0.79986	-1.109
0	-0.07972	-0.22377	0	-0.14775	-0.13706
0	1.89834	1.22107	0	1.08112	0.72216
0	2.01292	2.27428	0	2.28378	2.97811
0	1.8054	0.604353	0	0.435618	0.866913
0	-0.38256	-0.64063	0	-0.40976	-0.69523
0	-0.29781	-0.10139	0	0.360217	-1.10628
0	0.892739	0.239697	0	0.492635	0.550485
0	-1.03547	-1.80026	0	-1.31173	-2.22353
0	3.05057	3.85419	0	3.51165	3.59471
0	0.578471	0.657211	0	0.67654	0.79273
0	-0.32215	-0.40879	0	0.437426	0.086388
0	-0.0758	-0.18889	0	-0.08961	-0.28122
0	0.462924	0.368186	0	0.073509	0.184395
0	-0.2188	-0.2159	0	-0.05031	0.270064
0	-0.22857	-0.61416	0	-0.32215	-0.445
0	-0.14672	0.120718	0	0.078902	0.32029
0	-0.29683	-0.43958	0	-0.36847	-0.41953
0	0.144438	0.537312	0	-2.14934	-0.22941
0	-0.25426	-0.45523	0	-0.44266	-0.58715
0	0.893414	1.16634	0	1.00397	0.93972
0	3.32294	3.77705	0	2.74794	3.67748
0	-0.09216	-0.1462	0	-0.00997	-0.25195
0	-0.79573	-1.4565	0	-1.02521	-1.47069
0	-0.51599	-0.76732	0	-0.41351	-0.62696
0	-0.42035	-0.72314	0	-0.47759	-0.52068
0	0.039893	-0.18219	0	-0.24023	-0.31576
0	1.08892	0.528351	0	1.01162	0.942915
0	0.860918	1.32083	0	0.435618	2.10388
0	-0.63902	-0.30122	0	-0.22415	-0.17008
0	-0.20578	0.335693	0	0.829866	0.201839
0	-0.58896	-1.23973	0	-1.20875	-1.52751
0	1.51292	0.528351	0	0.511619	0.290912
0	-0.20174	-0.13457	0	-0.15097	-0.10437
0	0.936919	1.39683	0	0.435618	1.36691
0	0.481871	0.486735	0	0.439748	0.604591
0	0.222322	0.09538	0	0.280959	-0.26292
0	-0.319	-0.48366	0	-1.03874	-0.7369
0	-0.39314	-0.68548	0	-0.4953	-0.56835
0	0.218869	0.176628	0	-0.08306	-0.05612
0	-0.97192	-1.48402	0	-1.11045	-1.20648
0	2.39036	1.24483	0	-0.64038	-0.62413
0	1.08892	1.39683	0	-0.43287	1.29091
0	-1.31196	-1.80024	0	-1.20621	-1.2608
0	0.39896	1.13944	0	0.653667	1.39338
0	-1.28181	-2.24882	0	-1.54824	-2.11919
0	-0.1608	-0.21056	0	-0.19045	-0.16659
0	0.160858	-0.22424	0	-0.02743	-0.32395
0	-0.83012	-1.28661	0	-0.97905	-1.14096
0	-0.13666	-0.33088	0	-0.0201	0.001477
0	-0.64801	-1.22152	0	-0.91402	-1.09179
0	0.8559	1.21765	0	0.747745	0.849575
0	-0.67003	-1.21333	0	-0.89917	-0.92407
0	-0.59379	-1.05042	0	-0.71801	-0.93035
0	-0.304	0.295893	0	0.249949	0.838503
0	0.071383	0.458437	0	0.511792	0.420514
0	0.840685	1.01462	0	0.898927	0.658746
0	-0.70486	-1.35014	0	-0.80988	-1.47327
0	0.503847	0.533344	0	0.442868	0.331419
0	-0.10736	-0.04548	0	-0.09265	0.016791
0	-0.17872	0.149691	0	0.66574	-0.70293
0	0.283254	0.483327	0	0.603035	0.60149
0	0.201796	-0.08052	0	0.011086	-0.05516
0	-0.14151	-0.59651	0	-0.35609	-0.73705
0	3.1168	4.02894	0	3.634	3.56126
0	-0.35129	-0.76228	0	-0.44433	-1.16349
0	-1.41686	-1.81576	0	-1.35811	-1.6202
0	-0.25432	-0.40622	0	-0.51248	-0.68801
0	0.009297	0.466312	0	0.480908	0.91772
0	-0.05996	-0.31498	0	-0.16526	-0.23247
0	0.36346	0.356102	0	0.46141	0.199377
0	1.1276	1.72892	0	1.15433	1.27283
0	0.114585	0.411774	0	0.265182	0.270648
0	-0.78235	-1.24302	0	-0.8125	-0.97002
0	-0.18449	-0.51753	0	-0.17746	-0.60994
0	0.042677	0.093287	0	0.0545	0.102961
0	0.660648	1.08482	0	1.72839	1.49116
0	0.936919	1.82083	0	1.01162	1.08339
0	-0.30261	-0.5577	0	-0.37945	-0.45641
0	-0.4334	-0.76496	0	-0.6732	-0.68582
0	0.291091	0.613988	0	0.375556	0.568259
0	0.275955	0.291386	0	1.52058	0.583393
0	3.09788	4.48629	0	3.22307	3.48132
0	0.281695	0.792145	0	0.432383	0.895597
0	-0.6386	-1.38995	0	-0.92328	-1.27545
0	-0.64957	-0.88053	0	-0.40173	-0.66665
0	0.98986	2.18556	0	1.83596	2.30643
0	-0.1779	-0.40182	0	-0.19959	-0.09269
0	0.076186	-0.40781	0	-0.18148	0.12164
0	0.193215	0.082263	0	-0.32768	-0.1843
0	0.036439	-0.15895	0	-0.42614	-0.23077
0	-0.07951	-0.44185	0	-0.34641	-0.37466
0	1.11362	1.13644	0	0.290646	0.421448
0	-0.39815	-0.77633	0	-0.53961	-0.51953
0	-0.22306	-0.71803	0	-0.48043	-0.68211
0	-0.19014	0.005252	0	0.097445	0.21539
0	0.142613	-0.08429	0	0.11488	-0.11174
0	-0.09102	0.053482	0	-0.0486	0.315902
0	-0.01331	0.871502	0	0.388367	0.664187
0	-0.12197	-0.28136	0	-0.20281	-0.33744
0	0.860918	2.11331	0	-0.93287	0.790912
0	-0.16597	-0.48555	0	-0.35715	-0.59726
0	1.93692	1.61331	0	0.067135	2.81311
0	-0.00156	-0.31311	0	-0.25391	-0.76178
0	-0.42382	-0.96344	0	-0.48488	-0.75872
0	0.453365	0.494256	0	0.155725	0.524114
0	0.310781	0.410058	0	0.420597	0.40535
0	0.521882	0.550995	0	0.351853	0.255652
0	-0.53362	-0.47471	0	-0.47853	-0.57453
0	-0.22033	-0.23453	0	-0.4404	-0.30884
0	0.000122	-0.00947	0	0.099004	-0.00633
0	-1.3763	0.516574	0	-0.16669	0.342664
0	-0.14624	0.369278	0	0.360414	0.094596
0	4.31436	5.86832	0	4.1987	4.80643
0	-0.37564	-1.00872	0	-0.71257	-1.1461
0	-0.7564	-1.44708	0	-0.92648	-1.7004
0	-0.94612	-1.69885	0	-1.09638	-1.69211
0	-0.7008	-1.21346	0	-0.82979	-1.24656
0	-0.34798	-0.17003	0	-0.37598	-0.23655
0	1.70575	2.30614	0	1.97199	2.0228
0	-0.13015	-0.19824	0	0.023897	-0.26559
0	0.203599	0.170619	0	0.143496	0.233374
0	0.062536	0.017846	0	-0.18064	-0.13273
0	-0.41009	-0.96431	0	-0.47704	-1.12272
0	-0.87939	-1.35217	0	-1.07514	-1.28995
0	-0.07933	-0.3174	0	-0.05189	-0.08937
0	1.37112	1.7673	0	1.48954	1.47108
0	2.3054	2.93203	0	1.59658	1.45188
0	-0.87195	-1.09634	0	-1.27456	-1.13522
0	0.708662	0.718056	0	0.90676	0.651408
0	1.2294	0.528351	0	0.435618	1.87587
0	0.20414	0.792603	0	0.944247	0.681763
0	0.355275	0.194139	0	0.194274	-0.10965
0	0.029228	-0.06543	0	0.014228	0.110559
0	-1.53923	-3.2871	0	-2.00162	-4.13345
0	-0.67118	-1.23437	0	-0.77927	-1.09868
0	3.04237	2.76532	0	-0.14038	0.951876
0	-0.62836	-0.99942	0	-0.48176	-1.38012
0	-1.10112	-1.93707	0	-1.24108	-1.71597
0	0.430016	1.07664	0	0.540225	0.888256
0	-0.32864	-1.01719	0	-0.90553	-0.96705
0	0.595926	2.10149	0	0.999387	1.32418
0	-0.43566	-0.69796	0	-0.38284	-0.53104
0	-0.81188	-1.54852	0	-1.28274	-1.75624
0	1.05886	0.9303	0	1.04767	0.849733
0	-0.12744	-0.1721	0	-0.14029	-0.06566
0	-0.20426	-0.55629	0	-0.51171	-0.62466
0	-0.93227	-1.73172	0	-1.14867	-1.66949
0	2.17388	1.74483	0	2.08762	1.36691
0	-0.67631	-0.52891	0	-0.51314	-0.01514
0	0.82659	0.984916	0	0.404707	0.580733
0	-0.60062	-0.89588	0	-0.85225	-0.84401
0	0.159843	0.109343	0	0.111959	0.117692
0	-0.4969	-0.31335	0	-0.50558	-0.56532
0	0.292467	0.496941	0	0.576743	0.566159
0	-0.24059	-0.32418	0	-0.07067	0.333838
0	-0.63691	-0.96752	0	-0.91805	-0.86775
0	-0.89751	-1.19828	0	-1.12048	-1.14754
0	1.8814	1.02835	0	0.359616	0.422429
0	-0.82796	-1.37952	0	-1.15707	-1.40976
0	-1.80064	-2.69679	0	-2.30999	-3.26345
0	-2.18741	-3.32562	0	-2.75814	-4.11956
0	-0.41291	-0.9376	0	-0.87074	-0.70755
0	0.378156	0.546159	0	0.353452	0.461496
0	1.01292	1.02835	0	0.587621	0.866913
0	-0.52243	-0.08287	0	-0.57112	-0.57779
0	1.51292	1.24483	0	1.3801	1.7354
0	-0.96795	-1.59268	0	-1.20965	-1.62553
0	-0.35438	-0.74492	0	-0.69926	-0.86905
0	0.003882	-0.25394	0	-0.11101	-0.21722
0	-0.29867	-0.04272	0	-0.2519	-0.12976
0	1.00306	1.63823	0	1.12631	1.40486
0	2.8054	2.32083	0	2.81306	2.45188
0	0.080917	0.497496	0	0.124085	0.259093
0	0.360918	0.45235	0	0.511619	0.366913
0	2.55325	3.13551	0	3.1091	3.53604
0	1.51292	1.32083	0	1.08762	0.866913
0	0.436919	1.32083	0	-0.43287	1.15939
0	1.28984	1.86078	0	1.39958	1.53673
0	3.54542	4.53729	0	3.79874	3.98795
0	-0.27561	0.131324	0	-0.20495	0.060252
0	-0.50953	-0.67889	0	-0.80415	-0.92077
0	0.83679	1.03977	0	0.984714	0.851758
0	0.215419	0.406223	0	-0.14952	-0.00391
0	0.36162	0.568872	0	0.500943	0.41689
0	0.099576	-0.13057	0	0.129863	-0.32918
0	-1.4098	-2.30439	0	-1.28284	-1.56027
0	-0.38571	-0.39643	0	-0.321	-0.10391
0	0.168896	-0.23537	0	0.091798	0.194147
0	0.936919	0.45235	0	2.08762	1.44291
0	0.711224	1.19887	0	0.785283	1.01647
0	1.3054	0.744831	0	1.01162	1.15939
0	-0.01989	0.284044	0	0.351196	0.088293
0	1.01292	2.5578	0	2.67258	2.39636
0	0.176051	-0.06904	0	0.071246	-0.07724
0	0.120539	0.152991	0	0.019101	0.116037
0	-0.71572	-1.32968	0	-1.0089	-1.24032
0	0.716292	1.01452	0	0.882096	0.878599
0	-0.76831	-1.04358	0	-0.75508	-0.8022
0	-0.63414	-1.05843	0	-0.5395	-0.48986
0	-0.62657	-0.58284	0	-0.47975	-0.54101
0	1.05812	1.68072	0	1.13056	1.31887
0	-0.5039	-0.95244	0	-0.52372	-0.95935
0	0.518195	0.841299	0	0.30343	0.743969
0	1.07557	1.55129	0	0.967271	1.3621
0	0.337114	0.146266	0	0.219633	0.236009
0	-0.09937	-0.17749	0	-0.21445	-0.36474
0	-0.55648	-0.87658	0	-0.42528	-0.54274
0	0.390701	0.509226	0	0.502675	0.342988
0	-0.13908	0.744831	0	-0.01783	-1.00157
0	0.912281	0.80434	0	0.664473	0.910124
0	1.93692	2.53731	0	1.52058	2.29091
0	0.108788	-0.31243	0	-0.19853	-0.7034
0	-0.76727	-1.60412	0	-1.16727	-1.732
0	-0.18118	-0.2774	0	0.016749	-0.06925
0	-0.03584	-0.2449	0	0.266409	0.354678
0	2.2294	3.19747	0	2.13341	2.00084
0	0.936919	1.02835	0	0.435618	0.290912
0	0.372866	0.447026	0	0.253895	-0.243
0	-0.78557	-1.06006	0	-0.85215	-0.90908
0	3.74623	4.48486	0	3.51218	3.95637
0	0.793614	0.675667	0	1.16201	0.72228
0	-1.21098	-1.62148	0	-0.81677	-0.87474
0	-0.92238	-1.45415	0	-0.87975	-1.17579
0	1.85482	2.30433	0	1.69931	2.00623
0	-0.63874	-1.40172	0	-0.82627	-1.52502
0	0.227651	1.79e-05	0	0.148072	0.252607
0	-0.94678	-1.63766	0	-1.03065	-1.67951
0	-0.4788	-0.62023	0	-0.57553	-0.4471
0	-0.27861	-0.54037	0	-0.5347	-0.49202
0	-0.1626	-0.10066	0	-0.24106	-0.12232
0	1.51292	1.45235	0	0.435618	1.36691
0	0.030027	0.344716	0	0.393613	0.726068
0	0.225695	1.02657	0	0.868236	0.981626
0	1.12542	1.28995	0	1.16336	0.807551
0	-0.0578	-0.06037	0	-0.32424	-0.62638
0	0.014753	0.0112	0	0.028766	0.084098
0	1.2314	1.57312	0	1.80015	1.71669
0	-0.84678	-0.82556	0	0.092618	-0.42433
0	0.860918	2.11331	0	0.435618	0.290912
0	4.53059	5.99583	0	6.45525	6.64459
0	-0.34558	-0.82279	0	-0.56993	-0.92462
0	-0.66358	-0.86357	0	-0.79095	-0.6491
0	-0.88616	-1.95859	0	-1.3505	-1.97799
0	-0.18477	-0.53415	0	-0.40673	-0.6725
0	-0.2015	-0.46907	0	-0.1838	-0.48573
0	-0.16341	-0.35796	0	-0.06121	-0.43309
0	0.017107	-0.11911	0	-0.18656	-0.1218
0	2.27821	1.91404	0	1.29626	1.25846
0	1.9895	2.60238	0	2.19472	2.53981
0	-1.35042	-2.1162	0	-1.79992	-2.59622
0	-0.24874	-0.55537	0	-0.30654	-0.79408
0	0.163904	-0.16598	0	0.045794	0.042046
0	-0.31301	-0.40452	0	-0.23385	-0.39408
0	2.02188	1.95235	0	1.8041	2.82036
0	-0.61002	-0.75025	0	-0.53094	-0.53235
0	-0.47255	-1.29059	0	-0.86839	-1.84826
0	-0.4384	-0.30472	0	-0.18746	-0.10757
0	-0.52728	-0.87126	0	-0.65616	-0.63678
0	0.936919	1.24483	0	2.08762	0.866913
0	-0.37502	-0.54203	0	-0.33333	-0.34814
0	1.85134	2.18518	0	2.06323	1.97915
0	-0.10188	-0.1641	0	-0.08551	-0.01042
0	0.07392	0.26893	0	0.400305	0.45608
0	0.749023	1.48451	0	0.933884	1.10929
0	2.08975	2.71478	0	2.31429	2.33028
0	-1.20423	-1.98129	0	-1.49773	-1.81903
0	0.172332	0.459393	0	0.482463	0.706839
0	-0.30095	-0.6096	0	-0.4887	-0.64859
0	0.479575	0.705495	0	0.529902	0.430283
0	-0.56085	-1.22058	0	-0.77319	-1.51638
0	0.556882	0.870506	0	0.647957	0.737545
0	-0.08839	0.077622	0	0.297573	-0.04165
0	0.345864	0.229271	0	0.050853	0.161583
0	0.172332	0.520968	0	0.220753	0.425684
0	0.341919	0.317414	0	-0.02368	-0.07261
0	4.10461	6.3382	0	4.02579	5.24742
0	-0.49039	-0.90495	0	-0.65552	-0.97032
0	0.071679	-0.15413	0	-0.068	-0.30127
0	-0.3072	-0.26985	0	-0.18817	-0.52472
0	0.596033	0.79294	0	0.395634	0.553921
0	-1.00361	-1.25804	0	-0.70004	-1.0652
0	-0.23953	-0.16176	0	0.036248	-0.35262
0	1.79479	2.60337	0	1.70345	2.18987
0	-0.16684	-0.30325	0	-0.07734	-0.00081
0	0.589565	0.807329	0	0.939924	0.819374
0	-0.06899	0.523236	0	0.089213	-0.16639
0	0.158155	0.282174	0	0.10672	0.197128
0	-0.60283	-0.90461	0	-0.63367	-0.78363
0	0.235148	0.576212	0	0.281889	0.345736
0	-1.21782	-1.88734	0	-1.39996	-1.53713
0	0.601484	0.508913	0	0.537244	0.183517
0	2.51616	2.961	0	2.31856	2.52469
0	0.116537	0.13729	0	0.194301	-0.07023
0	-0.94065	-1.44965	0	-0.86617	-1.29019
0	-0.41985	-0.21033	0	-0.25177	0.074755
0	-0.15654	-0.49866	0	-0.39214	-0.50394
0	-0.05982	0.096565	0	-0.15213	-0.07582
0	-0.86374	-1.77826	0	-1.17723	-1.75208
0	0.926697	0.703927	0	0.729317	0.768744
0	-0.70599	-0.96531	0	-0.81034	-0.90798
0	-0.18466	0.005447	0	0.034808	0.065507
0	1.51292	2.5578	0	0.435618	0.366913
0	0.415864	0.527487	0	0.01744	0.443421
0	-0.34234	-0.54526	0	-0.48921	-0.8317
0	-0.21023	-0.3765	0	-0.15876	-0.41456
0	1.32931	1.48037	0	1.65678	1.56817
0	1.6182	0.998311	0	0.843659	0.673187
0	0.013417	-0.2388	0	-0.03124	-0.33126
0	0.694602	1.04337	0	0.963745	0.472017
0	-1.07225	-1.96033	0	-1.32452	-1.9862
0	1.01292	1.60435	0	0.435618	1.44291
0	0.695746	0.95389	0	0.239609	0.601473
0	-0.20252	0.186869	0	0.187299	0.309548
0	-0.10402	0.011149	0	0.088628	-0.09095
0	0.554152	0.240101	0	-0.26054	-0.18285
0	0.800169	0.578875	0	0.342719	-0.03536
0	-0.29682	-0.29357	0	-0.25606	-0.1985
0	0.121334	0.281518	0	0.132185	0.26979
0	-0.98289	-1.2845	0	-0.96296	-1.32979
0	-1.26525	-1.68319	0	-1.3703	-1.57914
0	1.59788	1.32083	0	1.3041	2.2354
0	-0.48567	-0.78774	0	-0.58945	-0.36986
0	0.936919	1.68931	0	1.3041	1.2354
0	0.395129	0.475219	0	0.601211	0.05722
0	-0.23227	-0.49154	0	-0.68258	-0.77678
0	-0.22327	-0.54298	0	-0.61473	-0.61337
0	0.054449	-0.00305	0	0.002357	0.19281
0	0.12442	0.497955	0	0.338574	0.912127
0	-0.58359	-0.93168	0	-0.53255	-1.06136
0	0.603631	3.64507	0	1.68154	2.10559
0	-1.15769	-2.18054	0	-1.54286	-2.13569
0	-0.63471	-0.7929	0	-0.37027	-0.48488
0	0.237347	0.810382	0	0.499723	0.884198
0	-0.77192	-0.58928	0	-0.71908	-0.59475
0	0.138525	0.258249	0	0.372964	0.359218
0	0.012921	0.429238	0	0.597207	0.704313
0	0.560883	0.80881	0	0.679723	0.682441
0	-0.1061	-0.60615	0	-0.09554	-0.45798
0	-0.08114	0.035112	0	-0.01741	0.03844
0	-0.59542	-0.98016	0	-0.75268	-0.91888
0	-0.13218	-0.05375	0	-0.53194	0.110348
0	0.49918	0.7816	0	0.165006	0.578994
0	0.076557	0.133231	0	-0.0927	-0.08809
0	-0.11871	-0.34929	0	-0.48189	-0.69017
0	-0.23336	-0.58366	0	-0.496	-0.55435
0	2.7294	1.74483	0	2.08762	1.86691
0	-0.12815	-0.05379	0	0.026444	0.031021
0	-0.51231	-0.76754	0	-0.62554	-0.66651
0	0.049091	-0.07176	0	-0.00667	-0.44968
0	0.152349	0.334201	0	0.359303	0.393312
0	0.023018	-0.02048	0	-0.12503	0.084046
0	-0.35675	0.02319	0	-0.00854	0.155277
0	-0.92618	-1.49051	0	-0.92104	-1.10909
0	-0.29112	-0.95622	0	-0.44526	-1.21786
0	-0.73861	-1.37639	0	-0.92402	-1.27526
0	-0.56191	-0.58065	0	-0.59822	-0.77029
0	-0.4249	-0.50321	0	-0.19202	-0.31532
0	0.110088	0.1575	0	-0.04391	0.120175
0	2.01292	0.45235	0	2.01162	2.32036
0	-0.25872	-0.45064	0	-0.53537	-0.61422
0	-0.28628	-0.29654	0	-0.27609	-0.28324
0	-0.79085	-1.01447	0	-0.64556	-0.63494
0	-0.8694	-1.23984	0	-0.93039	-0.96251
0	0.424139	0.421841	0	0.364022	0.368563
0	0.228126	0.200134	0	0.232615	0.049856
0	-0.61727	-0.93539	0	-0.61642	-0.76067
0	-0.00628	-0.56815	0	-0.273	-0.49788
0	0.034182	-0.59403	0	-0.00985	-0.62155
0	-0.26492	-0.48615	0	-0.70143	-0.72521
0	-0.14818	-0.09797	0	-0.45536	-0.19671
0	-1.01565	-1.8148	0	-1.09521	-1.56645
0	-0.06236	0.185493	0	-0.00405	0.339582
0	-0.00975	0.485949	0	0.512025	0.695794
0	-0.47023	-0.54212	0	-0.52789	-0.67313
0	-0.8061	-1.63987	0	-1.08842	-1.59909
0	-0.43337	-0.61728	0	-0.53741	-0.4578
0	-0.21251	-0.23495	0	0.010406	-0.30058
0	-0.15165	-0.51424	0	-0.21062	-0.4953
0	-0.0911	0.18815	0	-0.07936	0.279039
0	0.936919	2.52835	0	0.359616	1.29091
0	-0.36779	-0.39267	0	-0.552	-0.43296
0	-0.49241	-1.25564	0	-1.08128	-1.79436
0	2.72153	4.00798	0	2.3432	3.144
0	-1.24037	-2.10013	0	-1.53743	-1.9215
0	0.853914	1.15069	0	0.878833	1.08998
0	-1.06791	-1.80304	0	-1.38738	-1.69978
0	0.029852	-0.26599	0	-0.15592	-0.07301
0	-0.44228	-1.00186	0	-0.78566	-0.90022
0	0.137325	0.282266	0	0.421378	0.286078
0	1.90033	2.362	0	1.90158	2.017
0	0.480589	0.578447	0	0.534476	0.874023
0	0.360093	0.214468	0	0.152103	0.056413
0	-0.04189	-0.3027	0	-0.21327	-0.30138
0	-0.40849	-0.2533	0	-0.45673	-0.24656
0	-0.02608	-0.19381	0	-0.24107	-0.31276
0	0.852947	1.0924	0	0.98988	0.921175
0	0.297684	0.532982	0	0.42262	0.482906
0	0.020612	-0.4258	0	-0.41111	-0.28012
0	-0.63553	-1.22621	0	-0.55316	-0.97316
0	-0.53131	-0.16314	0	-0.45942	-0.32683
0	-0.22755	-0.29156	0	-0.1702	-0.27716
0	0.936919	1.10435	0	0.435618	0.366913
0	-0.97873	-1.50098	0	-0.97717	-1.30891
0	-0.54045	-0.93995	0	-0.75294	-0.91391
0	-0.64642	-1.22781	0	-0.67541	-1.02749
0	0.291931	0.245065	0	0.435021	0.6447
0	-0.24577	-0.48773	0	-0.49351	-0.59711
0	1.93692	1.74483	0	0.435618	2.52788
0	-0.65872	-1.40622	0	-1.06203	-1.28435
0	0.936919	0.45235	0	0.359616	0.290912
0	-0.82541	-1.19233	0	-1.07368	-1.22901
0	0.416052	0.496668	0	0.518491	0.491707
0	-0.20751	0.058462	0	-0.0743	0.094447
0	-0.06068	-0.10641	0	-0.09585	-0.27017
0	1.51292	0.528351	0	1.01162	1.86691
0	0.15573	0.142407	0	0.037382	0.208074
0	-0.0435	-0.35972	0	-0.15703	-0.22832
0	-0.05057	0.417308	0	0.154544	0.420791
0	1.51292	1.02835	0	1.58762	1.2354
0	0.449335	1.03842	0	0.845962	1.18032
0	0.316169	0.396455	0	0.052075	0.02336
0	-0.47415	-0.6847	0	-0.55483	-0.72826
0	-0.49634	-0.51168	0	-0.66979	-0.31134
0	-0.33405	-0.29691	0	-0.30983	-0.26943
0	1.51292	2.11331	0	0.228099	-0.86109
0	-0.25042	-0.21579	0	-0.16315	-0.53285
0	-0.19745	-0.0857	0	0.623373	0.454655
0	0.60917	0.541395	0	0.968309	0.594906
0	1.38044	1.49459	0	1.75124	1.66218
0	1.22619	0.876348	0	0.636233	0.789765
0	-0.2901	-0.46333	0	-0.30034	-0.47731
0	-0.40836	-0.89032	0	-0.63928	-1.01616
0	-1.06898	-1.81829	0	-1.48446	-1.74287
0	0.702222	1.20947	0	0.768403	1.11155
0	0.860918	3.51699	0	1.74859	1.84659
0	1.23619	1.82254	0	1.92943	2.21159
0	-0.40925	-0.88858	0	-0.79809	-0.85801
0	3.15931	4.16688	0	3.24507	3.30579
0	-0.1275	-0.21708	0	-0.03298	-0.03955
0	2.09788	0.744831	0	0.228099	-0.20909
0	-0.10499	-0.39334	0	-0.17947	-0.30445
0	0.053723	-0.6657	0	-0.66078	-0.53616
0	0.795626	0.979574	0	0.664047	1.74404
0	-0.80181	-1.5265	0	-1.10747	-1.65655
0	-0.61883	-1.19142	0	-0.84772	-1.56284
0	-0.51566	-1.21305	0	-0.71674	-1.38398
0	-0.35135	-0.48324	0	-0.659	-0.62425
0	-0.85699	-0.89283	0	-0.60327	-0.43364
0	-0.46085	-0.75269	0	-0.62199	-0.69446
0	2.01292	0.528351	0	0.511619	0.442915
0	0.728872	1.54131	0	1.273	1.84701
0	-0.43777	-0.77206	0	-0.59512	-0.63657
0	-0.18648	-0.56152	0	-0.40712	-0.45613
0	-0.75862	-1.22069	0	-0.79278	-0.99936
0	-0.4256	-0.79725	0	-0.43145	-0.28407
0	0.000718	0.632335	0	0.254249	0.467509
0	-0.15693	-0.23085	0	-0.33548	-0.70697
0	-0.35235	-0.74603	0	-0.62114	-0.79923
0	-0.56066	-0.68215	0	-0.66591	-0.71337
0	-0.68697	-0.27316	0	-0.25418	-0.5082
0	-0.51653	0.159868	0	0.774654	0.972197
0	1.39629	1.85548	0	1.55758	1.65986
0	-0.5369	-0.78857	0	-0.38108	-0.64107
0	-0.26532	-0.48827	0	-0.11418	-0.16563
0	-0.57901	-1.04444	0	-0.58588	-0.84434
0	-0.20074	-0.02152	0	0.105496	-0.02292
0	0.275955	0.083867	0	0.8041	1.88911
0	0.958471	1.42867	0	0.565494	1.18058
0	0.50345	0.855728	0	1.14855	0.957039
0	1.06268	1.17251	0	1.12963	1.3377
0	-0.43156	1.11331	0	0.219138	1.52788
0	-0.04062	-0.03039	0	-0.2054	0.025046
0	-0.5879	-0.25169	0	0.135166	-0.40872
0	1.11604	2.32364	0	1.72227	2.30247
0	0.371787	0.490251	0	0.584668	0.961987
0	1.1005	1.65411	0	1.53344	2.02281
0	-1.29139	-0.75723	0	-0.98955	-0.40976
0	-0.69101	-1.18655	0	-0.88513	-1.04314
0	2.05583	3.10578	0	2.05697	2.70636
0	1.52325	1.83116	0	1.40031	1.49293
0	0.073125	-0.00566	0	-0.1017	-0.06576
0	0.907818	0.951684	0	0.869936	0.746743
0	0.593973	0.284858	0	0.606372	0.698631
0	0.809682	0.637437	0	0.776949	0.498468
0	1.4973	1.65621	0	1.67413	1.70791
0	1.54362	1.39809	0	0.944768	1.75341
0	0.210455	0.688664	0	0.385589	0.857665
0	0.538378	0.766127	0	0.289583	0.697486
0	0.259872	0.32117	0	0.151441	0.113592
0	0.432869	0.698785	0	0.272806	0.53855
0	-0.90615	-1.63379	0	-1.25603	-1.39924
0	-0.46221	-1.03799	0	-0.69859	-0.84325
0	0.076417	0.010236	0	0.339295	0.156855
0	1.01292	1.60435	0	0.435618	1.86691
0	0.614216	0.909766	0	0.415368	0.561224
0	1.58892	1.89683	0	1.3041	1.36691
0	0.370452	0.477414	0	0.491514	0.529552
0	0.271321	1.01565	0	0.470199	0.949295
0	1.7294	3.18932	0	2.51162	2.15939
0	-0.25717	-0.30943	0	-0.28078	-0.24782
0	-0.05551	0.016799	0	0.081846	-0.4157
0	1.72659	2.27694	0	1.93062	2.03637
0	0.436919	-0.04765	0	1.01162	0.442915
0	-0.52608	-0.7254	0	-0.36931	-0.60545
0	-0.91083	-1.51997	0	-1.17864	-1.3123
0	-1.13977	-1.95133	0	-0.92377	-2.4671
0	0.329495	0.211459	0	0.506914	0.339664
0	0.145065	0.267142	0	0.091138	0.279298
0	0.805314	0.756463	0	0.687587	0.644092
0	0.007987	-0.2055	0	-0.68569	-0.53582
0	0.668286	1.16322	0	0.867246	0.658507
0	0.437874	1.01747	0	1.01186	1.20175
0	-0.50957	-0.35122	0	-0.2374	-0.33972
0	-0.25226	-0.03007	0	-0.03226	0.094071
0	1.01292	1.39683	0	1.51162	0.942915
0	-0.07793	-0.19902	0	-0.20166	-0.23761
0	-0.69328	-1.19505	0	-0.84356	-1.03434
0	-0.10072	0.00617	0	0.033568	0.02643
0	-0.07932	-0.16618	0	-0.05634	0.028137
0	0.124562	0.061428	0	-0.02811	-0.06387
0	-0.36125	-0.17483	0	-0.19469	-0.37068
0	-0.45312	-0.67912	0	-0.48664	-0.88533
0	0.353302	0.610735	0	0.691332	0.784153
0	-0.83068	-1.09865	0	-0.7538	-0.78958
0	-0.37229	-0.96361	0	-0.60415	-0.99085
0	-0.51815	-0.53877	0	-0.60511	-0.83067
0	-0.10092	-0.00142	0	0.281887	-0.13862
0	-0.71686	-1.35528	0	-1.16636	-1.24114
0	0.5418	0.620462	0	0.769522	0.631258
0	0.600737	0.829533	0	0.287629	0.389589
0	0.513572	0.730679	0	0.467908	0.80238
0	0.73417	0.654309	0	0.759802	0.695089
0	0.160975	-0.23114	0	0.215836	-0.04808
0	1.02744	1.46149	0	1.12802	1.46718
0	-0.30769	-0.59937	0	-0.60019	-0.52523
0	-0.57232	-0.99568	0	-0.68145	-0.58254
0	-0.76705	-1.36587	0	-0.97419	-1.25113
0	0.422346	0.867719	0	0.213043	0.558964
0	0.099823	0.21509	0	0.077479	-0.11615
0	1.24085	1.69662	0	1.16601	1.46835
0	-0.17682	0.033187	0	-0.1156	0.136236
0	0.404854	0.2343	0	-0.16761	0.087199
0	1.59316	1.78258	0	1.83375	1.76089
0	1.2684	2.08699	0	1.32004	1.50252
0	0.007793	0.00163	0	0.334383	0.619286
0	0.940473	1.71526	0	1.29208	1.18452
0	-0.27206	-0.46555	0	-0.37587	-0.4792
0	0.133845	0.854754	0	0.665022	0.605114
0	1.17963	0.291386	0	2.83929	2.57736
0	-0.62698	-1.20734	0	-0.87773	-1.52871
0	-0.24592	-0.72384	0	-0.59995	-0.70015
0	0.431476	1.11051	0	0.97178	0.854909
0	0.312267	0.851244	0	0.407763	0.638261
0	-1.05309	-1.82701	0	-1.14109	-1.58383
0	-0.28524	-0.24619	0	-0.27252	-0.03197
0	-0.54338	-0.63162	0	-0.7873	-0.78934
0	2.3054	1.61331	0	1.8041	1.87587
0	-0.41735	-0.67645	0	-0.38037	-0.49453
0	0.055967	0.502342	0	0.080467	0.387723
0	-0.10077	0.12264	0	-0.23936	0.020863
0	-0.34697	-0.53215	0	-0.22224	-0.51246
0	0.097883	0.122974	0	0.162894	0.326626
0	-0.66244	-0.71516	0	-0.49902	-0.6801
0	-0.63316	-0.75767	0	-0.63263	-0.73064
0	0.197689	0.316052	0	0.054725	0.195666
0	-0.26445	0.01955	0	-0.13595	-0.0817
0	-0.42054	-0.51582	0	-0.49173	-0.39047
0	0.043426	0.118245	0	-0.08569	-0.01186
0	-0.59583	-1.03112	0	-0.57772	-0.90066
0	1.51292	1.39683	0	0.435618	0.290912
0	-0.66602	-1.48867	0	-0.91697	-1.43384
0	1.7147	2.80029	0	2.03973	2.53815
0	1.52857	2.50954	0	1.73242	2.07165
0	-0.97607	-0.28667	0	-0.44563	-0.97182
0	0.422923	0.076818	0	0.085958	-0.64623
0	-0.82932	-1.57942	0	-1.11147	-1.60842
0	-0.24748	-0.47272	0	-0.55662	-0.59801
0	-0.71833	-0.70214	0	-0.53408	-0.56031
0	0.427467	0.491981	0	0.42249	0.402365
0	0.782626	1.13451	0	0.930879	1.06708
0	-0.02601	-0.07564	0	-0.11944	-0.07425
0	-0.23005	-0.88839	0	-0.34622	-0.52227
0	-0.48878	-1.12221	0	-0.70418	-1.19915
0	-0.23345	-0.69461	0	-0.21328	-0.64409
0	2.01292	0.528351	0	1.58762	0.942915
0	1.01292	1.10435	0	0.435618	0.290912
0	-0.59047	-1.14808	0	-1.0482	-0.87919
0	1.22367	1.64661	0	1.25874	1.44595
0	0.750326	1.41334	0	0.669157	1.01067
0	-0.24255	-0.08307	0	-0.08806	0.091761
0	0.512921	1.93203	0	1.3041	1.45188
0	-0.99124	-1.81671	0	-1.1553	-1.80174
0	-0.17712	-0.33028	0	-0.25332	-0.17254
0	-0.44913	0.001403	0	-0.43252	-0.02789
0	0.217168	0.344563	0	0.331437	0.23146
0	-0.64347	-0.95143	0	-0.37777	-0.68872
0	-0.93803	-1.52432	0	-1.34577	-1.52109
0	1.51971	1.34246	0	1.51898	1.71329
0	1.48056	1.66777	0	1.89165	1.80632
0	0.584291	1.5341	0	0.390647	0.255717
0	-0.18473	-0.24543	0	-0.29691	-0.65881
0	0.184936	-0.10338	0	0.078475	-0.06795
0	0.362346	0.879255	0	0.367748	0.666638
0	-0.25132	-0.1591	0	-0.15148	-0.22155
0	0.062158	0.06648	0	0.063561	0.056185
0	0.936919	2.39683	0	1.01162	0.21491
0	-0.41656	-0.51654	0	-0.31167	-0.60458
0	0.384439	0.441549	0	0.341149	0.209668
0	3.77783	4.95796	0	4.69248	4.81584
0	1.43474	2.54554	0	1.94688	1.8008
0	0.033208	-0.15304	0	-0.39421	-0.52058
0	0.305189	0.451317	0	0.554633	0.30954
0	0.55911	1.02659	0	1.01462	1.03567
0	0.107445	0.148822	0	-0.05503	-0.64234
0	0.068618	0.456301	0	0.095138	0.214884
0	4.64584	5.56876	0	3.26879	3.52928
0	3.18537	3.55174	0	2.78968	2.83314
0	-0.68824	-0.99329	0	-0.8181	-1.12681
0	0.798131	1.32368	0	1.08782	1.18441
0	-0.80916	-1.14866	0	-0.80848	-1.56821
0	0.416419	0.900589	0	0.801369	1.2982
0	-1.32785	-2.67032	0	-1.99336	-3.10063
0	-0.79011	-1.60057	0	-1.05433	-1.62239
0	0.388114	0.921476	0	1.01162	0.866913
0	0.534432	1.06106	0	0.733083	0.774965
0	-0.25242	-0.2081	0	-0.11608	0.036925
0	-0.46419	-0.65705	0	-0.50205	-0.44179
0	-0.2465	-0.40794	0	-0.46245	-0.37329
0	0.806491	1.40247	0	0.905814	1.17928
0	-0.02398	0.061431	0	-0.02881	0.072806
0	-0.07783	-0.10273	0	-0.47727	-0.30999
0	-0.28381	-0.38523	0	-0.29676	-0.3007
0	-0.41196	-1.09919	0	-0.63482	-1.0577
0	0.170672	0.478584	0	-0.62212	0.621977
0	-0.45398	-0.50673	0	-0.30385	-0.69986
0	-1.02126	-1.59688	0	-1.27426	-1.69535
0	-0.7133	-1.49076	0	-1.07385	-1.80673
0	0.311695	0.12125	0	0.156748	-0.08638
0	1.10744	0.652619	0	0.606136	1.23856
0	2.12154	2.1023	0	1.61351	2.15214
0	2.31642	3.44937	0	2.46339	2.76094
0	-0.23405	-0.44827	0	-0.43051	-0.4764
0	-0.05879	0.419607	0	0.006005	0.287344
0	1.22016	1.96516	0	0.938388	1.07566
0	2.76459	3.53731	0	2.29274	2.16836
0	-0.0705	-0.10887	0	-0.11751	-0.02995
0	-0.77895	-0.95303	0	-0.75731	-1.08643
0	-0.31128	-0.1677	0	-0.25126	-0.23555
0	-0.07251	0.071128	0	0.356093	-0.36563
0	0.112735	0.489278	0	0.226333	0.468195
0	-1.24927	-1.94154	0	-1.34885	-1.48113
0	1.2072	-0.6924	0	0.596582	-0.04812
0	-0.37408	-0.62119	0	-0.37524	-0.52293
0	0.080394	-0.10947	0	-0.10083	-0.26949
0	-0.59824	-0.33937	0	-0.46126	-0.7237
0	1.90172	1.32083	0	-0.35686	0.790912
0	-0.37659	-0.99623	0	-0.5721	-1.16804
0	-0.16055	-0.4197	0	-0.28319	-0.39045
0	-0.08326	-0.02074	0	-0.1725	-0.13196
0	0.172686	0.628394	0	0.553835	0.733094
0	-0.16899	-0.41735	0	-0.61189	-0.47521
0	-0.02634	0.086683	0	-0.87297	-0.04571
0	0.298348	0.574307	0	0.52493	0.345606
0	0.012921	0.272068	0	0.196538	0.59467
0	1.01292	1.82083	0	1.01162	2.93155
0	-0.07521	-0.29119	0	-0.16299	-0.27481
0	-0.76478	-0.70642	0	-0.24872	-0.73161
0	-1.09168	-1.71898	0	-1.15167	-1.60692
0	-0.52306	-0.66135	0	-0.4797	-0.5795
0	0.936919	1.82083	0	1.08762	1.44291
0	-1.09502	-1.71638	0	-1.25488	-1.09359
0	-0.71188	-1.20235	0	-0.78653	-0.4239
0	0.474554	0.472984	0	0.609922	0.413963
0	0.42151	0.760985	0	0.58057	0.580381
0	0.454128	0.748375	0	0.346876	0.681809
0	0.014979	0.117424	0	0.1299	-0.03513
0	0.323735	0.339324	0	0.542963	0.627896
0	-0.5052	-0.20799	0	-0.3753	-0.27089
0	-0.74349	-0.9032	0	-0.7237	-0.88122
0	0.054595	-0.09857	0	0.016374	-0.29016
0	1.51292	1.02835	0	0.935618	1.45188
0	0.593174	0.853834	0	0.457946	0.73967
0	-0.40628	-0.44774	0	-0.497	-0.46709
0	0.860918	0.95235	0	0.935618	1.15939
0	2.8054	3.76351	0	2.20778	3.69459
0	-0.27323	-0.97182	0	-0.58607	-1.39321
0	-0.92067	-0.95645	0	-0.72214	-0.84146
0	-0.75226	-1.27094	0	-1.05658	-1.27738
0	-0.53026	-1.15857	0	-0.69972	-1.3587
0	-0.43817	-1.39365	0	-0.82523	-1.08361
0	0.774963	1.14014	0	0.694154	0.953449
0	1.31061	2.21418	0	1.55452	1.92895
0	-0.22836	-0.61228	0	-0.18306	-0.57066
0	1.8814	1.60435	0	0.359616	1.29091
0	0.174519	0.238776	0	0.121582	0.236556
0	-0.00115	-0.22059	0	-0.27485	-0.29355
0	-0.37011	-0.49888	0	-0.62509	-0.41433
0	-0.02291	0.362943	0	0.251924	0.50433
0	-0.46946	-0.6862	0	-0.3358	-0.17326
0	0.699954	2.15806	0	0.737407	0.911416
0	1.71663	2.01699	0	1.30923	1.32065
0	-0.13537	0.424555	0	0.327769	0.19411
0	-0.48368	-0.55771	0	-0.52556	-0.4983
0	-0.31787	-0.21779	0	-0.40607	-0.15679
0	1.01292	1.02835	0	0.435618	0.21491
0	-0.94654	-1.62081	0	-1.15099	-1.47623
0	-0.42613	-0.4382	0	-0.44228	-0.53817
0	0.168202	-0.08665	0	0.977112	-0.33305
0	0.628462	0.672426	0	0.652396	0.666987
0	0.000637	-0.15926	0	0.19506	0.055143
0	-0.00161	0.129324	0	0.187088	0.07671
0	-0.47987	-1.17994	0	-0.65641	-1.18489
0	0.013274	0.007907	0	-0.17807	-0.27761
0	0.419577	0.868772	0	0.35181	0.838422
0	-0.14214	0.217752	0	-0.28474	0.244183
0	-0.06524	-0.11331	0	0.031183	0.00914
0	-0.78073	-0.14929	0	-0.74999	-0.76845
0	-0.30459	-0.11827	0	-0.20837	-0.23612
0	0.567332	1.17528	0	0.669887	0.935303
0	-0.03449	0.022151	0	0.055015	-0.04294
0	-0.71534	-1.18748	0	-0.88774	-1.46447
0	-0.37244	0.058388	0	0.298695	0.323198
0	0.102091	-0.20271	0	0.005101	-0.4143
0	-0.34591	-0.3079	0	-0.1279	-0.12313
0	-0.05878	0.289498	0	0.035101	0.465803
0	0.241387	0.536792	0	0.443596	0.404188
0	-0.01435	-0.00343	0	0.037244	-0.13984
0	-0.13244	0.162155	0	-0.09468	-0.0788
0	-0.2169	-0.01272	0	-0.09364	-0.21778
0	0.046346	0.244029	0	0.014512	0.339067
0	2.59788	2.32083	0	1.01162	2.39636
0	-0.60847	-1.26489	0	-0.66023	-1.3056
0	-0.08382	-0.41971	0	0.344092	0.07462
0	-0.27457	-0.21845	0	-0.3234	-0.32593
0	0.419956	0.479714	0	0.111305	0.502076
0	-1.13553	-1.97252	0	-1.44157	-1.85694
0	-0.33626	-0.54325	0	-0.39602	-0.59391
0	-0.44983	-0.70688	0	-0.5634	-0.46933
0	0.237757	0.3306	0	0.2715	0.375393
0	-0.33838	-0.57524	0	-0.29388	-0.63613
0	0.645895	1.26264	0	0.928386	1.28726
0	-1.01489	-1.6468	0	-1.29766	-1.76302
0	1.01163	1.5072	0	0.872384	0.780533
0	1.51173	1.99032	0	0.811424	1.63633
0	0.164818	0.333528	0	0.037353	0.230488
0	0.253789	0.222507	0	0.399548	0.641436
0	-0.31953	-0.39369	0	-0.26788	-0.16387
0	-0.58531	-1.0082	0	-0.56449	-0.85435
0	1.51292	1.32083	0	0.011619	0.159394
0	-0.07607	-0.07978	0	-0.0183	-0.02324
0	0.936919	1.60435	0	1.51162	-0.00157
0	0.369162	0.655015	0	0.393758	0.32405
0	0.452421	1.24225	0	1.0758	0.863837
0	0.438776	0.813113	0	0.602366	0.594557
0	-0.75562	-1.0874	0	-0.68912	-0.86299
0	-0.62863	-0.7429	0	-0.4398	-0.52131
0	0.775417	1.06604	0	0.92149	0.795154
0	-0.22718	-0.03553	0	-0.09422	-0.26989
0	0.121336	0.100413	0	0.18811	-0.0132
0	0.365836	0.474182	0	0.364146	0.056305
0	-0.21281	-0.0318	0	-0.23438	0.092244
0	2.51292	2.76532	0	1.2281	1.45188
0	5.92842	6.57794	0	6.01255	6.28809
0	-0.09253	-0.0318	0	-0.00585	-0.08104
0	-0.02514	-0.06044	0	-0.13366	-0.23181
0	1.16664	0.57884	0	0.824839	-0.90337
0	-0.75907	-0.77641	0	-0.49914	-0.59196
0	0.805402	0.528351	0	1.59658	0.866913
0	0.436919	0.028351	0	2.3041	1.15939
0	1.79348	1.9801	0	1.65264	1.5316
0	0.603631	0.45235	0	1.33929	-0.00157
0	-0.68953	-0.96102	0	-0.80085	-0.95212
0	-0.75829	-1.29997	0	-0.8205	-1.0354
0	1.38902	1.90544	0	1.77381	2.14179
0	0.060199	0.400041	0	0.205387	0.128744
0	-0.28134	-0.6165	0	-0.37238	-0.90208
0	-0.36281	-0.14238	0	-0.24018	-0.19103
0	1.38329	2.59205	0	1.44873	2.47736
0	1.06572	2.08473	0	0.99043	1.49311
0	0.429669	0.583867	0	0.711888	0.422429
0	3.3054	5.68593	0	3.27653	4.9692
0	-0.30005	-0.63261	0	0.324421	0.179715
0	0.497347	0.353284	0	-0.10911	-0.09574
0	-0.55921	-0.36245	0	-0.47824	-0.40966
0	1.34457	1.69945	0	1.41386	1.44886
0	0.625307	0.781363	0	0.383317	0.497104
0	2.62412	2.4818	0	1.27465	2.00739
0	1.01292	0.45235	0	0.511619	0.290912
0	1.26459	1.40579	0	1.08762	1.2354
0	0.20803	0.511558	0	0.303455	0.63118
0	1.51292	1.32083	0	1.3041	2.15939
0	0.07811	0.437237	0	0.277339	0.597171
0	0.936919	1.52835	0	-0.06438	1.08339
0	2.8054	2.68932	0	1.3041	2.34865
0	0.67695	0.672473	0	0.608141	0.545341
0	0.952213	1.55317	0	0.759147	1.10721
0	1.01292	2.10435	0	1.3041	0.366913
0	-0.81511	-2.20505	0	-1.65372	-2.69348
0	1.71717	2.16081	0	0.805411	1.70143
0	0.89586	1.46931	0	1.09379	1.34111
0	0.285029	0.574244	0	1.07939	1.22098
0	2.3814	1.68931	0	1.7281	1.15939
0	0.252195	0.220337	0	0.035377	0.096826
0	-0.63338	-0.36285	0	-0.1009	-0.08344
0	4.18285	5.67382	0	3.57626	5.27754
0	0.063268	0.027265	0	0.152735	0.251733
0	-0.77968	-0.95825	0	-0.72814	-1.10526
0	0.43701	0.654371	0	0.796817	0.465765
0	0.936919	3.01699	0	1.21914	2.27059
0	0.078778	0.70244	0	0.56373	0.329563
0	-0.04617	0.114665	0	-0.02989	0.013637
0	1.13037	1.96234	0	1.69434	2.11637
0	-0.17355	-0.39947	0	-0.31144	-0.0269
0	-0.31216	0.046874	0	-0.07767	0.305
0	0.878722	1.66925	0	1.26161	1.67339
0	-0.0481	0.051117	0	-0.21269	0.007519
0	-0.58005	-0.98349	0	-0.43998	-1.07987
0	-0.65436	-1.07083	0	-1.08383	-1.00156
0	-0.27324	-0.64976	0	-0.25481	-0.72961
0	-0.25048	-0.35788	0	-0.3891	-0.53119
0	-0.08913	0.201362	0	-0.14845	0.42328
0	-0.60505	-0.72632	0	-0.73826	-0.81905
0	-0.22185	0.051049	0	-0.21022	0.097245
0	-0.50285	-0.40131	0	-0.2919	-0.20643
0	2.08892	1.39683	0	1.01162	1.36691
0	-0.76101	-1.33003	0	-0.93269	-1.14429
0	0.164759	-0.31981	0	-0.34199	-0.27185
0	0.167648	0.086652	0	0.244817	0.312151
0	0.098068	0.203314	0	0.36368	0.204304
0	0.183565	0.161071	0	0.354772	0.353929
0	-0.42656	-0.55117	0	-0.59738	-0.58131
0	1.5262	2.90481	0	2.29086	3.35581
0	-0.32723	-0.42163	0	-0.53666	-0.2812
0	1.7294	0.95235	0	0.143136	1.45188
0	0.408873	0.332464	0	0.373711	-0.08183
0	-0.74406	-1.61986	0	-1.13389	-1.833
0	0.087991	-0.36982	0	0.532765	0.547868
0	-0.52637	-0.58563	0	-0.43053	-0.6093
0	-0.84453	-1.23013	0	-1.07477	-1.24889
0	0.461792	0.375972	0	0.119499	0.175049
0	-0.39103	-0.55712	0	-0.34399	-0.65072
0	-1.00632	-1.44774	0	-1.09683	-1.17197
0	-0.99406	-1.60948	0	-1.31377	-1.48732
0	0.447896	0.730316	0	0.507601	0.637535
0	0.798689	1.13872	0	0.722791	0.827201
0	-0.23645	-0.48571	0	-0.38802	-0.42649
0	0.060507	0.338928	0	0.18041	0.429112
0	-0.48443	-0.27239	0	-0.65497	-0.50908
0	0.161214	0.669957	0	0.092088	0.335062
0	-0.14701	-0.09916	0	-0.40349	-0.12015
0	-0.54598	-0.9023	0	-0.60225	-0.87593
0	3.4285	3.90164	0	2.89672	2.86802
0	0.493824	0.099894	0	0.583703	-0.06578
0	2.58892	1.39683	0	0.511619	1.44291
0	-0.62384	-0.79992	0	-0.58935	-0.77947
0	-0.43084	-0.77044	0	-0.58264	-1.0455
0	1.9166	2.43203	0	2.09083	2.15939
0	0.184532	0.417162	0	-0.0024	0.446899
0	0.952924	2.09075	0	1.08193	1.37723
0	-0.94281	-1.32902	0	-0.73422	-1.31507
0	-0.47483	-0.78776	0	-0.57005	-0.69663
0	0.215276	0.502815	0	0.186735	0.345798
0	1.03888	1.96344	0	1.33568	1.83631
0	0.004587	0.185309	0	0.083847	0.136573
0	0.030025	0.115977	0	-0.0492	0.013897
0	0.068436	1.52835	0	1.2281	2.02788
0	-0.64325	-1.0784	0	-0.84878	-0.75987
0	-0.81513	-1.18029	0	-0.72626	-1.13001
0	0.193875	-0.09718	0	0.106136	0.053946
0	1.58892	1.60435	0	0.511619	0.866913
0	5.36314	6.77353	0	4.8708	5.75521
0	1.43692	2.18932	0	1.43562	1.08339
0	1.12617	2.63813	0	2.35459	3.38384
0	2.75972	4.03852	0	2.77941	3.43787
0	0.109425	0.125837	0	0.350132	-0.04418
0	0.482978	1.78229	0	0.695253	1.38367
0	-1.04504	-1.32197	0	-1.00565	-1.54528
0	-0.24137	-0.45082	0	-0.77513	-0.54418
0	0.262202	-0.01506	0	0.27492	-0.09091
0	-0.40185	-0.49994	0	-0.33017	-0.40095
0	-0.4736	-0.39751	0	-0.30514	-0.2497
0	-0.88966	-1.35658	0	-0.85208	-0.94206
0	-0.33811	-0.32038	0	-0.29668	-0.52838
0	0.487968	1.5341	0	0.450016	1.38911
0	0.798038	0.808193	0	0.662807	0.411119
0	0.294692	1.23356	0	0.271439	0.981117
0	0.182846	0.095051	0	-0.04406	0.859663
0	-0.34355	-0.61486	0	-0.57014	-0.49677
0	-1.27733	-1.16295	0	-0.97485	-0.68328
0	-0.48738	-0.46869	0	-0.14346	-0.39347
0	3.75885	3.09299	0	3.17258	3.56307
0	0.961281	1.05575	0	0.831563	1.34533
0	-0.81406	-1.42825	0	-1.18031	-1.251
0	-0.83368	-1.64695	0	-1.0948	-1.64452
0	0.286479	1.21703	0	0.460164	1.04453
0	0.239072	-0.08907	0	0.102111	-0.22587
0	0.237895	0.278622	0	0.015102	0.246503
0	-0.25173	-0.77478	0	-0.30744	-0.76774
0	1.76296	3.1534	0	1.51555	2.63766
0	1.2294	2.86668	0	1.73664	2.67557
0	2.09788	3.30947	0	2.75755	2.93361
0	0.308641	0.83217	0	0.879197	1.14439
0	0.036	-0.15827	0	-0.31197	-0.43437
0	-0.44926	-1.06619	0	-0.55172	-1.18301
0	1.58892	0.604353	0	1.43562	1.15939
0	-0.20369	-0.02136	0	-0.32132	-0.26403
0	0.670734	0.583268	0	0.553818	0.488724
0	1.7294	3.11331	0	1.93562	3.53684
0	1.38692	2.23778	0	0.98737	1.28493
0	0.368324	0.941556	0	0.527436	0.521031
0	-0.60645	-1.10843	0	-0.67117	-0.98915
0	-0.18123	-0.20548	0	-0.10061	-0.22335
0	0.476358	0.710991	0	0.589159	0.518869
0	-0.49	-0.4598	0	-0.75705	-0.62975
0	2.63308	2.77428	0	3.66533	2.58339
0	0.085302	0.613003	0	-0.23133	0.05648
0	2.59788	2.50803	0	2.67258	2.65939
0	2.3054	4.4223	0	3.38906	3.47407
0	0.558056	0.267962	0	-0.02145	-0.05568
0	1.06138	1.69389	0	1.30746	2.10594
0	1.51292	2.68932	0	0.587621	2.02788
0	-1.37096	-2.70296	0	-2.04122	-3.15852
0	-0.5224	-1.05222	0	-0.61147	-1.24425
0	-0.37185	-0.85444	0	-0.60337	-1.16279
0	0.448489	0.887874	0	0.206147	0.654115
0	1.00827	0.859806	0	1.0573	0.611724
0	0.570942	0.729039	0	0.588247	0.47842
0	0.535642	0.851948	0	0.377297	0.833599
0	-0.07126	0.020545	0	-0.25001	-0.16439
0	2.2294	2.51699	0	3.42383	2.88179
0	-0.04443	0.169255	0	0.138444	0.318601
0	0.759299	1.82027	0	0.814712	1.67312
0	-0.56205	-0.76419	0	-0.66529	-0.72492
0	-0.27749	-0.41129	0	-0.27181	-0.341
0	0.575147	1.33754	0	0.540249	1.07438
0	-0.31598	-0.44447	0	-0.32318	-0.439
0	-0.09241	-0.08749	0	-0.02761	-0.02458
0	-0.20352	-0.49755	0	-0.27184	-0.62645
0	-1.02999	-1.47955	0	-1.18787	-1.40592
0	2.24427	2.77428	0	3.77653	3.52607
0	-0.57149	-0.66341	0	-0.23372	-0.26723
0	-0.42149	-0.63576	0	-0.3912	-0.43599
0	-0.03733	0.261205	0	0.0974	0.183677
0	-0.64787	-0.5189	0	-0.55888	-0.54583
0	1.58892	0.528351	0	0.511619	0.366913
0	0.034371	-0.11526	0	-0.35071	-0.30223
0	0.795719	0.911119	0	0.50371	0.761307
0	-0.01894	-0.30566	0	-0.17342	-0.33151
0	1.51292	0.528351	0	-0.14038	0.366913
0	-0.53907	0.857611	0	0.735962	0.898611
0	1.43692	1.74769	0	1.44778	1.75572
0	-0.07797	-0.21916	0	-0.04045	-0.12904
0	0.185427	0.027854	0	-0.24435	-0.15115
0	2.09788	2.40579	0	0.839295	2.07584
0	1.24766	1.81739	0	1.3343	1.59447
0	0.832653	1.6803	0	1.03345	1.45565
0	-0.88138	-1.15857	0	-0.68724	-0.89562
0	-0.51681	-1.02543	0	-0.77208	-1.01601
0	0.22044	0.159869	0	1.2281	0.790912
0	0.711698	-0.08465	0	-0.07491	-0.87563
0	-0.36426	-0.96495	0	-0.3623	-0.91703
0	-0.99251	-1.85615	0	-1.11136	-1.53213
0	-0.56864	-1.21289	0	-0.67235	-1.40785
0	0.629835	1.41481	0	0.780831	1.29319
0	-0.45656	-0.75987	0	-0.48881	-0.62529
0	2.03512	1.82979	0	1.09508	1.38333
0	1.67681	2.34048	0	1.94389	2.07517
0	0.090837	0.079039	0	0.027739	0.064463
0	0.634883	0.911753	0	0.534587	0.562927
0	1.19421	0.937476	0	2.68154	3.89075
0	-0.27949	-1.0734	0	-0.90127	-1.56954
0	0.289523	0.523179	0	0.370976	0.370785
0	0.542304	0.771074	0	0.610315	0.582281
0	-0.87454	-1.47532	0	-1.23851	-1.59911
0	-0.15627	-0.20781	0	0.092113	-0.2788
0	0.762391	0.935608	0	0.737303	0.956949
0	1.02463	1.12942	0	0.352044	0.755282
0	-0.4019	-0.33736	0	-0.27198	-0.52987
0	-0.2538	0.108316	0	0.064414	-0.16227
0	-0.50629	-0.78223	0	-0.55122	-0.69015
0	-0.15371	0.128834	0	0.135634	-0.22454
0	0.027254	0.220744	0	0.089259	0.224887
0	0.01292	0.164412	0	0.296871	0.4337
0	-0.7427	-0.57786	0	-0.62046	-0.49379
0	0.153806	0.026015	0	-0.22447	-0.11955
0	-0.41181	-0.40057	0	-0.60859	-0.13651
0	-0.88101	-1.0299	0	-0.73226	-0.81386
0	0.340269	-0.05803	0	0.507169	0.492378
0	-0.69531	-0.86108	0	-0.82549	-0.5891
0	0.259087	0.788953	0	0.849593	0.8915
0	-0.46402	-0.63558	0	-0.5326	-0.78278
0	-0.26958	-0.42571	0	-0.20575	-0.45223
0	-0.68557	-0.80614	0	-0.89482	-0.69071
0	-0.34747	-0.05841	0	-0.16954	-0.19528
0	-0.63925	-1.1855	0	-0.65284	-1.07377
0	3.41085	3.39683	0	0.546814	-0.70909
0	1.23531	2.14702	0	1.58037	2.23983
0	0.302755	0.85338	0	0.008786	0.601861
0	-0.02556	0.471729	0	0.02219	0.498063
0	3.19608	4.12524	0	3.16354	3.42752
0	1.58892	2.76532	0	1.43562	1.95188
0	-0.39861	0.105277	0	-0.03736	-0.02929
0	0.360918	2.64851	0	0.350655	2.49843
0	0.275955	0.949756	0	0.714818	1.56942
0	0.470476	1.15987	0	1.7281	2.06307
0	1.8054	1.89683	0	-0.06438	1.08339
0	1.8814	1.10435	0	0.511619	1.15939
0	-0.29947	-0.47091	0	-0.39009	-0.28777
0	1.3054	1.02835	0	2.3801	0.866913
0	0.249434	0.145812	0	0.153666	-0.06126
0	-0.47056	-0.88621	0	-0.87105	-0.63918
0	0.012921	0.45235	0	-0.06438	1.49843
0	0.627895	0.643326	0	0.390325	0.587086
0	0.228312	0.630554	0	0.29834	0.821907
0	-0.92163	-1.6309	0	-1.05152	-1.47444
0	2.83598	2.81241	0	1.18155	1.90308
0	3.79404	4.92708	0	2.86844	3.90659
0	1.00321	1.61065	0	1.43485	1.54876
0	0.139953	0.409363	0	-0.05706	-0.17009
0	4.59788	5.05055	0	2.2281	1.37587
0	0.666734	1.02805	0	0.804784	1.05948
0	1.07641	1.65806	0	1.66283	1.44938
0	-0.74571	-1.24859	0	-0.80564	-1.037
0	0.757577	0.724071	0	0.732453	0.590946
0	0.101971	0.089799	0	0.096679	0.187397
0	0.613862	1.0022	0	0.588045	0.776003
0	2.08892	1.89683	0	1.01162	1.29091
0	0.742971	0.794265	0	0.810735	0.53617
0	1.34342	2.00582	0	1.20928	1.31935
0	2.81436	4.08406	0	2.49011	2.98197
0	0.936919	1.60435	0	0.511619	2.10388
0	3.67388	3.26532	0	3.47935	3.66613
0	0.165679	0.853892	0	0.64633	0.880779
0	0.184055	0.523985	0	0.420987	0.614964
0	2.3054	-0.04765	0	1.1521	2.08339
0	0.921065	0.726543	0	0.534075	0.176859
0	0.741946	0.83957	0	0.8041	0.353677
0	0.033242	0.133635	0	-0.5847	0.556169
0	0.7294	0.829794	0	0.083346	0.22216
0	0.401724	0.002118	0	-0.2719	0.563072
0	1.37727	2.76737	0	2.27183	1.78241
0	0.632632	1.43337	0	1.18201	1.39807
0	0.056525	-0.62605	0	-0.34058	-0.80581
0	2.80681	3.79341	0	2.52221	3.30473
0	2.43692	3.65987	0	1.2281	2.91488
0	-0.09091	0.563719	0	0.32815	0.195779
0	-0.55412	1.73728	0	0.876295	0.49843
0	1.27349	1.3292	0	0.998555	0.805609
0	-0.07633	0.152344	0	0.036554	-0.24074
0	0.927218	1.0919	0	0.532765	0.430642
0	-0.06318	-0.28987	0	-0.20345	-0.25795
0	0.50642	0.634992	0	0.522224	0.513211
0	-0.39323	-0.5872	0	-0.68399	-0.66594
0	1.21898	1.94159	0	1.21136	1.90057
0	1.20758	1.90023	0	1.23791	1.41816
0	1.01292	3.61554	0	2.46507	3.36691
0	0.574943	0.593521	0	0.618904	0.407157
0	0.85517	1.39542	0	1.71431	1.99081
0	-0.12003	-0.03413	0	-0.07759	-0.09087
0	-0.76316	-1.58746	0	-1.10776	-1.37515
0	-0.75023	-1.45397	0	-0.96719	-1.37855
0	2.02188	1.06355	0	2.05414	-0.11277
0	-0.3161	-0.65428	0	-0.44431	-0.5074
0	0.186748	0.227288	0	0.492426	0.535073
0	-0.30019	-0.56931	0	-0.31717	-0.59997
0	1.01292	1.02835	0	0.435618	0.21491
0	-0.23071	-0.34606	0	-0.26719	-0.44519
0	4.61765	5.21151	0	4.89356	5.14545
0	-0.12747	-0.31762	0	-0.45481	-1.10826
0	-0.25726	-0.21398	0	-0.15803	-0.36131
0	-0.92947	-1.71888	0	-1.24078	-1.67944
0	0.999684	0.780372	0	0.116903	-1.20909
0	-0.09472	0.086386	0	-0.03468	-0.12411
0	-0.34602	-0.44492	0	-0.32818	-0.44247
0	-0.42422	-1.05498	0	-0.79332	-1.05337
0	1.33451	2.60507	0	1.57343	2.04375
0	-1.16953	-2.57876	0	-1.59689	-2.51647
0	3.24857	4.33471	0	3.1787	3.84209
0	-0.08784	-0.14505	0	-0.03694	-0.54792
0	-0.80113	-1.33739	0	-0.95232	-1.15304
0	-0.85241	-0.98855	0	-0.66794	-0.85579
0	1.51292	3.26532	0	2.01162	2.02788
0	3.39037	4.12228	0	1.46507	1.58339
0	-0.49879	-1.02864	0	-0.49427	-0.9851
0	-0.20181	-0.43578	0	-0.09657	-0.40892
0	-0.95625	-1.13796	0	-0.95035	-0.97729
0	1.58892	0.45235	0	0.435618	0.366913
0	-0.46893	-0.96409	0	-0.75946	-0.85127
0	1.8814	1.02835	0	1.3801	2.44292
0	0.84958	1.228	0	0.536932	0.810862
0	0.153399	0.015065	0	-0.10297	-0.39686
0	0.144438	1.13485	0	0.558174	1.14646
0	-0.06172	-0.15244	0	0.026269	-0.45738
0	-0.5604	-1.16021	0	-0.64777	-1.42622
0	0.231603	-0.1058	0	0.015377	0.065168
0	1.06263	1.75013	0	1.41069	1.56629
0	0.817286	1.0831	0	1.03668	1.22994
0	-0.43131	-0.93853	0	-0.85738	-0.9831
0	3.90524	2.40579	0	-0.43328	-0.75885
0	1.51292	1.02835	0	0.435618	1.65939
0	-0.77037	-0.93109	0	-0.62803	-0.76685
0	0.007801	0.395312	0	0.008478	0.233947
0	-0.88463	-1.0197	0	-0.45942	-0.68013
0	0.284916	0.45235	0	0.435618	1.36691
0	-0.68018	-0.56859	0	-0.79963	-0.75878
0	-0.46171	-0.75626	0	-0.37469	-1.16565
0	-0.47828	-1.03533	0	-0.84991	-0.73927
0	0.045083	0.5065	0	0.529491	0.48501
0	-0.62392	-0.87313	0	-0.57649	-0.69064
0	1.51292	0.528351	0	0.511619	1.44291
0	-0.13159	-0.39426	0	-0.37766	-0.35217
0	1.3107	2.13043	0	1.58223	2.04418
0	3.06246	4.22736	0	3.03502	3.79324
0	2.9926	2.39683	0	1.2281	1.86691
0	3.39037	3.72451	0	-0.06438	0.21491
0	0.170268	0.072094	0	-0.03195	0.007874
0	2.7294	1.45235	0	0.435618	2.43155
0	2.09788	2.52835	0	1.8041	-0.20909
0	-0.07127	-0.56848	0	-0.27314	-0.53221
0	0.04085	0.322042	0	0.324763	0.241218
0	0.356664	0.465117	0	0.583776	0.779086
0	0.697743	0.465487	0	0.795082	0.370886
0	-0.62993	-0.5551	0	-0.33418	-0.42982
0	0.247588	0.011052	0	0.232518	-0.0712
0	0.517435	0.287776	0	0.569248	0.262074
0	-1.07329	-1.42589	0	-0.86842	-0.89048
0	-0.94954	-1.60272	0	-0.95429	-1.05922
0	-0.06776	-0.69398	0	-0.33323	-0.67648
0	0.486587	1.15718	0	0.736806	0.848344
0	-0.25047	-0.0718	0	-0.16651	-0.18195
0	-0.94963	-1.82758	0	-1.13744	-1.58641
0	2.8054	2.72451	0	1.43562	1.87587
0	0.427551	0.306417	0	0.133638	0.136165
0	-0.62694	-1.12097	0	-0.49817	-0.89936
0	-0.12539	0.246672	0	-0.14149	0.29786
0	-0.41618	-0.66583	0	-0.32303	-0.72221
0	0.400202	0.618125	0	0.271251	0.25792
0	-0.90443	-1.05173	0	-1.38963	-1.28933
0	0.109579	0.20583	0	0.34527	0.049788
0	-0.13628	-0.05073	0	-0.18842	0.116399
0	0.371526	0.323777	0	0.611796	0.365142
0	-0.59253	0.95235	0	0.567135	2.02788
0	0.443922	0.883932	0	0.704446	0.992338
0	-0.53653	-0.67577	0	-0.52276	-0.5205
0	-0.07158	-0.00049	0	-0.00203	0.291345
0	-0.83793	-0.24908	0	-0.14891	0.039635
0	-0.3552	-0.30047	0	-0.26248	-0.22961
0	-0.35519	-0.13873	0	0.173307	0.106408
0	-0.0723	0.31547	0	0.064825	0.01438
0	-0.0631	-0.14095	0	-0.09667	-0.1235
0	-0.37573	-0.56227	0	-0.27415	-0.26419
0	-0.06342	-0.46313	0	-0.08852	-0.48354
0	3.08892	2.92628	0	1.51162	1.52788
0	1.25002	1.48694	0	1.25606	1.12678
0	-1.0829	-1.87227	0	-1.24577	-1.73841
0	-0.13742	-0.30604	0	-0.32377	-0.58688
0	-0.75154	-1.05101	0	-0.81043	-0.83169
0	0.367237	0.523127	0	0.670594	0.054848
0	-0.47828	-0.44744	0	-0.32031	-0.24211
0	0.201849	0.039442	0	0.192192	0.284079
0	-0.2794	-0.38503	0	-0.17459	-0.29463
0	-0.09375	-0.0352	0	-0.22195	0.1681
0	1.35623	1.73531	0	1.29221	1.69263
0	0.135285	0.53272	0	0.37143	0.164333
0	0.965524	1.67264	0	1.00532	1.60057
0	-1.20297	-2.21943	0	-1.60895	-2.2318
0	2.22215	2.83904	0	3.3286	3.30221
0	0.177382	0.110529	0	-0.24134	-0.26628
0	0.360918	0.45235	0	-0.64934	-0.66253
0	2.15134	2.91498	0	1.37657	1.93082
0	1.45016	3.84303	0	1.70984	2.34517
[truncated: 4,079 more rows]

## Sheet: 6e
Probe	Chromosome	Start	End	Probe Strand	Feature	ID	Description	Feature Strand	Type	Feature Orientation	Distance	lane8444_GTGAAA_7-A_42-WT-LOG_L001_R64-1-1_2Micron_hisat2.bam	lane8444_CTTGTA_1-A_41-WT-LOG_L001_R64-1-1_2Micron_hisat2.bam	lane8444_AGTTCC_3-A_41-WT-24h_L001_R64-1-1_2Micron_hisat2.bam	lane8444_CGTACG_9-A_42-WT-24h_L001_R64-1-1_2Micron_hisat2.bam	lane8444_ACTGAT_11-A_42-WT-48h_L001_R64-1-1_2Micron_hisat2.bam	lane8444_CCGTCC_5-A_41-WT-48h_L001_R64-1-1_2Micron_hisat2.bam	lane8444_GTTTCG_8-A_42-MUS81-LOG_L001_R64-1-1_2Micron_hisat2.bam	lane8444_AGTCAA_2-A_41-MUS81-LOG_L001_R64-1-1_2Micron_hisat2.bam	lane8444_ATGTCA_4-A_41-MUS81-24h_L001_R64-1-1_2Micron_hisat2.bam	lane8444_GAGTGG_10-A_42-MUS81-24h_L001_R64-1-1_2Micron_hisat2.bam	lane8444_GTAGAG_6-A_41-MUS81-48h_L001_R64-1-1_2Micron_hisat2.bam	lane8444_ATGAGC_12-A_42-MUS81-48h_L001_R64-1-1_2Micron_hisat2.bam
SEO1	I	7235	9016	-	SEO1	YAL067C	Putative permease, member of the allantoate transporter subfamily of the major facilitator superfamily; mutation confers resistance to ethionine sulfoxide [Source:SGD;Acc:S000000062]	-	gene	Name match	0	3.99742	4.21556	6.14132	6.35524	6.93604	6.89948	4.64721	4.64675	6.96086	6.90047	6.97555	7.47576
ATG8	II	80378	80731	-	ATG8	YBL078C	Component of autophagosomes and Cvt vesicles; undergoes conjugation to phosphatidylethanolamine (PE); Atg8p-PE is anchored to membranes, is involved in phagophore expansion, and may mediate membrane fusion during autophagosome formation [Source:SGD;Acc:S000000174]	-	gene	Name match	0	5.83872	5.4526	7.59198	8.3845	9.47142	9.68217	5.72967	6.32792	8.96566	8.85937	9.10395	9.92342
EDS1	II	301944	304703	+	EDS1	YBR033W	Putative zinc cluster protein; YBR033W is not an essential gene [Source:SGD;Acc:S000000237]	+	gene	Name match	0	1.41246	3.57813	6.23443	6.46889	7.28117	7.49257	4.26018	3.2482	6.34676	6.12518	7.26645	7.65219
GIP1	II	328173	330092	-	GIP1	YBR045C	Meiosis-specific regulatory subunit of the Glc7p protein phosphatase, regulates spore wall formation and septin organization, required for expression of some late meiotic genes and for normal localization of Glc7p [Source:SGD;Acc:S000000249]	-	gene	Name match	0	5.31935	5.10864	6.93487	7.08271	7.68078	7.39187	5.14471	5.2482	7.69783	7.15266	7.58083	7.69312
ECM8	II	390227	391291	+	ECM8	YBR076W	Non-essential protein of unknown function [Source:SGD;Acc:S000000280]	+	gene	Name match	0	0.412456	0.408205	5.69386	4.59442	6.1189	6.79819	2.14471	2.11069	5.48693	5.0097	5.66889	6.31461
YBR085C-A	II	418907	419164	-	YBR085C-A	YBR085C-A	Putative protein of unknown function; green fluorescent protein (GFP)-fusion protein localizes to the cytoplasm and to the nucleus [Source:SGD;Acc:S000007522]	-	gene	Name match	0	7.09896	7.4526	8.92093	9.59192	10.6123	10.6055	7.27399	7.48921	10.1853	9.94044	10.3338	10.4728
TKL2	II	474392	476437	-	TKL2	YBR117C	Transketolase, similar to Tkl1p; catalyzes conversion of xylulose-5-phosphate and ribose-5-phosphate to sedoheptulose-7-phosphate and glyceraldehyde-3-phosphate in the pentose phosphate pathway; needed for synthesis of aromatic amino acids [Source:SGD;Acc:S000000321]	-	gene	Name match	0	4.66038	4.65613	5.93487	5.17939	7.03036	7.42622	4.3671	4.64675	6.34676	6.0097	7.59089	7.42806
DTR1	II	589741	591459	+	DTR1	YBR180W	Putative dityrosine transporter, required for spore wall synthesis; expressed during sporulation; member of the major facilitator superfamily (DHA1 family) of multidrug resistance transporters [Source:SGD;Acc:S000000384]	+	gene	Name match	0	1.99742	1.40821	6.04178	5.28248	6.08414	5.97103	3.3671	2.59612	5.48693	5.2321	5.27894	4.85517
SMP1	II	593506	594864	-	SMP1	YBR182C	Putative transcription factor involved in regulating the response to osmotic stress; member of the MADS-box family of transcription factors [Source:SGD;Acc:S000000386]	-	gene	Name match	0	6.1129	5.40821	6.81939	6.53302	7.08414	6.92372	5.41773	5.43262	6.66278	6.90047	6.92875	7.45211
YBR284W	II	771239	773632	+	YBR284W	YBR284W	Putative protein of unknown function; YBR284W is not an essential gene; null mutant exhibits decreased resistance to rapamycin and wortmannin and synthetic phenotype with alpha-synuclein [Source:SGD;Acc:S000000488]	+	gene	Name match	0	5.80477	5.73013	6.32189	6.79954	7.41308	7.86232	6.01918	5.76605	6.45997	7.30738	7.95234	7.66253
SUL1	II	789235	791814	+	SUL1	YBR294W	High affinity sulfate permease of the SulP anion transporter family; sulfate uptake is mediated by specific sulfate transporters Sul1p and Sul2p, which control the concentration of endogenous activated sulfate intermediates [Source:SGD;Acc:S000000498]	+	gene	Name match	0	1.41246	0.408205	6.04178	4.00946	6.04851	5.92372	1.55974	0.788766	4.19148	4.5122	5.42096	5.99268
MAL32	II	805351	807105	+	MAL32	YBR299W	Maltase (alpha-D-glucosidase), inducible protein involved in maltose catabolism; encoded in the MAL3 complex locus; functional in genomic reference strain S288C; hydrolyzes the disaccharides maltose, turanose, maltotriose, and sucrose [Source:SGD;Acc:S000000503]	+	gene	Name match	0	3.41246	0.408205	6.87828	6.7099	6.60923	7.14611	4.01918	4.4892	6.63894	6.46913	7.05032	6.92556
SPS22	III	42165	43556	+	SPS22	YCL048W	Protein of unknown function, redundant with Sps2p for the organization of the beta-glucan layer of the spore wall [Source:SGD;Acc:S000000553]	+	gene	Name match	0	1.99742	1.99317	6.14132	5.91635	6.87633	6.92372	3.14471	3.2482	6.86133	5.78229	6.44333	6.92556
HBN1	III	73405	73986	-	HBN1	YCL026C-B	Putative protein of unknown function; similar to bacterial nitroreductases; green fluorescent protein (GFP)-fusion protein localizes to the cytoplasm and nucleus; protein becomes insoluble upon intracellular iron depletion [Source:SGD;Acc:S000007548]	-	gene	Name match	0	5.73438	5.83447	7.14132	6.93229	7.46805	7.30223	5.55974	5.54365	7.2712	7.53326	7.48705	7.19146
YCL021W-A	III	83620	83997	+	YCL021W-A	YCL021W-A	Putative protein of unknown function [Source:SGD;Acc:S000007549]	+	gene	Name match	0	4.49992	5.16309	6.75799	6.90023	7.90649	7.84972	5.31463	5.31233	7.72073	7.55402	8.01342	8.385
YCR007C	III	126011	126730	-	YCR007C	YCR007C	Putative integral membrane protein, member of DUP240 gene family; YCR007C is not an essential gene [Source:SGD;Acc:S000000600]	-	gene	Name match	0	4.49992	4.93177	6.62675	6.63395	7.35594	7.78502	5.08331	5.4892	6.96086	6.86768	7.29133	7.96788
ADY2	III	132273	133124	-	ADY2	YCR010C	Acetate transporter required for normal sporulation; phosphorylated in mitochondria [Source:SGD;Acc:S000000603]	-	gene	Name match	0	2.41246	1.99317	5.23443	4.4245	5.77098	4.71727	2.88167	1.37373	5.5394	4.33163	5.22831	5.05681
YCR099C	III	300832	301299	-	YCR099C	YCR099C	Putative protein of unknown function [Source:SGD;Acc:S000000696]	-	gene	Name match	0	5.96704	5.3624	6.69386	7.60441	8.07531	8.32061	5.95206	5.4892	8.06296	7.61456	8.18251	8.16987
THI13	IV	16204	17226	+	THI13	YDL244W	Protein involved in synthesis of the thiamine precursor hydroxymethylpyrimidine (HMP); member of a subtelomeric gene family including THI5, THI11, THI12, and THI13 [Source:SGD;Acc:S000002403]	+	gene	Name match	0	2.41246	2.40821	4.81939	5.67243	6.04851	6.57142	3.55974	3.69566	5.97997	6.46913	6.81328	6.68299
AAD4	IV	17577	18566	-	AAD4	YDL243C	Putative aryl-alcohol dehydrogenase; involved in oxidative stress response; similar to P. chrysosporium aryl-alcohol dehydrogenase; expression induced in cells treated with the mycotoxin patulin [Source:SGD;Acc:S000002402]	-	gene	Name match	0	6.60228	6.43057	6.93487	7.82538	8.20232	8.32971	6.84515	6.62166	7.99883	7.63419	8.36347	8.28813
YDL114W	IV	255604	256530	+	YDL114W	YDL114W	Putative protein of unknown function with similarity to acyl-carrier-protein reductases; YDL114W is not an essential gene [Source:SGD;Acc:S000002272]	+	gene	Name match	0	0.260453	1.40821	3.81939	4.00946	5.1189	5.54039	2.55974	1.37373	5.19148	5.12518	5.74289	5.1771
CIS1	IV	488072	488662	-	CIS1	YDR022C	Autophagy-specific protein required for autophagosome formation; may form a complex with Atg17p and Atg29p that localizes other proteins to the pre-autophagosomal structure; high-copy suppressor of CIK1 deletion [Source:SGD;Acc:S000002429]	-	gene	Name match	0	5.45685	5.73013	7.48236	7.37869	7.86614	7.94757	5.46664	5.89729	7.40447	7.29511	7.59089	7.80937
MFA1	IV	1385176	1385286	+	MFA1	YDR461W	Mating pheromone a-factor, made by a cells; interacts with alpha cells to induce cell cycle arrest and other responses leading to mating; biogenesis involves C-terminal modification, N-terminal proteolysis, and export; also encoded by MFA2 [Source:SGD;Acc:S000002869]	+	gene	Name match	0	2.73438	2.73013	3.23443	3.59442	4.97451	4.82419	4.01918	3.59612	4.43248	4.59467	4.1214	5.3406
SPS2	IV	1483795	1485303	-	SPS2	YDR522C	Protein expressed during sporulation, redundant with Sps22p for organization of the beta-glucan layer of the spore wall; S. pombe ortholog is a spore wall component [Source:SGD;Acc:S000002930]	-	gene	Name match	0	0.412456	0.408205	6.69386	5.94806	6.9554	7.0392	1.55974	-0.211234	7.2712	6.03945	7.09339	6.85517
YIL152W	IX	56545	57252	+	YIL152W	YIL152W	Putative protein of unknown function [Source:SGD;Acc:S000001414]	+	gene	Name match	0	6.71624	6.59803	7.48236	7.55378	8.08414	8.58669	6.31463	6.63426	7.62686	7.78229	7.99839	8.32115
SPO22	IX	222937	225954	-	SPO22	YIL073C	Meiosis-specific protein essential for chromosome synapsis, involved in completion of nuclear divisions during meiosis; induced early in meiosis [Source:SGD;Acc:S000001335]	-	gene	Name match	0	3.21981	2.73013	5.55636	3.88393	5.93604	6.33876	3.55974	2.78877	5.43248	3.88417	5.94452	5.70317
YIL024C	IX	308602	309171	-	YIL024C	YIL024C	Putative protein of unknown function; non-essential gene; expression directly regulated by the metabolic and meiotic transcriptional regulator Ume6p [Source:SGD;Acc:S000001286]	-	gene	Name match	0	5.69786	6.73013	7.55636	7.33139	8.07531	8.00552	6.28767	6.43262	7.66278	7.66314	8.11445	7.81865
YKE4	IX	309386	310426	-	YKE4	YIL023C	Zinc transporter; localizes to the ER; null mutant is sensitive to calcofluor white, leads to zinc accumulation in cytosol; ortholog of the mouse KE4 and member of the ZIP (ZRT, IRT-like Protein) family [Source:SGD;Acc:S000001285]	-	gene	Name match	0	8.45685	8.37975	8.96235	9.50398	9.97925	10.236	8.58211	8.75166	9.62989	9.70783	10.1792	10.0898
DAL4	IX	408468	410375	+	DAL4	YIR028W	Allantoin permease; expression sensitive to nitrogen catabolite repression and induced by allophanate, an intermediate in allantoin degradation [Source:SGD;Acc:S000001467]	+	gene	Name match	0	2.41246	2.99317	6.62675	6.33139	7.44083	7.83701	3.55974	3.87623	6.66278	6.44711	7.45438	7.81865
DAL2	IX	410807	411838	+	DAL2	YIR029W	Allantoicase, converts allantoate to urea and ureidoglycolate in the second step of allantoin degradation; expression sensitive to nitrogen catabolite repression and induced by allophanate, an intermediate in allantoin degradation [Source:SGD;Acc:S000001468]	+	gene	Name match	0	6.45685	6.08063	7.14132	7.36701	7.72658	8.05025	6.01918	5.78877	7.59003	7.02465	7.46535	7.46398
SIT1	V	27657	29543	+	SIT1	YEL065W	Ferrioxamine B transporter, member of the ARN family of transporters that specifically recognize siderophore-iron chelates; transcription is induced during iron deprivation and diauxic shift; potentially phosphorylated by Cdc28p [Source:SGD;Acc:S000000791]	+	gene	Name match	0	10.1856	9.95895	9.77359	10.1827	10.5079	9.95935	10.2018	10.0948	10.2673	10.0395	9.96592	9.8731
ICL1	V	285241	286914	-	ICL1	YER065C	Isocitrate lyase, catalyzes the formation of succinate and glyoxylate from isocitrate, a key reaction of the glyoxylate cycle; expression of ICL1 is induced by growth on ethanol and repressed by growth on glucose [Source:SGD;Acc:S000000867]	-	gene	Name match	0	7.38974	7.12245	7.66069	7.8082	8.07531	8.57142	7.35416	7.20662	7.81951	7.61456	8.13521	7.99268
RNR1	V	298950	301616	+	RNR1	YER070W	Major isoform of the large subunit of ribonucleotide-diphosphate reductase; the RNR complex catalyzes rate-limiting step in dNTP synthesis, regulated by DNA replication and DNA damage checkpoint pathways via localization of small subunits [Source:SGD;Acc:S000000872]	+	gene	Name match	0	12.2158	12.2859	11.2679	10.7306	10.3413	10.468	12.0823	12.1781	10.9965	10.9236	10.7087	10.4845
SER3	V	322686	324095	+	SER3	YER081W	3-phosphoglycerate dehydrogenase, catalyzes the first step in serine and glycine biosynthesis; isozyme of Ser33p [Source:SGD;Acc:S000000883]	+	gene	Name match	0	9.23582	9.70053	9.94867	10.0863	9.91146	9.84972	9.7545	9.93342	10.0674	10.0191	9.90074	9.79769
MAM1	V	372326	373234	+	MAM1	YER106W	Monopolin, kinetochore associated protein involved in chromosome attachment to meiotic spindle [Source:SGD;Acc:S000000908]	+	gene	Name match	0	2.41246	1.99317	6.04178	5.46889	5.93604	5.66069	3.55974	2.78877	5.90197	5.55402	6.14888	6.05681
DMC1	V	548421	549517	+	DMC1	YER179W	Meiosis-specific protein required for repair of double-strand breaks and pairing between homologous chromosomes; homolog of Rad51p and the bacterial RecA protein [Source:SGD;Acc:S000000981]	+	gene	Name match	0	3.99742	4.10864	5.04178	5.23185	6.72658	6.79819	3.88167	4.69566	5.97997	5.78229	6.72474	6.85517
PUG1	V	559454	560365	+	PUG1	YER185W	Plasma membrane protein with roles in the uptake of protoprophyrin IX and the efflux of heme; expression is induced under both low-heme and low-oxygen conditions; member of the fungal lipid-translocating exporter (LTE) family of proteins [Source:SGD;Acc:S000000987]	+	gene	Name match	0	5.05631	3.57813	6.55636	6.46889	7.20232	6.84972	4.88167	4.74296	7.05397	6.69153	6.72474	6.90829
THI5	VI	12929	13951	+	THI5	YFL058W	Protein involved in synthesis of the thiamine precursor hydroxymethylpyrimidine (HMP); member of a subtelomeric gene family including THI5, THI11, THI12, and THI13 [Source:SGD;Acc:S000001836]	+	gene	Name match	0	2.41246	1.99317	6.04178	6.12494	6.63348	7.14611	2.88167	2.11069	6.5134	6.5122	6.50842	7.04104
DAK2	VI	23423	25198	+	DAK2	YFL053W	Dihydroxyacetone kinase, required for detoxification of dihydroxyacetone (DHA); involved in stress adaptation [Source:SGD;Acc:S000001841]	+	gene	Name match	0	2.99742	1.40821	5.40435	3.88393	5.25015	5.18676	2.14471	2.78877	4.81951	0.42474	4.59089	5.28813
PAU5	VI	99231	99599	-	PAU5	YFL020C	Member of the seripauperin multigene family encoded mainly in subtelomeric regions; induced during alcoholic fermentation; induced by low temperature and also by anaerobic conditions; negatively regulated by oxygen and repressed by heme [Source:SGD;Acc:S000001874]	-	gene	Name match	0	2.99742	2.73013	5.04178	4.67243	5.37044	6.26476	1.55974	1.78877	4.90197	5.28272	6.39824	6.0251
VTC2	VI	131810	134296	+	VTC2	YFL004W	Subunit of the vacuolar transporter chaperone (VTC) complex involved in membrane trafficking, vacuolar polyphosphate accumulation, microautophagy and non-autophagic vacuolar fusion [Source:SGD;Acc:S000001890]	+	gene	Name match	0	12.302	12.2355	11.3663	11.03	10.4201	10.1306	12.1583	12.1014	10.8716	10.6022	9.99082	10.0211
RRT5	VI	222090	222959	-	RRT5	YFR032C	Putative protein of unknown function; non-essential gene identified in a screen for mutants with increased levels of rDNA transcription; expressed at high levels during sporulation [Source:SGD;Acc:S000001928]	-	gene	Name match	0	3.99742	3.57813	5.23443	5.06835	4.72658	5.47626	3.88167	4.18108	5.25561	4.9483	5.59089	5.3406
SPO74	VII	184153	185394	-	SPO74	YGL170C	Component of the meiotic outer plaque of the spindle pole body, involved in modifying the meiotic outer plaque that is required prior to prospore membrane formation [Source:SGD;Acc:S000003138]	-	gene	Name match	0	2.41246	0.408205	6.81939	6.20586	6.77098	7.06123	2.14471	2.59612	7.2239	6.55402	7.02087	7.00898
YGL138C	VII	248494	249531	-	YGL138C	YGL138C	Putative protein of unknown function; has no significant sequence similarity to any known protein [Source:SGD;Acc:S000003106]	-	gene	Name match	0	0.412456	0.256202	5.69386	4.74643	5.63348	5.66069	2.14471	1.78877	6.0896	5.97933	6.52948	6.05681
YGL101W	VII	312193	312840	+	YGL101W	YGL101W	Putative protein of unknown function; non-essential gene with similarity to YBR242W; interacts with the DNA helicase Hpr5p [Source:SGD;Acc:S000003069]	+	gene	Name match	0	8.82608	8.67499	7.84914	7.55378	7.10162	6.97103	8.60959	8.50301	7.39026	7.37894	6.89669	7.37874
YGL015C	VII	465043	465435	-	YGL015C	YGL015C	Putative protein of unknown function; null mutants accumulate cargo in the Golgi [Source:SGD;Acc:S000002983]	-	gene	Name match	0	2.41246	2.40821	4.23443	4.23185	5.1189	4.71727	1.55974	0.788766	5.05397	5.17963	5.42096	4.92556
BRP1	VII	483260	483637	+	BRP1	YGL007W	Dubious ORF located in the upstream region of PMA1, deletion leads to polyamine resistance due to downregulation of PMA1 [Source:SGD;Acc:S000002975]	+	gene	Name match	0	0.412456	2.40821	5.55636	2.74643	4.53394	4.60179	1.55974	1.37373	2.73204	2.42474	4.66889	4.70317
GSC2	VII	548264	553951	+	GSC2	YGR032W	Catalytic subunit of 1,3-beta-glucan synthase, involved in formation of the inner layer of the spore wall; activity positively regulated by Rho1p and negatively by Smk1p; has similarity to an alternate catalytic subunit, Fks1p (Gsc1p) [Source:SGD;Acc:S000003264]	+	gene	Name match	0	8.75231	8.90406	10.8747	11.4655	12.1011	11.9688	9.22152	9.27661	11.8334	11.7285	12.3752	12.0979
SPR3	VII	607563	609101	+	SPR3	YGR059W	Sporulation-specific homolog of the yeast CDC3/10/11/12 family of bud neck microfilament genes; septin protein involved in sporulation; regulated by ABFI [Source:SGD;Acc:S000003291]	+	gene	Name match	0	2.41246	0.408205	6.69386	6.25739	7.01199	7.40915	3.55974	3.2482	7.19148	6.44711	6.94452	7.19146
PDC6	VII	651290	652981	-	PDC6	YGR087C	Minor isoform of pyruvate decarboxylase, decarboxylates pyruvate to acetaldehyde, involved in amino acid catabolism; transcription is glucose- and ethanol-dependent, and is strongly induced during sulfur limitation [Source:SGD;Acc:S000003319]	-	gene	Name match	0	2.41246	1.99317	6.87828	6.40178	6.81405	6.66069	2.14471	2.11069	6.12436	6.0097	6.32785	6.95951
THI4	VII	780399	781379	+	THI4	YGR144W	Thiazole synthase, abundant protein involved in the formation of the thiazole moiety of thiamine during thiamine biosynthesis; acts more as a co-substrate rather than an enzyme by providing the sulphur source for thiazole formation; undergoes a sing /.../nover only; required for mitochondrial genome stability in response to DNA damaging agents [Source:SGD;Acc:S000003376]	+	gene	Name match	0	4.49992	4.21556	6.75799	7.08271	8.34129	7.95935	3.3671	4.78877	7.20778	7.2061	7.80466	8.0251
YGR201C	VII	902520	903197	-	YGR201C	YGR201C	Putative protein of unknown function [Source:SGD;Acc:S000003433]	-	gene	Name match	0	6.80477	6.59803	7.69386	7.33139	8.18602	8.05025	6.60414	6.31233	7.57754	7.0686	7.62063	8.1257
TDA10	VII	909213	910085	+	TDA10	YGR205W	ATP-binding protein of unknown function; crystal structure resembles that of E.coli pantothenate kinase and other small kinases; null mutant is sensitive to expression of the top1-T722A allele [Source:SGD;Acc:S000003437]	+	gene	Name match	0	7.18064	7.03756	6.55636	6.69129	6.72658	7.01683	7.14471	7.1638	6.96086	6.72852	6.72474	6.59934
RTA1	VII	918512	919465	-	RTA1	YGR213C	Protein involved in 7-aminocholesterol resistance; has seven potential membrane-spanning regions; expression is induced under both low-heme and low-oxygen conditions; member of the fungal lipid-translocating exporter (LTE) family of protein [Source:SGD;Acc:S000003445]	-	gene	Name match	0	2.73438	1.40821	5.81939	6.59442	6.89651	6.92372	2.88167	3.37373	6.15831	6.53326	6.46535	5.78117
YGR259C	VII	1012481	1012921	-	YGR259C	YGR259C	Dubious open reading frame unlikely to encode a protein, based on available experimental and comparative sequence data; overlaps almost completely with the verified ORF TNA1/YGR260W [Source:SGD;Acc:S000003491]	-	gene	Name match	0	1.41246	0.408205	3.23443	0.424498	4.31155	3.82419	0.407742	2.78877	3.5394	2.74667	3.74289	3.70317
YGR273C	VII	1038715	1039239	-	YGR273C	YGR273C	Putative protein of unknown function; expression downregulated by treatment with 8-methoxypsoralen plus UVA irradiation; YGR273C is not an essential gene [Source:SGD;Acc:S000003505]	-	gene	Name match	0	0.260453	0.256202	2.08243	4.00946	3.53394	4.71727	0.407742	-0.363238	4.31701	2.74667	4.88039	4.23369
MAL12	VII	1076599	1078353	+	MAL12	YGR292W	Maltase (alpha-D-glucosidase), inducible protein involved in maltose catabolism; encoded in the MAL1 complex locus; hydrolyzes the disaccharides maltose, turanose, maltotriose, and sucrose [Source:SGD;Acc:S000003524]	+	gene	Name match	0	3.41246	3.57813	6.81939	7.00946	6.93604	7.24565	2.55974	3.48921	6.75441	6.61456	6.66889	7.04104
ARN2	VIII	8351	10213	-	ARN2	YHL047C	Transporter, member of the ARN family of transporters that specifically recognize siderophore-iron chelates; responsible for uptake of iron bound to the siderophore triacetylfusarinine C [Source:SGD;Acc:S000001039]	-	gene	Name match	0	8.97088	8.97426	9.27882	9.85913	10.5484	10.1487	8.88617	8.90251	9.48359	9.52803	9.55024	9.48161
ARN1	VIII	19088	20971	-	ARN1	YHL040C	Transporter, member of the ARN family of transporters that specifically recognize siderophore-iron chelates; responsible for uptake of iron bound to ferrirubin, ferrirhodin, and related siderophores [Source:SGD;Acc:S000001032]	-	gene	Name match	0	8.45685	8.33302	8.60947	9.3816	10.0189	9.62416	8.15966	8.42176	9.2712	9.17963	9.52687	9.24405
YHR033W	VIII	175548	176819	+	YHR033W	YHR033W	Putative protein of unknown function; epitope-tagged protein localizes to the cytoplasm [Source:SGD;Acc:S000001075]	+	gene	Name match	0	7.8554	7.9551	8.64382	8.43012	8.72658	9.12012	7.96062	8.04615	8.57753	8.57449	9.44333	9.01706
PCL5	VIII	237004	237693	+	PCL5	YHR071W	Cyclin, interacts with and phosphorylated by Pho85p cyclin-dependent kinase (Cdk), induced by Gcn4p at level of transcription, specifically required for Gcn4p degradation, may be sensor of cellular protein biosynthetic capacity [Source:SGD;Acc:S000001113]	+	gene	Name match	0	9.84708	9.57562	10.8005	10.5252	10.6153	10.8226	9.95849	9.76318	10.974	10.6109	10.843	11.0321
NDT80	VIII	356561	358444	+	NDT80	YHR124W	Meiosis-specific transcription factor required for exit from pachytene and for full meiotic recombination; activates middle sporulation genes; competes with Sum1p for binding to promoters containing middle sporulation elements (MSE) [Source:SGD;Acc:S000001166]	+	gene	Name match	0	2.73438	4.49567	5.93487	4.23185	5.81405	6.01683	3.88167	2.78877	5.12436	4.9483	5.37516	5.78117
ANS1	VIII	359702	360181	-	ANS1	YHR126C	Putative protein of unknown function; transcription dependent upon Azf1p [Source:SGD;Acc:S000001168]	-	gene	Name match	0	0.260453	1.40821	3.81939	3.23185	5.18602	5.71727	0.559745	1.78877	4.97997	4.74667	6.09339	5.78117
YHR138C	VIII	377355	377699	-	YHR138C	YHR138C	Putative protein of unknown function; has similarity to Pbi2p; double null mutant lacking Pbi2p and Yhr138p exhibits highly fragmented vacuoles [Source:SGD;Acc:S000001180]	-	gene	Name match	0	5.49992	5.69361	8.64382	8.79519	9.77915	9.69279	6.49048	6.2645	9.41855	9.02465	9.52425	9.68806
PFS1	VIII	474627	475340	-	PFS1	YHR185C	Sporulation protein required for prospore membrane formation at selected spindle poles, ensures functionality of all four spindle pole bodies during meiosis II; not required for meiotic recombination or meiotic chromosome segregation [Source:SGD;Acc:S000001228]	-	gene	Name match	0	1.99742	0.408205	5.23443	4.00946	4.42702	4.33876	3.3671	1.78877	5.48693	4.33163	4.59089	5.53325
SET2	X	102227	104428	-	SET2	YJL168C	Histone methyltransferase with a role in transcriptional elongation, methylates a lysine residue of histone H3; associates with the C-terminal domain of Rpo21p; histone methylation activity is regulated by phosphorylation status of Rpo21p [Source:SGD;Acc:S000003704]	-	gene	Name match	0	10.0778	9.916	9.09241	8.53302	7.91641	8.26476	9.99646	9.78594	8.3614	8.60465	8.20232	8.04104
INO1	X	134332	135933	-	INO1	YJL153C	Inositol-3-phosphate synthase, involved in synthesis of inositol phosphates and inositol-containing phospholipids; transcription is coregulated with other phospholipid biosynthetic genes by Ino2p and Ino4p, which bind the UASINO DNA element [Source:SGD;Acc:S000003689]	-	gene	Name match	0	6.41246	6.40821	6.81939	6.79954	7.60923	7.84972	6.39263	6.53023	7.03583	7.29511	7.57071	7.63128
NCA3	X	193860	194873	-	NCA3	YJL116C	Protein that functions with Nca2p to regulate mitochondrial expression of subunits 6 (Atp6p) and 8 (Atp8p ) of the Fo-F1 ATP synthase; member of the SUN family; expression induced in cells treated with the mycotoxin patulin [Source:SGD;Acc:S000003652]	-	gene	Name match	0	6.36665	5.83447	9.26785	10.0337	11.4043	11.4885	8.11433	8.02717	10.8613	10.3331	11.7121	11.6528
PRY3	X	291336	293981	-	PRY3	YJL078C	Cell wall protein with a role in mating efficiency; expression of full-length transcript is daughter cell-specific; in response to alpha factor, a short transcript starting at +452 is expressed and the long form is repressed by Ste12p [Source:SGD;Acc:S000003614]	-	gene	Name match	0	10.8303	11.5394	9.86378	9.13874	9.08853	8.34775	10.4875	10.9897	8.40447	8.66791	7.63041	7.53325
LOH1	X	375115	375774	-	LOH1	YJL038C	Protein of unknown function with proposed roles in maintenance of genome integrity and also in spore wall assembly; induced during sporulation; repressed during vegetative growth by Sum1p and Hst1p; sequence similar to IRC1 [Source:SGD;Acc:S000003575]	-	gene	Name match	0	3.41246	1.40821	5.23443	5.91635	6.4545	6.71727	4.01918	2.59612	6.5394	6.33163	6.68775	6.26117
IRC18	X	376662	377336	+	IRC18	YJL037W	Putative protein of unknown function; expression induced in respiratory-deficient cells and in carbon-limited chemostat cultures; similar to adjacent ORF, YJL038C; null mutant displays increased levels of spontaneous Rad52p foci [Source:SGD;Acc:S000003574]	+	gene	Name match	0	2.41246	1.40821	6.69386	6.91635	7.77098	7.78502	2.14471	3.11069	7.76547	7.16621	7.1214	7.04104
SFC1	X	609773	610741	+	SFC1	YJR095W	Mitochondrial succinate-fumarate transporter, transports succinate into and fumarate out of the mitochondrion; required for ethanol and acetate utilization [Source:SGD;Acc:S000003856]	+	gene	Name match	0	1.41246	1.40821	6.55636	5.91635	7.3265	7.58669	1.55974	-0.211234	6.12436	5.28272	6.796	6.68299
YJR149W	X	707160	708374	+	YJR149W	YJR149W	Putative protein of unknown function; green fluorescent protein (GFP)-fusion protein localizes to the cytoplasm [Source:SGD;Acc:S000003910]	+	gene	Name match	0	6.77001	6.97806	6.75799	6.93229	7.521	7.60179	7.17445	7.11069	7.03583	7.43597	7.82184	7.52193
SOR1	X	736044	737117	+	SOR1	YJR159W	Sorbitol dehydrogenase; expression is induced in the presence of sorbitol or xylose [Source:SGD;Acc:S000003920]	+	gene	Name match	0	3.87189	4.10864	5.81939	5.97909	6.48147	6.66069	3.3671	3.69566	6.45997	5.46913	5.94452	6.28813
FAS1	XI	100671	106826	+	FAS1	YKL182W	Beta subunit of fatty acid synthetase, which catalyzes the synthesis of long-chain saturated fatty acids; contains acetyltransacylase, dehydratase, enoyl reductase, malonyl transacylase, and palmitoyl transacylase activities [Source:SGD;Acc:S000001665]	+	gene	Name match	0	14.3393	14.403	13.5111	12.585	12.2735	12.1647	14.258	14.4166	12.786	12.4381	12.0031	11.8574
MBR1	XI	264789	265808	+	MBR1	YKL093W	Protein involved in mitochondrial functions and stress response; overexpression suppresses growth defects of hap2, hap3, and hap4 mutants [Source:SGD;Acc:S000001576]	+	gene	Name match	0	4.21981	4.49567	5.69386	5.94806	7.03036	7.16658	4.26018	5.14632	6.05397	6.28272	7.25385	6.94264
GAP1	XI	515063	516871	+	GAP1	YKR039W	General amino acid permease; Gap1p senses the presence of amino acid substrates to regulate localization to the plasma membrane when needed [Source:SGD;Acc:S000001747]	+	gene	Name match	0	6.7875	6.69361	7.51983	8.51196	9.06197	9.19674	6.9173	6.94864	8.29429	8.28893	8.75635	8.46988
UTH1	XI	519527	520624	+	UTH1	YKR042W	Mitochondrial outer membrane and cell wall localized SUN family member involved in cell wall biogenesis and required for mitochondrial autophagy; involved in the oxidative stress response, life span during starvation, and cell death [Source:SGD;Acc:S000001750]	+	gene	Name match	0	12.9421	12.984	12.8185	12.9241	13.308	13.2906	13.2421	13.1244	13.0722	13.1685	13.52	13.2391
YSR3	XI	534067	535281	-	YSR3	YKR053C	Dihydrosphingosine 1-phosphate phosphatase, membrane protein involved in sphingolipid metabolism; has similarity to Lcb3p [Source:SGD;Acc:S000001761]	-	gene	Name match	0	6.64127	6.83447	7.27882	7.87571	8.31155	8.30223	7.17445	6.92832	8.3759	8.25763	8.44886	8.1553
KTR2	XI	557677	558954	+	KTR2	YKR061W	Mannosyltransferase involved in N-linked protein glycosylation; member of the KRE2/MNT1 mannosyltransferase family [Source:SGD;Acc:S000001769]	+	gene	Name match	0	7.68858	7.73013	9.18862	9.59693	9.95781	10.0055	8.0516	8.02239	9.9776	9.85101	10.1974	10.0705
PCK1	XI	631152	632801	+	PCK1	YKR097W	Phosphoenolpyruvate carboxykinase, key enzyme in gluconeogenesis, catalyzes early reaction in carbohydrate biosynthesis, glucose represses transcription and accelerates mRNA degradation, regulated by Mcm1p and Cat8p, located in the cytosol [Source:SGD;Acc:S000001805]	+	gene	Name match	0	4.73438	5.05206	8.48236	8.77323	9.1146	9.65346	5.41773	5.28062	7.88179	7.35548	8.16243	7.91695
GTT2	XII	21138	21839	-	GTT2	YLL060C	Glutathione S-transferase capable of homodimerization; functional overlap with Gtt2p, Grx1p, and Grx2p [Source:SGD;Acc:S000003983]	-	gene	Name match	0	6.41246	6.13613	6.40435	7.13874	6.9554	7.26476	6.46664	6.40348	6.9415	7.12518	7.796	7.19146
JLP1	XII	25756	26994	-	JLP1	YLL057C	Fe(II)-dependent sulfonate/alpha-ketoglutarate dioxygenase, involved in sulfonate catabolism for use as a sulfur source; contains sequence that resembles a J domain (typified by the E. coli DnaJ protein); induced by sulphur starvation [Source:SGD;Acc:S000003980]	-	gene	Name match	0	4.66038	4.40821	6.81939	6.86744	7.16953	7.28362	3.72967	3.69566	6.12436	6.90047	7.07917	7.37874
YLL056C	XII	27409	28305	-	YLL056C	YLL056C	Putative protein of unknown function, transcription is activated by paralogous transcription factors Yrm1p and Yrr1p and genes involved in pleiotropic drug resistance (PDR); expression is induced in cells treated with the mycotoxin patulin [Source:SGD;Acc:S000003979]	-	gene	Name match	0	6.2951	5.69361	7.09241	7.13874	7.63348	7.68926	6.17445	6.21503	7.23984	7.21916	7.18914	7.75242
YLL053C	XII	35503	35961	-	YLL053C	YLL053C	Putative protein; in the Sigma 1278B strain background YLL053C is contiguous with AQY2 which encodes an aquaporin [Source:SGD;Acc:S000003976]	-	gene	Name match	0	5.80477	5.3624	7.04178	7.21891	7.04851	7.18676	6.2036	6.62166	7.0896	7.0541	7.13521	6.80003
RNP1	XII	46714	47463	-	RNP1	YLL046C	Ribonucleoprotein that contains two RNA recognition motifs (RRM) [Source:SGD;Acc:S000003969]	-	gene	Name match	0	3.21981	2.40821	6.40435	6.20586	6.87633	7.50869	3.14471	3.2482	6.19148	6.851	7.00592	7.26117
SPO75	XII	137940	140546	-	SPO75	YLL005C	Meiosis-specific protein of unknown function, required for spore wall formation during sporulation; dispensable for both nuclear divisions during meiosis [Source:SGD;Acc:S000003928]	-	gene	Name match	0	2.41246	1.40821	6.87828	6.61432	6.93604	7.63154	0.559745	3.2482	7.52646	6.851	7.37516	7.78117
THI73	XII	157934	159505	-	THI73	YLR004C	Putative plasma membrane permease proposed to be involved in carboxylic acid uptake and repressed by thiamine; substrate of Dbf2p/Mob1p kinase; transcription is altered if mitochondrial dysfunction occurs [Source:SGD;Acc:S000003994]	-	gene	Name match	0	4.31935	4.21556	6.23443	5.94806	6.4545	6.26476	4.3671	4.43262	5.77644	5.67267	5.94452	5.85517
PAU23	XII	222685	223059	-	PAU23	YLR037C	Cell wall mannoprotein with similarity to Tir1p, Tir2p, Tir3p, and Tir4p; member of the seripauperin multigene family encoded mainly in subtelomeric regions; expressed under anaerobic conditions, completely repressed during aerobic growth [Source:SGD;Acc:S000004027]	-	gene	Name match	0	4.31935	4.73013	6.62675	7.23185	8.03036	8.10429	4.64721	5.11069	6.99883	7.71936	8.01342	7.99268
OSW2	XII	248717	250978	-	OSW2	YLR054C	Protein of unknown function proposed to be involved in the assembly of the spore wall [Source:SGD;Acc:S000004044]	-	gene	Name match	0	4.31935	3.40821	6.69386	6.83389	7.21844	7.45978	3.88167	3.69566	6.96086	6.97933	6.796	7.40361
TIS11	XII	415801	416658	-	TIS11	YLR136C	mRNA-binding protein expressed during iron starvation; binds to a sequence element in the 3'-untranslated regions of specific mRNAs to mediate their degradation; involved in iron homeostasis [Source:SGD;Acc:S000004126]	-	gene	Name match	0	6.34319	5.61766	7.27882	7.65332	8.64545	8.32061	5.84515	5.54365	7.5394	7.67267	8.14888	8.16987
UPS2	XII	499578	500270	-	UPS2	YLR168C	Mitochondrial intermembrane space protein involved in regulation of mitochondrial cardiolipin and phosphatidylethanolamine levels; null has defects in mitochondrial morphology; similar to Ups1p, Ups3p and to human PRELI [Source:SGD;Acc:S000004158]	-	gene	Name match	0	7.69786	7.86764	8.55636	8.90023	9.66616	9.74475	7.66827	7.79439	9.36504	9.54109	9.89466	9.84386
IDP2	XII	504591	505829	+	IDP2	YLR174W	Cytosolic NADP-specific isocitrate dehydrogenase, catalyzes oxidation of isocitrate to alpha-ketoglutarate; levels are elevated during growth on non-fermentable carbon sources and reduced during growth on glucose [Source:SGD;Acc:S000004164]	+	gene	Name match	0	6.02717	6.18956	7.78902	8.65812	9.63648	9.72073	6.23217	6.35862	9.09399	8.88007	9.50577	9.97412
PBA1	XII	547853	548769	-	PBA1	YLR199C	Protein involved in 20S proteasome assembly; forms a heterodimer with Add66p that binds to proteasome precursors; similar to human PAC1 constituent of the PAC1-PAC2 complex involved in proteasome assembly [Source:SGD;Acc:S000004189]	-	gene	Name match	0	8.72987	8.72109	8.80428	8.89617	9.36321	9.17165	8.7692	8.7254	9.49692	9.5175	9.64255	9.75966
HMX1	XII	552724	553677	-	HMX1	YLR205C	ER localized heme oxygenase, involved in heme degradation during iron starvation and in the oxidative stress response; expression is regulated by AFT1 and oxidative stress; relocates to the perinuclear region in the presence of oxidants [Source:SGD;Acc:S000004195]	-	gene	Name match	0	5.1129	5.4526	6.62675	7.61432	8.44768	8.77838	5.80767	5.43262	8.11575	8.49083	8.89669	8.99268
CRR1	XII	566654	567922	-	CRR1	YLR213C	Putative glycoside hydrolase of the spore wall envelope; required for normal spore wall assembly, possibly for cross-linking between the glucan and chitosan layers; expressed during sporulation [Source:SGD;Acc:S000004203]	-	gene	Name match	0	7.45685	7.43057	7.93487	7.84235	8.00271	8.25524	7.0516	7.3961	8.06296	8.23852	8.41531	8.1626
IFH1	XII	582233	585490	-	IFH1	YLR223C	Coactivator that regulates transcription of ribosomal protein (RP) genes; recruited to RP gene promoters during optimal growth conditions via Fhl1p; subunit of CURI, a complex that coordinates RP production and pre-rRNA processing [Source:SGD;Acc:S000004213]	-	gene	Name match	0	11.7013	11.4011	12.3126	12.2331	12.7997	13.0371	11.5449	11.4099	12.5908	12.5984	13.0792	13.139
YLR225C	XII	587695	588918	-	YLR225C	YLR225C	Putative protein of unknown function; green fluorescent protein (GFP)-fusion protein localizes to the cytoplasm; YLR225C is not an essential gene [Source:SGD;Acc:S000004215]	-	gene	Name match	0	9.61458	9.40538	10.206	10.4259	10.9863	11.1842	9.81477	9.6514	11.0907	11.2608	11.3036	11.2162
ADY4	XII	590562	592043	-	ADY4	YLR227C	Structural component of the meiotic outer plaque, which is a membrane-organizing center that assembles on the cytoplasmic face of the spindle pole body during meiosis II and triggers the formation of the prospore membrane [Source:SGD;Acc:S000004217]	-	gene	Name match	0	6.93602	6.83447	7.93487	7.69129	8.2104	8.62416	7.37992	7.08339	8.47351	8.57956	8.42658	8.84159
SSP120	XII	640317	641021	+	SSP120	YLR250W	Protein of unknown function; green fluorescent protein (GFP)-fusion protein localizes to the cytoplasm in a punctate pattern [Source:SGD;Acc:S000004240]	+	gene	Name match	0	9.66038	9.57311	10.3586	10.8992	11.1455	11.26	9.91068	9.93978	11.5068	11.5326	11.5229	11.5162
YLR252W	XII	641957	642262	+	YLR252W	YLR252W	Dubious open reading frame unlikely to encode a protein, based on experimental and comparative sequence data; partially overlaps the verified gene SYM1, a mitochondrial protein involved in ethanol metabolism [Source:SGD;Acc:S000004242]	+	gene	Name match	0	4.31935	4.86764	6.87828	7.00946	8.26574	8.45146	4.46664	4.37373	7.75441	7.88417	8.18914	8.9511
LCB5	XII	665844	667907	+	LCB5	YLR260W	Minor sphingoid long-chain base kinase, paralog of Lcb4p responsible for few percent of the total activity, possibly involved in synthesis of long-chain base phosphates, which function as signaling molecules [Source:SGD;Acc:S000004250]	+	gene	Name match	0	8.32535	8.33894	9.00261	9.16933	9.58145	9.84972	8.56537	8.35862	9.67456	9.98507	10.1692	10.2509
RED1	XII	670340	672823	+	RED1	YLR263W	Protein component of the synaptonemal complex axial elements, involved in chromosome segregation during the first meiotic division; critical for coupling checkpoint signaling to SC formation; interacts with Hop1p, Mec3p and Ddc1p [Source:SGD;Acc:S000004253]	+	gene	Name match	0	7.60228	7.74805	7.90685	8.45792	8.59077	9.01118	7.77891	7.48225	8.5134	9.10774	9.11096	9.23369
NEJ1	XII	674427	675455	-	NEJ1	YLR265C	Protein involved in regulation of nonhomologous end joining; interacts with DNA ligase IV components Dnl4p and Lif1p; repressed by MAT heterozygosity; regulates cellular distribution of Lif1p [Source:SGD;Acc:S000004255]	-	gene	Name match	0	5.87189	5.40821	6.23443	5.94806	6.15285	6.50869	5.31463	5.03669	6.56494	6.53326	6.66889	6.92556
BOP2	XII	678212	679924	+	BOP2	YLR267W	Protein of unknown function [Source:SGD;Acc:S000004257]	+	gene	Name match	0	3.99742	4.49567	7.55636	7.97909	8.2104	8.36556	4.64721	4.37373	8.11575	8.59467	8.80898	8.62071
PIG1	XII	689083	691029	-	PIG1	YLR273C	Putative targeting subunit for the type-1 protein phosphatase Glc7p that tethers it to the Gsy2p glycogen synthase [Source:SGD;Acc:S000004263]	-	gene	Name match	0	6.41246	6.65613	7.93487	8.39028	8.81934	9.00552	6.72967	6.63426	8.88179	9.14925	9.4011	9.21273
YLR283W	XII	705186	706130	+	YLR283W	YLR283W	Putative protein of unknown function; green fluorescent protein (GFP)-fusion protein localizes to mitochondria; YLR283W is not an essential gene [Source:SGD;Acc:S000004273]	+	gene	Name match	0	6.45685	6.69361	7.90685	8.06835	8.68659	8.86232	6.64721	6.65913	8.73205	8.90452	8.8639	9.05288
YLR307C-A	XII	746848	747111	-	YLR307C-A	YLR307C-A	Putative protein of unknown function [Source:SGD;Acc:S000028525]	-	gene	Name match	0	0.260453	0.256202	7.04178	6.97909	8.0575	8.08292	3.55974	0.788766	8.36867	8.21264	8.21538	8.37245
CDA2	XII	747937	748875	+	CDA2	YLR308W	Chitin deacetylase, together with Cda1p involved in the biosynthesis ascospore wall component, chitosan; required for proper rigidity of the ascospore wall [Source:SGD;Acc:S000004299]	+	gene	Name match	0	0.260453	0.408205	4.55636	4.59442	4.81405	6.26476	1.55974	-0.363238	6.05397	5.12518	5.37516	5.28813
IMH1	XII	749034	751769	-	IMH1	YLR309C	Protein involved in vesicular transport, mediates transport between an endosomal compartment and the Golgi, contains a Golgi-localization (GRIP) domain that interacts with activated Arl1p-GTP to localize Imh1p to the Golgi [Source:SGD;Acc:S000004300]	-	gene	Name match	0	11.1889	10.8738	11.5082	11.5337	12.0709	12.2889	11.0596	10.9277	11.79	11.8489	12.2844	12.4644
EST2	XII	766542	769196	+	EST2	YLR318W	Reverse transcriptase subunit of the telomerase holoenzyme, essential for telomerase core catalytic activity, involved in other aspects of telomerase assembly and function; mutations in human homolog are associated with aplastic anemia [Source:SGD;Acc:S000004310]	+	gene	Name match	0	7.44588	7.29085	7.96235	8.3845	8.521	8.78502	7.26018	7.46825	8.75995	8.88007	8.97555	9.07628
PEX30	XII	779215	780786	+	PEX30	YLR324W	Peroxisomal integral membrane protein, involved in negative regulation of peroxisome number; partially functionally redundant with Pex31p; genetic interactions suggest action at a step downstream of steps mediated by Pex28p and Pex29p [Source:SGD;Acc:S000004316]	+	gene	Name match	0	8.44588	8.39689	9.32189	9.96366	10.2364	10.4048	8.66303	8.58318	10.1244	10.3089	10.727	10.7094
TMA10	XII	783127	783387	-	TMA10	YLR327C	Protein of unknown function that associates with ribosomes; putative homolog of the F1F0-ATPase synthase regulator Stf2p [Source:SGD;Acc:S000004319]	-	gene	Name match	0	2.99742	3.21556	9.31124	9.61679	10.7153	11.183	4.14471	3.95869	10.5378	10.6857	10.9523	11.3936
REC102	XII	786442	787333	+	REC102	YLR329W	Protein involved in early stages of meiotic recombination; required for chromosome synapsis; forms a complex with Rec104p and Spo11p necessary during the initiation of recombination [Source:SGD;Acc:S000004321]	+	gene	Name match	0	3.87189	4.49567	5.40435	5.81682	6.42702	6.40915	4.46664	4.2482	6.45997	6.23209	6.8639	7.28813
MID2	XII	790676	791806	+	MID2	YLR332W	O-glycosylated plasma membrane protein that acts as a sensor for cell wall integrity signaling and activates the pathway; interacts with Rom2p, a guanine nucleotide exchange factor for Rho1p, and with cell integrity pathway protein Zeo1p [Source:SGD;Acc:S000004324]	+	gene	Name match	0	8.62678	9.15975	9.79667	10.0845	10.4253	10.5286	8.9902	9.30249	10.5554	10.8739	11.0693	10.7835
ORM2	XII	828730	829380	+	ORM2	YLR350W	Evolutionarily conserved protein, similar to Orm1p, required for resistance to agents that induce unfolded protein response; Orm1p and Orm2p together control membrane biogenesis by coordinating lipid homeostasis with protein quality control [Source:SGD;Acc:S000004342]	+	gene	Name match	0	8.64608	8.81335	9.21171	9.71221	10.0463	10.1201	8.55974	8.5336	9.94636	10.2289	10.3158	10.1843
STE11	XII	849866	852019	+	STE11	YLR362W	Signal transducing MEK kinase involved in pheromone response and pseudohyphal/invasive growth pathways where it phosphorylates Ste7p, and the high osmolarity response pathway, via phosphorylation of Pbs2p; regulated by Ste20p and Ste50p [Source:SGD;Acc:S000004354]	+	gene	Name match	0	8.41246	8.29085	8.64382	9.14218	9.12746	9.34326	8.44239	8.49613	9.19965	9.52803	9.76303	9.87532
PSY3	XII	872826	873554	-	PSY3	YLR376C	Component of the Shu complex, which promotes error-free DNA repair; Shu complex mediates inhibition of Srs2p function; deletion of PSY3 results in a mutator phenotype; deletion increases sensitivity to anticancer drugs oxaliplatin and cisplatin but /.../tomycin C [Source:SGD;Acc:S000004368]	-	gene	Name match	0	6.2951	6.13613	7.14132	7.76435	8.50137	8.41771	6.66827	6.57013	8.16667	8.64874	8.58083	8.68299
FBP1	XII	873746	874792	-	FBP1	YLR377C	Fructose-1,6-bisphosphatase, key regulatory enzyme in the gluconeogenesis pathway, required for glucose metabolism; undergoes either proteasome-mediated or autophagy-mediated degradation depending on growth conditions; interacts with Vid30p [Source:SGD;Acc:S000004369]	-	gene	Name match	0	0.412456	0.256202	6.62675	5.28248	7.18602	7.52463	2.14471	1.37373	5.05397	6.35548	7.26645	6.90829
CTF3	XII	879723	881924	+	CTF3	YLR381W	Outer kinetochore protein that forms a complex with Mcm16p and Mcm22p; may bind the kinetochore to spindle microtubules [Source:SGD;Acc:S000004373]	+	gene	Name match	0	7.36665	7.44163	8.38418	8.96366	9.41308	9.58669	7.57097	7.70763	8.83533	9.39052	9.52687	9.65737
CCW14	XII	903724	904440	+	CCW14	YLR390W-A	Covalently linked cell wall glycoprotein, present in the inner layer of the cell wall [Source:SGD;Acc:S000006429]	+	gene	Name match	0	11.3905	11.8824	12.5462	12.7677	13.4233	13.5431	11.6617	11.9312	13.3541	13.7123	14.0476	13.6908
YLR407W	XII	932967	933653	+	YLR407W	YLR407W	Putative protein of unknown function; null mutant displays elongated buds and a large fraction of budded cells have only one nucleus [Source:SGD;Acc:S000004399]	+	gene	Name match	0	8.72987	8.29085	8.74222	9.15582	9.34129	9.69631	8.5541	8.03194	9.73486	9.77789	10.0078	9.94476
BER1	XII	948368	949192	+	BER1	YLR412W	Protein involved in microtubule-related processes, N-acetylation; GFP-fusion protein localizes to the cytoplasm and is induced in response to the DNA-damaging agent MMS; YLR412W is not an essential gene; similar to Arabidopsis SRR1 gene [Source:SGD;Acc:S000004404]	+	gene	Name match	0	8.91628	8.87988	9.02884	8.83813	9.14865	9.25524	8.9173	8.96619	9.44629	9.58713	9.50577	9.82327
PUN1	XII	953353	954144	-	PUN1	YLR414C	Plasma membrane protein with a role in cell wall integrity; co-localizes with Sur7p in punctate membrane patches; null mutant displays decreased thermotolerance; transcription induced upon cell wall damage and metal ion stress [Source:SGD;Acc:S000004406]	-	gene	Name match	0	8.23901	8.59803	10.9279	11.3743	12.113	12.3189	8.49048	8.73128	11.8869	12.1178	12.4478	12.3039
VPS36	XII	955010	956710	+	VPS36	YLR417W	Component of the ESCRT-II complex; contains the GLUE (GRAM Like Ubiquitin binding in EAP45) domain which is involved in interactions with ESCRT-I and ubiquitin-dependent sorting of proteins into the endosome [Source:SGD;Acc:S000004409]	+	gene	Name match	0	7.35497	7.65613	8.32189	8.69596	9.38122	9.56373	7.47861	7.62166	9.18737	9.42474	9.61572	10.0211
ATG23	XII	1000342	1001703	-	ATG23	YLR431C	Peripheral membrane protein required for the cytoplasm-to-vacuole targeting (Cvt) pathway and efficient macroautophagy; cycles between the phagophore assembly site (PAS) and non-PAS locations; forms a complex with Atg9p and Atg27p [Source:SGD;Acc:S000004423]	-	gene	Name match	0	7.51049	7.54776	8.32189	7.85076	8.36321	8.53253	7.54843	7.75455	8.3245	8.67741	9.08984	8.9637
CAR2	XII	1012501	1013775	+	CAR2	YLR438W	L-ornithine transaminase (OTAse), catalyzes the second step of arginine degradation, expression is dually-regulated by allophanate induction and a specific arginine induction process; not nitrogen catabolite repression sensitive [Source:SGD;Acc:S000004430]	+	gene	Name match	0	7.65086	7.51673	9.24566	9.8082	10.0709	10.3229	7.46664	8.00793	9.81685	10.2126	10.5216	10.0917
NBP1	XII	1055812	1056771	-	NBP1	YLR457C	Spindle pole body (SPB) component, required for the insertion of the duplication plaque into the nuclear membrane during SPB duplication; essential for bipolar spindle formation; component of the Mps2p-Bbp1p complex [Source:SGD;Acc:S000004449]	-	gene	Name match	0	7.28282	6.8176	7.27882	7.34336	8.37044	8.11486	6.9173	6.98844	7.88179	8.21264	8.51899	8.66767
YLR460C	XII	1059757	1060887	-	YLR460C	YLR460C	Member of the quinone oxidoreductase family, up-regulated in response to the fungicide mancozeb; possibly up-regulated by iodine [Source:SGD;Acc:S000004452]	-	gene	Name match	0	5.93602	5.26619	6.40435	6.17939	7.3848	7.42622	5.2036	4.95869	6.96086	6.74667	7.74289	7.48744
PAU4	XII	1062919	1063281	+	PAU4	YLR461W	Member of the seripauperin multigene family encoded mainly in subtelomeric regions; active during alcoholic fermentation, regulated by anaerobiosis, negatively regulated by oxygen, repressed by heme [Source:SGD;Acc:S000004453]	+	gene	Name match	0	1.41246	2.73013	3.81939	4.67243	4.81405	5.54039	2.14471	2.59612	5.12436	5.42474	4.94452	4.53325
YML131W	XIII	10198	11295	+	YML131W	YML131W	Putative protein of unknown function with similarity to medium chain dehydrogenase/reductases; expression induced by stresses including osmotic shock, DNA damaging agents, and other chemicals; GFP-fusion protein localizes to the cytoplasm [Source:SGD;Acc:S000004600]	+	gene	Name match	0	7.98231	8.03756	7.78902	8.4524	9.0166	9.09365	8.09113	8.17678	8.63894	8.52803	8.96785	8.728
PSP2	XIII	236588	238731	+	PSP2	YML017W	Asn rich cytoplasmic protein that contains RGG motifs; high-copy suppressor of group II intron-splicing defects of a mutation in MRS2 and of a conditional mutation in POL1 (DNA polymerase alpha); possible role in mitochondrial mRNA splicing [Source:SGD;Acc:S000004479]	+	gene	Name match	0	9.31332	9.62979	9.04178	8.62907	8.53394	8.38315	9.09502	9.46119	8.55859	9.01346	8.80466	8.5276
SPT5	XIII	247677	250868	+	SPT5	YML010W	Protein involved in regulating Pol I and Pol II transcription and pre-mRNA processing; forms a complex with Spt4p; contains a C-terminal repeat domain that is a target for phosphorylation by Sgv1p [Source:SGD;Acc:S000004470]	+	gene	Name match	0	11.9993	12.1476	10.9725	10.8664	10.2983	10.128	11.5277	11.7169	10.3132	10.4049	10.3502	9.96579
SPO20	XIII	307489	308682	+	SPO20	YMR017W	Meiosis-specific subunit of the t-SNARE complex, required for prospore membrane formation during sporulation; similar to but not functionally redundant with Sec9p; SNAP-25 homolog [Source:SGD;Acc:S000004619]	+	gene	Name match	0	2.41246	2.73013	4.81939	5.4245	5.42702	6.06123	3.72967	3.95869	5.63894	5.46913	5.70636	6.11821
NPL6	XIII	450058	451365	-	NPL6	YMR091C	Component of the RSC chromatin remodeling complex; interacts with Rsc3p, Rsc30p, Ldb7p, and Htl1p to form a module important for a broad range of RSC functions; involved in nuclear protein import and maintenance of proper telomere length [Source:SGD;Acc:S000004697]	-	gene	Name match	0	10.352	10.2059	9.34295	9.16259	8.6691	8.49257	10.1541	10.1152	9.02206	9.11823	8.58587	8.7427
SNZ1	XIII	458408	459301	+	SNZ1	YMR096W	Protein involved in vitamin B6 biosynthesis; member of a stationary phase-induced gene family; coregulated with SNO1; interacts with Sno1p and with Yhr198p, perhaps as a multiprotein complex containing other Snz and Sno proteins [Source:SGD;Acc:S000004702]	+	gene	Name match	0	7.66038	7.21556	8.42425	8.81252	8.93116	8.93569	6.86353	7.36619	9.05397	8.55402	8.94452	8.64177
SPG4	XIII	483014	483361	+	SPG4	YMR107W	Protein required for survival at high temperature during stationary phase; not required for growth on nonfermentable carbon sources [Source:SGD;Acc:S000004713]	+	gene	Name match	0	1.41246	1.99317	5.40435	5.46889	6.39901	6.60179	2.14471	1.37373	5.81951	5.78229	6.3036	6.20567
CTL1	XIII	622251	623213	-	CTL1	YMR180C	RNA 5'-triphosphatase, localizes to both the nucleus and cytoplasm [Source:SGD;Acc:S000004792]	-	gene	Name match	0	8.01979	7.88394	8.01579	8.2124	8.82987	8.72419	7.96914	7.77745	8.3541	8.36138	8.29748	8.62071
SPG5	XIII	645656	646777	+	SPG5	YMR191W	Protein required for survival at high temperature during stationary phase; not required for growth on nonfermentable carbon sources [Source:SGD;Acc:S000004803]	+	gene	Name match	0	8.08488	8.22199	9.46325	10.0132	10.6514	10.7121	8.30121	8.47527	10.2595	10.1578	10.6034	10.4845
YMR244W	XIII	757250	758317	+	YMR244W	YMR244W	Putative protein of unknown function [Source:SGD;Acc:S000004858]	+	gene	Name match	0	2.99742	1.99317	5.93487	5.37869	5.72658	6.66069	2.14471	2.78877	5.59003	4.9483	5.46535	5.3406
YMR304C-A	XIII	878780	879130	-	YMR304C-A	YMR304C-A	Dubious open reading frame unlikely to encode a protein, based on available experimental and comparative sequence data; partially overlaps the verified gene SCW10 [Source:SGD;Acc:S000004919]	-	gene	Name match	0	9.35204	9.79622	10.5609	10.8434	11.0819	10.8338	9.49932	9.86291	10.7022	10.8893	11.3583	10.8047
DDI3	XIV	11452	12129	+	DDI3	YNL335W	Protein of unknown function; expression is induced over 100-fold by DNA damage; induction decreased in rad6 and rad18 mutants [Source:SGD;Acc:S000005279]	+	gene	Name match	0	3.41246	3.57813	4.23443	5.78205	6.4545	6.77172	3.55974	3.78877	4.90197	5.42474	5.91281	6.0251
THI12	XIV	14832	15854	+	THI12	YNL332W	Protein involved in synthesis of the thiamine precursor hydroxymethylpyrimidine (HMP); member of a subtelomeric gene family including THI5, THI11, THI12, and THI13 [Source:SGD;Acc:S000005276]	+	gene	Name match	0	3.73438	3.40821	5.55636	6.25739	6.63348	7.40915	3.55974	3.59612	6.81951	6.67267	6.83035	6.8908
EGT2	XIV	24048	27173	+	EGT2	YNL327W	Glycosylphosphatidylinositol (GPI)-anchored cell wall endoglucanase required for proper cell separation after cytokinesis, expression is activated by Swi5p and tightly regulated in a cell cycle-dependent manner [Source:SGD;Acc:S000005271]	+	gene	Name match	0	11.7423	12.4302	11.2733	10.7317	10.55	9.71727	11.4801	12.0025	9.81685	10.3135	9.76747	9.29812
HXT14	XIV	38707	40329	-	HXT14	YNL318C	Protein with similarity to hexose transporter family members, expression is induced in low glucose and repressed in high glucose; the authentic, non-tagged protein is detected in highly purified mitochondria in high-throughput studies [Source:SGD;Acc:S000005262]	-	gene	Name match	0	0.260453	0.256202	5.69386	5.33139	5.42702	5.71727	0.559745	0.788766	5.59003	5.28272	5.42096	6.11821
ALP1	XIV	135940	137661	-	ALP1	YNL270C	Arginine transporter; expression is normally very low and it is unclear what conditions would induce significant expression [Source:SGD;Acc:S000005214]	-	gene	Name match	0	3.41246	3.86764	6.14132	6.28248	6.97451	6.94757	3.88167	4.37373	6.99883	6.44711	6.52948	6.85517
KAR1	XIV	286308	287609	+	KAR1	YNL188W	Essential protein involved in karyogamy during mating and in spindle pole body duplication during mitosis, localizes to the half-bridge of the spindle pole body, interacts with Spc72p during karyogamy, also interacts with Cdc31p [Source:SGD;Acc:S000005132]	+	gene	Name match	0	8.23901	8.29695	7.98932	6.96366	7.1189	6.99411	8.13717	8.00793	7.0896	7.11124	6.74289	6.1771
MEP2	XIV	357453	358952	+	MEP2	YNL142W	Ammonium permease involved in regulation of pseudohyphal growth; belongs to a ubiquitous family of cytoplasmic membrane proteins that transport only ammonium (NH4+); expression is under the nitrogen catabolite repression regulation [Source:SGD;Acc:S000005086]	+	gene	Name match	0	6.67924	6.71199	7.84914	8.111	8.55313	8.41771	6.60414	6.76605	7.52646	7.66314	8.07201	7.95951
MLS1	XIV	406358	408022	+	MLS1	YNL117W	Malate synthase, enzyme of the glyoxylate cycle, involved in utilization of non-fermentable carbon sources; expression is subject to carbon catabolite repression; localizes in peroxisomes during growth in oleic acid medium [Source:SGD;Acc:S000005061]	+	gene	Name match	0	1.41246	3.21556	5.40435	3.4245	6.4545	6.71727	2.14471	1.78877	5.19148	4.67267	5.84722	5.85517
NCE103	XIV	559814	560479	+	NCE103	YNL036W	Carbonic anhydrase; metalloenzyme that catalyzes CO2 hydration to bicarbonate and protons; poorly transcribed under aerobic conditions and at an undetectable level under anaerobic conditions; involved in non-classical protein export pathway [Source:SGD;Acc:S000004981]	+	gene	Name match	0	8.39545	8.18956	11.0482	9.88393	9.24622	8.72419	8.46061	7.83861	11.4238	8.67741	9.64496	8.33415
BIO3	XIV	734291	735733	+	BIO3	YNR058W	7,8-diamino-pelargonic acid aminotransferase (DAPA), catalyzes the second step in the biotin biosynthesis pathway; BIO3 is in a cluster of 3 genes (BIO3, BIO4, and BIO5) that mediate biotin synthesis [Source:SGD;Acc:S000005341]	+	gene	Name match	0	5.45685	5.53749	6.55636	7.00946	7.65732	7.87481	5.55974	5.78877	7.52646	7.27023	8.07201	7.88197
YNR064C	XIV	749136	750008	-	YNR064C	YNR064C	Epoxide hydrolase, member of the alpha/beta hydrolase fold family; may have a role in detoxification of epoxides [Source:SGD;Acc:S000005347]	-	gene	Name match	0	0.412456	3.99317	5.55636	5.51196	6.21844	6.79819	3.72967	3.48921	6.73205	5.67267	6.50842	6.05681
DSE4	XIV	755746	759099	-	DSE4	YNR067C	Daughter cell-specific secreted protein with similarity to glucanases, degrades cell wall from the daughter side causing daughter to separate from mother [Source:SGD;Acc:S000005350]	-	gene	Name match	0	10.9699	11.4864	10.6481	10.6677	10.2907	9.55211	10.8974	11.2569	9.56177	9.99649	9.19904	8.97619
YOL162W	XV	10119	10766	+	YOL162W	YOL162W	Putative protein of unknown function; member of the Dal5p subfamily of the major facilitator family [Source:SGD;Acc:S000005522]	+	gene	Name match	0	2.41246	3.21556	5.40435	4.74643	6.42702	6.50869	3.3671	3.37373	5.90197	5.85101	6.00592	5.99268
GAS4	XV	71300	72715	+	GAS4	YOL132W	1,3-beta-glucanosyltransferase, involved with Gas2p in spore wall assembly; has similarity to Gas1p; localizes to the cell wall [Source:SGD;Acc:S000005492]	+	gene	Name match	0	2.41246	4.10864	6.87828	6.35524	6.91641	7.20666	3.14471	2.95869	7.28663	6.9483	6.70636	7.20567
SPO21	XV	145334	147163	+	SPO21	YOL091W	Component of the meiotic outer plaque of the spindle pole body, involved in modifying the meiotic outer plaque that is required prior to prospore membrane formation [Source:SGD;Acc:S000005451]	+	gene	Name match	0	5.69786	6.02291	7.09241	5.94806	6.21844	6.54039	5.95206	6.11069	6.34676	6.15266	6.3036	6.36614
NTG2	XV	248392	249534	-	NTG2	YOL043C	DNA N-glycosylase and apurinic/apyrimidinic (AP) lyase involved in base excision repair, localizes to the nucleus; sumoylated [Source:SGD;Acc:S000005403]	-	gene	Name match	0	7.71624	7.60788	8.06732	8.46342	8.65732	8.92372	7.88167	7.52348	8.30947	8.29511	8.56562	8.31461
YOR019W	XV	368127	370319	+	YOR019W	YOR019W	Protein of unknown function that may interact with ribosomes, based on co-purification experiments [Source:SGD;Acc:S000005545]	+	gene	Name match	0	6.19382	6.02291	6.87828	6.57425	7.77098	7.73108	6.2036	6.12862	7.3019	7.12518	7.56051	7.59934
SPR1	XV	690695	692032	+	SPR1	YOR190W	Sporulation-specific exo-1,3-beta-glucanase; contributes to ascospore thermoresistance [Source:SGD;Acc:S000005716]	+	gene	Name match	0	4.99742	5.40821	5.81939	5.85076	5.97451	6.47626	5.26018	4.4892	5.9415	5.67267	6.48705	6.68299
HES1	XV	781994	783298	+	HES1	YOR237W	Protein implicated in the regulation of ergosterol biosynthesis; one of a seven member gene family with a common essential function and non-essential unique functions; similar to human oxysterol binding protein (OSBP) [Source:SGD;Acc:S000005763]	+	gene	Name match	0	5.54174	5.49567	5.40435	6.40178	6.74895	7.01683	5.95206	5.78877	6.01745	6.57449	6.66889	6.83703
OSW1	XV	807271	808107	+	OSW1	YOR255W	Protein involved in sporulation; required for the construction of the outer spore wall layers; required for proper localization of Spo14p [Source:SGD;Acc:S000005781]	+	gene	Name match	0	0.260453	0.408205	4.23443	3.74643	4.04851	5.26476	0.559745	-0.211234	3.5394	2.74667	4.00592	5.05681
PUT4	XV	986899	988782	-	PUT4	YOR348C	Proline permease, required for high-affinity transport of proline; also transports the toxic proline analog azetidine-2-carboxylate (AzC); PUT4 transcription is repressed in ammonia-grown cells [Source:SGD;Acc:S000005875]	-	gene	Name match	0	3.41246	3.73013	5.81939	5.74643	7.06643	7.22629	3.3671	4.18108	6.2239	6.0097	7.17585	6.90829
FIT2	XV	1059531	1059992	+	FIT2	YOR382W	Mannoprotein that is incorporated into the cell wall via a glycosylphosphatidylinositol (GPI) anchor, involved in the retention of siderophore-iron in the cell wall [Source:SGD;Acc:S000005909]	+	gene	Name match	0	5.80477	5.21556	7.78902	8.67243	9.76276	9.06668	5.60414	5.97859	7.83008	8.95222	8.49242	8.3406
FIT3	XV	1060441	1061055	-	FIT3	YOR383C	Mannoprotein that is incorporated into the cell wall via a glycosylphosphatidylinositol (GPI) anchor, involved in the retention of siderophore-iron in the cell wall [Source:SGD;Acc:S000005910]	-	gene	Name match	0	7.67924	7.65613	9.75013	10.504	11.9904	11.3489	8.04356	7.79999	9.64792	10.3196	10.2664	10.5501
FDH1	XV	1071793	1072923	-	FDH1	YOR388C	NAD(+)-dependent formate dehydrogenase, may protect cells from exogenous formate [Source:SGD;Acc:S000005915]	-	gene	Name match	0	1.41246	2.73013	5.04178	3.88393	5.37044	5.71727	1.55974	1.78877	4.5394	3.74667	5.17585	5.53325
YOR389W	XV	1074213	1076087	+	YOR389W	YOR389W	Putative protein of unknown function; expression regulated by copper levels [Source:SGD;Acc:S000005916]	+	gene	Name match	0	6.82185	6.96279	6.62675	7.72828	8.00271	8.00552	7.03548	6.92832	7.76547	7.64391	8.33982	8.28144
YPL278C	XVI	15053	15355	-	YPL278C	YPL278C	Putative protein of unknown function; gene expression regulated by copper levels [Source:SGD;Acc:S000006199]	-	gene	Name match	0	3.73438	4.40821	5.55636	6.06835	5.85587	6.47626	3.88167	4.37373	4.97997	6.0686	5.94452	5.78117
YPL277C	XVI	15405	16868	-	YPL277C	YPL277C	Putative protein of unknown function; localized to the membranes; gene expression regulated by copper levels [Source:SGD;Acc:S000006198]	-	gene	Name match	0	6.08488	5.26619	6.23443	7.25739	7.77098	7.91165	5.3671	5.97859	6.99883	7.2061	7.796	7.6728
COA2	XVI	188307	188513	-	COA2	YPL189C-A	Cytochrome oxidase assembly factor; null mutation results in respiratory deficiency with specific loss of cytochrome oxidase activity; functions downstream of assembly factors Mss51p and Coa1p and interacts with assembly factor Shy1p [Source:SGD;Acc:S000028527]	-	gene	Name match	0	4.99742	5.99317	6.32189	6.09692	6.79267	7.08292	4.3671	5.46119	6.31701	6.44711	6.74289	6.11821
OYE3	XVI	226169	227371	-	OYE3	YPL171C	Conserved NADPH oxidoreductase containing flavin mononucleotide (FMN), homologous to Oye2p with different ligand binding and catalytic properties; has potential roles in oxidative stress response and programmed cell death [Source:SGD;Acc:S000006092]	-	gene	Name match	0	2.73438	3.40821	6.23443	5.7099	7.20232	7.71727	3.3671	4.03669	6.01745	6.09717	7.37516	7.11821
PRM4	XVI	255913	256767	-	PRM4	YPL156C	Pheromone-regulated protein proposed to be involved in mating; predicted to have 1 transmembrane segment; transcriptionally regulated by Ste12p during mating and by Cat8p during the diauxic shift [Source:SGD;Acc:S000006077]	-	gene	Name match	0	5.83872	5.96279	7.44388	8.25105	8.27348	8.24565	6.08331	6.05555	8.39738	8.16621	8.14888	8.45806
SPO19	XVI	304387	305058	+	SPO19	YPL130W	Meiosis-specific prospore protein; required to produce bending force necessary for proper assembly of the prospore membrane during sporulation; identified as a weak high-copy suppressor of the spo1-1 ts mutation [Source:SGD;Acc:S000006051]	+	gene	Name match	0	1.99742	2.73013	3.23443	4.51196	4.72658	5.66069	1.55974	2.78877	5.48693	4.42474	4.22831	5.05681
CAR1	XVI	339944	340945	+	CAR1	YPL111W	Arginase, responsible for arginine degradation, expression responds to both induction by arginine and nitrogen catabolite repression; disruption enhances freeze tolerance [Source:SGD;Acc:S000006032]	+	gene	Name match	0	9.37824	9.3151	9.54731	10.1827	10.0349	10.2432	9.26365	9.26855	10.054	9.99649	10.1725	9.98239
LEE1	XVI	455759	456664	+	LEE1	YPL054W	Zinc-finger protein of unknown function [Source:SGD;Acc:S000005975]	+	gene	Name match	0	3.41246	2.99317	5.23443	4.94806	6.63348	6.71727	3.72967	3.95869	5.59003	5.91659	6.55024	6.62071
SRL4	XVI	487362	488207	-	SRL4	YPL033C	Protein of unknown function; involved in regulation of dNTP production; null mutant suppresses the lethality of lcd1 and rad53 mutations; expression is induced by Kar4p [Source:SGD;Acc:S000005954]	-	gene	Name match	0	1.41246	0.408205	6.14132	5.00946	5.63348	5.77172	2.14471	1.78877	5.81951	5.2321	5.74289	5.85517
RMI1	XVI	503517	504242	+	RMI1	YPL024W	Subunit of the RecQ (Sgs1p) - Topo III (Top3p) complex; stimulates superhelical relaxing and ssDNA binding activities of Top3p; involved in response to DNA damage; null mutants display increased rates of recombination and delayed S phase [Source:SGD;Acc:S000005945]	+	gene	Name match	0	7.81334	7.62737	8.94867	9.16597	9.1778	8.91165	8.13717	7.79439	9.14144	8.91659	9.20232	8.75241
PDH1	XVI	558385	559935	+	PDH1	YPR002W	Mitochondrial protein that participates in respiration, induced by diauxic shift; homologous to E. coli PrpD, may take part in the conversion of 2-methylcitrate to 2-methylisocitrate [Source:SGD;Acc:S000006206]	+	gene	Name match	0	5.69786	5.16309	7.04178	7.82538	7.50794	7.54039	5.88167	5.89729	7.59003	7.55402	7.49778	7.19146
OPY2	XVI	695737	696819	-	OPY2	YPR075C	Integral membrane protein that functions in the signaling branch of the high-osmolarity glycerol (HOG) pathway; interacts with Ste50p; overproduction blocks cell cycle arrest in the presence of mating pheromone [Source:SGD;Acc:S000006279]	-	gene	Name match	0	9.55966	9.64422	9.96235	10.7688	11.083	11.3297	9.71709	9.69415	10.7065	10.8352	11.4371	11.2371
YPR078C	XVI	697147	698265	-	YPR078C	YPR078C	Putative protein of unknown function; possible role in DNA metabolism and/or in genome stability; expression is heat-inducible [Source:SGD;Acc:S000006282]	-	gene	Name match	0	3.21981	1.99317	5.04178	5.17939	5.72658	6.26476	2.14471	2.59612	6.05397	6.0097	6.00592	5.81865

## Sheet: 6f
	all
0.014655	2409
-0.00668	2910
0.284881	12844
0.2452	11090
0.557415	13081
0.54958	22468
-0.03306	3133
0.026314	2556
0.113307	6851
0.159009	6932
0.305493	12822
0.328659	20742
-0.05028	3745
0.058379	3591
0.042913	4253
0.077781	5122
0.050938	7724
0.042079	6773
0	2994
0.032729	4476
0.319672	16315
0	3314
0.068865	4935
0.173831	4709
0	3018
0.040133	2741
-0.00839	2486
0.114483	14848
0.180264	13926
0.340741	14110
0.76322	32595
0.646004	28461
0.705686	28483
0.663613	25638
0.619729	28190
0.633064	25223
-0.03298	4602
0.015795	4603
-0.00012	3834
-0.03257	4648
-0.00564	5407
-0.02314	4381
0.018907	6723
0.026806	9395
0.02568	7663
0.347649	6072
0.117535	7368
0.126365	5764
0.020272	2369
-0.00978	2389
0.31994	9586
0.289612	10138
0.635919	16179
0.57845	17808
0	4763
0.019011	5185
0.108493	6788

## Sheet: 6g
	all
-0.11581	2409
0.115808	2910
7.65953	12844
8.21077	11090
7.30277	13081
7.46893	22468
0.215635	3133
-0.21564	2556
7.13959	6851
7.32482	6932
7.29413	12822
7.50451	20742
0.020133	3745
-0.02013	3591
3.48625	4253
3.71077	5122
5.70032	7724
5.86428	6773
-0.7541	2994
7.5672	4476
7.10771	16315
1.77594	3314
4.82747	4935
7.11249	4709
-0.11788	3018
0.102595	2741
0.01529	2486
7.58509	14848
7.92787	13926
7.19391	14110
6.41264	32595
6.95216	28461
6.81746	28483
8.18978	25638
8.50895	28190
8.12342	25223
-0.06591	4602
0.223893	4603
-0.15798	3834
2.2781	4648
3.46003	5407
3.14051	4381
4.78154	6723
5.10168	9395
5.25151	7663
4.68367	6072
5.03762	7368
4.85873	5764
-0.15891	2369
0.158905	2389
8.01576	9586
7.97295	10138
7.33748	16179
6.82041	17808
0	4763
2.94833	5185
4.82	6788
