# Supplementary material for: Senescence in yeast is associated with amplified linear fragments of chromosome XII rather than ribosomal DNA circle accumulation
Source: PLoS Biol. 2023 Aug 29;21(8):e3002250. doi: 10.1371/journal.pbio.3002250 (PMC10464983; doi:10.1371/journal.pbio.3002250)
Supplement: S8 File — (ZIP) [file pbio.3002250.s021.zip › underlying data/figure 7.xlsx]

## Sheet: 7c left
0	0.095778	0.050526	0	0.110087	0.101696
0	-0.15892	-0.04732	0	0.037723	0.15823
0	-0.21048	0.973702	0	1.08897	0.943388
0	0.200786	0.524973	0	0.390554	0.467915
0	-0.32596	0.323673	0	0.224743	0.530297
0	-0.69553	-0.93199	0	-0.33133	-1.01869
0	0.480215	1.0917	0	0.212499	1.17129
0	-0.20197	0.180459	0	0.075902	0.259328
0	-0.70082	-0.72612	0	-0.37529	-0.26807
0	0.976601	1.16635	0	-1.13699	0.109441
0	3.86956	4.37372	0	2.02629	2.85251
0	-0.65145	-1.88171	0	-1.16826	-1.83817
0	1.55269	2.07078	0	0.162216	0.680354
0	1.85968	2.21676	0	1.1003	1.3963
0	3.02263	4.05526	0	2.82151	3.51391
0	0.684618	0.870107	0	-0.63065	-0.75251
0	-0.989	-1.28311	0	-2.19868	-2.4731
0	-0.17207	-0.57408	0	-0.17074	-0.27133
0	-0.05414	-0.4075	0	-1.24859	-1.24464
0	-1.04997	-1.05584	0	-0.81352	-0.57207
0	-0.21265	-0.55723	0	-0.44168	-0.57627
0	-1.2184	-1.10201	0	-0.43006	-0.43985
0	1.7001	0.862619	0	-1.82357	-1.22213
0	0.462043	0.860193	0	-0.12495	-0.14089
0	0.941479	1.58899	0	0.794181	0.788334
0	-0.03633	0.33901	0	-0.77282	0.094425
0	0.453055	0.753679	0	-0.09775	0.560709
0	0.938595	0.577425	0	-1.22205	-0.9529
0	0.571676	0.818873	0	0.058593	-0.00216
0	2.49847	3.04041	0	2.1283	2.81584
0	-0.75745	-0.68018	0	-0.15623	-0.35753
0	-1.72187	-1.86654	0	-1.37534	-1.45704
0	-0.59357	-1.99521	0	-0.99698	-1.64984
0	0.083429	0.572126	0	0.130444	0.490877
0	-0.96378	-1.39005	0	-1.29564	-1.34097
0	0.724027	1.64567	0	0.807195	1.18357
0	1.21662	1.54369	0	1.26389	1.2373
0	-0.15963	0.276767	0	-0.11107	0.280522
0	0.878457	0.653376	0	0.83188	0.605777
0	2.56886	3.69343	0	0.892637	2.16691
0	-1.52126	-1.61907	0	-1.62952	-1.31766
0	0.05339	0.529901	0	-0.08971	-0.01892
0	-0.70477	-0.62813	0	-0.15693	-0.38645
0	0.483051	0.722212	0	0.424356	0.477253
0	-0.0924	0.500394	0	-0.0915	0.447768
0	0.542666	0.899461	0	0.006505	0.804343
0	-0.47487	0.273164	0	0.75667	0.734802
0	0.906449	0.803149	0	0.46861	0.598345
0	0.285266	0.276722	0	-0.01105	0.614539
0	-0.15762	0.031825	0	-0.18432	0.224478
0	0.434073	0.722976	0	0.540662	0.753537
0	1.14906	1.21519	0	1.61053	1.37573
0	1.3346	1.14993	0	-1.55418	-0.59511
0	-0.26403	0.502309	0	0.139554	-0.24322
0	-1.50212	-1.63852	0	-1.4954	-1.49198
0	-1.56374	-1.68968	0	-1.11276	-1.3935
0	0.745199	1.09277	0	0.097717	0.510232
0	1.49291	1.27429	0	0.523882	0.965557
0	-0.1197	0.682605	0	0.357001	0.779664
0	0.264594	0.813669	0	0.266717	0.774459
0	-0.49862	0.395283	0	-0.71565	0.135764
0	0.744427	1.04605	0	0.209219	0.720358
0	2.66839	1.6598	0	0.176429	1.78561
0	2.52067	2.54407	0	0.553371	1.55098
0	0.093283	0.489624	0	-0.33324	-0.23748
0	-0.41142	-0.22612	0	0.175191	0.105954
0	0.510275	1.13151	0	0.650086	1.06052
0	0.524462	0.531344	0	-0.11575	0.12396
0	3.94207	1.19492	0	-0.93905	-0.70706
0	0.963545	1.73924	0	-1.03569	-0.4847
0	-0.1927	-0.32187	0	-0.74957	-0.5252
0	-0.46732	-0.25254	0	-0.40427	-0.22498
0	0.161891	1.10988	0	0.628042	1.03743
0	0.409636	1.38945	0	0.225534	0.808684
0	-0.31916	0.728969	0	0.687167	0.608264
0	-0.64364	-0.92482	0	-0.47105	-0.29207
0	-1.05029	-0.97716	0	-0.58764	-0.87098
0	-0.82346	0.019345	0	-0.00643	0.330411
0	0.381358	1.64915	0	0.57129	1.44589
0	0.931805	1.44876	0	0.538594	0.929873
0	-0.1824	0.301322	0	-0.62524	-0.15375
0	-1.1756	-1.44558	0	-0.93637	-1.36648
0	0.7012	1.08388	0	0.988589	1.13908
0	1.8662	3.09143	0	2.01042	2.90488
0	2.31404	4.01935	0	2.96493	3.85967
0	-0.78323	0.096441	0	-0.17927	-0.00643
0	-0.21578	0.007171	0	0.166012	0.031649
0	1.85461	2.19492	0	1.63586	2.33041
0	0.823284	1.13546	0	-1.32359	-0.78786
0	2.36918	1.98251	0	-0.42929	1.26722
0	-0.25172	0.345021	0	-0.28144	0.04353
0	1.02537	2.55044	0	1.68634	1.89304
0	0.915069	0.956455	0	-0.11717	-0.35689
0	0.098536	0.638152	0	0.775891	1.0409
0	-1.18336	-0.70846	0	-0.53782	-0.65591
0	-1.44878	-0.80508	0	-0.80941	-0.80368
0	0.370042	0.045158	0	-0.05267	-0.23362
0	1.50585	0.894408	0	-0.75386	-0.86837
0	-1.2036	-1.01216	0	-0.39969	-0.66278
0	0.591576	1.93188	0	2.0024	2.39454
0	-0.09449	0.767427	0	0.444919	0.817399
0	3.98389	4.40762	0	1.76139	3.37877
0	-0.38944	-0.23327	0	0.24818	0.276278
0	0.820395	1.73924	0	0.741214	1.18008
0	1.06551	1.34692	0	0.17643	1.20209
0	-0.12854	0.333676	0	0.078026	0.353998
0	1.54577	2.55637	0	1.63586	2.42557
0	-0.39635	0.322468	0	-0.12593	0.29978
0	-0.29409	-0.1923	0	-0.31568	-0.3098
0	-1.4176	-1.80546	0	-1.6574	-1.37986
0	0.536535	0.242969	0	-1.36441	-1.29085
0	0.681774	0.112113	0	-0.44539	-0.29801
0	2.09408	2.25381	0	2.08897	2.07584
0	2.05101	2.23769	0	2.11503	1.99338
0	0.401605	1.693	0	1.13635	1.48931
0	0.591576	0.732978	0	0.369075	0.728171
0	-1.23559	-0.66625	0	-1.04596	-1.03138
0	0.306935	0.825716	0	-0.3198	0.879032
0	-0.65749	0.033617	0	-0.47819	-0.0406
0	-0.93507	-0.7306	0	-0.45251	-0.29339
0	0.252765	-0.04138	0	0.237664	-0.18153
0	1.04529	1.51684	0	-0.12313	0.545425
0	0.077003	0.912517	0	0.926452	0.712282
0	0.502308	1.13352	0	0.553992	1.09667
0	-0.87339	-0.51736	0	-0.90585	-0.62715
0	-0.18456	-0.34878	0	0.106778	0.039918
0	-0.90617	-1.02037	0	-0.76397	-1.00941
0	0.749867	1.15676	0	0.969635	1.43621
0	0.303368	0.749229	0	0.636696	1.22808
0	0.995966	1.19019	0	2.27596	1.78609
0	-0.55806	-0.23361	0	-0.69068	-0.45808
0	1.52745	1.80064	0	-0.71764	-0.32855
0	0.065352	0.41396	0	0.450812	0.342972
0	-0.07658	-0.07524	0	0.519592	0.077256
0	0.948475	1.1328	0	1.28838	0.913987
0	0.953668	0.972883	0	1.36785	0.661617
0	0.36019	0.599919	0	-0.51641	-0.22057
0	0.965034	0.915394	0	0.594931	0.696061
0	0.567897	0.419703	0	0.227885	0.156946
0	0.269965	1.02531	0	-0.62913	0.214635
0	-0.94211	-0.36768	0	-0.63092	-0.27991
0	0.176538	0.989215	0	-0.21352	0.952849
0	-0.76934	-1.15794	0	-1.20051	-1.17472
0	-0.40842	1.60995	0	0.258892	0.886804
0	-0.65681	-0.32528	0	-0.4562	-0.75886
0	1.94706	2.44433	0	0.404699	0.815838
0	0.613602	0.846153	0	0.661856	0.860926
0	0.163939	0.18968	0	-0.33076	-0.33905
0	0.45831	0.982833	0	-0.31685	0.20072
0	-0.03143	-0.75969	0	-0.37043	-0.84664
0	-0.45149	-0.23672	0	-0.01622	0.008483
0	1.95532	2.09551	0	0.409629	0.993377
0	-0.67866	-0.96865	0	-0.23872	-0.70264
0	1.62634	1.56302	0	1.17643	1.67233
0	5.64251	6.59295	0	6.85591	7.61581
0	0.068735	-0.18215	0	-0.19937	-0.43947
0	3.43957	3.87674	0	0.735856	1.16995
0	-0.52915	-0.94411	0	-0.3544	-0.58554
0	0.911712	1.75325	0	1.43186	2.09058
0	-0.34109	-0.61172	0	0.056059	-0.45347
0	-0.59998	-1.26404	0	-1.2926	-1.21677
0	-0.2129	-0.05146	0	-0.67295	-0.50043
0	3.45665	2.59213	0	-1.52659	-0.14066
0	0.213166	-0.23736	0	-0.46019	-1.03969
0	0.257277	0.812612	0	-0.21175	-0.01329
0	2.20207	2.40065	0	1.71852	2.03085
0	2.22093	3.0087	0	1.24585	1.25748
0	-0.12646	-0.35117	0	-0.00722	-0.29594
0	0.761501	2.29096	0	1.3097	1.85195
0	3.65047	3.04736	0	2.54989	3.15638
0	-0.81956	-0.0545	0	-0.89221	-0.62558
0	0.827465	0.680192	0	0.658299	0.220623
0	0.596701	1.55568	0	1.39366	1.7607
0	-0.20459	0.283811	0	0.718836	0.676229
0	0.707863	1.3999	0	0.373018	0.932819
0	0.1254	0.865794	0	-0.39575	0.410305
0	-0.69003	-0.20238	0	-0.03908	-0.14579
0	-0.68535	-0.80862	0	-0.12444	-0.6653
0	2.32854	3.31399	0	2.61341	3.2282
0	-0.5788	-1.33627	0	-1.83802	-1.59033
0	-1.44934	-1.5339	0	-0.81007	-1.37229
0	0.237202	1.03436	0	0.264966	0.957368
0	0.216284	0.700732	0	-0.05716	0.478692
0	0.444472	0.800989	0	0.541885	0.356174
0	0.265806	0.885088	0	-0.5959	0.146547
0	-1.08285	0.174996	0	-0.83156	-0.55472
0	-1.00818	-1.37702	0	-1.00626	-0.96476
0	1.23666	1.25994	0	0.708925	0.223496
0	0.014108	-0.58939	0	0.483599	-0.14566
0	0.521866	1.46135	0	0.094436	0.819251
0	-0.4489	-0.07383	0	-0.4817	0.083144
0	0.180422	0.924085	0	0.710303	0.986457
0	0.934953	1.35326	0	0.037178	0.408598
0	-0.86196	-0.42243	0	0.242549	0.196593
0	0.10397	0.609955	0	-0.14853	0.57002
0	0.325618	0.422519	0	0.400581	0.414243
0	-0.02277	1.58502	0	0.389833	1.0163
0	0.597244	0.634358	0	-1.04892	-0.71375
0	0.096499	-0.52812	0	-1.15158	-1.48201
0	0.991507	2.29334	0	0.751932	1.19714
0	1.46777	1.85888	0	-0.52473	0.114683
0	0.571676	0.330772	0	-0.21325	0.061224
0	-0.3115	-0.24608	0	-1.23493	-1.06402
0	0.85461	0.779879	0	-1.26414	-0.74759
0	0.061936	0.288026	0	-0.50327	-0.05505
0	0.306014	0.598052	0	0.466899	0.750743
0	0.040504	-0.34172	0	0.053602	-0.34674
0	-0.18076	0.339192	0	-0.14915	0.273078
0	0.209706	1.01341	0	1.36695	1.07077
0	0.983801	2.37838	0	1.33797	1.95627
0	0.983893	1.04988	0	0.409407	0.978426
0	2.39893	1.76196	0	-1.95285	-1.55094
0	0.978599	1.30469	0	-0.21314	0.609872
0	-0.29447	0.707842	0	0.449449	1.103
0	-0.34284	0.6349	0	-0.1915	0.23355
0	-0.36567	-0.00446	0	-1.5057	-1.10753
0	0.536435	0.704473	0	-0.92863	-0.65201
0	-0.21063	-0.46761	0	-1.50234	-1.25106
0	-0.1794	-0.79136	0	-1.51787	-1.60933
0	0.591576	-1.23804	0	-0.40853	0.860926
0	-0.05113	0.448561	0	-0.68607	-0.27366
0	0.591576	1.25799	0	0.548398	0.872305
0	-1.03897	-0.66695	0	-1.21983	-1.16894
0	-0.23223	-0.65214	0	-0.27155	-0.72076
0	0.232495	1.08998	0	0.528142	1.11097
0	1.88281	2.19175	0	1.02443	1.65234
0	-0.41887	-0.5955	0	-1.70621	-1.39414
0	0.489291	0.548372	0	-1.08022	-0.57143
0	1.69111	-0.70555	0	-0.46743	0.145987
0	1.23947	0.665167	0	0.283763	0.70078
0	1.7615	1.63232	0	0.572357	0.989374
0	-0.29698	-0.01312	0	-0.31146	-0.27727
0	-1.61502	-1.87951	0	-1.26689	-1.56392
0	2.72804	3.68366	0	2.60693	3.39427
0	1.03452	1.71761	0	0.747846	1.41549
0	-1.16635	-0.32561	0	-0.20167	-0.23802
0	-0.27538	-0.0606	0	-0.76566	-0.5112
0	-0.52048	-0.62879	0	-0.35227	-0.50697
0	-0.15741	0.226128	0	0.445871	0.283907
0	0.663587	1.51115	0	-0.22909	0.425907
0	0.446628	1.21946	0	0.410894	0.669213
0	-0.02076	0.225328	0	0.220824	0.225229
0	1.30527	1.47125	0	-0.61712	-0.22707
0	0.602803	0.832749	0	0.317785	0.471767
0	-0.63082	-0.48919	0	-1.21156	-0.87944
0	-0.88603	-0.81903	0	-1.19841	-1.03603
0	1.94886	2.13148	0	-0.02406	0.41922
0	-0.07722	0.250704	0	0.121288	0.516278
0	-1.71145	-1.8062	0	-1.21885	-1.81443
0	-0.22709	0.267487	0	-0.38488	-0.17906
0	-0.75307	-1.36566	0	-0.72321	-1.15748
0	0.276702	0.896081	0	-0.26898	0.054438
0	0.049427	0.351259	0	0.782765	0.444231
0	3.86903	3.78986	0	1.16691	1.34927
0	0.226685	0.201859	0	0.094488	-0.13567
0	0.146791	0.593297	0	-0.83063	-0.43021
0	0.436405	0.67264	0	-0.6026	-0.27207
0	-0.93294	-1.31745	0	-0.61078	-1.12203
0	0.200786	-0.38852	0	-0.15849	-0.26609
0	0.369183	1.24709	0	1.20438	1.43621
0	0.905236	1.41731	0	0.02031	0.717434
0	-0.70657	-0.38583	0	-0.01549	-0.29889
0	-1.20729	-1.64101	0	-0.77564	-1.2783
0	-0.90758	-1.96264	0	-1.61241	-2.13444
0	-0.74034	-0.1395	0	-0.43414	-0.6103
0	0.468112	0.490823	0	-0.14816	0.04523
0	0.918741	1.95142	0	1.19255	2.18111
0	0.246928	0.587234	0	0.602694	0.822265
0	0.893467	1.72615	0	0.428072	0.962595
0	-1.33126	-1.03159	0	-0.84802	-0.82294
0	-0.25642	0.984349	0	0.649183	0.669898
0	-0.37487	0.631016	0	0.479498	0.253449
0	0.367993	0.934261	0	0.304973	0.864501
0	1.87168	1.80635	0	0.378063	1.05288
0	1.39893	0.668848	0	-0.56054	-0.99152
0	2.39128	2.3335	0	0.019801	0.049455
0	2.69111	2.36611	0	0.054522	0.016302

## Sheet: 7c right
0	1.66196	1.90763	0	1.98378	1.9549
0	1.85461	0.779879	0	2.91339	2.48241
0	0.591576	1.59485	0	3.65036	3.28977
0	2.55505	2.58723	0	1.38793	1.29194
0	3.79545	3.03142	0	0.640377	0.964284
0	2.9579	2.78986	0	3.37521	2.89335
0	1.296	1.32073	0	1.13234	0.864633
0	-1.39652	-1.97714	0	-1.28687	-1.59113
0	0.036716	-0.36991	0	0.145535	0.120193
0	-0.10886	0.141535	0	-0.20043	-0.12007
0	-0.74284	0.14715	0	0.754602	0.225058
0	0.970088	1.54855	0	1.76139	1.40841
0	0.78089	1.10003	0	1.15651	1.69315
0	0.786592	0.860543	0	-0.38488	-0.12902
0	0.028215	0.374636	0	0.738308	0.782748
0	-0.15689	0.430336	0	-0.71505	-0.56106
0	-0.62047	-1.03731	0	-0.33482	-0.84242
0	-0.16389	0.104867	0	0.08057	0.178408
0	0.737254	0.876741	0	1.45308	1.35368
0	0.569277	-0.14072	0	0.725445	0.243099
0	0.090963	-0.2026	0	-1.41859	-0.80242
0	0.252621	-0.06465	0	-0.53594	-0.69041
0	-0.28401	-0.37113	0	-0.69746	-0.12686
0	0.708062	0.305341	0	-1.11738	-0.9508
0	0.114899	-0.26155	0	-0.19449	-0.06977
0	-1.59517	-1.84935	0	-1.26624	-1.97518
0	2.05101	-0.65308	0	0.530066	-1.83951
0	1.22901	1.42492	0	1.15218	1.37772
0	-0.71083	-1.00071	0	-1.03636	-1.33571
0	0.142072	-1.0668	0	-0.48979	-1.13671
0	-0.47881	-0.29051	0	-0.08231	-0.34336
0	1.15884	1.49914	0	0.142482	0.528638
0	-0.70261	-1.21546	0	-0.5655	-0.2695
0	-0.71912	-1.06812	0	-0.51828	-0.96421
0	0.018998	-0.28224	0	0.144008	-0.01848
0	1.33351	1.71294	0	1.44685	1.18674
0	-0.19804	-0.18784	0	-0.24938	0.035381
0	1.21961	1.24504	0	1.11503	0.967841
0	-0.925	-0.71022	0	0.078026	-0.3194
0	1.25118	1.08325	0	0.556572	0.835405
0	-0.37066	-0.37624	0	-0.6918	-0.65764
0	-1.51888	-2.59672	0	-1.43143	-2.17821
0	-0.00358	0.004527	0	0.051443	0.269271
0	0.402005	0.339725	0	-0.83239	-0.54338
0	0.028093	0.151524	0	0.335907	0.479789
0	-0.10176	-0.45806	0	-1.4522	-0.86792
0	0.39303	-0.02748	0	0.090273	-0.42056
0	-0.62841	-1.9658	0	-1.69692	-1.87932
0	0.797301	0.891448	0	-0.05474	-0.02517
0	-0.9999	-0.45738	0	0.031216	0.126364
0	0.890234	0.967506	0	0.868307	0.536862
0	-0.74578	-0.23039	0	-0.45584	-0.52425
0	-0.47714	-0.97082	0	-1.39781	-1.62715
0	-0.11655	-0.70578	0	-0.54817	-1.1674
0	1.45894	1.13182	0	-0.13353	-0.05292
0	-0.29059	-0.26515	0	0.286988	0.429096
0	-0.18911	-0.20347	0	0.484163	0.077431
0	0.388043	0.799433	0	0.859956	0.583698
0	-0.24201	-0.40959	0	0.277883	0.028855
0	0.465293	0.325553	0	-0.28756	-0.60391
0	-1.75512	-2.20655	0	-1.16276	-1.58824
0	1.07157	1.15969	0	-0.22267	0.081732
0	-0.05713	-0.20225	0	-0.36888	-0.3524
0	-1.27914	-1.51865	0	-1.00101	-0.90632
0	0.524304	0.260424	0	1.07519	0.66258
0	-0.67264	-0.14057	0	-0.21769	-0.48126
0	-0.625	-0.37916	0	-0.08542	-0.14912
0	-0.78039	-0.81483	0	-0.33927	-0.3524
0	2.29797	2.5724	0	0.779366	1.80658
0	3.49847	2.19492	0	-0.74557	1.04313
0	-0.8071	-1.09581	0	-1.13628	-0.946
0	-1.67278	-2.09564	0	-0.80434	-1.72176
0	0.661965	1.14393	0	0.014158	0.448248
0	1.44572	1.34692	0	-0.22612	-0.26715
0	-0.97546	3.01934	0	2.0509	3.06738
0	0.691111	1.03142	0	1.52435	1.67833
0	0.58166	1.337	0	1.44262	1.30359
0	0.08634	0.457344	0	0.591467	0.634745
0	1.85461	2.00227	0	0.832475	0.777871
0	1.46605	0.569312	0	0.828506	1.77098
0	-0.49226	-0.03363	0	0.113004	0.18357
0	-0.91862	-0.45278	0	0.101468	-0.19201
0	3.08343	2.57574	0	2.58582	2.03085
0	2.25833	1.64338	0	-0.27182	0.193776
0	2.37817	2.31039	0	0.873502	0.855873
0	1.49847	1.93188	0	0.983784	2.65234
0	0.661965	2.41731	0	1.76139	3.103
0	-3.07108	-4.57304	0	-2.67597	-4.05408
0	-1.03292	-0.69261	0	-0.77353	-0.43512
0	-0.46089	0.007171	0	-0.27608	-0.28257
0	2.7615	2.60688	0	-0.02334	0.213897
0	0.591576	0.931882	0	1.76139	0.915374
0	-0.01901	0.170152	0	0.414801	0.103119
0	1.03661	1.16635	0	-0.30274	0.092252
0	-0.02026	0.04363	0	-1.69506	-1.40059
0	0.324384	0.205258	0	-1.15328	-1.05224
0	-0.33687	-0.29732	0	-0.15432	-0.55465
0	0.121333	0.485318	0	0.849929	0.913344
0	1.41755	0.977071	0	-0.0153	-0.02394
0	1.66196	0.194917	0	1.24056	0.040905
0	1.4469	1.15112	0	0.791765	0.990142
0	1.01441	1.24199	0	0.783323	0.941349
0	1.22259	1.55532	0	1.49836	1.95646
0	0.591576	-0.5376	0	-1.37498	-1.14824
0	0.731127	1.09175	0	0.147283	0.617292
0	0.439573	-0.58269	0	0.176429	0.500336
0	-0.93605	-0.54663	0	-0.34541	-0.64672
0	-0.76908	-1.25295	0	-0.29017	-0.86984
0	-0.64789	0.107454	0	0.931317	0.500337
0	0.548119	0.209118	0	0.768701	0.204111
0	-0.34636	-0.73461	0	0.395743	0.187154
0	0.113213	0.066971	0	0.627091	0.931315
0	1.20106	1.05432	0	-0.15927	2.1e-05
0	-0.8849	-1.42014	0	-0.05229	-0.87717
0	-0.76491	-0.81079	0	-0.47962	-0.5456
0	-0.60107	-1.27294	0	-0.92511	-0.84513
0	-0.51312	-0.65669	0	-0.27337	0.214219
0	-0.48398	0.07206	0	0.150118	0.164826
0	-0.92209	-0.41893	0	-0.19772	-0.3755
0	0.118435	-0.65783	0	-1.09303	-1.10255
0	1.22717	0.632322	0	0.405911	0.227318
0	-0.03452	0.229708	0	-0.69825	-0.22554
0	2.43707	3.48647	0	2.86327	3.68366
0	-0.96746	-1.21519	0	-0.69821	-1.16848
0	1.42165	2.81603	0	0.906235	2.33398
0	0.506687	0.992424	0	-0.33814	0.358981
0	-0.81081	-1.33276	0	-0.1932	-0.71503
0	-0.1686	0.410717	0	0.884248	0.947083
0	1.9579	0.531795	0	-1.01034	-1.57005
0	2.92861	1.77142	0	0.642997	0.163762
0	-1.16409	-1.52291	0	-0.58346	-0.70512
0	-0.49916	-1.04221	0	-0.75748	-0.87258
0	2.16005	1.35509	0	-1.30038	-0.31183
0	1.56059	2.29365	0	1.79269	2.14318
0	-0.48057	-1.31715	0	-0.02334	-0.29875
0	1.59158	0.668848	0	1.17643	3.13777
0	-0.06985	0.198606	0	-0.16853	-0.01179
0	1.06002	0.808611	0	0.241385	0.367886
0	0.910806	0.503299	0	-0.13359	0.10669
0	0.90805	0.818672	0	0.23655	0.863286
0	-1.14928	-1.10355	0	-0.4574	-0.68132
0	-0.35479	-0.28808	0	-0.06922	-0.06533
0	-0.87973	-0.72273	0	0.008293	-0.37197
0	-0.48972	-0.75544	0	-0.31756	-0.2001
0	-1.14976	-1.54399	0	-0.61746	-0.84468
0	0.761501	0.25381	0	-1.63093	0.108019
0	-0.65031	-1.21404	0	-1.09793	-1.36333
0	-0.25786	-0.55884	0	-0.67833	-0.43731
0	-0.29201	-0.37797	0	0.294211	-0.08736
0	0.599978	0.237539	0	-1.18714	-1.10445
0	-0.60836	-0.54677	0	-0.38599	-0.52899
0	0.149985	0.670602	0	0.263464	0.898301
0	2.12407	1.37245	0	2.54566	2.44589
0	-0.29888	-0.32381	0	0.283344	0.350818
0	0.171485	0.171822	0	0.651232	0.532108
0	0.636684	0.592504	0	1.354	1.19799
0	0.426517	1.64129	0	1.49836	1.65234
0	-1.42773	-1.81777	0	-1.11818	-1.44962
0	-1.927	-2.08824	0	-1.7932	-1.63922
0	-0.0326	0.046975	0	0.357307	0.464596
0	1.45665	0.813827	0	-0.91163	-1.01063
0	-0.57939	-0.43735	0	0.002907	-0.15394
0	1.2458	1.00114	0	-0.81051	-0.49675
0	0.712257	0.564463	0	-0.13343	0.149839
0	0.216067	0.028744	0	0.406549	0.57891
0	-1.29148	-1.29878	0	-1.38789	-1.67097
0	-0.47401	-1.16765	0	0.283345	-0.31113
0	0.421707	0.496845	0	0.356529	0.444654
0	1.4259	1.78139	0	1.70152	2.23025
0	0.385992	-0.04575	0	0.280265	0.071676
0	-0.84818	-2.0796	0	-1.41005	-1.5365
0	-1.13072	-1.86049	0	-0.76476	-1.58132
0	-0.37868	-0.33115	0	-0.01763	-0.26615
0	-0.2385	0.040407	0	0.043979	-0.14493
0	-0.84867	-1.5543	0	-1.29247	-1.49803
0	-0.06962	-0.07521	0	-0.62696	-0.8425
0	-0.06098	-0.53593	0	-0.64475	-0.78525
0	-0.55577	-0.48783	0	0.41879	0.365177
0	-0.51861	-0.0322	0	0.062172	0.308272
0	0.379032	-0.06812	0	-0.04596	-0.00746
0	0.274094	-0.5583	0	-0.06559	-0.55711
0	0.388917	0.460357	0	-0.65094	-0.50072
0	2.87698	2.93188	0	1.46594	1.61992
0	0.928611	1.61469	0	-0.0884	0.032918
0	-0.61152	-0.66039	0	-1.05552	-0.50762
0	0.913504	0.2049	0	-1.65665	-1.49733
0	-0.77766	-0.79349	0	-0.49293	-0.22213
0	0.629904	0.448673	0	-0.97509	-0.75487
0	0.004853	-0.08226	0	-0.83329	-0.42115
0	0.895024	0.139208	0	-2.22892	-2.04659
0	-0.84618	-0.61691	0	-0.10203	-0.42976
0	0.206286	0.312705	0	0.40591	0.308931
0	0.516878	-0.88211	0	-2.11549	-1.6227
0	1.23453	1.04563	0	-0.33398	0.223884
0	-0.4046	-1.11281	0	-1.61822	-1.62199
0	-1.41742	-2.55987	0	-0.80779	-1.64473
0	-1.10259	-1.51187	0	-0.70239	-1.19677
0	1.14403	1.04767	0	1.27547	1.0629
0	0.623459	1.09912	0	0.624702	0.778685
0	-0.89981	-1.01698	0	-0.81697	-1.18985
0	-0.52872	-0.15126	0	-0.07814	0.168947
0	0.367964	0.859421	0	0.743905	0.992461
0	1.27212	1.36411	0	1.36154	1.39753
0	1.55681	2.49763	0	2.29009	1.96192
0	0.383634	-0.26492	0	-0.19988	-0.18627
0	1.41358	1.76838	0	-0.30127	0.424126
0	-0.78331	-1.10154	0	-0.12494	-0.90038
0	-1.31526	-1.80285	0	-0.48962	-1.21011
0	-0.54061	-0.56247	0	0.061378	-0.27302
0	0.97723	0.908423	0	1.36546	0.640751
0	1.43957	0.725431	0	-0.69233	-0.41805
0	1.50264	1.52032	0	0.394807	0.667602
0	0.381358	0.931882	0	0.578528	0.770985
0	0.630345	0.647356	0	0.802776	0.828866
0	-0.25733	-0.00868	0	-0.4066	-0.29376
0	-0.22201	-0.9261	0	-0.91103	-0.88258
0	-0.62595	-0.60919	0	-0.89618	-0.98624
0	3.06962	2.33398	0	2.17643	2.17171
0	4.71259	3.4926	0	3.82029	3.50034
0	2.82424	2.15427	0	2.19529	1.72634
0	-0.42779	0.475653	0	0.420355	0.522107
0	-0.59129	-0.06812	0	-0.17407	0.372231
0	0.682327	1.31339	0	0.301545	0.860289
0	0.317894	0.781058	0	0.854501	1.16553
0	-1.27142	-1.15964	0	-0.45805	-0.94295
0	0.147061	0.398664	0	0.617356	0.684341
0	1.44956	-0.06812	0	-0.35962	0.227318
0	-1.34967	-1.73285	0	-0.95721	-1.22394
0	-0.82636	-0.62375	0	-0.31191	-0.27192
0	-1.15975	-1.83151	0	-1.37683	-1.63093
0	-0.72241	-1.27453	0	-0.20715	-0.92017
0	-2.5239	-2.1836	0	-1.82357	-1.25455
0	3.7615	4.29645	0	3.83178	4.11701
0	-1.67862	-2.03649	0	-1.14013	-1.14811
0	0.456647	0.236738	0	0.664119	0.383331
0	-0.19067	0.555495	0	0.826906	1.00313
0	0.434336	0.900174	0	-0.45679	0.367886
0	1.94207	1.85471	0	-0.59977	-0.00767
0	0.116238	0.444767	0	0.670948	1.00525
0	3.49847	4.01935	0	2.60939	3.89113
0	-0.39798	0.0887	0	0.248854	0.32138
0	-0.49926	-0.69048	0	0.014623	-0.01781
0	0.271005	0.411876	0	0.281782	0.5989
0	-0.71655	0.191444	0	0.168736	0.646188
0	2.79321	2.17474	0	1.85924	2.36789
0	1.11241	1.3232	0	1.25538	1.37481
0	1.93143	2.34127	0	2.91339	3.20488
0	-1.3284	-1.48584	0	-0.83534	-1.29737
0	-1.43257	-1.87248	0	-1.28654	-1.51419
0	0.691112	0.017612	0	0.896321	1.02431
0	-0.03836	-0.30183	0	0.97096	0.409085
0	1.61466	2.23821	0	2.10961	2.13777
0	2.88703	4.24724	0	4.76321	4.81935
0	-0.46313	-0.28883	0	-0.52235	-0.25953
0	1.36469	1.99679	0	1.85982	1.89149
0	3.53911	4.60026	0	3.13063	4.34164
0	-0.83543	-1.51125	0	-1.36789	-1.30245
0	-1.11943	-1.10796	0	-0.67195	-0.84772
0	0.227419	0.024992	0	0.221634	0.00561
0	0.321878	-0.11542	0	-0.61802	-0.62607
0	-0.79819	-1.47131	0	-1.56752	-1.31868
0	-1.63596	-1.42118	0	-0.22229	-0.62118
0	0.591576	0.794379	0	0.696903	0.999587
0	0.809756	1.15427	0	0.162216	0.797537
0	-0.67146	-0.03641	0	-0.24347	-0.12902
0	0.032149	-0.10288	0	0.176429	0.281501
0	-1.2647	0.020917	0	-0.17417	0.101696
0	-0.07761	0.006995	0	-0.25164	0.397313
0	-1.7732	-1.39066	0	-0.74265	-0.47521
0	1.62951	1.90804	0	2.00407	2.18345
0	0.109424	0.729839	0	0.580062	1.31901
0	5.58593	7.86656	0	5.48984	6.93469
0	0.786223	0.899461	0	0.547613	0.741123
0	0.133037	-0.02035	0	-0.29527	-0.28065
0	0.488483	0.980793	0	0.884967	1.65936
0	0.620841	0.937784	0	0.827534	0.933076
0	-0.92163	-0.3713	0	0.075617	0.174817
0	-1.75813	-2.77494	0	-2.61739	-2.75964
0	-0.48914	-0.48612	0	-0.32631	-0.23982
0	0.198565	-0.06179	0	-0.50791	-0.28047
0	-0.18995	0.007111	0	0.334538	0.1687
0	2.02454	1.5514	0	0.987159	1.49771
0	-1.09992	-1.31125	0	-1.19363	-1.37681
0	-0.82232	-1.42869	0	-0.6065	-1.22385
0	-0.71509	-1.47975	0	-0.69804	-1.54406
0	2.05545	3.24276	0	2.27446	3.45626
0	-0.3462	-1.11251	0	-1.5706	-1.30759
0	-0.70138	-0.77892	0	-0.04823	-0.01546
0	-0.82346	-0.9182	0	-0.1894	-0.27176
0	-0.33314	-0.42701	0	0.242374	-0.18554
0	-0.1572	-0.01425	0	0.13775	-0.63192
0	0.337003	0.079636	0	0.3657	0.247156
0	-1.11115	-0.98608	0	-0.54021	-0.47779
0	-2.51833	-3.25639	0	-1.67112	-2.46948
0	-0.61042	-0.70099	0	-0.52174	-0.43558
0	-0.66636	-0.87707	0	-0.11137	-0.22418
0	0.897348	0.897743	0	1.81837	1.65321
0	0.509781	0.879836	0	0.1604	0.392808
0	-0.52801	-0.22377	0	0.58082	-0.14234
0	1.077	1.48442	0	0.357002	1.78107
0	-0.66514	-0.21561	0	-0.28421	0.148716
0	0.213064	-0.06812	0	-1.09075	-0.96693
0	0.072515	0.173855	0	0.148685	0.429947
0	-0.42996	-0.95511	0	-0.37893	-0.95675
0	2.53409	2.37956	0	3.11592	3.30179
0	-0.05414	-0.51783	0	0.376637	-0.02881
0	-0.589	0.073238	0	-0.1083	-0.00776
0	2.74044	1.78336	0	-0.54117	-0.05886
0	0.09657	0.306581	0	0.851467	0.836473
0	2.7615	1.51684	0	-0.309	0.108019
0	0.244864	0.524598	0	0.856936	1.08212
0	0.44039	0.249878	0	0.86725	0.718899
0	-0.09648	-0.22566	0	0.228518	0.298231
0	0.729931	-0.40417	0	-2.24984	-2.16775
0	2.33001	2.37245	0	0.120934	0.875509
0	2.7615	3.00227	0	1.539	2.65234
0	2.05101	2.53674	0	0.854501	2.30616
0	-1.2894	-1.38082	0	-0.65878	-1.2322
0	-0.34429	0.02704	0	0.129124	0.258859
0	-0.4225	-0.68853	0	-0.16957	-0.75705
0	-0.62399	-0.95673	0	-0.15235	-0.71504
0	-1.58455	-1.63342	0	-1.01897	-1.7185
0	-0.2547	0.012426	0	0.410502	0.290773
0	0.108059	-0.15677	0	-1.0683	-0.72168
0	-0.12927	-0.01247	0	-0.02439	0.330411
0	0.757277	1.28635	0	0.62374	0.739906
0	0.682629	0.867004	0	1.15813	0.823611
0	0.700472	0.861919	0	1.24919	0.833888
0	-0.92164	-0.7445	0	-0.12408	-0.86953
0	1.34646	1.36929	0	1.76139	2.41133
0	-1.03042	-1.07478	0	-0.51903	-0.71689
0	-1.33352	-1.94259	0	-1.06214	-1.29811
0	0.039035	-0.11662	0	-0.07958	-0.01219
0	1.39893	1.72774	0	0.161163	0.375266
0	0.787363	1.2738	0	-0.26034	0.695094
0	-0.42918	-0.88755	0	-0.64669	0.16942
0	0.900414	1.05664	0	-0.01215	0.318962
0	0.540129	0.812188	0	0.930368	0.514494
0	-1.15689	-0.34496	0	-0.06973	0.316197
0	1.33408	2.02423	0	2.19095	2.25773
0	0.630663	1.02768	0	-0.10813	0.308614
0	-1.27326	-1.80938	0	-0.71532	-0.76645
0	-1.11201	-2.11782	0	-1.50753	-1.48526
0	-1.41575	-1.53627	0	-0.97402	-1.27753
0	-0.81533	-0.44297	0	0.351203	-0.4011
0	-0.97503	-0.9704	0	-0.38736	-0.32921
0	3.54577	4.08839	0	3.29191	3.33041
0	1.67904	1.39131	0	1.03441	1.50034
0	0.31801	0.937337	0	1.05927	1.16226
0	0.9618	1.01392	0	0.005243	0.51039
0	-0.45415	0.071226	0	0.274188	0.398008
0	-0.77766	-2.02231	0	-2.85332	-1.76074
0	-0.37366	-0.21622	0	-0.00967	-0.09384
0	-0.71514	-1.29854	0	-0.96028	-1.10704
0	-1.44821	-2.66411	0	-1.8742	-2.06814
0	0.210221	-0.45689	0	0.459602	0.966599
0	1.72403	1.0388	0	0.868307	1.38486
0	-0.28289	-0.76201	0	-0.3626	-0.4172
0	-0.39533	-0.20312	0	0.45248	0.211994
0	-0.12724	0.350568	0	0.552037	0.752503
0	0.293053	0.965203	0	0.663876	1.06738
0	-0.32327	-0.26804	0	-0.07001	-0.12376
0	0.660011	0.463449	0	0.782556	0.510565
0	-0.71962	-0.17536	0	-0.28924	-0.08463
0	-0.48877	-0.69269	0	-0.1061	-0.3227
0	-0.16661	-0.07869	0	0.1997	0.115818
0	-0.28643	-0.3786	0	0.227828	-0.05259
0	-0.34702	-0.49014	0	0.054439	-0.05461
0	0.108366	0.099339	0	0.40231	0.524584
0	2.39066	3.02274	0	1.77936	2.52543
0	0.164364	0.322468	0	-0.45011	-0.26483
0	-0.49112	-0.9085	0	-0.01654	-0.30978
0	-0.14882	-1.09231	0	-0.7293	-0.75396
0	-0.2385	0.038572	0	0.323627	0.46422
0	-0.6347	-0.08371	0	0.242231	-0.00359
0	-0.51052	-0.13225	0	0.214397	-0.13022
0	-0.89913	-0.29271	0	-0.21703	-0.51863
0	0.068014	-0.22827	0	-0.28156	0.171981
0	2.31404	2.25381	0	2.31393	2.96268
0	-0.71661	-1.4687	0	-0.3806	-1.25545
0	1.6095	2.00227	0	1.56345	1.60725
0	2.3254	3.52726	0	2.99897	2.58675
0	0.85461	0.654348	0	0.509005	-0.25455
0	0.07791	0.171423	0	0.724733	0.72199
0	-0.775	-0.8972	0	-0.04709	-0.66959
0	0.199259	-0.29051	0	-0.08661	-0.4472
0	-0.94646	-1.62981	0	-0.71913	-1.55474
0	-0.99339	-0.65308	0	1.67893	-0.66959
0	-0.78216	-1.36485	0	-0.24479	-0.86239
0	-0.31858	-0.99077	0	0.215302	-0.38284
0	-0.79629	-0.79415	0	-0.55671	-0.35573
0	-0.2667	-0.14457	0	0.29475	0.280225
0	0.369184	0.70949	0	0.17643	0.37348
0	-0.89603	-0.92814	0	-0.37689	-0.46391
0	-1.19157	-1.04909	0	-0.13778	-0.59619
0	-0.99339	-0.91612	0	-0.05804	-0.82159
0	0.913504	-0.33115	0	0.661856	0.593446
0	-1.13012	-0.97885	0	-1.29306	-1.72404
0	0.820107	0.157348	0	-1.39558	-1.14538
0	0.222558	0.785257	0	0.706691	0.907685
0	-1.29442	-1.01921	0	-0.68371	-0.60208
0	0.53187	0.885659	0	1.12912	1.46368
0	1.69111	3.21199	0	2.17643	2.39181
0	-0.43333	-0.62513	0	-0.88684	-0.73784
0	2.39155	2.80401	0	2.10772	1.88143
0	-1.09959	0.285115	0	0.149209	0.892725
0	-0.46417	-0.35833	0	-0.60295	-0.4858
0	0.334721	0.286865	0	0.157151	0.411099
0	-0.04838	0.200585	0	0.402196	0.745449
0	0.232326	1.23402	0	0.547596	0.033833
0	-0.25756	0.14287	0	-0.00045	0.187967
0	-0.9703	-0.80508	0	-0.4476	0.203879
0	-0.13439	0.282957	0	-0.81501	-0.51501
0	1.52446	-0.20562	0	-0.70991	-1.07676
0	2.5612	3.44846	0	0.481284	0.863535
0	-0.96007	-1.30708	0	-0.97557	-1.14824
0	-0.74606	0.003893	0	-0.22796	-0.03216
0	-0.22339	-0.48823	0	0.335628	0.20488
0	1.42714	0.979944	0	-1.11234	-1.55227
0	0.898237	0.541936	0	-0.13768	0.450706
0	-0.14312	-0.0189	0	-0.6337	-0.29193
0	-0.61011	-0.38564	0	0.302374	-0.01988
0	0.703705	1.05856	0	0.515231	0.741655
0	0.729079	0.697417	0	0.291906	-0.0451
0	0.813969	1.31655	0	-0.23145	-0.18109
0	0.717107	1.42665	0	0.250429	-0.59559
0	-0.75882	-0.79604	0	-0.63824	-0.90501
0	1.06962	0.721463	0	-0.04864	0.525059
0	0.286052	0.381766	0	0.640742	0.601573
0	1.95955	1.99545	0	2.43075	2.81646
0	2.3254	2.18311	0	3.79381	2.9795
0	-0.53017	-1.69539	0	-0.2495	-0.40294
0	-0.04105	-0.71197	0	-0.86601	-0.54929
0	-0.77342	-0.98566	0	-0.0866	-0.2001
0	0.352042	0.838881	0	1.11093	0.981631
0	0.452173	0.753118	0	-0.22212	0.008483
0	0.3126	0.440896	0	0.207456	0.544941
0	-0.04373	0.199166	0	0.146925	0.136931
0	-0.37464	-1.08878	0	-2.29556	-2.08713
0	0.126785	0.003435	0	0.125356	0.330411
0	1.39893	2.01934	0	1.66828	1.75668
0	1.98389	2.91678	0	1.65287	2.20773
0	-1.17519	-1.28234	0	-0.9087	-0.93529
0	0.095778	0.167794	0	0.316359	0.02948
0	-1.26403	-1.77172	0	-0.50963	-0.85655
0	-0.02693	-0.56548	0	-1.01976	-1.15402
0	-0.95427	-0.63189	0	-0.17911	-0.36293
0	-1.57951	-2.05311	0	-1.48822	-1.55723
0	0.121043	-0.3203	0	-0.37384	-0.74759
0	-0.81667	-1.33094	0	-0.12197	-0.80081
0	2.00661	2.69269	0	4.0509	4.2373
0	-0.85663	-1.0357	0	-0.5273	-0.77414
0	-0.60027	-1.16685	0	-0.24003	-0.37429
0	0.539974	0.519442	0	0.423951	0.251122
0	0.006613	-0.10288	0	-0.11435	0.011343
0	-0.41764	0.129115	0	-0.27527	-0.07946
0	0.113528	0.919498	0	1.03625	0.944757
0	0.993773	1.18729	0	1.08376	1.02027
0	-0.98161	-0.23509	0	-0.48721	0.12272
0	0.907352	0.64408	0	0.201965	0.692982
0	-0.02277	0.395539	0	0.03791	0.203032
0	0.072202	-0.2164	0	-0.89757	-0.51347
0	-0.95179	-1.1715	0	-0.81249	-1.0444
0	0.306599	0.188855	0	0.509274	0.312033
0	-0.65486	-0.74689	0	-0.15154	-0.35689
0	-0.05541	0.674551	0	0.460638	0.387443
0	-1.34556	-1.18359	0	-0.53203	-1.13784
0	-1.3104	-1.81979	0	-1.11745	-1.05916
0	-0.49827	-0.24145	0	0.425906	0.116581
0	1.11448	1.65204	0	1.68643	1.91537
0	0.541823	1.01502	0	0.262586	0.497868
0	-0.90019	-1.4547	0	-1.04695	-1.10847
0	-0.14934	0.560841	0	0.360294	0.22134
0	-1.05898	-1.0088	0	-0.53577	-0.72692
0	0.037474	0.015211	0	0.02131	0.119645
0	0.522429	-0.63542	0	-1.0884	-0.86437
0	0.761501	0.853571	0	0.073619	0.340553
0	-0.0865	-0.03837	0	0.220824	0.074573
0	-0.56858	-1.20318	0	-0.74637	-1.29043
0	1.56558	2.25381	0	1.04744	1.36789
0	-0.64757	-0.5469	0	-0.29461	-0.22309
0	-0.24999	-0.78095	0	0.064082	-0.40812
0	-0.23718	-0.21866	0	0.044137	-0.05471
0	1.899	2.59864	0	1.44492	2.42557
0	0.080306	0.242089	0	0.283186	0.509044
0	0.337644	0.618678	0	0.548155	0.515368
0	-1.1359	-0.85596	0	-0.73583	-0.68876
0	-0.17545	-0.27571	0	-0.60784	-0.41433
0	-0.25756	0.137954	0	-0.15173	0.104699
0	0.823867	0.814231	0	0.784662	0.903596
0	1.17654	1.90151	0	1.36085	1.67833
0	0.798027	1.13833	0	1.40673	1.48795
0	4.05101	3.39131	0	2.55494	2.70892
0	0.654841	1.36668	0	0.298249	0.575325
0	-0.64474	-2.50737	0	-1.7714	-1.94329
0	0.583164	1.47716	0	1.56499	1.85283
0	3.20038	3.35591	0	1.8735	1.92987
0	3.11514	3.68677	0	4.39882	4.9549
0	1.59158	0.931882	0	-0.1455	-0.66959
0	1.87698	3.35815	0	4.42436	4.78984
0	0.726836	1.64272	0	1.9727	2.02688
0	1.59158	-0.06812	0	1.76139	-0.82159
0	0.319497	0.465861	0	0.648051	0.311046
0	2.17654	1.83877	0	1.17643	-0.08463
0	-0.38455	-0.77874	0	0.276519	-0.14777
0	-0.23572	-0.42593	0	-0.50046	-0.58317
0	0.159665	-0.56364	0	-0.73579	-0.75174
0	-1.7607	-2.65035	0	-1.55779	-1.94211
0	1.37268	1.1879	0	1.51574	1.85587
0	-0.5586	-1.33885	0	-0.41903	-0.53019
0	0.77951	0.876469	0	1.42405	1.644
0	1.07682	1.12056	0	0.069834	0.443857
0	0.753039	0.771418	0	0.230067	0.228532
0	0.072703	-0.12952	0	0.367478	0.969664
0	-1.16614	-2.18913	0	-1.4374	-1.95719
0	-0.80415	0.110852	0	0.258113	0.26352
0	-0.9278	-1.43137	0	-0.70585	-0.73531
0	-0.96422	-1.05867	0	-0.22579	-0.57734
0	1.0962	1.74267	0	1.65903	1.74792
0	-0.07344	0.200371	0	0.193109	-0.05146
0	-0.34986	-0.0645	0	0.050811	0.232868
0	0.959727	1.02918	0	-1.14956	-0.9555
0	0.797023	0.396005	0	0.18992	-0.23166
0	0.843115	-0.43069	0	-0.69394	-0.83951
0	2.71259	3.16454	0	1.2139	1.4748
0	1.87646	3.05826	0	2.36816	2.52723
0	1.28189	1.62895	0	0.006505	0.125721
0	0.176538	0.750919	0	1.03577	1.24516
0	0.450714	-1.5171	0	-2.17173	-2.26237
0	-0.84336	-1.48976	0	-1.11767	-1.45095
0	1.92861	2.20834	0	2.12194	2.04188
0	-0.32142	0.044357	0	0.287904	0.087221
0	1.03903	1.16826	0	1.99014	1.25406
0	-0.96524	-0.34975	0	-0.12444	0.080892
0	-1.54978	-2.39647	0	-1.25065	-1.44002
0	1.66277	0.626862	0	0.347806	-0.67614
0	-1.2402	-2.75334	0	-1.74111	-1.61021
0	-1.08278	-1.5984	0	-1.34222	-1.15108
0	1.29518	1.34176	0	2.20746	1.91537
0	1.85461	2.73924	0	2.0509	3.69964
0	0.972792	1.98372	0	1.80492	1.96394
0	-0.28067	-1.54999	0	-0.68417	-1.15362
0	2.72086	3.96897	0	2.11985	3.78984
0	2.17654	1.29445	0	0.591466	0.330411
0	1.30824	0.757309	0	0.045185	0.658598
0	0.351372	0.175611	0	0.830339	0.242002
0	-0.2184	-0.29191	0	-0.32373	-0.4028
0	-0.47199	-0.40254	0	0.344552	0.314109
0	1.13282	-0.02568	0	-0.66792	-0.7796
0	0.97646	1.06087	0	1.18985	1.60575
0	-0.29758	-0.43714	0	-0.87351	-1.10563
0	0.761501	-0.0357	0	-2.35962	-1.7906
0	0.722462	0.206153	0	0.011741	-0.88616
0	1.29019	1.60848	0	-1.12125	-0.50784
0	-0.25569	-0.40708	0	0.416677	0.092314
0	0.619591	0.844419	0	0.364057	0.818697
0	0.342548	0.246756	0	0.042574	0.699056
0	-0.94225	-0.5048	0	0.194277	0.039574
0	-0.17043	-0.45554	0	0.535284	0.430392
0	-0.32989	-0.17633	0	0.398298	0.155443
0	-0.04796	-0.40748	0	0.211477	-0.44045
0	0.058617	-0.04041	0	0.570092	0.29606
0	0.502308	1.26094	0	1.67281	1.82171
0	1.41755	0.720378	0	-1.82357	-0.21016
0	2.33408	3.13833	0	1.58242	2.63784
0	-0.10573	-0.38128	0	-0.08278	-0.37183
0	-0.67999	-0.65986	0	0.052497	-0.1384
0	0.268138	0.831916	0	0.094335	0.39318
0	-1.44921	-1.74871	0	-0.18339	-1.34642
0	0.996832	0.385394	0	0.639677	0.920035
0	0.320929	0.143386	0	0.586713	0.422334
0	-0.56942	-1.23772	0	-0.97487	-0.91418
0	0.15942	0.44513	0	-0.43135	-0.56887
0	2.56558	3.23305	0	2.41744	3.1656
0	1.49847	1.51684	0	0.706944	-0.03216
0	-0.27984	0.278058	0	0.43595	-0.27577
0	0.930378	1.19019	0	1.34201	1.67555
0	0.224156	-0.34477	0	0.84983	0.072343
0	-0.17396	-0.69615	0	-0.44506	-0.62228
0	2.5531	3.30112	0	4.92417	3.94708
0	0.85461	0.779879	0	0.398822	1.20488
0	-0.3221	0.374693	0	0.746233	0.869408
0	0.520493	0.318905	0	0.910255	1.05478
0	-0.12899	-0.48067	0	0.750295	0.40046
0	-0.44518	-0.40182	0	0.15409	0.123178
0	1.9135	1.15427	0	0.913395	2.20488
0	0.104389	0.0874	0	-0.44132	-0.05257
0	-0.53128	-0.27344	0	-0.43073	-0.57373
0	-0.75046	-0.34823	0	-0.53641	-0.52275
0	-0.48551	-1.03862	0	-0.08421	-0.51679
0	1.64686	1.0264	0	-1.03302	-0.58954
0	-0.69501	-1.08796	0	-0.05044	-0.70395
0	0.100987	0.852448	0	0.373691	0.186022
0	0.627199	0.33138	0	-0.89344	-0.58965
0	-1.02412	-0.96499	0	-0.32978	-0.35312
0	-1.46507	-1.80658	0	-0.91365	-0.85143
0	0.490475	0.874981	0	1.2691	1.20361
0	0.388549	0.712735	0	0.654852	0.819327
0	0.550934	0.668848	0	0.154061	0.497868
0	0.545772	0.312705	0	0.176429	0.158231
0	0.461849	0.285365	0	-0.15831	0.110445
0	0.16495	0.032187	0	0.215634	0.214602
0	-0.55707	-0.35147	0	0.107865	0.149028
0	-0.77766	-0.70039	0	-1.1928	-1.16435
0	-0.00566	-0.2411	0	-0.01045	-0.8412
0	0.406659	-0.67219	0	-0.99027	-1.51089
0	0.970863	0.931883	0	-0.81492	-0.90456
0	-0.908	-1.47536	0	-0.49209	-1.23611
0	-0.28978	-0.97501	0	-1.80067	-1.23449
0	-0.68265	-1.1026	0	-0.59597	-0.828
0	-0.07803	-0.22484	0	0.211477	0.306565
0	-0.39774	-0.79973	0	-1.42061	-1.50953
0	-0.1487	0.064564	0	0.802289	0.475021
0	0.561456	0.536581	0	1.03745	0.598345
0	2.59158	1.56931	0	-0.76912	-0.24075
0	0.717107	0.17289	0	-0.69233	-0.53834
0	-0.20077	0.210925	0	-1.12704	-0.51894
0	-0.32793	-0.71345	0	-0.67157	-0.58078
0	0.001764	0.43609	0	-0.24977	-0.02582
0	0.676967	0.55161	0	-0.63915	-0.24638
0	0.313476	0.442077	0	0.098832	0.178949
0	-0.40842	-0.85866	0	0.101141	-0.32984
0	-0.75516	-1.49193	0	-1.1111	-1.45206
0	1.27992	1.12813	0	0.713371	0.615814
0	0.406836	0.896779	0	-0.29086	-0.57577
0	-0.91092	0.722164	0	0.732823	0.278573
0	0.570817	0.921541	0	0.69322	1.20286
0	0.613271	0.909856	0	1.62053	1.396
0	1.35079	0.951248	0	-2.01467	-1.69016
0	0.90805	1.08661	0	0.050899	0.624595
0	-0.06788	0.0488	0	-0.34835	-0.45926
0	0.251347	0.423645	0	0.683209	0.813059
0	-0.18941	0.2927	0	0.98061	0.674366
0	0.523734	-0.21278	0	-2.08329	-2.35172
0	0.289749	-0.61674	0	0.848855	0.739802
0	1.7615	1.34692	0	2.56875	2.72273
0	-0.64727	-1.45858	0	-1.11693	-1.17594
0	1.59687	0.316096	0	-1.20535	-1.50318
0	2.14797	2.10495	0	0.193916	0.786641
0	-0.31504	-0.21574	0	0.239074	-0.2001
0	0.883757	0.657022	0	-0.23075	0.306565
0	-0.03241	0.190858	0	-0.57813	-0.372
0	-0.00063	0.180394	0	-0.98935	-0.65206
0	0.028639	0.031911	0	-0.4895	-0.31949
0	-0.61535	-0.6407	0	-0.24738	-0.21254
0	-2.29739	-1.06812	0	0.176429	0.330411
0	0.559867	0.481569	0	0.830933	0.860926
0	0.098536	0.590846	0	-0.19483	0.064951
0	0.988912	1.20369	0	2.16475	1.5055
0	1.77799	2.46622	0	1.81798	1.99034
0	1.22901	2.39616	0	1.04316	1.70238
0	2.17654	3.3242	0	0.263892	1.68796
0	0.566485	0.746327	0	0.738307	0.89229
0	0.798027	0.98633	0	1.67119	0.455942
0	0.176538	-0.37478	0	-0.90699	-0.44488
0	0.352388	0.498923	0	-0.16975	-0.01576
0	0.217181	1.54676	0	1.17643	1.79093
0	3.17654	3.01934	0	1.80092	1.33041
0	2.32854	2.93188	0	3.63586	3.68796
0	2.7615	3.25381	0	3.69999	3.94512
0	0.378172	1.20987	0	1.63906	2.07089
0	-1.21578	-1.63036	0	-0.66976	-1.31909
0	-0.67761	-0.78982	0	-0.73579	-1.18188
0	0.988093	1.05864	0	1.36199	1.78727
0	1.35342	0.800638	0	1.32529	0.71374
0	-0.15334	0.200192	0	0.472561	0.312033
0	-0.69688	-0.97068	0	-0.18666	-0.51255
0	-1.03031	-0.56715	0	-0.18903	-0.34296
0	0.905236	1.66802	0	0.635861	1.2958
0	1.17654	1.14648	0	-0.0408	0.250684
0	0.176538	0.055617	0	0.744997	0.647441
0	-0.27817	0.04123	0	-0.29821	-0.02128
0	0.450714	1.19678	0	0.948707	1.42312
0	-1.55175	-1.91858	0	-0.79067	-1.44928
0	0.97624	0.776907	0	1.48128	1.08425
0	-1.08151	-1.10509	0	-1.20355	-1.23269
0	-1.01872	-1.77944	0	-1.59181	-1.29376
0	0.472931	0.785493	0	-1.12892	-0.97493
0	2.1214	1.06939	0	-0.15252	0.228873
0	1.99597	0.798615	0	-1.1455	-1.02804
0	-0.3689	-0.36357	0	0.221417	-0.24804
0	-0.57835	0.424922	0	1.37806	1.4008
0	-0.77099	-0.87815	0	-0.33218	-0.71202
0	0.408712	0.58396	0	0.201965	0.61052
0	0.360661	1.18734	0	1.41183	1.69059
0	0.995966	1.33627	0	0.876869	1.2373
0	-0.13421	-1.35358	0	-0.64487	-0.72206
0	-0.49231	-0.80073	0	0.167423	-0.09449
0	-0.13541	-0.3554	0	-0.13075	-0.50186
0	1.51757	2.09108	0	0.744713	0.864748
0	-1.03106	-1.14447	0	-0.65073	-0.59297
0	-1.31344	-1.90492	0	-0.93478	-1.40446
0	0.000382	-0.43069	0	0.045183	-0.19726
0	0.450714	1.2738	0	1.03382	1.13047
0	-1.61472	-1.55152	0	-1.32796	-1.2621
0	1.17654	1.2738	0	0.576968	1.76337
0	0.676967	-0.51878	0	-1.66007	-1.09105
0	-1.07722	-1.3035	0	-0.5245	-0.96825
0	-1.33176	-2.03774	0	-1.28778	-1.62204
0	0.778779	0.402333	0	1.01388	1.02903
0	2.45665	2.85245	0	1.57332	2.02343
0	-0.27201	-0.72645	0	-0.57693	-0.77462
0	-0.101	0.085688	0	-0.77777	-0.23147
0	1.52969	0.497936	0	-2.49828	-2.05683
0	1.19823	1.25381	0	0.131341	0.363326
0	-0.33637	-0.3413	0	0.25063	-0.05815
0	-0.60464	-1.00546	0	0.09297	-0.4822
0	-0.68981	-1.29156	0	-0.63236	-1.17047
0	-0.57711	-0.31729	0	-0.43193	-0.22955
0	0.321356	-0.36561	0	-1.51258	-1.3586
0	-0.9961	-0.24996	0	-0.253	-0.30337
0	1.46605	1.34692	0	1.42436	1.2373
0	0.601201	0.656044	0	-0.58462	-0.87268
0	1.497	-0.33262	0	0.808748	-0.68715
0	0.519426	0.64042	0	0.283345	0.896759
0	-1.2431	-1.33786	0	-0.77323	-0.72918
0	2.82483	2.93188	0	2.78129	3.1759
0	0.597835	1.06367	0	0.941964	0.9005
0	-0.62287	-0.4805	0	-0.11192	0.016303
0	-0.81025	-0.70618	0	-0.08887	-0.05696
0	-1.01848	-0.9875	0	-0.33814	-0.07095
0	0.215852	0.3509	0	-0.12223	-0.33598
0	-0.00243	-0.67123	0	-0.44024	-0.69065
0	0.064749	0.023806	0	0.254096	0.314363
0	-0.47335	-1.26735	0	-0.37709	-0.66959
0	2.17654	-0.06812	0	1.63586	-0.08463
0	0.195941	0.281996	0	-0.87621	-1.15227
0	1.12157	1.48043	0	0.780201	1.04909
0	1.79803	2.4409	0	2.06095	2.51261
0	0.092269	-0.14427	0	0.129922	-0.1125
0	-1.051	-1.74859	0	-1.16609	-1.24099
0	-0.41209	-1.01774	0	0.06859	-0.68971
0	-0.44705	-0.3765	0	-0.11677	-0.25455
0	0.93735	0.838773	0	-0.2429	-0.14733
0	0.071421	-0.23318	0	-0.29654	-0.54638
0	0.132144	-0.25453	0	1.51085	0.561737
0	-1.7453	-1.65904	0	-1.99482	-1.44682
0	-0.18978	-0.77623	0	-0.55776	-0.29686
0	0.533473	0.217934	0	1.42666	1.35211
0	0.282371	-0.22391	0	0.696239	0.159549
0	1.36918	0.34692	0	-1.52883	-1.09105
0	-0.74193	-0.90942	0	-0.40853	-0.43741
0	1.14551	0.977206	0	0.654477	0.355947
0	-0.40421	-1.36367	0	-1.07511	-1.54582
0	-1.03526	-1.74207	0	-1.82815	-1.62607
0	0.363624	1.37712	0	0.149209	0.483762
0	-2.16364	-3.17173	0	-2.17625	-2.39226
0	-0.8724	-0.75304	0	-0.45857	-0.29492
0	-0.36049	-0.1177	0	-0.23861	-0.24926
0	-0.22603	-0.33573	0	-1.06415	-1.0544
0	0.359402	0.214282	0	-0.16406	-0.0205
0	-1.34062	-1.22579	0	-0.43053	-0.90628
0	0.317401	0.865649	0	1.11133	0.929449
0	0.591576	-0.10559	0	-1.47069	-1.52107
0	1.17654	0.501738	0	-2.25168	-1.82106
0	-0.0865	-0.22012	0	-0.40853	-0.80709
0	1.08138	0.853027	0	-0.205	0.533945
0	0.541582	0.645356	0	1.55052	1.29848
0	-0.82996	-1.44471	0	-0.77041	-1.38846
0	0.368093	0.339272	0	0.618948	0.492093
0	-0.84304	-0.17294	0	0.148314	0.350518
0	2.20887	0.317774	0	1.60026	-0.15606
0	-0.2385	0.5312	0	-0.02212	0.546903
0	-0.41743	-0.24197	0	-0.08067	0.160772
0	-0.16995	-0.07963	0	0.402992	0.284187
0	3.47973	4.12234	0	3.47809	3.74964
0	-0.30006	-0.95749	0	0.166569	-0.63081
0	-0.32596	-1.52331	0	-1.7789	-2.22758
0	-0.2344	-0.39545	0	-0.0002	-0.14995
0	-0.26776	-0.19523	0	0.110841	0.29799
0	-0.09035	-0.12042	0	-0.02747	-0.29926
0	0.186575	0.102646	0	1.04996	0.580506
0	1.13871	1.69041	0	1.717	1.82517
0	0.286163	0.626469	0	0.498358	0.406762
0	-0.8156	-1.67693	0	-1.23345	-1.30453
0	-0.26761	-0.79106	0	-0.08661	-0.4357
0	-0.0031	-0.05063	0	0.338785	0.09665
0	0.341598	0.974951	0	1.07689	1.29389
0	-0.34541	-0.59935	0	-0.04957	-0.02343
0	-0.81075	-0.47891	0	-0.26348	-0.18681
0	0.039035	0.190308	0	0.339715	0.166436
0	-0.40842	-0.06812	0	1.17643	-0.82159
0	0.114254	0.020539	0	-0.01223	0.302215
0	-0.69306	-0.90688	0	-0.90517	-0.91801
0	-1.09559	-0.78566	0	-0.48004	-0.58558
0	1.36918	1.96247	0	1.73853	1.70052
0	1.87698	0.931882	0	-1.84064	-1.32409
0	-0.41699	-0.13808	0	0.166779	0.25134
0	0.489697	-0.00399	0	0.358267	0.264322
0	-0.94847	-0.83194	0	-0.38807	-0.42964
0	-0.82346	-0.7951	0	-0.23861	-0.20246
0	0.259001	0.612604	0	0.72784	0.931862
0	-0.67738	-0.8542	0	-0.17479	-0.17693
0	-0.31272	-0.43709	0	-0.11057	-0.26306
0	-0.79432	-0.47337	0	-0.00616	0.124736
0	-0.33546	-0.254	0	0.181038	0.157309
0	0.148566	-0.47395	0	-0.31072	-0.29605
0	-0.3578	0.333981	0	0.326455	0.63244
0	-0.66688	-0.60674	0	-0.09289	-0.16385
0	0.89463	0.574001	0	-0.33016	-0.2857
0	-0.39421	-0.02127	0	-0.01072	-0.12368
0	-0.60263	-1.2375	0	-0.33781	-0.9962
0	0.260196	0.275184	0	0.765879	0.686977
0	0.041024	0.351886	0	0.621214	0.967841
0	0.39413	0.332167	0	0.332933	0.520236
0	-0.81773	-0.87475	0	-0.63586	-0.28779
0	0.066914	-0.25574	0	-0.71973	-1.03524
0	-0.1718	-0.05003	0	0.669547	0.243885
0	0.887031	0.559913	0	1.17643	0.160486
0	0.630144	-0.09683	0	0.635861	-0.56178
0	-0.957	-1.12299	0	-0.31164	-0.56503
0	-1.07047	-1.54481	0	-0.37592	-1.02158
0	-1.14459	-1.66472	0	-0.47892	-1.21642
0	-0.4871	-1.09669	0	0.072864	-0.7104
0	0.307325	-0.05763	0	-0.09119	0.07195
0	1.87044	2.27905	0	1.63983	2.0409
0	-0.20153	-0.17792	0	0.077339	-0.01619
0	0.06901	0.56132	0	0.169946	0.375001
0	-0.16676	-0.33796	0	-0.05946	-0.64561
0	-0.60468	-1.17654	0	-0.24126	-0.89744
0	-1.78076	-2.19895	0	-1.23238	-1.20219
0	-0.42998	-0.03488	0	-0.09399	0.007774
0	1.36315	1.73326	0	1.96493	2.23941
0	-0.89736	-1.66481	0	-1.60392	-1.50368
0	-0.03157	-0.02568	0	0.579786	0.525963
0	1.02156	0.799047	0	0.626039	0.69895
0	0.47789	0.164735	0	0.556852	0.221581
0	-0.38274	-0.65741	0	-0.20264	-0.5539
0	-2.65128	-4.04794	0	-1.70858	-3.50879
0	-1.24051	-1.4892	0	-1.15388	-0.97215
0	-0.46633	-0.76426	0	-0.02083	-0.49221
0	-1.34004	-1.97124	0	-1.58709	-1.39619
0	0.278418	0.618724	0	0.623889	0.589798
0	-0.52276	-2.00977	0	-1.51097	-1.49794
0	1.14177	1.56193	0	1.91893	1.96982
0	-0.02253	-1.15398	0	-0.88818	-0.62807
0	-1.61537	-1.57873	0	-0.60161	-1.20164
0	0.778946	1.23899	0	1.1815	1.23051
0	0.230432	-0.11376	0	-0.02072	-0.22123
0	-0.5157	-0.73402	0	-0.57185	-0.54443
0	-1.53642	-2.26129	0	-1.04533	-1.67595
0	-0.38736	-1.2976	0	-0.26718	0.197145
0	1.96337	0.993944	0	1.3761	1.40187
0	-0.55832	-1.22858	0	-1.19085	-1.1179
0	0.131139	0.133439	0	0.44705	0.591128
0	-0.54653	-0.58013	0	-0.20208	-0.45249
0	-0.31045	0.007832	0	0.210987	0.455942
0	-0.10819	-0.61065	0	0.463311	-0.00966
0	-1.73813	-1.62238	0	-0.39599	-0.90888
0	-0.90863	-0.97042	0	-0.55898	-0.59653
0	-1.13864	-1.18698	0	-1.12409	-1.20599
0	-1.79571	-2.19334	0	-2.61771	-2.57869
0	-2.41884	-3.01713	0	-4.40592	-4.02061
0	-0.15198	-0.86021	0	-0.19648	-0.56153
0	0.704306	0.434682	0	-0.11085	0.538999
0	-1.05053	-0.58469	0	0.357002	0.423521
0	-1.05063	-1.71204	0	-1.46204	-1.37212
0	-0.36283	-1.08141	0	-0.31988	-0.96135
0	-0.59204	-0.65625	0	-0.11215	-0.11793
0	-0.24859	-0.2008	0	-0.20375	-0.04254
0	0.263595	0.813238	0	0.584646	1.43116
0	-0.0793	-0.47118	0	-0.45045	-0.58925
0	2.36918	3.27427	0	3.84885	3.3748
0	0.626341	1.1872	0	0.900598	0.865818
0	3.624	4.1867	0	3.91062	3.86838
0	-0.20952	0.049287	0	-0.42442	0.309195
0	0.756431	0.201231	0	-0.92058	-0.83888
0	0.598562	0.910718	0	1.46766	1.92169
0	0.550934	0.366819	0	0.370309	-0.065
0	0.605542	0.697746	0	1.07146	1.08998
0	-0.46425	-0.13182	0	0.381213	0.530026
0	-0.98752	-1.6592	0	-1.72868	-2.49491
0	-0.17468	-0.52483	0	-0.57564	-0.40013
0	0.336318	0.007832	0	0.489994	0.226699
0	1.19075	1.22204	0	1.10428	1.15873
0	0.322389	0.132181	0	-0.05693	-0.06601
0	-0.42876	-0.56457	0	-0.01587	-0.20787
0	-0.42941	-0.36808	0	0.304618	0.033794
0	-1.1848	-1.7794	0	-1.18058	-1.464
0	0.135511	0.58987	0	1.25598	1.38025
0	-1.38019	-1.76571	0	-1.01664	-1.21366
0	-0.8024	-1.22484	0	-0.87193	-1.13299
0	-0.80697	-0.81062	0	-0.93663	-0.75162
0	2.8687	3.17918	0	0.930577	1.51723
0	-0.74203	-1.21765	0	-0.40458	-1.06655
0	0.90589	0.903123	0	0.446882	0.444744
0	1.7142	1.7721	0	1.39882	1.71228
0	-0.09864	0.241665	0	0.125803	0.40789
0	-0.56889	-0.49728	0	-0.10299	-0.11531
0	0.476099	0.241426	0	-0.57711	-0.21044
0	0.623338	1.17042	0	1.26622	0.786228
0	1.32854	1.69269	0	1.14472	1.33041
0	-0.2013	-0.01537	0	0.018961	0.102554
0	-1.16375	-1.43829	0	-0.41695	-1.15804
0	-0.28858	-0.23662	0	0.342679	0.319356
0	-0.16331	-0.27868	0	-0.37717	-0.17738
0	0.951247	0.096002	0	0.767317	0.099086
0	-0.59085	-1.07508	0	-0.76264	-0.76107
0	3.45665	3.25381	0	4.63586	4.72273
0	-0.25103	-0.00308	0	0.655299	0.316606
0	-1.44056	-2.19423	0	-1.02889	-0.89198
0	-1.0865	-1.82301	0	-1.11582	-1.37976
0	1.24067	1.65236	0	2.691	3.03085
0	-1.54553	-1.74731	0	-0.75765	-1.1774
0	0.373575	-0.10374	0	-0.19738	-0.17078
0	-0.98901	-1.57964	0	-0.57862	-1.12215
0	-0.28179	-0.8977	0	-0.58588	-0.79708
0	-0.83884	-0.54744	0	-0.83099	-0.66221
0	0.072742	-0.20427	0	-1.2633	-0.61765
0	0.082211	0.037493	0	-0.19466	0.122816
0	0.505846	0.733943	0	1.17643	0.672517
0	0.881873	0.855287	0	1.66102	1.18453
0	-1.17667	-0.13417	0	0.705533	0.450736
0	0.024076	-0.12718	0	0.047283	0.360968
0	1.918	2.24363	0	1.13505	1.77663
0	1.46605	-0.06812	0	0.093967	0.067377
0	-0.80645	-1.03829	0	-0.28341	-0.96303
0	-0.35892	-0.79132	0	-0.29488	-0.56141
0	-0.96479	-1.80682	0	-0.72567	-1.40421
0	-0.03858	-0.04028	0	-0.78039	-0.6498
0	-0.0506	0.118123	0	-0.68134	-0.63474
0	-0.01426	0.04157	0	-0.52713	-0.59509
0	-0.27047	-0.72734	0	0.258224	-0.0451
0	1.98389	2.45544	0	1.8502	2.79607
0	2.04327	2.95294	0	2.47899	3.08173
0	-2.28201	-2.02531	0	-1.06903	-2.07392
0	-0.49769	-0.50903	0	-0.28364	-0.76475
0	0.171419	-0.0245	0	-0.28855	-0.10837
0	-0.09746	-0.01078	0	0.176429	0.023453
0	-0.4037	-0.92847	0	-1.05956	-0.6659
0	-1.27773	-1.84817	0	-0.25845	-1.39282
0	-0.65198	-0.43269	0	-0.06244	-0.37544
0	-0.96988	-1.04753	0	-0.74814	-0.56185
0	-0.306	-0.7337	0	-0.35059	-0.3524
0	2.17143	2.51401	0	2.88569	3.12825
0	-0.26523	-0.40054	0	0.038336	-0.21481
0	-0.00594	-0.06812	0	0.069979	0.217448
0	1.28087	1.79978	0	1.19435	1.92735
0	1.72228	2.39583	0	2.96421	3.49123
0	-1.02118	-2.3427	0	-1.45789	-1.88417
0	-0.22872	0.456724	0	0.597202	0.587687
0	-0.68524	-0.65056	0	0.005115	-0.14157
0	0.464235	0.333174	0	0.867166	0.761818
0	-0.92025	-1.42803	0	-0.17069	-0.8164
0	-0.26707	-0.48316	0	0.415217	1.00848
0	0.612638	0.201972	0	1.43946	1.09595
0	0.115997	0.176686	0	0.230201	0.015316
0	0.404432	-0.227	0	0.42204	-0.15982
0	-0.74946	0.150655	0	0.269538	0.569198
0	3.12407	6.00104	0	3.53398	5.04466
0	-0.75187	-1.20562	0	-0.60551	-0.6709
0	0.158315	0.121129	0	0.322087	0.417678
0	-0.09139	-0.82148	0	-0.41493	-0.87506
0	0.545281	0.890807	0	0.386464	0.312355
0	-0.91092	-1.19781	0	-1.01359	-0.75169
0	0.913504	-0.65308	0	-1.4516	-1.85016
0	2.10039	3.08497	0	1.12892	1.92444
0	-0.13541	-0.04822	0	0.320819	0.112231
0	0.922355	0.840251	0	1.16426	1.03551
0	0.127628	-0.09237	0	0.521565	0.764814
0	0.555656	0.93582	0	0.018517	0.286318
0	-0.36744	-0.75872	0	-1.14065	-0.72902
0	-0.24907	0.325704	0	0.667416	0.602085
0	-1.07938	-2.08131	0	-1.4547	-1.83263
0	0.349758	0.399387	0	1.12227	0.889839
0	1.78951	1.8997	0	2.22706	2.34324
0	-0.00598	-0.0869	0	0.199221	-0.1329
0	-1.31149	-2.05286	0	-0.84911	-1.57738
0	-0.01499	-0.66876	0	-0.46873	-0.22028
0	-1.07553	-0.85361	0	-0.67601	-0.79714
0	-0.70754	-0.46223	0	-0.01949	0.06279
0	-2.09969	-1.67567	0	-1.19602	-1.18532
0	0.726433	0.677967	0	1.24467	0.806145
0	1.80689	0.931883	0	-2.12335	-1.88919
0	2.54427	1.31754	0	-0.18416	-0.30394
0	0.135511	0.633359	0	0.488374	0.838753
0	-0.21988	-0.11574	0	-0.13643	-0.43215
0	-0.61196	-0.62488	0	0.010095	-0.21419
0	2.04327	2.09462	0	0.442065	1.43987
0	3.49847	2.46794	0	-0.07733	-0.03882
0	-0.96251	-1.12631	0	-0.57099	-0.40974
0	0.672066	0.652197	0	1.15506	1.12559
0	-1.44182	-1.75359	0	-1.39126	-1.43413
0	1.17654	1.28552	0	0.487631	0.745449
0	1.04821	0.760998	0	-0.19831	0.490876
0	-0.27836	-0.04115	0	0.247064	0.137027
0	1.95415	0.824967	0	0.913394	1.20488
0	-0.49331	-0.12415	0	0.903199	0.942215
0	-0.82918	-0.38578	0	0.110341	0.054399
0	0.006614	0.417309	0	0.269041	-0.01969
0	-0.69793	-1.66695	0	-1.38404	-1.27445
0	-1.61124	-1.32643	0	-1.08155	-1.26726
0	-1.29016	-1.38281	0	-0.43003	-1.16358
0	0.265075	0.498467	0	0.671506	0.415023
0	-1.27047	-0.76731	0	-0.15232	-0.38852
0	-0.73654	-0.91303	0	-0.38398	-0.34395
0	-0.26087	0.138333	0	0.308341	0.390532
0	1.259	0.7024	0	1.81386	1.33041
0	-0.70061	-0.74235	0	-0.83855	-0.8862
0	-1.14539	3.39131	0	3.56875	3.03085
0	-1.61721	-2.31117	0	-1.28182	-1.7971
0	-0.52551	-1.43575	0	-0.60169	-1.0296
0	1.76541	1.97805	0	-0.1439	0.452746
0	-1.03292	-1.69261	0	-0.41758	-1.08463
0	-0.12302	0.217285	0	0.712482	1.00848
0	0.125913	0.118296	0	0.591467	1.13011
0	-0.02224	0.699935	0	0.97666	1.71084
0	1.0576	0.746631	0	-0.63511	-0.69352
0	0.854609	0.86272	0	-1.06148	-0.2388
0	-0.90767	-0.77608	0	-0.45251	-0.6194
0	-0.61401	-1.02372	0	-0.66363	-0.76203
0	0.083429	0.235663	0	0.213266	0.672103
0	-0.3977	0.132579	0	0.39507	0.407032
0	-0.57946	-0.00082	0	0.8361	0.510027
0	-0.3631	-0.07453	0	-0.30005	-0.29743
0	-0.1008	0.153351	0	-0.33669	0.057182
0	-1.07524	-0.95462	0	-1.2861	-0.71992
0	-0.31343	-0.31912	0	0.085794	-0.33087
0	0.674037	0.461803	0	0.454414	0.563072
0	0.785866	1.06986	0	-0.30671	0.025017
0	-0.03079	0.246978	0	0.318091	0.094598
0	0.47754	-0.04522	0	-1.33377	-1.31729
0	-0.60773	-0.46659	0	-0.02598	-0.11016
0	-1.44056	-2.07875	0	-1.51659	-1.41152
0	-0.96262	-1.76959	0	-1.30709	-1.8636
0	-0.91724	-0.56265	0	-0.42253	-0.42901
0	-0.48437	-0.17788	0	0.370213	0.461061
0	0.241477	-0.27641	0	-1.15912	-0.62777
0	-0.59285	-0.05853	0	-0.1117	0.478055
0	-1.07307	-1.41727	0	-0.74227	-1.01656
0	-0.83103	-1.63432	0	-1.52401	-1.22028
0	0.425148	0.178732	0	1.0804	0.740085
0	0.127073	0.071135	0	0.966493	0.684116
0	-0.3857	-0.44548	0	-0.12404	-0.39481
0	-0.1771	-0.31369	0	0.087162	-0.08463
0	-0.14361	-0.68942	0	0.543766	-0.22864
0	0.096499	-0.38433	0	-0.50164	-0.52361
0	-0.10834	0.367619	0	-0.73832	-0.14876
0	-1.39427	-1.8568	0	-0.98557	-1.37771
0	0.070928	-0.22012	0	0.339928	-0.25043
0	-0.12114	-0.3069	0	-0.4417	-0.66959
0	-0.61278	-0.44436	0	-0.96921	-0.84544
0	-1.32561	-1.77764	0	-1.09549	-1.13292
0	-0.46215	-0.27428	0	-0.88556	-0.18224
0	-0.4678	-0.82592	0	-0.34423	-0.59791
0	-0.9248	-1.28946	0	-0.35445	-0.8162
0	0.439573	-0.10464	0	-0.99489	-0.74388
0	0.610038	0.323504	0	-0.4708	-0.69799
0	-0.79309	-1.71582	0	-2.19554	-1.37413
0	2.95098	3.59884	0	3.3367	3.96964
0	-1.75678	-2.42779	0	-1.50543	-1.73305
0	0.556387	1.30504	0	1.06247	0.713131
0	-1.03963	-1.92038	0	-0.77429	-1.623
0	-0.50064	-0.47277	0	-0.34652	-0.33988
0	-0.7685	-2.15471	0	-0.93965	-1.25096
0	-0.22625	-0.12708	0	0.466843	0.436326
0	1.26185	2.04115	0	2.3082	2.52063
0	0.781679	0.321294	0	0.442944	0.411712
0	-0.28537	-0.15991	0	0.488016	0.523057
0	-0.13675	-0.21868	0	-0.24456	0.00737
0	-1.26138	-1.17742	0	-0.63594	-0.75205
0	-0.14727	-0.03461	0	-0.07972	0.181473
0	2.49847	2.30112	0	1.17643	1.42995
0	0.604632	0.290074	0	0.161632	0.470589
0	0.310555	-0.03032	0	-0.54346	-0.00121
0	-1.04675	-1.31035	0	-0.91346	-0.64083
0	-1.35398	-0.245	0	0.255864	-0.31005
0	0.23703	-0.42034	0	-0.65302	-0.20862
0	-1.12677	-1.29266	0	-0.87455	-1.02207
0	-1.07819	-1.18299	0	-0.72711	-0.60947
0	-1.26488	-1.53794	0	-0.7153	-0.82467
0	-0.02858	0.126699	0	0.696436	0.942341
0	-0.54456	-1.00786	0	-0.49628	-0.23232
0	-2.04029	-2.15141	0	-1.36558	-1.45765
0	-1.02803	-1.76489	0	-1.25277	-1.52229
0	-0.04094	0.232982	0	0.437726	0.376541
0	-0.60334	0.07514	0	0.014678	-0.38008
0	-0.41428	-0.38713	0	-0.23412	-0.00166
0	-0.16974	-0.74017	0	-0.71666	-0.22564
0	-0.22307	-0.89303	0	0.120934	-0.56462
0	-0.09057	0.321294	0	-0.00932	0.209275
0	0.740439	1.11798	0	0.418887	0.780383
0	-0.08244	0.372098	0	0.353586	0.653788
0	-0.01494	-0.33115	0	-1.30735	-1.09701
0	0.008338	-0.33253	0	-0.68045	-0.61744
0	-0.39462	-0.11035	0	-0.33403	-0.14352
0	-0.05173	-0.27592	0	0.254082	-0.04744
0	2.17654	0.194917	0	0.498357	0.237302
0	1.46605	0.855067	0	0.522799	0.922606
0	2.18828	2.23402	0	0.636219	1.51127
0	2.49847	1.73924	0	0.969978	1.2815
0	-0.83682	-0.56769	0	-0.16427	-0.33651
0	-0.58622	-0.66126	0	-0.19831	-0.63438
0	-0.93894	-1.7475	0	-1.13311	-1.5641
0	0.899577	1.58353	0	0.931744	1.27152
0	3.88488	4.87272	0	1.11384	2.91083
0	-0.30151	-0.33857	0	-1.08043	-1.30496
0	2.49847	2.99078	0	5.08332	5.18839
0	-0.47747	-0.91477	0	-0.7725	-0.44164
0	-0.34773	-0.39569	0	-0.3228	-0.2843
0	0.625128	-0.34823	0	0.481284	0.932248
0	2.31404	2.65435	0	3.26389	2.57834
0	-0.99685	-1.6408	0	-0.64052	-0.9653
0	-1.01119	-1.32004	0	0.0429	-0.50803
0	-1.01086	-1.58439	0	-0.31552	-0.96619
0	-0.1686	-0.99335	0	-0.65502	-0.49556
0	-0.66881	-1.16388	0	-0.62743	-0.71223
0	-0.65996	-1.2714	0	-0.66829	-1.19828
0	1.45947	1.6832	0	1.71832	1.41287
0	0.356318	0.015692	0	-0.54665	-0.82039
0	-0.10028	-0.32916	0	0.013995	0.135019
0	0.084984	-0.14729	0	-0.89837	-0.98394
0	-1.27742	-1.11835	0	-0.01708	-0.48299
0	-0.01191	-0.0104	0	0.827481	0.661328
0	-0.923	-0.59863	0	-0.18407	-0.39932
0	-0.46058	-0.61777	0	0.008432	-0.43091
0	0.620722	-0.3609	0	-0.98072	-0.75962
0	-0.67146	-0.79058	0	-0.5899	-0.15501
0	-0.40842	0.083885	0	1.83939	1.33041
0	1.40242	1.6342	0	1.24293	1.75224
0	-0.40842	-1.14861	0	-1.25421	-0.79936
0	-1.04419	-0.84216	0	-0.37611	-0.33106
0	-0.98002	-0.94793	0	-0.38313	-0.66959
0	-0.03848	-0.55133	0	-0.00097	-0.58845
0	2.80536	2.41061	0	1.93893	1.85696
0	0.458682	0.341137	0	0.407384	0.126271
0	0.299023	0.940985	0	0.96601	1.32007
0	-0.12724	-0.15273	0	-0.14013	-0.05198
0	-1.40842	0.047359	0	0.378063	-0.40655
0	0.945213	1.44378	0	1.02443	1.53205
0	0.141491	0.288026	0	0.270298	0.203779
0	-0.849	1.21793	0	1.0087	1.58757
0	0.278418	0.159293	0	-0.64954	0.292937
0	-1.07352	-1.85019	0	-1.01622	-0.93262
0	1.83456	2.56898	0	2.4554	2.5753
0	2.20301	1.66885	0	1.36546	1.81584
0	-0.5209	-0.59997	0	-0.11848	-0.49832
0	0.479844	1.2117	0	1.05267	1.09738
0	1.80457	1.05741	0	0.517466	1.17841
0	1.10439	0.759206	0	0.515231	0.905914
0	1.95612	2.0294	0	0.121931	1.30342
0	3.02454	1.51684	0	0.132035	0.455943
0	0.160509	0.69648	0	0.926842	0.961278
0	1.17654	1.73211	0	0.115888	0.388515
0	-0.22699	0.418092	0	0.285119	0.556625
0	-0.15208	0.071812	0	-0.05064	0.258621
0	-1.09116	-1.77439	0	-2.01818	-1.81141
0	-1.12008	-1.31087	0	-0.29915	-1.19645
0	-0.27683	-0.24007	0	0.240559	0.129714
0	0.557629	0.992118	0	-0.0446	0.455942
0	-0.25446	-0.20927	0	0.441257	0.687788
0	1.25054	1.43884	0	0.889548	0.609128
0	-0.8308	-0.29785	0	-0.74111	-0.39448
0	0.0039	0.244669	0	0.323571	0.100222
0	2.59158	2.70447	0	1.70694	1.85165
0	-0.68944	-1.03032	0	-0.46173	-0.35946
0	-1.64191	-2.23804	0	-1.22734	-1.58713
0	-2.5239	-2.81163	0	-1.68417	-2.07767
0	0.086902	0.016275	0	0.322649	0.145987
0	0.873719	1.20609	0	0.235418	0.44162
0	0.367634	0.57549	0	1.22547	0.992567
0	0.190214	-1.13851	0	-1.26414	-1.36732
0	1.03636	0.776907	0	1.11397	1.00236
0	0.857717	0.828789	0	1.08417	0.700057
0	-0.5578	-0.355	0	-0.10736	-0.10771
0	-0.60368	-0.69007	0	-0.06346	-0.22418
0	-0.71328	-0.21758	0	-0.05828	-0.30022
0	-0.86597	-1.16694	0	-0.66822	-0.79178
0	0.603417	1.02648	0	-0.37895	0.244193
0	-0.03617	0.188659	0	0.011484	0.18452
0	-0.15645	-0.73522	0	-0.14701	0.051597
0	-0.40842	-0.89351	0	-0.39936	-0.67697
0	-0.39092	-0.35017	0	0.127452	-0.0114
0	0.231282	0.488674	0	0.863342	0.963442
0	-0.4739	-1.26213	0	-0.63193	-0.88136
0	-0.93106	-1.13481	0	-0.08063	-0.57835
0	0.022587	0.065664	0	-0.88027	-0.78848
0	0.057894	0.041507	0	0.860202	0.277218
0	-0.8966	-0.94717	0	-0.84175	-0.74101
0	0.597729	0.551589	0	1.21709	1.0112
0	-0.62255	0.132795	0	0.228145	0.508504
0	0.042053	0.784906	0	0.752289	1.24635
0	0.262512	0.883628	0	1.14009	1.17121
0	-0.40842	-0.85163	0	0.08332	-0.01008
0	0.216617	1.38576	0	1.16013	2.19453
0	0.595428	-0.0263	0	-0.87619	-0.5735
0	-1.01548	-1.26014	0	-0.43362	-0.54572
0	-0.66031	-2.31422	0	-1.23318	-1.76348
0	0.148524	0.786031	0	0.528731	0.994991
0	0.655706	-0.35762	0	-0.15917	-0.18806
0	0.669579	1.26446	0	1.21327	1.31792
0	-0.3702	-0.99267	0	-0.39687	-0.38179
0	1.81397	0.462397	0	-0.21589	0.523056
0	2.04626	2.29718	0	0.821813	1.30522
0	1.27275	0.931882	0	1.69999	2.15484
0	-0.45024	-0.15301	0	0.000858	-0.02573
0	0.414229	1.30042	0	1.40114	1.93149
0	1.07397	0.526244	0	-1.01958	-0.6279
0	0.303918	0.456409	0	1.00737	0.887359
0	-0.63082	0.70949	0	0.913395	1.06738
0	-1.35786	-1.22729	0	-0.4687	-0.93648
0	-0.93038	-0.70555	0	-0.383	-0.47052
0	0.63597	0.43126	0	1.02338	1.01394
0	0.418739	-0.02231	0	0.431243	0.514836
0	-1.5181	-2.10045	0	-1.48714	-1.56796
0	-0.47116	-0.34472	0	-0.28732	-0.07889
0	-0.27947	-0.4931	0	-0.76888	-0.58058
0	-0.79198	-1.22189	0	0.200912	-0.374
0	-0.35168	-0.10581	0	0.249098	0.367203
0	-1.08757	-0.70495	0	-0.94958	-0.43303
0	-0.98832	-0.92631	0	0.000579	0.066431
0	0.08634	0.338699	0	0.053371	0.126052
0	-0.61831	-0.54686	0	-0.55095	-0.44062
0	-0.26963	-0.87547	0	-1.38545	-0.95703
0	0.492522	0.869896	0	-0.18837	0.074741
0	-1.15645	-0.54695	0	-0.60784	-0.55769
0	-0.99844	-1.32914	0	-0.13375	-0.44103
0	-0.05479	0.043243	0	0.387933	0.457523
0	-0.7542	-1.14586	0	-0.22904	-0.59062
0	-1.25225	-1.36497	0	-0.60636	-0.94419
0	1.05586	2.28726	0	2.35656	2.41749
0	0.58883	1.90977	0	2.2411	2.16522
0	0.03346	-0.02609	0	0.91625	0.162758
0	-1.20059	-1.73782	0	-1.07222	-1.59112
0	-0.86402	-0.62868	0	-0.29717	-0.40953
0	-0.77099	-1.16004	0	-0.80196	-0.75944
0	0.210612	0.724384	0	0.544704	0.989308
0	0.431352	1.26687	0	1.19774	1.31313
0	-0.08734	0.006094	0	-0.10638	0.16661
0	-0.9866	-0.58659	0	-0.26152	-0.16555
0	-0.74377	-1.17375	0	-0.34141	-0.68555
0	-0.64001	-0.50782	0	0.2019	-0.06881
0	-0.77721	-1.32466	0	-1.29976	-1.1218
0	1.48016	1.58868	0	1.0972	1.27427
0	0.452173	0.516845	0	0.673367	1.01521
0	1.67904	0.96163	0	-1.08329	-0.98325
0	-1.73782	-2.0533	0	-1.0441	-1.24757
0	-0.19402	-0.0444	0	-0.0275	-0.22213
0	-0.81075	-0.64989	0	-0.41985	-0.0451
0	0.341598	-0.25764	0	0.472671	0.323322
0	-0.89913	-0.52229	0	-0.33903	-0.56799
0	-1.19293	-2.29191	0	-1.63819	-1.8574
0	2.99966	2.25381	0	0.080214	1.88401
0	1.91917	2.07248	0	0.320322	1.39794
0	0.369183	0.372455	0	-0.08661	0.832911
0	0.029696	-0.35935	0	0.270211	-0.45645
0	-0.4615	-0.26469	0	0.533363	0.120619
0	0.560879	0.24467	0	0.761392	0.596305
0	-0.73035	-0.24407	0	-0.22459	-0.07061
0	-0.32171	-0.20882	0	-0.24357	0.088051
0	-0.86417	-0.82529	0	-0.35896	-0.42481
0	0.136159	0.12644	0	0.720187	0.314601
0	4.05101	4.17981	0	3.44945	4.13777
0	2.08032	2.7721	0	2.49836	2.79469
0	-0.40842	-0.81973	0	-0.21653	-0.19668
0	-0.23089	0.073544	0	0.149259	0.206836
0	0.589532	0.896719	0	1.16594	1.51651
0	0.106576	-0.10705	0	0.534115	0.302719
0	-0.01167	0.070329	0	-0.34462	-0.05971
0	2.55505	3.44284	0	3.87687	4.01491
0	1.79125	2.19867	0	2.66676	3.29565
0	-1.12185	-1.70838	0	-0.71499	-1.16412
0	0.983894	0.663687	0	1.19951	1.25886
0	-0.53991	-1.18505	0	-0.33359	-1.12426
0	0.822902	0.604718	0	0.901806	0.625154
0	-2.07936	-2.50585	0	-2.75597	-3.02382
0	-1.22855	-1.19137	0	-0.63799	-1.02741
0	0.142591	0.215276	0	0.580496	0.533945
0	0.488483	0.999901	0	0.624634	0.88904
0	0.253942	0.117126	0	-0.20193	-0.27067
0	-0.63082	-1.0737	0	-1.11903	-1.14244
0	-0.49389	-0.48174	0	-0.16398	-0.03419
0	0.471546	1.1351	0	1.32386	1.80142
0	0.130734	0.050824	0	-0.33172	-0.61069
0	-0.53566	-0.74994	0	-0.24156	-0.60893
0	-0.71255	-0.42447	0	0.019703	0.01502
0	-0.57372	-0.74884	0	-0.58256	-0.77592
0	2.55505	0.417309	0	0.176429	-0.08463
0	-0.01659	-0.92227	0	0.233012	-0.3199
0	-1.05362	-2.00008	0	-1.14134	-1.44535
0	-1.50726	-1.68926	0	-0.62755	-1.11868
0	0.070605	0.166985	0	0.365464	0.525759
0	3.64784	3.69162	0	2.54208	3.07292
0	-0.99443	-0.57761	0	-0.283	-0.10101
0	1.06801	0.759996	0	0.210113	-0.23201
0	2.40161	2.35509	0	1.76139	1.82055
0	4.9135	4.01935	0	3.22706	3.58915
0	-0.24555	-0.0611	0	-0.12161	-0.0464
0	-1.44331	-1.55782	0	-0.53946	-1.25455
0	1.04409	0.683955	0	-1.09793	-1.08732
0	0.039035	-0.24215	0	1.49836	0.784129
0	0.426517	0.707322	0	-0.45084	0.105237
0	-1.98234	-2.75987	0	-1.74372	-2.50358
0	-0.38176	-0.46178	0	-0.23679	-0.25183
0	-0.45652	-0.07602	0	-0.04192	-0.04729
0	-0.28978	-0.33942	0	-0.08422	-0.12085
0	-0.63517	-1.09487	0	-0.19336	-0.64882
0	-0.41764	-0.77778	0	-0.39125	-0.55277
0	1.66029	0.908231	0	-1.17624	-0.42992
0	0.21434	0.504021	0	0.644982	0.980963
0	-0.49064	-0.48456	0	-0.60174	-0.30048
0	-0.32981	-0.06812	0	-0.75819	-0.15311
0	0.897385	0.36682	0	0.859956	0.695408
0	-0.05023	-0.27962	0	-0.82357	0.014384
0	-0.64308	-0.64514	0	-0.14306	-0.1465
0	-0.48904	-0.64917	0	0.294266	-0.404
0	-1.30219	-2.00435	0	-1.06963	-1.57294
0	0.264001	-0.15164	0	-1.60038	-1.18336
0	-0.0229	-1.17712	0	-1.84821	-2.40715
0	0.558101	-0.57891	0	-0.94793	-1.80244
0	0.142268	0.335017	0	0.798308	0.596486
0	0.128604	0.488276	0	0.794182	1.08714
0	1.48264	1.05741	0	-0.75051	-0.04156
0	-0.30889	-0.17503	0	0.548398	-0.05661
0	0.39413	0.800239	0	0.450605	0.834884
0	-0.85241	-1.0777	0	-0.59936	-0.31984
0	-0.84161	-1.39005	0	-0.58701	-0.89023
0	-0.01611	0.083886	0	0.70269	0.423952
0	1.17654	1.27717	0	0.280586	0.345759
0	-0.38852	-0.5846	0	-0.79899	-0.64501
0	2.34646	1.10181	0	2.76139	1.33041
0	-0.81803	-1.16377	0	-0.23533	-0.69635
0	-1.29107	-2.17817	0	-0.91668	-1.74359
0	-1.33325	-1.50343	0	-0.96685	-0.89583
0	-0.76573	-1.23417	0	-0.28423	-0.92487
0	-2.04585	-1.83594	0	-1.18614	-0.99516
0	1.25579	1.09355	0	1.00516	1.16483
0	1.33524	1.74402	0	1.67468	1.62319
0	-0.67394	-0.59856	0	0.184996	-0.09989
0	-0.00223	0.545485	0	0.442019	0.473948
0	1.12844	1.06124	0	-0.80305	-0.48005
0	-0.43694	-0.62235	0	-0.5418	-0.53935
0	0.111583	0.501642	0	0.426656	0.720646
0	-1.09979	-0.56018	0	-0.01099	-0.30296
0	2.7615	2.73924	0	2.98378	4.33041
0	1.53911	2.16892	0	1.82413	1.91537
0	-0.09738	-0.26542	0	0.614238	0.407032
0	-0.48057	-0.9126	0	-1.18989	-1.2415
0	1.48959	0.97117	0	-1.00162	-0.42195
0	-1.35712	-1.85978	0	-1.33352	-1.56412
0	-0.29824	-0.57508	0	-1.76136	-0.68434
0	1.17654	-0.44663	0	1.10932	0.571419
0	-0.19024	0.194917	0	0.253323	0.282228
0	-0.74791	-0.65308	0	-0.29432	-0.16324
0	-0.5832	-0.06812	0	0.199888	0.628493
0	-0.7265	-1.39139	0	-0.50117	-0.91735
0	-0.55873	0.200852	0	0.299172	0.120957
0	1.04145	0.714853	0	0.403698	0.410212
0	1.24365	0.920387	0	-0.46743	-0.50609
0	0.29472	0.540115	0	0.379962	0.390353
0	-1.11666	-1.0848	0	-1.84441	-1.57319
0	0.161272	-0.28042	0	0.306826	-0.29408
0	1.06962	1.3284	0	0.418248	0.771538
0	-0.67432	-0.12642	0	0.148415	-0.2001
0	-1.13868	-1.41339	0	-1.02587	-1.17604
0	0.487897	0.033523	0	0.953052	0.433097
0	-0.38017	-0.15573	0	0.456361	0.403512
0	-0.70317	-0.60299	0	-0.29694	-0.0481
0	0.012028	0.086055	0	-0.29674	0.245936
0	-0.04585	-0.56158	0	-0.00998	0.085993
0	0.32671	-0.12277	0	0.518822	0.120342
0	0.139064	0.64648	0	-0.51979	-0.21016
0	-0.46732	-0.09726	0	0.112299	0.427436
0	0.307783	0.70949	0	-0.63756	0.116816
0	-1.44965	-1.0827	0	-0.88961	-0.93069
0	-0.21303	-0.14734	0	0.630147	0.181889
0	-0.63592	-0.82216	0	-0.58983	-0.52485
0	0.755963	0.698392	0	0.20365	0.357633
0	-1.61595	-2.34184	0	-1.64189	-1.39424
0	-1.05593	-0.60188	0	-0.39359	-0.54202
0	-0.91092	-0.79412	0	-0.29547	-0.7013
0	-0.14539	-0.24621	0	-0.16975	0.12396
0	-0.4784	-0.49816	0	-0.01385	-0.38432
0	-0.2999	0.040407	0	0.127519	0.745449
0	-1.78422	-1.84184	0	-1.76885	-2.15056
0	0.047256	0.985822	0	1.37283	1.4914
0	0.970087	1.88297	0	0.675236	1.74936
0	0.069623	0.536341	0	0.112583	0.501031
0	-0.04585	-0.23162	0	0.151767	0.378505
0	0.263671	-0.28584	0	-0.36514	-0.38832
0	0.01375	-0.29992	0	-0.68989	-0.38002
0	-0.00224	-0.32712	0	-0.13299	-0.43214
0	0.528841	0.625221	0	0.479357	0.330411
0	0.80103	0.954251	0	1.2526	1.2033
0	0.06216	0.322523	0	0.882698	1.08075
0	-0.7098	-0.8593	0	-1.25241	-1.37566
0	-0.68539	-2.35273	0	-0.96233	-1.27997
0	0.642202	1.05	0	1.49954	0.692981
0	-0.13158	0.138333	0	-0.41278	-0.37162
0	-0.05173	0.218187	0	1.02785	0.36958
0	0.053428	0.055825	0	0.681448	0.422628
0	-0.48518	-0.07561	0	-0.09958	-0.08224
0	0.077003	-0.3603	0	-0.47962	0.38486
0	-0.85065	-0.60764	0	-0.23398	-0.0315
0	2.7615	0.931882	0	1.76139	0.330411
0	-0.5292	-0.5589	0	0.500814	0.262362
0	1.56356	1.96841	0	1.95933	2.18546
0	-0.86377	-1.54934	0	-1.00483	-1.15543
0	-1.42728	-1.8324	0	-1.28149	-1.42071
0	1.74095	2.04635	0	1.73158	2.24613
0	-0.38183	0.010238	0	0.389236	0.475711
0	-0.57148	-0.80692	0	-0.13153	-0.26512
0	-0.61401	-1.39569	0	-0.75555	-1.04214
0	1.06962	2.29445	0	2.09459	3.30094
0	2.98389	2.39131	0	2.11503	2.35031
0	3.7615	4.07484	0	1.17643	2.09595
0	-0.62456	0.246264	0	0.382881	0.31447
0	-0.20098	0.02313	0	0.032553	-0.2817
0	1.99757	2.00227	0	1.68422	1.65234
0	0.01734	0.607261	0	0.634968	0.94452
0	2.50231	2.08677	0	-0.19314	-0.36901
0	2.13906	1.87048	0	-0.14687	0.07392
0	0.862157	0.961836	0	0.019385	0.406029
0	2.41755	1.89871	0	0.72075	0.993377
0	-1.30889	-2.59536	0	-2.47522	-3.51658
0	0.729079	1.31039	0	0.738307	0.745449
0	0.802143	1.26203	0	0.879447	0.926515
0	0.591576	0.577217	0	0.921172	0.120958
0	-0.6584	0.043993	0	-0.13274	-0.08707
0	-0.51825	-1.39762	0	-1.25512	-0.95675
0	2.03904	1.26253	0	-0.82907	-0.50884
0	-1.13158	-1.70247	0	-0.39773	-0.96998
0	0.124451	0.365978	0	0.608954	0.506838
0	1.22384	0.73465	0	1.20791	1.36189
0	2.02126	1.73503	0	-0.74716	-0.53703
0	2.67904	2.99078	0	0.587363	1.78984
0	-0.00849	-0.48316	0	-0.22504	-0.62927
0	1.70261	1.68034	0	-1.09366	-0.42228
0	1.73175	2.04509	0	1.59147	2.15353
0	0.214281	0.384662	0	-0.0549	0.070579
0	0.205685	-1.15927	0	-0.83917	-1.88682
0	-0.20945	-0.97147	0	-1.3319	-1.1181
0	-0.33421	-0.67023	0	0.412978	0.00795
0	-0.34791	-0.55212	0	-0.6956	-0.43183
0	1.90236	2.22013	0	0.227655	0.932652
0	-0.68935	-0.7206	0	-0.6594	-0.97749
0	-0.45516	-1.02843	0	-0.76129	-0.73468
0	-0.02509	0.498278	0	-0.50164	-0.31345
0	-1.38853	-1.50883	0	-0.56577	-0.87991
0	0.328541	-1.65308	0	0.176429	2.06738
0	0.46744	0.377294	0	0.294266	0.67064
0	0.318558	0.144291	0	0.222822	-0.00811
0	-0.43062	-0.70066	0	-0.2127	-0.54893
0	0.505487	0.435417	0	-0.87859	-0.96386
0	1.98389	2.50263	0	1.97849	2.44162
0	-0.10357	-0.66373	0	-0.69656	-0.93085
0	0.073445	0.150717	0	0.505998	0.543655
0	-1.04044	-1.71232	0	-0.49631	-1.23259
0	0.735966	0.590846	0	-0.283	-1.25455
0	-0.5953	-0.71507	0	-0.60191	-0.3144
0	-0.36083	-1.5553	0	-1.43533	-1.55889
0	1.03405	1.07185	0	0.101731	0.194009
0	-0.82588	-0.63865	0	-0.46364	-0.16507
0	-0.99924	-1.73108	0	-1.14643	-1.28092
0	-0.88537	-1.70026	0	-1.71562	-1.81632
0	0.700472	1.13277	0	-0.07219	0.19948
0	0.320401	0.944738	0	1.41391	1.15898
0	1.05221	0.518314	0	-1.8632	-1.5534
0	0.176538	0.223649	0	0.006505	0.081052
0	-0.96881	-0.1849	0	-0.46403	-0.59446
0	-0.09648	0.14715	0	0.473815	0.2773
0	-2.1385	-1.17556	0	-0.87984	-0.70955
0	-1.27259	-1.53619	0	-0.57408	-0.9648
0	3.49124	3.44916	0	3.24226	3.81024
0	0.410336	0.391315	0	0.841693	0.50841
0	-0.01454	-0.3674	0	-0.81251	-0.55459
0	-0.52748	-1.22383	0	0.020087	-0.69318
0	3.67904	3.73924	0	2.39882	3.33041
0	0.861183	0.373841	0	0.060736	0.160485
0	0.7012	1.59485	0	1.34882	1.10894
0	-1.50358	-1.29478	0	-1.09009	-1.04463
0	0.853841	0.530114	0	-1.27147	-1.07599
0	1.26751	1.03483	0	0.180945	0.476523
0	1.39377	2.13743	0	1.02185	1.6446
0	0.316716	0.439569	0	-0.32607	-0.36932
0	-0.37407	-0.28665	0	-0.12495	0.147867
0	-1.0798	-1.28927	0	-0.91055	-0.63922
0	-1.03591	-1.43411	0	-0.88293	-1.06537
0	-0.89385	-0.25098	0	-0.07883	-0.07169
0	3.08343	4.3242	0	2.11985	2.83942
0	-0.39635	-0.64101	0	-0.48253	-0.2727
0	-0.36599	1.36564	0	1.77337	1.96268
0	-1.54005	-1.95243	0	-0.8742	-1.35765
0	-0.47255	-1.42175	0	-0.67295	-0.91752
0	-0.18721	0.184575	0	0.816573	0.323777
0	-0.62183	-0.99773	0	-0.14723	-0.83779
0	-0.73231	-0.79726	0	-0.4857	-0.28492
0	-0.82131	-1.24883	0	-1.60141	-1.32559
0	-0.23009	-0.03064	0	-1.1567	-0.66959
0	-0.40842	1.93188	0	0.72897	1.63297
0	0.295501	0.927338	0	0.69816	0.556686
0	0.837737	1.17804	0	1.57853	1.69298
0	1.24693	0.697417	0	1.1399	0.763371
0	-0.25331	-0.20718	0	-0.20083	-0.38103
0	-0.79921	-0.82148	0	-1.78705	-1.63306
0	-0.91164	-0.81749	0	-0.18432	-0.15438
0	0.874883	0.011316	0	0.072594	0.668281
0	-1.17305	-1.97958	0	-0.98666	-1.52929
0	-1.26831	-1.53828	0	-0.769	-1.38606
0	0.095009	0.915941	0	0.44619	0.633339
0	-0.78447	-0.65803	0	0.14817	-0.05589
0	0.672487	0.173604	0	0.583407	0.4474
0	-0.95732	-0.76774	0	-0.43774	-0.32748
0	1.03215	1.24	0	1.86448	1.51804
0	0.046142	0.781857	0	0.601315	1.07132
0	-0.78464	-0.91284	0	-0.0843	-0.23734
0	-0.71002	-1.10494	0	-0.10799	-0.63445
0	-0.27134	-0.26674	0	0.139197	-0.11872
0	0.279387	0.421365	0	0.772533	0.731966
0	2.05101	3.33939	0	0.713458	1.19714
0	0.693597	0.413752	0	0.454531	0.439758
0	-0.86913	-1.26485	0	-0.19947	-0.71801
0	-0.56365	-1.1373	0	-0.48826	-1.09327
0	0.199997	0.251443	0	0.699842	0.614326
0	-0.93536	-1.43377	0	-0.80011	-1.47104
0	-0.82346	-0.48316	0	2.65036	1.48241
0	-0.69019	-0.21496	0	0.784111	-0.15502
0	0.416209	-0.05945	0	-0.18265	0.09882
0	3.49847	2.90916	0	0.669469	1.76535
0	-1.94629	-3.24636	0	-1.34579	-2.41897
0	-0.18591	-0.96706	0	-0.04797	-0.67369
0	0.055269	-0.53888	0	0.244308	-0.31038
0	0.128445	0.908036	0	0.714643	0.984767
0	-0.2385	0.65591	0	0.452761	0.871981
0	0.09937	0.728462	0	0.802668	0.926748
0	1.1832	1.25381	0	1.38758	1.38428
0	-0.06391	0.208184	0	0.301235	0.523708
0	0.697885	0.84442	0	-0.07958	0.527448
0	0.714196	1.17736	0	0.843854	1.08425
0	-0.60816	-1.01946	0	-0.6938	-0.92923
0	-0.38165	-0.44785	0	0.151224	-0.23982
0	2.01053	1.76587	0	-0.50504	-0.01289
0	-0.07211	-0.32909	0	-0.05028	-0.38615
0	-0.48643	-0.06812	0	0.551545	0.785828
0	-0.65844	-0.50717	0	0.162971	0.13174
0	-0.3172	-0.84842	0	-1.42001	-1.70721
0	-0.27516	-0.64149	0	-1.0126	-1.04305
0	-0.4441	-0.84227	0	-0.38672	-0.56104
0	-0.18	0.080299	0	0.193461	0.274512
0	-0.48786	-0.28053	0	-0.80065	-0.54301
0	0.452511	-0.11568	0	-1.08965	-0.7396
0	1.14483	0.947479	0	-0.1065	0.725549
0	0.249184	0.52921	0	-0.23744	0.102574
0	-0.00789	0.931882	0	0.115029	0.137767
0	0.176538	0.931882	0	1.87687	2.03085
0	0.119955	-0.20522	0	0.001218	0.070442
0	-0.17374	-0.28692	0	0.148415	0.072915
0	-0.82346	2.83877	0	2.17643	3.03085
0	1.82862	2.86599	0	1.38793	1.91537
0	1.35162	1.88858	0	1.52931	1.804
0	-0.39378	-0.912	0	-1.64981	-1.40306
0	-0.53412	-1.05889	0	-0.43891	-0.87688
0	0.328542	1.00988	0	1.35575	0.564877
0	0.197148	-0.76921	0	-0.35023	-0.74594
0	-1.31635	-2.64484	0	-1.65782	-2.26445
0	-0.90749	-1.25199	0	-0.04816	-0.72748
0	0.632218	1.40746	0	0.625878	0.885212
0	-0.33717	-1.18207	0	-0.05358	-0.64848
0	1.077	1.60995	0	2.80092	3.30004
0	2.27607	2.55079	0	1.86448	2.20488
0	-0.14191	0.096376	0	0.271511	0.265801
0	1.27384	1.19212	0	0.059391	0.292444
0	-0.39174	-0.1967	0	0.770791	-0.56065
0	0.192902	0.575958	0	0.605433	0.628567
0	0.761501	0.673349	0	0.775067	0.390953
0	-1.49562	-1.35246	0	-1.18766	-1.18386
0	-0.38429	-0.79114	0	-0.09283	-0.42359
0	0.051007	0.799779	0	0.334494	0.930481
0	0.820395	1.42374	0	1.24682	1.23087
0	0.032702	-0.61156	0	-0.75168	-0.25983
0	-0.54593	-0.3155	0	-0.03302	-0.11086
0	-0.93517	-0.71374	0	-0.491	-0.66366
0	0.426291	0.086857	0	0.859955	0.027483
0	1.06829	0.846862	0	-0.31555	-0.16733
0	-0.28289	0.534227	0	0.498358	0.60343
0	-1.48828	-1.92056	0	-0.67324	-0.95447
0	-0.0018	-0.01325	0	-0.22883	-0.12107
0	0.481393	-0.24869	0	-0.98381	-1.1174
0	-0.88025	-1.99412	0	-1.09678	-1.32298
0	0.259001	-0.98566	0	0.369074	0.330411
0	1.624	0.519756	0	-2.19146	-2.08496
0	0.85461	1.48032	0	-0.17721	-0.17523
0	-0.78599	-0.72359	0	-0.35282	-0.59218
0	-0.589	-0.90765	0	-1.02151	-1.25455
0	-0.12724	-0.64398	0	-0.97738	-0.91011
0	-0.64348	-0.35762	0	-0.16425	0.362005
0	-0.93633	-1.08274	0	-0.84911	-1.00325
0	3.6095	3.7597	0	0.810302	1.70125
0	2.59158	3.24174	0	-0.25797	0.774018
0	1.5702	1.35749	0	0.52308	0.078024
0	2.7615	2.82805	0	2.43018	2.05624
0	-0.80531	-0.3719	0	-0.26414	-0.27366
0	3.00661	2.84942	0	0.102429	-0.40655
0	0.691111	1.51684	0	0.691002	1.69298
0	-0.67146	-0.23804	0	-0.08422	-0.39863
0	0.439573	-0.04875	0	0.563199	0.122303
0	-0.15753	-1.10899	0	-1.49713	-1.12902
0	0.023064	-0.20695	0	0.576036	0.905106
0	-0.0865	0.069386	0	-0.11085	0.350311
0	-1.42133	-1.69817	0	-0.99245	-1.01193
0	3.42447	2.97628	0	2.617	2.33041
0	2.86459	3.78432	0	3.55494	3.81584
0	0.913504	1.48988	0	-0.65756	0.365177
0	-0.0214	-0.39932	0	1.1544	-0.39205
0	1.59158	2.43438	0	2.39882	0.330411
0	0.681212	0.868872	0	0.710112	0.99987
0	0.85461	1.09538	0	2.30571	2.2373
0	-0.91957	-1.02964	0	-1.111	-0.9449
0	1.1019	1.34085	0	1.83784	1.56119
0	0.53637	0.471835	0	0.805246	0.3656
0	0.32388	0.602177	0	0.556532	0.468542
0	0.513881	0.679508	0	1.00064	0.83768
0	1.27066	1.61265	0	1.65342	1.94452
0	2.8229	4.15651	0	2.92578	3.68188
0	-0.58245	0.53854	0	-0.1455	0.449056
0	2.34646	2.11775	0	0.431108	0.344625
0	3.17654	1.34692	0	0.346354	-0.08463
0	2.7615	0.931882	0	1.17643	0.692981
0	-0.28289	-1.20562	0	0.30196	-0.54406
0	1.17654	1.85788	0	0.176429	0.178408
0	1.264	1.73924	0	0.716998	2.45594
0	0.30207	1.13921	0	0.417438	0.840606
0	-0.67597	-0.54501	0	0.153572	-0.23468
0	1.52446	2.66228	0	2.539	2.8981
0	-0.88236	0.095381	0	0.672387	0.402561
0	0.269648	-0.06812	0	0.941964	-0.40655
0	1.39066	1.18527	0	1.79534	1.26002
0	0.254655	0.596331	0	0.479651	1.16064
0	-0.62316	0.828505	0	1.01293	0.745449
0	-0.49791	0.143571	0	0.095234	0.499539
0	-0.17026	-0.03159	0	0.610526	0.975495
0	-0.74044	-1.49156	0	-0.93828	-0.90893
0	3.42728	3.45777	0	-0.48782	0.757932
0	2.01784	2.44495	0	2.23228	2.57434
0	0.521716	0.520043	0	0.982963	0.668722
0	0.828615	1.07872	0	1.617	1.98249
0	-0.4225	-0.32277	0	0.129466	-0.13159
0	-0.79101	-1.43449	0	-0.9507	-1.45083
0	-1.15742	-1.51954	0	-0.61335	-1.23254
0	-1.28898	-0.68378	0	-0.91782	-0.94522
0	0.028693	0.670721	0	0.556759	0.845931
0	-0.66869	-0.81946	0	-0.17223	-0.85665
0	-0.23686	-0.34401	0	-0.59296	-0.60685
0	-0.88005	-0.66003	0	0.08332	-0.37681
0	0.001966	0.371898	0	0.162354	-0.12727
0	-0.80475	-1.09473	0	-1.64275	-1.55635
0	-0.18701	-0.21179	0	0.365286	0.236629
0	0.319143	0.031418	0	-1.06081	-0.26428
0	-0.3315	-0.82691	0	-1.1038	-0.91434
0	2.21836	2.58589	0	1.33993	1.59345
0	-1.78774	-2.24886	0	-1.26894	-1.90418
0	3.53911	4.88608	0	4.15043	4.15241
0	-0.3165	-0.33876	0	0.811538	0.307029
0	-1.04997	-1.65	0	-1.03933	-1.51739
0	-0.87563	-1.80958	0	-1.32276	-1.19398
0	-0.88955	-1.04978	0	-0.12944	-0.33263
0	-0.00667	-0.51945	0	0.369074	0.140586
0	0.325916	-0.15599	0	-1.61577	-1.22838
0	0.192031	0.318906	0	-0.90834	-0.66475
0	0.265806	0.734846	0	0.176429	0.556687
0	-0.87512	-0.27848	0	0.009458	-0.20801
0	0.691111	0.879415	0	1.67893	2.13777
0	-0.66442	-0.51087	0	0.322596	-0.03676
0	-0.61966	-1.14147	0	-0.13435	-0.38113
0	0.016074	0.121361	0	0.142877	0.070691
0	0.397447	1.3088	0	1.20365	2.11601
0	0.414698	0.690874	0	0.280766	0.478803
0	-0.70959	-0.89124	0	-0.86479	-1.08124
0	-0.67993	-1.64706	0	-0.83917	-0.68519
0	0.288184	0.555028	0	-0.16461	0.252409
0	0.098536	-0.22858	0	-2.21589	-0.25455
0	-0.58019	-1.98239	0	-0.93905	-1.2001
0	-0.42735	-0.55543	0	0.423187	-0.18416
0	-0.40842	-0.18033	0	-0.29702	-0.58617
0	0.439573	0.411573	0	0.713458	0.490876
0	-0.85133	-0.73569	0	-0.93647	-0.66296
0	-0.79345	-0.57405	0	-0.30673	-0.32426
0	0.696929	1.25672	0	1.42724	1.56579
0	2.69111	3.87048	0	2.691	3.31747
0	0.051583	0.217245	0	0.572029	0.654673
0	0.331657	0.087001	0	-0.42355	-0.54691
0	-0.49004	0.293651	0	0.286853	0.522031
0	-0.20533	-0.11934	0	0.219499	0.57142
0	0.146791	0.602575	0	1.1568	1.2399
0	-0.23298	-0.70371	0	-0.83384	-0.90225
0	-0.16193	-0.00145	0	0.558607	0.516825
0	0.04686	0.00468	0	0.84201	0.702531
0	-1.70507	-1.11637	0	-1.10135	-0.65069
0	-1.20083	-2.24666	0	-1.38782	-1.95429
0	-0.35495	-0.46049	0	-0.04995	-0.23221
0	0.428285	0.892426	0	1.28113	1.63831
0	-0.47116	0.059118	0	0.210113	0.035213
0	-1.32237	-1.69281	0	-1.24474	-1.33861
0	0.151003	0.969357	0	0.452947	0.013554
0	-1.00516	-1.22345	0	-0.57286	-0.97687
0	0.743379	0.374665	0	-0.034	0.064554
0	-0.72001	-0.65712	0	0.132257	-0.28452
0	-0.3146	0.261773	0	0.685041	0.78578
0	-0.36467	-0.17485	0	0.442526	-0.98845
0	-0.14854	-0.16991	0	0.243793	0.308172
0	0.072431	0.147738	0	-0.21785	0.124261
0	0.55424	0.548096	0	0.494959	0.797538
0	0.818085	1.42758	0	0.176429	0.476632
0	-0.59895	-1.06317	0	-0.14187	-0.98187
0	0.33975	0.680057	0	-0.62449	0.093874
0	0.132144	0.160506	0	1.04241	0.80248
0	0.086742	0.36392	0	-0.36643	0.010995
0	-0.05848	-0.16967	0	0.339751	0.117866
0	-0.19786	-0.38362	0	-0.43453	-0.07701
0	-0.56293	-0.14243	0	-0.16808	0.053654
0	-0.94973	-0.91531	0	-0.30813	-0.47154
0	0.05288	-0.3255	0	-0.09549	-0.61577
0	0.738853	1.30936	0	1.16857	1.76104
0	-1.5573	-1.74566	0	-1.14238	-1.49265
0	-1.03745	-1.08469	0	-0.3303	-0.27424
0	-1.26617	-1.06812	0	-0.82357	-1.17655
0	2.22384	1.11245	0	0.833542	0.153534
0	0.184443	-0.53152	0	0.045377	-0.17209
0	0.254159	-0.56861	0	0.224743	-0.4697
0	-0.17277	-0.33149	0	-0.11719	-0.247
0	0.47027	0.477532	0	-0.56054	-0.2788
0	2.66196	2.52643	0	0.370933	0.741726
0	0.086902	-0.37707	0	0.412497	-0.13907
0	1.90693	1.98025	0	1.48677	1.35898
0	-1.70059	-2.14993	0	-0.98913	-1.3571
0	2.36687	2.60068	0	3.11503	3.64699
0	-1.28978	-0.39005	0	0.519318	0.542715
0	0.761501	-0.06812	0	0.761392	-1.82159
0	0.369184	1.66885	0	2.59147	2.50034
0	-0.08423	-0.07952	0	-0.6645	-0.16034
0	0.063081	-0.0322	0	-0.38429	0.56671
0	-0.66043	-0.73516	0	-0.0896	-0.44826
0	-2.31338	-2.28622	0	-1.37838	-1.57138
0	-0.89295	0.061553	0	-0.01471	-0.17516
0	1.62905	1.26892	0	1.8989	1.91537
0	0.548507	0.459129	0	1.05778	1.01322
0	0.413578	0.753885	0	1.40384	1.25826
0	0.978599	0.360725	0	-1.1156	-0.4526
0	-0.94608	-1.56544	0	-0.62163	-1.22166
0	0.073199	1.03452	0	0.530066	0.818697
0	-1.24133	-1.48949	0	-0.52734	-0.80117
0	-0.54823	-0.81584	0	-0.36656	-0.30053
0	-0.589	0.129822	0	-0.11903	0.36994
0	0.016642	-0.44711	0	0.181429	-0.00662
0	1.61318	2.6208	0	2.65008	2.51455
0	2.05101	2.91677	0	1.11754	1.89601
0	-0.61532	-1.61576	0	0.064193	-0.90049
0	-0.9111	-1.20166	0	-0.58877	-0.71777
0	-0.63328	-1.36607	0	-0.47741	-1.12763
0	0.546545	0.614141	0	0.763839	0.581558
0	0.958947	0.457952	0	0.693488	0.44971
0	-0.66818	-0.32788	0	0.098427	0.115907
0	-0.69136	-0.62859	0	-0.60118	-0.83951
0	0.240669	-0.20562	0	0.566376	0.355074
0	0.234955	-0.09216	0	0.326325	0.102745
0	1.16676	0.902338	0	1.87295	1.63183
0	-1.23322	-1.73671	0	-0.70152	-1.28835
0	0.1254	-0.04674	0	-1.12725	-1.00662
0	0.28757	0.842615	0	0.650361	1.17841
0	0.524462	1.5457	0	1.0907	1.65234
0	1.75273	2.44514	0	2.3327	2.42505
0	-0.56566	-0.73993	0	-0.93339	-0.56754
0	1.817	1.85004	0	1.33921	1.44958
0	-1.25188	-0.91862	0	-1.3716	-1.02545
0	0.009642	0.403388	0	0.7058	0.673013
0	-0.97092	-1.94667	0	-0.51933	-1.5667
0	0.309564	-0.388	0	-0.12055	-0.26988
0	-0.83971	-1.29651	0	-0.02826	-0.78233
0	0.511652	0.587096	0	1.10574	1.01438
0	0.055786	0.839475	0	-0.48983	0.290334
0	0.382989	0.089424	0	0.640833	0.071025
0	0.439573	0.194917	0	-0.08661	0.915374
0	0.451647	0.340845	0	0.033366	0.575681
0	-0.42223	-0.46646	0	-0.17857	-0.41201
0	1.20896	1.83	0	1.21907	1.66383
0	-0.09371	-0.14489	0	-0.41715	-0.1103
0	-0.31285	0.337715	0	0.621899	0.781345
0	-1.79216	-2.58402	0	-1.78987	-1.84439
0	0.579702	0.943661	0	-0.23067	-0.20923
0	2.59158	2.15428	0	0.591467	0.915374
0	-0.28602	-0.19786	0	-0.22143	-0.22347
0	-0.00567	0.026519	0	0.339928	0.386995
0	0.176538	0.405813	0	0.313933	-0.18416
0	-0.28114	-0.05187	0	0.574392	0.550376
0	2.01053	2.33709	0	-0.49426	0.340941
0	1.44663	0.75131	0	-0.58998	-1.15327
0	1.13214	-0.27457	0	-2.06496	-2.47006
0	0.081213	-0.20747	0	0.363903	-0.08588
0	-0.63683	0.029336	0	0.395941	0.229324
0	0.2789	0.625779	0	0.769955	0.712882
0	0.495068	0.092347	0	-0.8669	-0.42661
0	-0.38534	0.299614	0	0.479821	0.884347
0	-0.57165	-0.29724	0	0.497636	0.295089
0	0.550604	1.42279	0	1.50603	1.64462
0	1.411	3.03424	0	1.27597	2.16691
0	2.17654	1.15427	0	0.661856	-0.99152
0	1.39335	1.13182	0	0.262586	0.262239
0	-0.35984	-0.29216	0	0.005715	-0.3919
0	-0.25114	-0.63432	0	-0.40853	-0.21061
0	-0.15317	0.992636	0	0.713695	1.14278
0	-0.88748	-1.36024	0	-0.26834	-0.81523
0	3.61117	4.52807	0	2.42056	3.37262
0	-0.25231	0.609954	0	0.921857	0.915374
0	0.034358	0.166231	0	-0.83218	-0.57128
0	3.7615	3.3242	0	3.23532	3.5528
0	-1.27897	-0.91376	0	-0.33852	-0.26503
0	0.279632	0.243084	0	-1.58008	-0.49321
0	-0.82863	-0.92266	0	-0.92526	-0.91765
0	-0.17493	-0.87385	0	0.053281	-0.26112
0	-1.59825	-2.12866	0	-0.94989	-1.61035
0	0.11288	0.209546	0	-0.53436	-0.14646
0	0.38398	-0.2086	0	-2.06336	-1.50801
0	0.730739	0.798027	0	0.033985	0.103902
0	0.646024	0.755004	0	-1.16753	-0.12902
0	-0.69745	-1.33125	0	0.003556	-0.89425
0	0.183807	0.392639	0	0.401582	0.776064
0	2.19446	2.48032	0	0.392159	0.453031
0	-0.63383	-0.89797	0	-0.75465	-1.08278
0	1.69111	2.58396	0	4.56875	5.41787
0	-1.41586	-1.52454	0	-0.95083	-1.13498
0	-1.70287	-1.24918	0	-0.92417	-0.68462
0	-1.0717	-0.83693	0	-0.33835	-0.56555
0	0.060658	0.065862	0	-0.3015	-0.37946
0	-1.19345	-2.07489	0	-1.05804	-1.13212
0	-1.09867	-1.83431	0	-1.18732	-1.38203
0	0.200786	-1.04387	0	0.23783	0.199167
0	-0.51998	-0.44611	0	-1.33962	-0.67995
0	0.228689	-0.14538	0	1.0794	0.903596
0	-0.97558	-1.7207	0	-0.53214	-1.24882
0	1.33469	0.927478	0	-0.27627	-0.06438
0	-1.46392	-1.31775	0	-0.98678	-0.96591
0	-0.24336	-0.27962	0	-0.32238	-0.05775
0	-0.923	-0.49388	0	-0.40112	-0.09958
0	0.006614	-0.23804	0	0.554941	0.155324
0	2.29165	2.54258	0	0.788699	1.85961
0	2.94207	2.06939	0	-0.19797	1.26722
0	2.00661	1.00988	0	1.17643	1.03085
0	-0.53967	0.228499	0	-0.73534	-0.03774
0	-0.97874	-1.001	0	-0.26084	0.046043
0	-0.908	0.417728	0	-0.02787	0.008483
0	1.70839	1.77116	0	1.92117	2.14886
0	-0.29938	-0.44782	0	0.293786	0.202656
0	2.10683	2.51685	0	0.001063	1.0534
0	-0.54114	-0.14917	0	-0.07228	-0.16166
0	0.018997	0.028097	0	0.521479	0.182422
0	0.276075	0.157951	0	-0.07814	0.208733
0	-1.41433	-1.46634	0	-1.14889	-1.29577
0	0.954146	0.446455	0	-1.27103	-0.87604
0	-1.14013	-1.29578	0	-0.93228	-0.70492
0	2.45665	4.4053	0	3.13284	3.60343
0	0.081955	-0.74935	0	-1.46636	-1.19351
0	0.755963	0.833235	0	-0.55825	-0.14409
0	1.17654	0.417309	0	-1.45584	-1.92334
0	1.18803	-0.02268	0	-2.00149	-1.33654
0	0.543409	0.835036	0	-0.46125	0.113388
0	-1.54929	-1.5838	0	-1.72742	-2.04526
0	-0.90146	-0.21918	0	0.104537	0.221182
0	1.46229	2.20632	0	1.7025	2.67902
0	0.69176	0.260924	0	-0.008	0.241144
0	1.58769	1.51685	0	0.026011	0.449618
0	1.624	0.17289	0	-0.309	0.523056
0	-0.88515	-1.46758	0	-1.03572	-1.15625
0	-0.04585	0.43265	0	0.32197	0.159479
0	1.17654	1.3401	0	1.84423	1.5528
0	1.64648	1.41375	0	-1.34156	-0.93382
0	-0.26111	-0.77408	0	-1.76571	-1.67822
0	0.050448	0.259936	0	-0.14013	0.102264
0	0.146378	0.359304	0	-0.59181	0.136107
0	-0.90664	-0.62278	0	-0.43265	-0.29907
0	-0.03325	-0.47235	0	-0.66095	0.123645
0	-0.90438	-0.23477	0	0.206177	-0.39657
0	-0.60952	-0.58883	0	-0.59872	-0.57219
0	0.105116	0.106673	0	-0.97798	-0.71486
0	-0.51825	-0.16173	0	0.104078	0.045254
0	-1.22498	-0.8991	0	-0.34806	-0.66959
0	1.13806	1.44551	0	1.51296	2.26155
0	0.223724	-0.32159	0	-1.00986	-0.84744
0	-0.53719	-0.64621	0	-0.10289	-0.31737
0	0.081215	0.128617	0	0.536888	0.410786
0	1.7615	2.1469	0	2.13063	1.85397
0	-0.27984	-0.3658	0	-0.33814	-0.19356
0	-0.89385	-1.001	0	-1.03302	-1.07169
0	-0.01153	0.04736	0	-0.02826	0.235775
0	-0.82346	-0.28542	0	-0.1065	-0.05206
0	0.658071	1.38387	0	1.00359	1.29508
0	1.37585	1.55203	0	1.68339	2.7407
0	-0.79683	-0.15111	0	-0.17323	-0.13981
0	0.978599	0.836305	0	2.67393	1.41287
0	0.707053	1.56931	0	3.4035	2.67833
0	2.67269	2.25811	0	-0.28677	-0.24382
0	1.43957	2.13352	0	1.87595	2.07333
0	3.98389	4.03342	0	3.1988	3.53986
0	3.24693	4.03622	0	3.46183	3.85397
0	0.444734	0.87654	0	1.07612	1.20684
0	-0.76832	0.485275	0	1.03745	1.17513
0	1.259	1.77516	0	1.67393	2.07584
0	3.10254	3.50477	0	1.69213	1.78984
0	2.82862	1.58396	0	1.87687	1.03085
0	2.17654	0.931882	0	0.761392	-2.25455
0	0.23691	0.221389	0	0.100766	0.340904
0	-0.78409	-0.62485	0	-0.34358	-0.16263
0	-0.63502	-0.45876	0	0.478528	0.455406
0	0.228585	0.050526	0	-0.09575	0.225441
0	0.252266	0.184803	0	0.490183	-0.13719
0	-0.78591	-0.91331	0	0.023461	-0.38619
0	0.156909	-0.04875	0	0.520764	0.788702
0	1.51639	1.95425	0	0.176429	0.492887
0	-2.40842	1.30112	0	-0.40853	0.593446
0	0.514534	0.528339	0	0.542489	0.729638
0	2.7615	2.15428	0	2.87687	3.2373
0	-0.08651	-0.11712	0	0.63616	0.380354
0	-0.4	-0.48856	0	0.332316	-0.00629
0	-0.56639	-0.3523	0	0.011708	-0.08933
0	0.115548	0.052427	0	-0.487	-0.51281
0	-0.27803	-0.28889	0	0.005443	-0.17209
0	0.366199	-0.38707	0	0.468355	0.291834
0	0.960809	0.619938	0	-0.8865	-0.54332
0	1.38572	1.25994	0	-0.49796	-0.06145
0	0.784221	0.183421	0	-0.19554	-0.48516
0	-0.42862	-0.36854	0	-0.9346	-0.84069
0	2.92377	4.20668	0	3.26389	4.05444
0	0.145511	-0.09914	0	0.176429	0.177255
0	0.190569	-0.18047	0	0.857554	0.202655
0	-0.37095	-0.36185	0	0.027566	0.385907
0	-0.0214	0.668848	0	0.607063	0.851243
0	0.294801	0.648406	0	-0.23212	0.28083
0	0.576469	0.324199	0	0.275282	0.49464
0	-0.00059	-1.39581	0	-2.60471	-2.15572
0	-0.0699	-0.46484	0	-0.77788	-1.16126
0	1.9135	1.80635	0	3.63586	2.78984
0	0.954146	1.16494	0	0.312932	-0.05916
0	0.367155	-0.00271	0	0.143119	-0.07445
0	0.433104	-0.21047	0	0.216786	0.213228
0	0.268461	0.223114	0	0.490366	0.248418
0	0.345951	0.200284	0	-0.00717	0.24153
0	7.14547	7.74916	0	6.90707	8.19892
0	-0.53819	-1.27338	0	-1.16779	-1.29948
0	2.17654	2.39131	0	4.23532	4.65234
0	0.513334	0.110085	0	0.556226	0.235443
0	-0.51205	-0.10672	0	-0.58911	-0.25455
0	-0.59467	-1.25168	0	-0.75776	-0.66755
0	0.371392	0.426875	0	-1.01902	-0.6286
0	-0.86635	-0.74982	0	0.205284	-0.44096
0	-1.1743	-1.73871	0	-1.42585	-2.07251
0	1.48466	1.03142	0	1.62709	1.59345
0	1.63597	0.101807	0	1.83939	1.99338
0	1.3486	0.730969	0	-0.07762	0.584653
0	-1.24369	-1.64963	0	-1.48219	-1.6827
0	-0.99711	-1.42963	0	-0.70665	-0.83834
0	-0.0512	-1.19632	0	-0.94103	-1.37523
0	-0.7401	-0.76937	0	-0.9378	-0.64129
0	-0.20593	-0.32721	0	0.38288	0.102459
0	-0.87227	-1.07377	0	-0.47084	-0.60525
0	-1.17856	-1.01659	0	-0.52032	-0.59559
0	-0.12749	-0.41533	0	0.255173	-0.03619
0	-0.06808	-1.02895	0	0.524353	0.394542
0	-1.1064	-0.90039	0	0.691002	1.07764
0	-1.27075	-1.45998	0	-0.69564	-1.08113
0	-1.31531	-1.0912	0	-0.69278	-0.84876
0	-0.24191	-0.38313	0	-0.20449	0.040404
0	-0.20679	-0.48316	0	-0.32773	-0.45386
0	1.17654	1.80635	0	2.49836	1.91537
0	-0.05282	-0.93219	0	-0.99223	-1.08547
0	0.312422	0.051464	0	0.451186	0.279064
0	2.077	2.74609	0	1.93487	1.54246
0	1.25269	0.694424	0	0.104162	0.11237
0	2.86459	4.28552	0	3.86449	3.8187
0	1.8936	1.69625	0	-0.07861	-0.09356
0	1.4513	1.07122	0	0.267653	0.158602
0	-0.16991	0.995307	0	-0.15917	-0.05766
0	-0.04343	0.135416	0	0.01919	0.346008
0	2.03904	2.13542	0	-1.37246	-0.15319
0	2.17654	3.53392	0	2.90435	3.3748
0	-0.32778	-0.2617	0	0.191978	-0.1132
0	0.504698	0.510586	0	1.08769	1.24167
0	1.66196	2.41731	0	0.820285	1.61581
0	0.056244	0.396551	0	0.510848	0.233114
0	-0.74295	-1.41536	0	-0.96653	-0.75365
0	2.44663	1.99417	0	0.125356	0.540204
0	2.01806	2.33476	0	0.974949	1.36694
0	-0.2991	-0.71102	0	-0.48009	-0.21326
0	-0.85613	-1.43728	0	-0.19417	-1.05876
0	2.17654	1.34692	0	1.76139	1.65234
0	0.289156	-0.9053	0	0.048745	-0.74646
0	3.06962	1.12453	0	3.26389	1.65234
0	2.67097	2.15391	0	1.69317	1.51914
0	-0.69793	-2.00818	0	-1.52401	-1.96564
0	1.25054	0.771418	0	2.45654	2.04662
0	-0.2457	-0.67478	0	0.563452	0.471274
0	-0.86635	-1.36018	0	-0.82242	-1.05759
0	1.08343	0.617109	0	-0.9346	-0.41449
0	0.084207	0.223155	0	0.339777	0.447834
0	-0.4988	-0.40587	0	-1.0328	-0.61648
0	-0.21186	-0.93143	0	-0.19417	-0.27572
0	0.746854	1.77623	0	1.21874	1.67956
0	0.094076	0.376667	0	0.469625	0.572981
0	-0.4822	-0.33722	0	0.277162	-0.18208
0	0.473925	0.82363	0	1.04189	1.09478
0	-0.24379	-0.25398	0	-0.52219	-0.80709
0	0.742136	0.940103	0	1.14887	0.799029
[truncated: 3,308 more rows]

## Sheet: 7d tom70
CONTROL-LOG	TRANSLOCATION-LOG	CONTROL-24h	TRANSLOCATION-24h	CONTROL-48h	TRANSLOCATION-48h
2392.54	4861.89	11081	16301.2	5826.77	9859.38
2633.52	4927.01	7198.1	15078.2	15081.9	41702
3802.85	5925.1	766.229	8714.82	10698.6	8735.59
2557.46	3182.18	3406.51	6077.21	21940.3	30758.2
3037.78	4981.32	15472	2884.18	14317.3	41914.7
2480.31	6304.92	12666.1	6751.99	14653.2	6583.95
3624.55	3775.51	14167	10402.3	19099.4	12709.4
3611.59	4844.79	1296.23	6743.09	26957.6	1242.55
3785.78	1984.79	6219	21378.6	36387.6	55161.2
4586.42	3442.61	8726.47	18372.5	23788.2	7039.62
2943.61	5598.29	3416.25	3859.92	10190.8	22813.8
3479.85	3311.21	16740	17161.9	24482.3	14467.2
4807.95	3439.32	4226.08	5311.02	22150.8	13022.4
5349.16	5724.45	8919.87	4110.04	10236.8	20530.7
3891.72	1890.59	3951.85	21581.6	8702.71	10426.1
4310.11	4003.78	2545.02	14918.3	8107.79	6598.04
2205.13	5050.06	11771.5	5536.73	21880.6	42339.3
3254.6	4566.19	11113.9	3796.35	7897.28	26198.4
2676.16	7124.12	2058.76	3245.29	20079.9	8146.76
3458.88	4078.29	18532.6	14564.5	22669.7	2396.06
2878.94	4907.57	2182.47	1233.98	30331.5	29933.7
4907.7	2661.36	3816.26	15790.8	19579.2	10813.6
3353.39	7454.84	5609.04	10961	6779.91	12615.1
3052.55	3021.27	9772.98	8150.32	5286.88	4079.76
5236.7	3819.16	13007.7	11559.9	11612.4	20548.8
1711.02	5527.97	23935.4	5439.23	32315.7	17397.9
2974.95	2997.43	19638.2	29212.2	25792	22284.8
4738.64	4286.55	7121.67	3846.59	14308.2	20860.2
3323.89	3273.58	2829.94	11036.9	1966.77	4597.21
2778.9	3152.84	741.578	15066	21615.4	15902.8
3599.8	3968.54	1814.92	17985.1	21198.8	19117.9
1959.68	3963.25	16798.8	17712.9	13579.9	25688
3341.52	2661.45	18334	3927.36	17066.2	18746.3
2906.81	4973.53	5773.82	10846	25222.2	14072.5
2402.68	5615	8470.91	7420.94	13921.8	23722.8
4306.13	4345.49	33623.7	14964.2	19125.8	54290.8
3953.04	3638.84	1798.44	4232.16	25607.9	9447.77
5197.5	3078.07	4109.48	9969.36	26714	27486
3889.43	6149.09	13496.7	9456.41	35660.3	16718.3
2508.86	3240.98	9718.7	8055.88	9540.53	25641.8
4640.89	5347.36	4680.05	5269.73	18209.3	5702.89
2294.4	5401.25	13912	13589.2	22934.3	17705.1
2169.88	4196.64	5333.91	2816.05	11218.8	23468.4
3295.95	2530.76	9446.87	6282.24	11269.3	14408.3
1725.28	6641.46	5268	3622.26	18850.2	22918.2
3709.34	3093.66	347.8	7926.36	10977.8	12837
2476.73	3224.44	6639.91	32770.2	6088.29	2883.55
4408.58	3480.72	10103.4	16190.5	3704.26	15944.4
3126.82	3404.88	3738.82	21884.5	13911.9	11628.8
3548.42	4493.66	6490.24	5431.5	29971.9	23152.6
3979.51	6152	8102.71	22623.2	5074.51	16701.7
2925.94	3197.25	7598.98	7886.54	40869.1	3245.95
2253.9	2179.12	2247.85	2395.32	18550.5	18802.6
2596.7	4980.41	13199.3	12929.9	23399.8	10572.6
5862.31	2733.01	1923.88	7138.03	3892.9	29046.7
1193.86	2393.68	15380.5	10500.9	8140.27	5226.31
2027.54	4747.73	15633.4	5227.11	27161.3	14084.5
2671.51	4123.55	11012.2	8751.14	16784	10928.9
2167.56	5300.39	6157.43	27049	23973.9	4460.72
4247.18	4906.48	21766.1	18556.6	23893.8	2733.45
2751.8	3217.25	10577.5	9511.82	4694.84	9122.96
1695.18	4727.42	16348.8	11948.5	17257.3	6046.76
3672.19	3072.06	8828.27	11049.8	13799.1	27601.8
3298.61	4376.79	1375.14	15031.1	2105.5	15380
5030.14	3847.06	5970.68	5282.92	19076.8	8898.42
3554.5	3482.41	5115.87	31970.8	4633.1	18634
2489.48	4150.28	18366.8	5677.93	12818.8	5641.3
5951.57	4762.56	3407.51	9354.04	42179.7	4750.99
2516.13	2411.38	12067.3	7682.6	17103	19675.9
2562.21	4068.47	20648.6	27184.7	22566	41973.3
7762.02	2161.44	8109.93	17714.7	24858.9	10409.1
3549.66	4542.59	1646.29	7800.51	9737.43	5059.81
3292.75	5285.71	13803.7	1848.71	9351.01	6926.04
2732.24	3574.08	15012.9	15613.1	1982.81	5503.51
5727.87	6245.2	6195.19	16905.8	21210.8	24606.5
1972.01	2021.78	3575.64	1530.72	8137.84	3657.78
2782.74	3100.96	21496.2	2629.5	14931.4	7517.79
3140.9	4415.31	7320.1	10489.3	27863.2	7037
2251.3	5578.54	11075	19611.8	25426.4	23196.3
5339.31	4636.96	12371.6	7655.08	19727.5	47142.7
3209.9	4500.6	2064.33	3976.3	10536.9	15595.4
2903.62	4722.58	1917.18	9501.34	14588.7	5230.5
6438.31	5550.97	1286.42	9362.89	12836.7	14598.8
5095.45	3637.33	9786.76	16625.7	26793	26991.2
2590.88	2888.2	12166.8	8797.72	27551.3	17641.6
3819.81	4677.09	12379.2	4291.51	28255	4896.26
5744.38	2930.83	9855.31	25000	7671.21	15406.1
3256	2743.83	5505.16	13470.5	14716.4	25612.5
3172.76	4442.31	5014.72	7409.6	13758.4	25267.7
3506	2519.39	21317.2	14474.1	12671.9	34447.1
4664.53	5671.13	5061.38	6110.2	20156.9	22413.1
2899.26	3032.14	11567.4	5889.45	16531.3	32086.7
3786.94	2969.06	21217.5	10297.8	16574.1	13501.3
2173.16	4378.98	15979.5	14609.6	3137.82	13998.8
5241.07	4911.99	11808.6	11803.5	21123	13542.8
4396.28	3689.57	9088.75	12091.7	4468.55	4923
1922.85	7193.81	1347.83	1813.48	9569.66	29534.7
2839.06	3783.1	4343	15429.3	17447.8	36204.5
3101.16	3288.84	11349.8	2878.43	11524.4	18792.6
3574.08	5505.88	6930.04	3971.66	19879.4	30288
4221.79	3228.96	11752.8	7539.74	19135.3	3382.31
5240.33	2817.32	19673.9	9074.3	13701.4	6156.52
3182.87	2545.19	19591	26412.2	9914.52	20914.8
3335.71	4775.41	19325.1	9042.71	7152.81	3111.33
3786.15	4873.65	13790.1	5650.61	6693.25	22147.6
5962.18	4975.23	19071.1	3719.72	5093.37	17023.9
3324.97	3007.4	7188.93	2524.01	26054.9	34423.3
5119.88	2736.37	9586.14	7034.94	7080.81	6348.25
6404.87	4347.07	8148.16	4702.71	42847.5	23968.1
4649.93	2688.98	16084.6	6729.71	8924.83	22521.7
3768.16	3985	6619.8	16401.4	31992.7	6245.17
6249.26	3478.87	11994	1900.28	7594.65	20221
5691.79	5109.74	4441.3	14062.9	11642.6	21617.6
1508.5	3553.14	23119.7	6112.19	29090.3	3599.69
2932.81	3538.34	22710.1	3361.72	62114.6	16290.2
6729.5	6216.4	9772.48	5352.1	21504.5	16968.7
2737.85	2494.16	6275.77	11644.8	34314.7	24037.1
3767.62	3413.62	21352.3	25063.5	22248.5	2753.86
2786.47	2419.86	12637.9	1767.83	12924.9	20068.5
1877.78	3117.84	9503.15	7769.18	26170.9	2117.49
2930.68	2826.12	5649.01	11342.3	4749.45	14931.6
1928.56	4386.65	3224.86	6679.16	14190.2	35761.1
2574.67	5858.69	10651.5	5992.53	4457.33	11269.2
3391.78	3171.57	2682.46	14304.8	7653.49	28141
1884.16	4602.5	29454.5	1147.18	30756.9	1381.92
3309.66	4239.09	8452.48	1747.38	6385.73	19189.8
3242.03	3860.26	5859.08	14843.5	9785.4	9843.12
3077.1	3753.45	11915.6	1752.95	20167.4	28866.8
4743.5	6725.69	12080.5	13701.9	22953.4	10007.7
1412.61	3678.05	6365.85	10612.3	4932.85	24722.7
5375.07	2492.59	6249.53	666.299	17363.7	9422.15
4964.63	5501.95	8250.18	20545.5	18187.6	25002.9
4155.17	3845.9	1954.97	12122	17839	7917.7
4153.97	7125.26	9695.01	8274.86	26487.9	20189.8
4358.13	4657.23	14416	15968.9	44405.9	5444.57
3896.83	2541.79	2573.17	2595.3	10956	7997.38
5628.61	4436.12	14131	8878.34	39030.4	25534.9
2019.68	5561.78	6725.24	16419.8	9200.68	23734.3
2436.12	3902.77	2937.06	11904.8	26126	8454.42
3015.5	2689.55	4451.59	9166.8	20929.5	11471.3
5140	6132.64	4777.18	19177.1	9125.84	23365.2
3044.4	5746.26	11486.4	12836.6	15763.6	18510.5
4845.44	5451.51	4328.71	6566.4	13184.8	13773.6
4754.33	4291.07	21247.3	8424.26	26408.5	24638.2
2370.32	3619.27	17239.2	37205	11426	25887.2
5287.03	2048.21	5758.09	9583.11	12636.3	6560.27
4554.7	5730.67	7113.46	12533	11450.1	8327.06
3614.47	8814.78	18359.2	1590.25	10843.3	17475.7
8138.75	6219.89	1998.71	19810.6	5757.62	6777.57
3498.96	2555	11503.1	19207.9	10466.1	15482.8
2183.56	5807.71	17966	5232.85	12813	48824.8
4173.51	3020.77	6473.75	31420.4	5491.84	39327.8
2028.9	3021.33	6117.41	5416.83	18162.7	23668.3
5309.33	3806.65	11676.1	5181.14	1682.18	2969.44
3981.09	2075.71	2583.33	22839.1	28381.3	17418.5
2064.83	4317.41	9104.75	1988.74	12781.5	23753.5
1589.03	3334.65	4773.24	6599.53	11941.9	5660.58
3991.56	4153.58	11800.1	1942.62	24466.8	470.885
3844.72	3848.69	7258.31	2668.41	12860	27937.6
2986.5	1693.83	19302.1	3077.8	5214.42	20540.2
3689.81	4498.08	1745.93	7143.6	5344.41	29859.6
3111.62	6194.74	14842.7	14226.2	12211.8	1344.38
3968.56	3880.34	3835.19	11171.5	6854.83	21251.6
3161.1	6540.44	4707.95	18047.4	13856.6	13707
3848.4	4462.69	11096.8	7684.85	10609.4	6912.02
1804.97	3644.62	5335	8402.46	21294.8	20301.8
2405.63	3555.71	5608.53	6552.43	8835.08	20590.1
5017.63	2385.23	11794.6	11790.1	14180.2	18371
3773.82	6814.4	21539.3	11929.5	25149.4	31580.9
1729.15	4467.4	17921.8	15226.4	16900.6	21858.8
1930.34	2482.56	4729.82	9459.12	28165.1	14654.1
4097.77	5691.75	9288.88	3170.87	37022.4	19974.1
4811.23	5463.15	18963.4	11321.2	3198.91	7136.55
2783.7	4439.72	7578.11	8268.83	17538.8	33016.7
3318.65	5702.91	4001.4	15779.4	13462.4	46459.2
3228.49	5078.58	18252.2	7025.92	12487.7	27972.8
3929.6	3922.08	19949.5	25070.8	23416.4	5958.24
3522.15	3073.75	3751.3	17810.5	11397.3	6148.59
3027	4810.92	9904.15	2793.62	32019.1	31312.5
2233.41	1797.97	11873.8	3250.23	38015.6	6562.65
1704.69	3923.19	13362.7	19415.4	2894.8	20116.3
2442.67	2963.34	30500.8	21105.7	7924.54	13943.2
3640.6	3702.09	3171.11	3562.4	20176.2	23659
3322.31	3917	5081.58	19715.6	12701.1	21052.8
2341.5	3830.19	1339.1	19079.1	14118.8	26715.2
1588.72	2676.77	6605.89	2484.79	14057	8214
4469.42	3618.04	2107.8	17301.5	6843.63	7457.48
2438.39	2625.5	13422.2	10096.2	25421.6	28601.6
2846.63	5833.24	41058.5	14400.2	16796.6	21883.8
5354.53	5670.77	18612	4119.08	16517.9	11715.6
4237.1	3490.43	9628.19	2539.64	7541.33	17239.9
3184.46	3596.06	7439.32	8170.27	14020.3	25228.1
3377.49	2842.56	7468.56	4731.38	1938.85	15870
5746.48	4280.42	7934.8	6094.06	10595.2	31135.2
4453.57	4613.1	9324.73	2856.24	17256.6	11348.1
5151	2704.91	12368.4	29419.1	10037.2	25778.1
3564.72	3183.25	13745.4	6393.06	17756.6	7091.86
2741.71	2757.72	9531.56	12622.9	10687.1	11160.6
3418	2481.54	8990.68	7607.25	14044.1	29481.8
4516.62	7129.58	29997.3	6515.76	6359.48	9775.16
3288.11	3905.75	24157.4	17112.8	21160.4	5230.24
3294	5143.01	9656.91	13246.4	19827.2	11367.3
2534.57	5007.76	8515.77	10108.5	25970.4	19294
3796.14	5610.31	11053.4	9038.39	7343.49	4222.16
2369.06	3803.62	15800.5	13735.1	37538	26012
3232.66	4363.42	3681.66	5136.83	8436.3	16648.9
4124.46	2839.3	2782.46	14174.6	21953	9571.65
3876.33	3585.07	1594.5	6325.59	26879.2	1379.21
3527.84	5034.06	11950.3	3507.64	19321.6	3503.48
2898.61	2657.01	20201	20672.6	21669.8	48672.7
2785.67	4897.51	9174.83	5223.46	7583.06	17862.3
4646	4664.54	5880.84	3115.01	17494.1	20724.2
5538.03	3831.8	12575.8	19333.7	11365	18691.8
3892.46	3386.84	10068.8	8813.42	12287.4	27051.9
3004.25	2319.03	2492.7	2872.22	27717.6	44788.3
6714	3853.99	9581.38	3151.33	62091.8	14834.3
2519.13	3130.83	15710	7254.02	35126.7	4238.39
2404.83	3264.54	23264	4852.19	18548	1663.06
3723.2	5582.67	13079.8	4510.05	9705.19	26078.1
4064.4	4609.38	20759	8886.07	21873.3	43433.6
4942.57	2856.01	4946.34	13183	29016.2	19081
5545.31	3145.78	8085.56	8524.96	27884.7	5689.84
3717.82	3286.2	8077.01	10205.5	20670.6	3155.49
3281.21	2645.77	9709.84	12529.9	19278.4	13344.2
2807.68	3933.74	12156.2	8911.28	6883	16773.7
4840.97	2873.86	11534.2	15601.4	15192.5	4873.25
3325.01	4676.14	11395.6	8862.78	18783.9	26303
4614.3	4486.4	10771.1	12556.6	7055.02	11351
3437.69	3449.22	2413.91	20485.8	30108.9	19426.5
2571.27	2959.62	5100.24	29973	2254.31	14318.6
3048.5	3947.97	19364.2	19128.8	10889.2	19637.4
3737.86	3182.38	10566.6	4908.57	27083.5	10162.4
6343.35	5682.96	10054.5	5299.51	13010.6	49861.6
6016.03	4496.41	7710.14	8430.83	20661.9	16673.8
3924.5	4176.31	2267.25	15600.3	2167.58	7372.81
1472.16	5149.69	14594.1	31699.4	20924.6	2349.53
1838.1	1645.51	13372.6	4897.28	15864.2	6640.31
4644.24	3629.73	16629.8	6601.33	25106.4	21038.3
3591.89	5654.52	14759.2	9706.01	23575.7	3168.24
3910.17	4821	8938.06	6523.99	10199.2	8693.45
4743.17	4968	2522.88	8282.32	13109.4	22779
3622.33	6664.29	11660.5	6679.02	17132.7	35531
3873.02	2209.46	6382.82	8941.41	9321.35	5659.7
2976.02	5246.91	7924.25	12258.9	19973.4	31397.3
2934.92	2802.04	23288.5	4210.54	14250.7	26204.3
3412	5034.38	6512.87	13074.3	31552.7	42127.4
1938.01	2005.64	32651.5	4347.03	14475.2	24703.8
2667.41	2321.66	11842.7	7757.24	27159	30982
3790.21	5940.22	9199.7	10107	20643.1	5287.74
2159.27	5629.21	14046.2	8672.29	17222.8	13486.6
8014.57	5781.1	4962.33	11367.7	20016.8	14405.2
3826.3	2767.71	7120.67	6286.3	13891.9	27455.9
7085.5	4152.46	8370.52	3463.89	6974.58	3964.29
2519.62	4153.9	7813.23	9346.61	1941.84	25037
4526.52	4389.95	7029.65	25400.9	21255.8	33673.8
4456.01	4869.68	1248.93	9700.52	13122.4	6660.98
3796.62	5946.74	7700	20126.1	11467.2	19612.4
5423.77	1786.03	1410.52	25588.2	17935.2	13458
4800.39	2426.03	5069.99	7898.84	15900.7	20382.4
2118.44	4390.59	6972.14	10675	4719.13	14061.8
2959.03	3384.13	8307.27	1517.13	12213	15305.4
3595.35	4782.49	4338.74	11343.6	22918.5	13739.6
3386.38	2269.45	16442.6	29008.7	17635.9	14355.9
1899.07	3043.91	13807.1	9571.55	2122.03	18520
3750.25	4688.39	10040.2	6219.09	22907.7	24765.9
2058.56	2500.94	16856.4	5272.01	14438.8	10370.2
2681.62	4749.86	4419.68	22956.9	20327.9	1410.41
5184.97	1695.41	5999.74	2184.68	1758.37	7481.62
6986.39	6363.75	14127.3	2338.93	15970.3	1478.55
4366.98	4606.68	12517.1	7998.62	16872.9	4602.72
3919.56	5782.11	9678.25	5931.61	16098.4	25408.5
2913.29	3898.35	11441.3	10787	66066.9	29695.1
2793.36	1990.19	8778.61	5276.34	22072.3	1654.95
4121.52	2912.08	12972.1	5100.14	13263.2	21626.1
4633.99	5049.18	2216.02	3052.9	16927.7	37484.2
6409.74	5015.7	5627.99	4379.47	5057.92	18965.3
2851.47	5533.84	21610	7281.1	719.918	23822.6
2189.78	5269.11	1910	2228.88	14569	4914.2
4033.15	6285.3	19001.6	1911.77	13237.3	6305.19
2208	4882.36	4793	4667.47	32456.2	19145.9
3813.67	6242.06	14934.4	8445	27815.8	3440.9
3602	6380.31	27515	18592.5	24013	10838.7
4128.12	7066.14	8956.37	5470.89	17969.3	35452.7
3241	4631.56	15104.9	13436.5	12023.5	3772.51
4483.08	2639.26	5346.9	10598.4	6249.74	28963.8
2249.62	3432.54	9621.81	2079.84	3701.78	23228.6
4532.34	3861.94	4057.76	1821.55	16546.8	48840.4
3130	4041.46	6546.59	20441.7	13013.4	23702
3159.22	3686.82	12112.8	4834.32	16811.4	10803.1
2780.6	4556.35	10059.6	8704.64	25102.4	30806.2
4072.88	2924.18	6905.35	2094.8	14462.4	8189.65
3130.7	2652.16	13340.2	5603.95	7891.55	26612.7
4074.69	6537.71	5077.22	5074.55	7327.54	7314.71
3529.5	3079.46	13917.5	8357.19	18759	15208.1
5223.98	3481.29	22823.5	13271.1	25483.9	32169.2
5071.5	3607	9573.37	1783.02	17802.9	6787.06
4320.6	3111.52	10463	11990.8	9411.69	23869.4
5708.01	2071.66	3630.97	23711.5	19102.4	19785
4421.18	2697.92	4728.69	7913.46	13334.2	31088.4
3752.03	5092.25	8225.83	13250.1	15579.6	31804.8
3379.59	6978.53	17230.6	1000.57	10730.2	4142.66
2226.56	6382.31	6752.31	9736.41	6445.76	2527.32
2383.19	4694.07	30359.1	3817.62	14570.5	12123.1
3001.97	3867	11944.7	16048.2	5121.17	4074.61
2732.35	4751.55	5680.02	1612.79	8754.19	2969.24
1983.77	5969.98	15029.8	11731.6	13711.7	2243.2
3444.36	4975.15	10431.8	2993.69	18212	17294
1663.82	3206.61	18612.2	18909	25008	19565.9
3946.26	3274.22	7924.91	2989.96	62556	18473.4
3793.36	3557.78	8495.6	21204.2	15243.2	17342.1
4147.7	5676.81	7416.1	15438.6	5330.57	6701.16
3339.6	5244.35	3047.29	7063.89	2451.88	12267.3
3610.93	4460.65	12496.2	13338	9960.49	6630.39
2731.39	3268.33	6592.72	5002.6	12264.3	15622.9
2623.06	4486.53	3480.72	12892.8	18945.4	2585.74
2453.4	4203.33	5419.96	14491.5	9558.79	3528.41
4675.78	2654.89	6885.78	7680.07	15815.5	29177.3
1855.47	3955.86	8066.8	8202.94	13560.3	20454.3
3698.89	4148.68	10016.5	3021.13	8272.42	36912.8
3118.76	3376	6951.56	1868.94	4224.82	23419.6
4299.62	3259.18	12686.5	4606.39	11075.8	18215
2800.79	2922.59	18710.6	7807.7	24802.5	26370.8
5247.25	3480.7	5005.4	2552.12	36876.6	21030.1
4481.42	6235.46	25832.3	12067	12541.7	21891.3
2171.72	8724.54	11072.1	13367.5	16529.1	5574.61
2919.32	4065.6	1934.68	22088.8	18305	26329.2
3132.34	3322.5	6559.57	14685.1	25955.7	7911.78
3044.53	5763.05	9260.07	7292.25	11514.6	26955.1
3948.98	2896.43	11912.8	3081	31159.4	11769.6
5082.24	4982.14	2901.56	3517.86	17864	4115.84
2641.04	2447.47	5208.39	5767.53	14454.2	3374.11
4001.93	3169.01	5217.1	3338.39	13983.9	14297.9
2979.1	4205.04	8049.25	15752.8	5730.9	25972.7
5166.84	5469.93	3565.63	19790.7	9540.22	17737
3975.44	4208.73	18817.8	10034.5	12128.2	19028.8
4590.89	3355.89	6432.45	8697.14	14208.1	25404.9
1857.08	5170.17	1987.84	5274.95	10396.3	16820.6
1793.96	5234.83	8379.19	10788.5	12547.6	26307.1
2661.73	3817.4	2539.5	15955.5	15661.4	21454.1
4834.86	3382.88	3045.42	10677.5	31944.2	21443
3950.81	3187.15	14991.4	3051.27	18140.4	6541.6
4810.04	2771.73	9631.03	5787.83	18200.8	1761.93
3912.42	4025.67	710.25	11952	13022.3	36657.4
4385.97	6832.26	3956.58	1119.51	39113.2	21775.8
3182.5	3697.9	14538	8391.85	14554.2	15583.8
3458	4185.82	7917.56	11401.5	3633.09	7826.47
3534.66	4747.71	25244.3	23081.2	8362.3	17324.5
5871.94	1715.86	2602.38	10221	35888	7162.13
1641.05	6419.47	8174.64	7747.23	11559.7	9865.4
3592.47	5051.2	4755.81	14028.7	6924.48	26648.2
3352.81	3099.76	20921.7	5308.07	11917.3	14728.4
5346.14	4135.42	5080.18	1523.11	20114	14085.4
4992	4166.57	10312.8	18015.3	45256.7	2986.45
3775.83	4575.33	10233.4	9029.59	35863.1	2133.6
6360.38	5657.99	8399.52	9872.56	14638.3	17967
5342.29	2281.67	11216.1	12954.8	12313.4	14650.4
4684.11	3841.26	12310.1	8589.3	8331.42	20871.3
3731.18	5418.27	8812.17	17355.2	25580.5	74208
3197.09	3588.99	10382.5	4725.53	7984.63	3403.08
4235.76	5180.05	9802.55	7062.28	25980.1	1418.17
3874.69	3462.6	18086.4	8989.02	1168.5	13501.8
1858	2582.75	20590	5705.19	10164.4	6820.88
5710.05	2343.29	13547	24553.1	8753.36	25840.5
2124.16	6081.33	9242.11	17221	6457	20626
3898.29	7192.79	5115.28	9597.25	5586.49	16870
4969.51	2143.26	10409.1	8840.3	34677.5	8472.33
4395.56	5779.58	3429.48	5494.24	24766.3	36544
3114.62	4875.02	748.278	8754.74	14437.5	7923.62
4814.28	5406.65	22813.2	3401.96	27610.8	22716.7
5350.24	4975.02	13082.5	10164	8851.67	14340.8
4227.94	2319.9	5210.56	4457.9	2593.81	59280.1
3134.12	4991.55	1835.24	4332.86	12035.1	10894
3673.12	5245.51	7628.07	6531.29	16059.7	18168.2
4273.28	3967.9	7690.1	11258.2	12234.8	20635.9
2321.44	4722.96	4989.31	14854.5	31160	23846.3
4318.88	3783.19	7847.1	2797.22	26244.7	14306.8
4752.22	2022.92	2832.13	4755.31	14688.3	17409.2
2579.94	4426.57	11387.1	11040.1	16544.2	28815
2203.58	2528.58	24387.9	1674.94	7002.22	39069.6
5080.8	3696.6	7744.91	7753.47	22414.8	3355.21
3764.25	3092.77	14052.8	19377.8	8694.19	21442.1
3527.68	5107.86	22732.2	4486.99	16707.7	4541.59
2560.54	4058.24	15040.4	9852.88	3879.05	12803.9
3326.33	2807.34	7273.33	2044.14	14543.4	18823.7
3877.25	3594.21	5784.84	5801.56	12486.1	10224.9
4348.81	4052.79	6218.94	13682.5	20865.1	32033.2
1698.36	4544.08	16165	1165.68	7912.33	1484.24
2820.29	4269.67	16091.3	1683.07	8827.44	7940.13
5183.25	5220.53	3995.56	8098.92	21646.3	43559.1
1709.71	3515.57	33623.2	8832.38	15750.8	8885.16
2640.53	4727.88	10463.5	16822.2	1866.02	6479.18
3129.35	3347.01	9892.26	8792.49	6528.37	22820.2
3425.27	3347.96	4921.07	11006.4	10043.9	36459.7
3087.14	6290.72	9999.53	2150.42	14989.9	8322.34
2357.78	5212.05	12721.9	12554.8	37992.9	13548.5
4843.19	4009.24	7642.33	19045.4	2561.09	5574.79
4993.52	3572.91	9418.93	8779.69	17869.3	4965.42
3838	3405.45	7268.81	10240.8	15626.9	32828.5
1779.54	8653.07	34219.2	39399.1	11782.9	31212.1
4657.54	4388.15	9896.03	7059.88	44733.4	4138.83
4041.83	4073.94	7798.63	9036.1	26989.7	19468.1
2470.67	3882.19	7733.98	6239.35	51572.4	25276.7
2536.76	5149.63	3070.68	15293.9	20203.3	2003.91
1599.91	3461.79	12316.6	35043.6	11341.6	30494.8
1725.93	4948.59	5228.1	4496.3	31879.7	25267.6
5222.58	1722.79	12250.2	6094.44	21762.5	20667.4
2941.48	3499.81	7297.99	13975.3	12895	32289
4177.35	6255.62	1683.37	6174.21	13536.4	29427.9
3861.66	4820.51	12017.9	10373.4	6164.87	25830.7
1691.74	3967.62	9353.14	5790.64	14083.8	25354.2
4561.66	4520.41	6684	7941.41	11772.1	8203.52
2798.33	3728.04	14514.2	9870.24	10336	26491.8
3397.76	4513.51	1831.8	9002.22	14465.4	28146.1
2738.68	6728.85	4915.94	11490.4	6582.35	19361.8
2699.44	4758.18	8949.64	9956.73	3092.49	14121.6
2333.89	2487.7	2198.35	9487.77	17069.2	33768.9
5302.12	4025.4	18713.7	11616	15049.6	10662.5
2810.58	2714.17	14245.4	8548.42	21612	29205.9
3566.23	5118.94	4663.99	4752.77	20572.1	3004
3531.51	2356.57	3080	14180.8	43501.9	23845.5
4409.95	3577.82	8913.42	15739.2	11140.2	21952.4
4588.05	5176.25	8763.8	3639.31	15693.9	7632.62
5047.73	3827.43	6002.16	19236.9	5310.12	14898.5
2706.62	2842.54	7316.83	11686.2	5359.22	2803.01
2225.74	2091.97	11728.8	4585.67	10053.1	4303.07
1651.44	3369.44	20264.5	9388.24	30214.8	25216.9
2213.16	2722.15	9050.31	6838.29	16320.7	6349.77
4090.33	4308.43	5598.88	18584.8	7670.02	26717.9
3643.69	4946.57	5553.52	11545.9	21439.2	21235.4
4877.5	3957.94	1091.25	14867.3	16644.6	19104
4072.33	5054.11	11958.1	12435.2	9562.52	13598.3
3588.24	4498.65	24749.6	3731.29	13520.5	23511.8
5122.29	1165.5	41877.1	3369.38	24463	2470.67
2709.92	1997.45	13107.3	6454.06	19264.3	15297.3
5476.63	4886.46	1372.26	16274.3	6685.12	19763.9
4936.98	2959.09	6377.33	6187.31	29158.4	11411.4
3047.34	3931.5	6636.91	3023.05	9339.5	34529.9
4728.81	4159.04	14038.8	20552.9	8530.61	8820.53
3929.76	3635.11	13231.2	11410.9	17803.2	45538.6
4444.38	3625.78	15774	4032.84	11150.1	13016.9
3357.92	4589.27	5320.71	18218.7	8272.91	15938.5
4655.88	4080.85	13648.1	19744.7	12357.4	7652.23
5189.31	4213.32	19504.1	4307.75	27783.5	21215.3
6284.51	5354.01	4849.23	13085	19362.5	8509.89
3957.88	2574.89	3592.35	18877	4095.75	37760.5
1912.72	2661.87	20892.7	1366.24	17979	24516.6
4029.45	5087.77	14784.9	11614.8	29668.8	13948.6
6759.24	4731.6	12768.2	2035.5	11816.6	16980
3253.46	2977.42	2445.65	6230.53	29653.9	30632.2
5291.26	3667.82	14735.3	9360.86	32935.3	4292.4
3288.47	1319.41	20078.5	7651.12	18254.4	7127.27
5245.22	2265.8	14817.4	10565.9	16763.8	12659.9
3105.95	5537.5	18129.6	3827.63	17451.6	21582.5
4175.96	5371.1	21949.6	18637.5	16987.9	11359.8
4903.29	2913.34	5954.64	2726.88	36261.8	29492.5
3726.15	2847.42	2313.44	10864.2	44984.2	20635.5
3571.88	5499.99	2571.55	9687.53	26333.9	21796.1
3793.57	2976.61	15079.2	11390.5	2743.21	24200
6148.12	3607.25	7315.84	11955.5	14945.4	20157.8
5887.31	4732.25	23960.1	2583.93	33496.1	9888.95
6118.86	3969.81	10255.1	13852.5	7027.46	24374
3293.55	3770.11	12230.2	11354.8	16548.4	20923
3084.3	5636.75	9888.55	3068.41	8759.7	4361.27
2618.11	3750.33	3548.76	20088	25383.6	24592
5081.62	3340.41	9970.1	4391.21	23126	44640.9
2613.4	3594.09	5286.34	11253.5	11712.3	16122.4
4246.43	2679.99	14406.6	12363.5	16503.1	17482.4
899.429	3169.36	5655.01	1890.52	16781	4596.62
3189.4	3592.36	5511.06	11782	2752.98	30875.4
2064.79	2951.07	12160.1	9570.76	4535.45	7197.44
3553.53	3807.48	1150.16	5500.24	24777.3	38237.4
4024.96	3100.95	12746.2	9356.29	23578.7	20381.3
2974.63	2829.71	4145.14	9390	13287.6	16598
4063	5799.45	23910	30348.9	13003.5	6142.59
3474.35	3757.07	7044.16	7998.63	18928.1	26145.7
2848.42	4380.83	15560.9	5017	18681.8	19932.1
4047.5	3710.65	2677.9	3903.33	16493.7	3556.11
3573.23	3386.12	22791.1	4859.37	23708	5091.5
2188.25	3493.68	17459	9760.03	8501.77	44680.7
3074.69	4331.85	14534.9	12535.3	21068.3	16940.4
3514.24	4566.28	13851.4	13477.8	28506.5	40457.1
3852.81	5362.73	4654.58	4201	38424.6	31644.2
2775.51	2509.03	13230.4	9662.75	12286.8	15871.2
3844.28	3421.96	3864.47	6730.14	21447	33955.1
3869.5	1779.68	5417.9	20672	30978.5	8617.18
2710.18	1985.32	1121.52	2830.15	12604.2	28075.6
3524.67	8325.82	6310.93	6382.09	14678.9	1460.01
2989.83	1906.7	5493.31	16909.3	19043.3	6364.21
3023.98	3113.67	4238.23	3568.04	23144	26104.8
2529.12	4813.12	8018.01	14191.4	32068.3	4003.57
3246.56	4427.44	10155.3	6146.36	1456.41	28950.3
3421.1	4319.02	1112.79	14284.6	28374.7	9255.83
5674.07	2286.82	12426.5	4908.55	15337.8	30786.6
4159	5232.12	5758.97	23082.1	9562.28	4763.5
2737.31	5875.75	2188.41	5105.41	9146.32	39771.1
2107.21	5392.61	5791.23	2768.29	39891.6	18553.4
4184.94	6439.13	1239.23	18855.8	18063	30343.6
2314.27	5743.88	19805.2	21198.2	15474.1	17152.8
5591.41	7454.01	8269.47	7035.97	7007.98	9458.23
3169.81	4155.95	8341.64	9649.12	17379.4	26421.1
1976.51	5748.35	34306.2	13420	40508.7	18784.4
2720.46	3654.17	19384.9	3293.9	14185.5	12955.2
2826.33	2533.97	13656.4	22069.2	14455.6	4852.9
2653.17	2926.18	15982.5	9983	19943	27364.5
5009.26	3732.57	11275	25167.5	26119.4	6955.72
2737.96	8140.4	2242.35	13168.7	26834.1	4359.42
5221.44	4639.29	6659.61	22995.7	5284.94	20408.8
1991.88	3991.08	15817.7	6137.76	15870.4	22537.6
4065.02	3610.2	16250	14818.2	10128.6	26805.4
2324.84	2381.17	13378.8	10794.1	13105.2	7807.28
4003.07	2454.86	16307.3	12000.2	16281.3	18512.1
2595.07	4927.27	4812.07	9736.95	26069.6	8961.75
5313.75	4865.31	1869.21	10372.5	12719.3	2057.72
2218.78	5367.6	13050.4	1096.81	37794.3	13697.8
2470.95	4877.99	3374.09	11410	10625.7	38434.8
2653.93	3341.94	6056.87	5070.89	14011.7	49281.2
3150.93	3776.96	27140.9	3902.74	33377.8	17391.2
2042.55	4085.53	7756.69	5326.71	14774.2	7927.67
3216.43	5748.89	3201.5	6269.5	41923.2	32281.4
2049.97	2543.35	15469.5	10021	15733.3	3934.66
4051.51	3495	4499.43	11462.8	8108.99	27809.8
2867.33	3547.27	3362.62	1372.62	5819.63	10345.6
3402	2597.36	15656.2	6248.36	14310	10616.8
2873.6	5296.42	6921.36	15791.4	6574.32	5931.54
3735.8	3611.63	10128.4	13039.4	15159.9	8350.64
2473.85	4391.46	15018.9	1728.24	18312	18172
2720.92	6214.36	14432.8	1559.81	6046.08	48084.6
2981.37	4725.84	10073.6	10307.3	24702.6	2145.11
4965.25	3391.51	6415.67	3295.12	33666.6	20870.5
2649.41	3241.54	6488.79	9503.58	16106.5	34878.1
2978.27	3010.18	12856.5	12249.2	6939.83	40825.9
6045.67	5611.78	24754.8	30819.2	8622.67	22461.8
6478.9	3319.38	16631.8	6303.29	16151.5	4533.56
3923.54	3512.86	14781.1	13752.4	13257.9	20333.3
4613.49	2328.47	1987.5	38769.7	17880.6	16468.7
5245.89	2855.5	23789	10116.4	5999.03	11048.4
4652.68	2665.4	11865.6	11437.5	18048.1	27903.5
2363.24	2705.2	2161.46	9553.41	28872.4	17420.4
4378.43	4451.49	3186.7	1673.73	19810.8	11390.6
3983.64	5292.53	15162.7	9894.83	12454.2	8305.85
2544	3448.83	16596.4	1728.96	12554	31377
3597.65	4123.7	2630.14	22450.2	10894.8	16818.6
3472.66	3847.81	16524.3	9798.5	9899.98	26290.8
6060	4713	2810.71	7449.75	18685.1	7545.49
4762.9	3153.07	6904.38	10080.1	5480.65	16888.5
3798.68	3575.94	13400.8	15655.1	10717.2	24567.4
2388.56	4733.71	20622.7	19227.7	25360	29671.8
1941.99	6051.75	7426.12	15339	16489.7	2058.53
1597	3243	13336.9	9531.82	29084	16454
2967.42	3451.32	2087.64	8216.83	18304.1	51302.4
3558.53	5461.88	7933.54	9587.77	18865.4	12117.5
5283.29	4952.22	7026.24	2988.17	27962.9	6090.02
1814.25	5607.73	2882.31	6753.67	19787.3	38001.9
4283.14	5738.05	10489.8	10559.9	30117.1	8535.57
2524.08	3643.37	6886.52	11259.3	18915	2295.21
4083.17	4461.41	4606.02	12503	24028.6	3757.77
1546.82	4262.04	2410.18	9769.6	13281.6	24485.9
3008.62	2766.68	15732	4329.85	26622	23098
4120	3571.94	11045.2	4433.57	8907.88	20528.3
5283.31	4018.92	14790	4563.91	18251	40410
4888.37	6209.67	17453.6	17656.5	13301.9	29016
2505.03	3090.57	18506.2	10522.3	14899.9	10044.6
3833.22	4639.06	7816	15238	21681.2	4202.13
3395.72	1859.43	21560.1	8219.62	17257.9	24445.8
4275.16	5867.9	11731.4	2556.4	7574.02	10451.3
3774.69	3927.64	3389.34	15021.3	13222.1	27082.5
4763.02	4428.65	19360.6	7598.29	1272.31	24216.7
2562.36	3945.33	8841.88	6456.99	10830.6	11568
3304.91	3523.1	4434.56	12946.8	4597.68	15254.9
4280	3295.74	5716.65	2896.31	3165.01	29300.4
1831.76	2709.86	3120.18	20111.7	19261.7	11236.7
2640.67	4782.1	6471.4	5829.91	6799.38	2160.04
3801.86	3447.05	6365.5	10609.4	20233.5	2755.34
4243.16	1907.94	9871.2	2000.85	13993.4	12326.5
4492.84	2377.62	4634.6	14966.2	30202.8	6941.88
5222.65	4812.02	6790.02	8871.54	12099.2	23128
3192.55	5291.36	12221.7	10147.1	5367.93	6236.31
2655.33	5339.34	11137.7	13891.8	21288.5	18699.3
2861.4	3977.07	5040	15281.1	19459	15970.8
6128.65	6194.23	5746.85	6770.58	30811.8	31799.4
2406.03	3892.45	30318.2	5575.19	19734.8	8623.25
5425.69	2974.2	24438.9	16827.9	12041.5	2054.13
3529.6	2808.96	16947.6	6242.64	24040.8	16561.5
5039.89	4590.88	22439.7	28616.7	1472.83	17663.4
2268.95	2010.09	1917.17	8381.17	23060.2	21486.5
3175.57	4350.71	12640.5	9498.64	18118.7	5891.7
2872.53	3593.88	2617.23	4288	12404.2	14708.4
4246.11	3193.93	10189.5	1061.02	13793.7	12097.9
1979.65	3495.3	12483.9	11630.3	18031.6	10628.1
5119.23	4242.54	8705.5	7025.25	19843.9	2980.8
3584.46	4309.8	8744.59	9089.42	13086.4	23291.1
2457.05	3737.05	15426.9	14269	25902	5597
3492.6	1278.63	6221.56	15549.7	14600.5	14202.4
3530.51	6533.56	13122.8	1301.79	19021.5	5775.62
4561.83	5284.82	14974.9	7072.54	19543.1	19678.1
2526.33	5814.95	18882.1	7287.81	20283.2	28121.2
6620.31	3982.29	14608.7	6516.65	13983.6	8832.51
2613.89	4099.6	17430.8	2619.94	4932.78	11153.7
2965.17	3812.59	8616.7	1874.02	27174.7	26768
3371.7	5648.11	17147.5	7629.43	14698.1	11912.1
2904.25	5281.38	14628.2	28032.8	16031.1	24894.4
5342.08	4383.83	5356.69	16496	15734.3	21921.1
4367.86	4653.25	5181.58	12245.9	4326.24	13504.1
5369.63	4128.35	13804.9	3464.93	8210.57	25642.1
5366.93	4229.61	3023.94	7386.13	13692.4	21766.4
5059.62	4401.21	17732.2	10106.1	22345.4	7888.52
3239.24	2228.3	4270.96	26103.5	13783.8	3637.07
3151.19	5511.86	8427.17	1542.03	40258	23393.4
2860.6	5587.98	2834.22	14489.1	19385.2	10872.6
3813.59	5329.01	1654.81	1164.46	3747.08	29389
3936.6	4302.57	18919.3	6350.59	3908.45	28005.4
1683.48	3938.84	2748.25	14713.8	18914.2	8974.69
3241.12	2199.69	3048.58	8080.02	16115.7	14177.6
5441.27	5122.32	8235.17	4518.09	8962.74	16439.8
4560.43	3829.88	7397.18	2388.84	25316.6	13948
2488.63	3092.65	2179.84	4499.47	5240.76	40887.9
4366.83	4105.21	6411.76	7687.01	38712.8	8489.07
2047.07	3331.83	10617.4	18075.1	3343.09	16317
4586.86	4397.75	24556.8	9443.27	32348	14142.2
4525.2	3233.19	25097.4	8007.53	9410.06	4977.12
2837.22	1584	13767.9	10916.4	24441.6	19368
2536.22	2308.24	12879.8	8464.98	11380.4	16963.2
3483.03	4819.22	53977.4	8232.02	9321.28	40074.8
3092.23	3784.93	21172.6	14436.4	22895.1	4691.34
2091.07	5061.2	8085.22	7764.56	8241.82	29241.9
3474.22	3380.79	13120.8	12962	10611.6	64126.2
1504.07	2148.32	7393.21	7204.12	15851	20801
4363.08	4395.96	8222.32	10700.7	16451.9	16412.4
1946	4538.2	12030.3	8104.19	5382.53	34089.6
5110.81	5225.54	12647.6	6811.84	18674.1	30199.2
3252.42	4559.52	2363.82	4871.37	2840.27	10579.5
2974.76	4552.27	25353.7	9368.28	20226.9	32504.8
4479.52	2603.97	8680.49	23666.7	15172.9	14968.5
3982.72	5334.88	20414	11653.2	6516.26	17936.9
3804.29	4296.7	13915.1	3390.29	5753.13	8878.79
3165.14	5459.67	3811.16	7309.42	12721	24707.4
2537.89	4865.5	3749.35	3727.18	18681.7	30196.3
4028.54	3573.53	3567.5	11016.7	3519.05	9146.36
5489.18	3058.6	5329.77	10785.2	15425.1	3110.38
5548.13	4134.63	3162.69	9843.19	15394.5	11988.4
6235.72	3417.59	16805.5	13349.5	36472.5	10830.6
3879.73	2477.71	15480.5	21071.6	12497.1	27796.6
1494.58	4088.3	14442	23365.9	5025.67	31911.5
2041.95	2970.7	17024	8787.04	15636.6	21169.6
4452.8	5336.3	2025.58	18917.1	7679.1	36087.3
3291.89	7015.73	10686	7854.98	21033.2	16311.7
6054.61	7057.48	7927.55	13106.9	28423.8	20537.7
3541.65	3554.03	12785.9	3009.4	14962.3	23114
5165.04	3125.5	13097.2	6789.61	17911.5	12185.1
5826.7	6185.1	16832.5	9772.19	10554.7	29009.3
4859	6458.06	3012.24	22156.6	30918.2	12487
1434.17	5876.08	11908.8	9066.31	4496.43	26903.3
3325.15	4543.37	14227.1	12076	16482.6	22804.8
3541.59	6615.78	13568.7	2221.5	13651.4	23996.2
2034.05	1824.02	6113.48	27769.8	13071.7	31757.5
5380.63	3009.65	23616.9	12671.5	14712.4	22577.7
3676.12	7319.86	8694.01	11075.9	15532.4	19705.3
3167.41	4537.05	13467.7	3612.78	9646.34	7974.94
4842.26	2836.39	3363.12	1781.76	7581.81	5691.23
4822.2	3488.06	26379.2	13312.5	8352.42	16201.4
4909.96	3241.72	2001.22	8386.48	18950.4	2392.51
4932.61	8094.74	15180.9	6105.47	9153.83	29024.2
4452.67	1802.68	2869.12	3763.87	12654.6	18407.9
3779.03	5105.83	2746.38	6027.29	8845.34	27357.3
3578.5	2528.01	17937.3	14188	27367.5	13593.1
3153.42	4116.89	7738.46	19946.5	2178.37	37683.8
3897.1	3472.28	11852.2	2363.61	28177.7	13938.2
2879.99	5286.51	21645.5	12427.7	12911.7	18633
3192.55	2707.13	16297	8053.49	16667	21604.6
3592.57	4287.81	22988.6	11522.4	12666.1	4902.67
2792.65	7685.77	6684.36	7871.8	16164.6	17810.9
2818.14	3328.01	22987.5	24649.5	20095.2	2198.31
2439.96	3730.69	3764.99	12732.9	10282.3	12173.8
4476.68	3667.75	18268.5	8689.99	48743.7	10079.8
5265.82	4698.72	6060.37	3578.69	15628.4	31281.2
5897.55	6334.27	16008.1	24113.8	8631.41	18523.8
4916.95	5619.54	11517.9	32792.6	4895.1	16226.7
4092.61	5194.32	7027.91	11754.9	8313.59	8780.94
1767.66	4940.09	12513.9	10051.9	23920.5	14696.5
4799.73	3920.5	27449	18975.4	3183.56	12174.3
5176.74	6559.98	7496.17	23183	8644.01	26801.7
2718.12	2920.53	4265.49	2603.08	24260.2	30167.4
4482.2	5143.12	7005.67	18352.3	11637.8	6707.46
3882.91	4038.26	6481.75	8756.87	9916.87	29618.3
2854.01	3414.11	12855.8	15935.5	11038.5	21034.9
3255.01	4503.96	18909.1	13811.1	11959.5	5974.38
5302.93	2901.82	5875.74	19180.1	10083.6	23565.4
2540.6	3809	9256.45	15095.3	19021.2	33764.3
3920.41	3977.24	18735.6	16564.2	31815.4	23725.7
4190.53	2774.35	8994.1	21798.9	20655.7	12333.2
3602.17	3134.01	22096.7	8650.1	6640.44	1831.04
3167.09	5725.6	12074.2	13033.8	7690.23	1990.89
5310.31	6054.29	2007.88	28186.4	37452.6	4656.59
2837.78	2568.97	32278.2	2655.7	29959.1	9074.6
2448.49	6288.57	6524	16335.1	19257	6211.42
2965.26	5804.09	7033.17	15285.7	12513.4	28627.5
3269.1	3872.35	33277.8	9331.29	10582.4	15271.2
3758.34	4245.75	3386.77	14339.4	6842.76	10724.4
2434.63	5435.64	8365.95	20348.5	19496.4	12324.9
3839.82	4175.15	6759.2	10604	15723.5	22768.1
1439.83	5549.46	5191.7	46803	2282.98	21456
2110.08	5845.06	22547	19756.8	25033.4	45249.8
4586.68	3207.5	8001.65	5580.55	13255.7	31649.3
4346.93	3988	9654.61	17459	10053.9	12587.5
4886.22	5732.04	7917.16	2640.51	47568.1	40309.7
3602.33	7166.96	14884.6	998.007	10527.3	5088.46
8710.17	5027.12	4299.07	11041	5611.17	18490.6
5354.6	7469.24	16381.9	7848.38	17654	18381.4
2512.65	4300.47	9132.15	9758.91	10537.1	23646.8
3904.58	3502.19	3562.96	10226.8	39656.9	24713.5
3926.79	5015.57	9084.43	15561.4	7844.79	22753.8
8376	3868.53	3448.7	9030.42	13565.6	14918.1
4275.67	2127.65	10816.8	6980.82	25690.1	14690.7
3905.55	3664.59	20374.9	12599.5	9915.4	8538.15
5008.03	4220.05	3123.92	10396	20431.5	20685.7
5179.25	5002.1	8483.3	13781.5	14301.4	13413.6
5550.87	2167.94	3143.11	6210.09	47608.5	19090.1
3416.46	5130.34	15893.1	10341.8	13657	31512.5
3965.23	4761.26	8238.88	17339.9	11947.8	15146.4
3102.51	2431.35	7777.21	2046.86	12472.7	13120
2382.83	3801.86	16063.7	13369.2	33587.3	7720.8
2547.62	2156.18	3535.61	14256.2	20899.1	30407.1
4805.52	4159.9	9288.49	8484.3	17940.3	8693.73
4335.47	3860.47	3146.21	12269.6	33304.5	26697.4
3511.2	3904.68	4157.22	7334.39	14736.5	26947.1
2965.86	2720.95	21738	11704.1	9371.52	25088.1
2794.03	4577.12	17693.8	11275.8	5624.71	5919.43
3523.27	3607.45	9302.26	17451.6	22706.5	7545.5
4978.66	3645.82	16513.7	3402	13867.1	22165.4
2792.47	4724.38	8391.15	3537.78	5709.25	41914.9
5869.73	2730.54	21368.1	13715.4	9745.94	3201.51
6405.43	3253.7	10332.7	8352.38	18567.5	15743.1
5573.65	4002.69	13389.5	6378.22	5657.03	31329.7
2243.33	1736.75	6508.03	8888.01	24971.7	17124.2
1470.44	4033.88	5990.26	25962.8	8491	8061.42
2193.26	6051.4	2066.39	2882.58	12583.7	11541.4
5366.69	1565.03	8362.63	27431.9	27436.9	30941.5
2904.81	4114.91	10981.5	7650.16	15753.6	22870.5
5371.37	4946.77	8019.68	5692.61	21728	34910
5193.1	4758.08	24854.1	4593.93	13681	27103.4
4751.28	1743.78	14780	11636	14021.2	22846.8
4777.88	1508.13	2552.06	3779.73	17226.9	52594.9
7638.47	5255.44	8764.35	14469.7	1566.33	1096.72
3039.5	4075.07	15987.3	19542.2	20946.1	35763.4
6260.53	4353.68	13008.6	4902.53	17753.8	1730.11
4055.65	3147.94	6957	7294.34	12592.6	2935.46
3508.24	4397.16	8200.29	4608.47	13798.3	27816.5
3878.1	2809.1	1699.17	7399.01	19387.5	6153.61
2947.46	3692.93	40333.1	2512.65	14701	34684.9
3321.08	4008.19	6742.93	21405.2	14506.4	44159.9
2377.7	4108.05	20745	11918.5	11062.2	5899.92
1859.88	5270.2	10424.1	13008.2	9042.61	19718.1
2287.37	3556.13	2528.42	22365.1	7076.39	12327.9
3765.99	4702.24	3216.28	17237.5	8150.06	7875.9
5392.65	4354.37	18509.9	3685.85	23291.6	19350
6237.28	3649.65	10129.8	8184.91	31920.8	24352.1
4013.74	4243.17	23641.6	5261.59	23239.3	16894.7
1992.83	4344.14	15571.2	10262.4	28957.9	24853.9
2105.61	3833.59	7798.87	5173.53	17474.1	17929.7
2702.86	3708.21	3453.6	22837.5	17263.4	5602.82
2753.78	1820.62	7408.02	11107	7009	12689.6
2917.5	4947.17	9256.05	12105.1	9453.13	17888.7
5706.65	8687.46	15626.2	7560.94	4679.77	28638.3
3404.84	2654.07	6412.31	11943.1	19050.8	31065
2850.03	5684.59	5362.94	24588.6	19990.5	20093.4
2131.18	5252.16	14837.1	10627.7	26927.2	14583.3
1415.73	3040.65	10074.1	4472.32	26698.9	29943.6
3333.3	5098.94	1517.05	19564.7	25123.2	10594.5
4976	2513.38	17155.3	9831.19	25457.7	3028.72
6251.47	3046.52	1998.31	18197.6	21429.6	10214.3
2704.8	2408.84	6246.66	9579.87	24544.4	12399.5
3714.2	3654.7	4981.33	10936.3	5056.68	26676.5
2099.77	2067	5457.6	5560.23	8757.47	33097.2
4526.26	3218.28	6081.61	4241.5	3109.05	12065.5
5143.35	4544	9165.71	1478.75	14299.4	7846.56
4246.54	2358.11	19052.4	12578.8	2450.82	8619.1
2689	7625.12	6274.23	14640.7	7366.06	2081.37
3103.75	3332.97	14115.4	6897.65	9648.99	19748.2
5186.68	3672.5	2872.45	8318.23	22305.3	5320.86
3425.5	4513.61	2293.38	7880.82	15078.2	18388.6
4736.01	5281.24	20024.9	12763.6	33465.8	27621.8
2653.62	3284.79	24674.3	11931.5	38735.3	16666.7
2949.88	3258.53	17982	11339	15018.2	9911.83
5859.38	5216	3412.74	10325.1	8726.96	10485.9
3403.8	4463.51	17822	2647.18	9477.76	18362.9
2705.12	2893.26	7397.6	22848	33083.4	33470.4
6208.36	5240.75	5468.89	4640.32	35856	2011.78
2652.47	5164.23	4397.83	4895.88	12483.7	9539.91
5424.6	4936.92	1645.48	15254.2	21280.2	41577.2
3520.12	4719.38	14418.4	8182.37	6600.07	9551.35
4280.71	4981.79	15079.4	5631.64	16923.1	13883.3
3470.84	4680.72	6825.49	14593.2	20942.2	38418
3638.51	1662.37	1398.71	11014.1	14709	12495.2
6118.83	5297.39	8065.98	1480.53	15185.3	48438.5
2967.34	2784.48	16766.3	4852.13	8635.72	6817.54
3468.5	4417.75	4173.13	9286.08	20249.4	13381.4
5545.99	4528.54	5422.27	4973.38	22727	7984.16
1977.05	1364.66	3104.17	18955.6	5186.18	35163.4
3983.53	3178.93	10909.7	26233.8	12296.6	11505.3
2852.66	4992.77	1904.63	9612.72	6975.9	3495.29
2670.97	4960.1	19172.7	12994.4	12614	27666.1
1419.6	4750.42	13738.9	1314.57	10357.6	11539.7
3387.07	2605.25	8850.2	7708.36	46322	39689.2
3428.44	4269	3039.8	12825.1	13209.8	26659.5
2761.76	5511.78	14433.8	16155.9	10383.2	8857.31
2215.69	2370.38	25875.6	26447.7	4514.56	4109.98
4391.85	4233.06	9284.13	22322.9	10585.6	4607.42
2576.92	3907.04	14564.7	15309.2	9436.22	24059
3678.25	6455.16	2392.21	7222.41	12428.2	11420.8
4928.07	1510.11	6128.35	12691.1	14986.7	31682.4
3241.22	3081.12	1432.95	16547	6851	33168
3457.88	3304.95	17799.8	9490.61	10387.4	4950.87
2445.69	5374.24	3935.12	1086	18620.3	24183.2
1980.22	2192.03	12805.9	12988.1	7849.73	29375.9
2909.25	2617.44	6003.44	10941.7	10243.8	4576.62
2899.7	1626.19	9554.2	8381.16	11736.1	23042.3
4727.79	3655.77	945.698	13211.1	11155.8	21753.5
2122.41	4777.09	14306.8	5547.66	20966.7	3906.84
4319.69	4175.94	8671.49	6321.98	3686.64	998.364
3232.5	2677.97	5792.75	3026.23	19581.7	35041.3
6071.75	3229.15	2802.56	11206.5	11858.4	20848.6
6092.77	3347.88	19134	12778.4	1619.12	22032.8
3360.1	4051.83	6723.98	34382.9	18504	28417.2
4903.46	3025.12	8249.86	23364.1	29011	60902.6
4108.81	4468.12	9237.13	13944.9	30556.7	7678.55
3383.47	4001.5	17590.7	4599.47	11477.2	6932.08
3382.65	4286.48	14870.7	6577.1	5902.79	10937.1
2672.37	5960.16	12343.4	6865.04	12519.3	23772.8
1649.32	6060.77	16500.8	1489.81	12175.4	23582.3
5505.31	4369	2405.18	5993.29	7068.12	17194.1
3000.74	4667.57	12003.4	17904	6276.26	15494.9
5462.95	3697.68	12336.6	4252.78	15189.3	23532
2064.67	4563.33	7255.93	23898.5	2167.52	3837.45
2264.66	3193.22	7294.66	14396.8	13225.1	6413.22
3923.8	2176.27	15775.2	2007.71	8715.75	22236.8
2517.33	5315.62	3613.18	5114.47	15641.7	4553.39
4281.23	5517.16	19750.3	14830.4	6529.18	20534.6
3981.43	4023.8	1361.88	5789.94	7512.47	21292.3
2265.02	6030.92	8463.95	2446.91	5250.57	38747.5
3437.69	3681.44	16647.1	9031.41	24148.9	26956.4
3668.52	3593.22	16357.9	5835.09	8036.71	30666.2
5090.22	3327.5	12923.4	6138.69	26945.4	4457.49
2240.54	3868.76	19529.7	1610.06	19901.1	10325.1
3458.84	4989.22	4653.9	9874.75	13446.1	2266.42
4056.31	5350.19	7575.25	13262.6	26962.9	21242.3
4925.66	7768.56	17799.9	5412.9	14673.2	21422.7
1879.66	3885.5	3511.64	11851.2	10567.2	26522.9
3761.85	2033.81	9551.36	10485.9	21848	7184.74
3423.41	4966.49	4635.83	11923.6	5733.43	33080.5
4478.43	2813.19	3571.38	10179.8	8132.48	26893.3
3221.27	6307	18143.3	10384.5	14770.2	19472.8
4793.5	6241	11142.1	9129.42	15241.6	23935.1
2513.63	2907.56	15506.7	6372.81	36826	16832.3
5146.18	2241.72	14277.2	14203.1	6444.66	34384.2
7016.5	3188.49	14239.6	1606.46	6551.09	19141.6
4753.43	3355.29	3605.38	3677.8	5298.21	12647.7
2995.24	4494.88	12830.5	13667.1	21634.2	12887.8
4649.77	3860.44	8401.71	8007.65	11052	23923.8
2152.09	3559.64	4082.5	14712.2	21259.9	23019.8
2453.6	5459.97	24665	8010.1	15341.8	23371.2
3408.52	3627.93	10156.9	2675.81	27117.1	17543.9
3554.14	5812.29	1807.38	5871.88	14734.1	10136.8
3076.42	3844.94	12432.9	15429	13813.5	31201.2
2154.19	3584.25	4728.57	11108.7	6552.91	19273.6
2396.58	3797.18	40710	5480.17	23718.8	25985.6
2907.5	4029.75	11005.7	8649.86	21662.5	2996.44
3032.49	4825.31	15360.2	11770.9	5380.7	18707
4724.02	3531.04	14502.8	7276.75	14837.8	13873.1
2605.42	3592.91	10972	21687.4	2786.64	17146.3
3572.56	2723.25	16954.3	16193.9	28780.6	9930.64
3153.55	3414.67	1376.31	6748.19	17795	22680.2
5019.24	6422.93	19596.9	5471.77	8381.35	13112.7
1753.31	6531.91	18751.9	8935.39	23720.9	19149.6
3735.77	5025.49	1126.02	15310.6	18905.1	9689.32
4557.35	5072.49	2825.54	8446.56	17205.9	26210.5
3563.66	4015.93	12835.3	15682.3	20286.5	16832.9
3504.92	3509.19	901.196	5894.02	23262.5	18450.5
2867.29	4267.19	20666.5	10988.8	15639.5	14547
5266.5	6176.47	4360.75	3844.49	9947.53	4594.84
3077.56	2944.34	11792.9	5324.77	21496.1	34384.9
5066.53	1984.67	11534.3	2152.82	13508.7	49835.8
3595.4	3342.91	5432.44	4747.77	17979.6	18015.9
5786.5	4675.25	16289.1	8422	15439.1	25434
4333.89	3003.13	1812.56	8366.7	18222.3	21776.1
2501.2	4112.86	6912.43	10024.6	19287	18842.4
3178.75	4508.18	24794.8	7156.71	11499.5	30506.6
4304.35	4773.1	11223	9979.64	7350.88	12004.4
4558.8	2375.44	1332.58	15871.6	13540.2	26858.9
3392.49	4311.15	8888.83	10068.7	18173.2	28640.9
5246.04	3956.57	9203.77	14170.7	23390	14447
2129.86	4088.43	11424.5	5955.36	13291.2	11063.1
4580.87	6304.2	2680.61	1510.68	24276.1	14801.6
3765.43	3006.56	10821.5	8280.24	22541.3	3221.66
4275.82	4887.72	1574.81	36616.2	18856.5	2262.03
3302.43	5108.35	11955.6	6139.33	19389.6	7028.34
3194.83	4495.27	12059.9	25209.3	8008.28	13681.5
2786.61	4153.61	3093.75	1882.58	13563.4	6172.14
4405.15	4066.67	9537.11	1802.01	39733.6	5804.08
4484.11	4415.16	5708.45	11909.6	7089.78	18966.5
4361.64	3664.82	1830.94	10426.9	20871.3	23008.8
1010.75	3973.84	5939.55	1317.64	13108.9	19093
2877.07	4272.59	4755.25	11387	20300	23320
2674.64	3709.77	6183.17	8144.93	31281.6	13341.1
2761.7	3002.75	11619.8	12980	9673.82	28986
3736.41	4057.89	2630.82	1947.68	30417.8	2226.56
2377.07	1849.19	1216.79	6291.32	22239.1	15931.3
5135.49	3660.23	19764.5	4435.37	13652.7	26041.4
1366	3248.03	27606.1	10542.3	14114.6	18973.4
4812.05	4591.3	10093.2	6146.02	11506.3	14479.5
3039.03	5802.99	9527.93	14784.4	12359	22294.9
5160.69	5734.62	8061.89	5365.13	9894.84	2633.93
3633.42	1763.31	36657.2	15007.9	6860.19	16146.3
5675.77	1068.67	14119	8625.19	2965.42	12724.4
5405.38	4843	7716.36	13538.2	3566.66	9004.49
6354.03	4068.25	1948.23	1405.46	20193.1	5576.08
2576.83	4938.41	25058	14181.4	17222.7	2237.4
2808.68	4805.69	7171.03	14637	51066.9	22916.5
3271.21	3713	11845.2	23211.1	11906.7	27322
4659.48	3212.62	8227.94	3007.09	11910.7	7405.25
3076.48	2508.5	5295.23	15371.4	14018.8	15572.5
3029.49	5462	13810.9	3444.22	38834.9	25335.3
3129.13	3006.28	1515.88	14855.2	14166.2	5510.38
3857.75	4973.93	1386.81	1616.61	6658.69	26531
3785.22	3909.47	10046.9	8331.88	5772.47	24619.8
4350.08	5092.62	17288.7	7967.61	14500.3	30638.5
4825.17	5688.51	8278.36	7024	12528.6	29892.1
4786.06	2578.75	6537.88	11368.5	10022.8	17070.4
4800	4517.33	20320.4	9874.61	20643.6	24297.2
5076.63	4858.33	21797.2	11985.9	5171.88	18120.2
3346.95	5242.31	9661.6	1536.67	12998.3	18428.7
3951.01	252.469	8392.21	7157.38	14124.2	3026.18
3094.29	5094.44	7802.02	12505.1	15514.1	3809.08
2137.67	3686.7	24243.9	19947.5	9326.05	13660.1
4531.53	3127.96	11125.4	5149.88	23039.1	32917.4
3649.18	3559.18	8261.57	6970	28363.6	5100.24
6748.45	3764.7	7357.52	21953.1	12113.9	15558.2
3818.39	5630.58	22308.2	4465.88	10510.4	8723.39
3379.37	4207.63	6764.45	2966.39	3138	35295.5
1953.12	4270.48	5637.74	10209.2	19861	8076.2
3568.51	4431.13	16987.9	5623.41	34099.4	13022.6
3763.22	2862.5	10621.2	8814.05	11914.7	22170.7
4933.41	4055.84	6000.44	13038.6	6557.52	6749.59
3488.25	4059.12	27895.5	18432.5	5536.59	18060.7
4337.61	3105.11	1150.45	15497.6	21821.9	5649.93
4958.38	1717.18	30157.2	11568.7		5002.03
2696.12	3435.12	5873.88	1302.95		22914.4
2570.17	2541.31	5468.19	8601.52		19795.6
1384.23	4104.88	10493.6	7139.22		17342.7
2195.41	2793.75	3075.57			15259.7
6499.01	4463.1	2528.05			17312
4748.06	2411.54	8371.91			20958.1
5438.98	5456.14	19829.7			6083.32
2995.81	4249.32	24478.6			23884.4
3942.77	3303.31	3490			14824.7
3333.46	2191.94				29836.8
715.179	3681.02
4138.56	6937.05
2574.12	4517.92
5750.49	4865.96
2656.66	5265.4
4686.32	4818.19
3508.91	3989.15
4034.75	2299.12
2439.86	4294.5
3678.82	5485
2227.27	2635.91
4611.23	3053.62
4574.06	3393.83
6808.51	5189.6
2909.26	3282.23
3413.39	2939.04
2507.9	2722.07
2375.71	4795.02
2608.66	3009.72
4987.41	4549.09
1779.01	3719.51
2583.04	3105.36
4283.16	419.518
3411.02	5851.94
3119.82	2705.7
3154.84	2512.26
2682.53	2555.25
4357.75	5084.88
1967.28	4566.6
5445.42	4056.14
4784.98	5499.93
4399.15	3403.75
3278.29	5012.69
4047.14	4234.33
4907.47	6077.45
6147.93	3303.68
2039.39	2323.23
2072.71	3081.95
3521.08	3937.78
3674.49	6036
2000.84	3675.29
4723.8	1424.18
2993.5	4809.83
	3145.69
	3665.05

## Sheet: 7d wga
CONTROL-LOG	TRANSLOCATION-LOG	CONTROL-24h	TRANSLOCATION-24h	CONTROL-48h	TRANSLOCATION-48h
170.25	1326.06	4814.77	6168.14	2588.49	16027.4
400.25	1071.65	7680.65	5645.18	13161.5	10829.1
125.65	863.507	6161.11	3786.89	9042.44	12203.7
366.625	372.3	5307.17	6583.74	8637.67	5175.84
673.983	644.847	5015.27	5679.32	11744.7	10963
242.649	386.979	6964.48	8538.05	7838.13	4171.8
311.618	-169.448	6967.3	719.375	12158.3	5246.51
93.9118	1289	6586.33	5832.83	7270.29	14684.6
408.5	242.398	7413.77	6966.33	12767.7	12698.3
21.25	384.463	5531.35	4886.43	9912.25	-52.3718
248.462	974.768	6453.05	7663.64	11500.2	5421.74
87.8125	134.135	5004.78	6957.74	11391.1	11708.2
369.625	112.333	7100.1	5807.55	8010.14	6798.46
903.214	569.518	4976.78	3404.97	14088.3	7412.33
98.125	-111.643	6040.69	3953.95	4514.49	11315.4
176.356	277.3	7107.83	6539.13	14365.8	4463.96
755.658	492.868	4470.2	4381.77	12441.4	13043.7
350.028	590.233	6134.64	5917.3	5205.27	10522.5
10.9429	1181.58	6825.55	6301.58	2553.29	999.921
119.049	293.574	6162.5	3033.65	12830.5	4127.68
97.1042	110	7345.84	5305.56	4597.87	11413.7
577.353	483.523	5030.35	5888.7	3437.05	7787.29
469.617	770.875	449.114	4599.69	6065	7299.68
248.243	1171.94	4319.88	3786.16	8415.7	2953.59
-328.813	644.32	4214.33	7289.67	4671.75	16228.1
115.243	270.194	3407.36	6488.5	2205.84	9952.55
564.725	205.728	5706.08	4365.23	4737.3	12456.4
418.965	1534.99	3464.55	6168.71	3386.2	9287.94
112.05	166.708	8387.23	5841.06	868.974	9229.8
227.677	140.781	3257	2109.64	8868.74	18130.3
2816.5	311.965	7103.9	3138.27	3016.47	9562.76
236.741	1119.54	7795.61	7089.95	15125.9	5096.55
594.351	-198.229	4846.66	6594.34	10930.3	8680.33
94.2571	348.865	5752.98	7242	11000.9	6077.98
45.75	216.136	5704	8119.92	4046.19	3538.86
902.361	123.479	5088.81	1889.35	7473.97	12287.8
404.535	1301	2550.33	7185.63	3083.07	9151.07
258.674	283.904	4914	8013.47	12465.7	8673.85
346.917	71.1285	2155.23	5189.75	8021.75	10126.5
311.026	-211.792	4999.09	4674.94	2783.5	14548.2
41.7188	-53.3929	6841.41	3270.75	13157	13260.7
589.896	725.045	5162	6906.09	12701.1	5581.88
141.529	187.062	6289.4	7338.12	12440	5391.22
107.733	284.25	7594.42	3156.34	3672.11	2414.1
-137.736	1113.9	4658.76	6661.94	4083.61	11299.3
860.271	1021.45	3364.1	4720.3	5617.11	9703.02
280.42	129.083	4948.23	3528.84	3581.44	11079.9
807.917	859.67	5452.15	6316.92	2615.81	10690
225.493	319.053	7659.56	2093.96	4417.03	8941.91
731.222	1700.97	9281.05	582.562	16251.2	12832
563.738	291.875	7220.31	8797.88	56764	5131.86
740.299	-92.8646	3525.48	6062.59	5001.15	5982.33
124.721	1718.47	4321.83	6708.44	13451.1	5998.72
99.125	178.719	6158.3	11327	10600.1	4079.49
2100.44	-7.94286	292.667	5051.07	20752.9	13672.6
-219.279	129.683	5588.61	7031.27	2735	5625.47
279.417	572.256	5840.78	5192.14	5699.86	11395.5
-149.353	-26.4688	8252.07	6514.01	11718.4	9335.39
133.073	1000.75	4984.11	4400.67	14389.6	11014.2
587.457	97.3235	6349.1	8282.04	21229.2	66680.6
148.341	370.75	8104.62	6046.59	1118.22	4371.27
-3.34375	393.568	5056.42	8393.59	3372.38	3932.57
78.1429	271.619	3831.46	1896.14	12579.9	10970.3
340	859.75	5030.45	6878.43	15678	11078
1129.32	106.75	6346.23	5353.68	3067.61	10077.3
86.2604	213	9295.57	6679.1	8577.44	10707.3
110	740.086	5472.92	5228.92	2693.05	12946.9
480.5	245.429	8853.09	5786.17	5778.17	29995
151.461	66.3125	5513.88	4732.01	15237.1	2165.49
-77.1458	49.6458	5463.11	2483.26	11814.7	4332.79
771.892	470.917	7353.8	6742.65	7382.12	3386.04
251.083	1302.91	5658.5	4692.17	6497.35	10012
-131.375	595.257	6087.62	6464.76	5361.48	11885
70.4405	170.389	1942.7	5671.05	51911.5	4009.48
324	1266.06	5145.95	6306.95	13499.7	5640.31
134.688	188.75	2006.44	6317.49	12516.7	9591
142.591	116.986	4542.12	6913.53	11535.6	4191.36
508.278	104	3925.77	6837.91	9744.79	12477.2
473.314	758.174	6121.59	2675.92	3281.83	12218.6
576.444	594.66	5878.36	5830.53	6115.02	11665.2
416.351	813.771	5166.21	6521.23	11780.4	9899.85
1843.49	1364.37	8873.12	6160.32	19220.4	20283.1
-11.7616	634.833	4310.59	5842.48	13646.1	13116.3
412.559	101.25	7902.57	5700.31	16070.2	4874
122.667	259.986	4833.02	5167.27	7864.51	4059.56
39.25	522.679	7787.79	5555.67	4659.4	8967
396.965	139.42	9889.53	1952.7	4659.74	11195.1
105.719	448.444	6640.18	11878.9	17373.8	10909.4
148.897	480.944	3698.55	4437.8	9428.99	16204.1
139.778	1442.63	9997.31	6408.3	32649.8	9697.1
612.302	143.055	5747.11	4974.58	15621.3	13780.8
540.886	232.464	5469.29	5064.64	6788.47	12236.5
115	907.7	8916.83	4228.82	11468.8	7211.79
244.911	728.057	5142.86	19116.5	11292.1	4604.19
-33.7317	734.421	4560.13	7623.29	9744.61	12241.2
586.8	39.9618	14638.7	5854.45	667.75	12328.4
154.167	95.5972	7292.35	3871.99	3257.84	17317.4
1172.44	298.29	4976.2	4301.01	7072.78	8979.5
239.055	548.514	7224.5	4971.44	9126.81	11463.6
403.028	-121.636	3523.61	638.291	6173.36	20487.8
469.179	401.429	5697.06	6097.36	6652.16	8622.56
2862.41	201.854	2542.26	4942.91	11292.5	10971.4
294.413	117.365	2836.46	4971.32	8821.36	9480.54
256.393	-119.648	4307.94	4727.05	3549.82	8989.5
557.819	481.972	4038.5	4497.06	27863.2	10936.5
739.212	282.75	5716.46	4539.07	19999.9	13191.1
330.111	1701.83	6864.05	7244.14	10451.1	6963.08
1135.56	1825.1	5385.4	4113.62	10662	11198.5
116.214	1075.24	6389.7	5310.73	11782.8	8504.77
147.746	118.6	3311.02	5091.59	5159.95	4650.28
596.042	102.448	5782.91	388.785	11587.3	3705.61
1073.69	258.642	541	5233.36	2516.18	5522.05
1163.76	1322.1	6496.44	8251.29	10826.2	10299.5
86.6838	287.35	4221.73	5821.64	11642.5	13082.8
1048.5	307.25	5714.94	6869.43	9114.56	3587.79
488.603	686.667	5395.44	6541.83	2828.7	10251.8
-74.75	515.778	7130.82	3009.88	12705.7	11557.6
226.014	-141.174	7474.5	3151.49	4966.79	4644.15
259.486	53.5694	6444.99	8082.57	3723.64	10274.5
232.701	-40.8857	3498.2	7511.15	3060.86	5386.45
117.536	137.875	6278.52	5128.11	3150.81	13208.9
221.792	1364.92	6645.94	6003.98	10471	953.682
135.882	234.589	8662.27	6623.43	3091.66	10949.2
74.4375	164.65	4672.16	2718.93	2295.36	10075.8
404.892	806.774	4706.62	3902.52	5492.65	8931.09
73.25	226.674	5941.45	5368.77	12163	13363.9
238.25	124.585	6821.36	3806.17	4550.37	8870.05
141.321	-39.803	3932.54	5990.69	12066	6425.87
271.875	1082.11	4311.22	6193.33	9371.05	1694.96
-112.152	130.636	8113.07	7664.4	10656.6	29338.3
838.031	389.115	6054.89	286.875	10604.2	10050.1
206.329	1045.94	10851.6	5342.09	13264.9	9007.87
740.26	332.085	7659.35	7107.81	2188.76	12058
907.926	1034.08	5937.84	6911.45	14731.6	5751.98
712.188	287.75	6729.19	9403.56	3711.59	14750.6
668.5	-3.39286	4369.21	7088.7	14570.9	9067.11
-86.9437	988.579	4084.24	2649.73	5921.38	10925.5
518.341	1355.68	7090.81	1619.05	10313	13178.6
372.406	208.862	7085.06	5911.12	6360.81	19219.3
158.458	306.625	6650.84	5871.13	9995.28	11165.3
203.49	2382.17	3899.12	2629.34	6999.05	3865.72
127.4	419.387	6181.36	4848.94	12180.9	17759.8
708.667	138.21	6163.64	7851.5	3971.19	6430.13
261.25	559.5	788.25	5435.41	9629.29	8936.58
-25	257.434	2333.55	3847.49	12063.2	11853.8
189.2	111.389	3864.86	3932.93	5208.52	19103.4
416.554	1717.02	4861.39	-72	2133	4663.58
362.594	2321.88	5447.3	6665.96	5582.67	6287.04
2869.86	506.114	3861.62	4691.91	9519.29	9829.26
100.773	214.772	8563.29	5983.9	14004.1	13548.5
22.4853	385.115	5691.69	6430.06	11219.8	13250.7
85.9487	-94.75	7325	1275.77	7936.49	10505.7
342.147	630.806	5501	6222.84	15218.4	9386.31
73.7035	329.6	1409.89	6881.05	5855.74	10045.2
271.821	669.562	4649.61	6683.17	8257.75	5678.33
-103.299	374.809	6475.68	4586.61	11873.7	6119.39
220.357	125.778	4961.51	7084.28	12422.8	11588.5
222.993	1073.33	6937.69	4994.88	10299	37788.4
75.4167	754.759	5104.75	8401.87	12860.6	6747.9
189.475	22.1679	2893.03	9963.3	7980.32	15198.3
-18.6637	56.9861	93.3897	6561.94	5775.19	9979.86
693.554	840.969	6229.78	5795.63	9081.04	10358.2
309.031	963.361	8433.5	7494.06	12156.4	5837.73
344.542	197.207	6861.81	15643.1	17406.3	2875.32
288.385	311.799	3482.52	5276.98	4029.65	10658.6
220.186	310.333	8973.44	6403.02	13037.7	13434.2
271.864	-72.2316	500.426	5868.33	4643.58	7116.41
1015.83	211.288	3606.73	5293.76	12840.8	13741.2
474.229	91.125	7006.51	5968.49	10268.6	17698.3
255.413	979.21	5214.74	5917.66	11379.6	6121.69
225.674	117.212	6567.62	7230.83	3146.89	10376.4
182.643	1490.11	7437.1	3580.97	8238.9	6632.45
111.582	374.625	3575.44	6983.9	47820.2	13391.5
484.8	-167.436	5684.26	5985.75	5573.18	8609.38
197.938	358.722	6186.88	5987.71	8715.45	12592.2
189.022	698.542	1716.18	4734.88	10789.3	11795.6
60.875	-77.4167	1788.79	3204.86	11439.3	3840.16
743.25	578.922	8079.18	4776.98	13471.3	11448.6
507.071	226.465	11554.1	295.268	5672.34	5447.33
160.649	360.812	3719.03	7330.53	10968.5	10626
-1.9	179.726	6877.57	7008.47	10196.7	7343.67
583.663	636.382	9144.37	8128.73	22741.4	13386.8
218.009	74.1571	6808.12	6977.12	7615.43	12181.6
152.864	469.364	3770.09	3108.78	9926.94	12604.7
159.812	197.919	4142.23	1967.75	13283.5	11061.6
407.307	189.482	2939.84	6856.53	3264.57	10750.4
1182.84	321.038	5798.83	5551.07	11698.5	13019.3
38.9583	4.80556	7279.31	6590.49	8563.73	13886.7
391.1	78.05	4441.08	3620.09	5764.19	7483.52
336.616	83.7211	3958.33	4687.33	14988.4	2213.87
785.66	86.0179	2424.36	1440.79	5882.69	4683.34
154.407	1154.53	4210.2	73.9167	11651.4	5437.06
374.786	270.4	9173.41	2484.9	6019.39	3991.41
427.835	308.068	5359.3	5109.47	11342.3	12871.3
1102.31	796.861	5019.28	5532.68	9730.51	10304.1
-230.561	227.774	7491.24	3562.03	2576.81	7800
266.223	1099.83	5977.72	9008.3	6847.63	10209
189.429	167.833	7185.4	8068.95	9786.77	6139.44
8.86458	344.429	7740.13	4538.77	10394.8	13496
273.181	129.514	2492.16	4814.91	5286.46	34197.4
384.18	406.225	3475.11	4708.79	12720.9	9881.81
793.969	51.3482	2742.78	5866.29	7838.69	5008.62
329.573	18.7073	6014.42	3928.86	5702.05	36128.2
38.5	120.012	6530.49	6501.96	1207.19	18873.3
179.963	230.691	3636.08	4164.48	8036.03	11221.5
204.974	137.917	5574.1	5718.77	14535.6	9373.23
26.3553	-4.33929	8128.62	5631.27	10900.8	16773
493.236	807.704	5401.5	5710.36	20357.8	7904.08
312.5	162.708	2002.78	5289.43	8878.95	9066.27
895.268	274.235	6787.1	5116.04	17007.3	6829.42
197.742	573.547	6348.08	7575.88	9625.02	8397.77
269.302	778.781	6105.69	6184.74	8495.84	7442.5
38.2118	450.186	7699.32	5385.73	6842.82	7287.05
199.536	517.286	5849.52	8378.87	11885.9	11282.6
274.5	1634.73	6575.07	5571.06	3193.5	10958.9
302.792	444.785	2364.32	6729.8	7949.75	10680.1
363.074	70.9062	5784.6	5768.69	11291.6	4476.04
748.379	325.057	4398.28	5511.13	13386.9	7408.67
129.875	-69.2188	4418.36	6568	2016.56	7090.82
950.597	398.972	5827.12	3491.32	6118.9	9919.16
725.5	290.527	7287.03	2593.25	13525.3	2472
488.156	67.2917	3085.97	4957.37	6417.52	11619.9
57.6354	359.886	5557.09	3958.58	6784.81	18618.5
136.875	693.844	8180.42	6892.39	15903.3	12913.3
-78.1667	372.785	7654.69	6831.19	3984.83	11928.8
84.1912	311.545	4323.98	1566.56	10871.7	797.066
329.33	88.0366	8887.6	4574.91	3176.33	14598.1
2115	592.042	6398.06	6289.66	4819.01	5380.34
164.646	371.146	7016.96	5916.15	17079.5	13388
1123.69	277.188	5706.57	2595.59	23329.5	4289.18
123.632	242.042	5365.39	5588.66	15427.2	3390.43
368.944	395.951	6663.22	6903.91	5622.61	4582.15
1935.09	606.712	4731.19	3438.21	8815.81	11859.4
345.312	1648.35	6297.08	3147.72	2975.65	14066
250.636	938.935	7494.06	3338.45	45034.4	10305.8
583.257	763.438	2682.18	12834	3857.32	8197.32
307.379	422.444	4967.12	266.111	5950.39	10034.8
343.072	490.029	7875.75	5222.72	9682.74	6052.85
167.657	1444.57	5716.57	6978.85	4901.97	34651.1
367.363	1278.57	5338.33	7374.24	6331.6	4005.46
1309.6	678.333	4725.52	7681.2	13567.9	6232.34
246.861	970.946	4523.21	5101.39	10220.5	9634.82
355.01	170.9	9520.25	5429.86	19083.2	8249.31
213.25	-242.851	7666.06	6318.94	13533	9631.79
249.839	133.665	7830.73	7435.37	10962.3	11600.8
-43.0417	202.865	1491.98	8188.4	6642.71	6041.96
15.3403	93.6143	3705.63	6629.24	5244.49	14506.8
171.89	611.279	6752.51	7064.1	11674.4	11045.5
445.75	452.75	6737.3	5809.12	9480.3	3267.39
111.777	1032.62	4815.17	7067.32	5826.01	3924.56
2921.3	233.681	5640.58	5891.02	12709	10826.3
175.646	249.188	8054.58	5174.45	4094.34	7305
1247.5	-82.3854	6940.25	8875.36	2715.96	11820
130.167	98.3507	4301.22	6837.86	8732	11182.7
1190.56	250.302	5612.05	5224.94	11198	9825.18
658.5	928.881	2391.99	3699.1	6674.45	9351.97
875.167	917.712	5682.12	4318.12	6837	13195.4
182.222	129.236	5348.68	3599.31	5818.01	15022.8
226.833	199.982	4723.27	6134.41	5995.54	9379.49
290.194	137.486	5671.73	5940.18	7637.82	1754.15
158.667	100.91	436.136	7156.16	11406	8610.32
233.653	429.653	6043.66	2971.81	10433.2	3344.3
-20.8785	130.326	8042.54	2476.43	6975.8	13550.7
147.415	163.069	5192	6755.51	41815	12590.2
1645.26	42.7361	6992.14	6654.32	5689.77	7178.73
1473.03	94.5	5181.24	532.235	12277.7	3647.64
283.414	237.178	-56.1274	6106.3	9090.84	55157.2
1167.86	249.25	8590	6303.7	9766.83	2960.34
468.833	1056.43	6904.57	5177.68	12664.5	8399.51
111.781	122.743	4904.94	181.467	13380.8	4864.8
1399.13	-170.149	10161	5030.38	14005.8	7398.04
153.643	880.875	5867.65	1597.38	6616.5	28266.7
1103.33	264.111	7454.56	6777.58	6299.79	5117.26
661.218	-82.8333	5506.58	5244.06	11696.2	7119.36
295.906	994.507	2822.4	4884.46	14680.5	9062.66
688.583	523.3	5425.52	5665.5	9149.04	12555.1
350.25	159.757	9103.85	8320.78	19219.3	20795.6
520.722	640.4	9120.21	7917.9	4445.27	3651.45
572.792	113.685	6420.04	59684.3	10689.7	3615.56
234.667	236.064	4820.63	10123.7	6763.59	11606.8
183.59	2145.03	5483.27	6914.03	4652.49	17092.4
302.236	-264.585	5220.52	2450.05	19170.4	12976.7
444.667	1656.8	5996.28	4140.68	1746.8	8604.08
360.656	322.653	2048.01	6561.36	5018.89	6757.34
73.6042	264.469	4398.8	6646.19	13161.4	15284.8
188.167	-150.938	2698.73	7457.99	12135.1	4971.58
112.514	509.214	6065.55	9271.52	10604.8	12948.5
367.545	57.4028	8950.23	2705.94	3996.28	7059.32
115.611	153.598	5993.43	5433.64	8169.61	14703.8
196.536	411.478	7151.68	6009.32	12955.8	13900.6
211.036	71.1	5817.71	7196.97	10147.7	747.089
233.143	-89.6213	3408.15	5177.97	14346.9	7812.01
124.042	682.93	5682.65	6105.18	5435.07	4733.89
720.25	242.78	949.835	7443.31	16870.2	7242.36
10.6321	170.971	6627.39	7126.01	7852.98	12155.5
438.693	436.809	9723.81	4614.7	12834.7	4869.26
183.665	159.125	5032.02	7028	5450.89	5441.53
1210.62	94.9479	9613.13	5060.46	10064.3	9292.98
752.6	261.144	5721.54	5490.53	12655.2	10396.6
617	916.938	7927.53	5882.35	18636.5	12526.1
236.7	681.659	4257.03	4260.23	15743.2	6337.81
559.8	855.459	2309.81	3454.19	12871.1	5102.9
244	774.454	4130.26	834.829	12368.3	2912.9
1537.32	497.035	5236.88	3907.11	15128.8	10047.3
183.469	67.9018	4532.2	5973.03	12096.6	12114.8
180.265	648.012	7659.39	5094.73	2446.29	17987.7
510.136	418.798	6107.73	311.292	10246	6332.07
284.111	711.114	5473.77	5703.37	10834.1	3929.93
115.71	694.538	6935.71	5581.51	5101.22	2507.88
295.067	760.872	3370.22	3681	18389.4	4687.75
878.125	-76	6803.87	9087.05	13825.7	5730.93
368.833	156.613	6527.76	4431.23	545.896	10331
282.339	-54.4268	8273	9461.08	8704.14	24039.2
816.221	236.448	6204.49	6238.22	18008.8	4404.47
75.0625	503.783	8044.52	5669.16	2607.64	28034
-220.728	-43.3542	4706.99	7268.95	15567.3	2346.12
1293.11	463.236	5275.77	1582.77	8791.09	11897.1
-161.063	501.556	7965.39	5272.68	6952.17	9276.93
474.26	-48.2669	6537.8	10520.3	12079.3	18334.2
663.635	308.2	2437.99	5721.81	2648.13	10962
999.545	579.226	751.987	4954.56	10423.3	7588.77
176.327	60.9	6729.7	9084.12	15791.8	12778.1
-142.986	875.862	5483.14	6826.31	8671.91	2844.44
278.556	145.286	3128.89	6957.36	9885.52	11432.6
-42.2574	3209.87	1381.03	2407.87	13583.1	11777.7
367.129	40.066	5611.22	5539.17	15605.8	15004.7
403.929	116.779	5793.41	7837.14	8195.34	7394.15
752.882	3459.22	7717.18	7235.12	11245.1	12468.1
617.312	1075.56	4953.41	3693.54	8544.07	14747.6
841.125	423.657	6166.21	4232.08	14913.9	7359.92
376.025	412.325	3475.2	5476.2	13660.8	7496.56
454.583	59.0799	8173.35	5211.35	13579.1	9060.68
-147.457	771.51	5580.72	8659.58	9238.47	12030.1
232.139	207.557	6898.17	7057.48	5179.64	4369.7
186.417	228.11	7614.06	3857.64	22036.1	7491.73
104.4	195.111	7737.52	4676.24	14612.5	9823.75
346	325.135	6057.8	6070.62	14947.9	11597.9
417.111	522.2	11518.9	4959.98	15920	10384.9
338.472	858.662	5973.46	2444.4	11680.6	12146.3
643.786	332.056	4225.09	4787.69	6653.63	4864.62
1202.63	-5.28125	5333.31	8031.79	3735.08	4622.13
226.186	339.667	6836.88	6825.43	8423.8	5397.87
554.191	486.288	3488.57	8099.7	4935.11	10246.2
251.132	706.468	6052.66	4799.98	6313.85	15154.7
358.514	151.25	8824.41	7131.62	9064.77	8494.51
886.153	346.232	6426.32	6496.96	5781.15	5387.96
28.25	831.875	4144.7	2321.02	5395.42	9100.1
475.128	238.75	5044.77	8459.9	10655.8	11230.1
439.292	341.882	5500.77	5737.57	3992.56	10664.3
607.326	1479.01	8038.64	6383.09	11696.1	15663.1
41.6458	568.404	5344.74	4003.66	3094.9	2697.05
182.858	878.826	6468.58	5856.56	9251.79	3494.03
1273.29	15.7574	7099.63	3672.3	9186.35	5334.4
174.056	765.61	5291.8	8777.18	9166.15	11743.4
499.781	1030.48	5970.88	6280.52	10398.9	13075.4
203.286	209.844	4589.36	5716.01	11094.7	6649.91
311.597	137.662	1524	7398.7	5360.94	3017.92
124.977	657.091	5009.61	5368.64	2979.21	10392.5
-51.6354	328.274	7155	2380.59	11875.4	3236.8
865.406	-78.9132	7321.96	5165.77	4778.04	23295.7
665.74	64.2604	7418.06	7432.26	5135.27	3699
217.531	84.8333	1846.24	5090.05	7688.59	10325.6
656.062	140.772	3717.23	16695.2	15608.6	11026.6
-14.7171	1082.44	8264.98	5995.72	29722.2	16115.6
286.853	1171.36	4941.33	2248.28	14560.6	13355.4
894.231	-192.698	4217.87	5026.36	7042.03	13203.4
1467.83	448.278	8125.55	7313.14	7754	7166.01
538.819	306.423	4086.26	868.832	12159.7	11036.3
379.337	452.194	6253	5744.88	5548.07	17974.6
292.062	757.406	6805.4	3072.28	12595.7	13769.3
347.816	378.812	5335.28	3630.01	41968.6	7137.27
398.978	422.442	3034.27	4775.35	11112.5	13919.3
524.951	7.53409	6376.15	6071.68	12824.8	3068.14
124.083	361.986	5956.49	10245.4	11877.3	4378.4
61.4861	1171.15	5905	7248.19	7581.32	10198.5
531.562	88	6783.88	5807.69	10918.4	11404.4
198.646	305.958	56.5357	6069.56	7062.04	3619.92
245.143	850.875	5053.74	6147.64	12980.6	6821.35
-171.115	1136.53	3216.69	4204.81	12711.8	10248.7
930.611	235.361	7329.23	2235	16168.7	10573.5
88.191	311.521	5113.48	5587.16	10322.1	6986.73
271.156	250.701	7349.76	8778.29	9900.8	9446.51
377.411	270.556	4454.67	5520.63	1983.28	5592.52
669.677	455.296	7012.4	3564.78	9454.48	7151.17
948.619	535.665	4648.37	6717.45	3351.23	3905.58
556.569	174.15	7434.82	7178.33	7099.67	10797.9
226.75	826.75	5778.7	4808.79	3089.2	3181.45
582.448	189.458	5501.99	6394.29	7243.35	6441.62
-286.024	875.195	4845.59	4881.08	4997.75	10591.6
413.868	667.75	6791.28	4073.44	3292.47	8675.58
211.583	883.75	5514.44	5015.89	27009.3	29667.6
37.75	230.007	6445.14	5939	12430.8	7664.14
1379.44	157.853	7149.79	6131.79	13608	3911
1141.78	946.031	1222.97	3589.46	9038.53	11307.6
125.333	1367.68	3516.32	5462.56	10280.9	12532.6
444.684	-122.08	5419.3	2754.34	51931.9	8472.4
631.429	347.654	3328.71	7135.85	4799.71	9685.46
70.9214	784.128	6184.52	5829.5	12202.3	10419.6
777.594	2638.64	5872.5	2641.57	10376.4	10884.1
447.393	315.851	7743.2	6959.78	8586.74	4264.44
473.771	1078.26	7568.11	6927.75	8697.66	14518.7
171.198	1183.28	6398.46	3884.72	7300.27	11304.2
98.6507	620.885	5755	5683.72	7470.47	10247.5
206.016	177.206	3840.71	4271.31	6133.61	17311.8
131.232	372.441	5513.99	5921.09	4515.65	13153.2
537.312	-79.4536	2522.63	4528.89	3906.63	13371.4
-14.7083	684.354	6437.38	5103.59	14868.1	9740.41
1005.97	921.643	6834.49	10083.6	13863.2	8934.27
316.75	35.061	3227.15	5392.86	6634.74	12976.4
202.031	70.3333	5970.71	4377.16	4890.03	13119.1
938.409	564.571	3797.48	5639.78	17776.2	8900.09
484.43	636.903	3676.03	606.318	9011.77	14444.7
432.829	302.25	6414.95	8222.54	13277.2	9745.58
325.348	980.585	3178.91	6145.93	1874.48	7877.8
-3.44792	252.931	11630.7	5561.59	86608.2	4911.79
33.8864	145.118	6825.72	7190.33	8896.73	7294.45
659.487	133.839	3311.22	600.038	10233	4487
-221.479	234.566	7234.36	1982.09	8678.06	9631.09
1915.64	487.757	4189.68	5543.65	14319.4	4727.04
196.042	35.6806	4667.88	5597.67	6496.07	5773.59
697.708	65.5139	5937.22	7288.49	22153.4	22519.5
381.397	503.333	2461.47	5133.7	15763.1	3412.33
1464.49	57.1042	7625.37	5899.42	2107.92	3017.7
278.132	834.694	5343.02	6671.21	47057.9	11216.6
119.386	289.015	5302.65	3735.61	16350.6	9323
149.5	259.836	3685.98	7853.86	10305.2	4414.79
100.964	502.951	7293.8	6509.91	12814.6	6279.21
432.282	-16.2411	6778.96	7057.1	2326.9	9058.88
49.5278	260.107	7812.83	6449.2	10649.1	9748.97
90.2292	-76.9412	1951.46	6454.79	2230.78	5470.8
242.451	1120.21	6750.27	7954.55	6144.99	4269.66
-143.801	1480.28	2230.08	3669	16297.5	8968.93
593.446	196704	6493.61	5360.17	10604.4	9347.32
47.282	181.196	8083.33	6352.93	6397.05	12806.9
521.722	-98.9268	3568.39	4886.01	15706.8	11360.1
1729.44	67.6	6372.22	6314.86	3368.93	15763.9
36.9714	291.457	5843.38	10919.4	12738.7	12119.3
167.833	279.111	3609.76	5657.88	13485.5	11106
204.526	213.028	9013.51	8334.68	12408.6	14942.2
23.2179	374.511	3224.5	5607.22	2382.66	15108.6
-13.1111	583.366	3985.37	5417.45	13758.4	7428.33
252.208	350.7	3414.45	5138.76	2443.24	14933.1
20.8889	464.848	6970.86	1918.07	9189.04	8693.46
433.625	1608.46	4141	5266.27	5388.52	2308.17
582.254	52.7639	368.083	5865.9	11236.1	9740.3
2.20454	332.527	6105.82	4906.44	11273.3	6686.97
275.689	3052.07	4279.67	4048.06	7785.65	11609.8
2484.35	557.871	5529.94	5241.56	14081.5	10688
200.05	202.5	5241.96	5073.45	2206.05	11824.4
439.507	380.735	7794.72	7499.36	9926.92	7865.21
-1.17647	484.812	2441.37	4135.67	10385.4	2700
443.464	258.094	9052.46	8392.89	4831.84	11798.1
-7.06696	1000.44	4746.09	5796.12	4596.38	9870.3
-213.834	206.403	8015.12	5828.91	15185.5	8966.18
84.6964	245.45	6351.05	6307.68	8671.4	11690.5
589.393	866.019	5029.05	7206.22	10610.2	11298.2
204.358	229.167	4730.8	5764.34	11165	10637.8
869.857	212	8192.75	5523.2	1796.33	5770.56
243.714	74.8839	5784.9	5092.99	15732.8	7530.99
594.517	206.267	6493.33	4343.58	15536.6	1740.16
198.951	140.167	6326.69	2098.82	10325.3	7825.01
376.551	103.115	6034.26	6346.42	12713.2	12420.9
307.844	617.556	3046.21	5466.52	12877.6	5117.44
407.085	522.115	5091.78	6760.77	8668.98	10569.3
46.2986	134.989	1585.42	4291	4733.31	9038.78
197.375	342.159	5913.9	5795.69	6671.21	15069.8
161.986	167.077	5250	6554.36	10305.6	2860.78
125.371	298.14	2253.26	350.595	4704.08	14062.2
1274.25	90.5643	4418.44	7507	7557.75	10996.4
277.357	179.566	2440.6	4986.12	5395.03	8378.65
433.403	239.438	6555.99	3882.16	13880.1	11903.8
58.875	197.694	5995.42	8429.34	13784.2	8995.83
771.8	303.335	5284.76	5819.99	11335	13268.3
190.75	690.029	5414.44	1700.35	19003.9	11539.7
581.691	346.219	4657.64	7838.32	9581.54	30211.7
84.5694	163.942	2084.76	3077.8	11188.1	17313.8
174.776	187	5806.25	5678.91	10632.4	3902.8
198.538	198.625	1563.7	4751.75	7370.52	4395.42
459.884	254.153	6365.71	5799.88	5536.91	13193.2
284.682	102.906	2041.76	6212.64	12110.1	3802.01
296.25	79.6667	5490.66	4365.68	10285.1	4990.92
191.765	522.25	5210.19	14767.2	15164.7	12802.7
207.5	223.304	4511.36	8778.39	14219	2221.12
487.229	139.847	2371.83	4545.2	11361.8	10295.4
302.086	128.107	5144.24	4857.51	17741.9	9489.81
847.419	321.934	5842.87	5828.2	8338.88	7955.86
235.993	1488.1	4563.12	4393.53	11878.6	6952.92
348.868	479.015	5346.35	6389.92	16589.9	8862
229.341	1465.59	6139.17	5087.96	3512.73	9051.29
364.764	737.8	6777.37	9446.42	11957.2	10409.3
230.146	843.299	3908.3	6733.5	29413.3	11123.2
38.4737	5.96528	2701.5	9171.15	9350.46	9117.23
2398.87	338.114	3857.25	6521.3	12617	9456.91
78.4643	829.25	6323.04	5469.27	1657.81	3115.88
209.094	677.564	7554.06	4435.69	4223.38	7907.25
485.179	1188.95	8461.15	6551.9	10820.1	8650.52
313.611	1155.83	3564.03	4410.98	3906.17	12784.7
198.147	1152.5	5398.66	6192.39	10935.4	15042.3
434.494	867.509	7055.72	5339.41	3025.78	8293.3
391.179	584.236	7635.28	3723.77	11279.6	10657.6
307.354	807.75	5158	2037.05	14841.2	10745.5
794.281	1110	8305.64	6438.83	15602.4	9724.19
119.005	-152.948	7306.03	4741.14	2456.1	4839.11
202.286	387.719	2466.04	2512	14680.3	8038.99
184.879	738.857	4377.02	7437.44	12791	7907.23
151.75	1751.84	5156.57	2150.77	5797.49	11190.2
444.685	624.441	9048.78	2429.17	11667.2	12769.5
-32.9896	183.823	2192.56	5693.22	3173	6792.77
1048.2	1841.31	7825.3	6554.04	13390.4	13630.5
-7.58333	182.571	306.494	7288.34	14870.6	9328.56
256.426	65.7014	5813.5	7769.33	14685.4	11703.1
6.13194	179.991	6608.45	4983.67	9966.81	4573.86
865.01	1021.82	5665	4932.12	12758.8	9031.23
197.406	373.006	7002.95	3462.59	14635.6	15015.9
77.9412	732.09	7643.44	7933.2	13409.9	7345.03
347.445	360.951	6306.51	6522.38	3092.26	16225.3
250.056	451.412	6038.53	6565.72	13445.7	9929.28
222.625	40.3993	5389.04	6310.84	6374.67	22938.9
275.125	685.472	9440.91	5124.22	11551.1	9782.85
159.004	962.635	2234.57	6220.89	11009.5	14283.5
691.993	825.085	6943.21	8507.05	4354.6	13376.6
709.125	662.964	5365.4	2864.24	3321.24	11840.8
401.809	487.875	7006.7	6301.28	12996.5	13810.8
382.997	417.354	480.625	8976.26	16681.8	13581.7
2050.68	2326.16	6617.76	4474.07	4115.76	35671.1
171.917	376.446	3506.26	7133.76	5413.83	5277.74
354.802	766.621	6053	3992.3	5566.52	12928.6
198.521	376.975	6618.56	5864.57	9231.94	8192.96
256.312	617.206	6180.59	4832.48	14735.6	8562.97
275.478	350.279	7472.38	8170.09	4590.55	10085.4
169.854	301.492	4802.81	364.5	3946.32	11868.4
-157.099	614.84	7225.3	9375.06	2386.49	12432.4
969.378	-135.787	6413.69	5524.88	14857	13623.3
88.2778	1153.65	4761.75	6228.43	11652.8	6122.53
517.371	25.875	9086.13	6425.14	12134	10032.8
403.201	162.312	6022.19	6304.09	13062.6	8580.51
610.403	209.831	10193.3	4752.01	2295.29	11965.3
320.375	95.175	6414.02	5660.68	11208.4	11862.6
1256.5	390.125	4759.3	5189.57	10864.2	11809.6
429.296	325.526	4854.16	5176.61	807.903	14478.1
118.057	260.75	5393.21	7792.26	10101.4	11847.6
24.809	83.95	6573.71	5134.88	9848.25	16234.9
405.976	456.402	4698.46	8104.88	7923.68	3090.25
1928.86	193.625	6694.84	6629.34	9419.38	14222.2
377.846	178.321	3722.73	5826.51	11132.1	23332.8
158.25	1432.24	4188.46	6521.75	1241.25	8669.85
-24.1667	580.946	4777.09	5321.71	13374.7	10644.2
242.054	41.1146	7068.35	6892.87	7377.87	11097.7
389.5	114.938	224.776	4881.2	4142.04	8956.91
8.55208	228.556	6505.33	6289.86	13861.7	9000.1
453.4	582.862	6526.74	6192.88	10875.7	13892.4
240.139	557.014	6582.65	6827.65	8833.63	11258.7
337.771	1115.15	5321.1	6407.28	14171.2	11190.8
267.268	90.6181	10574.1	3910.41	9034.29	11740
500.222	149.891	5792.08	8043.91	5028.78	11373.5
325.125	-7.59559	7393.59	6130.51	4333	11087.6
241.966	407.451	4685.81	6618.25	10565.2	3717.91
225.25	278.114	2898.82	5327.98	5815.24	9464.82
466.875	743.706	5838.17	10248.4	17945.2	6488.18
617.134	123.857	4743.14	5437.96	12188.5	14111.4
55.75	182.464	6139.85	4767.78	11196.7	8691.74
481.957	87.7143	5481.99	11143.1	2767.94	2999.7
378.375	804.156	-49.0781	3236.51	8333.8	10939.4
2000.97	231.764	6517.33	5008.65	10831.8	9323.58
941.013	233.643	6671.46	5667.07	1416.52	4616.47
351.976	386	6415.69	7929.05	14516.5	7476.34
374.773	167	6421.01	7286.34	49443.3	16309.9
975.997	567.347	9012.6	4863.45	11187.2	13728
222.593	852.094	8632.33	6622.05	2709.14	11115.8
159.948	521.028	5742.8	5275.02	6064.85	5906.83
329.596	420.643	350.118	5882.83	3375.63	5600.65
-9.13194	700.628	7222.09	9897.63	13689.2	7205.87
404.103	292.458	5927.27	3252.64	2958.49	12460.8
1262.55	114.038	2483.51	5724.56	2153.21	9692.45
476.389	218.45	3728.2	4697.37	10885.6	15130.4
400.729	1093.07	7769.61	4651.27	11357.7	11317.7
530	-5.725	10577.6	3801.68	15247.6	6428.16
292.454	774.044	4974.58	6837.55	6129.77	12286.2
389.589	509.296	6714.06	3908	12563.3	2827.81
701.282	72.6506	5088.11	4726.52	12433.6	14876.3
13.9375	70.7429	4466.64	6158.34	14459.7	3208.46
545.847	84.4929	6050.98	6677.47	11972.2	82490
221.118	334.667	4181.71	4593.1	4845.65	5002.29
803.389	1214.11	6232.31	5862.68	5170.23	7538.59
405.562	90.2951	10774.5	3273.2	3249.85	4315.65
399.821	360.025	9602.12	6642.69	11707.9	10884.7
266.993	296.729	1409.2	5260.64	12106.5	13254.9
70.5833	2198.81	7375.71	5487.58	14261.7	9154.74
105.974	609.969	5254.73	7228.36	10469.1	44592
413.137	136.831	5705.94	5662.21	12780.5	11665.2
-147.892	543.457	6424.49	5656.82	2973.28	2022.66
181.091	835.167	906.911	2889.52	5506.2	14567.3
263.195	616.583	6737.2	7815.98	10385.4	10725.4
264.179	751.67	75.0122	3026.49	11577.8	-12.7976
420.903	277.2	5530.72	2519.24	14754.8	3267
1015.03	856.125	7203.97	7569.87	3766.75	6412.05
713.829	303.652	3035.82	5759.71	5950.47	2548.88
231.329	181.625	3455.54	5432.54	2895.7	3243.78
340.29	295.289	5816.74	5903.9	3027.57	10169.3
-152.708	275.286	3139.43	5919.55	5749.82	3048.5
390.312	575.778	1770.18	8423.53	8208.71	7205.06
447.056	234.287	5845.27	5095.85	2651.56	16731.8
176.812	121	6085.16	6719.72	42500.4	10317.8
71.4062	1341.33	2534.83	6968.45	13383	12011
121.312	411.007	7025.5	6504.57	12439.6	18191
319.546	365.361	6015.25	6600.06	16599.9	6530.66
386.889	189.795	5730.21	5999.7	22016.9	8792.62
301.34	1142.99	3099.97	5814.6	9998.39	13297.9
985.142	1371.74	8902.05	4875.66	22504	14204.2
284.424	-316.364	8159.3	6302.23	11503.4	8251.09
149.514	842.335	5511.58	5696.7	57676.2	8231.27
149.429	249.607	8998.76	6604.49	16902.4	5700.44
563.118	320.803	5667.83	6615.75	11595.5	2061.91
2528.93	769.178	4151.92	7198.52	11412.1	12177.8
245.125	502.302	7857.67	5978.38	4534.88	18374.9
181.575	150.454	3224.08	3360.94	9903.12	12203
589.809	146.812	8075.65	8260.01	6929.33	9085.76
80.6161	313.222	494.44	692	11196.3	6470.28
-105.341	265.604	7244.56	6344.06	11748.3	12314.6
289.802	628.4	6126.41	6549.69	12514.4	2942.98
16.5	441.089	5666.88	7463.94	10302	12274.7
241.143	525.879	4811.31	6525.8	10546.2	3640.82
1584.75	517.464	6228.01	7010.77	8136.63	17016
101.973	1521.29	765.317	5542.92	26463.7	10845.3
-136.379	241.488	3964.12	8068.68	7735.4	13779
262	169.781	7629.26	7536.03	5863.1	12168.5
552.531	-131.232	6579.94	5269.24	1595.68	4657.82
1895.15	546.198	6845.61	3218.08	3514.3	4945.64
231.554	381.464	7019.21	6481.6	25425	16242.9
-60.0476	1172.58	3042.99	7037.82	9345.92	6692.03
-62.25	449.656	5311.21	8194.13	4113.44	5462.77
413.176	569	6252.56	6360.94	13235	13042.1
494.555	12.3889	5568.06	5490.53	11699.6	13651.1
329.854	634.312	7284.54	6206.64	10746.9	12816.8
571.443	694.857	4643.61	5994.67	1721.71	13054.9
441.309	424.167	5689.17	4927.71	7636.62	6571.99
277.654	739.805	6549.37	6962.75	14312.8	5654.21
385.278	514.542	6857.77	6205.38	3567.25	10516.2
766.84	495.392	5350.98	6115.46	10372.5	14127
533.384	349.664	6183.23	5791.98	5440.05	7354.27
883.635	433.939	5083.23	4246.09	7158.09	21095.1
287.938	415.375	4398.86	5346.89	13095.1	6849.57
318.107	414.292	7776.77	6215.72	11445.3	6941.12
322.656	-23.5263	2353.97	5911.93	5163.11	10853.9
33.1393	1185.99	81697.2	2132.49	11409.5	8660.85
320.857	948.896	5579.66	5645.14	9665.63	16240.6
-133.069	497.15	6271.32	6527.89	3418.92	16070.4
335.176	143.938	6063.64	7326.88	13027.2	4550.8
87.25	71.3784	6186.8	4876.18	19358.7	6399.59
285.736	506.979	6055.07	3486.44	4968.6	7395
574.885	666.657	7126.27	6171.08	13101.3	8966.95
370.787	945.427	9022.34	5468.16	54196.2	11584.5
69.3125	-4.02083	6744.58	6829.3	14687.1	13210.3
89.9286	1092.21	2626.64	342.375	5827.06	4768.62
186.586	486.174	4449.62	2157.19	4330.3	8004.98
1657.63	507.684	2099.66	5645.08	15404	8425.42
1496.65	1064.57	2341.57	495.134	2483.01	13236
204.412	1741.77	11827.5	9450.91	11223.3	16549
948.5	474.036	6966.12	7970.06	3764.28	5549.82
255.621	643.205	6147.86	8333.62	3135.71	13399.4
1034.25	257.455	5248.33	5567.61	6765.16	9922
474.757	1675.88	5606.04	5568.81	14298.1	8873.47
277.594	269.297	6089.97	4818.56	10543.2	5321.5
410.45	1718.22	7238.01	6412.49	11158.5	13195.1
157.573	997.875	7171.36	2973.95	7385.52	16846.3
293.958	1421.94	7924.65	7786.04	38415.4	19022.5
331.354	773.746	5115.29	5023.24	8409	6679.75
-210.929	1512.55	2553.98	2685.4	15094.7	11963.6
337.273	204.579	2847.79	7162.1	10453.4	7341.06
109	722.99	6041.12	5092.97	11572.2	9164.74
445.265	-35.309	6052.57	3571.71	6005.05	11073.1
511.379	249.625	5649.86	2730.33	11054.6	12951
217.229	128.184	4628.97	5565.2	9930.91	2462.14
364.361	609.354	5576.88	3820.69	5773.44	306.261
491.454	86.6528	5238.03	5306.9	3362.19	8675.91
972.839	895.257	5513.16	5348.29	1883.4	2608.73
26.8188	257.546	8325.06	3692.99	50191.6	3120.36
310.833	-37.5	7211.65	5322.39	5351.05	4963.91
193.75	533.841	7768.74	7261.33	9190.81	11787.8
700.107	856.971	3969.26	4131.04	8397.83	6298.45
448.764	22.3809	5317.76	5282.14	3153.31	10339.4
205.194	76.1429	9176.17	7016.55	4493.39	16226.8
-217.343	536.882	7987.85	4042.82	8977.2	1292.48
351.335	706.382	6687.85	3140.98	34943.9	8292.71
50.4107	172.232	5453.53	4223.32	13351.6	10480.1
313.677	399.393	1264.06	255.596	13486.1	10149.4
5.41071	455.706	4715.33	4292.6	10546.8	10844.7
129.062	312.025	5055.44	3707.54	18209.3	11646.2
307.086	688.938	5841.1	3841.03	2502.68	6763.37
1234.89	140.287	5397.27	3133.78	13282	9473.81
291.841	0.978571	3612.45	5908.3	7693.4	7172.63
166.556	878.705	9370.43	5681.75	11981	11621
257.2	1190.62	13017.2	6819.55	6303.31	13375.4
504	899.663	6757.36	5280.74	9322.73	5027.64
161.004	210.764	5711.32	6888.89	1683.16	13081.5
127.151	349.771	11624.7	6984.21	4267.56	11415.4
8.81818	281.904	4944.75	7507.1	20254.9	10440.4
1328.77	635.896	7966.77	3829.38	24305.4	12183.1
-22.5833	-59.0821	7649.76	6479.97	3186.14	16563.3
97.5556	142.521	4229.27	2016.83	14273.1	13991.6
-99.8889	-36.9091	5850.27	6778.67	8492.88	8854.07
460.654	1668.21	4357.23	4069.91	3005.98	11834.7
976.461	369.643	6591.44	5878.23	2918.51	18767.9
417.152	374.121	4836.64	2310.86	11877	2476.38
21.5972	359.179	5794.54	5633.47	6079.47	8049.34
921.125	409.301	5375.77	4830.84	14243.8	3829.01
1592.56	106.708	7006.41	2911.5	9670.31	11552.7
744.18	1059.4	6029.5	3107.12	17436.9	3065.83
318.722	278.589	3438.54	6927.7	4841.33	2661.88
912.708	369.847	6589.44	5713.02	4018.16	12336.8
326.417	-18.8293	6236.24	7318.62	5253.41	12694.6
1202.83	-112.463	6070.81	2583.81	6591.71	13351.6
1120.29	489.193	5359.5	4160.82	12384.9	2317.14
1140.2	239.893	4216.4	6470.25	11583.2	27659.8
85.9301	803.861	5819.66	5011.31	8699.33	9323.18
683.635	691.714	8069.35	8996.86	12581.9	8115.3
1722.19	455.025	4724.88	8242.55	9983.48	12296.6
308.814	905.357	7485.69	6801.2	4460.18	12952.4
707.193	1066	6114.4	6582.4	15190.5	4583.67
157.087	32.0417	5566.52	4851.58	12652.5	16449.7
244.597	98.0488	3733.94	6726.44	5786.87	1924.4
224.098	500.971	6738.1	5547.2	9684.82	10447.1
2020.76	-120.153	4248.98	5907.1	10853.1	14264.2
422.153	167.875	7424.25	6148.26	8024.23	9308.75
482.143	401.26	5578.79	6257.62	3571.79	6370.86
2028.3	180.5	8387.24	7319.64	9707.06	10846.2
329.286	470.284	5228.94	8019.99	10455.3	14077.5
228.542	202.363	7027.2	6196.06	9682.95	9057.57
703.571	201.029	4409.51	930.66	4003.97	10847.1
297.893	897.179	5792.53	3635.37	11800.8	8959.81
223.062	204.438	6875.11	7995.78	6111.98	59987.5
701.629	37.1111	4961.69	4997.11	3304.49	2300.36
1415.66	-77.6	2480.41	6560.64	13749.5	10913.3
0.7375	19.2571	989	6909.19	13450.5	6216.57
27.1103	515.056	4932.42	7015.6	13365.7	129.52
89.5417	-97.9063	5647.23	5878.33	6923.32	16265.5
1031.45	-178.073	4309.24	3119.58	17415	11130.1
492.156	259.551	6915.46	6637.45	11224.4	11247.5
575.801	688.403	6711.65	8262.26	4684.56	7282.31
356.792	306.16	2550.89	7794.44	8118.19	8587.27
494.799	350.875	2754.2	4251.62	10884.9	16341
285.065	381.667	8873.54	8007.19	11641.8	8575.44
1815.33	2199.26	5211.4	5637.03	4853.37	7824.69
236.464	188	2380.19	2320.91	15678.4	5085.24
1547.37	72.5294	2431.67	5209.18	12065.2	11055
439.688	357.711	2827.99	3562.06	47186.8	38181.5
159.884	1214	4456.94	7049.65	12814.1	16524.5
135.028	668.899	7038.59	6008.27	3034.08	12636.1
529.094	29.5	5646.96	8294.12	12273.2	14170.8
504.438	116.65	6345	7251.56	13833.5	14328.1
269.092	281.607	5998.52	3788.62	6692.72	6967.73
397.68	583.25	5544.14	4515.17	17903.7	6164.03
605.086	228.079	6320.42	7504.71	9696.41	13649.1
392.812	320.325	5717	3279.7	5149.8	15988.4
20.0349	-6.33929	7813.81	4076.26	7804.25	6682.77
553.99	329.143	7088.99	583.316	7506.25	14142.5
874.904	181.482	5218.22	3027.44	10198.4	12803.3
356.188	1303.39	5626.94	4402.98	8568.33	12482.4
355.583	2933.98	4738.71	3747.77	8609.92	21304.8
-89	137.071	9814.95	3334.72	11005.5	3187.57
501.679	325	6277	4716.88	4612.79	4357.91
-65.9036	284.476	7280.31	7359.57	1854.37	5190.24
686.229	225.917	6094.72	6306.44	2461.65	2146.52
62.941	213.812	6207.8	2822.45	13073.3	8157.59
866.934	325.821	7189.51	4655.53	5700.56	12238
37.4007	9.71429	5601.75	6496.63	17647.6	5281.18
406.458	88.3536	5545.08	7777.91	11596.5	15948.1
465.28	1327.23	8853.59	5454.43	6122.48	7162.57
787.125	161.688	7803.4	2281.82	3022.37	10921
3156.76	171.156	3989.8	7834.35	5879.83	15339.1
102.891	509.896	7968.05	4139.66	3384.28	17522.3
538.554	281.931	36421.7	5018.93	13154	9879.18
227.45	217.357	6209.12	4870.38	4392.92	12300.3
1232.69	37.8	6046.88	6383.22	30679.2	11805.6
1239.78	160.375	6122.91	4022.03	13270.7	12528.6
1059.22	-64.1875	6255.36	8001.83	43604.5	16887.6
497.913	2461.88	7527.35	6058.75	15954.6	10464.2
410.097	296.429	3674.67	6234.71	8488.97	10964.6
731	325.698	7719.2	4689.08	12399.5	8838.66
166.079	150.312	398.962	5087.23	10282.8	18160.8
-48.3611	268.281	6675.66	6916	8628.28	2969.43
82.1176	203.175	1799.88	3517.96	6378.83	12452.1
201.396	246.504	991.229	4752.26	13239.7	8128.3
696.972	204.729	13077.2	6009.78	9706.82	13025.9
233.529	114.472	3799.47	7327.38	9779.27	4169.41
310.765	196.812	29172.9	2686.25	9633.85	11005.3
998.059	220.181	6191.34	7454.11	16509.7	12543.1
91.875	236.281	6743.13	4657.51	12773	8905.72
1018.78	2.61538	4057.29	7594.87	15254.5	8780.29
216.312	-19.1	3919.32	7109.39	4370.23	7160.12
624.381	152.389	5631.91	6774.59	13341.4	4524.44
130.167	1225.82	6757.33	5047.62	8396.95	9768.24
915.169	350.538	6552.95	4959.6	7158.48	18653
361.107	196.5	5362.19	6512.47	15242.2	5657.63
-34.1563	727.964	3874.85	4113.72	12123.5	12015
93.0938	743.812	6618.95	5439.38	10517.4	6678.51
726.208	-97.6125	2304.2	8400.57	6703.2	9239.15
206.236	179.696	7331	3158.95	13516.2	6364.8
348.148	794.143	3714.82	5514.48	6428.46	15967.8
1.42857	350.25	5236.31	7778.23	12057	11053.5
219.778	387.469	6875.82	2799.12	20951.2	8773.46
301.417	738.507	7455.57	5347.33	4470.41	16728.8
336.21	-196.597	5417.7	6010.13	10959	11982.9
411.955	273.496	6748.3	7082.34	10242.7	14176.6
51.9896	229.375	115.688	6201.19	10801.1	5846.68
266.714	248.696	3796.85	7140.39	1729.48	11604.4
689.667	67.8429	7022.11	6548.53	10252.9	2296
432.628	266.066	2717.79	6113.59	4642.22	12319.6
599.25	185.529	5308.22	2243.82	10279.2	1931.76
171.978	-12.75	286.551	6451.84	7001.19	10260.2
140.162	425.593	2641.75	5740.3	7845.16	10762.4
196.486	67.3603	3253.73	6699.19	17098.9	18641.9
850.812	629.611	663.167	1753.06	9829.28	12718.2
543.641	-96.9167	13932.4	4725.8	4070.88	7759.43
769.833	-140.462	6356.73	4984.73	23163	12981.3
215.677	371.516	8571.97	85107.1	13750.4	12691.5
349.829	77.2	2358.8	6648.62	10080	10579.1
-196.709	778.908	5301.32	6342.82	14675.4	50742.2
285.145	315.804	2825.41	4253.12	2899.93	10723.8
1065.38	260.232	6049.81	4708	6625.24	11250.1
944.686	239.214	6532.34	5589.39	11576.5	11312.1
1357.36	700.243	2380.59	6040.62	5610.99	5974.71
279.115	-165.406	6622.59	6071.39	2822.41	13101.6
975.312	82.0625	5201.29	7942.16	7192.06	7372.2
58.2	-220.886	6643.82	7969.12	3021.17	14928.1
382.643	520.679	5234.47	5502.43	8675.29	4117.47
223.583	367.854	1597.1	8368.03	6019.59	11803.8
148.648	516	7222.19	5506.25	9673.11	10218.7
282.079	-97.0588	6342.75	4863.33	12137.5	16528.5
63.7778	560.826	5849.26	4682.18	3838.56	12059.5
345.191	60.2326	295.386	4233.64	4368.81	3611.6
297.092	431.538	6871.15	6295.4	13799.1	9252.86
145.799	1024.4	4954.79	832.617	6591.69	10324.1
991.167	1038.92	8619.24	4406.63	9004.63	16035.4
178.975	155.024	8945.75	8068.63	20847.4	14750.9
493.694	-62.5	6293.07	7266.98	14231.9	9678.43
553.531	292.818	6748.96	2385.12	12077.9	12723.9
1517.86	109.786	8344.18	5526.31	12747.3	8105.34
301.5	724.986	6414.35	52500.7	34391.1	9812.51
408.917	446.167	3713.74	4924.61	8928.84	13467.2
562.083	343.858	4587.18	5969.32	2660.25	10339.7
920.688	390.708	5491.45	4249.24	6579.98	13657.5
753.536	-3.73529	2895.33	4129.99	9289.9	8745.9
110.314	802.653	9233.37	6642.56	8050.62	10063.8
-3.39583	1197.43	6718.53	7580.52	2384.07	12555.8
1755.44	507.031	5929.73	54842.7	5994.63	6273.85
245.975	582.057	8145.49	5084.27	5483.15	13100.3
214.347	337.176	5960.98	5076.62	8706.86	14126.6
292	740.923	5529.25	12411.4	1629.43	12284.5
863.273	144.542	3179.2	7669.88	13676.6	7187.98
254.556	480.008	2841.88	7057.44	2427.95	3330.91
161.802	322.444	6789.15	5513.02	12687.5	7424.96
173.429	583.736	2780.34	5681.43	9223.16	2225.95
24.9444	81.45	7448.98	4757.41	3501	7273.47
1438.69	455.807	3462.18	7489.06	4561.44	16511.3
173.583	275.018	4662.32	5529.93	4586.55	23151.8
183.319	705.767	10961.4	5924.57	11609.3	10759.8
730.188	182.643	6733.31	4574.58	15597	14380.3
377.844	252.314	5468.32	3948	12408.7	8372.69
-240.896	83.8819	2780.72	6197.47	11207.5	10938.9
167	113.75	2784.34	4938.57	18521.1	20534.5
110.708	728.5	3029.42	4552.39	9676.42	10075.7
214.25	735.111	5567.23	3287.09	14413	8178.9
103.765	334.882	6128.88	6684.43	10454.2	15714.2
53.5417	7.08824	4564.65	7360.44	10213.1	2674.08
322.683	286.064	6358.56	316.764	9542.43	2724.49
35.7838	394.646	4757.36	4257.43	17169	13427.3
995.544	421.36	5827.63	7343.41	18014	5793.68
745.243	-32.7813	569.965	4910.19	34115.6	13294.3
89.4653	491.114	6645.14	5153.69	13986.6	12338.2
441	311.555	5685.03	7152.24	10832.9	12780.8
1255.43	589.323	3167.23	7923.19	20122.4	14442.3
185.139	687.028	5108.28	6262.32	10860.8	14962.2
-19.6667	859.583	6078.56	7281.98	4957.23	11851.2
1450.86	246.746	35755.1	4794.05	13922.5	9040.88
366.375	413.396	2679.78	3040.58	12303	3235.82
393.365	1223.11	4522.1	5273.48	11462.9	14023.1
653.139	239.125	6958.53	2764.76	13910.7	9596
143.853	731.78	8660.25	5297.65	13439.1	4790.71
420.653	191.5	7209.25	5888.94	16362.5	11279.8
218.306	367.929	7444.08	8564.47	16500.4	8945.13
184.95	123.206	6697.28	5494.99	2650.19	14952.1
-22.25	448.597	10092.3	4789.24	13699.8	12169.6
890.5	490.107	7550.9	10606.3	14611.4	4167.76
-32.6402	768.5	7228.32	5802.5	6487.56	15814.5
389.417	-38.8354	4030.68	5656.67	7230.25	13601.8
1705.08	15.8949	6299.32	5752.64	12943.4	10478.5
222.719	530.808	7147.03	4187.95	11064.9	8348.64
242.757	145.71	8306.92	3743.58	12656.5	5999.79
558.083	152	7365.05	6398.12	3925.84	2882.35
227.169	159.938	5705.17	4657.49	5789.1	16376
625.75	688.514	3481.36	7304.22	8131.56	11532.3
342.243	-220.014	6388.64	5693.58	3285.87	11653.3
1658.33	216.111	6813.43	2661.59	14166.1	13478.4
478.25	870.335	2559.13	263.875	8401.23	4675.4
277.528	18.6213	5564.85	2738.58	10124.7	23357.3
182.679	125.032	7568.84	5946.33	6441.37	9842.38
246.921	357.75	4594.4	39700.2	6700.2	10789.8
267.344	141.25	2336.53	8462.97	22811.5	11631.8
-4.03571	354.934	7768.44	3975.09	4998.29	9180.24
116.583	340.188	6076.98	4144.35	20431.1	13660.1
289.952	221.25	6079.43	5645.18	9563.52	12699.5
506.059	187.438	5910.46	7512.05	3901.5	12950.2
439.171	371.132	8305.02	540.267	5598.06	9993.72
773.389	232.841	6506.88	7939.96	9436.04	9618.44
786.407	142.844	6400.13	5942.93	13846.1	13766.8
354.924	445.893	3127.5	6206.58	14036.5	8273.71
88.75	664.729	6632.87	5213.75	8422.8	6023.58
894.156	1110.48	4673.52	5797.94	41060.1	8338.71
378.594	248.38	6735.55	704.628	10410.1	5826.91
539.081	-288.228	7132.83	1672.14	32957.4	13868.1
169.363	99.7222	5344.83	5451.27	12300.7	4359.54
122.181	124.542	5423.69	4493.22	11139.8	12974.2
573.325	435.938	77546.5	6542.01	426.768	15147.7
680.586	117.671	6001.51	4337.86	13242	13275.4
497.506	545.625	5475.27	2672.76	6686.66	12902.6
128.729	-196.097	8421.81	4872.91	14702.5	4889.16
109	86.5714	4601.49	3777.89	11522.6	12438.7
691.569	177.109	6983.35	7618.78	8750.2	3902.71
274.635	566.393	4463.09	3792	11183	12500.8
677.744	126.521	6690.31	6820.81	15166.1	5034.16
139.019	-29.5094	6258.89	6455.27	13488	4550.32
378	-167.023	6970.52	4853.5	9112.5	8836.6
368.646	360.392	996.306	7036.77	11191.1	7821.88
519.149	913.736	6548.63	4147.44	17012	16532.5
635.417	195.071	5474.67	6065.88	12583.4	10530
1161.83	269.847	6884.19	5686.24	12184	9801.79
897.571	670.146	8087.68	6351.77	14285.1	8952.26
385.732	723.333	2495.58	1765.95	4324.34	4436.36
203.782	104.688	6345.83	6912	10364.1	10665.3
278.901	138.573	6195.94	5138.06	17571.6	7333.03
281.243	1086.99	5138.19	6152.66	13544	6456.43
113.958	205.417	2449.14	2215	16984.2	13537.4
1072.9	250.896	3335.02	6247.12	3851.48	9677.21
222	1041.73	6486.36	5789.91	11457.4	26923.3
579.581	162.448	7711.01	7790.84	18043.9	4692.12
162.436	155.177	6297.44	8071.67	7861.8	8105.5
1104.63	1174.86	5161.22	7377.01	5930.48	17129.1
-7.56618	741.46	3780.74	5948.05	10339.4	13408.2
671.962	1483.6	7137.7	3560.77	8447.81	5351.4
29.9444	224.103	5823.24	5523.74	15936.2	12992.3
82.45	2878.64	997.256	5631	13679.9	3965.44
274.339	126.838	481.721	6924.99	7053.83	14280.7
165.198	308.152	5117.7	4651.07	12791.5	10467.1
1187.25	318.597	6243.18	6689.69		10343.8
700.235	101.674	6623.75	4556.25		6853.47
6.375	154	5800.05	10570.3		13655.9
248.729	865.174	813.7	7375.06		11942.5
119.312	270.625	7975.35			3924.22
-83.7014	200.444	9506.83			2502.36
259.89	259.961	5204			10998.4
1019.08	194.268	5192.88			7395.75
400.938	160.199	2183.03			13038.9
405.826	660.114	316.705			7155.46
323.122	41.5				11620.6
16.5714	375.854
151.786	1289.78
656.093	355.667
82.1738	106.583
75.1607	607.427
263.316	136.292
-129.392	730.136
189.125	24.6607
383.375	345.152
379.412	247.944
170.886	394.275
355.286	106.464
630.746	207.057
746.913	1020.22
158.901	281.432
-218.673	-46
293.497	9.99687
651	1115.69
239.071	870.986
1478.7	-0.69643
110	266.838
451.665	194.114
437.069	210.225
487.042	1443.06
9.40909	60.5139
-0.45833	444.458
512.091	147.235
505.99	908.349
164.708	215.219
720.146	690.206
147.145	561.75
1371.99	128.406
929.331	917.167
857.983	272.91
395.853	885.545
1248.16	33
227	322.208
194.906	47.5938
333.604	225
460.333	666.222
714.094	369.421
936.132	10.2426
470.614	149.632
	402.878
	245.089

## Sheet: 7d area
CONTROL-LOG	TRANSLOCATION-LOG	CONTROL-24h	TRANSLOCATION-24h	CONTROL-48h	TRANSLOCATION-48h
24.3333	39.6667	45.7778	44.2222	43.5556	52.4444
21.1111	28.8889	42.3333	38.7778	58.6667	43.8889
21	27.4444	37.1111	56.2222	47.8889	56.4444
20.6667	22.8889	47.3333	39.2222	42.4444	41.2222
31.8889	27.8889	42.1111	55.2222	43.2222	48.2222
22.4444	23.3333	34.6667	54	40.4444	42.8889
26.8889	33.8889	45.2222	39.8889	48	40.4444
23.2222	25.5556	39.1111	48.4444	52.4444	41.2222
21	20.3333	38.6667	40.2222	53.5556	52.1111
22	20.2222	39.5556	35.1111	58.8889	33.5556
20.5556	29.6667	39.3333	41.8889	49.3333	45.5556
33.3333	24.3333	52.1111	38.5556	49.1111	59.5556
25.3333	21.3333	38.1111	42.8889	51.4444	41.6667
28.8889	28.1111	49.8889	40	44.5556	48.7778
23.5556	32.2222	53.3333	56.7778	47.6667	46.8889
21.4444	22.8889	44.3333	42.1111	49.4444	44.3333
19.6667	25.3333	34.1111	34	58.5556	47.6667
20.4444	21.2222	36.5556	38.6667	31.7778	45.4444
21.8889	31.5556	41.7778	38.1111	34.7778	34.4444
20.7778	22.5556	38.3333	31	46	48.2222
22.7778	21.3333	49.5556	42.6667	54.4444	53.1111
21.3333	24.3333	31.5556	39.3333	29.8889	44.2222
21.1111	28.6667	38.5556	35.8889	42.6667	40.3333
21.4444	23.2222	42.4444	33.1111	53.1111	38.8889
26.4444	24.3333	33.8889	54.7778	39.4444	52.8889
21.5556	23.5556	42.6667	32.8889	40	44.7778
25.6667	20.1111	38.7778	47.4444	44.1111	42.5556
26.1111	27.3333	34.3333	40.1111	46.1111	40.3333
23.1111	23.3333	45.1111	37.4444	27.5556	52.5556
21.4444	22.1111	40.5556	39.6667	41.5556	44.1111
34.6667	22.4444	41.7778	39.6667	40.2222	43.1111
20.6667	23.6667	51.6667	38.8889	52.4444	45.2222
23.4444	30.8889	41.3333	35	51.4444	46.3333
21.5556	30.1111	36	42.3333	46.6667	38.1111
26.4444	21.2222	39.1111	47.3333	49.1111	41.2222
26.1111	27.7778	36.4444	42.3333	42.7778	50.4444
21.4444	29.3333	31.5556	54.7778	51.6667	47.8889
23.7778	24.3333	33.7778	41.6667	45.4444	43.3333
28.8889	22.5556	48.8889	35.7778	46.1111	39
20.5556	22.6667	55	54.8889	30.8889	59
25.5556	21.5556	44.7778	31.7778	52.3333	56.1111
21.6667	34.7778	37.8889	47.5556	47.2222	37.5556
21.3333	19	38.7778	38.2222	47.4444	47.1111
20.5556	22	56.8889	39.1111	44.2222	44.1111
28.2222	31.4444	35.2222	48.5556	44.1111	60.1111
27	25.1111	22.3333	43.6667	39.6667	45
22.7778	22.6667	36.6667	41	40.3333	52.4444
24.7778	26.1111	36.8889	37.4444	47.4444	40.4444
20.1111	20.5556	42.2222	52.7778	61.8889	38.2222
28.4444	31	53.2222	42.4444	48.6667	49.8889
28.6667	20.6667	47.7778	46.1111	53.3333	40.3333
26.8889	24.3333	28.2222	42.1111	38.3333	45.1111
29	28	33.1111	60	47.1111	41.4444
20.2222	23	35.6667	53.7778	48.6667	36.2222
39.3333	27.3333	23.2222	38.3333	49.7778	59.5556
23.7778	22.1111	42.4444	45	38	39.7778
21.7778	24.8889	41.2222	40.1111	43.4444	52.8889
31.5556	19.6667	57.6667	41	43.1111	44.7778
23.5556	30.1111	38.1111	37.7778	48.3333	53.2222
22	21.5556	46.1111	45.3333	50.5556	47.8889
24.4444	30.5556	39.1111	48.6667	35.3333	46.2222
24.3333	22.4444	55.8889	46.7778	41.2222	34.6667
24.3333	23.6667	41.6667	33.1111	53.3333	51.1111
24	27.3333	36.3333	39.8889	50.1111	54.3333
22.8889	25.5556	39.4444	52.1111	39.8889	45.2222
21.8889	20.3333	41.7778	38.4444	40.6667	43
27.2222	25.7778	37.6667	42.3333	42.1111	57.8889
23.8889	20.4444	43.7778	36.8889	45	43.3333
24.7778	19.4444	45.4444	43.1111	42.3333	39.7778
29.5556	19.4444	40.5556	39	43.7778	47.7778
35	18.1111	39.8889	41.4444	42.8889	51.5556
21.6667	26.4444	54.5556	30.8889	64.8889	42.5556
23.4444	23.1111	43.5556	49.7778	43.2222	42.4444
24.7778	22.4444	32.5556	37.6667	40.7778	39
23.2222	24.7778	41.6667	37.3333	52.5556	51.7778
21.2222	28	35.4444	37.4444	47.3333	42.4444
29.4444	29.8889	35.7778	40.7778	45.8889	44.1111
23.1111	22.2222	42.4444	51.7778	52.8889	55.5556
24	35.1111	37.5556	43.4444	43.2222	41.7778
28.4444	21.5556	47.1111	42.8889	40	45
26.5556	24.3333	45	35.6667	45.8889	42.8889
29.2222	30.3333	50.7778	44.3333	49.8889	49.8889
30.4444	23.5556	50.5556	45.4444	48.7778	62.6667
27.4444	24	47.8889	45.7778	50	47
30.2222	32.4444	52.7778	35.5556	42.5556	36.2222
22.6667	25.2222	46.6667	37.3333	48.4444	50.2222
26.1111	19.8889	49.1111	42.2222	54.3333	45.2222
20.5556	20.4444	57.2222	45.4444	48	48.3333
21.7778	24.4444	40	52.4444	38.5556	54.6667
28.4444	25.4444	36.5556	43.3333	65.8889	44.2222
26.3333	25.1111	44.6667	39	48.5556	55.6667
25.3333	20.4444	40.1111	43.2222	41	49.8889
25	28	30.6667	47.7778	57	48.7778
20.5556	24	52.4444	44.4444	46.6667	43.3333
27.1111	24.3333	50.4444	37.6667	50.6667	59
28.4444	22.1111	47.8889	36.6667	32.6667	53.4444
24.4444	21.5556	39.3333	40.2222	40.3333	50.2222
35.4444	20.1111	35.8889	42.5556	45	44.7778
23.6667	20.4444	42	38.3333	39.4444	39.1111
20.6667	30.2222	40.1111	38.2222	45.2222	72.7778
21.8889	22.2222	44.1111	54.6667	55.2222	46.6667
31.5556	20.6667	34.7778	40.6667	43.5556	54.8889
26.1111	31.6667	51.5556	37.5556	52.1111	49.7778
23.2222	31.3333	47.5556	38.4444	38	53.3333
25.6667	25.5556	39.1111	41.2222	50.2222	60.1111
25.2222	30.1111	46.6667	52	46.2222	61.2222
19.5556	37.4444	36.7778	50.5556	43.6667	46
27.1111	31.3333	39.7778	39.2222	60.1111	62
29	24.3333	38.7778	32.3333	60.4444	49.1111
25.2222	21.7778	40.1111	49.5556	38.8889	41.5556
34.8889	28.1111	49	48.1111	39	38.8889
26	29.4444	44.2222	50.7778	33.5556	52.3333
27.8889	27.8889	36.7778	39.5556	45.2222	55.7778
21.6667	22.5556	31.1111	43.7778	46.2222	50.3333
38.1111	22.5556	33.5556	39	47.5556	41.8889
20.3333	24.6667	35.6667	35.3333	43	58.6667
26.4444	40.8889	44.1111	46.1111	45.2222	50.4444
32.2222	27.8889	40.3333	52.5556	49	40.3333
21.5556	23.8889	47.2222	52.2222	55.1111	42.6667
21.5556	23.1111	27.4444	44.4444	47.4444	54.3333
17	20	57.8889	42.5556	35.2222	43.2222
21.6667	27.3333	40.5556	36.8889	43	63.5556
29.2222	29.4444	49.8889	50.3333	40.3333	57.7778
23.3333	22.5556	33.1111	35.6667	35.7778	42.4444
24.1111	26.5556	36.2222	49.2222	45.2222	62.5556
23.4444	20.2222	36.1111	42.8889	51.2222	53.5556
21.6667	22.4444	42.6667	52.8889	36.4444	58.6667
21.4444	25.1111	37.6667	47.5556	54.1111	41
22	26.7778	51.4444	40.2222	43	39.4444
28.5556	22.6667	51.2222	44.8889	56.8889	63.3333
27.6667	25.6667	44	27	51	49.6667
23.3333	26.7778	39	40.3333	50.5556	52.7778
25.6667	20.3333	37.3333	48.3333	42.8889	49.3333
23.7778	35.7778	38.1111	41.8889	43.8889	43.3333
24.4444	20.7778	37	47.2222	41.8889	59.3333
24.4444	24	44	41.6667	44.3333	40
21.4444	28.6667	38.6667	30.6667	42.2222	42.6667
20.6667	30.7778	36.3333	32.5556	38.5556	45.8889
21.8889	20.5556	38.8889	41.1111	44.2222	53.1111
23.3333	20.7778	49.4444	41.5556	46.1111	55.2222
20.7778	44.2222	43.6667	40.2222	41.2222	43.4444
26.8889	25.8889	46.3333	43.6667	53.6667	65.7778
24.8889	24.3333	50.7778	46.1111	42.6667	37.5556
23.3333	34.2222	45.8889	43	39.8889	47.5556
23.3333	21.2222	42.6667	37.2222	47.4444	64.1111
18.6667	20.4444	41.1111	39.4444	43.2222	49.8889
30.7778	25.1111	35	50.7778	38.7778	49.6667
23	38.7778	36.5556	62.2222	41.7778	49.3333
39.8889	38.2222	44.4444	33.7778	44.2222	67
24.6667	28.1111	46.8889	36.8889	49.8889	52
19.6667	23.8889	42.6667	41	44.2222	44.2222
20.4444	24.5556	36.8889	35.1111	36	43.6667
24	22.4444	35.3333	44.8889	64.1111	48.1111
27.8889	20.2222	43.3333	48.3333	39.7778	43
23.8889	23.8889	44.5556	43.6667	42.7778	47.2222
26.8889	20.6667	40.3333	28.8889	53.5556	41.7778
17.3333	21.1111	42.3333	43.2222	45.1111	55.2222
19.2222	33.7778	48.2222	42.4444	72.1111	63.5556
25.3333	23.6667	36.7778	51.3333	63.1111	48.3333
21.4444	22.3333	52.6667	41.8889	37.4444	54.6667
30.7778	19.1111	30.1111	42.6667	45.5556	49.5556
22.4444	23	46.5556	38.2222	44.1111	43
25	26.4444	40.5556	47.2222	37.1111	50
22.7778	27.7778	41.3333	43.6667	63.8889	35.8889
34.1111	26.8889	34.6667	35.3333	53.2222	61.3333
20.3333	20.4444	56.8889	44.8889	63.6667	44.7778
20.3333	27.6667	36.6667	36.5556	38.2222	40.6667
29.6667	24.5556	53.3333	37.2222	54.8889	41.2222
29.5556	24.2222	42.7778	35.2222	43.5556	51
30.7778	38.5556	37	34.3333	55.6667	41.1111
22.1111	27.4444	40.1111	40.5556	42.6667	42.6667
20.1111	25.1111	51.8889	42.6667	49.1111	37.2222
27	27	45.2222	48.6667	50.6667	50.8889
21.3333	29	35.1111	50.3333	43.4444	45.6667
23.3333	22.2222	34.5556	41.4444	40.4444	45.1111
19.6667	23.8889	46.6667	35	48.7778	59.1111
24.4444	22.6667	38.4444	46.7778	42.8889	46.3333
24	28.3333	43.6667	42.3333	48.6667	45.6667
23.8889	21.1111	43.2222	32.2222	44.7778	43.3333
24.5556	21.2222	35.7778	50.7778	42.3333	45.3333
20.3333	23.4444	45.8889	41	37.5556	42.6667
33.2222	28.5556	48.4444	40.7778	47.5556	57.8889
25	25.2222	47.1111	50.1111	50.4444	49.1111
21.8889	21.7778	32.7778	41.3333	39.5556	50.4444
22	20.8889	28.8889	36	45.1111	44.4444
19.7778	21.4444	39.3333	45.8889	40.3333	45.4444
33.8889	25.4444	39.8889	37.2222	62.1111	51.5556
31.5556	26.2222	44.8889	43.4444	49.2222	44
27.8889	25.7778	42.4444	43.8889	40.5556	45.3333
30	23.8889	42.3333	52.1111	46.5556	46.2222
26.7778	21.4444	47.2222	34	40.2222	35.3333
23.7778	26.5556	48.8889	38.1111	44.3333	41.2222
21.1111	20.2222	41.8889	38.1111	42.3333	56.7778
23.6667	22.4444	43.8889	40.4444	40.1111	55.1111
29	28.5556	39.1111	37.3333	45.7778	42.1111
31.5556	28.1111	42.2222	36.5556	48.1111	45.1111
22.1111	30.6667	39.4444	44.5556	39.6667	47.1111
20	20.8889	37.5556	44.5556	40.5556	42.5556
22.3333	22.2222	39	42.3333	48.5556	43.3333
21.7778	43.4444	35.5556	35.4444	37	50.7778
23.4444	19.2222	37.7778	40.2222	44.5556	45.2222
33	23.7778	40.4444	45.1111	42.1111	36.4444
23.6667	30	46.3333	40.3333	44.1111	48.2222
22	27.7778	42.8889	51	36	68.4444
21.1111	21.6667	38.3333	32.4444	47.1111	52.3333
21.2222	24.4444	32.1111	39.3333	49.1111	44.2222
22.1111	22.8889	44.4444	34	42.6667	50
29.7778	24.3333	36	34.5556	53.2222	47.6667
22	27.3333	36.7778	41.4444	44.4444	45.7778
33.7778	21.3333	43.6667	48.6667	48.7778	40.6667
19.1111	23.3333	45.1111	62.1111	58.1111	58.1111
25.2222	23	36.4444	47.3333	43.2222	46.2222
21.2222	32.6667	38.5556	35.1111	46.7778	41.5556
29.4444	20.4444	47.5556	47.5556	55.1111	52.4444
22	29.5556	44.5556	47.8889	45.7778	56.5556
25.3333	21.4444	30.6667	51.7778	45.3333	52.8889
23.7778	23	37.4444	41.4444	47.1111	39.7778
28.5556	21.3333	40.2222	48.6667	47.6667	43.6667
20.1111	22.7778	33.2222	39.8889	47	47.2222
24.2222	22.2222	40.5556	29.5556	44.3333	44.2222
29.5556	20.3333	38.4444	38.6667	64.1111	52.1111
23.3333	29.5556	38	52.3333	43.6667	44.5556
34.1111	23.1111	37.8889	45.1111	41.1111	54.8889
31	29	45.6667	43.6667	60.5556	62.3333
25.7778	21.5556	40.7778	54	31	52.7778
26.7778	20.3333	29.8889	50.6667	46.4444	41.2222
21.4444	23.8889	46.5556	44.6667	36.8889	47.3333
25.7778	22.6667	43.4444	38.2222	35.1111	42.3333
21.6667	36.3333	44.2222	37.8889	64	43.8889
43.1111	21.1111	33.5556	46.5556	53.3333	34.1111
20.1111	22.3333	39.5556	45.7778	51.6667	40.4444
21.8889	20.7778	44.5556	41.4444	47.3333	40.7778
42.6667	24.7778	37.4444	30.6667	38.8889	47.4444
31	29.4444	35.7778	35.6667	39	41.8889
21	21.1111	51.1111	39.3333	49	61.2222
22.7778	25	36.5556	32.8889	37.7778	40.8889
20.1111	22.2222	47.6667	42	54.4444	43.1111
34.3333	21.1111	38.6667	43.8889	44.7778	45.8889
21.3333	26.1111	35.2222	39.4444	42.7778	48.8889
30.3333	25.2222	30.2222	42.7778	38.2222	39.7778
24.1111	25.1111	42.8889	59.8889	56.5556	39.3333
22.2222	52.1111	39.2222	33.2222	37.7778	43.1111
24.7778	26.4444	43.1111	37.3333	54.8889	51.2222
22.6667	25.5556	40.5556	41.6667	47.5556	40.8889
21.6667	21.4444	42.2222	37.4444	43.2222	52.7778
23.3333	26.3333	28.7778	47.1111	50.6667	40.8889
24.2222	19.8889	50.5556	45.8889	39.1111	49.1111
23.5556	20.3333	43.2222	55.6667	48	44.3333
22.7778	31.8889	41.6667	41.7778	42.7778	35.3333
16.2222	28.1111	39.7778	47.5556	44.6667	40.4444
34.4444	24.7778	57.4444	43	47.7778	48.2222
21.6667	21.8889	44.8889	38	53.1111	41.2222
28.7778	22.1111	45.5556	51.7778	43.1111	47.4444
21.1111	23.4444	37.7778	36.7778	46.2222	59.3333
25.6667	22.3333	40.3333	43.8889	38.8889	42.7778
30.6667	23.8889	37.8889	34.1111	46.6667	44.8889
26.6667	22.5556	38.8889	40.5556	40.6667	58.4444
21.2222	23.4444	38.7778	44.2222	46.7778	54.6667
22.6667	20.1111	41.3333	45.5556	47.4444	43.3333
20.4444	18	32	39.5556	44	45.7778
21.3333	20.5556	48.1111	42.8889	47.4444	54
30.8889	27.1111	42.7778	44.6667	49	41.4444
22.5556	20.2222	48.4444	43.4444	41.5556	53.5556
28.4444	19.7778	40.4444	52.7778	43.2222	46.2222
38	22.8889	42.2222	39.8889	41.5556	42.8889
28.7778	31	40.2222	40	48.8889	47
24.5556	20.3333	36.6667	41.1111	45.4444	46.4444
26.3333	20.2222	48.3333	35.6667	46.3333	38.6667
37.6667	35.3333	38.3333	49.3333	48	40.1111
20.5556	22.5556	45.2222	45.2222	48.7778	40.4444
28.3333	29.4444	46.1111	34.5556	50.5556	44.3333
28.5556	20.8889	49.6667	51.4444	42.2222	53.5556
24.8889	22.2222	39.3333	51.8889	44.7778	51.6667
26.5556	29.3333	37.8889	41.1111	43.6667	40.3333
28.1111	25.4444	42.1111	46.1111	51	42.2222
29.5556	23.6667	44.1111	38.2222	43.4444	55.7778
22.6667	22.4444	45.2222	45.3333	30.5556	55.2222
22.5556	24.8889	37.7778	40.7778	43	37.3333
26.3333	32.3333	42.8889	45.1111	42.3333	35.5556
21.3333	22.8889	43	58.8889	45	56.8889
21.1111	39	35.1111	43.2222	42.8889	50.4444
21.7778	25.1111	47.2222	41.7778	49.8889	46.3333
23.1111	29	38.6667	35.8889	43.3333	40.7778
22.5556	20.8889	36.8889	44.3333	47.5556	42
26.4444	21	41.3333	57	61.8889	50.4444
19.3333	33.3333	36.4444	35	52	47.8889
21.7778	22	37.3333	39.3333	40.2222	45.7778
21.1111	20.1111	41.1111	40.3333	40.5556	41.3333
24.4444	24.6667	41.4444	35.7778	42.3333	51.7778
21.1111	25	60.2222	36	59.1111	62
21.6667	21.7778	54.8889	44.6667	46.7778	37.8889
20.5556	28.5556	43.5556	46.6667	45.7778	47
36.3333	29.3333	42.3333	49.4444	38.1111	35.2222
21	30.6667	51.2222	54.1111	49.1111	51.3333
23	28.4444	37.6667	41.1111	42.6667	44.4444
27.6667	20.8889	43.7778	33.7778	52.7778	37.1111
22.5556	20.3333	31.4444	44.3333	43	41.3333
39.4444	31.4444	52.6667	48.2222	56.8889	45.7778
24.8889	24.3333	44	51.6667	49.8889	55.1111
22.6667	26.4444	44.1111	42.4444	51.1111	53.7778
34.6667	31.1111	47.3333	34.8889	51.5556	36.1111
21.3333	31.7778	36.8889	43.1111	53.2222	36.6667
22.2222	27.8889	39.8889	32.5556	60.5556	36.8889
34.7778	24.2222	40.3333	50.4444	51.6667	61.7778
23	33.6667	52.7778	45.6667	54	57
20.6667	34.8889	47.7778	43.3333	43.1111	57
23.6667	20.1111	35.1111	32.2222	42.8889	40.8889
24.8889	20.6667	35	42.4444	44.6667	46.7778
26.7778	25.5556	36.2222	51.2222	45.2222	39.5556
26.1111	33.4444	33.7778	41.6667	57	39.1111
22.6667	26.7778	36.7778	40.5556	58.6667	36.8889
23.1111	31.3333	41.7778	41.5556	26.3333	42.5556
20.8889	28.1111	42.8889	44.8889	50.1111	64.8889
22	27.4444	46.7778	42.1111	50.8889	37.6667
27.6667	20.3333	51.3333	35.6667	39.7778	57.6667
30.4444	39.8889	48.4444	54	48.8889	43.6667
23.6667	27.1111	38.7778	27.4444	58.7778	51.6667
31	29.7778	53.5556	34.2222	47.5556	56
30.3333	22.3333	42.3333	42.2222	55.2222	69.4444
27.8889	21.7778	34.3333	36.4444	64.3333	50.5556
28.1111	24.7778	44.6667	43.2222	44.4444	45.1111
19.6667	33.1111	38.2222	54.8889	64.2222	44.6667
29.5556	25.4444	48.5556	38.6667	40.5556	39.3333
24.8889	29.3333	39.7778	39.7778	53.6667	45.3333
27.8889	42	51.5556	34.3333	53.2222	44.3333
21.8889	29.8889	46.2222	41.1111	56.2222	50.1111
22.7778	21.4444	39.1111	41	40.3333	40.4444
25.1111	49.2222	43.3333	40.6667	45.8889	44.8889
23.2222	29.6667	44.4444	42.7778	45.5556	47.4444
27.3333	23.1111	54.6667	47.7778	52.4444	38.8889
32.1111	20.7778	42.5556	41.3333	44.4444	50.2222
28.6667	33.4444	40.5556	38	48.5556	41.3333
29.7778	26.3333	43.3333	63.2222	38.1111	47.1111
25.5556	21.2222	49.2222	41	68.6667	52.4444
23.8889	23.8889	44	33.3333	55.2222	49.5556
21.7778	19.2222	47	35.1111	54.5556	43.1111
32	21.2222	42.8889	39	57.3333	41.5556
21.3333	20.2222	62.7778	43	50.8889	57.2222
21.1111	22.1111	41.2222	41.4444	44.4444	56.1111
25.3333	22.8889	45.5556	40.2222	43.7778	41.2222
26.3333	21	41.1111	57.7778	47.5556	35
21.8889	21.3333	43.4444	43.3333	44.6667	37.5556
26.1111	17.5556	40.6667	36.8889	41.4444	45.6667
21.4444	31.8889	48.5556	42.5556	44.1111	48.2222
22.8889	22	38.8889	42.7778	45.8889	39.2222
21.2222	22.1111	38.5556	44.8889	42.7778	37.5556
28	23.8889	42.5556	33	55.1111	42.7778
28.7778	18.3333	48.1111	46.7778	48.6667	48
20.6667	21.3333	37.5556	47	40.6667	41.8889
25.1111	27.1111	56.5556	38.2222	46.6667	47.5556
20.3333	23.2222	43.8889	46.6667	54.4444	39.8889
27.4444	23.8889	50.3333	39.6667	43.2222	44.3333
28.1111	28.7778	40.5556	39.8889	46.2222	37.8889
21.8889	28.4444	47.5556	52.3333	45.4444	48.4444
27.6667	25.1111	44.4444	43.5556	47.4444	44.1111
25	36.3333	36.8889	48.2222	49.2222	47.4444
22.8889	22.4444	39.1111	49.7778	37.6667	41.1111
23.4444	28.2222	33.3333	38.7778	44	49.6667
24.1111	27.4444	43.7778	31.8889	51.6667	42.3333
30.3333	22.1111	41.6667	36	42	55.8889
21.6667	22.7778	42.4444	45.1111	38.8889	48.7778
23	31.3333	42.3333	54.2222	59.1111	42.6667
26	26	39.8889	43.4444	57.1111	52.3333
24.2222	29.8889	50.5556	37	59.1111	55.4444
21.8889	29.1111	44.4444	34.5556	45.8889	47.8889
24	31.6667	41.1111	42.1111	40.8889	51.4444
25.3333	21.1111	45.4444	39.3333	39.5556	45.2222
22.8889	22.5556	40.1111	47.3333	41.6667	43.4444
26.5556	23.6667	50	39	44.4444	54.7778
31.8889	23.4444	36.5556	50.6667	49	57.5556
25.2222	22	38.8889	44.8889	42.4444	41
19.7778	23.6667	34.6667	35.1111	42.8889	49.1111
21.1111	28.6667	43.1111	47.4444	46.4444	45.1111
26.8889	22	43.7778	52.8889	46	42.5556
20.2222	32.5556	39.8889	39.6667	57.2222	42.4444
31.2222	36.4444	47.8889	38.1111	48	47.8889
19.4444	27.3333	30.5556	43.5556	42	43.3333
24	23	39.4444	52.1111	46.5556	39.2222
35	36.3333	35.6667	39.8889	47.7778	54.4444
23.7778	20.8889	37.3333	30	46.1111	65.1111
21.2222	19.4444	36.7778	40.8889	46.3333	40.6667
21.6667	22.8889	34.8889	57.3333	48.6667	49.3333
21.6667	26.2222	35.4444	35.2222	38.4444	42.8889
28.1111	20.2222	47.5556	43.2222	54.1111	36.7778
32.7778	21.8889	48.2222	48.7778	45.4444	41.4444
22	22	41.8889	41.2222	39.8889	42.2222
21	24	35.4444	33.5556	42.1111	32.8889
34.7778	24.6667	47.2222	44.3333	43.7778	36.6667
27.5556	25.1111	32.7778	47.5556	37.3333	49.5556
20.8889	22	50	47.5556	47.1111	41.8889
21.5556	25	48.4444	42.7778	62.4444	49.1111
20.5556	22.8889	38.8889	38.2222	55.3333	40
26.7778	20.8889	52.5556	41.2222	53.4444	47.1111
23	25	47.2222	57.2222	44.4444	39.4444
19.5556	24.7778	39.1111	42.2222	49	50.3333
20.6667	30.1111	36.2222	49	44.8889	41.2222
23.8889	25.3333	37.6667	44.3333	40.4444	47.3333
19.7778	37.7778	51	38.4444	41.6667	54.3333
23.4444	38.8889	39	42.4444	61	41.3333
19.3333	20.7778	39.6667	50.7778	39.8889	34.7778
24.6667	31.3333	48.6667	40.2222	54.2222	55.2222
21.8889	41	49.6667	43.5556	49.3333	52.3333
22.1111	21.5556	38.2222	47.1111	46.4444	47.5556
22.1111	22	43	41.4444	53.4444	50.8889
21.6667	26	46.6667	38.3333	56.2222	52
26.4444	29.2222	37	44.7778	43.2222	45
28.6667	24.5556	35	43	50.1111	49.4444
22.7778	28.6667	43.7778	39.1111	48.3333	48
23.8889	25.3333	40.8889	45.8889	42.3333	50.3333
24.1111	27.2222	52.7778	28.8889	40.3333	49
22.5556	22.2222	38.8889	53.3333	50.8889	50.4444
21.2222	22.5556	48	44.5556	49.7778	65
34.8889	19.4444	43.8889	43.8889	53.2222	52.1111
20.3333	35.3333	30.8889	35.2222	42.3333	47.2222
28.7778	26.2222	44.2222	51.5556	48	43.3333
18	21.7778	44.5556	47.4444	45.6667	38.1111
31.5556	20.7778	39.3333	52.2222	45.3333	37.3333
32.1111	21.4444	39.8889	24.8889	44.1111	43.7778
38.2222	23.4444	41.8889	33.5556	48.4444	36.8889
20.3333	31.5556	52.8889	32.2222	39.3333	45.1111
23.2222	22.5556	39.1111	44.1111	48.1111	54.5556
21.5556	21.3333	31	48.3333	55.2222	41.5556
37.2222	22.4444	58.2222	40.4444	31.1111	38.4444
30.3333	24.4444	29	38.8889	56.2222	42.3333
21.2222	19.7778	39.4444	36.7778	68.1111	64.4444
30.2222	19.7778	55.7778	46.8889	44	41.1111
20.6667	24.2222	43.7778	42.7778	45.5556	43.6667
21.4444	21.8889	42	36.5556	36.7778	42.1111
21.5556	20.5556	40.5556	35.4444	65.8889	41.6667
24.6667	21.7778	46.7778	38.3333	49.6667	43.7778
24.2222	26.3333	48.8889	40.7778	37.2222	40
25.4444	30.2222	51.2222	51.6667	45.6667	49.4444
25	54.4444	38.2222	45.7778	41.4444	43.2222
25.5556	20.1111	42.3333	47.8889	43.4444	47.2222
22.8889	33.3333	35.1111	38.2222	52.3333	44.6667
28.4444	21.3333	42.7778	36	39.8889	52
28.4444	20.4444	35.8889	41.7778	43.4444	41.3333
20.5556	22.1111	39.7778	36	55.6667	43.8889
20.1111	26.8889	52	54	47.3333	45
23.6667	21.8889	33.2222	33.5556	37.6667	70
23.1111	29.6667	49.8889	44.7778	52.7778	43
26.3333	17.8889	45.6667	48.4444	41.6667	45.3333
27.1111	29.4444	41.8889	35.6667	46.5556	40.6667
28	25.5556	47.2222	38.4444	52.6667	45.1111
27.2222	20.8889	26.4444	38	47.4444	43.3333
22.1111	20.5556	40.2222	45.2222	43.6667	35.7778
31	32.5556	42	37.7778	42.4444	48.4444
28.4444	28.6667	36.6667	39.4444	68.7778	52.2222
20.8889	15.8889	34.4444	43.2222	53.3333	44.8889
25.1111	20.4444	45.5556	42.8889	47.4444	44.2222
19.5556	20.6667	34.5556	53.2222	41.4444	37
29.7778	34.4444	47.5556	42.4444	47.1111	54.1111
25.8889	31.4444	43.2222	34.4444	37.5556	41.6667
25.4444	27.1111	40.8889	41.3333	47.1111	41.8889
26.8889	28.7778	38.8889	44.8889	51.5556	49.7778
21.5556	26.8889	36.8889	43.6667	47.6667	56.7778
24.1111	27.8889	42.2222	42.2222	47.2222	45
22.4444	18.7778	48.6667	39.1111	33.2222	57.2222
24	20.6667	46.1111	38.4444	52.2222	39.8889
33.4444	24.7778	40.4444	31.5556	61.7778	35.5556
31.2222	20.6667	37.1111	38.2222	42.4444	50.5556
23.8889	24.1111	37.6667	43.8889	59.2222	54.1111
20.7778	24.8889	35.4444	50.4444	51	37.5556
20.5556	26.5556	40.7778	40	45.8889	44.4444
24.1111	21.4444	36.7778	31.5556	53.4444	48.1111
15.5556	20.3333	36.6667	38.4444	38	50.4444
21.7778	20.3333	35.5556	38	43.6667	47.2222
21.5556	20.5556	29.8889	32.8889	40.5556	52.4444
39	22.3333	34.6667	41.5556	37.8889	41.4444
20	22.8889	43.8889	43.7778	42.7778	43.3333
22.5556	22	42.6667	61.6667	48.7778	38.8889
19	21	41.5556	46.3333	62.5556	41.4444
24.8889	27	36.1111	40	41.3333	51.2222
23.3333	28.6667	41.5556	39.4444	64.8889	40.3333
27.4444	30.5556	44.5556	54.5556	50.2222	52.8889
21.7778	19.2222	37.1111	30.1111	51.8889	47.2222
20.1111	21.7778	42.5556	40	42.7778	39.5556
20.8889	21.8889	35.8889	34.3333	44.8889	36.7778
22.1111	20.8889	36.2222	49	36.7778	50.3333
20.6667	22.7778	32.2222	43.1111	60.5556	37.5556
20	23.2222	38.6667	42.2222	47.2222	41.2222
20.4444	21.1111	37	52	45.4444	45.4444
23.3333	23.8889	51.4444	54	54.5556	43.3333
19.6667	19.7778	30.8889	33.8889	63.2222	41.1111
19.7778	20.5556	40.4444	37.6667	69.1111	40.4444
27.3333	20.6667	39.8889	40.2222	44.5556	59.5556
31.7778	23.4444	48.2222	34.1111	46.4444	61.5556
23.2222	21.2222	42.1111	51.1111	57.1111	43.5556
36.8889	32.7778	37.8889	39.1111	39.5556	42.2222
19.6667	26.4444	41.2222	45.7778	49.7778	43.3333
32.2222	23.8889	43	55.7778	39.5556	47.3333
26.6667	22.1111	33	50	44.2222	47.7778
24.2222	19.5556	39.5556	41.3333	48.5556	42.1111
20.1111	22.6667	42	40.5556	42.3333	35.7778
20.5556	37	50	44	42.3333	42.4444
23.4444	27.2222	44.3333	38.2222	49.5556	43.5556
24.4444	38.6667	38.4444	40.8889	42.8889	43.1111
20.5556	28.1111	36.5556	40.6667	45.3333	51.2222
22	35	54.1111	52.5556	40.2222	41.3333
20.5556	31.5556	39	39.6667	47.8889	46.3333
21.4444	24	36.3333	41.2222	49.5556	37.4444
22.3333	27.3333	44.7778	46.2222	59.3333	42.8889
21.8889	31.6667	51.1111	37.5556	39.8889	37.1111
24	21	46.5556	41.3333	43	44.6667
27.3333	24.4444	35.8889	46.4444	44.1111	60.4444
23.4444	35	36.7778	40.7778	43	57
27.8889	22.1111	44	31.5556	47.3333	47.2222
31.6667	21.6667	40.4444	43.3333	42.6667	39.5556
24.5556	28.2222	44.7778	43.8889	53.2222	44.6667
29.6667	22.1111	33.4444	41.6667	50.3333	42.7778
23	21.8889	39.4444	41.5556	49.5556	47
22.7778	21.4444	48.4444	34.7778	48.7778	43.2222
35.4444	37.1111	47.4444	43.5556	46.4444	55.5556
28.3333	37.1111	41.3333	34.4444	47.1111	49.2222
28.4444	27.2222	37.7778	42.2222	59	42.8889
22.1111	19.7778	32.5556	42.7778	41.8889	45
20.8889	20.4444	39.7778	53.5556	47.3333	43.5556
17.8889	22.5556	35.7778	36.3333	46	46.3333
21.4444	23.5556	44.7778	34.8889	47.4444	57
21.8889	28.3333	46.4444	44.3333	50.3333	49.1111
23.7778	26.8889	36.3333	38.8889	36	52.8889
22.6667	20.5556	38.1111	35	37.2222	44
21.5556	22.5556	39.2222	41.3333	52	46.4444
21.8889	29.6667	53.2222	52.4444	48.1111	52.7778
29	39.1111	49.2222	36	49.8889	45.8889
22.6667	19.8889	41.6667	47.2222	46	44.7778
21.4444	34.1111	39.1111	44.2222	37.4444	48.8889
21.4444	21	37.2222	50	44.6667	42.4444
21.8889	25.5556	43	53.3333	65.3333	41.7778
22.1111	24.6667	50.2222	44.7778	34.3333	48.3333
33.1111	22.5556	40.4444	48	41.7778	47.3333
31.3333	33.5556	45.8889	51	40.2222	43.8889
37.2222	28.1111	47.3333	57	50.3333	51.8889
32.8889	22.5556	35.6667	37.3333	45.1111	43.7778
29.3333	22.6667	53.6667	36.1111	52.3333	50.3333
22.8889	28.6667	40.6667	32.1111	41.8889	46.6667
23.5556	21.8889	43	40.6667	51.7778	43.3333
21.7778	18.7778	47	38.2222	45.6667	43.4444
26.4444	26	34	42.5556	41.5556	47.3333
22.1111	25.7778	40.6667	49.8889	53.6667	61.2222
19.3333	21	44.6667	41.1111	47.1111	44.3333
18.7778	23.7778	38	43.7778	44	48
23.8889	28.2222	47.5556	39.4444	43.5556	49
27.4444	24.5556	44	37.4444	44.8889	50.6667
22.3333	20.6667	36.2222	36.8889	59.4444	60.2222
21.2222	31.5556	38	54.5556	41.8889	42.7778
32.6667	21.3333	47.8889	34.5556	52.4444	51.3333
22.3333	28.5556	37.5556	47.2222	55.3333	52.7778
26.6667	20.6667	43.5556	40.7778	47	44.5556
22.7778	19.5556	52	47.8889	48.3333	39.7778
24.8889	23.7778	56.7778	37.5556	43.7778	62.1111
27.5556	22.8889	36.3333	44.7778	47.3333	44.2222
20.3333	24	39.5556	37.2222	47.2222	46.7778
22.7778	24.2222	47.4444	40.1111	51	41.7778
22.1111	22.8889	36.2222	42.2222	34.4444	46.8889
22.7778	20.6667	43.4444	40.4444	48.5556	56.2222
24.3333	23.2222	46.6667	37.2222	41.1111	39.7778
20.4444	22.8889	44.3333	45.8889	40.2222	44.7778
22.6667	22.2222	45	48.7778	47.6667	46.2222
34.4444	22.2222	36.2222	49.5556	44.6667	57.7778
27.2222	35.3333	38.1111	45.7778	61	48.3333
22.8889	21.3333	35.7778	49.4444	51.4444	38.2222
21	29	40	49.5556	42	46.1111
35	21.5556	37.2222	35.6667	57.4444	55.3333
22.8889	20.5556	39.8889	44.1111	36.1111	43.7778
24.5556	24.8889	51.2222	40.6667	55.1111	46.7778
37.5556	21.3333	38.8889	39.5556	47.8889	54.1111
30.3333	28.1111	39.3333	41.4444	48.3333	45.2222
20.6667	30.1111	55.2222	38.5556	37.2222	54.3333
24.3333	23.2222	42.7778	40	57.3333	40.6667
18.5556	21.6667	30.7778	37.7778	44.3333	41.7778
21.8889	23.2222	48.2222	66.5556	55.6667	49.1111
20.4444	23.3333	46.3333	49.6667	30.4444	45.1111
28.7778	20.7778	46.4444	35.6667	40.1111	49.8889
24.3333	24.1111	35.6667	46.2222	53.5556	43.7778
27.6667	32.5556	45.1111	59.2222	46.1111	49.6667
21.6667	25.6667	56.2222	36.7778	56.4444	38.8889
21.8889	23.3333	44	51.3333	40.8889	39.4444
26	23	36.7778	35.2222	47	40
36.1111	26.1111	32.7778	37.4444	48.4444	57.5556
21	22.8889	39.4444	37.7778	58.6667	52
33.4444	20.3333	40	44.8889	46	47
19.5556	19.3333	49	43.2222	45.8889	43.1111
30.2222	26.2222	43.3333	48.2222	40	43.1111
22.2222	27.4444	48.5556	42.1111	53.6667	38.1111
22.4444	22.3333	46.1111	37.3333	47.3333	46.1111
20.2222	23.7778	36.1111	45.4444	45.7778	46.2222
16.7778	35.3333	46.6667	37.7778	60	44.6667
20.4444	37	51	43.5556	50.4444	60.5556
30.3333	22.5556	65.8889	44.3333	44.2222	46
21.2222	23.7778	42.7778	37.3333	48	38.3333
21.4444	30.2222	36	49.3333	47.7778	55
22.1111	23.4444	50.3333	54.3333	61.8889	39.6667
21.4444	57.3333	45.2222	41.3333	48.4444	38.3333
21.7778	25.7778	42.4444	55.6667	60.5556	54.6667
26.2222	31.7778	40.3333	45.1111	46.4444	47
29.3333	29.6667	43.4444	53.6667	49.2222	44.1111
20.8889	20.3333	37.7778	50.5556	53.6667	43.6667
20.3333	21.2222	46.7778	60.7778	57.3333	44
26.8889	22.2222	45.2222	44.4444	40	38.7778
20.2222	24.2222	60.7778	41.2222	48.6667	49.8889
23.1111	20.2222	41.7778	36.8889	48.8889	51
23.3333	22.7778	42.1111	54.6667	68.8889	45.7778
31	26.7778	36.1111	53.1111	45.2222	40.7778
30.3333	22.1111	37.3333	49.6667	50.4444	54.1111
26.8889	22.3333	45	49	52	43.1111
27.5556	29.4444	37.8889	36.2222	53	50.8889
29.2222	25.6667	34.5556	60.1111	43	52.4444
23.2222	30.5556	44.7778	40.4444	68.4444	45.4444
22.4444	30.2222	44.8889	52	43.4444	43.3333
21.5556	24.1111	40.8889	41.4444	45.2222	40.6667
20.5556	23.7778	38.7778	44.3333	57.5556	34.4444
28.2222	19.7778	45.1111	53.2222	44.7778	38.3333
33.3333	22.1111	43.6667	44.7778	47.5556	41.8889
26.4444	24.3333	39.2222	43.7778	36.8889	52.1111
22.3333	19	52.3333	29.7778	40.6667	45.4444
41	21.5556	44.5556	43.7778	44.7778	42.4444
24.3333	19.1111	39.7778	54.7778	50.8889	37.8889
30.8889	21.8889	47.6667	38.2222	47.1111	56.7778
21.6667	21.7778	41.5556	38.2222	49.3333	46.1111
33.3333	20.6667	34.7778	51.1111	44.3333	62.3333
19.5556	22.5556	43.8889	54.6667	47	39.8889
38.6667	22.8889	44.2222	45.8889	40.1111	48.6667
23	29.1111	42.7778	36.2222	62.8889	43.6667
19.8889	26.2222	38.4444	45.5556	45.6667	44.4444
24.4444	21	45	40.7778	42.6667	48.1111
23.2222	16.5556	36.2222	39.2222	45.1111	51.2222
28.8889	24.6667	39.5556	28	41.2222	50.2222
20.5556	25.3333	38.7778	40.1111	56.5556	61.4444
22.8889	40.4444	38.3333	41.2222	41.2222	43.5556
29	15.6667	38.3333	42.3333	46.6667	52.5556
19.5556	23.1111	44.2222	51.1111	46.6667	43.8889
29.2222	23.1111	38.8889	34.8889	45.4444	64.7778
21.6667	24.6667	38.1111	35.5556	44.1111	51.3333
24.3333	21.3333	34.1111	37	38.6667	55.3333
21.4444	33.5556	33.3333	37.8889	39.5556	36.1111
21	29.5556	48.4444	44.5556	55	51.6667
20.8889	24.6667	37.1111	42.6667	33.3333	34.4444
30.1111	21.4444	39.1111	38.5556	46	55
26.8889	22.5556	43.4444	37.3333	44.2222	44.7778
28.5556	24.1111	44.2222	38.4444	57.2222	53.4444
20.7778	29.5556	50.1111	54.7778	46	57.2222
21.4444	23.5556	37.8889	37.5556	54	46.5556
23.8889	32.4444	49.5556	36.5556	49.6667	44.7778
21.8889	32.2222	53.8889	45.8889	52.4444	55.6667
22	23.4444	36	44.7778	55.5556	56.8889
23.6667	37.3333	37.8889	47.4444	44.2222	54
24.8889	21.6667	36.4444	38.6667	53.7778	46.3333
22	21.7778	58.6667	42.4444	58.3333	41.6667
24.6667	31.3333	42.8889	46.2222	39.6667	43.2222
22.6667	28.4444	56.3333	48.6667	45.3333	53.6667
17.4444	25.6667	65.6667	40.3333	66.6667	46.8889
19.7778	23.8889	42.8889	44.3333	52	47.8889
21.1111	29.6667	43	38.4444	51.2222	35.5556
22.6667	20.2222	45	40.7778	49	51.8889
25.3333	19.2222	57.3333	40.2222	61.7778	39
41.1111	33.7778	32.3333	36.6667	45.1111	58.1111
20.8889	24.7778	50.1111	38.7778	50.3333	72
25.6667	20.5556	51.2222	45.1111	36.8889	37.6667
26.5556	34.5556	37.4444	51	41.4444	51.2222
28	17.8889	33.8889	43.3333	33.8889	43.1111
25.1111	36.8889	37.5556	37.4444	45.7778	59.6667
22.3333	22.7778	36	42.4444	44.3333	34.2222
20.2222	31.1111	48.2222	39.5556	60.5556	48.7778
20.7778	25.8889	41.2222	32.8889	38.2222	53.3333
22.6667	24	45.3333	44.6667	43.5556	49.6667
24.2222	27.8889	39.8889	41.6667	44.3333	36.3333
30	36.6667	39.2222	40.4444	50.4444	57.7778
21.3333	19.2222	44.6667	39.5556	68	37
23.1111	23.4444	41.7778	35	43.1111	43.7778
22.3333	25.2222	36	39.5556	42.5556	54.7778
21.4444	19.7778	35.5556	26.1111	41.7778	55.3333
21.3333	20.7778	41.3333	50.4444	47	45.5556
20.8889	28.2222	41.5556	36.2222	47.7778	37.6667
26.7778	20.2222	46.6667	37.7778	42.4444	52.6667
25.8889	29.3333	37	40.2222	43.7778	39
28.5556	27.1111	46.5556	37.6667	49.4444	51.5556
23.1111	25.6667	42.1111	34.1111	67.2222	34.6667
33.4444	33.4444	46.7778	50.6667	37.4444	48.7778
21.6667	29	41.2222	41.7778	57	37.5556
23.7778	30.2222	43.6667	48.3333	33.5556	53.7778
25.7778	24.4444	45.3333	42.7778	47.7778	47.6667
26.1111	24.1111	40	33.6667	44	41.6667
22.7778	24.5556	36.6667	40.5556	63.3333	48.6667
22.7778	21.6667	39.3333	44.6667	46.6667	49.2222
21.6667	21.1111	53.8889	37.8889	46.7778	56.4444
28.6667	19.5556	32.7778	36.2222	40.3333	45.6667
20.2222	21	36.6667	45.4444	56	57.8889
27.4444	24.5556	34.4444	43.3333	44.5556	42.5556
27.1111	23.4444	51.5556	38.4444	44.3333	43.1111
19.6667	26	37.5556	36.3333	49.7778	47.7778
24.1111	27.4444	73	56.8889	50	55.6667
22.5556	28.3333	44.6667	42.8889	41.1111	42.6667
21.3333	23.4444	38.6667	32.2222	46.8889	41.2222
20.1111	24.2222	36.1111	46.5556	41.4444	49.3333
21.6667	22.6667	59.6667	37.8889	51.2222	39.7778
35.2222	20.5556	41.4444	49.8889	52.6667	42.7778
24.8889	23.6667	38.8889	45.3333	55.2222	51.7778
28.6667	21.8889	42.7778	43.7778	49.7778	48.8889
24.8889	23.3333	34.1111	37.6667	45.5556	49
28.4444	30.6667	34.2222	38.1111	53.2222	40.8889
20.6667	25.4444	42.6667	51.7778	39.6667	47.8889
32.1111	19.2222	40.8889	37.7778	42.3333	58.1111
23.7778	20.3333	37.5556	46.4444	52.5556	38.2222
22.8889	23.7778	42.3333	43.6667	42.4444	43.4444
25	32.7778	33.4444	38.4444	56.5556	40.5556
24.8889	22.6667	52	45.1111	40.6667	54.4444
30.8889	37.6667	43.8889	33.4444	52.5556	37.4444
31.1111	19.2222	42.6667	47.7778	40.1111	42.5556
24.4444	21.7778	48.1111	34.4444	56	47.5556
20.7778	26.2222	43.8889	38	40	46.4444
26.6667	26.2222	41.8889	42.3333	39	50.2222
21.1111	21.8889	36	38.7778	47.1111	38
26.3333	21.1111	38	37.3333	58	70.1111
23.6667	21.4444	45.7778	40.1111	47.1111	70.1111
33.6667	25.7778	41.5556	44.7778	55.1111	48.7778
30.1111	20.8889	48.6667	53.7778	57.2222	46.7778
23.4444	19.8889	41.4444	43.2222	39.4444	50.7778
28.6667	25.7778	45.5556	45.3333	47	40.2222
20.1111	33.6667	64	38.2222	49.2222	45.8889
32.7778	33.1111	43	38.4444	47.4444	41.5556
20.5556	20.7778	50.3333	47.2222	41.1111	53.6667
27.2222	26.2222	31.6667	55.4444	47.2222	41.6667
23.4444	22.3333	46.4444	37	44.5556	44.5556
25.2222	27.6667	51.6667	41.3333	33.4444	40.4444
46.7778	26.2222	45.1111	44.4444	47	47.5556
19.5556	28	39.3333	55	47.5556	49.1111
21.1111	22	55.8889	36.2222	43.7778	45.4444
24.4444	22.3333	34.3333	39.2222	53.2222	42.4444
22	22.3333	52.2222	36.3333	51.3333	57.7778
23.5556	21.2222	39.4444	56.7778	39.1111	52
27.4444	25.2222	34.4444	39.4444	40	42.2222
25.8889	21	39.3333	53	64.2222	47
20.6667	21.3333	36.7778	44.6667	45.7778	44.7778
17.1111	21.7778	34.5556	52.2222	52.7778	50.7778
21.1111	27.7778	51.1111	40.1111	50.1111	59.1111
26.4444	35.2222	40.7778	33	52.5556	44
32.5556	21.5556	41.6667	46.8889	46.1111	44.2222
22.7778	23.7778	46.7778	50.6667	42.5556	40.6667
20.3333	19.4444	41.1111	48.6667	48.3333	43.2222
26.8889	20.5556	47.6667	47.6667	51.3333	42.1111
19.8889	21.3333	52.2222	43.8889	54.5556	38
35.3333	47.3333	34.8889	48.6667	36.8889	36
21.1111	22.1111	46.4444	31.4444	50	49.3333
27.4444	21.3333	38.7778	33.7778	55.1111	44.5556
23.3333	20.1111	45.2222	43.4444	47.4444	50
23.6667	24.8889	34.1111	50.2222	45.5556	49.4444
22.2222	28.5556	41.5556	37	47.3333	48.2222
21.6667	34	41.5556	41.4444	60	53.3333
24.3333	24.1111	43.6667	43.6667	46.6667	45.8889
22.5556	21.5556	39.5556	40.8889	45.5556	58.4444
21.2222	24.1111	47.2222	41.5556	60.8889	44.1111
22.6667	22.1111	37.8889	42.4444	39.3333	46.6667
22.4444	33.2222	38.2222	43	46	48.4444
28.1111	23.8889	38.7778	48.3333	50.8889	41
25.6667	22.2222	47.1111	50.8889	46.2222	46.3333
25.8889	21.4444	41	36.4444	41.2222	44.6667
21.6667	22.3333	40.8889	30.4444	47.6667	53.5556
28.8889	32.6667	46.4444	32.3333	56.4444	58.6667
24.6667	21.1111	49.2222	38.6667	44.8889	31.8889
22.8889	22.2222	46.6667	31.6667	59.6667	43.5556
21.4444	22.5556	61.4444	44.3333	43.8889	39.7778
30.3333	25.3333	37	40.3333	45.5556	38.1111
19.4444	20.7778	37.6667	42.2222	43.7778	49.5556
27.7778	28.7778	38.5556	33.7778	39.2222	42.7778
19.8889	24.4444	38	38.1111	56.2222	37.7778
22.6667	22.3333	44.1111	43.8889	41.4444	57.1111
20.2222	28.1111	45.1111	40	45.3333	42.4444
28.7778	21	48.5556	36.1111	41.4444	46.4444
30.1111	21	46.5556	49.8889	41.8889	45.2222
24.1111	26.8889	40.5556	45.2222	46.6667	64
21.6667	20.8889	42.7778	40.1111	43	43.1111
20.2222	20.5556	60.3333	49.1111	36.8889	42.6667
24.3333	21.3333	46.5556	40	49.5556	48.7778
35	25.8889	37.3333	44.2222	51.3333	49.7778
27.7778	24.5556	36.6667	66.1111	44.8889	54.8889
21.2222	28.7778	39.3333	52.5556	58	47.5556
31.8889	20.4444	42.6667	41.8889	41.1111	41.5556
25.7778	22.5556	39.3333	35	50.6667	65.7778
22.3333	30.1111	36	50	40.6667	46
23.2222	20.2222	39.4444	42.2222	42.5556	42.7778
24.4444	32.1111	46.5556	37.8889	49.6667	49.2222
26.5556	22.7778	53.8889	44.2222	48.7778	42.3333
33.8889	27.7778	32.8889	37.4444	49.4444	50.5556
21	25.5556	46.3333	48.1111	44.1111	41.3333
25.5556	24.5556	69.4444	42.1111	42.1111	48.3333
29.4444	23.4444	43.4444	38.6667	48.3333	44.8889
31.4444	26.1111	43.7778	34.8889	47.1111	46.3333
26.7778	25.3333	35.3333	45.6667	51.3333	45.5556
26	26.3333	42.1111	43.1111	48.2222	42.3333
24.3333	23.1111	37.8889	40.8889	46.3333	39.8889
26.6667	29.2222	41.6667	43.6667	47.7778	46.5556
29.4444	20.2222	38.4444	37.2222	54.6667	62.2222
29.2222	29.5556	37.8889	52.3333	45.5556	41.1111
28.1111	26.1111	36	44	45.5556	45.8889
23	23.8889	40.5556	38.2222	46.2222	55.7778
23.8889	21.2222	39	41.1111	51.1111	46.6667
23.2222	19.6667	40.3333	40.8889	52.6667	43.2222
19.8889	26.1111	40.8889	34.4444	36.8889	47.4444
22.1111	23.3333	50.8889	41.3333	43.3333	49.2222
23.1111	27	39	44	64.3333	46.8889
20.3333	25.8889	47.8889	43.6667	42.2222	47.5556
21	30.8889	40.4444	42.5556	43.2222	40.2222
23.4444	21	46.8889	42.6667	48.3333	46.2222
21.4444	31.8889	29	67.8889	42.4444	46.2222
23.8889	29	36	39	28.2222	55.1111
24.8889	27.4444	44.6667	48.1111	52.2222	37.3333
21.4444	23.3333	45.4444	54.5556	36.8889	48.4444
23.3333	21.3333	37.8889	31.5556	41.1111	40
20.5556	32.6667	29	38.7778	46.5556	40.8889
20.8889	19.5556	40	38.2222	42	44.5556
21.3333	21.5556	34.3333	44.2222	49.7778	50.6667
26	30.5556	31.1111	34.4444	41.3333	44.7778
20.7778	30.6667	54.7778	47.7778	43.4444	44
23.7778	32.6667	40.8889	40.1111	59.4444	55.6667
22.3333	31.8889	44.3333	42.1111	53.8889	44.6667
23.6667	28.4444	40.3333	38.1111	55.7778	45.7778
25	26.2222	41.5556	48.1111	61.1111	49.6667
30.4444	21.6667	37.5556	32.3333	39.4444	49.4444
28.1111	19.6667	50.1111	38.2222	37.2222	45
39.2222	20.7778	39	43.4444	54.1111	43.8889
32.4444	22.1111	28.4444	39	43.7778	41.4444
21.6667	25.6667	43.6667	42.4444	36.6667	54.1111
24.5556	22.4444	35.2222	41.5556	44.4444	44.1111
24.8889	30.2222	54.5556	43.1111	42.1111	56.5556
20.6667	20.5556	35.7778	49.7778	38.7778	41.4444
21.6667	21.1111	36	38.4444	37.8889	45
21	32	44.2222	36.4444	42.2222	47
20.4444	21.5556	43.6667	36	47.2222	48
23.1111	19.7778	40.5556	46.4444	40.8889	46.1111
26.8889	21.4444	42.8889	47.3333	47.5556	44.3333
26.7778	26.7778	38.8889	40.2222	50.7778	45.1111
22.5556	24.2222	40.2222	54.2222	40.4444	48.8889
27.5556	33.8889	44.1111	37.8889	57.1111	53.5556
22.5556	22.7778	48.8889	47.1111	60	68.7778
28.7778	22.8889	44	44.7778	53.8889	45.1111
21.1111	20	48.5556	34	50.8889	49.3333
26.6667	27.7778	39	49.4444	44.3333	46.5556
21.7778	21.8889	40.7778	52.6667	49.2222	43.7778
21.7778	20.4444	46.2222	42	45.3333	50.8889
22.6667	21.2222	40.7778	35.6667	43.8889	46.3333
30.4444	19.6667	39	37.3333	40	61.2222
27.7778	24.4444	47	44.3333	43.6667	45.6667
22	23.4444	64	47.5556	51.3333	42
28.3333	25.8889	48.3333	46.7778	37	48.8889
27.4444	33	41	50.3333	49	36.8889
29.8889	25.3333	37.7778	36.8889	53.4444	43.4444
21.7778	27.5556	40.3333	40.8889	45.1111	44.3333
20.2222	22.5556	42.2222	58	42.4444	44.7778
21.3333	21.2222	28.8889	35.8889	46	41.4444
20.1111	36.3333	41.3333	43.4444	42.4444	41.5556
19	30.2222	48.7778	34.3333	51	49.2222
22.6667	32.4444	41.4444	37.1111	52.5556	33.8889
17.1111	22.5556	59.4444	35.6667	32	41
28.1111	21.5556	38.2222	43.2222	50.3333	50.8889
25.8889	21.6667	38	46.3333	41.7778	56.4444
21.4444	35.5556	43.8889	41.1111	54	44.5556
29.4444	20.8889	43.1111	41.2222	43.1111	46.8889
21	21.3333	43	45.1111	60.3333	46.7778
36.7778	26.4444	42.6667	41	52.7778	41
19.6667	19.4444	34.8889	39.6667	57.4444	68.3333
20.6667	28	30.6667	50	46.6667	46
24.6667	33.7778	36	39.6667	47.3333	45.3333
26.6667	24.5556	42.1111	51.4444	47	59.4444
33.3333	21.7778	39.1111	36.7778	51.7778	36.2222
19.8889	21.4444	51.2222	34.6667	53.6667	38.6667
20.3333	23.6667	40.8889	42	51.1111	50.7778
28.8889	23.4444	39.7778	37.8889	62.5556	45.8889
26.7778	26.3333	40	43	42.5556	44.8889
21.2222	19.7778	40.3333	35	48.7778	44.7778
27.2222	33	42.2222	46.7778	57.5556	47.6667
26.8889	35.2222	39.7778	40.1111	49.1111	49.3333
20.8889	39.4444	39.1111	54.5556	42.1111	50.4444
23.5556	22.6667	36.3333	43.8889	41.5556	44.6667
24.4444	23.6667	53.5556	38	46.2222	41.6667
20.2222	24.3333	43.5556	42.3333	49.2222	43.8889
22.3333	30.2222	31.7778	37	44.7778	50.6667
27.4444	21.7778	42.3333	35.1111	46	50.1111
17.8889	28.7778	40.6667	39.5556	47.8889	46.3333
25.1111	23.3333	39.8889	46.5556	43.8889	43.2222
22.2222	21.6667	36.8889	43	65.2222	43.2222
19.7778	21.1111	38	38.1111	40.1111	44.7778
26	27.1111	41.2222	37	48.8889	47.8889
28	21.1111	39.5556	42.1111	47.6667	41.8889
36.7778	28	45.3333	43	39.6667	52
25.2222	34.5556	36.4444	51.3333	49.6667	52.4444
27.2222	35.6667	37.4444	35.7778	45.7778	48.1111
22.1111	24.2222	48.1111	39.3333	46.7778	45
19.7778	29.4444	40.1111	33.3333	48.1111	42.7778
39.3333	21.4444	43	46.4444	41	41.5556
17.8889	22.8889	42.8889	40.7778	49.7778	55.1111
21.6667	30.2222	42.4444	47.7778	41.4444	45.5556
20.3333	34.2222	39.3333	42	48.3333	52.1111
26.6667	29.7778	40.7778	43.2222	51.5556	45.5556
27.2222	29.8889	43.6667	26.3333	41.5556	38.5556
22.2222	19.4444	39.7778	44.2222	52.5556	54
20.4444	19.4444	44.3333	46.7778	47.5556	47.4444
24.2222	33	43	60.8889	45.4444	60.1111
38.7778	22.6667	29.5556	48.6667	51.6667	46.6667
17.6667	21.5556	43.3333	39.4444	42.1111	49.2222
24.4444	21.1111	56.6667	41.3333	57.8889	64.2222
30.2222	32.8889	52.8889	40.1111	51.4444	43.8889
23.7778	22	45.8889	48.8889	49.1111	44
23.1111	18.5556	45.1111	41.6667	41.4444	45.6667
20.4444	33.3333	39.6667	40.6667	50.3333	47.2222
29.5556	21	40.6667	36.3333	43.4444	44.5556
16.5556	22.6667	44	44.3333	61	43.8889
22.2222	33.5556	41.2222	45.8889	40.4444	54
25.4444	25	45.4444	45.3333	48.8889	49.7778
21	20.1111	41.6667	44	44.2222	39.1111
22	29.6667	55.3333	44.4444	60.7778	49.3333
21.7778	21.7778	41.4444	44.3333	49.3333	42.6667
26.8889	25.3333	38.7778	33.5556	48.8889	46.1111
23.4444	21.5556	44.1111	43.8889	35.4444	51.5556
26	20.8889	57.5556	42	51.6667	58.2222
22.8889	21.4444	36.7778	49.3333	43.6667	54.6667
19.1111	24.4444	44.6667	43.8889	53.3333	42.4444
21.5556	21.1111	57.4444	42.1111	42.6667	41.8889
24.2222	20.3333	40.2222	50	57.2222	71.1111
30.7778	26	30.8889	43.7778	57	44.2222
30.8889	23.6667	41.5556	41.6667	49.7778	49
19.2222	29.8889	50.2222	41.8889	41	29.2222
26	29.8889	49.6667	35.1111	46.6667	43.7778
21.5556	21.8889	52.2222	37	44.3333	39.7778
23.4444	29.7778	40.4444	31.3333	56.4444	50.5556
33.6667	28.8889	36.7778	36.5556	45.5556	43.3333
27.1111	25.5556	53.6667	32.7778	52	45.5556
30.6667	22.4444	43.3333	46.2222	52.5556	40.3333
23.6667	24.2222	42.2222	36.6667	37.8889	46.5556
21.4444	26.5556	42	41	56.8889	51.8889
21.8889	18.3333	53	40.7778	52.6667	54.7778
21.5556	26.7778	43.1111	43.8889	47.7778	49.1111
27.3333	19.8889	35.5556	39.5556	60	54.2222
28.4444	21.5556	34.2222	37.5556	47.5556	40.2222
21.6667	24.3333	38.7778	49	50.5556	56.1111
35.3333	21.8889	56.4444	39.7778	53.4444	42.7778
25.7778	21.7778	39	41.8889	45.5556	41.8889
25.3333	24.5556	41.1111	43.7778	58.1111	66.5556
18.7778	23.2222	33.1111	27.7778	42.5556	46.3333
31.5556	28.4444	51.4444	39.7778	43.4444	43.7778
21.5556	21.4444	48.8889	38.6667	43.1111	47.7778
30.2222	39.6667	29	37.7778	62.7778	43.5556
20.6667	17.7778	73.8889	44.5556	41.3333	53.8889
25.4444	20.3333	32	42.8889	43.6667	50.3333
24	21.8889	39	43.7778		41.8889
24.8889	30.4444	45.5556	37.6667		42.7778
31.7778	22.6667	35.1111	44		47.5556
20.8889	27.7778	34.5556	48.6667		48.8889
20.3333	23	44.6667			40.8889
24.2222	28.4444	44.6667			29.6667
21.5556	20.1111	34.2222			51.8889
33.5556	20.8889	40.2222			52.6667
32.2222	19.8889	35.5556			50.4444
25.2222	21.3333	39.3333			40.5556
24.5556	30.2222				40.2222
16.2222	21.6667
25.7778	36.2222
24.3333	21.3333
28.1111	25.3333
21.6667	22.7778
21.2222	21.4444
37.8889	22.8889
21.5556	32.7778
21.5556	21.5556
23	30.2222
23.1111	25.6667
22.2222	20.5556
23.4444	19.1111
39.5556	24.4444
22.5556	21.4444
31.3333	33
22.7778	31
22.6667	29.7778
20	33
26.2222	22.6667
21.7778	20.8889
21.6667	21.4444
26.8889	22.5556
25.5556	25.8889
31.1111	21.7778
22.3333	24.4444
20.4444	23.8889
22.3333	27.1111
22.4444	23
27.6667	24.3333
30.5556	26.4444
28.1111	21.2222
24.1111	23.1111
23.4444	23.5556
25.7778	22.5556
32.1111	21.5556
28	21.7778
22.3333	33.8889
21.4444	21.3333
23.1111	27.1111
23	22.2222
28.1111	23.7778
24.7778	22.8889
	22.1111
	21.2222
