# Supplementary material for: Senescence in yeast is associated with amplified linear fragments of chromosome XII rather than ribosomal DNA circle accumulation
Source: PLoS Biol. 2023 Aug 29;21(8):e3002250. doi: 10.1371/journal.pbio.3002250 (PMC10464983; doi:10.1371/journal.pbio.3002250)
Supplement: S8 File — (ZIP) [file pbio.3002250.s021.zip › underlying data/figure s1.xlsx]

## Sheet: s1a
wt log	wt 48	fob1 log	fob1 48
0.344315	7.31091	0.088581	3.90258
0.239353	6.29854	0.070994	4.06497
0.122891	2.79115	0.070493	5.42782

## Sheet: s1b
wt log	wt 48h	rad log	rad 48h		wt log	wt 24h	wt 48h	blank	spt3 log	spt3 24h	spt3 48h		wt log	wt 24h	wt 48h	trp1 log	trp1 24h	trp1 48h	sac3 log	sac3 24h	sac3 48h
0.188576	6.38261	0.181709	0.232231		0.002102	0.536667	2.25109		0.001342	0.034505	0.224322		0.023713	1.07878	1.85741	0.043802	1.48268	1.85661	0.05191	0.123893	0.296504

## Sheet: s1c
wt log	wt 48h	sig up	sig down
2.57198	4.27334
4.41515	5.8065
0.934248	3.07612
0.333582	1.13332
0	0
8.66085	8.1807
7.30079	8.21232
6.25436	7.26503
9.7632	9.76247
9.79373	9.47943
7.63242	8.29786
7.49936	7.11789
9.9634	9.93277
2.89818	1.96519
8.62312	8.61504
10.3378	9.77859
9.46035	9.42922
1.72971	3.92614
7.96832	8.22239
4.92576	5.57153
8.94374	8.54468
6.94278	7.48517
11.2211	10.8214
11.2654	10.52
7.01544	6.87566
4.88103	6.11265
8.07881	8.14199
9.80326	9.97851
7.56312	8.4344
8.9513	8.41478
8.87807	8.8694
7.49715	7.89141
8.28059	8.94997
1.60021	0.5674
11.6854	11.0908
8.16094	8.7799
9.18021	9.16578
10.2114	10.1428
10.1949	9.46289
9.85811	9.68425
3.56703	4.6406
1.38797	3.30075
0	1.01639
13.3179	12.7743
10.8366	9.43579
7.12048	7.43585
8.59855	8.90893
8.55664	8.09569
10.0168	9.87269
7.3413	7.32578
8.62273	8.659
7.8923	7.95235
9.47926	9.89856
10.1621	10.1986
2.85813	4.50453
11.4865	11.5791
9.46049	9.40638
10.3922	10.2165
8.96648	8.24578
9.48442	9.35647
0.388587	0
0.528652	0.516596
10.002	9.84031
6.15783	5.29693
10.0351	9.39006
0	0
8.09474	8.0919
0.453727	0.687503
8.21856	7.30377
9.97513	8.96268
7.52586	7.21138
9.31657	8.83788
6.87606	7.0473
2.87784	2.11879
1.60021	0.5674
11.951	11.6227
7.83047	7.64967
12.3951	11.6593
9.01231	8.52843
7.23593	7.55201
9.40271	8.58359
12.0545	11.7798
6.54477	7.55039
8.21318	8.94795
11.503	11.5935
9.96105	9.69349
10.2407	10.1832
10.4192	9.27442
8.70143	8.9641
10.6209	10.5594
9.83568	9.76282
13.1262	12.8907
10.4413	10.2182
7.22132	7.97632
11.3747	10.7305
10.7059	9.36582
9.3263	9.03204
0.333582	0.401113
9.72401	9.39845
10.0887	9.45221
8.879	9.11773
2.7143	1.62197
8.56643	9.20645
9.56947	9.01158
7.3376	7.77601
8.29898	7.98906
7.02664	6.9284
8.4696	8.46676
7.60354	7.62559
7.29471	7.28827
9.47393	9.21159
9.70094	9.26842
8.09271	8.62809
11.8214	11.3778
10.537	10.7747
7.59919	7.72255
11.4417	11.3011
1.08092	0.846953
12.2846	11.8781
1.08092	2.53332
9.45569	9.01807
7.90998	8.56808
8.28626	8.33983
8.41375	8.84413
9.53664	9.29302
7.18065	7.32307
9.45139	9.84868
4.22053	4.00983
9.20782	8.43014
8.77783	8.80069
10.7736	10.3232
9.01748	8.86295
8.62045	8.11585
10.207	9.70753
1.37097	2.87136
11.3228	11.3443
6.76433	6.96996
1.55504	0.968512
8.23495	8.72847
11.0348	11.0059
10.0612	10.015
1.08092	2.82924
7.50637	7.63341
11.1149	10.5916
9.28538	9.21504
8.47309	9.22913
9.27572	9.74769
10.1202	9.59127
1.16296	2.09233
6.00694	6.55582
10.1184	9.82105
10.1964	10.4111
8.34721	8.14973
8.39422	8.52848
7.80085	7.6587
0.842314	1.32714
9.06132	8.54257
9.72349	10.3837
0	1.41751
7.51452	7.63976
0.388587	1.62812
10.9811	10.7335
8.96272	9.15354
1.17115	2.46918
8.4135	9.23677
0.333582	1.30423
0	1.98623
1.1759	2.50934
10.0817	9.58409
8.51504	8.55197
8.02705	8.25864
8.3923	8.28593
11.2583	10.8104
9.06438	8.90873
8.51039	8.54463
0.388587	0.324567
8.79535	9.58702
2.63335	2.25661
8.10286	7.69594
0	1.99207
11.723	11.4328
8.98792	8.76833
9.49173	9.23994
10.1566	10.8582
8.37752	8.05398
12.9589	11.7783
7.44731	8.2272
8.37149	8.35633
8.89924	8.5813
10.1553	9.79305
2.91593	2.74401
0	0
5.55706	6.7054
1.43823	3.55791
11.8223	11.5237
7.68029	7.37307
7.86417	7.52966
0	0
7.80375	6.81238
10.3751	9.75679
7.26646	6.49348
9.54288	9.26429
9.41763	9.13419
11.0222	11.1381
0	0.401113
7.56759	7.88722
7.30078	7.55772
10.7625	11.2882
13.2572	12.9695
9.76753	9.63215
6.12324	6.40085
0	0.984552
12.0141	11.3559
9.55378	9.0098
10.499	10.2949
10.5952	10.4064
10.5675	10.4348
8.64132	8.57058
9.41554	8.80837
11.5388	11.5101
10.2508	10.0487
0.453727	1.79034
9.51146	9.28994
9.44027	9.08803
9.93718	9.81936
0.388587	1.67509
10.0437	9.83108
10.0044	9.73125
8.89456	9.1232
8.78319	9.39815
11.643	11.2234
9.18988	8.78779
7.74237	7.92968
6.53627	6.04362
8.01649	7.96335
9.9675	9.76829
7.9917	8.4725
9.90268	9.7642
7.89524	7.97862
6.89105	7.07752
6.55765	6.54073
7.38465	7.87728
7.0616	6.1133
9.35442	9.38018
9.54455	9.25151
7.99629	8.17453
8.75213	8.46821
11.2713	10.7072
8.8987	9.0398
8.84647	8.82622
8.38625	8.3275
9.00361	9.34385
11.0034	10.592
7.62064	7.97478
0	0.324567
7.935	8.81128
10.1195	9.55482
10.4915	9.8338
11.813	11.614
8.62895	8.32405
0	0.891966
6.43321	7.26431
8.12631	8.78774
8.93327	8.83274
4.20773	4.76852
8.70414	8.43069
8.74653	8.44075
8.59566	8.89747
8.98914	8.17666
0	1.01639
8.2934	8.00723
0.388587	0.979661
8.3084	8.08712
8.79229	8.34112
9.64847	9.12898
7.88155	7.85046
4.72318	5.40862
9.24183	8.70838
7.29339	7.17968
4.58631	5.92457
6.25172	6.8107
6.74369	7.56383
11.9084	11.4608
10.0344	10.1412
11.3474	10.6554
7.69909	7.73773
7.60091	8.11819
7.64142	7.31532
11.1463	11.0422
11.5105	11.2671
1.27599	2.32854
9.19768	9.01876
9.46849	9.08533
8.17965	8.24892
10.0518	10.2128
7.96351	7.96096
9.61672	8.86462
10.1317	9.57974
9.17725	9.61427
8.41842	8.31491
0.388587	0.516596
11.021	11.1756
8.55215	8.89062
10.711	9.95636
9.54475	9.23057
13.2315	13.0501
13.599	13.3041
9.27439	8.8728
7.19969	7.2023
9.80932	9.45643
8.89588	8.75566
8.64216	8.65584
8.45159	9.00225
9.57891	9.1829
9.56125	9.23381
10.0411	9.29311
8.99959	9.45438
0.722169	2.23535
11.8054	11.4413
7.18564	6.62222
7.31584	8.06334
8.96683	8.63171
9.87327	9.56269
10.2887	10.5087
7.78212	7.91758
8.22328	7.8058
9.26494	9.05653
8.6352	8.36489
9.83451	9.78015
4.88861	5.01274
8.12864	7.84609
7.94884	7.19908
6.10846	5.89302
10.1087	10.6719
0.388587	1.56577
10.3595	9.81137
6.68532	7.25617
8.14258	8.00472
0	1.69877
0	0.401113
8.41674	8.17549
9.34095	9.14748
7.62143	7.76225
8.75892	8.52159
0	0.516596
9.02059	9.54412
8.19475	8.34908
0	1.20283
8.63157	8.76462
10.5747	10.0915
9.14436	9.09783
9.98901	9.81334
1.89319	1.22086
9.20862	8.62498
5.69393	5.64728
11.6061	11.1346
8.89381	8.30637
10.6275	11.0811
9.87088	9.31046
8.33717	8.57878
0.787309	2.30693
9.62346	9.43589
7.86907	7.88243
9.97781	9.76244
9.10299	8.51671
8.54714	8.37122
0	1.01639
10.786	10.6589
12.1824	11.6679
11.2771	10.6193
8.69328	8.1133
8.77639	8.15598
9.41223	8.68057
12.0892	11.4367
9.01901	8.58208
8.41779	7.73228
4.37601	3.74616
8.66736	8.20037
8.8042	8.75757
7.7981	8.21991
2.86667	3.84724
8.45583	8.24921
7.10367	7.64785
9.64438	9.8433
5.63387	5.36593
7.73226	7.89178
6.03697	5.90606
9.4342	8.90356
8.0713	8.06366
10.2943	11.0003
5.72378	6.22196
6.78217	7.65328
10.8456	10.7935
7.65021	7.75531
7.94399	8.01596
0.388587	0
8.19722	9.05551
0.453727	0.941291
9.97742	10.1606
0.388587	2.25565
8.62838	8.81873
10.1341	9.60856
0	0
8.81594	8.37648
7.38368	7.24338
9.92862	10.4265
9.59392	9.73336
7.71603	7.89981
6.89269	6.71026
8.07903	8.64436
8.51854	8.17215
9.15678	9.07732
0	0.362936
9.25893	9.06352
10.9019	11.3993
10.4157	10.7497
8.84354	9.42501
9.1723	9.16348
10.3366	10.0887
9.86833	9.34502
9.07798	8.41826
11.0075	11.1449
8.00702	8.09993
8.37224	8.7433
9.02745	9.30122
10.6897	10.6836
9.44598	8.83593
6.92599	7.3238
7.08662	7.83381
8.97842	8.98841
5.86092	6.91355
7.59014	7.68702
9.09553	8.93047
8.32787	8.11806
3.56902	3.60274
8.77612	8.24551
9.69809	10.3588
7.19172	7.61673
9.40721	8.93232
10.8132	10.3944
1.4303	1.03498
11.007	10.1382
9.29903	9.59099
8.6194	9.0891
9.56475	8.91059
8.13869	8.39744
9.65923	9.12524
10.1942	9.83146
10.5314	10.8351
7.94255	7.44603
9.11086	8.60376
8.25446	8.36648
1.77378	2.70895
4.51538	3.79713
14.1258	14.4211
9.57235	9.17402
10.044	9.92639
10.344	11.0365
9.65555	9.97173
9.1704	8.64913
10.0863	9.32564
1.05439	0.653456
0	0
9.82945	9.24746
8.27336	8.84589
9.27911	9.7018
1.40514	1.20989
8.8983	8.50717
8.40273	8.64247
10.4861	9.93513
9.02887	8.46248
12.4108	11.9141
5.43565	5.13826
9.82356	9.2642
7.88113	8.32121
8.83757	8.38266
8.73528	8.72731
0.388587	0.979661
11.1888	10.6001
9.78548	9.34698
8.66877	8.44701
8.89626	9.12082
9.4965	10.1838
9.41113	8.5652
9.05094	9.8014
11.9954	11.2986
7.67657	8.42107
7.52925	7.92576
7.83171	8.3113
8.04379	8.79259
11.0817	10.956
9.24677	8.95515
10.0392	9.69364
8.78558	8.48595
8.52285	8.09333
11.0707	10.8775
4.51634	3.50966
9.50061	8.77929
9.05554	8.51656
4.74481	4.88936
8.79832	9.26411
9.87356	9.8985
9.98801	9.49068
8.32584	8.56764
7.39716	6.45155
8.44557	9.07882
2.63335	1.76498
8.70269	7.86287
8.66345	8.16593
9.07874	8.49199
3.91261	3.22013
8.39488	8.15611
10.0302	10.4222
8.12219	8.79268
9.40123	9.09121
8.10806	8.42267
9.17492	8.36522
7.8371	8.54758
1.58305	1.08862
11.0189	10.5385
8.40311	7.58989
9.70916	9.31241
0.453727	2.23535
10.6594	10.0387
10.2798	10.3364
7.86195	7.98581
8.15796	8.84446
5.18962	5.01526
7.46681	7.83224
7.78694	7.8647
8.69692	8.61382
0.333582	0
8.71594	9.27263
8.95308	8.92441
0.453727	0
8.23615	7.36543
0	1.61201
9.92329	10.0677
11.4534	11.2711
9.84992	9.42234
8.0304	8.45097
8.54762	8.53204
7.61815	7.62219
9.62241	9.55388
11.0175	11.2843
0	0.362936
9.32642	9.35783
5.04245	4.93232
9.59611	9.30981
9.07753	8.42093
8.20407	7.88152
8.87179	8.53367
9.02502	9.61058
8.41979	8.99347
8.26905	8.38621
9.96282	9.28776
7.54789	7.36364
7.58667	7.55286
8.09153	8.27692
11.7879	11.753
8.22934	8.10406
9.68424	10.366
8.9448	9.3411
10.9752	10.6194
8.31524	8.71885
7.44883	7.29339
8.30595	9.14093
0.667039	1.78145
7.65886	7.3003
9.34461	9.12375
8.75369	9.14076
11.8033	11.8528
8.40813	8.31986
8.4496	8.5461
6.73045	7.35688
7.37988	8.14541
6.27309	7.28434
9.42729	9.71499
7.38503	7.91968
10.2035	10.1534
12.1523	11.6877
1.40514	1.48511
10.6237	10.3641
0.682967	1.27018
7.49682	7.27388
8.28728	8.23938
9.51523	9.82347
9.21005	8.471
8.75295	8.33304
9.40544	9.8574
9.82373	9.68271
9.46818	9.22524
9.31978	9.09335
8.21784	8.37866
0.388587	0.324567
5.36151	6.47586
9.29454	9.04436
3.79237	3.71745
1.50935	2.31701
0.453727	1.64459
1.55974	1.76179
10.2197	9.96281
8.16262	7.70019
7.82088	8.60036
8.16134	7.89114
5.74625	6.95671
1.60021	3.31807
0	1.08862
7.47571	7.63626
9.17471	9.1543
8.0048	8.67984
1.97544	3.56834
0	0.764049
0.934248	3.09882
0.528652	1.36387
0	0.725679
0	1.58868
0.333582	1.74961
7.53982	8.38442
1.52171	2.711
5.6613	5.71617
10.2088	9.66673
6.80421	6.73178
1.02695	2.08767
12.0096	11.5637
6.22599	7.14574
7.51957	8.4409
8.6721	8.71438
2.68241	2.46003
8.83642	8.48546
7.58414	7.92159
7.67336	7.47865
11.2923	10.5673
10.2164	9.77666
11.6808	11.8326
9.62748	9.12351
8.98015	8.40718
9.0718	9.61372
9.01381	9.17658
9.31106	9.53135
7.543	7.57122
0.842314	1.33246
8.43003	8.33075
10.0032	10.2733
7.76877	7.51328
9.78245	9.32994
1.50935	2.97127
7.35238	8.072
8.01566	7.61528
9.20208	9.21173
7.16838	7.86416
13.029	11.9942
7.31558	7.87762
7.32773	7.55391
3.85691	4.83897
8.32554	8.82242
11.0296	10.819
8.84153	8.15712
5.08814	5.5029
4.89244	4.214
7.89311	8.16074
7.67277	7.5494
8.74975	8.28964
9.60052	8.79636
10.6608	10.1035
10.0634	10.0734
8.65898	8.41637
9.07414	9.0101
9.51424	10.138
7.34426	7.86012
1.91646	3.08302
0	1.08862
0.333582	0.616725
8.67866	9.48109
10.4687	10.9026
1.40514	0.5674
8.87421	8.86841
8.53018	9.20892
8.69767	8.93438
8.18157	8.58942
7.76678	7.94464
7.54238	8.48663
9.96039	9.78172
8.13307	8.0029
10.2289	10.078
7.92193	7.60586
8.81628	8.89363
8.14603	7.95828
8.88122	9.01917
9.88415	9.542
11.0375	10.4317
10.2926	9.69379
7.93592	8.69616
9.07322	9.43165
7.56349	7.90572
9.4597	8.80617
10.2082	9.95997
0.667039	0.968512
10.8173	10.0719
0.388587	0.759872
10.2813	10.2251
7.44881	7.24744
8.32322	8.02193
4.37232	4.31273
10.9538	10.8598
0	1.63107
9.89269	10.4338
1.1759	1.01639
9.11562	9.20355
8.15921	8.00394
9.12031	8.88887
8.73903	8.42902
8.601	7.94232
10.9186	10.9234
8.3598	8.91167
7.51623	8.17295
2.11148	4.04603
7.94338	8.16027
10.8933	10.2395
10.557	10.5229
0	0
9.04474	9.55273
9.03726	9.01963
8.0382	8.58605
1.55974	1.78145
8.84348	9.25075
9.57041	8.75683
7.11736	7.6972
7.67029	7.42511
9.40464	8.98945
10.7097	10.7331
9.01463	9.13327
11.0976	10.9677
8.36036	8.00096
7.90956	7.97518
10.1679	9.88825
7.62341	8.47435
12.5475	12.0878
10.136	9.80782
0	0.324567
3.71864	3.79861
6.68395	7.45511
5.78	6.4147
9.33886	8.90989
0	0
5.27532	5.73527
5.89577	6.28673
10.6128	10.6195
8.7276	9.34168
9.36767	9.29868
8.7868	8.40323
7.88834	8.53713
7.43406	8.86659
7.72221	8.22308
0.842314	1.084
8.56082	9.19161
8.35602	8.61979
12.2292	11.8514
6.77198	7.06766
0	0.687503
8.74804	9.27921
2.79539	3.30497
9.08177	9.2272
9.17375	9.20597
5.58365	6.60405
8.62273	9.48333
7.64029	7.92494
8.97927	8.41155
9.96899	9.45101
7.47355	8.23558
10.0981	10.2405
10.3554	9.86878
7.47008	8.23313
9.27091	8.68176
11.1157	10.5285
2.68119	2.08815
2.31598	3.60164
8.13904	8.92014
0	2.12893
9.40706	9.53413
8.83271	9.04376
8.69036	9.4548
7.04116	7.02724
7.23662	7.87453
8.3435	9.01275
9.95756	9.39797
9.43653	9.21991
0	1.80004
8.38487	8.21726
8.4771	9.07007
2.49125	3.75443
2.98681	3.97633
0	0
8.73111	8.41169
9.18299	9.11803
0.842314	0
8.77632	8.36954
8.81311	8.34364
6.67956	6.64419
10.5737	9.85861
8.68078	8.16453
8.65552	8.89441
8.7872	9.37954
1.21162	0.5674
7.40163	7.61768
8.06605	8.60196
10.4905	10.2617
11.3026	11.5054
9.23775	8.86229
10.1768	10.2377
9.55579	9.7958
8.98547	8.86276
9.17337	8.90451
8.55003	7.90566
7.68212	8.5374
11.1207	10.4977
11.2027	10.9289
4.34276	3.09383
9.61285	8.88536
8.68771	8.18762
1.21162	2.15247
10.3168	10.11
8.85087	8.53717
7.48401	6.85179
9.22358	9.17548
7.74203	8.4699
11.3597	10.6172
11.4138	11.1312
9.51555	9.06126
10.2771	9.7235
7.22532	7.19977
11.8744	11.6387
11.0277	10.6867
10.615	10.674
7.56263	7.29829
7.66826	8.3124
9.90501	10.3709
8.11012	9.45289
8.09845	8.01497
8.55791	8.53522
9.31712	9.58385
2.34259	2.09068
11.4984	11.6083
9.3174	9.80087
0.528652	2.2318
9.2037	8.82098
9.72988	9.5052
10.4601	10.7829
8.44658	8.29983
2.20503	2.52204
9.0223	9.36323
8.71247	9.03214
8.57144	8.52954
8.72729	8.68116
13.2376	13.1053
9.48425	9.13653
8.84015	9.10261
7.37906	7.18112
10.4135	10.4946
9.19981	8.75612
9.62924	9.15765
8.37412	8.94179
1.7548	1.52493
2.34044	4.16416
1.26771	3.36365
8.23648	8.73486
9.09961	8.99648
8.8187	8.15301
4.5963	5.24112
2.80946	1.98149
9.80817	9.58475
8.97049	9.12571
8.40215	8.13852
10.0715	9.51545
8.2154	7.65465
6.59019	7.38877
8.9312	8.77041
2.47151	1.50869
11.7332	11.0071
1.84275	4.24538
0.722169	1.58038
11.4561	11.5718
9.98028	9.86581
8.15903	7.78115
10.2272	10.1868
6.19746	7.13137
4.03595	4.42003
5.8989	6.16369
7.28581	7.88248
10.2922	9.89554
10.3695	10.1762
9.76933	9.49213
11.1136	10.7532
2.32426	2.21165
1.98252	1.56726
9.80562	9.48481
9.99938	9.88717
8.43707	8.37114
11.4838	10.7073
8.63752	8.92792
11.4355	10.9691
11.1111	10.5884
9.19168	9.36111
6.86186	7.43416
8.57343	8.22343
10.0817	9.2787
1.27599	1.8714
8.83311	9.34126
8.77626	9.11411
10.0064	9.62311
7.3049	8.06321
0	0.401113
8.05745	8.85654
6.98365	7.70022
8.4894	8.46815
11.6489	11.6418
9.14768	9.17211
0.333582	1.944
9.6874	9.3526
0	0.979661
8.97858	8.55231
8.19869	8.67311
10.3535	9.77629
8.63257	8.83884
8.80085	9.39455
10.6241	10.2654
11.9961	12.2976
11.0761	11.4397
8.28438	8.09008
8.41416	8.30503
9.44791	9.1548
9.74095	9.97883
8.7277	8.36528
6.91937	6.35484
11.4358	11.151
11.3037	10.5753
11.8991	11.2202
9.51376	9.34643
0.842314	1.08862
8.98618	8.40713
7.86404	7.57119
9.74147	10.4672
0.787309	0.764049
7.98756	7.54669
12.7684	12.0992
10.7925	10.1909
8.62487	8.34693
8.64903	9.29897
2.03529	2.16264
7.94454	8.01529
7.47994	7.6948
8.10991	8.17839
10.2433	9.69917
0.388587	0.324567
10.1527	9.66253
6.14017	5.82612
9.25078	8.78015
8.26363	8.22455
10.9491	11.2421
9.76061	9.71695
0.388587	0
7.60476	7.15371
8.5201	8.89665
7.66859	7.46051
5.79843	6.46511
11.9324	11.3175
9.53093	10.0474
8.59966	8.23616
7.76566	7.01876
11.8656	11.4832
10.2939	10.0726
6.86459	6.49184
8.71938	8.86846
9.67803	9.94184
9.01074	9.33671
11.5358	11.2834
9.54149	9.46968
5.875	5.81235
0.388587	1.11153
0.722169	1.01639
9.39488	9.60176
3.97967	3.3501
10.686	11.0498
4.55165	5.37683
8.22147	8.13615
10.1268	9.72082
9.25522	9.29244
9.97118	9.92616
8.59173	8.79
0	0.653456
12.0375	11.9943
9.98884	9.6847
9.4596	9.81132
1.01655	3.24117
9.93828	9.7835
2.7209	2.40255
12.442	11.8451
1.05439	3.38608
7.57454	7.62099
0.388587	0.759872
9.95656	9.93998
10.0267	9.89021
5.21905	4.67281
9.94326	9.61327
5.70779	5.90994
9.95147	10.3111
9.8243	9.32434
7.76851	8.66543
7.93771	8.72481
7.47495	7.23167
8.99082	9.61402
9.7168	9.38602
10.1279	10.723
9.00489	8.56721
7.41677	7.93521
10.3945	10.0087
11.2676	11.035
8.49541	9.14814
3.18507	2.96086
2.20958	3.84382
4.80314	5.42742
8.36962	8.54667
7.44918	7.5298
11.0372	10.8842
9.19432	9.54052
8.96435	9.34876
8.48508	7.74942
0	0
3.78987	4.99215
9.05539	8.71864
5.00878	4.98102
3.21526	4.18505
7.74881	7.947
1.16296	2.97127
8.09206	9.47332
9.82362	11.5519
6.49591	5.89091
7.25845	8.13152
1.77181	2.63753
0.667039	2.84959
2.9217	3.40943
0	1.28166
3.94288	4.26731
9.96846	9.52897
9.29978	9.32283
7.43559	7.70956
10.2601	10.1517
7.9459	7.853
6.50629	7.03504
4.43599	5.61889
7.73474	7.59563
8.49769	8.28012
9.52955	9.24905
9.35663	8.93873
5.94831	6.26481
0.388587	0.362936
11.2022	10.727
7.09449	7.25
8.82709	8.30348
1.16296	2.4719
9.72143	9.36636
9.94921	9.57366
3.39494	4.59588
7.75058	7.34945
10.6614	10.8088
9.27554	8.66058
6.83907	7.68402
11.6998	10.9643
9.67855	9.1708
8.71969	8.73999
7.77406	7.79504
10.1977	9.71978
9.85168	9.17493
8.77766	9.43083
0.388587	1.84906
0	0.725679
8.87334	9.29527
11.0883	11.5742
1.21162	1.56348
7.00183	6.84313
9.60107	9.28064
8.89717	8.97288
8.72469	9.63829
11.7705	11.3069
11.2686	10.9131
5.87568	5.90283
10.5937	10.9073
12.313	11.9148
10.0356	9.62154
11.4104	11.2916
1.09289	2.43022
9.17137	9.30673
9.80913	10.3154
8.94206	8.78359
12.396	11.6957
6.00254	6.12223
8.34505	7.85049
8.01578	8.22776
9.95475	9.67816
5.63934	4.87528
10.1359	9.82387
8.14977	8.58615
1.05439	2.08701
9.32401	9.31526
8.54364	8.52856
6.20926	6.3406
7.36853	7.39479
12.2984	11.7703
9.8226	9.24646
4.81062	4.54253
10.7933	11.0087
7.91092	8.75382
5.73503	5.97302
9.19762	9.48223
7.83466	7.98337
9.76154	9.59003
8.99133	9.11335
8.74831	8.11852
9.48746	9.97142
9.19821	8.54151
7.10369	7.75116
8.59186	8.23096
0.982379	0.941291
9.99191	9.7368
11.0672	10.667
1.05439	0.687503
9.60812	9.49836
8.46697	8.50974
8.15478	7.8303
9.12515	8.80777
8.79695	9.53205
10.6918	10.5221
10.1936	9.48987
12.03	11.4549
7.77667	8.36095
8.13616	8.17964
9.59623	10.123
2.20958	2.90817
8.64863	9.24305
9.37966	9.19784
9.15326	8.62558
6.69414	7.26299
7.50846	7.94797
9.06427	9.37349
7.70136	8.42086
8.43373	9.01503
4.61837	3.76013
10.6241	10.2725
9.1372	8.99214
1.05439	1.85132
9.79948	9.19011
10.1683	10.7164
9.86737	10.01
8.50354	8.09583
10.053	9.30586
10.8874	10.1844
9.31928	9.37074
0	1.11153
7.80681	7.84728
9.24092	8.81382
10.2306	10.0225
4.87504	4.25831
9.8516	9.43585
8.06654	8.44876
9.46502	9.35092
9.88509	9.67811
9.06979	9.30693
8.49246	8.68999
7.87929	8.33743
5.2247	6.32219
10.0981	9.88549
8.14993	8.05003
9.48478	9.08383
9.23434	8.65551
8.47324	8.08934
7.60732	7.54856
10.6483	10.2526
7.47443	7.00921
0	0
9.58887	10.0841
4.90069	5.59296
9.45984	9.66025
1.72488	1.54618
9.31869	9.15542
9.13458	9.17482
9.24526	9.10802
8.3765	8.21291
7.79599	7.94766
0.333582	1.29308
10.3553	10.9257
8.05963	7.79556
8.57561	8.39769
8.34846	8.5537
9.14627	8.8375
6.80246	7.16539
10.2737	10.2138
10.5704	9.8164
5.97337	6.02801
10.5588	10.1623
11.2097	10.7969
7.60256	8.3955
9.15392	8.82517
10.2246	9.6136
0	1.50869
2.11355	2.09068
8.36968	7.70098
0.388587	2.23535
10.1793	9.41254
9.49086	9.48783
1.93288	2.86441
1.38186	3.25124
2.17861	4.32308
10.6559	9.4425
10.9644	10.5331
11.9121	11.9464
8.32096	8.1617
1.89319	2.83585
10.0131	9.68852
12.2688	12.1688
9.44742	10
10.0673	9.40883
10.2899	9.70477
7.10415	7.43038
8.54791	8.32308
11.119	10.4396
0.388587	0.687503
9.85318	9.97327
12.439	12.0557
11.1585	10.9978
10.7588	10.6852
2.52111	3.64674
0.528652	0.725679
8.85738	8.3794
7.90752	7.77379
8.4035	8.71969
8.68215	8.36188
10.2604	9.44999
8.39372	8.53793
8.9812	8.85371
8.13997	7.49159
10.1842	9.65475
6.49475	6.46624
9.79869	9.47712
10.1105	9.8223
8.2401	8.20941
6.80684	6.79915
9.10062	8.88633
9.13135	9.63234
6.87021	7.24122
5.71939	5.71683
10.0994	9.31891
1.96688	3.01694
7.84175	7.96617
0.982379	3.0046
9.83308	9.18398
4.73281	5.11535
10.6863	11.0008
8.57723	8.66389
8.6826	8.19171
7.92275	7.38447
8.80866	8.81899
0.333582	1.08963
9.59921	9.04032
6.83867	6.3956
0	0
7.9715	7.62749
10.9412	10.3908
8.80407	8.12908
8.27539	8.55469
6.62273	6.57133
2.52117	3.49187
8.39323	9.0778
9.22055	9.21644
8.88265	9.29451
7.74039	8.27444
5.54134	6.34962
0	0.324567
10.5601	11.3846
9.45342	9.33716
8.46752	8.57282
7.78279	7.8393
12.3011	12.1466
7.0715	7.19695
3.1366	4.01182
9.12246	8.96156
8.36703	8.57258
0	0.725679
0.600666	1.58611
9.15695	8.48063
9.80488	10.039
5.31013	5.39155
6.58111	6.35175
8.16667	7.49594
8.89016	8.97648
9.54428	9.14221
9.45297	9.06189
8.63902	9.17892
11.5638	11.0839
9.00038	8.7623
12.0654	11.6572
10.1926	10.0847
8.06336	7.78982
9.62471	8.98246
6.6832	7.23781
10.7459	10.8188
9.40975	9.42506
8.60395	8.46587
9.52539	9.6922
8.24625	8.35507
7.90537	7.93199
10.0079	8.89474
12.0642	11.3737
3.01352	3.12342
10.2	9.6531
6.84818	5.86938
8.57954	8.94334
7.49614	8.18882
8.35012	8.21073
0.982379	0.687503
1.2281	1.63312
9.16934	8.69678
10.7172	10.0271
7.93625	7.6787
3.44496	4.05039
7.83099	7.95448
4.8768	5.31914
9.79731	10.0627
5.96787	6.33078
8.29702	8.05091
9.66121	10.3703
5.31338	5.73849
10.8584	10.6655
6.73138	7.43963
9.22886	9.12869
11.4949	11.135
9.62764	10.1617
8.9328	9.70332
3.22031	2.91658
8.94232	8.99995
8.74607	9.40006
2.54297	3.20946
9.66587	9.30398
9.69712	9.03974
8.73748	8.72151
9.52379	9.35035
6.91837	7.77102
8.28556	8.66718
11.5982	11.0296
9.49023	8.74798
2.97352	3.26693
5.93048	6.82184
5.83143	6.28298
9.0101	8.86005
4.01893	4.58904
9.02833	8.8161
8.89003	9.1514
10.9671	10.629
8.15393	8.59608
7.84655	7.51038
9.50711	9.30772
9.81159	10.2907
8.10691	8.09328
9.56447	9.22885
7.59199	8.11526
12.2075	11.8314
1.35001	1.7486
11.1435	11.1364
7.97861	8.02935
12.0237	12.4977
8.86558	8.47426
10.7367	10.9852
11.2797	10.9962
8.06219	8.28987
0.333582	0.653456
11.4262	10.8275
10.2443	10.0357
9.66862	8.93587
9.16654	9.61922
7.60549	8.38355
10.0551	9.37358
9.72078	9.5249
9.44978	9.18925
6.97952	7.64548
12.6656	12.0656
0	2.04865
7.23296	6.59462
9.86073	9.94583
11.5566	10.8046
6.89239	7.09854
8.6925	8.29431
9.08744	8.84361
9.60327	9.91686
11.5943	11.3344
1.07155	1.28065
9.32006	9.01519
7.55693	7.83414
8.23011	8.60791
1.8681	2.95281
0	0
8.87999	8.79212
1.26771	1.9806
11.6255	11.3156
10.5265	10.6382
9.12583	9.13043
9.01793	9.6107
7.67027	8.18441
7.88656	8.02882
3.38964	3.84663
9.25009	9.3895
0.453727	1.08862
9.55415	9.66083
8.02893	7.55367
8.91215	8.39053
9.21263	8.58279
11.2387	11.0902
13.7165	13.8823
9.39019	9.88624
9.60989	9.49365
9.4027	9.98512
11.3671	11.21
10.4512	9.99834
8.90235	8.13379
7.78382	8.45135
0.934248	0.324567
9.37812	9.37796
10.6282	10.3566
3.0543	2.39613
10.8352	10.9484
0	0
9.93594	10.0384
10.7277	9.33274
9.76868	9.47636
9.22999	8.82093
9.97574	9.27021
8.9563	8.71809
8.11276	8.52114
12.0363	12.3709
11.3805	11.2537
10.1992	10.403
10.5817	10.6669
9.39872	8.7942
6.72911	7.39362
0	1.36387
0	0
1.64894	1.83758
2.39139	4.19524
1.27599	2.25312
0.934248	2.21941
0.787309	3.47461
1.41437	2.6648
0	0.891966
4.31774	5.51515
6.99603	7.70056
9.1441	8.87478
3.19958	4.74499
8.25206	8.76887
7.56585	8.44151
8.24576	8.01999
9.63781	10.1994
12.136	11.7176
8.10523	7.78805
12.0221	11.8117
0.934248	2.52204
3.56017	2.37889
10.7124	10.8343
4.57325	4.99532
10.6211	11.0202
8.07409	7.36838
0.453727	2.74621
9.6029	8.88229
6.46896	6.28119
8.81338	8.71562
10.2358	9.8717
0.453727	0.401113
10.414	11.0807
4.39139	5.39739
8.81566	9.51937
9.25579	9.15651
11.1586	10.7082
0.787309	0
7.05649	7.2538
10.522	10.9949
9.95155	8.75333
9.55368	9.66479
9.35692	10.0622
9.56232	9.28694
8.15587	8.01212
12.2045	11.4814
7.54983	7.57749
0	0.362936
7.94268	8.33357
8.66979	8.16172
8.99907	9.28521
7.8439	7.37514
9.15852	9.52099
9.33681	9.3887
8.62869	9.24967
6.01398	6.56819
6.61134	7.49597
8.66583	8.41115
9.51131	8.89028
8.20539	7.75743
9.44529	9.33996
9.35151	9.24403
10.2956	10.1124
8.26996	7.88664
9.58419	9.82707
9.09283	9.44722
10.2107	10.5804
9.1283	8.98255
12.0695	11.5463
11.4455	11.3141
9.18	9.0472
9.82879	10.1285
7.86077	8.53175
7.8836	7.19609
8.26688	9.04392
9.4965	9.43945
3.94288	5.04509
9.80353	10.1911
8.00432	8.29376
8.43804	9.0845
7.8628	8.53722
10.7498	9.86802
9.087	8.87048
9.68862	9.16928
12.376	12.3324
9.68308	10.2436
12.2168	12.0453
8.89301	8.71126
2.7986	2.70895
8.53047	7.69739
9.44377	9.43807
10.09	9.68141
9.7537	9.21803
8.74641	8.48936
10.4761	9.52691
9.88191	9.79082
5.05768	6.30283
10.0566	9.83154
8.95073	9.58972
9.11069	8.41146
11.0546	10.8633
3.66497	3.3937
9.26182	9.43296
9.50704	9.24726
9.24711	9.54645
7.81108	7.85642
8.51098	8.66794
10.2169	10.364
9.78391	9.99265
9.90264	9.7985
10.3992	10.2631
9.29365	9.14313
7.21423	6.70657
9.54378	9.98427
9.83666	10.1485
10.345	10.156
8.36608	8.86036
8.11123	8.65248
7.496	8.157
10.9262	10.2528
4.41708	5.51824
7.17985	8.08325
8.78986	8.83562
8.49619	8.50744
8.68222	8.69169
12.7228	12.1899
8.99286	9.58094
7.60643	7.5952
14.2687	13.6012
14.7845	14.2515
0.982379	3.45755
5.9589	5.29471
10.6616	10.2253
10.5421	10.578
9.2761	9.41272
9.19609	9.08366
9.34687	9.46517
8.96612	9.17586
6.96067	7.3748
3.49474	3.29032
1.3158	1.76179
5.03084	6.14242
8.39782	7.94895
8.07314	8.28423
6.75899	7.19797
10.8188	10.0818
8.98946	9.87523
6.12166	6.64359
8.09993	8.81904
6.82949	8.47764
7.6052	7.99483
11.3667	11.6247
7.95789	7.62871
4.10685	4.08526
7.58904	7.38385
9.54109	8.9783
8.96363	9.16473
7.91351	8.214
9.15845	8.69946
6.71424	7.05005
8.32643	7.9854
9.27435	9.20816
1.93288	1.48511
8.05767	8.32606
9.86329	9.99381
1.08092	0.362936
5.60458	6.1546
6.93004	8.0013
10.1123	10.032
0	1.12281
8.86373	9.25452
0.388587	2.25661
10.8122	10.4781
11.4966	11.6931
9.45877	9.74239
9.63958	9.84553
9.24244	8.88706
0	0.401113
8.72804	9.38722
10.2163	10.3993
8.41894	9.08949
11.8915	11.6087
7.93342	8.67392
10.5135	10.1464
4.14254	4.85562
9.79482	9.19223
7.10858	7.93567
9.78568	10.2192
8.46702	8.99525
9.46903	10.0083
11.2991	10.9023
8.63478	9.33437
7.95315	8.70596
8.91583	9.00164
8.34357	8.56003
11.4676	12.0459
1.27599	2.76128
7.16317	7.5589
9.31022	9.69727
11.2063	10.5181
7.52036	8.42346
9.61018	10.3173
8.52983	9.09666
9.12068	9.19267
10.7276	10.6875
2.61399	3.68928
9.0381	9.82541
1.76388	2.9847
0.722169	2.18021
0.722169	1.9806
8.32393	8.38703
8.86663	9.67468
7.88655	8.12687
9.53008	9.20971
11.5176	11.49
10.9806	11.5378
8.9745	9.27426
11.0874	11.4961
13.0862	12.8859
9.361	8.99435
9.97392	9.50316
11.3823	10.7381
2.04017	2.05992
8.58719	8.77322
9.47432	9.16732
0.722169	1.98623
9.74373	9.91781
9.68396	10.2109
8.19845	8.32439
9.47422	9.53676
1.1759	2.94812
0	0.324567
6.98311	7.60135
8.64139	8.64073
13.1698	12.8589
3.0959	3.74563
9.8135	9.28715
7.95943	8.80493
10.603	10.2605
9.64932	9.51043
13.1767	12.5409
8.30265	9.02958
0	1.48511
11.2057	10.797
0	1.65703
10.5662	10.4091
12.7999	12.7015
10.6843	10.7758
7.193	8.09398
10.6349	11.363
8.95903	8.73838
11.3095	11.5189
4.81805	5.97707
8.56899	8.76079
9.47267	9.81311
8.74369	9.21887
9.16087	8.92657
7.95656	8.38989
9.61447	9.1832
11.404	11.6225
11.4233	11.0493
10.7492	10.2692
3.61429	2.55879
13.8439	14.2581
10.64	10.411
0	2.24139
9.50894	9.56121
1.95896	3.42964
10.1431	10.4385
8.06144	8.92011
12.7379	12.3119
9.82083	9.66281
0.842314	2.5371
12.4674	12.0541
8.37717	9.18427
8.65809	9.25967
7.95135	8.21745
8.11115	8.11029
6.23825	7.05923
0.333582	0.710414
0	1.3371
0.862068	2.11286
8.89927	9.61511
9.31915	9.90686
12.2168	11.5774
9.11385	9.69524
9.29148	10.0791
11.9736	12.0515
0.600666	2.24139
9.85305	9.59914
8.98574	9.64962
9.55068	10.3429
11.8132	11.5266
5.42783	5.02947
9.37941	9.45497
10.0666	10.5881
10.4597	10.6898
6.93955	7.7615
7.00042	7.55244
8.70463	9.24542
10.3095	10.0075
10.6544	10.7252
10.9009	11.0724
0	0
0.667039	3.01439
10.7863	10.3263
3.38123	4.11319
9.66306	10.112
7.46865	7.98275
8.78102	8.18928
8.94739	9.68677
5.91094	6.82018
11.248	11.3495
6.46041	6.43594
5.82531	6.39035
9.07681	9.34302
9.33068	9.09218
10.0049	9.9184
11.8792	11.3762
10.2105	10.3086
9.74785	10.4856
8.15769	8.37765
8.2287	8.84262
9.6463	9.69572
11.1696	11.6408
9.12823	9.77599
2.66168	4.05742
8.3745	8.76873
2.40869	4.01534
9.96042	9.89991
8.63133	8.86236
9.50337	9.77624
9.15023	9.68276
1.40514	2.92486
12.1435	11.5874
12.1935	11.479
9.96822	10.1909
9.56829	9.92692
6.38072	7.25207
8.97203	9.27186
6.49024	7.32551
9.18079	9.57212
5.04077	5.82853
4.11508	4.05773
5.17364	5.83211
3.5505	3.34635
2.35927	3.1208
1.50935	3.01913
0.600666	2.35222
1.05439	2.17941
8.044	7.11959
10.2172	9.83333
9.72133	10.1807
7.70259	7.34896
9.25097	8.92628
7.46956	7.38685
10.7557	10.125
6.34488	7.18615
10.832	11.334
0.787309	1.11153
10.0162	10.201
9.2275	8.78842
5.30006	5.81402
9.79623	9.90273
8.17514	7.57588
7.76842	7.54521
9.51715	8.71572
0.722169	2.2478
3.61249	3.11885
9.17838	9.40669
6.50769	7.21204
7.47432	8.38339
10.2261	10.3491
9.34887	8.90103
9.66023	9.19423
7.72678	7.08798
10.3549	9.82276
2.48429	3.2584
6.91395	7.52085
11.2236	10.8685
7.529	7.79128
10.0986	10.3549
9.23892	8.57149
11.7621	10.8994
8.67099	8.78836
0.333582	2.09912
7.07563	7.32489
7.97498	8.26388
9.08937	8.92355
7.54173	7.5642
10.9997	10.2479
6.94605	7.14536
9.21506	8.86573
11.4889	10.989
9.41664	10.0879
1.81228	2.58696
10.9475	11.1754
8.92687	8.72876
5.17812	4.58862
1.38797	3.23696
2.27426	1.49253
7.8059	8.43837
10.9532	10.6529
7.70754	7.71054
9.31993	8.91405
6.52495	6.64327
11.1696	11.6241
7.04181	7.27502
5.28072	6.04576
8.47494	9.1025
2.54118	3.84654
9.87714	9.50606
7.72769	7.54572
0.600666	1.22162
9.76263	9.8751
9.05303	8.96238
10.5321	10.6999
10.2492	9.58722
9.13523	9.29021
9.71571	10.4107
8.65194	8.9384
8.58255	8.56241
8.82138	8.57685
8.23442	7.84144
8.48082	9.02826
10.3086	9.74432
8.04538	8.56133
8.0864	8.56336
2.8496	3.60819
8.22116	7.62494
8.43695	8.1922
10.1752	9.95157
9.13598	8.34077
8.72538	9.25834
8.15418	8.36763
1.38797	0.687503
8.95459	9.03915
8.81815	9.20858
8.36066	8.48743
5.86184	6.90642
7.23591	7.90872
7.32107	7.38345
3.8018	3.20959
8.33122	8.88646
8.52531	8.53036
10.3573	10.3524
1.37097	2.17409
9.76589	9.74781
0	0.362936
8.14751	8.29059
8.28151	7.87617
10.3018	9.54067
9.8839	9.10388
10.1104	9.87745
6.48718	7.00864
9.14529	8.65256
0.722169	2.78046
7.85043	7.98895
10.0407	9.89884
8.95266	9.19594
9.75186	9.25709
3.95854	3.87325
9.17103	9.07625
10.1023	10.4614
9.84774	10.4973
7.72252	7.24876
11.2861	10.9328
8.43215	8.40444
8.27078	8.2032
1.05439	1.32714
8.18384	8.48649
7.72369	7.25317
8.8281	8.44994
7.96721	8.00873
5.76831	5.84029
8.43051	8.36215
8.15871	8.43012
10.984	10.4183
10.1969	9.7633
11.4229	10.8071
9.38706	10.1528
10.8738	10.8262
9.70506	9.36033
8.30387	7.75377
10.8237	10.5238
0.917239	0.764049
6.50867	6.7447
7.2502	7.36874
9.94026	10.3444
9.31836	8.7184
0	1.50869
7.95004	8.16625
7.64858	8.21936
8.9549	9.67309
8.13509	7.43316
7.84636	7.99968
8.88262	9.07272
7.90914	7.73281
8.92957	8.6352
0.842314	2.43252
9.50475	9.22035
10.4305	10.5995
9.28603	9.79437
5.68077	6.65987
8.45993	8.88546
10.5155	10.4738
8.50207	8.54885
8.35124	8.25996
11.3971	10.8684
9.61412	9.67069
11.5006	11.8584
7.78311	7.2188
6.48498	6.54232
9.2678	9.03153
2.11355	2.10528
8.5837	8.49192
6.53006	6.54202
8.50032	8.75483
8.14204	7.86244
4.84865	5.09748
7.20808	7.90154
0.388587	1.7578
7.47272	7.78115
8.63475	8.94972
8.7124	8.5477
12.2108	11.4874
2.93499	4.38807
10.1535	9.47877
9.96738	9.91564
0	2.24214
9.44211	9.69309
9.17472	9.35399
9.17828	9.14379
8.85297	8.74461
11.4826	11.9328
8.92849	8.80912
8.5567	8.1847
9.61351	10.0609
7.13179	7.59917
10.8992	10.8599
7.54963	8.44288
7.896	8.39105
8.56714	8.14947
3.3456	4.64952
8.15306	8.60024
10.0085	10.2563
8.09128	8.6036
9.84225	9.97712
8.49579	8.82837
1.96688	3.79469
7.55864	8.31713
0	0.362936
0.388587	1.01639
7.65995	7.37279
9.81969	10.4229
10.0269	9.68558
8.44574	8.95414
[truncated: 4,645 more rows]

## Sheet: s1d
	lane7360_CACCGG_WT_log_R3_L001_R1_R64-1-1_2Micron_hisat2.bam	lane7360_GTAGAG_WT_log_R2_L001_R1_R64-1-1_2Micron_hisat2.bam	lane7360_GTGGCC_WT_log_R1_L001_R1_R64-1-1_2Micron_hisat2.bam	lane6854_CATTTT_Spt3_log_R4_L001_R1_trimmed_R64-1-1_2Micron_hisat2.bam	lane6854_CTATAC_Spt3_log_R3_L001_R1_trimmed_R64-1-1_2Micron_hisat2.bam	lane6854_TCCCGA_Spt3_log_R2_L001_R1_trimmed_R64-1-1_2Micron_hisat2.bam	lane7360_CATTTT_sac3_log_R2_L001_R1_R64-1-1_2Micron_hisat2.bam	lane7360_CCGTCC_sac3_log_R1_L001_R1_R64-1-1_2Micron_hisat2.bam	lane7360_TCCCGA_sac3_log_R3_L001_R1_R64-1-1_2Micron_hisat2.bam	lane6854_CAAAAG_Rad52_log_R3_L001_R1_trimmed_R64-1-1_2Micron_hisat2.bam	lane6854_GTGGCC_Rad52_log_R2_L001_R1_trimmed_R64-1-1_2Micron_hisat2.bam
-13.9229	16.9133
-13.5475		14.6599
-16.697			19.2284
-33.1411				-16.7671
-34.0512					-17.8224
-39.7287						-15.0998
25.4934							18.1871
23.6443								21.8527
22.8069									21.46
39.3975										-33.0127
39.7462											-29.5995

## Sheet: s1e
Probe	Chromosome	Start	End	Probe Strand	Feature	ID	Description	Feature Strand	Type	Feature Orientation	Distance	Number of lists (change in at least one mutant log)	wt log	spt3 log	sac3 log	rad52 log
FLO9	I	24000	27968	-	FLO9	YAL063C	Lectin-like protein with similarity to Flo1p, thought to be expressed and involved in flocculation [Source:SGD;Acc:S000000059]	-	gene	Name match	0	1	5.00048	6.17223	4.95924	5.59133
BDH2	I	33448	34701	+	BDH2	YAL061W	Putative medium-chain alcohol dehydrogenase with similarity to BDH1; transcription induced by constitutively active PDR1 and PDR3 [Source:SGD;Acc:S000000057]	+	gene	Name match	0	1	4.66883	5.20604	5.81158	5.70774
BDH1	I	35155	36303	+	BDH1	YAL060W	NAD-dependent (R,R)-butanediol dehydrogenase, catalyzes oxidation of (R,R)-2,3-butanediol to (3R)-acetoin, oxidation of meso-butanediol to (3S)-acetoin, and reduction of acetoin; enhances use of 2,3-butanediol as an aerobic carbon source [Source:SGD;Acc:S000000056]	+	gene	Name match	0	1	9.68577	8.39918	9.23472	9.47759
ECM1	I	36509	37147	+	ECM1	YAL059W	Pre-ribosomal factor involved in 60S ribosomal protein subunit export; associates with the pre-60S particle; shuttles between the nucleus and cytoplasm [Source:SGD;Acc:S000000055]	+	gene	Name match	0	2	10.4672	8.95162	9.67732	9.38907
FLC2	I	45899	48250	+	FLC2	YAL053W	Putative FAD transporter; required for uptake of FAD into endoplasmic reticulum; involved in cell wall maintenance [Source:SGD;Acc:S000000049]	+	gene	Name match	0	1	10.2744	10.5897	10.8393	10.7369
GCV3	I	57950	58462	-	GCV3	YAL044C	H subunit of the mitochondrial glycine decarboxylase complex, required for the catabolism of glycine to 5,10-methylene-THF; also required for all protein lipoylation; expression is regulated by levels of 5,10-methylene-THF [Source:SGD;Acc:S000000042]	-	gene	Name match	0	1	10.1131	8.85981	9.81385	9.99669
CLN3	I	65778	67520	-	CLN3	YAL040C	G1 cyclin involved in cell cycle progression; activates Cdc28p kinase to promote the G1 to S phase transition; plays a role in regulating transcription of the other G1 cyclins, CLN1 and CLN2; regulated by phosphorylation and proteolysis [Source:SGD;Acc:S000000038]	-	gene	Name match	0	3	9.44478	10.2158	10.8414	10.3282
CDC19	I	71786	73288	+	CDC19	YAL038W	Pyruvate kinase, functions as a homotetramer in glycolysis to convert phosphoenolpyruvate to pyruvate, the input for aerobic (TCA cycle) or anaerobic (glucose fermentation) respiration [Source:SGD;Acc:S000000036]	+	gene	Name match	0	1	16.2253	16.4468	15.4651	16.0425
YAL037W	I	74020	74823	+	YAL037W	YAL037W	Putative protein of unknown function [Source:SGD;Acc:S000000035]	+	gene	Name match	0	1	4.84419	3.95187	5.44207	6.30578
FUN12	I	76427	79435	+	FUN12	YAL035W	GTPase, required for general translation initiation by promoting Met-tRNAiMet binding to ribosomes and ribosomal subunit joining; homolog of bacterial IF2 [Source:SGD;Acc:S000000033]	+	gene	Name match	0	1	13.759	13.9097	13.2433	13.5159
FUN19	I	80710	81951	-	FUN19	YAL034C	Non-essential protein of unknown function; expression induced in response to heat stress [Source:SGD;Acc:S000002134]	-	gene	Name match	0	2	7.69997	7.84617	8.4094	8.30547
FRT2	I	92900	94486	+	FRT2	YAL028W	Tail-anchored ER membrane protein, interacts with homolog Frt1p; promotes growth in conditions of high Na+, alkaline pH, or cell wall stress, possibly via a role in posttranslational translocation; potential Cdc28p substrate [Source:SGD;Acc:S000000026]	+	gene	Name match	0	2	5.6387	6.3405	6.57485	6.78734
DRS2	I	95630	99697	-	DRS2	YAL026C	Aminophospholipid translocase (flippase) that maintains membrane lipid asymmetry in post-Golgi secretory vesicles; contributes to clathrin-coated vesicle formation and endocytosis; mutations in human homolog ATP8B1 result in liver disease [Source:SGD;Acc:S000000024]	-	gene	Name match	0	1	10.5537	10.8216	10.023	10.5498
MAK16	I	100225	101145	-	MAK16	YAL025C	Essential nuclear protein, constituent of 66S pre-ribosomal particles; required for maturation of 25S and 5.8S rRNAs; required for maintenance of M1 satellite double-stranded RNA of the L-A virus [Source:SGD;Acc:S000000023]	-	gene	Name match	0	2	11.6647	10.7267	11.1934	10.842
ATS1	I	113614	114615	-	ATS1	YAL020C	Protein required, with Elongator complex, Kti11p, and Kti12p, for modification of wobble nucleosides in tRNA; has a potential role in regulatory interactions between microtubules and the cell cycle [Source:SGD;Acc:S000000018]	-	gene	Name match	0	2	8.49429	7.83937	7.5617	8.1182
FUN30	I	114919	118314	+	FUN30	YAL019W	Conserved member of the Snf2p family with ATP-dependent chromatin remodeling activity; has a role in silencing; potential Cdc28p substrate; authentic, non-tagged protein is detected in purified mitochondria in high-throughput studies [Source:SGD;Acc:S000000017]	+	gene	Name match	0	1	10.7559	10.6292	10.2391	10.6386
PSK1	I	120225	124295	+	PSK1	YAL017W	One of two (see also PSK2) PAS domain containing S/T protein kinases; coordinately regulates protein synthesis and carbohydrate metabolism and storage in response to a unknown metabolite that reflects nutritional status [Source:SGD;Acc:S000000015]	+	gene	Name match	0	1	8.93812	9.46409	9.4185	9.32816
CYS3	I	130799	131983	+	CYS3	YAL012W	Cystathionine gamma-lyase, catalyzes one of the two reactions involved in the transsulfuration pathway that yields cysteine from homocysteine with the intermediary formation of cystathionine [Source:SGD;Acc:S000000010]	+	gene	Name match	0	1	12.0699	13.0054	11.6371	12.1469
SWC3	I	132199	134076	+	SWC3	YAL011W	Protein of unknown function, component of the SWR1 complex, which exchanges histone variant H2AZ (Htz1p) for chromatin-bound histone H2A; required for formation of nuclear-associated array of smooth endoplasmic reticulum known as karmellae [Source:SGD;Acc:S000000009]	+	gene	Name match	0	2	8.88924	8.04419	9.65112	8.70614
SSA1	I	139503	141431	-	SSA1	YAL005C	ATPase involved in protein folding and nuclear localization signal (NLS)-directed nuclear transport; member of heat shock protein 70 (HSP70) family; forms a chaperone complex with Ydj1p; localized to the nucleus, cytoplasm, and cell wall; 98% identi /.../th Ssa2p, but subtle differences between the two proteins provide functional specificity with respect to propagation of yeast [URE3] prions and …	-	gene	Name match	0	1	14.2676	14.7067	13.622	14.0739
EFB1	I	142174	143160	+	EFB1	YAL003W	Translation elongation factor 1 beta; stimulates nucleotide exchange to regenerate EF-1 alpha-GTP for the next elongation cycle; part of the EF-1 complex, which facilitates binding of aminoacyl-tRNA to the ribosomal A site [Source:SGD;Acc:S000000003]	+	gene	Name match	0	1	14.3354	14.7416	13.8293	14.0523
VPS8	I	143707	147531	+	VPS8	YAL002W	Membrane-binding component of the CORVET complex; involved in endosomal vesicle tethering and fusion in the endosome to vacuole protein targeting pathway; interacts with Vps21p; contains RING finger motif [Source:SGD;Acc:S000000002]	+	gene	Name match	0	1	8.5528	9.31169	8.76822	8.9738
RFA1	I	156754	158619	-	RFA1	YAR007C	Subunit of heterotrimeric Replication Protein A (RPA), which is a highly conserved single-stranded DNA binding protein involved in DNA replication, repair, and recombination [Source:SGD;Acc:S000000065]	-	gene	Name match	0	2	9.55768	10.3519	10.1147	9.72343
YAR009C	I	160597	164187	-	YAR009C	YAR009C	Retrotransposon TYA Gag and TYB Pol genes; in YARCTY1-1 TYB is mutant and probably non-functional [Source:SGD;Acc:S000000067]	-	gene	Name match	0	2	10.2482	10.0093	10.849	13.1403
YAR010C	I	164544	165866	-	YAR010C	YAR010C	Retrotransposon TYA Gag gene co-transcribed with TYB Pol; in YARCTY1-1 TYB is mutant and probably non-functional [Source:SGD;Acc:S000000068]	-	gene	Name match	0	2	5.64357	4.3554	6.03155	8.77074
ADE1	I	169375	170295	+	ADE1	YAR015W	N-succinyl-5-aminoimidazole-4-carboxamide ribotide (SAICAR) synthetase, required for 'de novo' purine nucleotide biosynthesis; red pigment accumulates in mutant cells deprived of adenine [Source:SGD;Acc:S000000070]	+	gene	Name match	0	1	10.8206	9.6685	10.5679	11.305
KIN3	I	170396	171703	-	KIN3	YAR018C	Nonessential serine/threonine protein kinase; possible role in DNA damage response [Source:SGD;Acc:S000000071]	-	gene	Name match	0	2	8.28163	8.57594	9.07389	8.86073
CDC15	I	172211	175135	-	CDC15	YAR019C	Protein kinase of the Mitotic Exit Network that is localized to the spindle pole bodies at late anaphase; promotes mitotic exit by directly switching on the kinase activity of Dbf2p; required for spindle disassembly after meiosis II [Source:SGD;Acc:S000000072]	-	gene	Name match	0	1	7.46354	7.84238	8.15755	7.89308
FLO1	I	203403	208016	+	FLO1	YAR050W	Lectin-like protein involved in flocculation, cell wall protein that binds to mannose chains on the surface of other cells, confers floc-forming ability that is chymotrypsin sensitive and heat resistant; similar to Flo5p [Source:SGD;Acc:S000000084]	+	gene	Name match	0	2	6.19191	7.11358	5.23346	6.86643
PHO11	I	225460	226863	+	PHO11	YAR071W	One of three repressible acid phosphatases, a glycoprotein that is transported to the cell surface by the secretory pathway; induced by phosphate starvation and coordinately regulated by PHO4 and PHO2 [Source:SGD;Acc:S000000094]	+	gene	Name match	0	3	11.768	7.69166	9.84676	10.2019
IMD1	I	227742	228953	+	IMD1	YAR073W	Nonfunctional protein with homology to IMP dehydrogenase; probable pseudogene, located close to the telomere; is not expressed at detectable levels; YAR073W and YAR075W comprise a continuous reading frame in some strains of S. cerevisiae [Source:SGD;Acc:S000000095]	+	gene	Name match	0	2	6.74651	7.81404	4.88274	6.83066
YAR075W	I	228844	229317	+	YAR075W	YAR075W	Non-functional protein with homology IMP dehydrogenase; YAR073W/IMD1 and YAR075W comprise a continuous reading frame in some strains of S. cerevisiae. [Source:SGD;Acc:S000002145]	+	gene	Name match	0	1	5.64885	6.47462	3.59675	5.38011
YBL113C	II	280	2658	-	YBL113C	YBL113C	Helicase-like protein encoded within the telomeric Y' element [Source:SGD;Acc:S000002153]	-	gene	Name match	0	1	8.75753	8.68267	8.51461	9.54076
YBL111C	II	2907	5009	-	YBL111C	YBL111C	Helicase-like protein encoded within the telomeric Y' element [Source:SGD;Acc:S000002151]	-	gene	Name match	0	1	7.11199	7.22425	6.59146	7.8549
RTG3	II	22076	23536	-	RTG3	YBL103C	Basic helix-loop-helix-leucine zipper (bHLH/Zip) transcription factor that forms a complex with another bHLH/Zip protein, Rtg1p, to activate the retrograde (RTG) and TOR pathways [Source:SGD;Acc:S000000199]	-	gene	Name match	0	1	8.82553	8.52893	8.93084	8.1862
ECM21	II	24946	28299	-	ECM21	YBL101C	Protein involved in regulating the endocytosis of plasma membrane proteins; identified as a substrate for ubiquitination by Rsp5p and deubiquitination by Ubp2p; promoter contains several Gcn4p binding elements [Source:SGD;Acc:S000000197]	-	gene	Name match	0	2	8.29729	8.10691	9.16915	8.91577
YBL100W-A	II	29935	31251	+	YBL100W-A	YBL100W-A	Retrotransposon TYA Gag gene co-transcribed with TYB Pol; translated as TYA or TYA-TYB polyprotein; Gag is a nucleocapsid protein that is the structural constituent of virus-like particles (VLPs); similar to retroviral Gag [Source:SGD;Acc:S000002148]	+	gene	Name match	0	1	5.48688	4.71212	5.24104	7.17198
YBL100W-B	II	29935	35248	+	YBL100W-B	YBL100W-B	Retrotransposon TYA Gag and TYB Pol genes; transcribed/translated as one unit; polyprotein is processed to make a nucleocapsid-like protein (Gag), reverse transcriptase (RT), protease (PR), and integrase (IN); similar to retroviral genes [Source:SGD;Acc:S000002149]	+	gene	Name match	0	1	8.50541	8.51704	8.79571	10.5084
ATP1	II	37053	38690	+	ATP1	YBL099W	Alpha subunit of the F1 sector of mitochondrial F1F0 ATP synthase, which is a large, evolutionarily conserved enzyme complex required for ATP synthesis; phosphorylated [Source:SGD;Acc:S000000195]	+	gene	Name match	0	2	11.7357	12.2951	12.0838	12.6468
BNA4	II	39145	40527	+	BNA4	YBL098W	Kynurenine 3-mono oxygenase, required for the de novo biosynthesis of NAD from tryptophan via kynurenine; expression regulated by Hst1p; putative therapeutic target for Huntington disease [Source:SGD;Acc:S000000194]	+	gene	Name match	0	1	7.80699	7.08942	7.49132	8.26007
BRN1	II	40831	43095	+	BRN1	YBL097W	Subunit of the condensin complex; required for chromosome condensation and for clustering of tRNA genes at the nucleolus; may influence multiple aspects of chromosome transmission [Source:SGD;Acc:S000000193]	+	gene	Name match	0	1	8.47419	7.85649	7.71429	8.22072
YBL095W	II	43277	44089	+	YBL095W	YBL095W	Putative protein of unknown function; the authentic, non-tagged protein is detected in highly purified mitochondria in high-throughput studies [Source:SGD;Acc:S000000191]	+	gene	Name match	0	1	7.46521	7.2353	6.71129	7.44162
ROX3	II	44256	44918	-	ROX3	YBL093C	Subunit of the RNA polymerase II mediator complex; associates with core polymerase subunits to form the RNA polymerase II holoenzyme [Source:SGD;Acc:S000000189]	-	gene	Name match	0	1	9.31617	8.65277	9.38294	9.11171
RPL32	II	45978	46370	+	RPL32	YBL092W	Protein component of the large (60S) ribosomal subunit, has similarity to rat L32 ribosomal protein; overexpression disrupts telomeric silencing [Source:SGD;Acc:S000000188]	+	gene	Name match	0	2	14.3818	14.3492	13.303	13.7784
MRP21	II	48825	49358	+	MRP21	YBL090W	Mitochondrial ribosomal protein of the small subunit; MRP21 exhibits genetic interactions with mutations in the COX2 and COX3 mRNA 5'-untranslated leader sequences [Source:SGD;Acc:S000000186]	+	gene	Name match	0	1	8.67821	8.08317	8.52202	7.63955
RPL23A	II	59822	60739	-	RPL23A	YBL087C	Protein component of the large (60S) ribosomal subunit, identical to Rpl23Bp and has similarity to E. coli L14 and rat L23 ribosomal proteins [Source:SGD;Acc:S000000183]	-	gene	Name match	0	2	13.1074	12.9152	11.946	12.4031
CDC27	II	67169	69445	-	CDC27	YBL084C	Subunit of the Anaphase-Promoting Complex/Cyclosome (APC/C), which is a ubiquitin-protein ligase required for degradation of anaphase inhibitors, including mitotic cyclins, during the metaphase/anaphase transition [Source:SGD;Acc:S000000180]	-	gene	Name match	0	2	8.18836	8.75986	8.9057	8.30889
YBL083C	II	69713	70138	-	YBL083C	YBL083C	Dubious open reading frame unlikely to encode a protein, based on available experimental and comparative sequence data; overlaps verified ORF ALG3 [Source:SGD;Acc:S000000179]	-	gene	Name match	0	1	7.95592	8.68433	7.94037	8.07081
ALG3	II	69751	71127	-	ALG3	YBL082C	Dolichol-P-Man dependent alpha(1-3) mannosyltransferase, involved in the synthesis of dolichol-linked oligosaccharide donor for N-linked glycosylation of proteins [Source:SGD;Acc:S000000178]	-	gene	Name match	0	1	9.37211	9.92125	9.1738	9.32113
YBL081W	II	71866	72972	+	YBL081W	YBL081W	Non-essential protein of unknown function; null mutation results in a decrease in plasma membrane electron transport [Source:SGD;Acc:S000000177]	+	gene	Name match	0	1	9.06971	8.62666	9.6768	9.04924
PET112	II	73070	74695	-	PET112	YBL080C	Subunit of the trimeric GatFAB AmidoTransferase(AdT) complex; involved in the formation of Q-tRNAQ; mutation is functionally complemented by the bacterial GatB ortholog [Source:SGD;Acc:S000000176]	-	gene	Name match	0	1	6.85997	7.03951	7.70223	7.28214
ATG8	II	80378	80731	-	ATG8	YBL078C	Component of autophagosomes and Cvt vesicles; undergoes conjugation to phosphatidylethanolamine (PE); Atg8p-PE is anchored to membranes, is involved in phagophore expansion, and may mediate membrane fusion during autophagosome formation [Source:SGD;Acc:S000000174]	-	gene	Name match	0	1	5.85957	6.81607	8.04804	6.98401
ILS1	II	81043	84261	-	ILS1	YBL076C	Cytoplasmic isoleucine-tRNA synthetase, target of the G1-specific inhibitor reveromycin A [Source:SGD;Acc:S000000172]	-	gene	Name match	0	2	13.4176	13.7386	12.5895	12.9027
RPS8A	II	88523	89125	-	RPS8A	YBL072C	Protein component of the small (40S) ribosomal subunit; identical to Rps8Bp and has similarity to rat S8 ribosomal protein [Source:SGD;Acc:S000000168]	-	gene	Name match	0	2	14.3322	14.0962	13.1668	13.6535
AST1	II	90741	92030	+	AST1	YBL069W	Peripheral membrane protein that interacts with the plasma membrane ATPase Pma1p and has a role in its targeting to the plasma membrane, possibly by influencing its incorporation into lipid rafts [Source:SGD;Acc:S000000165]	+	gene	Name match	0	1	9.13266	8.75125	8.50766	9.28741
PRS4	II	92414	93394	+	PRS4	YBL068W	5-phospho-ribosyl-1(alpha)-pyrophosphate synthetase, synthesizes PRPP, which is required for nucleotide, histidine, and tryptophan biosynthesis; one of five related enzymes, which are active as heteromultimeric complexes [Source:SGD;Acc:S000000164]	+	gene	Name match	0	3	9.97894	9.41861	9.41561	9.41417
SEF1	II	96669	100115	-	SEF1	YBL066C	Putative transcription factor, has homolog in Kluyveromyces lactis [Source:SGD;Acc:S000000162]	-	gene	Name match	0	1	8.04712	7.91949	9.15908	8.50813
PRX1	II	100371	101156	-	PRX1	YBL064C	Mitochondrial peroxiredoxin (1-Cys Prx) with thioredoxin peroxidase activity, has a role in reduction of hydroperoxides; reactivation requires Trr2p and glutathione; induced during respiratory growth and oxidative stress; phosphorylated [Source:SGD;Acc:S000000160]	-	gene	Name match	0	2	8.4874	8.29735	9.67831	9.0606
YEL1	II	107932	109995	+	YEL1	YBL060W	Guanine nucleotide exchange factor specific for Arf3p; localized to the bud neck and tip; required for localization of Arf3p to the bud neck and tip [Source:SGD;Acc:S000000156]	+	gene	Name match	0	1	8.18791	8.25195	8.70329	8.19134
YBL055C	II	115573	116829	-	YBL055C	YBL055C	3'-->5' exonuclease and endonuclease with a possible role in apoptosis; has similarity to mammalian and C. elegans apoptotic nucleases [Source:SGD;Acc:S000000151]	-	gene	Name match	0	1	9.19338	8.68053	8.87166	8.9542
TOD6	II	117589	119166	+	TOD6	YBL054W	PAC motif binding protein involved in rRNA and ribosome biogenesis; subunit of the RPD3L histone deacetylase complex; Myb-like HTH transcription factor, similar to Dot6p; hypophosphorylated by rapamycin treatment in a Sch9p-dependent manne [Source:SGD;Acc:S000000150]	+	gene	Name match	0	1	10.1861	9.17421	10.2293	9.95603
PIN4	II	122753	124759	-	PIN4	YBL051C	Protein involved in G2/M phase progression and response to DNA damage, interacts with Rad53p; contains an RNA recognition motif, a nuclear localization signal, and several SQ/TQ cluster domains; hyperphosphorylated in response to DNA damage [Source:SGD;Acc:S000000147]	-	gene	Name match	0	1	10.5696	11.126	10.928	10.5861
MOH1	II	126828	127244	+	MOH1	YBL049W	Protein of unknown function, has homology to kinase Snf7p; not required for growth on nonfermentable carbon sources; essential for survival in stationary phase [Source:SGD;Acc:S000000145]	+	gene	Name match	0	2	2.41221	2.50663	6.12227	4.79301
RRT1	II	127299	127610	+	RRT1	YBL048W	Identified in a screen for mutants with increased levels of rDNA transcription; dubious open reading frame unlikely to encode a protein, based on experimental and comparative sequence data [Source:SGD;Acc:S000000144]	+	gene	Name match	0	1	1.35557	2.59293	5.31476	3.92926
PSY4	II	132424	133749	+	PSY4	YBL046W	Regulatory subunit of protein phosphatase PP4; presence of Psy4p in the PP4 complex (along with catalytic subunit Pph3p and Psy2p) is required for dephosphorylation of the histone variant H2AX, but not for dephosphorylation of Rad53p, during recover /.../ the DNA damage checkpoint; localization is cell-cycle dependent and regulated by Cdc28p phosphorylation; required for cisplatin resistance; hom…	+	gene	Name match	0	1	8.55056	8.53158	9.1724	8.52508
COR1	II	134143	135516	-	COR1	YBL045C	Core subunit of the ubiquinol-cytochrome c reductase complex (bc1 complex), which is a component of the mitochondrial inner membrane electron transport chain [Source:SGD;Acc:S000000141]	-	gene	Name match	0	1	9.86652	10.3238	9.97292	11.0222
ECM13	II	136688	137461	+	ECM13	YBL043W	Non-essential protein of unknown function; induced by treatment with 8-methoxypsoralen and UVA irradiation [Source:SGD;Acc:S000000139]	+	gene	Name match	0	1	4.46885	2.68276	4.08455	6.68047
URA7	II	143989	145728	-	URA7	YBL039C	Major CTP synthase isozyme (see also URA8), catalyzes the ATP-dependent transfer of the amide nitrogen from glutamine to UTP, forming CTP, the final step in de novo biosynthesis of pyrimidines; involved in phospholipid biosynthesis [Source:SGD;Acc:S000000135]	-	gene	Name match	0	2	12.4932	12.1094	11.948	11.9881
MRPL16	II	146187	146885	+	MRPL16	YBL038W	Mitochondrial ribosomal protein of the large subunit [Source:SGD;Acc:S000000134]	+	gene	Name match	0	1	8.48025	8.25461	9.15889	8.45854
YBL036C	II	150447	151220	-	YBL036C	YBL036C	Putative non-specific single-domain racemase based on structural similarity; binds pyridoxal 5'-phosphate; expression of GFP-fusion protein induced in response to the DNA-damaging agent MMS [Source:SGD;Acc:S000000132]	-	gene	Name match	0	1	10.6126	10.4038	10.1932	9.88793
STU1	II	153848	158389	-	STU1	YBL034C	Component of the mitotic spindle that binds to interpolar microtubules via its association with beta-tubulin (Tub2p); required for interpolar microtubules to provide an outward force on the spindle poles [Source:SGD;Acc:S000000130]	-	gene	Name match	0	1	8.70464	9.19628	9.3172	8.82834
RIB1	II	158656	159693	-	RIB1	YBL033C	GTP cyclohydrolase II; catalyzes the first step of the riboflavin biosynthesis pathway [Source:SGD;Acc:S000000129]	-	gene	Name match	0	1	8.59974	7.67442	8.74453	8.1616
HEK2	II	160184	161329	+	HEK2	YBL032W	RNA binding protein involved in the asymmetric localization of ASH1 mRNA; represses translation of ASH1 mRNA, an effect reversed by Yck1p-dependent phosphoryation; regulates telomere position effect and length; similarity to hnRNP-K [Source:SGD;Acc:S000000128]	+	gene	Name match	0	1	10.5388	10.4666	9.79781	10.2693
PET9	II	163041	163997	-	PET9	YBL030C	Major ADP/ATP carrier of the mitochondrial inner membrane, exchanges cytosolic ADP for mitochondrially synthesized ATP; also imports heme and ATP; phosphorylated; required for viability in many lab strains that carry a sal1 mutation [Source:SGD;Acc:S000000126]	-	gene	Name match	0	1	11.3957	11.4792	11.5483	12.2378
YBL029W	II	166134	167264	+	YBL029W	YBL029W	Non-essential protein of unknown function [Source:SGD;Acc:S000000125]	+	gene	Name match	0	1	5.75591	5.31839	5.4877	6.71617
YBL028C	II	167518	167838	-	YBL028C	YBL028C	Protein of unknown function that may interact with ribosomes; green fluorescent protein (GFP)-fusion protein localizes to the nucleolus; predicted to be involved in ribosome biogenesis [Source:SGD;Acc:S000000124]	-	gene	Name match	0	1	10.6656	8.72585	9.52219	9.47388
RPL19B	II	168423	169376	+	RPL19B	YBL027W	Protein component of the large (60S) ribosomal subunit, nearly identical to Rpl19Ap and has similarity to rat L19 ribosomal protein; rpl19a and rpl19b single null mutations result in slow growth, while the double null mutation is lethal [Source:SGD;Acc:S000000123]	+	gene	Name match	0	2	14.3038	14.0638	12.9955	13.3675
LSM2	II	170623	171038	+	LSM2	YBL026W	Lsm (Like Sm) protein; part of heteroheptameric complexes (Lsm2p-7p and either Lsm1p or 8p): cytoplasmic Lsm1p complex involved in mRNA decay; nuclear Lsm8p complex part of U6 snRNP and possibly involved in processing tRNA, snoRNA, and rRNA [Source:SGD;Acc:S000000122]	+	gene	Name match	0	2	9.74861	9.40065	8.88951	8.77641
NCL1	II	172534	174588	+	NCL1	YBL024W	S-adenosyl-L-methionine-dependent tRNA: m5C-methyltransferase, methylates cytosine to m5C at several positions in tRNAs and intron-containing pre-tRNAs; similar to Nop2p and human proliferation associated nucleolar protein p120 [Source:SGD;Acc:S000000120]	+	gene	Name match	0	1	11.3405	11.2937	10.5874	10.9447
POP8	II	185998	186474	-	POP8	YBL018C	Subunit of both RNase MRP and nuclear RNase P; RNase MRP cleaves pre-rRNA, while nuclear RNase P cleaves tRNA precursors to generate mature 5' ends and facilitates turnover of nuclear RNAs [Source:SGD;Acc:S000000114]	-	gene	Name match	0	2	8.98814	7.96768	7.90061	7.8476
PEP1	II	186844	191583	-	PEP1	YBL017C	Type I transmembrane sorting receptor for multiple vacuolar hydrolases; cycles between the late-Golgi and prevacuolar endosome-like compartments [Source:SGD;Acc:S000000113]	-	gene	Name match	0	1	11.0029	11.2339	10.3592	11.1536
FUS3	II	192451	193512	+	FUS3	YBL016W	Mitogen-activated serine/threonine protein kinase involved in mating; phosphoactivated by Ste7p; substrates include Ste12p, Far1p, Bni1p, Sst2p; inhibits invasive growth during mating by phosphorylating Tec1p, promoting its degradation [Source:SGD;Acc:S000000112]	+	gene	Name match	0	1	3.06533	1.92627	4.41556	9.85069
ACH1	II	194122	195702	+	ACH1	YBL015W	Protein with CoA transferase activity, particularly for CoASH transfer from succinyl-CoA to acetate; has minor acetyl-CoA-hydrolase activity; phosphorylated; required for acetate utilization and for diploid pseudohyphal growth [Source:SGD;Acc:S000000111]	+	gene	Name match	0	2	7.80419	8.60969	8.11902	8.56886
RRN6	II	199064	201748	-	RRN6	YBL014C	Component of the core factor (CF) rDNA transcription factor complex; CF is required for transcription of 35S rRNA genes by RNA polymerase I and is composed of Rrn6p, Rrn7p, and Rrn11p [Source:SGD;Acc:S000000110]	-	gene	Name match	0	1	9.64245	8.8946	9.82166	9.45075
SLA1	II	212632	216366	-	SLA1	YBL007C	Cytoskeletal protein binding protein required for assembly of the cortical actin cytoskeleton; interacts with proteins regulating actin dynamics and proteins required for endocytosis; found in the nucleus and cell cortex; has 3 SH3 domains [Source:SGD;Acc:S000000103]	-	gene	Name match	0	1	11.0457	11.3633	10.4744	10.9363
YBL005W-A	II	221330	222652	+	YBL005W-A	YBL005W-A	Retrotransposon TYA Gag gene co-transcribed with TYB Pol; translated as TYA or TYA-TYB polyprotein; Gag is a nucleocapsid protein that is the structural constituent of virus-like particles (VLPs); similar to retroviral Gag [Source:SGD;Acc:S000002146]	+	gene	Name match	0	3	8.57896	6.74487	7.75799	9.91038
YBL005W-B	II	221330	226598	+	YBL005W-B	YBL005W-B	Retrotransposon TYA Gag and TYB Pol genes; transcribed/translated as one unit; polyprotein is processed to make a nucleocapsid-like protein (Gag), reverse transcriptase (RT), protease (PR), and integrase (IN); similar to retroviral genes [Source:SGD;Acc:S000002147]	+	gene	Name match	0	2	10.6951	9.69296	10.6039	12.5971
UTP20	II	227636	235117	+	UTP20	YBL004W	Component of the small-subunit (SSU) processome, which is involved in the biogenesis of the 18S rRNA [Source:SGD;Acc:S000000100]	+	gene	Name match	0	1	11.6571	11.6252	10.8659	11.5466
HTA2	II	235394	235792	-	HTA2	YBL003C	Histone H2A, core histone protein required for chromatin assembly and chromosome function; one of two nearly identical (see also HTA1) subtypes; DNA damage-dependent phosphorylation by Mec1p facilitates DNA repair; acetylated by Nat4p [Source:SGD;Acc:S000000099]	-	gene	Name match	0	3	12.725	11.9868	11.011	11.0156
HTB2	II	236492	236887	+	HTB2	YBL002W	Histone H2B, core histone protein required for chromatin assembly and chromosome function; nearly identical to HTB1; Rad6p-Bre1p-Lge1p mediated ubiquitination regulates transcriptional activation, meiotic DSB formation and H3 methylation [Source:SGD;Acc:S000000098]	+	gene	Name match	0	3	11.8306	12.5248	11.0029	11.0582
NTH2	II	238941	241283	-	NTH2	YBR001C	Putative neutral trehalase, required for thermotolerance and may mediate resistance to other cellular stresses [Source:SGD;Acc:S000000205]	-	gene	Name match	0	1	8.53327	8.85052	9.04472	8.6224
RER2	II	241708	242568	-	RER2	YBR002C	Cis-prenyltransferase involved in dolichol synthesis; participates in endoplasmic reticulum (ER) protein sorting [Source:SGD;Acc:S000000206]	-	gene	Name match	0	1	9.46637	8.81837	9.51315	9.1245
RCR1	II	245906	246547	+	RCR1	YBR005W	Protein of the ER membrane involved in cell wall chitin deposition; may function in the endosomal-vacuolar trafficking pathway, helping determine whether plasma membrane proteins are degraded or routed to the plasma membrane [Source:SGD;Acc:S000000209]	+	gene	Name match	0	3	6.86631	7.89044	7.79481	8.2723
UGA2	II	247010	248503	+	UGA2	YBR006W	Succinate semialdehyde dehydrogenase involved in the utilization of gamma-aminobutyrate (GABA) as a nitrogen source; part of the 4-aminobutyrate and glutamate degradation pathways; localized to the cytoplasm [Source:SGD;Acc:S000000210]	+	gene	Name match	0	2	7.22703	7.74967	8.33319	8.23461
DSF2	II	248806	251016	-	DSF2	YBR007C	Deletion suppressor of mpt5 mutation [Source:SGD;Acc:S000000211]	-	gene	Name match	0	2	8.14202	8.68315	8.75113	8.84862
HHF1	II	255373	255684	-	HHF1	YBR009C	Histone H4, core histone protein required for chromatin assembly and chromosome function; one of two identical histone proteins (see also HHF2); contributes to telomeric silencing; N-terminal domain involved in maintaining genomic integrity [Source:SGD;Acc:S000000213]	-	gene	Name match	0	1	13.0592	12.2018	12.0048	11.8704
HHT1	II	256331	256741	+	HHT1	YBR010W	Histone H3, core histone protein required for chromatin assembly, part of heterochromatin-mediated telomeric and HM silencing; one of two identical histone H3 proteins (see HHT2); regulated by acetylation, methylation, and phosphorylation [Source:SGD;Acc:S000000214]	+	gene	Name match	0	2	12.1746	11.9184	11.337	11.3763
IPP1	II	257112	257975	-	IPP1	YBR011C	Cytoplasmic inorganic pyrophosphatase (PPase), homodimer that catalyzes the rapid exchange of oxygens from Pi with water, highly expressed and essential for viability, active-site residues show identity to those from E. coli PPase [Source:SGD;Acc:S000000215]	-	gene	Name match	0	1	13.0026	14.0374	12.5772	12.9627
YBR012C	II	259147	259566	-	YBR012C	YBR012C	Dubious open reading frame, unlikely to encode a functional protein; expression induced by iron-regulated transcriptional activator Aft2p [Source:SGD;Acc:S000000216]	-	gene	Name match	0	2	5.74743	6.11439	8.03402	6.85682
YBR012W-A	II	259869	261191	+	YBR012W-A	YBR012W-A	Retrotransposon TYA Gag gene co-transcribed with TYB Pol; translated as TYA or TYA-TYB polyprotein; Gag is a nucleocapsid protein that is the structural constituent of virus-like particles (VLPs); similar to retroviral Gag [Source:SGD;Acc:S000002154]	+	gene	Name match	0	1	5.67462	4.79406	6.17821	7.48905
YBR012W-B	II	259869	265140	+	YBR012W-B	YBR012W-B	Retrotransposon TYA Gag and TYB Pol genes; transcribed/translated as one unit; polyprotein is processed to make a nucleocapsid-like protein (Gag), reverse transcriptase (RT), protease (PR), and integrase (IN); similar to retroviral genes [Source:SGD;Acc:S000002155]	+	gene	Name match	0	1	9.91108	9.35349	10.3729	11.7956
YBR016W	II	270247	270633	+	YBR016W	YBR016W	Tail-anchored plasma membrane protein containing a conserved CYSTM module; predicted to be palmitoylated; has similarity to hydrophilins, which are involved in the adaptive response to hyperosmotic conditions [Source:SGD;Acc:S000000220]	+	gene	Name match	0	1	8.23689	9.03393	8.07461	8.21547
GAL1	II	279021	280607	+	GAL1	YBR020W	Galactokinase, phosphorylates alpha-D-galactose to alpha-D-galactose-1-phosphate in the first step of galactose catabolism; expression regulated by Gal4p [Source:SGD;Acc:S000000224]	+	gene	Name match	0	1	5.60208	5.36836	5.2971	6.7885
FUR4	II	281443	283344	+	FUR4	YBR021W	Uracil permease, localized to the plasma membrane; expression is tightly regulated by uracil levels and environmental cues [Source:SGD;Acc:S000000225]	+	gene	Name match	0	1	8.34387	8.30612	9.29206	8.1366
CHS3	II	284428	287925	-	CHS3	YBR023C	Chitin synthase III, catalyzes the transfer of N-acetylglucosamine (GlcNAc) to chitin; required for synthesis of the majority of cell wall chitin, the chitin ring during bud emergence, and spore wall chitosan [Source:SGD;Acc:S000000227]	-	gene	Name match	0	1	10.4514	10.8655	10.6029	11.1516
OLA1	II	290681	291865	-	OLA1	YBR025C	P-loop ATPase with similarity to human OLA1 and bacterial YchF; identified as specifically interacting with the proteasome; protein levels are induced by hydrogen peroxide [Source:SGD;Acc:S000000229]	-	gene	Name match	0	3	13.0335	13.7885	11.7265	12.4613
RPL4A	II	300166	301254	+	RPL4A	YBR031W	N-terminally acetylated protein component of the large (60S) ribosomal subunit, nearly identical to Rpl4Bp and has similarity to E. coli L4 and rat L4 ribosomal proteins [Source:SGD;Acc:S000000235]	+	gene	Name match	0	1	14.5209	14.7442	13.6638	14.1027
EDS1	II	301944	304703	+	EDS1	YBR033W	Putative zinc cluster protein; YBR033W is not an essential gene [Source:SGD;Acc:S000000237]	+	gene	Name match	0	2	3.48634	3.4645	6.3974	5.05147
HMT1	II	304930	305976	-	HMT1	YBR034C	Nuclear SAM-dependent mono- and asymmetric arginine dimethylating methyltransferase that modifies hnRNPs, including Npl3p and Hrp1p, affecting their activity and nuclear export; methylates U1 snRNP protein Snp1p and ribosomal protein Rps2p [Source:SGD;Acc:S000000238]	-	gene	Name match	0	2	11.5742	10.5092	11.4361	11.0366
PDX3	II	306269	306955	-	PDX3	YBR035C	Pyridoxine (pyridoxamine) phosphate oxidase, has homologs in E. coli and Myxococcus xanthus; transcription is under the general control of nitrogen metabolism [Source:SGD;Acc:S000000239]	-	gene	Name match	0	1	10.1059	10.4652	9.31849	9.86244
CSG2	II	309081	310313	-	CSG2	YBR036C	Endoplasmic reticulum membrane protein, required for mannosylation of inositolphosphorylceramide and for growth at high calcium concentrations [Source:SGD;Acc:S000000240]	-	gene	Name match	0	1	10.0261	10.6525	10.4603	10.2877
SCO1	II	310565	311452	-	SCO1	YBR037C	Copper-binding protein of the mitochondrial inner membrane, required for cytochrome c oxidase activity and respiration; may function to deliver copper to cytochrome c oxidase; has similarity to thioredoxins [Source:SGD;Acc:S000000241]	-	gene	Name match	0	1	7.40407	7.68749	8.11732	7.73129
CHS2	II	311898	314789	+	CHS2	YBR038W	Chitin synthase II; catalyzes transfer of N-acetylglucosamine (GlcNAc) to chitin upon activation of zymogenic form; required for chitin synthesis in the primary septum during cytokinesis; localization regulated by Cdk1p during mitosis [Source:SGD;Acc:S000000242]	+	gene	Name match	0	1	9.81754	10.4194	10.6044	10.1983
ATP3	II	315575	316510	+	ATP3	YBR039W	Gamma subunit of the F1 sector of mitochondrial F1F0 ATP synthase, which is a large, evolutionarily conserved enzyme complex required for ATP synthesis [Source:SGD;Acc:S000000243]	+	gene	Name match	0	1	10.1451	10.5975	10.5785	10.9046
FIG1	II	316968	317864	+	FIG1	YBR040W	Integral membrane protein required for efficient mating; may participate in or regulate the low affinity Ca2+ influx system, which affects intracellular signaling and cell-cell fusion during mating [Source:SGD;Acc:S000000244]	+	gene	Name match	0	1	0.564102	0.273149	2.39688	7.28214
FMP23	II	331833	332360	+	FMP23	YBR047W	Putative protein of unknown function; proposed to be involved in iron or copper homeostasis; the authentic, non-tagged protein is detected in highly purified mitochondria in high-throughput studies [Source:SGD;Acc:S000000251]	+	gene	Name match	0	3	6.32224	4.71561	4.84898	4.47625
RPS11B	II	332831	333812	+	RPS11B	YBR048W	Protein component of the small (40S) ribosomal subunit; identical to Rps11Ap and has similarity to E. coli S17 and rat S11 ribosomal proteins [Source:SGD;Acc:S000000252]	+	gene	Name match	0	1	13.4374	13.1756	12.4603	12.9895
REB1	II	334386	336818	-	REB1	YBR049C	RNA polymerase I enhancer binding protein; DNA binding protein which binds to genes transcribed by both RNA polymerase I and RNA polymerase II; required for termination of RNA polymerase I transcription [Source:SGD;Acc:S000000253]	-	gene	Name match	0	1	9.99981	10.0585	9.93853	9.5055
YBR053C	II	339675	340751	-	YBR053C	YBR053C	Putative protein of unknown function; induced by cell wall perturbation [Source:SGD;Acc:S000000257]	-	gene	Name match	0	1	8.17643	8.43848	8.55768	9.00739
YRO2	II	343101	344135	+	YRO2	YBR054W	Protein of unknown function with similarity to archaeal rhodopsins; the authentic, non-tagged protein is detected in a phosphorylated state in highly purified mitochondria in high-throughput studies; transcriptionally regulated by Haa1p [Source:SGD;Acc:S000000258]	+	gene	Name match	0	2	6.41715	6.64109	9.44513	10.0031
YBR056W	II	347879	349384	+	YBR056W	YBR056W	Putative cytoplasmic protein of unknown function [Source:SGD;Acc:S000000260]	+	gene	Name match	0	2	8.80421	8.98483	9.6723	9.62577
YBR056W-A	II	351255	351455	+	YBR056W-A	YBR056W-A	Dubious open reading frame unlikely to encode a protein, based on available experimental and comparative sequence data; partially overlaps the dubious ORF YBR056C-B [Source:SGD;Acc:S000028736]	+	gene	Name match	0	3	4.00139	6.59578	5.49521	6.09685
TSC3	II	356324	356566	-	TSC3	YBR058C-A	Protein that stimulates the activity of serine palmitoyltransferase (Lcb1p, Lcb2p) several-fold; involved in sphingolipid biosynthesis [Source:SGD;Acc:S000007521]	-	gene	Name match	0	1	10.0805	9.08482	8.9814	8.90654
YBR063C	II	366970	368184	-	YBR063C	YBR063C	Putative protein of unknown function; YBR063C is not an essential gene [Source:SGD;Acc:S000000267]	-	gene	Name match	0	1	8.08785	8.39837	8.64939	8.40243
TIP1	II	372103	372735	-	TIP1	YBR067C	Major cell wall mannoprotein with possible lipase activity; transcription is induced by heat- and cold-shock; member of the Srp1p/Tip1p family of serine-alanine-rich proteins [Source:SGD;Acc:S000000271]	-	gene	Name match	0	3	10.9355	12.0175	12.1932	11.9107
BAP2	II	373861	375690	-	BAP2	YBR068C	High-affinity leucine permease, functions as a branched-chain amino acid permease involved in the uptake of leucine, isoleucine and valine; contains 12 predicted transmembrane domains [Source:SGD;Acc:S000000272]	-	gene	Name match	0	2	11.8312	10.9015	11.5846	10.7976
TAT1	II	376574	378433	-	TAT1	YBR069C	Amino acid transport protein for valine, leucine, isoleucine, and tyrosine, low-affinity tryptophan and histidine transporter; overexpression confers FK506 and FTY720 resistance [Source:SGD;Acc:S000000273]	-	gene	Name match	0	1	11.7493	10.8758	11.9654	11.5593
YBR071W	II	380411	381046	+	YBR071W	YBR071W	Protein of unknown function found in the cytoplasm and bud neck; mRNA expression may be regulated by the cell cycle and/or cell wall stress; overexpression of YBR071W affects endocytic protein trafficking [Source:SGD;Acc:S000000275]	+	gene	Name match	0	1	8.20664	7.76032	9.08928	8.59917
HSP26	II	382030	382674	+	HSP26	YBR072W	Small heat shock protein (sHSP) with chaperone activity; forms hollow, sphere-shaped oligomers that suppress unfolded proteins aggregation; oligomer activation requires heat-induced conformational change; also has mRNA binding activity [Source:SGD;Acc:S000000276]	+	gene	Name match	0	2	4.2207	6.3821	9.1515	9.41698
RDH54	II	383112	385988	+	RDH54	YBR073W	DNA-dependent ATPase, stimulates strand exchange by modifying the topology of double-stranded DNA; involved in recombinational repair of DNA double-strand breaks during mitosis and meiosis; proposed to be involved in crossover interference [Source:SGD;Acc:S000000277]	+	gene	Name match	0	2	8.16244	8.74734	9.09164	10.6394
ECM8	II	390227	391291	+	ECM8	YBR076W	Non-essential protein of unknown function [Source:SGD;Acc:S000000280]	+	gene	Name match	0	1	1.41978	0.939816	4.23043	3.664
ECM33	II	393123	394742	+	ECM33	YBR078W	GPI-anchored protein of unknown function, has a possible role in apical bud growth; GPI-anchoring on the plasma membrane crucial to function; phosphorylated in mitochondria; similar to Sps2p and Pst1p [Source:SGD;Acc:S000000282]	+	gene	Name match	0	1	13.4302	14.4332	13.4652	13.8272
UBC4	II	406628	407169	-	UBC4	YBR082C	Ubiquitin-conjugating enzyme (E2), mediates degradation of abnormal or excess proteins, including calmodulin and histone H3; interacts with many SCF ubiquitin protein ligases; component of the cellular stress response [Source:SGD;Acc:S000000286]	-	gene	Name match	0	1	11.5479	12.6408	11.5317	11.6488
TEC1	II	409169	410629	+	TEC1	YBR083W	Transcription factor targeting filamentation genes and Ty1 expression; Ste12p activation of most filamentation gene promoters depends on Tec1p and Tec1p transcriptional activity is dependent on its association with Ste12p; binds to TCS elements upst /.../f filamentation genes, which are regulated by Tec1p/Ste12p/Dig1p complex; competes with Dig2p for binding to Ste12p/Dig1p; positive regulator of…	+	gene	Name match	0	2	7.13665	7.26938	8.45965	9.77945
MIS1	II	411054	413981	+	MIS1	YBR084W	Mitochondrial C1-tetrahydrofolate synthase, involved in interconversion between different oxidation states of tetrahydrofolate (THF); provides activities of formyl-THF synthetase, methenyl-THF cyclohydrolase, and methylene-THF dehydrogenase [Source:SGD;Acc:S000000288]	+	gene	Name match	0	1	12.3168	12.3442	11.3373	11.8866
RPL19A	II	414186	415261	-	RPL19A	YBR084C-A	Protein component of the large (60S) ribosomal subunit, nearly identical to Rpl19Bp and has similarity to rat L19 ribosomal protein; rpl19a and rpl19b single null mutations result in slow growth, while the double null mutation is lethal [Source:SGD;Acc:S000002156]	-	gene	Name match	0	2	13.8906	13.7118	12.7555	13.1591
YBR085C-A	II	418907	419164	-	YBR085C-A	YBR085C-A	Putative protein of unknown function; green fluorescent protein (GFP)-fusion protein localizes to the cytoplasm and to the nucleus [Source:SGD;Acc:S000007522]	-	gene	Name match	0	2	7.55569	8.12946	9.21115	8.41438
NHP6B	II	426190	426489	-	NHP6B	YBR089C-A	High-mobility group (HMG) protein that binds to and remodels nucleosomes; involved in recruiting FACT and other chromatin remodelling complexes to the chromosomes; functionally redundant with Nhp6Ap; homologous to mammalian HMGB1 and HMGB2 [Source:SGD;Acc:S000002157]	-	gene	Name match	0	1	9.61279	9.44359	8.63944	9.01404
YBR090C	II	426333	427058	-	YBR090C	YBR090C	Putative protein of unknown function; green fluorescent protein (GFP)-fusion protein localizes to the cytoplasm and nucleus [Source:SGD;Acc:S000000294]	-	gene	Name match	0	1	8.5391	8.19985	7.66837	8.16111
TIM12	II	427155	427484	-	TIM12	YBR091C	Essential protein of the inner mitochondrial membrane, peripherally localized; component of the TIM22 complex, which is a twin-pore translocase that mediates insertion of numerous multispanning inner membrane proteins [Source:SGD;Acc:S000000295]	-	gene	Name match	0	1	7.37871	6.88594	7.1736	6.61504
PHO3	II	427698	429101	-	PHO3	YBR092C	Constitutively expressed acid phosphatase similar to Pho5p; brought to the cell surface by transport vesicles; hydrolyzes thiamin phosphates in the periplasmic space, increasing cellular thiamin uptake; expression is repressed by thiamin [Source:SGD;Acc:S000000296]	-	gene	Name match	0	3	11.2192	9.06588	11.8925	12.4737
PHO5	II	429548	430951	-	PHO5	YBR093C	Repressible acid phosphatase (1 of 3) that also mediates extracellular nucleotide-derived phosphate hydrolysis; secretory pathway derived cell surface glycoprotein; induced by phosphate starvation and coordinately regulated by PHO4 and PHO2 [Source:SGD;Acc:S000000297]	-	gene	Name match	0	3	11.6247	7.38193	10.7127	10.8133
MMS4	II	441515	443590	+	MMS4	YBR098W	Subunit of the structure-specific Mms4p-Mus81p endonuclease that cleaves branched DNA; involved in recombination, DNA repair, and joint molecule formation/resolution during meiotic recombination [Source:SGD;Acc:S000000302]	+	gene	Name match	0	1	6.9188	7.09679	7.79033	7.10097
YBR099C	II	442924	443307	-	YBR099C	YBR099C	Dubious open reading frame unlikely to encode a protein, based on available experimental and comparative sequence data; completely overlaps the verified gene MMS4 [Source:SGD;Acc:S000000303]	-	gene	Name match	0	2	4.17752	7.63036	5.51089	4.53249
FES1	II	443821	444693	-	FES1	YBR101C	Hsp70 (Ssa1p) nucleotide exchange factor, cytosolic homolog of Sil1p, which is the nucleotide exchange factor for BiP (Kar2p) in the endoplasmic reticulum [Source:SGD;Acc:S000000305]	-	gene	Name match	0	1	9.34333	11.648	9.50058	9.30284
YMC2	II	449667	450656	+	YMC2	YBR104W	Mitochondrial protein, putative inner membrane transporter with a role in oleate metabolism and glutamate biosynthesis; member of the mitochondrial carrier (MCF) family; has similarity with Ymc1p [Source:SGD;Acc:S000000308]	+	gene	Name match	0	3	10.5569	9.40358	9.06599	8.92679
VID24	II	450881	451969	-	VID24	YBR105C	Peripheral membrane protein located at Vid (vacuole import and degradation) vesicles; regulates fructose-1,6-bisphosphatase (FBPase) targeting to the vacuole; promotes proteasome-dependent catabolite degradation of FBPase [Source:SGD;Acc:S000000309]	-	gene	Name match	0	3	8.87792	6.44767	10.5161	9.5367
AIM3	II	454822	457665	+	AIM3	YBR108W	Protein interacting with Rvs167p; null mutant is viable and displays elevated frequency of mitochondrial genome loss [Source:SGD;Acc:S000000312]	+	gene	Name match	0	1	7.94355	8.48652	8.50788	8.43507
RAD16	II	467248	469620	+	RAD16	YBR114W	Protein that recognizes and binds damaged DNA in an ATP-dependent manner (with Rad7p) during nucleotide excision repair; subunit of Nucleotide Excision Repair Factor 4 (NEF4) and the Elongin-Cullin-Socs (ECS) ligase complex [Source:SGD;Acc:S000000318]	+	gene	Name match	0	1	8.70965	8.17937	9.20918	9.44464
LYS2	II	469748	473926	-	LYS2	YBR115C	Alpha aminoadipate reductase, catalyzes the reduction of alpha-aminoadipate to alpha-aminoadipate 6-semialdehyde, which is the fifth step in biosynthesis of lysine; activation requires posttranslational phosphopantetheinylation by Lys5p [Source:SGD;Acc:S000000319]	-	gene	Name match	0	2	10.6036	10.0593	9.08001	10.7725
TEF2	II	477671	479047	+	TEF2	YBR118W	Translational elongation factor EF-1 alpha; also encoded by TEF1; functions in the binding reaction of aminoacyl-tRNA (AA-tRNA) to ribosomes; may also have a role in tRNA re-export from the nucleus [Source:SGD;Acc:S000000322]	+	gene	Name match	0	2	16.6999	17.5031	15.9974	16.2545
GRS1	II	481364	483367	-	GRS1	YBR121C	Cytoplasmic and mitochondrial glycyl-tRNA synthase that ligates glycine to the cognate anticodon bearing tRNA; transcription termination factor that may interact with the 3'-end of pre-mRNA to promote 3'-end formation [Source:SGD;Acc:S000000325]	-	gene	Name match	0	1	13.3403	13.7479	12.718	12.9445
YBR121C-A	II	482326	482484	-	YBR121C-A	YBR121C-A	Dubious open reading frame unlikely to encode a protein, based on available experimental and comparative sequence data; completely contianed within the verified gene GRS1; identified by expression profiling and mass spectrometry [Source:SGD;Acc:S000028815]	-	gene	Name match	0	1	9.49694	9.97738	8.86494	9.2748
TPS1	II	488905	490392	-	TPS1	YBR126C	Synthase subunit of trehalose-6-phosphate synthase/phosphatase complex, which synthesizes the storage carbohydrate trehalose; also found in a monomeric form; expression is induced by the stress response and repressed by the Ras-cAMP pathway [Source:SGD;Acc:S000000330]	-	gene	Name match	0	3	10.0039	11.4532	10.5666	10.7502
VMA2	II	491269	492822	-	VMA2	YBR127C	Subunit B of the eight-subunit V1 peripheral membrane domain of the vacuolar H+-ATPase (V-ATPase), an electrogenic proton pump found throughout the endomembrane system; contains nucleotide binding sites; also detected in the cytoplasm [Source:SGD;Acc:S000000331]	-	gene	Name match	0	1	12.6796	13.0937	11.9108	12.5913
OPY1	II	494353	495339	-	OPY1	YBR129C	Protein of unknown function, overproduction blocks cell cycle arrest in the presence of mating pheromone; the authentic, non-tagged protein is detected in highly purified mitochondria in high-throughput studies [Source:SGD;Acc:S000000333]	-	gene	Name match	0	1	8.23671	7.99208	8.19003	7.51791
AGP2	II	499652	501442	-	AGP2	YBR132C	High affinity polyamine permease, preferentially uses spermidine over putrescine; expression is down-regulated by osmotic stress; plasma membrane carnitine transporter, also functions as a low-affinity amino acid permease [Source:SGD;Acc:S000000336]	-	gene	Name match	0	1	6.5799	6.76831	7.32187	7.0822
HSL7	II	501804	504287	-	HSL7	YBR133C	Protein arginine N-methyltransferase that exhibits septin and Hsl1p-dependent bud neck localization and periodic Hsl1p-dependent phosphorylation; required along with Hsl1p for bud neck recruitment, phosphorylation, and degradation of Swe1p [Source:SGD;Acc:S000000337]	-	gene	Name match	0	1	9.23608	9.64263	9.28267	10.062
YBR138C	II	513762	515336	-	YBR138C	YBR138C	Cytoplasmic protein of unknown function, potentially phosphorylated by Cdc28p; YBR138C is not an essential gene [Source:SGD;Acc:S000000342]	-	gene	Name match	0	1	6.93272	7.39175	8.41545	7.3065
YBR139W	II	515664	517190	+	YBR139W	YBR139W	Putative serine type carboxypeptidase with a role in phytochelatin synthesis; green fluorescent protein (GFP)-fusion protein localizes to the vacuole; expression induced by nitrogen limitation in a GLN3, GAT1-independent manner [Source:SGD;Acc:S000000343]	+	gene	Name match	0	2	8.51853	9.0586	9.40826	9.52537
IRA1	II	517350	526628	-	IRA1	YBR140C	GTPase-activating protein that negatively regulates RAS by converting it from the GTP- to the GDP-bound inactive form, required for reducing cAMP levels under nutrient limiting conditions, mediates membrane association of adenylate cyclase [Source:SGD;Acc:S000000344]	-	gene	Name match	0	1	10.3405	11.0465	10.0224	10.5905
YBR141C	II	527025	528038	-	YBR141C	YBR141C	Putative S-adenosylmethionine-dependent methyltransferase; green fluorescent protein (GFP)-fusion protein localizes to the nucleolus; YBR141C is not an essential gene [Source:SGD;Acc:S000000345]	-	gene	Name match	0	1	8.31727	7.03351	8.13274	7.92328
MAK5	II	528317	530638	+	MAK5	YBR142W	Essential nucleolar protein, putative DEAD-box RNA helicase required for maintenance of M1 dsRNA virus; involved in biogenesis of large (60S) ribosomal subunits [Source:SGD;Acc:S000000346]	+	gene	Name match	0	3	11.3304	10.8271	10.7597	10.8388
SUP45	II	530869	532182	-	SUP45	YBR143C	Polypeptide release factor (eRF1) in translation termination; mutant form acts as a recessive omnipotent suppressor; methylated by Mtq2p-Trm112p in ternary complex eRF1-eRF3-GTP; mutation of methylation site confers resistance to zymocin [Source:SGD;Acc:S000000347]	-	gene	Name match	0	2	12.6334	12.6138	11.8276	11.8782
ADH5	II	533762	534817	+	ADH5	YBR145W	Alcohol dehydrogenase isoenzyme V; involved in ethanol production [Source:SGD;Acc:S000000349]	+	gene	Name match	0	3	9.10509	7.22203	7.649	7.61905
YSW1	II	537876	539705	+	YSW1	YBR148W	Protein required for normal prospore membrane formation; interacts with Gip1p, which is the meiosis-specific regulatory subunit of the Glc7p protein phosphatase; expressed specifically in spores and localizes to the prospore membrane [Source:SGD;Acc:S000000352]	+	gene	Name match	0	2	5.46827	3.90374	5.71558	6.68182
ARA1	II	539987	541021	+	ARA1	YBR149W	NADP+ dependent arabinose dehydrogenase, involved in carbohydrate metabolism; purified as homodimer; naturally occurs with a N-terminus degradation product [Source:SGD;Acc:S000000353]	+	gene	Name match	0	2	10.0998	10.6969	10.6873	10.5863
TBS1	II	541209	544493	-	TBS1	YBR150C	Putative protein of unknown function; the authentic, non-tagged protein is detected in highly purified mitochondria in high-throughput studies [Source:SGD;Acc:S000000354]	-	gene	Name match	0	1	7.65183	8.14852	9.18806	7.77281
RPB5	II	548362	549009	-	RPB5	YBR154C	RNA polymerase subunit ABC27, common to RNA polymerases I, II, and III; contacts DNA and affects transactivation [Source:SGD;Acc:S000000358]	-	gene	Name match	0	2	11.1673	10.8661	10.6375	10.5585
CNS1	II	549771	550928	+	CNS1	YBR155W	TPR-containing co-chaperone; binds both Hsp82p (Hsp90) and Ssa1p (Hsp70) and stimulates the ATPase activity of SSA1, ts mutants reduce Hsp82p function while over expression suppresses the phenotypes of an HSP82 ts allele and a cpr7 deletion [Source:SGD;Acc:S000000359]	+	gene	Name match	0	1	10.2191	9.80001	9.52642	9.86508
SLI15	II	551104	553200	-	SLI15	YBR156C	Subunit of the conserved chromosomal passenger complex (CPC; Ipl1p-Sli15p-Bir1p-Nbl1p), which regulates kinetochore-microtubule attachments, activation of the spindle tension checkpoint, and mitotic spindle disassembly [Source:SGD;Acc:S000000360]	-	gene	Name match	0	2	7.63677	7.44755	8.33301	8.60291
ICS2	II	553543	554310	-	ICS2	YBR157C	Protein of unknown function; null mutation does not confer any obvious defects in growth, spore germination, viability, or carbohydrate utilization [Source:SGD;Acc:S000000361]	-	gene	Name match	0	1	4.40717	4.60773	5.24409	7.31269
AMN1	II	556549	558198	+	AMN1	YBR158W	Protein required for daughter cell separation, multiple mitotic checkpoints, and chromosome stability; contains 12 degenerate leucine-rich repeat motifs; expression is induced by the Mitotic Exit Network (MEN) [Source:SGD;Acc:S000000362]	+	gene	Name match	0	2	10.1839	8.99211	10.6374	11.4692
CDC28	II	560078	560974	+	CDC28	YBR160W	Catalytic subunit of the main cell cycle cyclin-dependent kinase (CDK); alternately associates with G1 cyclins (CLNs) and G2/M cyclins (CLBs) which direct the CDK to specific substrates [Source:SGD;Acc:S000000364]	+	gene	Name match	0	1	8.65681	9.14523	9.19361	9.15381
TOS1	II	563203	564570	-	TOS1	YBR162C	Covalently-bound cell wall protein of unknown function; identified as a cell cycle regulated SBF target gene; deletion mutants are highly resistant to treatment with beta-1,3-glucanase; has sequence similarity to YJL171C [Source:SGD;Acc:S000000366]	-	gene	Name match	0	1	12.5356	13.3028	12.6497	13.0087
EXO5	II	565723	567480	+	EXO5	YBR163W	Mitochondrial 5'-3' exonuclease and sliding exonuclease, required for mitochondrial genome maintenance; distantly related to the RecB nuclease domain of bacterial RecBCD recombinases; may be regulated by the transcription factor Ace2 [Source:SGD;Acc:S000000367]	+	gene	Name match	0	1	8.64566	8.95786	9.24956	8.70705
ARL1	II	567875	568426	-	ARL1	YBR164C	Soluble GTPase with a role in regulation of membrane traffic; regulates potassium influx; G protein of the Ras superfamily, similar to ADP-ribosylation factor [Source:SGD;Acc:S000000368]	-	gene	Name match	0	1	10.2506	10.0505	9.51291	9.62397
UBS1	II	568852	569685	+	UBS1	YBR165W	Ubiquitin-conjugating enzyme suppressor that functions as a general positive regulator of Cdc34p activity; nuclear protein that may represent a link between nucleocytoplasmic transport and ubiquitin ligase activity [Source:SGD;Acc:S000000369]	+	gene	Name match	0	1	7.44613	7.43259	8.08584	7.07367
POP7	II	571468	571890	-	POP7	YBR167C	Subunit of both RNase MRP and nuclear RNase P; RNase MRP cleaves pre-rRNA, while nuclear RNase P cleaves tRNA precursors to generate mature 5' ends and facilitates turnover of nuclear RNAs [Source:SGD;Acc:S000000371]	-	gene	Name match	0	2	7.96259	7.15732	7.64916	7.12532
SSE2	II	573915	575996	-	SSE2	YBR169C	Member of the heat shock protein 70 (HSP70) family; may be involved in protein folding; localized to the cytoplasm; highly homologous to the heat shock protein Sse1p [Source:SGD;Acc:S000000373]	-	gene	Name match	0	3	7.83556	9.52919	8.99657	8.98151
UMP1	II	581726	582172	-	UMP1	YBR173C	Short-lived chaperone required for correct maturation of the 20S proteasome; may inhibit premature dimerization of proteasome half-mers; degraded by proteasome upon completion of its assembly [Source:SGD;Acc:S000000377]	-	gene	Name match	0	1	9.33676	9.87865	9.7146	9.40463
RPS6B	II	591712	592774	-	RPS6B	YBR181C	Protein component of the small (40S) ribosomal subunit; identical to Rps6Ap and has similarity to rat S6 ribosomal protein [Source:SGD;Acc:S000000385]	-	gene	Name match	0	2	14.5729	14.1255	13.2517	13.575
YPC1	II	596115	597065	+	YPC1	YBR183W	Alkaline ceramidase that also has reverse (CoA-independent) ceramide synthase activity, catalyzes both breakdown and synthesis of phytoceramide; overexpression confers fumonisin B1 resistance [Source:SGD;Acc:S000000387]	+	gene	Name match	0	1	5.8713	4.88306	6.41052	7.04367
GDT1	II	602634	603476	+	GDT1	YBR187W	Putative protein of unknown function; expression is reduced in a gcr1 null mutant; GFP-fusion protein localizes to the vacuole; expression pattern and physical interactions suggest a possible role in ribosome biogenesis [Source:SGD;Acc:S000000391]	+	gene	Name match	0	3	11.1955	10.5856	10.1135	10.6494
RPS9B	II	604508	605508	+	RPS9B	YBR189W	Protein component of the small (40S) ribosomal subunit; nearly identical to Rps9Ap and has similarity to E. coli S4 and rat S9 ribosomal proteins [Source:SGD;Acc:S000000393]	+	gene	Name match	0	2	14.637	14.488	13.3898	13.8367
RPL21A	II	606270	607140	+	RPL21A	YBR191W	Protein component of the large (60S) ribosomal subunit, nearly identical to Rpl21Bp and has similarity to rat L21 ribosomal protein [Source:SGD;Acc:S000000395]	+	gene	Name match	0	2	13.8221	13.7693	12.7858	13.1561
YBR191W-A	II	607149	607223	+	YBR191W-A	YBR191W-A	Dubious open reading frame unlikely to encode a protein, based on available experimental and comparative sequence data [Source:SGD;Acc:S000007594]	+	gene	Name match	0	3	11.3379	10.5934	10.3955	10.7251
RIM2	II	607652	608785	+	RIM2	YBR192W	Mitochondrial pyrimidine nucleotide transporter; imports pyrimidine nucleoside triphosphates and exports pyrimidine nucleoside monophosphates; member of the mitochondrial carrier family [Source:SGD;Acc:S000000396]	+	gene	Name match	0	1	8.99597	8.86064	8.96983	8.35004
PGI1	II	612236	613900	-	PGI1	YBR196C	Glycolytic enzyme phosphoglucose isomerase, catalyzes the interconversion of glucose-6-phosphate and fructose-6-phosphate; required for cell cycle progression and completion of the gluconeogenic events of sporulation [Source:SGD;Acc:S000000400]	-	gene	Name match	0	2	14.1181	15.1738	13.3921	13.9878
KTR4	II	618909	620303	+	KTR4	YBR199W	Putative mannosyltransferase involved in protein glycosylation; member of the KRE2/MNT1 mannosyltransferase family [Source:SGD;Acc:S000000403]	+	gene	Name match	0	1	10.4801	11.0053	10.7754	10.5074
COS111	II	629168	631942	+	COS111	YBR203W	Protein required for resistance to the antifungal drug ciclopirox olamine; not related to the subtelomerically-encoded COS family; the authentic, non-tagged protein is detected in highly purified mitochondria in high-throughput studies [Source:SGD;Acc:S000000407]	+	gene	Name match	0	1	6.70295	6.24631	8.18868	6.91658
DUR1,2	II	636703	642210	-	DUR1,2	YBR208C	Urea amidolyase, contains both urea carboxylase and allophanate hydrolase activities, degrades urea to CO2 and NH3; expression sensitive to nitrogen catabolite repression and induced by allophanate, an intermediate in allantoin degradation [Source:SGD;Acc:S000000412]	-	gene	Name match	0	1	9.62524	9.75556	10.4766	9.57099
AME1	II	646158	647132	-	AME1	YBR211C	Essential kinetochore protein associated with microtubules and spindle pole bodies; component of the kinetochore sub-complex COMA (Ctf19p, Okp1p, Mcm21p, Ame1p); involved in spindle checkpoint maintenance [Source:SGD;Acc:S000000415]	-	gene	Name match	0	2	7.73977	7.25057	8.40535	6.90443
NGR1	II	647886	649904	+	NGR1	YBR212W	RNA binding protein that negatively regulates growth rate; interacts with the 3' UTR of the mitochondrial porin (POR1) mRNA and enhances its degradation; overexpression impairs mitochondrial function; interacts with Dhh1p to mediate POR1 mRNA decay;	+	gene	Name match	0	2	8.97407	9.67805	9.49229	9.30626
SDS24	II	651415	652998	+	SDS24	YBR214W	One of two S. cerevisiae homologs (Sds23p and Sds24p) of the S. pombe Sds23 protein, which is implicated in APC/cyclosome regulation; involved in cell separation during budding; may play an indirect role in fluid-phase endocytosis [Source:SGD;Acc:S000000418]	+	gene	Name match	0	3	7.07146	8.50393	8.99075	8.47768
PYC2	II	658707	662249	-	PYC2	YBR218C	Pyruvate carboxylase isoform, cytoplasmic enzyme that converts pyruvate to oxaloacetate; highly similar to isoform Pyc1p but differentially regulated; mutations in the human homolog are associated with lactic acidosis [Source:SGD;Acc:S000000422]	-	gene	Name match	0	2	11.9225	11.4216	11.0409	11.4672
PCS60	II	666720	668351	-	PCS60	YBR222C	Peroxisomal protein that binds AMP and mRNA, localizes to both the peroxisomal peripheral membrane and matrix, expression is highly inducible by oleic acid, similar to E. coli long chain acyl-CoA synthetase [Source:SGD;Acc:S000000426]	-	gene	Name match	0	1	9.63687	10.1911	9.58239	9.86083
YBR225W	II	670627	673329	+	YBR225W	YBR225W	Putative protein of unknown function; non-essential gene identified in a screen for mutants affected in mannosylphophorylation of cell wall components [Source:SGD;Acc:S000000429]	+	gene	Name match	0	2	7.62682	7.967	8.65996	8.26527
OM14	II	679549	680050	-	OM14	YBR230C	Integral mitochondrial outer membrane protein; abundance is decreased in cells grown in glucose relative to other carbon sources; appears to contain 3 alpha-helical transmembrane segments; ORF encodes a 97-basepair intron [Source:SGD;Acc:S000000434]	-	gene	Name match	0	1	7.64573	8.42261	8.0776	8.29906
DAD3	II	684977	685261	+	DAD3	YBR233W-A	Essential subunit of the Dam1 complex (aka DASH complex), couples kinetochores to the force produced by MT depolymerization thereby aiding in chromosome segregation; is transferred to the kinetochore prior to mitosis [Source:SGD;Acc:S000007595]	+	gene	Name match	0	1	7.7743	6.86947	6.60978	6.9469
YBR238C	II	695107	697302	-	YBR238C	YBR238C	Mitochondrial membrane protein with similarity to Rmd9p; not required for respiratory growth but causes a synthetic respiratory defect in combination with rmd9 mutations; transcriptionally up-regulated by TOR; deletion increases life span [Source:SGD;Acc:S000000442]	-	gene	Name match	0	2	9.46036	9.30411	10.0216	10.0917
YBR241C	II	702589	704055	-	YBR241C	YBR241C	Putative transporter, member of the sugar porter family; green fluorescent protein (GFP)-fusion protein localizes to the vacuolar membrane; YBR241C is not an essential gene [Source:SGD;Acc:S000000445]	-	gene	Name match	0	2	6.98297	7.18234	7.61889	7.95369
YBR242W	II	704670	705386	+	YBR242W	YBR242W	Putative protein of unknown function; green fluorescent protein (GFP)-fusion protein localizes to the cytoplasm and nucleus; YBR242W is not an essential gene [Source:SGD;Acc:S000000446]	+	gene	Name match	0	2	9.47206	8.68801	8.93746	9.37924
GPX2	II	707528	708016	+	GPX2	YBR244W	Phospholipid hydroperoxide glutathione peroxidase induced by glucose starvation that protects cells from phospholipid hydroperoxides and nonphospholipid peroxides during oxidative stress [Source:SGD;Acc:S000000448]	+	gene	Name match	0	2	10.2696	8.89692	9.47275	9.76563
HIS7	II	714807	716465	-	HIS7	YBR248C	Imidazole glycerol phosphate synthase (glutamine amidotransferase:cyclase), catalyzes the fifth and sixth steps of histidine biosynthesis and also produces 5-aminoimidazole-4-carboxamide ribotide (AICAR), a purine precursor [Source:SGD;Acc:S000000452]	-	gene	Name match	0	1	10.7954	10.4341	10.0217	10.3007
ARO4	II	716882	717994	-	ARO4	YBR249C	3-deoxy-D-arabino-heptulosonate-7-phosphate (DAHP) synthase, catalyzes the first step in aromatic amino acid biosynthesis and is feedback-inhibited by tyrosine or high concentrations of phenylalanine or tryptophan [Source:SGD;Acc:S000000453]	-	gene	Name match	0	2	12.291	12.5904	11.1708	11.7747
DUT1	II	722611	723054	+	DUT1	YBR252W	deoxyuridine triphosphate diphosphatase (dUTPase); catalyzes hydrolysis of dUTP to dUMP and PPi, thereby preventing incorporation of uracil into DNA during replication; critical for the maintenance of genetic stability; also has diphosphatase activi /.../deoxyinosine triphosphate [Source:SGD;Acc:S000000456]	+	gene	Name match	0	1	9.59497	9.26285	8.70919	8.86526
RIB5	II	727386	728102	-	RIB5	YBR256C	Riboflavin synthase; catalyzes the last step of the riboflavin biosynthesis pathway [Source:SGD;Acc:S000000460]	-	gene	Name match	0	1	10.6512	9.8759	9.63602	9.66727
POP4	II	728885	729724	+	POP4	YBR257W	Subunit of both RNase MRP and nuclear RNase P; RNase MRP cleaves pre-rRNA, while nuclear RNase P cleaves tRNA precursors to generate mature 5' ends and facilitates turnover of nuclear RNAs; binds to the RPR1 RNA subunit in RNase P [Source:SGD;Acc:S000000461]	+	gene	Name match	0	2	8.57274	7.72637	8.53994	7.90801
AIM5	II	735720	736040	-	AIM5	YBR262C	Mitochondrial inner membrane protein; subunit of the mitochondrial inner membrane organizing system (MitOS, MICOS, or MINOS), a scaffold-like structure on the intermembrane space side of the inner membrane which has a role in the maintenance of cris /.../ctions and inner membrane architecture [Source:SGD;Acc:S000000466]	-	gene	Name match	0	1	8.75274	7.50573	8.17839	7.76584
SHM1	II	736264	737736	+	SHM1	YBR263W	Mitochondrial serine hydroxymethyltransferase, converts serine to glycine plus 5,10 methylenetetrahydrofolate; involved in generating precursors for purine, pyrimidine, amino acid, and lipid biosynthesis; reverse reaction generates serine [Source:SGD;Acc:S000000467]	+	gene	Name match	0	1	11.7302	11.9679	11.0075	11.5017
YPT10	II	737770	738369	-	YPT10	YBR264C	Rab family GTP-binding protein that contains the PEST signal sequence specific for proteolytic enzymes; may be involved in vesicular transport; overexpression leads to accumulation of Golgi-like cisternae with budding vesicles [Source:SGD;Acc:S000000468]	-	gene	Name match	0	1	7.86437	7.15979	7.54295	7.84717
REI1	II	739841	741022	+	REI1	YBR267W	Cytoplasmic pre-60S factor; required for the correct recycling of shuttling factors Alb1, Arx1 and Tif6 at the end of the ribosomal large subunit biogenesis; involved in bud growth in the mitotic signaling network [Source:SGD;Acc:S000000471]	+	gene	Name match	0	1	10.6384	9.20128	10.5311	10.228
MRPL37	II	741299	741616	+	MRPL37	YBR268W	Mitochondrial ribosomal protein of the large subunit [Source:SGD;Acc:S000000472]	+	gene	Name match	0	1	8.53815	7.56987	7.92446	7.77468
BIT2	II	742761	744398	-	BIT2	YBR270C	Subunit of TORC2, a membrane-associated complex that regulates actin cytoskeletal dynamics during polarized growth and cell wall integrity; interacts with Slm1p and Slm2p, homologous PH domain-containing TORC2 substrates; similar to Bit61p [Source:SGD;Acc:S000000474]	-	gene	Name match	0	1	7.12753	6.81882	7.7888	7.56165
YBR271W	II	744852	746111	+	YBR271W	YBR271W	S-adenosylmethionine-dependent methyltransferase; belongs to the seven beta-strand family; green fluorescent protein (GFP)-fusion protein localizes to the cytoplasm; predicted to be involved in ribosome biogenesis [Source:SGD;Acc:S000000475]	+	gene	Name match	0	1	9.38789	8.65297	9.12014	9.0592
SAF1	II	762784	764697	-	SAF1	YBR280C	F-Box protein involved in proteasome-dependent degradation of Aah1p during entry of cells into quiescence; interacts with Skp1 [Source:SGD;Acc:S000000484]	-	gene	Name match	0	2	6.62653	7.50751	7.37456	7.09109
DUG2	II	764970	767606	-	DUG2	YBR281C	Probable di- and tri-peptidase; forms a complex with Dug1p and Dug3p to degrade glutathione (GSH) and other peptides containing a gamma-glu-X bond in an alternative pathway to GSH degradation by gamma-glutamyl transpeptidase (Ecm38p) [Source:SGD;Acc:S000000485]	-	gene	Name match	0	1	9.38463	10.2779	9.38451	9.50608
YBR284W	II	771239	773632	+	YBR284W	YBR284W	Putative protein of unknown function; YBR284W is not an essential gene; null mutant exhibits decreased resistance to rapamycin and wortmannin and synthetic phenotype with alpha-synuclein [Source:SGD;Acc:S000000488]	+	gene	Name match	0	3	4.99462	6.21661	6.98122	6.18766
YBR287W	II	776571	777854	+	YBR287W	YBR287W	Protein of unknown function; green fluorescent protein (GFP)-fusion protein localizes to the ER; YBR287W is not an essential gene [Source:SGD;Acc:S000000491]	+	gene	Name match	0	1	9.55097	10.1527	9.93927	10.0792
SNF5	II	779667	782384	+	SNF5	YBR289W	Subunit of the SWI/SNF chromatin remodeling complex involved in transcriptional regulation; functions interdependently in transcriptional activation with Snf2p and Snf6p [Source:SGD;Acc:S000000493]	+	gene	Name match	0	1	8.59193	9.28776	9.08758	8.88792
CTP1	II	783673	784572	-	CTP1	YBR291C	Mitochondrial inner membrane citrate transporter, member of the mitochondrial carrier family [Source:SGD;Acc:S000000495]	-	gene	Name match	0	1	7.795	6.56704	7.49721	7.33783
VBA2	II	787006	788430	+	VBA2	YBR293W	Permease of basic amino acids in the vacuolar membrane [Source:SGD;Acc:S000000497]	+	gene	Name match	0	2	6.82343	7.03388	7.46802	8.1127
PHO89	II	796798	798522	-	PHO89	YBR296C	Na+/Pi cotransporter, active in early growth phase; similar to phosphate transporters of Neurospora crassa; transcription regulated by inorganic phosphate concentrations and Pho4p [Source:SGD;Acc:S000000500]	-	gene	Name match	0	2	9.40044	3.48777	9.27593	10.2306
MAL33	II	800523	801929	+	MAL33	YBR297W	MAL-activator protein, part of complex locus MAL3; nonfunctional in genomic reference strain S288C [Source:SGD;Acc:S000000501]	+	gene	Name match	0	1	6.6917	6.0264	7.71228	7.2723
MAL31	II	802631	804475	-	MAL31	YBR298C	Maltose permease, high-affinity maltose transporter (alpha-glucoside transporter); encoded in the MAL3 complex locus; member of the 12 transmembrane domain superfamily of sugar transporters; functional in genomic reference strain S288C [Source:SGD;Acc:S000000502]	-	gene	Name match	0	1	6.44313	5.49039	8.05659	6.86016
MAL32	II	805351	807105	+	MAL32	YBR299W	Maltase (alpha-D-glucosidase), inducible protein involved in maltose catabolism; encoded in the MAL3 complex locus; functional in genomic reference strain S288C; hydrolyzes the disaccharides maltose, turanose, maltotriose, and sucrose [Source:SGD;Acc:S000000503]	+	gene	Name match	0	2	3.32453	4.25312	5.60727	5.25694
HMLALPHA2	III	12386	13018	-	HMLALPHA2	YCL067C	Silenced copy of ALPHA2 at HML; homeobox-domain protein that associates with Mcm1p in haploid cells to repress a-specific gene expression and interacts with a1p in diploid cells to repress haploid-specific gene expression [Source:SGD;Acc:S000000572]	-	gene	Name match	0	1	6.90438	7.22144	7.4587	9.00429
HMLALPHA1	III	13282	13809	+	HMLALPHA1	YCL066W	Silenced copy of ALPHA1 at HML, encoding a transcriptional coactivator involved in the regulation of mating-type alpha-specific gene expression [Source:SGD;Acc:S000000571]	+	gene	Name match	0	1	1.42576	2.81029	2.35593	7.72163
YCL065W	III	13751	14119	+	YCL065W	YCL065W	Dubious open reading frame unlikely to encode a protein, based on available experimental and comparative sequence data; overlaps HMLALPHA1 [Source:SGD;Acc:S000000570]	+	gene	Name match	0	1	1.88389	2.62611	1.97192	7.03862
CHA1	III	15798	16880	-	CHA1	YCL064C	Catabolic L-serine (L-threonine) deaminase, catalyzes the degradation of both L-serine and L-threonine; required to use serine or threonine as the sole nitrogen source, transcriptionally induced by serine and threonine [Source:SGD;Acc:S000000569]	-	gene	Name match	0	3	12.3184	10.462	11.8093	11.1334
KRR1	III	22429	23379	-	KRR1	YCL059C	Essential nucleolar protein required for the synthesis of 18S rRNA and for the assembly of 40S ribosomal subunit [Source:SGD;Acc:S000000564]	-	gene	Name match	0	1	11.0315	10.7845	10.4494	10.5758
ADF1	III	23584	23925	+	ADF1	YCL058W-A	Transcriptional repressor encoded by the antisense strand of the FYV5 gene; negatively regulates transcription of FYV5 by binding to the promoter on the sense strand [Source:SGD;Acc:S000028518]	+	gene	Name match	0	1	8.86166	7.18856	9.03167	8.47749
MOS1	III	24032	24325	-	MOS1	YCL057C-A	Mitochondrial protein essential for proper inner membrane organization; conserved component of the mitochondrial inner membrane organizing system (MICOS, MINOS, or MitOS), a scaffold-like structure on the intermembrane space side of the inner membra /.../ch has a role in the maintenance of crista junctions and inner membrane architecture; ortholog of human MINOS1 [Source:SGD;Acc:S000007547]	-	gene	Name match	0	2	8.36598	9.03264	8.80977	9.08048
PRD1	III	24768	26906	+	PRD1	YCL057W	Zinc metalloendopeptidase, found in the cytoplasm and intermembrane space of mitochondria; with Cym1p, involved in degradation of mitochondrial proteins and of presequence peptides cleaved from imported proteins [Source:SGD;Acc:S000000562]	+	gene	Name match	0	1	10.5434	11.175	10.8016	10.8876
PEX34	III	26925	27359	-	PEX34	YCL056C	Peroxisomal integral membrane protein that regulates peroxisome populations; interacts with Pex11p, Pex25p, and Pex27p to control both constitutive peroxisome division and peroxisome morphology and abundance during peroxisome proliferation [Source:SGD;Acc:S000000561]	-	gene	Name match	0	1	8.05634	6.98082	7.69305	7.57664
KAR4	III	27929	28936	+	KAR4	YCL055W	Transcription factor required for gene regulation in response to pheromones; also required during meiosis; exists in two forms, a slower-migrating form more abundant during vegetative growth and a faster-migrating form induced by pheromone [Source:SGD;Acc:S000000560]	+	gene	Name match	0	1	7.67401	7.59894	8.10901	9.11588
SPB1	III	31449	33974	+	SPB1	YCL054W	AdoMet-dependent methyltransferase involved in rRNA processing and 60S ribosomal subunit maturation; methylates G2922 in the tRNA docking site of the large subunit rRNA and in the absence of snR52, U2921; suppressor of PAB1 mutants [Source:SGD;Acc:S000000559]	+	gene	Name match	0	1	12.0527	11.4951	11.61	11.6179
APA1	III	37836	38801	-	APA1	YCL050C	Diadenosine 5',5''-P1,P4-tetraphosphate phosphorylase I (AP4A phosphorylase), involved in catabolism of bis(5'-nucleosidyl) tetraphosphates; has similarity to Apa2p [Source:SGD;Acc:S000000555]	-	gene	Name match	0	1	11.3153	12.2388	10.9265	10.8703
YCL049C	III	39786	40724	-	YCL049C	YCL049C	Protein of unknown function; localizes to membrane fraction; YCL049C is not an essential gene [Source:SGD;Acc:S000000554]	-	gene	Name match	0	3	7.56089	8.18528	8.68733	9.01387
SPS22	III	42165	43556	+	SPS22	YCL048W	Protein of unknown function, redundant with Sps2p for the organization of the beta-glucan layer of the spore wall [Source:SGD;Acc:S000000553]	+	gene	Name match	0	1	1.9481	2.57545	3.1844	4.33925
MGR1	III	47111	48364	-	MGR1	YCL044C	Subunit of the mitochondrial (mt) i-AAA protease supercomplex, which degrades misfolded mitochondrial proteins; forms a subcomplex with Mgr3p that binds to substrates to facilitate proteolysis; required for growth of cells lacking mtDNA [Source:SGD;Acc:S000000549]	-	gene	Name match	0	2	8.00612	8.75629	8.92895	8.38668
YCL041C	III	50133	50627	-	YCL041C	YCL041C	Dubious open reading frame unlikely to encode a protein, based on available experimental and comparative sequence data; partially overlaps both the verified gene PDI1/YCL043C and the uncharacterized gene YCL042W [Source:SGD;Acc:S000000546]	-	gene	Name match	0	1	7.24943	7.82031	7.38638	8.01599
YCL042W	III	50584	50943	+	YCL042W	YCL042W	Putative protein of unknown function; epitope-tagged protein localizes to the cytoplasm [Source:SGD;Acc:S000000547]	+	gene	Name match	0	2	5.73521	5.1889	6.68039	7.5492
GLK1	III	50838	52340	+	GLK1	YCL040W	Glucokinase, catalyzes the phosphorylation of glucose at C6 in the first irreversible step of glucose metabolism; one of three glucose phosphorylating enzymes; expression regulated by non-fermentable carbon sources [Source:SGD;Acc:S000000545]	+	gene	Name match	0	2	9.37734	9.40065	10.8255	11.043
GID7	III	52645	54882	+	GID7	YCL039W	Protein of unknown function, involved in proteasome-dependent catabolite inactivation of fructose-1,6-bisphosphatase; contains six WD40 repeats; computational analysis suggests that Gid7p and Moh1p have similar functions [Source:SGD;Acc:S000000544]	+	gene	Name match	0	1	7.97419	8.44548	8.41687	8.67769
ATG22	III	54941	56527	-	ATG22	YCL038C	Vacuolar integral membrane protein required for efflux of amino acids during autophagic body breakdown in the vacuole; null mutation causes a gradual loss of viability during starvation [Source:SGD;Acc:S000000543]	-	gene	Name match	0	2	7.86405	7.76883	8.4993	8.74039
SRO9	III	57374	58678	-	SRO9	YCL037C	Cytoplasmic RNA-binding protein that associates with translating ribosomes; involved in heme regulation of Hap1p as a component of the HMC complex, also involved in the organization of actin filaments; contains a La motif [Source:SGD;Acc:S000000542]	-	gene	Name match	0	2	9.6968	9.11754	8.83861	9.41246
GFD2	III	59026	60726	+	GFD2	YCL036W	Protein of unknown function, identified as a high-copy suppressor of a dbp5 mutation [Source:SGD;Acc:S000000541]	+	gene	Name match	0	3	10.0763	7.80319	9.48903	9.47402
RRP7	III	64675	65568	-	RRP7	YCL031C	Essential protein involved in rRNA processing and ribosome biogenesis [Source:SGD;Acc:S000000536]	-	gene	Name match	0	1	10.6755	10.3668	10.8067	9.89816
HIS4	III	65934	68333	-	HIS4	YCL030C	Multifunctional enzyme containing phosphoribosyl-ATP pyrophosphatase, phosphoribosyl-AMP cyclohydrolase, and histidinol dehydrogenase activities; catalyzes the second, third, ninth and tenth steps in histidine biosynthesis [Source:SGD;Acc:S000000535]	-	gene	Name match	0	3	12.9823	10.9872	10.4971	11.5501
FUS1	III	71803	73341	+	FUS1	YCL027W	Membrane protein localized to the shmoo tip, required for cell fusion; expression regulated by mating pheromone; proposed to coordinate signaling, fusion, and polarization events required for fusion; potential Cdc28p substrate [Source:SGD;Acc:S000000532]	+	gene	Name match	0	2	2.94935	3.03358	5.26222	9.01998
HBN1	III	73405	73986	-	HBN1	YCL026C-B	Putative protein of unknown function; similar to bacterial nitroreductases; green fluorescent protein (GFP)-fusion protein localizes to the cytoplasm and nucleus; protein becomes insoluble upon intracellular iron depletion [Source:SGD;Acc:S000007548]	-	gene	Name match	0	1	5.84282	7.3651	6.43244	5.4999
AGP1	III	76018	77919	-	AGP1	YCL025C	Low-affinity amino acid permease with broad substrate range, involved in uptake of asparagine, glutamine, and other amino acids; expression is regulated by the SPS plasma membrane amino acid sensor system (Ssy1p-Ptr3p-Ssy5p) [Source:SGD;Acc:S000000530]	-	gene	Name match	0	2	9.26763	8.51178	10.5497	8.53952
KCC4	III	79162	82275	+	KCC4	YCL024W	Protein kinase of the bud neck involved in the septin checkpoint, associates with septin proteins, negatively regulates Swe1p by phosphorylation, shows structural homology to bud neck kinases Gin4p and Hsl1p [Source:SGD;Acc:S000000529]	+	gene	Name match	0	1	8.19643	8.53168	8.63165	8.92289
YCL021W-A	III	83620	83997	+	YCL021W-A	YCL021W-A	Putative protein of unknown function [Source:SGD;Acc:S000007549]	+	gene	Name match	0	2	4.52142	4.71275	5.74898	7.69878
YCL020W	III	85102	86418	+	YCL020W	YCL020W	Retrotransposon TYA Gag gene co-transcribed with TYB Pol; translated as TYA or TYA-TYB polyprotein; Gag is a nucleocapsid protein that is the structural constituent of virus-like particles (VLPs); similar to retroviral Gag [Source:SGD;Acc:S000000525]	+	gene	Name match	0	1	5.69702	4.95476	5.59365	7.84549
YCL019W	III	85102	90415	+	YCL019W	YCL019W	Retrotransposon TYA Gag and TYB Pol genes; transcribed/translated as one unit; polyprotein is processed to make a nucleocapsid-like protein (Gag), reverse transcriptase (RT), protease (PR), and integrase (IN); similar to retroviral genes [Source:SGD;Acc:S000000524]	+	gene	Name match	0	1	8.57865	8.54893	8.88674	10.7229
LEU2	III	91324	92418	+	LEU2	YCL018W	Beta-isopropylmalate dehydrogenase (IMDH), catalyzes the third step in the leucine biosynthesis pathway [Source:SGD;Acc:S000000523]	+	gene	Name match	0	1	9.13014	8.82212	8.39511	8.67123
BUD3	III	96281	101191	+	BUD3	YCL014W	Protein involved in bud-site selection and required for axial budding pattern; localizes with septins to bud neck in mitosis and may constitute an axial landmark for next round of budding [Source:SGD;Acc:S000000520]	+	gene	Name match	0	1	9.30527	9.50497	9.48759	9.95991
SGF29	III	103571	104350	-	SGF29	YCL010C	Component of the HAT/Core module of the SAGA, SLIK, and ADA complexes; HAT/Core module also contains Gcn5p, Ngg1p, and Ada2p; binds methylated histone H3K4; involved in transcriptional regulation through SAGA recruitment to target promoters and H3 a /.../tion [Source:SGD;Acc:S000000516]	-	gene	Name match	0	1	8.76256	7.86258	8.37191	8.37159
ILV6	III	104619	105548	-	ILV6	YCL009C	Regulatory subunit of acetolactate synthase, which catalyzes the first step of branched-chain amino acid biosynthesis; enhances activity of the Ilv2p catalytic subunit, localizes to mitochondria [Source:SGD;Acc:S000000515]	-	gene	Name match	0	1	11.6109	11.7691	10.8181	11.3013
VMA9	III	107023	107417	+	VMA9	YCL005W-A	Vacuolar H+ ATPase subunit e of the V-ATPase V0 subcomplex; essential for vacuolar acidification; interacts with the V-ATPase assembly factor Vma21p in the ER; involved in V0 biogenesis [Source:SGD;Acc:S000028508]	+	gene	Name match	0	1	9.90512	9.72606	9.10574	9.61933
PGS1	III	109105	110670	+	PGS1	YCL004W	Phosphatidylglycerolphosphate synthase, catalyzes the synthesis of phosphatidylglycerolphosphate from CDP-diacylglycerol and sn-glycerol 3-phosphate in the first committed and rate-limiting step of cardiolipin biosynthesis [Source:SGD;Acc:S000000510]	+	gene	Name match	0	1	7.07126	7.53892	7.92097	7.6202
YCL002C	III	110808	111675	-	YCL002C	YCL002C	Putative protein of unknown function; YCL002C is not an essential gene [Source:SGD;Acc:S000000508]	-	gene	Name match	0	2	8.82997	8.06113	8.10717	8.19573
YCP4	III	119575	120318	-	YCP4	YCR004C	Protein of unknown function, has sequence and structural similarity to flavodoxins; predicted to be palmitoylated; the authentic, non-tagged protein is detected in highly purified mitochondria in high-throughput studies [Source:SGD;Acc:S000000597]	-	gene	Name match	0	1	10.7883	11.5043	10.7076	10.9336
CIT2	III	120946	122328	-	CIT2	YCR005C	Citrate synthase, catalyzes the condensation of acetyl coenzyme A and oxaloacetate to form citrate, peroxisomal isozyme involved in glyoxylate cycle; expression is controlled by Rtg1p and Rtg2p transcription factors [Source:SGD;Acc:S000000598]	-	gene	Name match	0	1	9.44947	11.3244	10.5605	8.35701
ADP1	III	133724	136873	-	ADP1	YCR011C	Putative ATP-dependent permease of the ABC transporter family of proteins [Source:SGD;Acc:S000000604]	-	gene	Name match	0	1	10.7239	11.4817	10.3483	10.7164
PGK1	III	137746	138996	+	PGK1	YCR012W	3-phosphoglycerate kinase, catalyzes transfer of high-energy phosphoryl groups from the acyl phosphate of 1,3-bisphosphoglycerate to ADP to produce ATP; key enzyme in glycolysis and gluconeogenesis [Source:SGD;Acc:S000000605]	+	gene	Name match	0	1	15.764	15.9293	15.0564	15.5961
YCR016W	III	143634	144506	+	YCR016W	YCR016W	Putative protein of unknown function; green fluorescent protein (GFP)-fusion protein localizes to the nucleolus and nucleus; predicted to be involved in ribosome biogenesis [Source:SGD;Acc:S000000609]	+	gene	Name match	0	2	10.6592	9.58791	10.2523	10.0959
SRD1	III	148238	148903	-	SRD1	YCR018C	Protein involved in the processing of pre-rRNA to mature rRNA; contains a C2/C2 zinc finger motif; srd1 mutation suppresses defects caused by the rrp1-1 mutation [Source:SGD;Acc:S000000611]	-	gene	Name match	0	2	5.32667	5.83953	7.42463	7.48885
PET18	III	154012	154659	-	PET18	YCR020C	Protein of unknown function, has weak similarity to proteins involved in thiamin metabolism; expression is induced in the absence of thiamin [Source:SGD;Acc:S000000613]	-	gene	Name match	0	2	5.78291	6.83086	6.93463	6.21966
MAK31	III	154830	155096	-	MAK31	YCR020C-A	Non-catalytic subunit of N-terminal acetyltransferase of the NatC type; required for replication of dsRNA virus; member of the Sm protein family [Source:SGD;Acc:S000000614]	-	gene	Name match	0	1	7.90681	7.85467	7.06328	7.093
HSP30	III	156109	157107	-	HSP30	YCR021C	Hydrophobic plasma membrane localized, stress-responsive protein that negatively regulates the H(+)-ATPase Pma1p; induced by heat shock, ethanol treatment, weak organic acid, glucose limitation, and entry into stationary phase [Source:SGD;Acc:S000000615]	-	gene	Name match	0	3	5.13857	10.6872	6.77166	7.73367
SLM5	III	160744	162222	-	SLM5	YCR024C	Mitochondrial asparaginyl-tRNA synthetase [Source:SGD;Acc:S000000618]	-	gene	Name match	0	2	6.80568	7.38381	8.08005	7.588
RHB1	III	167370	167999	-	RHB1	YCR027C	Putative Rheb-related GTPase involved in regulating canavanine resistance and arginine uptake; member of the Ras superfamily of G-proteins [Source:SGD;Acc:S000000622]	-	gene	Name match	0	2	7.63702	6.95389	7.60215	6.88058
RIM1	III	172950	173440	-	RIM1	YCR028C-A	Single-stranded DNA-binding protein essential for mitochondrial genome maintenance; involved in mitochondrial DNA replication [Source:SGD;Acc:S000007222]	-	gene	Name match	0	2	10.8627	10.9627	9.9195	10.0576
SYP1	III	173826	176438	-	SYP1	YCR030C	Protein of unknown function that is involved in endocytic site formation; may regulate assembly and disassembly of the septin ring; colocalizes and interacts with septin subunits; potential role in actin cytoskeletal organization [Source:SGD;Acc:S000000626]	-	gene	Name match	0	1	9.05845	10.1465	9.34966	9.22589
RPS14A	III	177500	178220	-	RPS14A	YCR031C	Ribosomal protein 59 of the small subunit, required for ribosome assembly and 20S pre-rRNA processing; mutations confer cryptopleurine resistance; nearly identical to Rps14Bp and similar to E. coli S11 and rat S14 ribosomal proteins [Source:SGD;Acc:S000000627]	-	gene	Name match	0	2	13.6866	14.0874	12.6805	13.1154
BPH1	III	179520	186023	+	BPH1	YCR032W	PProtein homologous to human Chediak-Higashi syndrome and murine Beige proteins, which are implicated in disease syndromes due to defective lysosomal trafficking; mutant phenotype and genetic interactions suggest a role in protein sorting [Source:SGD;Acc:S000000628]	+	gene	Name match	0	1	9.3068	9.60942	8.7033	9.25882
FEN1	III	190592	191635	+	FEN1	YCR034W	Fatty acid elongase, involved in sphingolipid biosynthesis; acts on fatty acids of up to 24 carbons in length; mutations have regulatory effects on 1,3-beta-glucan synthase, vacuolar ATPase, and the secretory pathway [Source:SGD;Acc:S000000630]	+	gene	Name match	0	1	10.9729	11.2322	10.4681	10.7548
RRP43	III	191834	193018	-	RRP43	YCR035C	Exosome non-catalytic core component; involved in 3'-5' RNA processing and degradation in both the nucleus and the cytoplasm; has similarity to E. coli RNase PH and to human hRrp43p (OIP2, EXOSC8) [Source:SGD;Acc:S000000631]	-	gene	Name match	0	2	10.1252	9.39445	9.97213	9.54681
PHO87	III	194414	197185	-	PHO87	YCR037C	Low-affinity inorganic phosphate (Pi) transporter, involved in activation of PHO pathway; expression is independent of Pi concentration and Pho4p activity; contains 12 membrane-spanning segments [Source:SGD;Acc:S000000633]	-	gene	Name match	0	1	9.00578	10.1335	9.5833	8.87421
BUD5	III	197621	199549	-	BUD5	YCR038C	GTP/GDP exchange factor for Rsr1p (Bud1p) required for both axial and bipolar budding patterns; mutants exhibit random budding in all cell types [Source:SGD;Acc:S000000634]	-	gene	Name match	0	1	6.81231	7.09644	7.16009	7.95755
MATALPHA2	III	199546	200178	-	MATALPHA2	YCR039C	Homeobox-domain protein that, with Mcm1p, represses a-specific genes in haploids; acts with A1p to repress transcription of haploid-specific genes in diploids; one of two genes encoded by the MATalpha mating type cassette [Source:SGD;Acc:S000000635]	-	gene	Name match	0	1	7.07256	7.21904	7.62243	9.06787
MATALPHA1	III	200442	200969	+	MATALPHA1	YCR040W	Transcriptional co-activator involved in regulation of mating-type-specific gene expression; targets the transcription factor Mcm1p to the promoters of alpha-specific genes; one of two genes encoded by the MATalpha mating type cassette [Source:SGD;Acc:S000000636]	+	gene	Name match	0	1	2.16272	2.38046	2.79443	7.83535
YCR041W	III	200911	201243	+	YCR041W	YCR041W	Dubious open reading frame unlikely to encode a protein, based on available experimental and comparative sequence data [Source:SGD;Acc:S000000637]	+	gene	Name match	0	1	2.61477	1.71379	3.07923	7.11812
YCR043C	III	206261	206644	-	YCR043C	YCR043C	Putative protein of unknown function; green fluorescent protein (GFP)-fusion protein localizes to the Golgi apparatus; YCR043C is not an essential gene [Source:SGD;Acc:S000000639]	-	gene	Name match	0	1	9.44919	8.98822	8.84632	8.86577
BUD23	III	210718	211545	-	BUD23	YCR047C	Methyltransferase, methylates residue G1575 of 18S rRNA; required for rRNA processing and nuclear export of 40S ribosomal subunits independently of methylation activity; diploid mutant displays random budding pattern [Source:SGD;Acc:S000000643]	-	gene	Name match	0	1	10.2505	9.18432	9.77529	9.72053
YCR051W	III	214071	214739	+	YCR051W	YCR051W	Putative protein of unknown function; green fluorescent protein (GFP)-fusion protein localizes to the cytoplasm and nucleus; contains ankyrin (Ank) repeats; YCR051W is not an essential gene [Source:SGD;Acc:S000000647]	+	gene	Name match	0	1	10.5977	10.2555	9.71307	10.125
THR4	III	216697	218241	+	THR4	YCR053W	Threonine synthase, conserved protein that catalyzes formation of threonine from O-phosphohomoserine; expression is regulated by the GCN4-mediated general amino acid control pathway [Source:SGD;Acc:S000000649]	+	gene	Name match	0	1	12.4662	12.7034	11.8706	12.0978
PWP2	III	220457	223228	-	PWP2	YCR057C	Conserved 90S pre-ribosomal component essential for proper endonucleolytic cleavage of the 35 S rRNA precursor at A0, A1, and A2 sites; contains eight WD-repeats; PWP2 deletion leads to defects in cell cycle and bud morphogenesis [Source:SGD;Acc:S000000653]	-	gene	Name match	0	1	11.3661	10.7859	11.1638	11.1165
TAH1	III	224399	224734	+	TAH1	YCR060W	HSP90 cofactor; interacts with Hsp82p, Pih1p, Rvb1 and Rvb2, contains a single TPR domain with at least two TPR motifs [Source:SGD;Acc:S000000656]	+	gene	Name match	0	1	7.99546	7.24748	6.95229	7.41266
YCR061W	III	225563	227458	+	YCR061W	YCR061W	Protein of unknown function; green fluorescent protein (GFP)-fusion protein localizes to the cytoplasm in a punctate pattern; induced by treatment with 8-methoxypsoralen and UVA irradiation [Source:SGD;Acc:S000000657]	+	gene	Name match	0	1	6.59119	6.3882	6.63948	7.40846
HCM1	III	229310	231004	+	HCM1	YCR065W	Forkhead transcription factor that drives S-phase specific expression of genes involved in chromosome segregation, spindle dynamics, and budding; suppressor of calmodulin mutants with specific SPB assembly defects; telomere maintenance role [Source:SGD;Acc:S000000661]	+	gene	Name match	0	1	9.07665	8.21161	9.40108	9.29403
RAD18	III	231500	232963	+	RAD18	YCR066W	E3 ubiqutin ligase, forms heterodimer with Rad6p to monoubiquitinate PCNA-K164; heterodimer binds single-stranded DNA and has single-stranded DNA dependent ATPase activity; required for postreplication repair [Source:SGD;Acc:S000000662]	+	gene	Name match	0	1	7.3946	7.26775	7.95661	7.39964
SED4	III	233125	236322	-	SED4	YCR067C	Integral endoplasmic reticulum membrane protein that stimulates Sar1p GTPase activity; involved in COPII vesicle budding through disassociation of coat proteins from membranes onto liposomes; binds Sec16p; similar to Sec12p [Source:SGD;Acc:S000000663]	-	gene	Name match	0	1	9.91313	10.4933	10.0613	10.1278
ATG15	III	237214	238776	+	ATG15	YCR068W	Lipase required for intravacuolar lysis of autophagic bodies and Cvt bodies; targeted to intravacuolar vesicles during autophagy via the multivesicular body (MVB) pathway [Source:SGD;Acc:S000000664]	+	gene	Name match	0	1	7.41245	7.6077	7.42135	7.99423
RSA4	III	240805	242352	-	RSA4	YCR072C	WD-repeat protein involved in ribosome biogenesis; may interact with ribosomes; required for maturation and efficient intra-nuclear transport or pre-60S ribosomal subunits, localizes to the nucleolus [Source:SGD;Acc:S000000668]	-	gene	Name match	0	1	10.0933	9.48189	10.2728	9.96189
YCR087C-A	III	264006	264467	-	YCR087C-A	YCR087C-A	Putative protein of unknown function; green fluorescent protein (GFP)-fusion protein localizes to the nucleolus; YCR087C-A is not an essential gene [Source:SGD;Acc:S000007223]	-	gene	Name match	0	1	9.49414	9.08173	8.74148	9.15964
FIG2	III	267434	272263	+	FIG2	YCR089W	Cell wall adhesin, expressed specifically during mating; may be involved in maintenance of cell wall integrity during mating [Source:SGD;Acc:S000000685]	+	gene	Name match	0	1	8.34447	8.30908	8.53941	10.2465
YCR090C	III	272315	272863	-	YCR090C	YCR090C	Putative protein of unknown function; green fluorescent protein (GFP)-fusion protein localizes to the cytoplasm and nucleus; YCR090C is not an essential gene [Source:SGD;Acc:S000000686]	-	gene	Name match	0	2	9.59982	8.73856	8.58176	8.5484
OCA4	III	288170	289258	-	OCA4	YCR095C	Cytoplasmic protein required for replication of Brome mosaic virus in S. cerevisiae, which is a model system for studying replication of positive-strand RNA viruses in their natural hosts [Source:SGD;Acc:S000000691]	-	gene	Name match	0	1	8.59131	8.03755	8.82725	7.86387
HMRA2	III	293179	293538	-	HMRA2	YCR096C	Silenced copy of a2 at HMR; similarity to Alpha2p; required along with a1p for inhibiting expression of the HO endonuclease in a/alpha HO/HO diploid cells with an active mating-type interconversion system [Source:SGD;Acc:S000000692]	-	gene	Name match	0	1	6.81292	6.908	7.40103	8.59216
HMRA1	III	293835	294321	+	HMRA1	YCR097W	Silenced copy of a1 at HMR; homeobox corepressor that interacts with Alpha2p to repress haploid-specific gene transcription in diploid cells [Source:SGD;Acc:S000000694]	+	gene	Name match	0	1	7.80931	7.45961	7.27216	-0.233925
YCR097W-A	III	294439	294705	+	YCR097W-A	YCR097W-A	Dubious open reading frame unlikely to encode a protein, based on available experimental and comparative sequence data; identified by homology to a hemiascomycetous yeast protein [Source:SGD;Acc:S000007632]	+	gene	Name match	0	1	0.897436	0.273149	1.7203	5.39808
MPH2	IV	5985	7814	+	MPH2	YDL247W	Alpha-glucoside permease, transports maltose, maltotriose, alpha-methylglucoside, and turanose; identical to Mph3p; encoded in a subtelomeric position in a region likely to have undergone duplication [Source:SGD;Acc:S000002406]	+	gene	Name match	0	1	4.08856	5.59633	3.72775	4.75517
SOR2	IV	8683	9756	-	SOR2	YDL246C	Protein of unknown function; protein sequence is 99% identical to the Sor1p sorbitol dehydrogenase; computational analysis of large-scale protein-protein interaction data also suggests a role in fructose or mannose metabolism [Source:SGD;Acc:S000002405]	-	gene	Name match	0	2	4.00502	2.88129	5.6325	5.54323
YDL241W	IV	20635	21006	+	YDL241W	YDL241W	Putative protein of unknown function; YDL241W is not an essential gene [Source:SGD;Acc:S000002400]	+	gene	Name match	0	1	7.59106	7.2581	7.50752	6.70075
GYP7	IV	34237	36477	-	GYP7	YDL234C	GTPase-activating protein for yeast Rab family members including: Ypt7p (most effective), Ypt1p, Ypt31p, and Ypt32p (in vitro); involved in vesicle mediated protein trafficking [Source:SGD;Acc:S000002393]	-	gene	Name match	0	2	8.43749	9.28098	9.33	8.92952
PTP1	IV	42700	43707	+	PTP1	YDL230W	Phosphotyrosine-specific protein phosphatase that dephosphorylates a broad range of substrates in vivo, including Fpr3p; localized to the cytoplasm and the mitochondria; proposed to be a negative regulator of filamentation [Source:SGD;Acc:S000002389]	+	gene	Name match	0	2	7.39512	7.67501	8.07607	8.13343
SSB1	IV	44065	45906	+	SSB1	YDL229W	Cytoplasmic ATPase that is a ribosome-associated molecular chaperone, functions with J-protein partner Zuo1p; may be involved in folding of newly-made polypeptide chains; member of the HSP70 family; interacts with phosphatase subunit Reg1p [Source:SGD;Acc:S000002388]	+	gene	Name match	0	1	15.0358	15.4226	13.9191	14.6868
GCS1	IV	51115	52173	-	GCS1	YDL226C	ADP-ribosylation factor GTPase activating protein (ARF GAP), involved in ER-Golgi transport; shares functional similarity with Glo3p [Source:SGD;Acc:S000002385]	-	gene	Name match	0	1	10.3072	10.4898	9.76046	10.0527
WHI4	IV	54397	56346	-	WHI4	YDL224C	Putative RNA binding protein and partially redundant Whi3p homolog that regulates the cell size requirement for passage through Start and commitment to cell division [Source:SGD;Acc:S000002383]	-	gene	Name match	0	1	9.21686	9.08134	9.85047	9.45489
HBT1	IV	57265	60405	-	HBT1	YDL223C	Substrate of the Hub1p ubiquitin-like protein that localizes to the shmoo tip (mating projection); mutants are defective for mating projection formation, thereby implicating Hbt1p in polarized cell morphogenesis [Source:SGD;Acc:S000002382]	-	gene	Name match	0	2	7.49556	7.18275	8.14286	8.70103
DTD1	IV	65242	65765	+	DTD1	YDL219W	D-Tyr-tRNA(Tyr) deacylase, functions in protein translation, may affect nonsense suppression via alteration of the protein synthesis machinery; ubiquitous among eukaryotes [Source:SGD;Acc:S000002378]	+	gene	Name match	0	1	8.71176	8.43286	7.89518	8.19156
GDH2	IV	70640	73918	-	GDH2	YDL215C	NAD(+)-dependent glutamate dehydrogenase, degrades glutamate to ammonia and alpha-ketoglutarate; expression sensitive to nitrogen catabolite repression and intracellular ammonia levels [Source:SGD;Acc:S000002374]	-	gene	Name match	0	1	8.88646	9.16027	9.80992	9.28543
NOP6	IV	77289	77966	-	NOP6	YDL213C	rRNA-binding protein required for 40S ribosomal subunit biogenesis; contains an RNA recognition motif (RRM) and has similarity to hydrophilins; NOP6 may be a fungal-specific gene as no homologs have been yet identified in higher eukaryotes [Source:SGD;Acc:S000002372]	-	gene	Name match	0	1	10.9811	10.4248	10.4157	10.6916
SHR3	IV	78426	79058	+	SHR3	YDL212W	Endoplasmic reticulum packaging chaperone, required for incorporation of amino acid permeases into COPII coated vesicles for transport to the cell surface [Source:SGD;Acc:S000002371]	+	gene	Name match	0	1	11.0249	10.892	10.5458	10.4758
YDL211C	IV	79294	80412	-	YDL211C	YDL211C	Putative protein of unknown function; green fluorescent protein (GFP)-fusion protein localizes to the vacuole [Source:SGD;Acc:S000002370]	-	gene	Name match	0	2	6.76877	5.82484	7.5846	6.73173
CWC2	IV	86207	87226	-	CWC2	YDL209C	Member of the NineTeen Complex (NTC) that contains Prp19p and stabilizes U6 snRNA in catalytic forms of the spliceosome containing U2, U5, and U6 snRNAs; binds directly to U6 snRNA; similar to S. pombe Cwf2 [Source:SGD;Acc:S000002368]	-	gene	Name match	0	2	7.83228	6.79538	8.96819	7.82389
NHP2	IV	87512	87982	+	NHP2	YDL208W	Nuclear protein related to mammalian high mobility group (HMG) proteins, essential for function of H/ACA-type snoRNPs, which are involved in 18S rRNA processing [Source:SGD;Acc:S000002367]	+	gene	Name match	0	3	12.0012	11.2782	11.4501	11.1975
YDL206W	IV	90176	92464	+	YDL206W	YDL206W	Putative protein of unknown function; YDL206W is not an essential protein [Source:SGD;Acc:S000002365]	+	gene	Name match	0	1	7.30601	7.99672	8.16246	7.69833
HEM3	IV	92762	93745	-	HEM3	YDL205C	Porphobilinogen deaminase, catalyzes the conversion of 4-porphobilinogen to hydroxymethylbilane, the third step in heme biosynthesis; localizes to the cytoplasm and nucleus; expression is regulated by Hap2p-Hap3p, but not by levels of heme [Source:SGD;Acc:S000002364]	-	gene	Name match	0	2	10.3377	9.85925	9.21038	9.7595
RTN2	IV	94605	95786	+	RTN2	YDL204W	Protein of unknown function; has similarity to mammalian reticulon proteins; member of the RTNLA (reticulon-like A) subfamily [Source:SGD;Acc:S000002363]	+	gene	Name match	0	1	6.42427	6.62226	6.94408	7.25119
TRM8	IV	99561	100421	+	TRM8	YDL201W	Noncatalytic subunit of a tRNA methyltransferase complex; Trm8p and Trm82p comprise an enzyme that catalyzes a methyl-transfer from S-adenosyl-l-methionine to the N(7) atom of guanine at position 46 in tRNA; Trm8 lacks catalytic activity if not boun /.../rm82p [Source:SGD;Acc:S000002360]	+	gene	Name match	0	1	10.1639	9.88571	9.61127	9.73856
GGC1	IV	103649	104551	-	GGC1	YDL198C	Mitochondrial GTP/GDP transporter, essential for mitochondrial genome maintenance; has a role in mitochondrial iron transport; member of the mitochondrial carrier family [Source:SGD;Acc:S000002357]	-	gene	Name match	0	3	10.3077	9.7047	8.4274	9.02717
SEC31	IV	107208	111029	+	SEC31	YDL195W	Component of the Sec13p-Sec31p complex of the COPII vesicle coat, required for vesicle formation in ER to Golgi transport; mutant has increased aneuploidy tolerance [Source:SGD;Acc:S000002354]	+	gene	Name match	0	1	11.4471	12.0376	11.1596	11.4606
SNF3	IV	111580	114234	+	SNF3	YDL194W	Plasma membrane low glucose sensor that regulates glucose transport; contains 12 predicted transmembrane segments and a long C-terminal tail required for induction of hexose transporters; also senses fructose and mannose; similar to Rgt2p [Source:SGD;Acc:S000002353]	+	gene	Name match	0	1	7.92326	6.83098	8.25201	7.96785
ARF1	IV	116321	116866	+	ARF1	YDL192W	ADP-ribosylation factor, GTPase of the Ras superfamily involved in regulation of coated vesicle formation in intracellular trafficking within the Golgi; functionally interchangeable with Arf2p [Source:SGD;Acc:S000002351]	+	gene	Name match	0	2	12.7247	12.5755	12.1278	12.0814
RPL35A	IV	117664	118517	+	RPL35A	YDL191W	Protein component of the large (60S) ribosomal subunit, identical to Rpl35Bp and has similarity to rat L35 ribosomal protein [Source:SGD;Acc:S000002350]	+	gene	Name match	0	2	13.5206	13.164	12.2385	12.4747
UFD2	IV	118707	121592	-	UFD2	YDL190C	Ubiquitin chain assembly factor (E4) that cooperates with a ubiquitin-activating enzyme (E1), a ubiquitin-conjugating enzyme (E2), and a ubiquitin protein ligase (E3) to conjugate ubiquitin to substrates; also functions as an E3 [Source:SGD;Acc:S000002349]	-	gene	Name match	0	1	9.97221	10.8352	9.92923	10.1687
VMA1	IV	126787	130002	+	VMA1	YDL185W	Subunit A of the eight-subunit V1 peripheral membrane domain of the vacuolar H+-ATPase; protein precursor undergoes self-catalyzed splicing to yield the extein Tfp1p and the intein Vde (PI-SceI), which is a site-specific endonuclease [Source:SGD;Acc:S000002344]	+	gene	Name match	0	1	13.0796	13.5268	12.2991	13.0294
RPL41A	IV	130407	130484	-	RPL41A	YDL184C	Ribosomal protein L47 of the large (60S) ribosomal subunit, identical to Rpl41Bp and has similarity to rat L41 ribosomal protein; comprised of only 25 amino acids; rpl41a rpl41b double null mutant is viable [Source:SGD;Acc:S000002343]	-	gene	Name match	0	1	10.6282	10.5218	9.08855	9.94812
YDL183C	IV	130871	131833	-	YDL183C	YDL183C	Mitochondrial inner-membrane protein thought to be involved in the formation of an active mitochondrial K+/H+ exchanger (KHE) system; non-essential gene [Source:SGD;Acc:S000002342]	-	gene	Name match	0	2	6.86855	6.06713	6.74168	6.12911
LYS20	IV	133437	134723	+	LYS20	YDL182W	Homocitrate synthase isozyme, catalyzes the condensation of acetyl-CoA and alpha-ketoglutarate to form homocitrate, which is the first step in the lysine biosynthesis pathway; highly similar to the other isozyme, Lys21p [Source:SGD;Acc:S000002341]	+	gene	Name match	0	3	12.4343	11.4096	10.7667	10.9759
INH1	IV	135179	135436	+	INH1	YDL181W	Protein that inhibits ATP hydrolysis by the F1F0-ATP synthase; inhibitory function is enhanced by stabilizing proteins Stf1p and Stf2p; has similarity to Stf1p; has a calmodulin-binding motif and binds calmodulin in vitro [Source:SGD;Acc:S000002340]	+	gene	Name match	0	2	6.08175	6.42274	7.12082	8.20154
GLT1	IV	149203	155640	-	GLT1	YDL171C	NAD(+)-dependent glutamate synthase (GOGAT), synthesizes glutamate from glutamine and alpha-ketoglutarate; with Gln1p, forms the secondary pathway for glutamate biosynthesis from ammonia; expression regulated by nitrogen source [Source:SGD;Acc:S000002330]	-	gene	Name match	0	1	11.2476	11.8839	10.8725	11.3475
UGA3	IV	156318	157904	+	UGA3	YDL170W	Transcriptional activator necessary for gamma-aminobutyrate (GABA)-dependent induction of GABA genes (such as UGA1, UGA2, UGA4); zinc-finger transcription factor of the Zn(2)-Cys(6) binuclear cluster domain type; localized to the nucleus [Source:SGD;Acc:S000002329]	+	gene	Name match	0	2	9.22184	8.17794	8.86966	8.16848
UGX2	IV	158064	158735	-	UGX2	YDL169C	Protein of unknown function, transcript accumulates in response to any combination of stress conditions [Source:SGD;Acc:S000002328]	-	gene	Name match	0	2	3.89134	3.64623	5.44921	5.60777
FAP7	IV	163449	164042	-	FAP7	YDL166C	Essential NTPase required for small ribosome subunit synthesis, mediates processing of the 20S pre-rRNA at site D in the cytoplasm but associates only transiently with 43S preribosomes via Rps14p, may be the endonuclease for site D [Source:SGD;Acc:S000002325]	-	gene	Name match	0	2	9.27341	8.88618	8.766	8.7239
DHH1	IV	170410	171930	-	DHH1	YDL160C	Cytoplasmic DExD/H-box helicase, stimulates mRNA decapping; coordinates distinct steps in mRNA function and decay, interacts with both the decapping and deadenylase complexes, may have a role in mRNA export and translation; C-terminus of Dhh1p inter /.../ith Ngr1p and promotes POR1, but not EDC1 mRNA decay [Source:SGD;Acc:S000002319]	-	gene	Name match	0	1	9.79589	10.2453	9.21746	9.54201
STE7	IV	172481	174028	+	STE7	YDL159W	Signal transducing MAP kinase kinase involved in pheromone response, where it phosphorylates Fus3p, and in the pseudohyphal/invasive growth pathway, through phosphorylation of Kss1p; phosphorylated by Ste11p, degraded by ubiquitin pathway [Source:SGD;Acc:S000002318]	+	gene	Name match	0	1	7.8516	7.94693	8.50877	7.83965
YDL158C	IV	173866	174174	-	YDL158C	YDL158C	Dubious ORF unlikely to encode a protein, based on available experimental and comparative sequence data [Source:SGD;Acc:S000002317]	-	gene	Name match	0	2	7.94158	7.4147	7.22927	6.92317
YDL157C	IV	174232	174588	-	YDL157C	YDL157C	Putative protein of unknown function; the authentic, non-tagged protein is detected in highly purified mitochondria in high-throughput studies [Source:SGD;Acc:S000002316]	-	gene	Name match	0	1	9.73654	9.26245	8.97851	8.82838
MSH5	IV	178334	181039	+	MSH5	YDL154W	Protein of the MutS family, forms a dimer with Msh4p that facilitates crossovers between homologs during meiosis; msh5-Y823H mutation confers tolerance to DNA alkylating agents; homologs present in C. elegans and humans [Source:SGD;Acc:S000002313]	+	gene	Name match	0	1	6.6282	7.61027	6.86638	7.23837
SAS10	IV	181186	183018	-	SAS10	YDL153C	Essential subunit of U3-containing Small Subunit (SSU) processome complex involved in production of 18S rRNA and assembly of small ribosomal subunit; disrupts silencing when overproduced; mutant has increased aneuploidy tolerance [Source:SGD;Acc:S000002312]	-	gene	Name match	0	3	12.1455	11.5035	11.5162	11.4864
RPC53	IV	183343	184611	+	RPC53	YDL150W	RNA polymerase III subunit C53 [Source:SGD;Acc:S000002309]	+	gene	Name match	0	2	10.5434	9.9783	9.97296	10.299
ATG9	IV	184925	187918	+	ATG9	YDL149W	Transmembrane protein involved in forming Cvt and autophagic vesicles; cycles between the phagophore assembly site (PAS) and other cytosolic punctate structures, not found in autophagosomes; may be involved in membrane delivery to the PAS [Source:SGD;Acc:S000002308]	+	gene	Name match	0	2	6.72073	7.61236	7.75297	7.29529
NOP14	IV	188154	190586	-	NOP14	YDL148C	Nucleolar protein, forms a complex with Noc4p that mediates maturation and nuclear export of 40S ribosomal subunits; also present in the small subunit processome complex, which is required for processing of pre-18S rRNA [Source:SGD;Acc:S000002307]	-	gene	Name match	0	1	11.7876	11.6757	11.2198	11.4723
RPN5	IV	190924	192261	+	RPN5	YDL147W	Subunit of the COP9 signalosome (CSN) and non-ATPase regulatory subunit of the 26S proteasome lid, similar to mammalian p55 subunit and to another S. cerevisiae regulatory subunit, Rpn7p; Rpn5p is an essential protein [Source:SGD;Acc:S000002306]	+	gene	Name match	0	1	11.7126	11.7863	11.7699	11.0933
LDB17	IV	192750	194225	+	LDB17	YDL146W	Protein involved in the regulation of endocytosis; transiently recruited to actin cortical patches in a SLA1-dependent manner after late coat component assembly; GFP-fusion protein localizes to the periphery, cytoplasm, bud, and bud neck [Source:SGD;Acc:S000002305]	+	gene	Name match	0	1	7.57872	8.17437	7.38954	7.65446
COP1	IV	194571	198176	-	COP1	YDL145C	Alpha subunit of COPI vesicle coatomer complex, which surrounds transport vesicles in the early secretory pathway [Source:SGD;Acc:S000002304]	-	gene	Name match	0	1	12.1579	12.6472	11.6663	12.172
RPL35B	IV	217600	218367	+	RPL35B	YDL136W	Protein component of the large (60S) ribosomal subunit, identical to Rpl35Ap and has similarity to rat L35 ribosomal protein [Source:SGD;Acc:S000002295]	+	gene	Name match	0	2	13.3959	13.0248	12.0708	12.2894
CDC53	IV	224304	226751	+	CDC53	YDL132W	Cullin, structural protein of SCF complexes (which also contain Skp1p, Cdc34p, Hrt1p and an F-box protein) involved in ubiquitination; SCF promotes the G1-S transition by targeting G1 cyclins and the Cln-CDK inhibitor Sic1p for degradation [Source:SGD;Acc:S000002290]	+	gene	Name match	0	1	10.3841	11.1496	10.2883	10.2804
LYS21	IV	227393	228715	+	LYS21	YDL131W	Homocitrate synthase isozyme, catalyzes the condensation of acetyl-CoA and alpha-ketoglutarate to form homocitrate, which is the first step in the lysine biosynthesis pathway; highly similar to the other isozyme, Lys20p [Source:SGD;Acc:S000002289]	+	gene	Name match	0	2	11.6039	11.2144	10.3855	10.7437
STF1	IV	229171	229431	+	STF1	YDL130W-A	Protein involved in regulation of the mitochondrial F1F0-ATP synthase; Stf1p and Stf2p may act as stabilizing factors that enhance inhibitory action of the Inh1p protein [Source:SGD;Acc:S000007232]	+	gene	Name match	0	2	6.87169	6.82486	8.2345	8.57338
RPP1B	IV	229906	230527	+	RPP1B	YDL130W	Ribosomal protein P1 beta, component of the ribosomal stalk, which is involved in interaction of translational elongation factors with ribosome; accumulation is regulated by phosphorylation and interaction with the P2 stalk component [Source:SGD;Acc:S000002288]	+	gene	Name match	0	1	13.5603	13.5399	12.8118	13.1118
YDL129W	IV	231024	231899	+	YDL129W	YDL129W	Putative protein of unknown function; green fluorescent protein (GFP)-fusion protein localizes to the cytoplasm and the nucleus; YDL129W is not an essential gene [Source:SGD;Acc:S000002287]	+	gene	Name match	0	1	7.76151	6.7557	7.66178	7.54297
PCL2	IV	234927	235853	+	PCL2	YDL127W	Cyclin, interacts with cyclin-dependent kinase Pho85p; member of the Pcl1,2-like subfamily, involved in the regulation of polarized growth and morphogenesis and progression through the cell cycle; localizes to sites of polarized cell growth [Source:SGD;Acc:S000002285]	+	gene	Name match	0	1	7.41524	7.80561	8.33337	8.0857
CDC48	IV	236157	238664	-	CDC48	YDL126C	ATPase involved in ubiquitin-mediated protein degradation; Cdc48p-Npl4p-Ufd1p complex participates in ER-associated degradation (ERAD) while Cdc48p-Npl4p-Vms1p complex participates in mitochondria-associated degradation (MAD); along with Npl4-Ufd1 c /.../, important for maintaining the cell wall integrity during heat stress to allow G1 progression; controls the proteasome-mediated degradation of …	-	gene	Name match	0	1	12.8886	13.7766	12.6787	12.9355
HNT1	IV	239019	239606	-	HNT1	YDL125C	Adenosine 5'-monophosphoramidase; interacts physically and genetically with Kin28p, a CDK and TFIIK subunit, and genetically with CAK1; member of the histidine triad (HIT) superfamily of nucleotide-binding proteins and similar to Hint [Source:SGD;Acc:S000002283]	-	gene	Name match	0	1	10.286	10.7989	9.95995	10.3593
YDL124W	IV	240259	241197	+	YDL124W	YDL124W	NADPH-dependent alpha-keto amide reductase; reduces aromatic alpha-keto amides, aliphatic alpha-keto esters, and aromatic alpha-keto esters; member of the aldo-keto reductase (AKR) family [Source:SGD;Acc:S000002282]	+	gene	Name match	0	2	9.43051	9.82308	10.9469	10.5394
SNA4	IV	241418	241840	+	SNA4	YDL123W	Protein of unknown function, localized to the vacuolar outer membrane; predicted to be palmitoylated [Source:SGD;Acc:S000002281]	+	gene	Name match	0	1	6.97206	7.4371	7.88037	7.45982
YFH1	IV	245923	246447	+	YFH1	YDL120W	Mitochondrial matrix iron chaperone; oxidizes and stores iron; interacts with Isu1p to promote Fe-S cluster assembly; mutation results in multiple Fe/S-dependent enzyme deficiencies; human frataxin homolog is mutated in Friedrich's ataxia [Source:SGD;Acc:S000002278]	+	gene	Name match	0	1	9.08117	9.66821	8.84071	9.19124
YDL114W	IV	255604	256530	+	YDL114W	YDL114W	Putative protein of unknown function with similarity to acyl-carrier-protein reductases; YDL114W is not an essential gene [Source:SGD;Acc:S000002272]	+	gene	Name match	0	2	-0.0655538	0.606482	2.5684	3.32176
TMA17	IV	264512	264964	-	TMA17	YDL110C	Protein of unknown function that associates with ribosomes; heterozygous deletion demonstrated increases in chromosome instability in a rad9 deletion background; protein abundance is decreased upon intracellular iron depletion [Source:SGD;Acc:S000002268]	-	gene	Name match	0	2	7.39742	7.30256	8.45844	8.53369
PHO2	IV	270222	271901	-	PHO2	YDL106C	Homeobox transcription factor; regulatory targets include genes involved in phosphate metabolism; binds cooperatively with Pho4p to the PHO5 promoter; phosphorylation of Pho2p facilitates interaction with Pho4p [Source:SGD;Acc:S000002264]	-	gene	Name match	0	1	8.22485	8.69418	8.97805	8.14503
QRI7	IV	273653	274876	-	QRI7	YDL104C	Highly conserved mitochondrial protein, essential for t6A modification of mitochondrial tRNAs that decode ANN codons; similar to Kae1p and E. coli YgjD, both of which are also required for tRNA t6A modification [Source:SGD;Acc:S000002262]	-	gene	Name match	0	1	7.05805	5.79538	7.09911	6.50445
QRI1	IV	275148	276581	-	QRI1	YDL103C	UDP-N-acetylglucosamine pyrophosphorylase, catalyzes the formation of UDP-N-acetylglucosamine (UDP-GlcNAc), which is important in cell wall biosynthesis, protein N-glycosylation, and GPI anchor biosynthesis [Source:SGD;Acc:S000002261]	-	gene	Name match	0	1	9.23253	9.78331	9.36788	9.46612
DUN1	IV	280307	281848	-	DUN1	YDL101C	Cell-cycle checkpoint serine-threonine kinase required for DNA damage-induced transcription of certain target genes, phosphorylation of Rad55p and Sml1p, and transient G2/M arrest after DNA damage; also regulates postreplicative DNA repair [Source:SGD;Acc:S000002259]	-	gene	Name match	0	1	7.84839	8.40029	8.54809	8.4733
GET3	IV	282112	283176	-	GET3	YDL100C	Guanine nucleotide exchange factor for Gpa1p; amplifies G protein signaling; subunit of the GET complex, which is involved in Golgi to ER trafficking and insertion of proteins into the ER membrane; has low-level ATPase activity [Source:SGD;Acc:S000002258]	-	gene	Name match	0	1	11.5845	12.1264	11.5212	11.4723
SRP14	IV	292781	293221	+	SRP14	YDL092W	Signal recognition particle (SRP) subunit, interacts with the RNA component of SRP to form the Alu domain, which is the region of SRP responsible for arrest of nascent chain elongation during membrane targeting; homolog of mammalian SRP14 [Source:SGD;Acc:S000002250]	+	gene	Name match	0	1	9.78485	9.56984	9.04557	9.14865
UBX3	IV	293392	294759	-	UBX3	YDL091C	UBX (ubiquitin regulatory X) domain-containing protein that interacts with Cdc48p, green fluorescent protein (GFP)-fusion protein localizes to the cytoplasm in a punctate pattern [Source:SGD;Acc:S000002249]	-	gene	Name match	0	2	7.66851	8.39462	8.30138	7.91147
ASM4	IV	298417	300003	-	ASM4	YDL088C	Nuclear pore complex subunit, part of a subcomplex also containing Nup53p, Nup170p, and Pse1p [Source:SGD;Acc:S000002246]	-	gene	Name match	0	1	9.29412	9.58407	9.83356	9.2296
YDL086W	IV	301413	302234	+	YDL086W	YDL086W	Putative protein of unknown function; the authentic, non-tagged protein is detected in highly purified mitochondria in high-throughput studies; YDL086W is not an essential gene [Source:SGD;Acc:S000002244]	+	gene	Name match	0	1	9.21481	10.0867	9.31543	9.64996
YDL085C-A	IV	302464	302670	-	YDL085C-A	YDL085C-A	Putative protein of unknown function; green fluorescent protein (GFP)-fusion protein localizes to the cytoplasm and nucleus [Source:SGD;Acc:S000007588]	-	gene	Name match	0	1	8.96499	8.57372	7.37255	8.62435
NDE2	IV	303211	304848	+	NDE2	YDL085W	Mitochondrial external NADH dehydrogenase, catalyzes the oxidation of cytosolic NADH; Nde1p and Nde2p are involved in providing the cytosolic NADH to the mitochondrial respiratory chain [Source:SGD;Acc:S000002243]	+	gene	Name match	0	2	1.88389	1.99048	5.24713	5.29049
SUB2	IV	305237	306577	+	SUB2	YDL084W	Component of the TREX complex required for nuclear mRNA export; member of the DEAD-box RNA helicase superfamily and is involved in early and late steps of spliceosome assembly; homolog of the human splicing factor hUAP56 [Source:SGD;Acc:S000002242]	+	gene	Name match	0	1	12.8402	13.2839	12.0886	12.4284
RPS16B	IV	306926	307789	-	RPS16B	YDL083C	Protein component of the small (40S) ribosomal subunit; identical to Rps16Ap and has similarity to E. coli S9 and rat S16 ribosomal proteins [Source:SGD;Acc:S000002241]	-	gene	Name match	0	2	13.5609	13.1493	12.3874	12.8091
RPL13A	IV	308424	309388	+	RPL13A	YDL082W	Protein component of the large (60S) ribosomal subunit, nearly identical to Rpl13Bp; not essential for viability; has similarity to rat L13 ribosomal protein [Source:SGD;Acc:S000002240]	+	gene	Name match	0	2	12.9682	13.2182	11.9971	12.4097
RPP1A	IV	309802	310122	-	RPP1A	YDL081C	Ribosomal stalk protein P1 alpha, involved in the interaction between translational elongation factors and the ribosome; accumulation of P1 in the cytoplasm is regulated by phosphorylation and interaction with the P2 stalk component [Source:SGD;Acc:S000002239]	-	gene	Name match	0	2	13.62	13.8128	12.5585	12.839
THI3	IV	310642	312471	-	THI3	YDL080C	Probable alpha-ketoisocaproate decarboxylase, may have a role in catabolism of amino acids to long-chain and complex alcohols; required for expression of enzymes involved in thiamine biosynthesis [Source:SGD;Acc:S000002238]	-	gene	Name match	0	1	8.53516	8.69466	8.03565	8.75802
MRK1	IV	312951	314748	-	MRK1	YDL079C	Glycogen synthase kinase 3 (GSK-3) homolog; one of four GSK-3 homologs in S. cerevisiae that function to activate Msn2p-dependent transcription of stress responsive genes and that function in protein degradation [Source:SGD;Acc:S000002237]	-	gene	Name match	0	1	5.63006	5.70024	6.48764	6.32547
MDH3	IV	315357	316388	-	MDH3	YDL078C	Peroxisomal malate dehydrogenase, catalyzes interconversion of malate and oxaloacetate; involved in the glyoxylate cycle [Source:SGD;Acc:S000002236]	-	gene	Name match	0	1	10.5324	10.8016	9.97059	10.3578
RPL31A	IV	322226	322988	+	RPL31A	YDL075W	Protein component of the large (60S) ribosomal subunit, nearly identical to Rpl31Bp and has similarity to rat L31 ribosomal protein; associates with the karyopherin Sxm1p; loss of both Rpl31p and Rpl39p confers lethality [Source:SGD;Acc:S000002233]	+	gene	Name match	0	3	14.1447	13.5163	12.8224	13.1315
BRE1	IV	324047	326149	-	BRE1	YDL074C	E3 ubiquitin ligase, forms heterodimer with Rad6p to monoubiquinate histone H2B-K123, which is required for the subsequent methylation of histone H3-K4 and H3-K79; required for DSBR, transcription, silencing, and checkpoint control [Source:SGD;Acc:S000002232]	-	gene	Name match	0	1	10.5872	10.3609	10.6151	9.96974
YET3	IV	329836	330447	-	YET3	YDL072C	Protein of unknown function; YET3 null mutant decreases the level of secreted invertase; homolog of human BAP31 protein [Source:SGD;Acc:S000002230]	-	gene	Name match	0	2	9.66947	10.6766	10.3226	10.0248
BDF2	IV	331024	332940	+	BDF2	YDL070W	Protein involved in transcription initiation at TATA-containing promoters; associates with the basal transcription factor TFIID; contains two bromodomains; corresponds to the C-terminal region of mammalian TAF1; redundant with Bdf1p [Source:SGD;Acc:S000002228]	+	gene	Name match	0	1	11.0837	9.55626	10.6793	10.991
IDP1	IV	334835	336121	+	IDP1	YDL066W	Mitochondrial NADP-specific isocitrate dehydrogenase, catalyzes the oxidation of isocitrate to alpha-ketoglutarate; not required for mitochondrial respiration and may function to divert alpha-ketoglutarate to biosynthetic processes [Source:SGD;Acc:S000002224]	+	gene	Name match	0	1	10.7964	11.32	10.2088	10.709
YDL063C	IV	338272	340134	-	YDL063C	YDL063C	Protein required for biogenesis of the large ribosomal subunit; green fluorescent protein (GFP)-fusion protein localizes to the cytoplasm and nucleus [Source:SGD;Acc:S000002221]	-	gene	Name match	0	1	10.7359	10.2206	10.6219	10.2655
RPS29B	IV	340628	340798	-	RPS29B	YDL061C	Protein component of the small (40S) ribosomal subunit; nearly identical to Rps29Ap and has similarity to rat S29 and E. coli S14 ribosomal proteins [Source:SGD;Acc:S000002219]	-	gene	Name match	0	2	12.0783	11.9546	11.1051	11.4873
TSR1	IV	341619	343985	+	TSR1	YDL060W	Protein required for processing of 20S pre-rRNA in the cytoplasm; associates with pre-40S ribosomal particles; inhibits the premature association of 60S subunits with assembling 40S subunits in the cytoplasm; similar to Bms1p [Source:SGD;Acc:S000002218]	+	gene	Name match	0	1	11.3845	10.8363	10.9013	11.1138
PSA1	IV	355674	356759	-	PSA1	YDL055C	GDP-mannose pyrophosphorylase (mannose-1-phosphate guanyltransferase), synthesizes GDP-mannose from GTP and mannose-1-phosphate in cell wall biosynthesis; required for normal cell wall structure [Source:SGD;Acc:S000002213]	-	gene	Name match	0	1	13.9763	13.8398	13.3573	13.5806
PBP4	IV	361699	362256	-	PBP4	YDL053C	Pbp1p binding protein, interacts strongly with Pab1p-binding protein 1 (Pbp1p) in the yeast two-hybrid system; also interacts with Lsm12p in a copurification assay [Source:SGD;Acc:S000002211]	-	gene	Name match	0	1	9.03303	9.5788	9.4352	9.24463
LHP1	IV	363952	364779	+	LHP1	YDL051W	RNA binding protein required for maturation of tRNA and U6 snRNA precursors; acts as a molecular chaperone for RNAs transcribed by polymerase III; homologous to human La (SS-B) autoantigen [Source:SGD;Acc:S000002209]	+	gene	Name match	0	2	11.6273	11.5688	11.0102	10.9352
KNH1	IV	365068	365874	-	KNH1	YDL049C	Protein with similarity to Kre9p, which is involved in cell wall beta 1,6-glucan synthesis; overproduction suppresses growth defects of a kre9 null mutant; required for propionic acid resistance [Source:SGD;Acc:S000002207]	-	gene	Name match	0	1	5.74861	4.46028	5.08788	5.58745
STP4	IV	366739	368211	-	STP4	YDL048C	Protein containing a Kruppel-type zinc-finger domain; has similarity to Stp1p, Stp2p, and Stp3p [Source:SGD;Acc:S000002206]	-	gene	Name match	0	2	7.8003	6.23839	8.80588	10.3277
NPC2	IV	371240	371761	+	NPC2	YDL046W	Functional homolog of human NPC2/He1, which is a cholesterol-binding protein whose deficiency causes Niemann-Pick type C2 disease involving retention of cholesterol in lysosomes [Source:SGD;Acc:S000002204]	+	gene	Name match	0	1	9.95652	10.5262	10.2832	9.94456
MTF2	IV	373967	375289	-	MTF2	YDL044C	Mitochondrial matrix protein that interacts with an N-terminal region of mitochondrial RNA polymerase (Rpo41p) and couples RNA processing and translation to transcription [Source:SGD;Acc:S000002202]	-	gene	Name match	0	1	7.55413	7.87978	8.29483	7.39041
SIR2	IV	376757	378445	-	SIR2	YDL042C	Conserved NAD+ dependent histone deacetylase of the Sirtuin family involved in regulation of lifespan; plays roles in silencing at HML, HMR, telomeres, and the rDNA locus; negatively regulates initiation of DNA replication [Source:SGD;Acc:S000002200]	-	gene	Name match	0	1	9.11694	8.6612	8.54332	8.93086
NAT1	IV	378874	381438	-	NAT1	YDL040C	Subunit of the N-terminal acetyltransferase NatA (Nat1p, Ard1p, Nat5p); N-terminally acetylates many proteins, which influences multiple processes such as the cell cycle, heat-shock resistance, mating, sporulation, and telomeric silencing [Source:SGD;Acc:S000002198]	-	gene	Name match	0	1	11.3047	11.6584	10.7938	11.2303
PRM7	IV	381985	384081	-	PRM7	YDL039C	Pheromone-regulated protein, predicted to have one transmembrane segment; promoter contains Gcn4p binding elements [Source:SGD;Acc:S000002197]	-	gene	Name match	0	2	10.2715	8.30627	10.1201	11.0502
BSC1	IV	384601	385587	-	BSC1	YDL037C	Protein of unconfirmed function, similar to cell surface flocculin Muc1p; ORF exhibits genomic organization compatible with a translational readthrough-dependent mode of expression [Source:SGD;Acc:S000002195]	-	gene	Name match	0	1	9.11663	6.97201	8.50248	9.79751
PUS9	IV	387513	388901	-	PUS9	YDL036C	Mitochondrial tRNA:pseudouridine synthase, catalyzes the formation of pseudouridine at position 32 in mitochondrial tRNAs; contains an N-terminal mitochondrial targeting sequence [Source:SGD;Acc:S000002194]	-	gene	Name match	0	1	8.82131	8.69467	8.29308	8.80604
GPR1	IV	389172	392057	-	GPR1	YDL035C	Plasma membrane G protein coupled receptor (GPCR) that interacts with the heterotrimeric G protein alpha subunit, Gpa2p, and with Plc1p; sensor that integrates nutritional signals with the modulation of cell fate via PKA and cAMP synthesis [Source:SGD;Acc:S000002193]	-	gene	Name match	0	1	9.48221	10.1005	9.9351	9.63194
DBP10	IV	394217	397204	+	DBP10	YDL031W	Putative ATP-dependent RNA helicase of the DEAD-box protein family, constituent of 66S pre-ribosomal particles; essential protein involved in ribosome biogenesis [Source:SGD;Acc:S000002189]	+	gene	Name match	0	1	11.6699	11.4929	11.1242	11.5673
MPS1	IV	400997	403291	-	MPS1	YDL028C	Dual-specificity kinase required for spindle pole body (SPB) duplication and spindle checkpoint function; substrates include SPB proteins Spc42p, Spc110p, and Spc98p, mitotic exit network protein Mob1p, and checkpoint protein Mad1p [Source:SGD;Acc:S000002186]	-	gene	Name match	0	1	8.72111	8.79685	9.39746	8.66005
YDL027C	IV	403695	404957	-	YDL027C	YDL027C	Putative protein of unknown function; the authentic, non-tagged protein is detected in highly purified mitochondria in high-throughput studies; YDL027C is not an essential gene [Source:SGD;Acc:S000002185]	-	gene	Name match	0	1	7.95857	8.36397	8.92835	8.47381
GPD1	IV	411825	413000	+	GPD1	YDL022W	NAD-dependent glycerol-3-phosphate dehydrogenase, key enzyme of glycerol synthesis, essential for growth under osmotic stress; expression regulated by high-osmolarity glycerol response pathway; homolog of Gpd2p [Source:SGD;Acc:S000002180]	+	gene	Name match	0	1	9.27881	9.52026	9.54582	10.329
GPM2	IV	413953	414888	+	GPM2	YDL021W	Homolog of Gpm1p phosphoglycerate mutase, which converts 3-phosphoglycerate to 2-phosphoglycerate in glycolysis; may be non-functional derivative of a gene duplication event [Source:SGD;Acc:S000002179]	+	gene	Name match	0	2	4.82182	4.33312	7.54673	7.45146
RPN4	IV	415113	416708	-	RPN4	YDL020C	Transcription factor that stimulates expression of proteasome genes; Rpn4p levels are in turn regulated by the 26S proteasome in a negative feedback control mechanism; RPN4 is transcriptionally regulated by various stress responses [Source:SGD;Acc:S000002178]	-	gene	Name match	0	2	8.94362	11.098	10.3525	8.97055
ERP3	IV	422833	423510	-	ERP3	YDL018C	Protein with similarity to Emp24p and Erv25p, member of the p24 family involved in ER to Golgi transport [Source:SGD;Acc:S000002176]	-	gene	Name match	0	1	8.26879	8.15588	7.68591	8.08298
NOP1	IV	427364	428347	+	NOP1	YDL014W	Nucleolar protein, component of the small subunit processome complex, which is required for processing of pre-18S rRNA; has similarity to mammalian fibrillarin [Source:SGD;Acc:S000002172]	+	gene	Name match	0	1	13.052	13.2028	12.4361	12.7843
YDL012C	IV	431108	431517	-	YDL012C	YDL012C	Tail-anchored plasma membrane protein containing a conserved CYSTM module, possibly involved in response to stress; may contribute to non-homologous end-joining (NHEJ) based on ydl012c htz1 double null phenotype [Source:SGD;Acc:S000002170]	-	gene	Name match	0	1	8.29392	9.22117	8.2113	8.41627
APC11	IV	433497	433994	+	APC11	YDL008W	Catalytic core subunit of the Anaphase-Promoting Complex/Cyclosome (APC/C), which is a ubiquitin-protein ligase required for degradation of anaphase inhibitors, including mitotic cyclins, during the metaphase/anaphase transition; contains a RING-H2 /.../ that is required for activity [Source:SGD;Acc:S000002166]	+	gene	Name match	0	1	7.86413	7.29718	7.1171	7.35309
NHP10	IV	446967	447578	-	NHP10	YDL002C	Protein related to mammalian high mobility group proteins; preferentially binds DNA ends, protecting them from exonucleatic cleavage; likely component of the chromatin-remodeling complex INO80 complex; proposed to be involved in DNA repair [Source:SGD;Acc:S000002160]	-	gene	Name match	0	1	8.90122	8.19934	8.38799	8.19011
NTH1	IV	450220	452475	-	NTH1	YDR001C	Neutral trehalase, degrades trehalose; required for thermotolerance and may mediate resistance to other cellular stresses; may be phosphorylated by Cdc28p [Source:SGD;Acc:S000002408]	-	gene	Name match	0	3	9.5602	10.4412	10.2764	10.678
YRB1	IV	453045	453650	+	YRB1	YDR002W	Ran GTPase binding protein; involved in nuclear protein import and RNA export, ubiquitin-mediated protein degradation during the cell cycle; shuttles between the nucleus and cytoplasm; is essential; homolog of human RanBP1 [Source:SGD;Acc:S000002409]	+	gene	Name match	0	1	12.719	12.1416	11.7744	11.781
RCR2	IV	454122	454754	+	RCR2	YDR003W	Vacuolar protein that presumably functions within the endosomal-vacuolar trafficking pathway, affecting events that determine whether plasma membrane proteins are degraded or routed to the plasma membrane; similar to Rcr1p [Source:SGD;Acc:S000002410]	+	gene	Name match	0	1	7.19212	7.70518	7.81152	7.42589
SOK1	IV	458542	461247	-	SOK1	YDR006C	Protein whose overexpression suppresses the growth defect of mutants lacking protein kinase A activity; involved in cAMP-mediated signaling; localized to the nucleus; similar to the mouse testis-specific protein PBS13 [Source:SGD;Acc:S000002413]	-	gene	Name match	0	1	9.91653	9.52414	10.4435	9.93548
TRP1	IV	461842	462516	+	TRP1	YDR007W	Phosphoribosylanthranilate isomerase that catalyzes the third step in tryptophan biosynthesis; in 2004, the sequence of TRP1 from strain S228C was updated by changing the previously annotated internal STOP (TAA) to serine (TCA) [Source:SGD;Acc:S000002414]	+	gene	Name match	0	3	2.41978	8.50749	8.25509	8.88256
YDR008C	IV	462252	462602	-	YDR008C	YDR008C	Dubious open reading frame unlikely to encode a protein, based on available experimental and comparative sequence data [Source:SGD;Acc:S000002415]	-	gene	Name match	0	1	-0.0655538	2.09779	2.43006	3.54677
GAL3	IV	463434	464996	+	GAL3	YDR009W	Transcriptional regulator involved in activation of the GAL genes in response to galactose; forms a complex with Gal80p to relieve Gal80p inhibition of Gal4p; binds galactose and ATP but does not have galactokinase activity [Source:SGD;Acc:S000002416]	+	gene	Name match	0	1	5.29025	4.11622	4.60666	6.39663
RPL4B	IV	471853	472941	+	RPL4B	YDR012W	Protein component of the large (60S) ribosomal subunit, nearly identical to Rpl4Ap and has similarity to E. coli L4 and rat L4 ribosomal proteins [Source:SGD;Acc:S000002419]	+	gene	Name match	0	2	14.0309	14.062	13.0405	13.52
HED1	IV	477797	478285	+	HED1	YDR014W-A	Meiosis-specific protein that down-regulates Rad51p-mediated mitotic recombination when the meiotic recombination machinery is impaired; early meiotic gene, transcribed specifically during meiotic prophase [Source:SGD;Acc:S000113613]	+	gene	Name match	0	1	2.85285	1.65715	4.00213	5.01791
DAD1	IV	478474	478758	-	DAD1	YDR016C	Essential subunit of the Dam1 complex (aka DASH complex), couples kinetochores to the force produced by MT depolymerization thereby aiding in chromosome segregation; is transferred to the kinetochore prior to mitosis [Source:SGD;Acc:S000002423]	-	gene	Name match	0	2	7.56149	6.48168	6.25706	6.72174
YDR018C	IV	482670	483860	-	YDR018C	YDR018C	Probable membrane protein with three predicted transmembrane domains; homologous to Ybr042cp, similar to C. elegans F55A11.5 and maize 1-acyl-glycerol-3-phosphate acyltransferase [Source:SGD;Acc:S000002425]	-	gene	Name match	0	2	2.9629	3.33127	5.24713	5.6685
GCV1	IV	484163	485365	-	GCV1	YDR019C	T subunit of the mitochondrial glycine decarboxylase complex, required for the catabolism of glycine to 5,10-methylene-THF; expression is regulated by levels of levels of 5,10-methylene-THF in the cytoplasm [Source:SGD;Acc:S000002426]	-	gene	Name match	0	2	8.61924	6.71504	9.61745	9.1104
DAS2	IV	485746	486444	-	DAS2	YDR020C	Putative protein of unknown function; non-essential gene identified in a screen for mutants with increased levels of rDNA transcription; weak similarity with uridine kinases and with phosphoribokinases [Source:SGD;Acc:S000002427]	-	gene	Name match	0	2	8.36439	7.50112	8.09353	7.68647
FAL1	IV	486804	488003	+	FAL1	YDR021W	Nucleolar protein required for maturation of 18S rRNA, member of the eIF4A subfamily of DEAD-box ATP-dependent RNA helicases [Source:SGD;Acc:S000002428]	+	gene	Name match	0	1	9.00176	8.11571	9.17009	8.63155
SES1	IV	489508	490896	+	SES1	YDR023W	Cytosolic seryl-tRNA synthetase, class II aminoacyl-tRNA synthetase that aminoacylates tRNA(Ser), displays tRNA-dependent amino acid recognition which enhances discrimination of the serine substrate, interacts with peroxin Pex21p [Source:SGD;Acc:S000002430]	+	gene	Name match	0	2	13.2126	13.3656	12.2853	12.5097
RPS11A	IV	491515	492324	+	RPS11A	YDR025W	Protein component of the small (40S) ribosomal subunit; identical to Rps11Bp and has similarity to E. coli S17 and rat S11 ribosomal proteins [Source:SGD;Acc:S000002432]	+	gene	Name match	0	1	13.3771	13.3316	12.3977	12.9968
PST2	IV	504099	504695	-	PST2	YDR032C	Protein with similarity to members of a family of flavodoxin-like proteins; induced by oxidative stress in a Yap1p dependent manner; the authentic, non-tagged protein is detected in highly purified mitochondria in high-throughput studies [Source:SGD;Acc:S000002439]	-	gene	Name match	0	2	10.5243	10.6165	11.0371	11.144
MRH1	IV	508147	509109	+	MRH1	YDR033W	Protein that localizes primarily to the plasma membrane, also found at the nuclear envelope; the authentic, non-tagged protein is detected in mitochondria in a phosphorylated state; has similarity to Hsp30p and Yro2p [Source:SGD;Acc:S000002440]	+	gene	Name match	0	2	13.0197	12.7079	13.5463	13.5301
YDR034C-D	IV	514043	519356	-	YDR034C-D	YDR034C-D	Retrotransposon TYA Gag and TYB Pol genes; transcribed/translated as one unit; polyprotein is processed to make a nucleocapsid-like protein (Gag), reverse transcriptase (RT), protease (PR), and integrase (IN); similar to retroviral genes [Source:SGD;Acc:S000007345]	-	gene	Name match	0	1	9.39515	9.27545	9.85159	11.818
YDR034C-C	IV	518040	519356	-	YDR034C-C	YDR034C-C	Retrotransposon TYA Gag gene co-transcribed with TYB Pol; translated as TYA or TYA-TYB polyprotein; Gag is a nucleocapsid protein that is the structural constituent of virus-like particles (VLPs); similar to retroviral Gag [Source:SGD;Acc:S000007344]	-	gene	Name match	0	1	5.65963	5.56243	5.86875	7.92124
ARO3	IV	521816	522928	+	ARO3	YDR035W	3-deoxy-D-arabino-heptulosonate-7-phosphate (DAHP) synthase, catalyzes the first step in aromatic amino acid biosynthesis and is feedback-inhibited by phenylalanine or high concentration of tyrosine or tryptophan [Source:SGD;Acc:S000002442]	+	gene	Name match	0	3	11.7747	11.1989	10.3919	11.0648
KRS1	IV	525440	527215	+	KRS1	YDR037W	Lysyl-tRNA synthetase [Source:SGD;Acc:S000002444]	+	gene	Name match	0	1	13.5044	13.7167	12.3445	13.0151
NRG1	IV	542674	543369	-	NRG1	YDR043C	Transcriptional repressor that recruits the Cyc8p-Tup1p complex to promoters; mediates glucose repression and negatively regulates a variety of processes including filamentous growth and alkaline pH response [Source:SGD;Acc:S000002450]	-	gene	Name match	0	3	4.90949	7.27845	6.59237	6.57834
HEM13	IV	546642	547628	+	HEM13	YDR044W	Coproporphyrinogen III oxidase, an oxygen requiring enzyme that catalyzes the sixth step in the heme biosynthetic pathway; transcription is repressed by oxygen and heme (via Rox1p and Hap1p) [Source:SGD;Acc:S000002451]	+	gene	Name match	0	2	9.17623	9.85591	10.3261	9.72347
RPC11	IV	547978	548310	-	RPC11	YDR045C	RNA polymerase III subunit C11; mediates pol III RNA cleavage activity and is important for termination of transcription; homologous to TFIIS [Source:SGD;Acc:S000002452]	-	gene	Name match	0	1	9.19173	8.46793	8.42592	8.3653
BAP3	IV	548762	550576	-	BAP3	YDR046C	Amino acid permease involved in the uptake of cysteine, leucine, isoleucine and valine [Source:SGD;Acc:S000002453]	-	gene	Name match	0	2	11.298	10.7192	11.0347	10.6978
HEM12	IV	551860	552948	+	HEM12	YDR047W	Uroporphyrinogen decarboxylase, catalyzes the fifth step in the heme biosynthetic pathway; localizes to both the cytoplasm and nucleus; a hem12 mutant has phenotypes similar to patients with porphyria cutanea tarda [Source:SGD;Acc:S000002454]	+	gene	Name match	0	1	10.0106	10.5388	9.92184	10.2332
TPI1	IV	555726	556472	-	TPI1	YDR050C	Triose phosphate isomerase, abundant glycolytic enzyme; mRNA half-life is regulated by iron availability; transcription is controlled by activators Reb1p, Gcr1p, and Rap1p through binding sites in the 5' non-coding region; inhibition of Tpi1p activi /.../PEP (phosphoenolpyruvate) stimulates redox metabolism in respiring cells; E104D mutation in human TPI causes a rare autosomal disease [Source:SG…	-	gene	Name match	0	2	15.0931	14.9925	13.951	14.5909
PST1	IV	563527	564861	+	PST1	YDR055W	Cell wall protein that contains a putative GPI-attachment site; secreted by regenerating protoplasts; up-regulated by activation of the cell integrity pathway, as mediated by Rlm1p; upregulated by cell wall damage via disruption of FKS1 [Source:SGD;Acc:S000002462]	+	gene	Name match	0	2	9.86934	9.64568	11.6614	10.6991
TGL2	IV	567723	568703	-	TGL2	YDR058C	Triacylglycerol lipase that is localized to the mitochondria; has lipolytic activity towards triacylglycerols and diacylglycerols when expressed in E. coli [Source:SGD;Acc:S000002465]	-	gene	Name match	0	1	6.63556	6.08335	7.45622	6.73264
UBC5	IV	569234	569770	-	UBC5	YDR059C	Ubiquitin-conjugating enzyme that mediates selective degradation of short-lived, abnormal, or excess proteins, including histone H3; central component of the cellular stress response; expression is heat inducible [Source:SGD;Acc:S000002466]	-	gene	Name match	0	3	6.27662	7.28644	7.4602	7.42661
MAK21	IV	570649	573726	+	MAK21	YDR060W	Constituent of 66S pre-ribosomal particles, required for large (60S) ribosomal subunit biogenesis; involved in nuclear export of pre-ribosomes; required for maintenance of dsRNA virus; homolog of human CAATT-binding protein [Source:SGD;Acc:S000002467]	+	gene	Name match	0	1	12.2414	12.0931	11.6019	11.9195
RPS13	IV	579458	580452	+	RPS13	YDR064W	Protein component of the small (40S) ribosomal subunit; has similarity to E. coli S15 and rat S13 ribosomal proteins [Source:SGD;Acc:S000002471]	+	gene	Name match	0	2	14.0599	14.1147	13.0682	13.3045
RTR2	IV	581908	582498	-	RTR2	YDR066C	Protein of unknown function with high similarity to Rtr1p; exhibits genetic interactions with Rtr1p; green fluorescent protein (GFP)-fusion protein localizes to the cytoplasm; YDR066C is not an essential gene [Source:SGD;Acc:S000002473]	-	gene	Name match	0	1	6.28516	5.5585	5.4549	5.33925
DOS2	IV	583713	584645	+	DOS2	YDR068W	Protein of unknown function, green fluorescent protein (GFP)-fusion protein localizes to the cytoplasm [Source:SGD;Acc:S000002475]	+	gene	Name match	0	1	9.72071	9.42077	8.98246	9.01299
DOA4	IV	584939	587719	-	DOA4	YDR069C	Ubiquitin isopeptidase, required for recycling ubiquitin from proteasome-bound ubiquitinated intermediates, acts at the late endosome/prevacuolar compartment to recover ubiquitin from ubiquitinated membrane proteins en route to the vacuole [Source:SGD;Acc:S000002476]	-	gene	Name match	0	2	7.75051	8.42975	8.52565	8.17043
FMP16	IV	588098	588379	-	FMP16	YDR070C	Putative protein of unknown function; proposed to be involved in responding to conditions of stress; the authentic, non-tagged protein is detected in highly purified mitochondria in high-throughput studies [Source:SGD;Acc:S000002477]	-	gene	Name match	0	2	2.7037	3.48777	5.61997	5.62911
PAA1	IV	588827	589402	-	PAA1	YDR071C	Polyamine acetyltransferase; acetylates polyamines (e.g. putrescine, spermidine, spermine) and also aralkylamines (e.g. tryptamine, phenylethylamine); may be involved in transcription and/or DNA replication [Source:SGD;Acc:S000002478]	-	gene	Name match	0	1	10.6839	10.8391	10.386	10.1687
TPS2	IV	593893	596583	+	TPS2	YDR074W	Phosphatase subunit of the trehalose-6-phosphate synthase/phosphatase complex, which synthesizes the storage carbohydrate trehalose; expression is induced by stress conditions and repressed by the Ras-cAMP pathway [Source:SGD;Acc:S000002481]	+	gene	Name match	0	2	9.23395	10.0987	10.118	9.41196
PPH3	IV	597156	598082	+	PPH3	YDR075W	Catalytic subunit of protein phosphatase PP4 complex; active complex is composed of Pph3p and Psy2p, with Psy4p apparently providing additional substrate specificity in some cases; regulates recovery from the DNA damage checkpoint and also the gene /.../sion- and single-strand annealing-mediated pathways of meiotic double-strand break repair; involved in activation of Gln3p to alleviate nitrogen …	+	gene	Name match	0	2	8.68401	7.64504	8.9952	8.13621
SED1	IV	600793	601809	+	SED1	YDR077W	Major stress-induced structural GPI-cell wall glycoprotein in stationary-phase cells, associates with translating ribosomes, possible role in mitochondrial genome maintenance; ORF contains two distinct variable minisatellites [Source:SGD;Acc:S000002484]	+	gene	Name match	0	3	13.6713	14.4759	15.0593	14.9841
RRP8	IV	612073	613251	+	RRP8	YDR083W	Nucleolar protein involved in rRNA processing, pre-rRNA cleavage at site A2; also involved in telomere maintenance; mutation is synthetically lethal with a gar1 mutation [Source:SGD;Acc:S000002490]	+	gene	Name match	0	1	11.0639	10.4558	10.6426	10.4904
AFR1	IV	614288	616150	-	AFR1	YDR085C	Protein required for pheromone-induced projection (shmoo) formation; regulates septin architecture during mating; has an RVXF motif that mediates targeting of Glc7p to mating projections; interacts with Cdc12p [Source:SGD;Acc:S000002492]	-	gene	Name match	0	2	6.71625	7.09531	7.86251	8.36891
SSS1	IV	616928	617170	-	SSS1	YDR086C	Subunit of the Sec61p translocation complex (Sec61p-Sss1p-Sbh1p) that forms a channel for passage of secretory proteins through the endoplasmic reticulum membrane, and of the Ssh1p complex (Ssh1p-Sbh2p-Sss1p); interacts with Ost4p and Wbp1p [Source:SGD;Acc:S000002493]	-	gene	Name match	0	1	11.034	10.9118	10.4413	10.6183
RRP1	IV	617470	618306	-	RRP1	YDR087C	Essential evolutionarily conserved nucleolar protein necessary for biogenesis of 60S ribosomal subunits and processing of pre-rRNAs to mature rRNAs, associated with several distinct 66S pre-ribosomal particles [Source:SGD;Acc:S000002494]	-	gene	Name match	0	2	10.3879	9.84002	10.1059	9.8366
SLU7	IV	618497	619645	-	SLU7	YDR088C	RNA splicing factor, required for ATP-independent portion of 2nd catalytic step of spliceosomal RNA splicing; interacts with Prp18p; contains zinc knuckle domain [Source:SGD;Acc:S000002495]	-	gene	Name match	0	1	8.65458	7.78781	8.88287	8.53173
UBC13	IV	629876	630605	+	UBC13	YDR092W	Ubiquitin-conjugating enzyme involved in the error-free DNA postreplication repair pathway; interacts with Mms2p to assemble ubiquitin chains at the Ub Lys-63 residue; DNA damage triggers redistribution from the cytoplasm to the nucleus [Source:SGD;Acc:S000002499]	+	gene	Name match	0	1	8.79234	9.42728	9.2296	9.16933
DNF2	IV	631282	636120	+	DNF2	YDR093W	Aminophospholipid translocase (flippase) that localizes primarily to the plasma membrane; contributes to endocytosis, protein transport and cell polarity; type 4 P-type ATPase [Source:SGD;Acc:S000002500]	+	gene	Name match	0	1	10.7602	10.8212	10.0994	10.6709
GIS1	IV	637139	639823	+	GIS1	YDR096W	JmjC domain-containing histone demethylase and transcription factor; involved in expression of genes during nutrient limitation; negatively regulates DPP1 and PHR1; activity is modulated by limited proteasome-mediated proteolysis; has a JmjC and a J /.../main in the N-terminal region that interact, promoting Gis1p stability and proper transcriptional activity; contains transactivating domains TAD…	+	gene	Name match	0	1	7.69363	7.86991	9.11499	7.81638
GRX3	IV	644178	645035	-	GRX3	YDR098C	Hydroperoxide and superoxide-radical responsive glutathione-dependent oxidoreductase; monothiol glutaredoxin subfamily member along with Grx4p and Grx5p; protects cells from oxidative damage [Source:SGD;Acc:S000002505]	-	gene	Name match	0	1	10.2483	10.3571	9.73325	10.0113
YDR098C-B	IV	645858	651126	-	YDR098C-B	YDR098C-B	Retrotransposon TYA Gag and TYB Pol genes; transcribed/translated as one unit; polyprotein is processed to make a nucleocapsid-like protein (Gag), reverse transcriptase (RT), protease (PR), and integrase (IN); similar to retroviral genes [Source:SGD;Acc:S000007391]	-	gene	Name match	0	2	10.3198	10.2045	10.8405	12.9393
YDR098C-A	IV	649804	651126	-	YDR098C-A	YDR098C-A	Retrotransposon TYA Gag gene co-transcribed with TYB Pol; translated as TYA or TYA-TYB polyprotein; Gag is a nucleocapsid protein that is the structural constituent of virus-like particles (VLPs); similar to retroviral Gag [Source:SGD;Acc:S000007390]	-	gene	Name match	0	1	5.04285	4.69267	5.60026	7.26754
BMH2	IV	653607	654428	+	BMH2	YDR099W	14-3-3 protein, minor isoform; controls proteome at post-transcriptional level, binds proteins and DNA, involved in regulation of many processes including exocytosis, vesicle transport, Ras/MAPK signaling, and rapamycin-sensitive signaling [Source:SGD;Acc:S000002506]	+	gene	Name match	0	1	11.5756	12.3443	11.7246	11.6696
STE5	IV	658350	661103	+	STE5	YDR103W	Pheromone-response scaffold protein that controls the mating decision; binds Ste11p, Ste7p, and Fus3p kinases, forming a MAPK cascade complex that interacts with the plasma membrane and Ste4p-Ste18p; allosteric activator of Fus3p [Source:SGD;Acc:S000002510]	+	gene	Name match	0	2	6.1761	7.00254	7.77616	9.05801
TMN2	IV	669016	671034	-	TMN2	YDR107C	Protein with a role in cellular adhesion and filamentous growth; similar to Emp70p and Tmn3p; member of the evolutionarily conserved Transmembrane Nine family of proteins with nine membrane-spanning segments [Source:SGD;Acc:S000002514]	-	gene	Name match	0	1	8.4623	8.38486	7.8957	8.36882
YDR109C	IV	673520	675667	-	YDR109C	YDR109C	Putative kinase [Source:SGD;Acc:S000002516]	-	gene	Name match	0	1	8.35644	8.30894	8.95061	8.50726
FOB1	IV	676102	677802	+	FOB1	YDR110W	Nucleolar protein that binds the rDNA replication fork barrier (RFB) site; required for replication fork blocking, recombinational hotspot activity, condensin recruitment to RFB and rDNA repeat segregation; related to retroviral integrases [Source:SGD;Acc:S000002517]	+	gene	Name match	0	1	9.48109	8.98025	9.45057	9.09748
VBA4	IV	688227	690533	+	VBA4	YDR119W	Protein of unknown function with proposed role as a basic amino acid permease based on phylogeny; GFP-fusion protein localizes to vacuolar membrane; physical interaction with Atg27p suggests a possible role in autophagy; non-essential gene [Source:SGD;Acc:S000002526]	+	gene	Name match	0	1	10.9272	11.0832	10.2554	10.7147
TRM1	IV	691549	693261	-	TRM1	YDR120C	tRNA methyltransferase; two forms of the protein are made by alternative translation starts; localizes to both the nucleus and mitochondrion to produce the modified base N2,N2-dimethylguanosine in tRNAs in both compartments [Source:SGD;Acc:S000002527]	-	gene	Name match	0	1	11.1777	10.8523	10.6577	10.7974
DPB4	IV	693585	694175	+	DPB4	YDR121W	Shared subunit of DNA polymerase (II) epsilon and of ISW2/yCHRAC chromatin accessibility complex; involved in both chromosomal DNA replication and in inheritance of telomeric silencing [Source:SGD;Acc:S000002528]	+	gene	Name match	0	1	9.00217	8.76789	8.48573	8.58384
ARO1	IV	704484	709250	+	ARO1	YDR127W	Pentafunctional arom protein, catalyzes steps 2 through 6 in the biosynthesis of chorismate, which is a precursor to aromatic amino acids [Source:SGD;Acc:S000002534]	+	gene	Name match	0	1	11.6678	12.1321	9.78832	11.3691
SAC6	IV	713340	715379	-	SAC6	YDR129C	Fimbrin, actin-bundling protein; cooperates with Scp1p (calponin/transgelin) in the organization and maintenance of the actin cytoskeleton [Source:SGD;Acc:S000002536]	-	gene	Name match	0	1	11.116	11.6526	10.7478	11.0553
YCF1	IV	723004	727551	-	YCF1	YDR135C	Vacuolar glutathione S-conjugate transporter; member of the ATP-binding cassette family; has a role in detoxifying metals such as cadmium, mercury, and arsenite; also transports unconjugated bilirubin, selenodigluthatione, and oxidized glutathione; /.../r to human cystic fibrosis protein CFTR [Source:SGD;Acc:S000002542]	-	gene	Name match	0	2	11.2723	12.3312	10.6116	11.1353
RUB1	IV	733618	733924	-	RUB1	YDR139C	Ubiquitin-like protein with similarity to mammalian NEDD8; conjugation (neddylation) substrates include the cullins Cdc53p, Rtt101p, and Cul3p; activated by Ula1p and Uba3p (E1 enzyme pair); conjugation mediated by Ubc12p (E2 enzyme) [Source:SGD;Acc:S000002546]	-	gene	Name match	0	2	9.58589	8.79169	8.88131	8.84413
DOP1	IV	734901	739997	-	DOP1	YDR141C	Golgi-localized, leucine-zipper domain containing protein; involved in endosome to Golgi transport, organization of the ER, establishing cell polarity, and morphogenesis; detected in highly purified mitochondria in high-throughput studies [Source:SGD;Acc:S000002548]	-	gene	Name match	0	1	9.81403	10.3966	9.71821	9.92942
MKC7	IV	744311	746101	-	MKC7	YDR144C	GPI-anchored aspartyl protease, member of the yapsin family of proteases involved in cell wall growth and maintenance; shares functions with Yap3p and Kex2p [Source:SGD;Acc:S000002551]	-	gene	Name match	0	1	10.6736	11.2132	10.2695	10.2966
SWI5	IV	748613	750742	-	SWI5	YDR146C	Transcription factor that activates transcription of genes expressed at the M/G1 phase boundary and in G1 phase; localization to the nucleus occurs during G1 and appears to be regulated by phosphorylation by Cdc28p kinase [Source:SGD;Acc:S000002553]	-	gene	Name match	0	2	8.93561	9.39557	9.9285	9.61817
KGD2	IV	753675	755066	-	KGD2	YDR148C	Dihydrolipoyl transsuccinylase, component of the mitochondrial alpha-ketoglutarate dehydrogenase complex, which catalyzes the oxidative decarboxylation of alpha-ketoglutarate to succinyl-CoA in the TCA cycle; phosphorylated [Source:SGD;Acc:S000002555]	-	gene	Name match	0	1	9.67245	10.0988	9.72262	10.2244
CTH1	IV	764178	765155	-	CTH1	YDR151C	Member of the CCCH zinc finger family; has similarity to mammalian Tis11 protein, which activates transcription and also has a role in mRNA degradation; may function with Tis11p in iron homeostasis [Source:SGD;Acc:S000002558]	-	gene	Name match	0	2	8.31125	9.82514	9.12051	8.31017
GIR2	IV	765706	766503	+	GIR2	YDR152W	Highly-acidic cytoplasmic RWD domain-containing protein of unknown function; forms a complex with Rbg2p; interacts with Rbg1p and Gcn1p; associates with translating ribosomes; putative intrinsically unstructured protein [Source:SGD;Acc:S000002559]	+	gene	Name match	0	1	10.4682	10.2879	10.2158	9.90334
ENT5	IV	766736	767971	-	ENT5	YDR153C	Protein containing an N-terminal epsin-like domain involved in clathrin recruitment and traffic between the Golgi and endosomes; associates with the clathrin adaptor Gga2p, clathrin adaptor complex AP-1, and clathrin [Source:SGD;Acc:S000002560]	-	gene	Name match	0	1	9.30535	9.60716	9.84655	9.15267
YDR154C	IV	768403	768753	-	YDR154C	YDR154C	Dubious open reading frame, null mutant exhibits synthetic phenotype with alpha-synuclein [Source:SGD;Acc:S000002561]	-	gene	Name match	0	1	12.989	13.5782	12.9719	13.0079
CPR1	IV	768512	769000	-	CPR1	YDR155C	Cytoplasmic peptidyl-prolyl cis-trans isomerase (cyclophilin), catalyzes the cis-trans isomerization of peptide bonds N-terminal to proline residues; binds the drug cyclosporin A [Source:SGD;Acc:S000002562]	-	gene	Name match	0	1	13.3622	14.0752	13.296	13.483
HOM2	IV	770357	771454	+	HOM2	YDR158W	Aspartic beta semi-aldehyde dehydrogenase, catalyzes the second step in the common pathway for methionine and threonine biosynthesis; expression regulated by Gcn4p and the general control of amino acid synthesis [Source:SGD;Acc:S000002565]	+	gene	Name match	0	2	12.2824	12.3565	10.5813	11.546
SAC3	IV	771877	775782	+	SAC3	YDR159W	Nuclear pore-associated protein; required for biogenesis of the small ribosomal subunit; component of TREX-2 complex (Sac3p-Thp1p-Sus1p-Cdc31p) involved in transcription elongation and mRNA export from the nucleus; involved in post-transcriptional t /.../ng of active genes to the nuclear periphery and to non-nascent mRNP; mutant displays reduced transcription elongation in the G-less-based run-on…	+	gene	Name match	0	1	9.56391	9.80381	-0.192026	9.56424
SSY1	IV	776163	778721	+	SSY1	YDR160W	Component of the SPS plasma membrane amino acid sensor system (Ssy1p-Ptr3p-Ssy5p), which senses external amino acid concentration and transmits intracellular signals that result in regulation of expression of amino acid permease genes [Source:SGD;Acc:S000002567]	+	gene	Name match	0	1	8.65125	8.94475	9.37713	8.58684
TRM82	IV	784871	786205	+	TRM82	YDR165W	Catalytic subunit of a tRNA methyltransferase complex; Trm8p and Trm82p comprise an enzyme that catalyzes a methyl-transfer from S-adenosyl-l-methionine to the N(7) atom of guanine at position 46 in tRNA; Trm8 lacks catalytic activity if not bound t /.../2p [Source:SGD;Acc:S000002572]	+	gene	Name match	0	1	10.8567	10.4895	10.4986	10.3402
CDC37	IV	790328	791848	+	CDC37	YDR168W	Essential Hsp90p co-chaperone; necessary for passage through the START phase of the cell cycle; stabilizes protein kinase nascent chains and participates along with Hsp90p in their folding [Source:SGD;Acc:S000002575]	+	gene	Name match	0	2	11.014	10.8147	10.5126	10.2463
SEC7	IV	796193	802222	-	SEC7	YDR170C	Guanine nucleotide exchange factor (GEF) for ADP ribosylation factors involved in proliferation of the Golgi, intra-Golgi transport and ER-to-Golgi transport; found in the cytoplasm and on Golgi-associated coated vesicles [Source:SGD;Acc:S000002577]	-	gene	Name match	0	1	11.5693	11.8642	10.8084	11.5351
YDR170W-A	IV	803195	804517	+	YDR170W-A	YDR170W-A	Retrotransposon TYA Gag gene; Gag is a nucleocapsid protein that is the structural constituent of virus-like particles (VLPs); similar to retroviral Gag; YDR170W-A is part of a mutant retrotransposon [Source:SGD;Acc:S000007227]	+	gene	Name match	0	2	6.88934	5.87462	6.48523	8.24806
HSP42	IV	806621	807748	+	HSP42	YDR171W	Small heat shock protein (sHSP) with chaperone activity; forms barrel-shaped oligomers that suppress unfolded protein aggregation; involved in cytoskeleton reorganization after heat shock [Source:SGD;Acc:S000002578]	+	gene	Name match	0	3	6.06462	11.8007	9.3294	8.49948
SUP35	IV	808324	810381	+	SUP35	YDR172W	Translation termination factor eRF3, has a role in mRNA deadenylation and decay; altered protein conformation creates the [PSI(+)] prion that alters translational fidelity and results in a nonsense suppressor phenotype [Source:SGD;Acc:S000002579]	+	gene	Name match	0	1	12.4353	12.297	11.8001	12.0279
ARG82	IV	810565	811632	-	ARG82	YDR173C	Inositol polyphosphate multikinase (IPMK), sequentially phosphorylates Ins(1,4,5)P3 to form Ins(1,3,4,5,6)P5; also has diphosphoinositol polyphosphate synthase activity; regulates arginine-, phosphate-, and nitrogen-responsive genes [Source:SGD;Acc:S000002580]	-	gene	Name match	0	1	7.06829	7.27221	7.8628	6.97852
HMO1	IV	812110	812850	+	HMO1	YDR174W	Chromatin associated high mobility group (HMG) family member involved in genome maintenance; rDNA-binding component of the Pol I transcription system; associates with a 5'-3' DNA helicase and Fpr1p, a prolyl isomerase [Source:SGD;Acc:S000002581]	+	gene	Name match	0	2	10.8252	11.2711	10.3119	10.2721
SDH4	IV	817950	818495	+	SDH4	YDR178W	Membrane anchor subunit of succinate dehydrogenase (Sdh1p, Sdh2p, Sdh3p, Sdh4p), which couples the oxidation of succinate to the transfer of electrons to ubiquinone as part of the TCA cycle and the mitochondrial respiratory chain [Source:SGD;Acc:S000002585]	+	gene	Name match	0	3	7.68542	8.58482	8.80234	8.676
CSN9	IV	818708	819196	-	CSN9	YDR179C	Subunit of the Cop9 signalosome, which is required for deneddylation, or removal of the ubiquitin-like protein Rub1p from Cdc53p (cullin); involved in adaptation to pheromone signaling [Source:SGD;Acc:S000002586]	-	gene	Name match	0	1	7.53671	6.40867	7.35386	6.98753
YDR183C-A	IV	830397	830654	-	YDR183C-A	YDR183C-A	Dubious open reading frame unlikely to encode a functional protein; identified by fungal homology and RT-PCR [Source:SGD;Acc:S000028540]	-	gene	Name match	0	2	7.66669	6.78334	7.86169	6.90859
ATC1	IV	830629	831513	-	ATC1	YDR184C	Nuclear protein, possibly involved in regulation of cation stress responses and/or in the establishment of bipolar budding pattern [Source:SGD;Acc:S000002592]	-	gene	Name match	0	2	9.53626	8.72973	9.6203	9.0324
YDR186C	IV	832859	835492	-	YDR186C	YDR186C	Putative protein of unknown function; may interact with ribosomes, based on co-purification experiments; green fluorescent protein (GFP)-fusion protein localizes to the cytoplasm [Source:SGD;Acc:S000002594]	-	gene	Name match	0	1	9.86827	10.0056	10.8643	10.3051
HST4	IV	842337	843449	+	HST4	YDR191W	Member of the Sir2 family of NAD(+)-dependent protein deacetylases; involved along with Hst3p in silencing at telomeres, cell cycle progression, radiation resistance, genomic stability and short-chain fatty acid metabolism [Source:SGD;Acc:S000002599]	+	gene	Name match	0	1	6.43526	5.8852	7.61871	6.39043
REF2	IV	848599	850200	+	REF2	YDR195W	RNA-binding protein involved in the cleavage step of mRNA 3'-end formation prior to polyadenylation, and in snoRNA maturation; part of holo-CPF subcomplex APT, which associates with 3'-ends of snoRNA- and mRNA-encoding genes [Source:SGD;Acc:S000002603]	+	gene	Name match	0	1	8.17433	8.69396	9.06778	8.23868
CBS2	IV	851228	852397	+	CBS2	YDR197W	Mitochondrial translational activator of the COB mRNA; interacts with translating ribosomes, acts on the COB mRNA 5'-untranslated leader [Source:SGD;Acc:S000002605]	+	gene	Name match	0	1	7.36347	7.47021	8.02665	7.7498
SPC19	IV	856317	856814	+	SPC19	YDR201W	Essential subunit of the Dam1 complex (aka DASH complex), couples kinetochores to the force produced by MT depolymerization thereby aiding in chromosome segregation; also localized to nuclear side of spindle pole body [Source:SGD;Acc:S000002609]	+	gene	Name match	0	1	7.70971	7.30521	7.21726	6.92526
YDR210W	IV	871074	871301	+	YDR210W	YDR210W	Predicted tail-anchored plasma membrane protein containing a conserved CYSTM module; related proteins in other organisms may be involved in response to stress; green fluorescent protein (GFP)-fusion protein localizes to the cell periphery [Source:SGD;Acc:S000002618]	+	gene	Name match	0	1	8.96495	8.47184	8.33527	8.53565
YDR210W-A	IV	872112	873428	+	YDR210W-A	YDR210W-A	Retrotransposon TYA Gag gene co-transcribed with TYB Pol; translated as TYA or TYA-TYB polyprotein; Gag is a nucleocapsid protein that is the structural constituent of virus-like particles (VLPs); similar to retroviral Gag [Source:SGD;Acc:S000007392]	+	gene	Name match	0	1	5.28317	4.88328	5.07424	7.32125
YDR210W-B	IV	872112	877425	+	YDR210W-B	YDR210W-B	Retrotransposon TYA Gag and TYB Pol genes; transcribed/translated as one unit; polyprotein is processed to make a nucleocapsid-like protein (Gag), reverse transcriptase (RT), protease (PR), and integrase (IN); similar to retroviral genes [Source:SGD;Acc:S000007393]	+	gene	Name match	0	1	8.62041	8.66597	8.95073	10.6576
YDR210C-D	IV	878659	883927	-	YDR210C-D	YDR210C-D	Retrotransposon TYA Gag and TYB Pol genes; transcribed/translated as one unit; polyprotein is processed to make a nucleocapsid-like protein (Gag), reverse transcriptase (RT), protease (PR), and integrase (IN); similar to retroviral genes [Source:SGD;Acc:S000007410]	-	gene	Name match	0	1	10.1692	9.90181	10.6637	12.7388
YDR210C-C	IV	882605	883927	-	YDR210C-C	YDR210C-C	Retrotransposon TYA Gag gene co-transcribed with TYB Pol; translated as TYA or TYA-TYB polyprotein; Gag is a nucleocapsid protein that is the structural constituent of virus-like particles (VLPs); similar to retroviral Gag [Source:SGD;Acc:S000007409]	-	gene	Name match	0	1	5.43563	4.54589	5.71709	6.93976
AHA1	IV	892875	893927	+	AHA1	YDR214W	Co-chaperone that binds to Hsp82p and activates its ATPase activity; similar to Hch1p; expression is regulated by stresses such as heat shock [Source:SGD;Acc:S000002622]	+	gene	Name match	0	1	10.3858	11.0087	9.64145	10.5018
ADR1	IV	895035	899006	+	ADR1	YDR216W	Carbon source-responsive zinc-finger transcription factor, required for transcription of the glucose-repressed gene ADH2, of peroxisomal protein genes, and of genes required for ethanol, glycerol, and fatty acid utilization [Source:SGD;Acc:S000002624]	+	gene	Name match	0	3	8.04494	8.86503	9.67394	8.79554
MFB1	IV	905455	906852	-	MFB1	YDR219C	Mitochondria-associated F-box protein involved in maintenance of normal mitochondrial morphology; interacts with Skp1p through the F-box motif; preferentially localizes to the mother cell during budding [Source:SGD;Acc:S000002627]	-	gene	Name match	0	1	8.09224	7.90712	8.71115	8.11353
GTB1	IV	907330	909438	+	GTB1	YDR221W	Glucosidase II beta subunit, forms a complex with alpha subunit Rot2p, involved in removal of two glucose residues from N-linked glycans during glycoprotein biogenesis in the ER [Source:SGD;Acc:S000002629]	+	gene	Name match	0	1	9.3795	9.24624	8.46419	9.32823
HTB1	IV	914317	914712	-	HTB1	YDR224C	Histone H2B, core histone protein required for chromatin assembly and chromosome function; nearly identical to HTB2; Rad6p-Bre1p-Lge1p mediated ubiquitination regulates transcriptional activation, meiotic DSB formation and H3 methylation [Source:SGD;Acc:S000002632]	-	gene	Name match	0	2	12.7559	12.4951	11.9596	11.9303
HTA1	IV	915530	915928	+	HTA1	YDR225W	Histone H2A, core histone protein required for chromatin assembly and chromosome function; one of two nearly identical subtypes (see also HTA2); DNA damage-dependent phosphorylation by Mec1p facilitates DNA repair; acetylated by Nat4p [Source:SGD;Acc:S000002633]	+	gene	Name match	0	3	12.6225	11.9663	11.4486	11.431
ADK1	IV	916486	917154	+	ADK1	YDR226W	Adenylate kinase, required for purine metabolism; localized to the cytoplasm and the mitochondria; lacks cleavable signal sequence [Source:SGD;Acc:S000002634]	+	gene	Name match	0	1	12.4423	11.984	11.6533	12.0103
PCF11	IV	921926	923806	-	PCF11	YDR228C	mRNA 3' end processing factor, essential component of cleavage and polyadenylation factor IA (CF IA), involved in pre-mRNA 3' end processing and in transcription termination; binds C-terminal domain of largest subunit of RNA pol II (Rpo21p); require /.../gene looping [Source:SGD;Acc:S000002636]	-	gene	Name match	0	1	8.85984	8.74992	9.37073	8.90546
LYS4	IV	931129	933210	+	LYS4	YDR234W	Homoaconitase, catalyzes the conversion of homocitrate to homoisocitrate, which is a step in the lysine biosynthesis pathway [Source:SGD;Acc:S000002642]	+	gene	Name match	0	2	11.0394	10.4934	10.0969	10.5411
FMN1	IV	935236	935892	-	FMN1	YDR236C	Riboflavin kinase, phosphorylates riboflavin to form riboflavin monophosphate (FMN), which is a necessary cofactor for many enzymes; localizes to microsomes and to the mitochondrial inner membrane [Source:SGD;Acc:S000002644]	-	gene	Name match	0	2	8.53346	7.97497	7.94637	7.8561
SNU56	IV	943674	945152	-	SNU56	YDR240C	Component of U1 snRNP required for mRNA splicing via spliceosome; yeast specific, no metazoan counterpart; interacts with mRNA in commitment complex [Source:SGD;Acc:S000002648]	-	gene	Name match	0	1	8.16665	7.27884	8.26764	7.76864
PRP28	IV	948518	950284	-	PRP28	YDR243C	RNA helicase in the DEAD-box family, involved in RNA isomerization at the 5' splice site [Source:SGD;Acc:S000002651]	-	gene	Name match	0	1	8.42334	7.3986	8.13655	8.00973
VHS1	IV	956013	957398	+	VHS1	YDR247W	Cytoplasmic serine/threonine protein kinase; identified as a high-copy suppressor of the synthetic lethality of a sis2 sit4 double mutant, suggesting a role in G1/S phase progression; homolog of Sks1p [Source:SGD;Acc:S000002655]	+	gene	Name match	0	2	7.05557	6.92736	8.19486	8.36727
YDR248C	IV	957758	958339	-	YDR248C	YDR248C	Putative protein of unknown function; sequence similarity to bacterial and human gluconokinase; green fluorescent protein (GFP)-fusion protein localizes to the cytoplasm; upregulated by deletion of the RNAP-II associated factor, PAF1 [Source:SGD;Acc:S000002656]	-	gene	Name match	0	1	8.21064	6.65412	7.69059	7.99266
YDR249C	IV	958681	959802	-	YDR249C	YDR249C	Putative protein of unknown function [Source:SGD;Acc:S000002657]	-	gene	Name match	0	1	6.84714	6.9502	7.54908	7.20093
MET32	IV	963990	964565	-	MET32	YDR253C	Zinc-finger DNA-binding protein, involved in transcriptional regulation of the methionine biosynthetic genes, similar to Met31p [Source:SGD;Acc:S000002661]	-	gene	Name match	0	2	4.79157	6.03186	6.29687	5.15645
RMD5	IV	966557	967822	-	RMD5	YDR255C	Conserved protein that has an E3-like ubiquitin ligase activity necessary for polyubiquitination and degradation of the gluconeogenic enzyme fructose-1,6-bisphosphatase; also required for sporulation; has a degenerate RING finger domain [Source:SGD;Acc:S000002663]	-	gene	Name match	0	1	6.49304	6.11621	7.3443	6.66719
HSP78	IV	971808	974243	-	HSP78	YDR258C	Oligomeric mitochondrial matrix chaperone that cooperates with Ssc1p in mitochondrial thermotolerance after heat shock; able to prevent the aggregation of misfolded proteins as well as resolubilize protein aggregates [Source:SGD;Acc:S000002666]	-	gene	Name match	0	2	8.33912	10.8147	10.2402	8.81689
YAP6	IV	974631	975782	-	YAP6	YDR259C	Basic leucine zipper (bZIP) transcription factor; physically interacts with the Tup1-Cyc8 complex and recruits Tup1p to its targets; overexpression increases sodium and lithium tolerance; computational analysis suggests a role in regulation of expre /.../of genes involved in carbohydrate metabolism [Source:SGD;Acc:S000002667]	-	gene	Name match	0	2	5.77115	6.45105	6.9082	6.83076
SWM1	IV	976717	977229	-	SWM1	YDR260C	Subunit of the anaphase-promoting complex, which is an E3 ubiquitin ligase that regulates the metaphase-anaphase transition and exit from mitosis; required for activation of the daughter-specific gene expression and spore wall maturation [Source:SGD;Acc:S000002668]	-	gene	Name match	0	1	7.83042	6.08496	7.89754	7.76482
YDR261W-A	IV	981462	982778	+	YDR261W-A	YDR261W-A	Retrotransposon TYA Gag gene co-transcribed with TYB Pol; translated as TYA or TYA-TYB polyprotein; Gag is a nucleocapsid protein that is the structural constituent of virus-like particles (VLPs); similar to retroviral Gag [Source:SGD;Acc:S000007396]	+	gene	Name match	0	1	5.50277	4.98291	5.42603	7.64805
YDR261W-B	IV	981462	986775	+	YDR261W-B	YDR261W-B	Retrotransposon TYA Gag and TYB Pol genes; transcribed/translated as one unit; polyprotein is processed to make a nucleocapsid-like protein (Gag), reverse transcriptase (RT), protease (PR), and integrase (IN); similar to retroviral genes [Source:SGD;Acc:S000007397]	+	gene	Name match	0	1	8.75738	8.56071	9.01513	10.8043
YDR261C-D	IV	987534	992349	-	YDR261C-D	YDR261C-D	Retrotransposon TYA Gag and TYB Pol genes; in YDRCTY1-3 TYB is mutant and probably non-functional [Source:SGD;Acc:S000007395]	-	gene	Name match	0	1	10.5132	10.3399	10.9379	13.3128
YDR261C-C	IV	991027	992349	-	YDR261C-C	YDR261C-C	Retrotransposon TYA Gag gene co-transcribed with TYB Pol; in YDRCTY1-3 TYB is mutant and probably non-functional [Source:SGD;Acc:S000007394]	-	gene	Name match	0	1	5.23985	4.90149	5.45328	8.13526
YDR262W	IV	993134	993952	+	YDR262W	YDR262W	Putative protein of unknown function; green fluorescent protein (GFP)-fusion protein localizes to the vacuole and is induced in response to the DNA-damaging agent MMS; gene expression increases in response to Zymoliase treatment [Source:SGD;Acc:S000002670]	+	gene	Name match	0	1	8.65898	8.62276	9.27664	9.04093
DIN7	IV	994242	995534	-	DIN7	YDR263C	Mitochondrial nuclease functioning in DNA repair and replication, modulates the stability of the mitochondrial genome, induced by exposure to mutagens, also induced during meiosis at a time nearly coincident with commitment to recombination [Source:SGD;Acc:S000002671]	-	gene	Name match	0	1	6.52502	7.3049	7.38864	6.83689
CCC2	IV	1005675	1008689	+	CCC2	YDR270W	Cu(+2)-transporting P-type ATPase, required for export of copper from the cytosol into an extracytosolic compartment; has similarity to human proteins involved in Menkes and Wilsons diseases [Source:SGD;Acc:S000002678]	+	gene	Name match	0	1	7.95353	8.42409	9.04822	7.72568
BSC2	IV	1012252	1012959	+	BSC2	YDR275W	Protein of unknown function, ORF exhibits genomic organization compatible with a translational readthrough-dependent mode of expression [Source:SGD;Acc:S000002683]	+	gene	Name match	0	1	8.38156	7.28894	8.5751	7.92753
MTH1	IV	1014401	1015702	-	MTH1	YDR277C	Negative regulator of the glucose-sensing signal transduction pathway, required for repression of transcription by Rgt1p; interacts with Rgt1p and the Snf3p and Rgt2p glucose sensors; phosphorylated by Yck1p, triggering Mth1p degradation [Source:SGD;Acc:S000002685]	-	gene	Name match	0	2	7.56856	5.7338	8.47031	7.52261
RRP45	IV	1020747	1021664	+	RRP45	YDR280W	Exosome non-catalytic core component; involved in 3'-5' RNA processing and degradation in both the nucleus and the cytoplasm; has similarity to E. coli RNase PH and to human hRrp45p (PM/SCL-75, EXOSC9) [Source:SGD;Acc:S000002688]	+	gene	Name match	0	2	10.0618	9.18182	9.64427	9.11231
PHM6	IV	1022007	1022321	-	PHM6	YDR281C	Protein of unknown function, expression is regulated by phosphate levels [Source:SGD;Acc:S000002689]	-	gene	Name match	0	3	8.35378	0.323817	6.41822	6.51021
ZIP1	IV	1032436	1035063	+	ZIP1	YDR285W	Transverse filament protein of the synaptonemal complex; required for normal levels of meiotic recombination and pairing between homologous chromosome during meiosis; potential Cdc28p substrate [Source:SGD;Acc:S000002693]	+	gene	Name match	0	1	7.47031	7.4428	8.21937	7.2974
YDR286C	IV	1035231	1035575	-	YDR286C	YDR286C	Putative protein of unknown function; predicted to have thiol-disulfide oxidoreductase active site [Source:SGD;Acc:S000002694]	-	gene	Name match	0	1	6.6496	5.67709	6.27822	6.16999
SRP101	IV	1043146	1045011	-	SRP101	YDR292C	Signal recognition particle (SRP) receptor alpha subunit; contain GTPase domains; involved in SRP-dependent protein targeting; interacts with the beta subunit, Srp102p [Source:SGD;Acc:S000002700]	-	gene	Name match	0	1	10.6703	10.6062	10.0825	10.2865
SSD1	IV	1045640	1049392	-	SSD1	YDR293C	Translational repressor with a role in polar growth and wall integrity; regulated by Cbk1p phosphorylation to effect bud-specific translational control and localization of specific mRNAs; interacts with TOR pathway components; contains a functional /.../inal nuclear localization sequence and nucleocytoplasmic shuttling appears to be critical to Ssd1p function [Source:SGD;Acc:S000002701]	-	gene	Name match	0	1	10.6645	11.2409	10.9946	10.8727
HDA2	IV	1052623	1054647	-	HDA2	YDR295C	Subunit of a possibly tetrameric trichostatin A-sensitive class II histone deacetylase complex containing an Hda1p homodimer and an Hda2p-Hda3p heterodimer; involved in telomere maintenance [Source:SGD;Acc:S000002703]	-	gene	Name match	0	2	8.60366	9.17927	9.23177	8.78514
BFR2	IV	1059627	1061231	+	BFR2	YDR299W	Essential protein that is a component of 90S preribosomes; may be involved in rRNA processing; multicopy suppressor of sensitivity to Brefeldin A; expression is induced during lag phase and also by cold shock [Source:SGD;Acc:S000002707]	+	gene	Name match	0	2	11.1241	10.4379	11.1055	10.6038
PRO1	IV	1061505	1062791	-	PRO1	YDR300C	Gamma-glutamyl kinase, catalyzes the first step in proline biosynthesis [Source:SGD;Acc:S000002708]	-	gene	Name match	0	1	10.3457	10.3373	9.84834	9.97308
GPI11	IV	1067731	1068390	+	GPI11	YDR302W	ER membrane protein involved in a late step of glycosylphosphatidylinositol (GPI) anchor assembly; involved in the addition of phosphoethanolamine to the multiply mannosylated GPI intermediate; human PIG-Fp is a functional homolog [Source:SGD;Acc:S000002710]	+	gene	Name match	0	1	8.83748	8.27677	8.71802	8.59074
GIC2	IV	1079048	1080199	-	GIC2	YDR309C	Redundant rho-like GTPase Cdc42p effector; homolog of Gic1p; involved in initiation of budding and cellular polarization; interacts with Cdc42p via the Cdc42/Rac-interactive binding (CRIB) domain and with PI(4,5)P2 via a polybasic region [Source:SGD;Acc:S000002717]	-	gene	Name match	0	3	8.29354	8.87968	9.65854	10.3975
TFB1	IV	1085065	1086993	+	TFB1	YDR311W	Subunit of TFIIH and nucleotide excision repair factor 3 complexes, required for nucleotide excision repair, target for transcriptional activators [Source:SGD;Acc:S000002719]	+	gene	Name match	0	1	9.20584	9.12433	9.31969	8.66347
PIB1	IV	1089219	1090079	-	PIB1	YDR313C	RING-type ubiquitin ligase of the endosomal and vacuolar membranes, binds phosphatidylinositol(3)-phosphate; contains a FYVE finger domain [Source:SGD;Acc:S000002721]	-	gene	Name match	0	1	6.82336	7.28433	7.95828	7.11444
YDR316W-A	IV	1096064	1097386	+	YDR316W-A	YDR316W-A	Retrotransposon TYA Gag gene co-transcribed with TYB Pol; translated as TYA or TYA-TYB polyprotein; Gag is a nucleocapsid protein that is the structural constituent of virus-like particles (VLPs); similar to retroviral Gag [Source:SGD;Acc:S000007398]	+	gene	Name match	0	1	4.93089	4.23256	4.98652	6.7927
YDR316W-B	IV	1096064	1101332	+	YDR316W-B	YDR316W-B	Retrotransposon TYA Gag and TYB Pol genes; transcribed/translated as one unit; polyprotein is processed to make a nucleocapsid-like protein (Gag), reverse transcriptase (RT), protease (PR), and integrase (IN); similar to retroviral genes [Source:SGD;Acc:S000007399]	+	gene	Name match	0	2	9.26016	8.93899	9.79373	11.6077
HIM1	IV	1102184	1103428	+	HIM1	YDR317W	Protein of unknown function involved in DNA repair [Source:SGD;Acc:S000002725]	+	gene	Name match	0	1	5.60036	3.43858	5.98511	6.42579
ASP1	IV	1108702	1109847	+	ASP1	YDR321W	Cytosolic L-asparaginase, involved in asparagine catabolism [Source:SGD;Acc:S000002729]	+	gene	Name match	0	1	10.865	11.1838	10.242	10.6998
PEP7	IV	1112480	1114027	-	PEP7	YDR323C	Multivalent adaptor protein that facilitates vesicle-mediated vacuolar protein sorting by ensuring high-fidelity vesicle docking and fusion, which are essential for targeting of vesicles to the endosome; required for vacuole inheritance [Source:SGD;Acc:S000002731]	-	gene	Name match	0	1	6.93601	6.96974	7.82962	6.68292
SKP1	IV	1125434	1126018	-	SKP1	YDR328C	Evolutionarily conserved kinetochore protein that is part of multiple protein complexes, including the SCF ubiquitin ligase complex, the CBF3 complex that binds centromeric DNA, and the RAVE complex that regulates assembly of the V-ATPase [Source:SGD;Acc:S000002736]	-	gene	Name match	0	1	10.7712	10.5186	9.86926	10.1875
MSN5	IV	1141168	1144842	+	MSN5	YDR335W	Karyopherin involved in nuclear import and export of proteins, including import of replication protein A and export of Swi6p, Far1p, and Pho4p; required for re-export of mature tRNAs after their retrograde import from the cytoplasm [Source:SGD;Acc:S000002743]	+	gene	Name match	0	1	10.2917	10.9182	10.4109	10.3883
YDR336W	IV	1145092	1146036	+	YDR336W	YDR336W	Putative protein of unknown function; sumoylated under stress conditions in a genome wide study; YDR336W is not an essential gene [Source:SGD;Acc:S000002744]	+	gene	Name match	0	1	7.6989	6.70867	7.5397	7.18276
FCF1	IV	1149951	1150520	-	FCF1	YDR339C	Putative PINc domain nuclease required for early cleavages of 35S pre-rRNA and maturation of 18S rRNA; component of the SSU (small subunit) processome involved in 40S ribosomal subunit biogenesis; copurifies with Faf1p [Source:SGD;Acc:S000002747]	-	gene	Name match	0	2	9.72553	9.22373	9.37688	9.01181
YDR341C	IV	1151803	1153626	-	YDR341C	YDR341C	Arginyl-tRNA synthetase, proposed to be cytoplasmic but the authentic, non-tagged protein is detected in highly purified mitochondria in high-throughput studies [Source:SGD;Acc:S000002749]	-	gene	Name match	0	2	12.377	12.419	11.5385	11.8686
HXT7	IV	1154216	1155928	-	HXT7	YDR342C	High-affinity glucose transporter of the major facilitator superfamily, nearly identical to Hxt6p, expressed at high basal levels relative to other HXTs, expression repressed by high glucose levels [Source:SGD;Acc:S000002750]	-	gene	Name match	0	2	9.54855	9.91432	11.0946	11.1605
HXT6	IV	1159608	1161320	-	HXT6	YDR343C	High-affinity glucose transporter of the major facilitator superfamily, nearly identical to Hxt7p, expressed at high basal levels relative to other HXTs, repression of expression by high glucose requires SNF3 [Source:SGD;Acc:S000002751]	-	gene	Name match	0	2	9.68569	9.73178	11.0116	11.0553
HXT3	IV	1162957	1164660	-	HXT3	YDR345C	Low affinity glucose transporter of the major facilitator superfamily, expression is induced in low or high glucose conditions [Source:SGD;Acc:S000002753]	-	gene	Name match	0	1	13.8908	11.9097	13.6603	13.7626
SVF1	IV	1167214	1168659	-	SVF1	YDR346C	Protein with a potential role in cell survival pathways, required for the diauxic growth shift; expression in mammalian cells increases survival under conditions inducing apoptosis; mutant has increased aneuploidy tolerance [Source:SGD;Acc:S000002754]	-	gene	Name match	0	2	11.9211	11.5906	11.4111	11.325
YPS7	IV	1172386	1174176	-	YPS7	YDR349C	Putative GPI-anchored aspartic protease, member of the yapsin family of proteases involved in cell wall growth and maintenance; located in the cytoplasm and endoplasmic reticulum [Source:SGD;Acc:S000002757]	-	gene	Name match	0	1	10.107	10.7087	10.3484	10.4112
ATP22	IV	1176120	1178174	-	ATP22	YDR350C	Specific translational activator for the mitochondrial ATP6 mRNA, encoding a subunit of F1F0 ATP synthase; localized to the mitochondrial inner membrane [Source:SGD;Acc:S000002758]	-	gene	Name match	0	1	8.47408	8.75977	9.0241	8.60506
SBE2	IV	1178666	1181260	+	SBE2	YDR351W	Protein involved in the transport of cell wall components from the Golgi to the cell surface; required for bud growth [Source:SGD;Acc:S000002759]	+	gene	Name match	0	1	9.41057	9.5211	9.97026	9.31341
YDR352W	IV	1181801	1182754	+	YDR352W	YDR352W	Putative protein of unknown function [Source:SGD;Acc:S000002760]	+	gene	Name match	0	1	8.93273	8.72269	8.18399	8.70291
TRR1	IV	1183299	1184258	+	TRR1	YDR353W	Cytoplasmic thioredoxin reductase, key regulatory enzyme that determines the redox state of the thioredoxin system, which acts as a disulfide reductase system and protects cells against both oxidative and reductive stress [Source:SGD;Acc:S000002761]	+	gene	Name match	0	1	12.2073	12.5805	11.6289	11.9829
TRP4	IV	1184747	1185889	+	TRP4	YDR354W	Anthranilate phosphoribosyl transferase of the tryptophan biosynthetic pathway, catalyzes the phosphoribosylation of anthranilate, subject to the general control system of amino acid biosynthesis [Source:SGD;Acc:S000002762]	+	gene	Name match	0	2	9.83994	9.64163	9.08169	9.20646
GGA1	IV	1190059	1191732	+	GGA1	YDR358W	Golgi-localized protein with homology to gamma-adaptin, interacts with and regulates Arf1p and Arf2p in a GTP-dependent manner in order to facilitate traffic through the late Golgi [Source:SGD;Acc:S000002766]	+	gene	Name match	0	3	7.25672	8.24322	8.34734	7.95967
BCP1	IV	1195412	1196263	-	BCP1	YDR361C	Essential protein involved in nuclear export of Mss4p, which is a lipid kinase that generates phosphatidylinositol 4,5-biphosphate and plays a role in actin cytoskeleton organization and vesicular transport [Source:SGD;Acc:S000002769]	-	gene	Name match	0	3	10.5469	9.97847	9.79879	9.72233
ESC2	IV	1199183	1200553	+	ESC2	YDR363W	Sumo-like domain protein; prevents accumulation of toxic intermediates during replication-associated recombinational repair; roles in silencing, lifespan, chromatid cohesion and the intra-S-phase DNA damage checkpoint; RENi family member [Source:SGD;Acc:S000002771]	+	gene	Name match	0	1	8.15326	7.51897	8.16145	8.2849
CDC40	IV	1202843	1204210	-	CDC40	YDR364C	Pre-mRNA splicing factor, important for catalytic step II of pre-mRNA splicing and plays a role in cell cycle progression; required for DNA synthesis during mitosis and meiosis; has WD repeats [Source:SGD;Acc:S000002772]	-	gene	Name match	0	1	8.78656	8.28756	8.56803	8.52375
YDR365W-A	IV	1206997	1208319	+	YDR365W-A	YDR365W-A	Retrotransposon TYA Gag gene co-transcribed with TYB Pol; translated as TYA or TYA-TYB polyprotein; Gag is a nucleocapsid protein that is the structural constituent of virus-like particles (VLPs); similar to retroviral Gag [Source:SGD;Acc:S000007400]	+	gene	Name match	0	1	6.03962	5.26174	6.14975	9.04902
YDR365W-B	IV	1206997	1212265	+	YDR365W-B	YDR365W-B	Retrotransposon TYA Gag and TYB Pol genes; transcribed/translated as one unit; polyprotein is processed to make a nucleocapsid-like protein (Gag), reverse transcriptase (RT), protease (PR), and integrase (IN); similar to retroviral genes [Source:SGD;Acc:S000007401]	+	gene	Name match	0	1	9.31349	9.15503	9.76389	12.2082
KEI1	IV	1212848	1213614	+	KEI1	YDR367W	Component of inositol phosphorylceramide (IPC) synthase; forms a complex with Aur1p and regulates its activity; required for IPC synthase complex localization to the Golgi; post-translationally processed by Kex2p; KEI1 is an essential gene [Source:SGD;Acc:S000002775]	+	gene	Name match	0	1	9.36972	9.16779	9.08495	8.72754
VPS74	IV	1221112	1222149	-	VPS74	YDR372C	Protein required for Golgi localization of glycosyltransferases; binds the cytosolic domains of Golgi glycosyltransferases; binding to PtdIns4P required for Golgi targeting and function; tetramer formation required for function [Source:SGD;Acc:S000002780]	-	gene	Name match	0	1	10.9507	10.8793	10.4532	10.4659
YDR374W-A	IV	1224757	1225026	+	YDR374W-A	YDR374W-A	Putative protein of unknown function [Source:SGD;Acc:S000113553]	+	gene	Name match	0	1	6.71168	5.56158	6.67295	6.56833
LSM6	IV	1229349	1229609	-	LSM6	YDR378C	Lsm (Like Sm) protein; part of heteroheptameric complexes (Lsm2p-7p and either Lsm1p or 8p): cytoplasmic Lsm1p complex involved in mRNA decay; nuclear Lsm8p complex part of U6 snRNP and possibly involved in processing tRNA, snoRNA, and rRNA [Source:SGD;Acc:S000002786]	-	gene	Name match	0	2	9.17155	8.8423	8.26325	8.3956
ARO10	IV	1234218	1236125	+	ARO10	YDR380W	Phenylpyruvate decarboxylase, catalyzes decarboxylation of phenylpyruvate to phenylacetaldehyde, which is the first specific step in the Ehrlich pathway [Source:SGD;Acc:S000002788]	+	gene	Name match	0	2	7.00307	3.72125	5.07834	6.77708
YRA1	IV	1236558	1238004	+	YRA1	YDR381W	RNA binding protein required for export of poly(A)+ mRNA from the nucleus; proposed to couple mRNA export with 3' end processing via its interactions with Mex67p and Pcf11p; functionally redundant with Yra2p, another REF family member [Source:SGD;Acc:S000002789]	+	gene	Name match	0	3	12.0771	11.565	12.8599	11.3993
RPP2B	IV	1239492	1239824	+	RPP2B	YDR382W	Ribosomal protein P2 beta, a component of the ribosomal stalk, which is involved in the interaction between translational elongation factors and the ribosome; regulates the accumulation of P1 (Rpp1Ap and Rpp1Bp) in the cytoplasm [Source:SGD;Acc:S000002790]	+	gene	Name match	0	2	13.6477	13.7841	12.8182	13.1472
ATO3	IV	1241204	1242031	-	ATO3	YDR384C	Plasma membrane protein, regulation pattern suggests a possible role in export of ammonia from the cell; phosphorylated in mitochondria; member of the TC 9.B.33 YaaH family of putative transporters [Source:SGD;Acc:S000002792]	-	gene	Name match	0	1	10.2919	9.56464	9.87227	9.0624
EFT2	IV	1243230	1245758	+	EFT2	YDR385W	Elongation factor 2 (EF-2), also encoded by EFT1; catalyzes ribosomal translocation during protein synthesis; contains diphthamide, the unique posttranslationally modified histidine residue specifically ADP-ribosylated by diphtheria toxin [Source:SGD;Acc:S000002793]	+	gene	Name match	0	2	14.7116	15.2416	13.9037	14.4081
YDR387C	IV	1248154	1249821	-	YDR387C	YDR387C	Putative transporter, member of the sugar porter family; YDR387C is not an essential gene [Source:SGD;Acc:S000002795]	-	gene	Name match	0	2	7.79864	8.64977	8.45456	8.26761
SAC7	IV	1252537	1254501	+	SAC7	YDR389W	GTPase activating protein (GAP) for Rho1p, involved in signaling to the actin cytoskeleton, null mutations suppress tor2 mutations and temperature sensitive mutations in actin; potential Cdc28p substrate [Source:SGD;Acc:S000002797]	+	gene	Name match	0	1	9.00625	8.95093	9.7572	9.04419
YDR391C	IV	1257358	1258056	-	YDR391C	YDR391C	Putative protein of unknown function, possibly involved in zinc homeostasis; Bdf1p-dependent transcription induced by salt stress; green fluorescent protein (GFP)-fusion protein localizes to both the cytoplasm and the nucleus [Source:SGD;Acc:S000002799]	-	gene	Name match	0	2	6.99337	6.21018	7.75724	7.7953
SPT3	IV	1258696	1259709	+	SPT3	YDR392W	Subunit of the SAGA and SAGA-like transcriptional regulatory complexes, interacts with Spt15p to activate transcription of some RNA polymerase II-dependent genes, also functions to inhibit transcription at some promoters [Source:SGD;Acc:S000002800]	+	gene	Name match	0	1	8.54727	0.171813	8.41994	8.25354
NCB2	IV	1266366	1266898	-	NCB2	YDR397C	Subunit of a heterodimeric NC2 transcription regulator complex with Bur6p; complex binds to TBP and can repress transcription by preventing preinitiation complex assembly or stimulate activated transcription; homologous to human NC2beta [Source:SGD;Acc:S000002805]	-	gene	Name match	0	2	9.37865	7.76051	8.98115	8.78414
HPT1	IV	1270068	1270733	+	HPT1	YDR399W	Dimeric hypoxanthine-guanine phosphoribosyltransferase, catalyzes the formation of both inosine monophosphate and guanosine monophosphate; mutations in the human homolog HPRT1 can cause Lesch-Nyhan syndrome and Kelley-Seegmiller syndrome [Source:SGD;Acc:S000002807]	+	gene	Name match	0	3	12.1008	10.9295	11.4625	11.3427
DIT2	IV	1272234	1273703	-	DIT2	YDR402C	N-formyltyrosine oxidase, sporulation-specific microsomal enzyme involved in the production of N,N-bisformyl dityrosine required for spore wall maturation, homologous to cytochrome P-450s [Source:SGD;Acc:S000002810]	-	gene	Name match	0	1	2.53307	3.2744	3.5139	4.73276
DIT1	IV	1274602	1276212	+	DIT1	YDR403W	Sporulation-specific enzyme required for spore wall maturation, involved in the production of a soluble LL-dityrosine-containing precursor of the spore wall; transcripts accumulate at the time of prospore enclosure [Source:SGD;Acc:S000002811]	+	gene	Name match	0	2	4.82778	2.86694	5.6613	6.1862
MRP20	IV	1277646	1278437	+	MRP20	YDR405W	Mitochondrial ribosomal protein of the large subunit [Source:SGD;Acc:S000002813]	+	gene	Name match	0	1	8.56061	8.11058	9.08087	8.6086
PDR15	IV	1279210	1283799	+	PDR15	YDR406W	Plasma membrane ATP binding cassette (ABC) transporter, multidrug transporter and general stress response factor implicated in cellular detoxification; regulated by Pdr1p, Pdr3p and Pdr8p; promoter contains a PDR responsive element [Source:SGD;Acc:S000002814]	+	gene	Name match	0	2	8.08387	8.15773	8.98864	8.71799
TRS120	IV	1284069	1287938	-	TRS120	YDR407C	One of 10 subunits of the transport protein particle (TRAPP) complex of the cis-Golgi which mediates vesicle docking and fusion; involved in endoplasmic reticulum (ER) to Golgi membrane traffic [Source:SGD;Acc:S000002815]	-	gene	Name match	0	1	9.63519	10.1971	9.75745	9.66136
ADE8	IV	1288215	1288859	-	ADE8	YDR408C	Phosphoribosyl-glycinamide transformylase, catalyzes a step in the 'de novo' purine nucleotide biosynthetic pathway [Source:SGD;Acc:S000002816]	-	gene	Name match	0	1	9.74457	9.20334	9.0045	9.37016
SIZ1	IV	1289406	1292120	+	SIZ1	YDR409W	SUMO/Smt3 ligase that promotes the attachment of sumo (Smt3p; small ubiquitin-related modifier) to proteins; binds Ubc9p and may bind septins; specifically required for sumoylation of septins in vivo; localized to the septin ring [Source:SGD;Acc:S000002817]	+	gene	Name match	0	1	8.08269	8.45946	8.68842	8.46039
STE14	IV	1292372	1293091	-	STE14	YDR410C	Farnesyl cysteine-carboxyl methyltransferase, mediates the carboxyl methylation step during C-terminal CAAX motif processing of a-factor and RAS proteins in the endoplasmic reticulum, localizes to the ER membrane [Source:SGD;Acc:S000002818]	-	gene	Name match	0	1	7.15308	7.36628	7.18243	8.10226
DFM1	IV	1293369	1294394	-	DFM1	YDR411C	Endoplasmic reticulum (ER) localized protein involved in ER-associated protein degradation (ERAD), ER stress and homeostasis; interacts with components of ERAD-L and ERAD-C and Cdc48p; derlin-like family member similar to Der1p [Source:SGD;Acc:S000002819]	-	gene	Name match	0	2	8.19368	8.91918	8.25624	8.73173
RRP17	IV	1294693	1295400	+	RRP17	YDR412W	Component of the pre-60S pre-ribosomal particle; required for cell viability under standard (aerobic) conditions but not under anaerobic conditions; exonuclease required for 5&#8242; end processing of pre-60S ribosomal RNA [Source:SGD;Acc:S000002820]	+	gene	Name match	0	2	10.3235	9.47034	9.86325	9.78464
RPL12B	IV	1301616	1302113	+	RPL12B	YDR418W	Protein component of the large (60S) ribosomal subunit, nearly identical to Rpl12Ap; rpl12a rpl12b double mutant exhibits slow growth and slow translation; has similarity to E. coli L11 and rat L12 ribosomal proteins [Source:SGD;Acc:S000002826]	+	gene	Name match	0	2	14.0264	13.9468	13.0453	13.2263
HKR1	IV	1306267	1311675	+	HKR1	YDR420W	Mucin family member that functions as an osmosensor in the Sho1p-mediated HOG pathway with Msb2p; proposed to be a negative regulator of filamentous growth; mutant displays defects in beta-1,3 glucan synthesis and bud site selection [Source:SGD;Acc:S000002828]	+	gene	Name match	0	1	9.79126	9.79963	10.1069	10.3254
CAD1	IV	1318046	1319275	-	CAD1	YDR423C	AP-1-like basic leucine zipper (bZIP) transcriptional activator involved in stress responses, iron metabolism, and pleiotropic drug resistance; controls a set of genes involved in stabilizing proteins; binds consensus sequence TTACTAA [Source:SGD;Acc:S000002831]	-	gene	Name match	0	1	7.86734	8.47805	7.94008	8.06516
SNX41	IV	1320064	1321941	+	SNX41	YDR425W	Sorting nexin, involved in the retrieval of late-Golgi SNAREs from the post-Golgi endosome to the trans-Golgi network; interacts with Snx4p [Source:SGD;Acc:S000002833]	+	gene	Name match	0	2	7.59532	8.33909	8.42953	7.79238
BNA7	IV	1323454	1324239	-	BNA7	YDR428C	Formylkynurenine formamidase, involved in the de novo biosynthesis of NAD from tryptophan via kynurenine [Source:SGD;Acc:S000002836]	-	gene	Name match	0	1	8.1617	8.08757	6.90166	7.94525
TIF35	IV	1324477	1325301	-	TIF35	YDR429C	eIF3g subunit of the core complex of translation initiation factor 3 (eIF3), which is essential for translation; stimulates resumption of ribosomal scanning during translation reinitiation [Source:SGD;Acc:S000002837]	-	gene	Name match	0	2	12.4265	12.0622	11.5716	11.6954
DOT1	IV	1342493	1344241	+	DOT1	YDR440W	Nucleosomal histone H3-Lys79 methylase; methylation is required for telomeric silencing, meiotic checkpoint control, and DNA damage response [Source:SGD;Acc:S000002848]	+	gene	Name match	0	1	8.94861	8.49367	8.39684	8.59818
SSN2	IV	1345676	1349938	-	SSN2	YDR443C	Subunit of the RNA polymerase II mediator complex; associates with core polymerase subunits to form the RNA polymerase II holoenzyme; required for stable association of Srb10p-Srb11p kinase; essential for transcriptional regulation [Source:SGD;Acc:S000002851]	-	gene	Name match	0	1	8.4722	8.67274	8.57484	8.98694
RPS17B	IV	1354829	1355553	-	RPS17B	YDR447C	Ribosomal protein 51 (rp51) of the small (40s) subunit; nearly identical to Rps17Ap and has similarity to rat S17 ribosomal protein [Source:SGD;Acc:S000002855]	-	gene	Name match	0	2	13.945	13.0314	12.43	12.4734
ADA2	IV	1356065	1357369	+	ADA2	YDR448W	Transcription coactivator, component of the ADA and SAGA transcriptional adaptor/HAT (histone acetyltransferase) complexes [Source:SGD;Acc:S000002856]	+	gene	Name match	0	1	8.49733	8.11493	7.97088	8.24838
RPS18A	IV	1359923	1360798	+	RPS18A	YDR450W	Protein component of the small (40S) ribosomal subunit; nearly identical to Rps18Bp and has similarity to E. coli S13 and rat S18 ribosomal proteins [Source:SGD;Acc:S000002858]	+	gene	Name match	0	2	13.92	13.668	12.6626	13.1703
PPN1	IV	1362878	1364902	+	PPN1	YDR452W	Vacuolar endopolyphosphatase with a role in phosphate metabolism; functions as a homodimer [Source:SGD;Acc:S000002860]	+	gene	Name match	0	1	10.9807	11.8181	10.8572	11.3542
GUK1	IV	1366264	1366827	-	GUK1	YDR454C	Guanylate kinase, converts GMP to GDP; required for growth and mannose outer chain elongation of cell wall N-linked glycoproteins [Source:SGD;Acc:S000002862]	-	gene	Name match	0	1	11.3046	11.7139	10.648	10.9511
NHX1	IV	1367485	1369386	+	NHX1	YDR456W	Na+/H+ and K+/H+ exchanger, required for intracellular sequestration of Na+ and K+; located in the vacuole and late endosome compartments; required for osmotolerance to acute hypertonic shock and for vacuolar fusion [Source:SGD;Acc:S000002864]	+	gene	Name match	0	1	9.68334	10.4212	9.56351	9.86438
TOM1	IV	1369790	1379596	+	TOM1	YDR457W	E3 ubiquitin ligase of the hect-domain class; has a role in mRNA export from the nucleus and may regulate transcriptional coactivators; involved in degradation of excess histones [Source:SGD;Acc:S000002865]	+	gene	Name match	0	2	11.2148	11.8877	10.5716	11.2558
TLG1	IV	1398026	1398700	-	TLG1	YDR468C	Essential t-SNARE that forms a complex with Tlg2p and Vti1p and mediates fusion of endosome-derived vesicles with the late Golgi; binds the docking complex VFT (Vps fifty-three) through interaction with Vps51p [Source:SGD;Acc:S000002876]	-	gene	Name match	0	2	9.358	8.49377	8.80549	8.77076
SDC1	IV	1399015	1399542	+	SDC1	YDR469W	Subunit of the COMPASS (Set1C) complex, which methylates lysine 4 of histone H3 and is required in chromatin silencing at telomeres; contains a Dpy-30 domain that mediates interaction with Bre2p; similar to C. elegans and human DPY-30 [Source:SGD;Acc:S000002877]	+	gene	Name match	0	3	8.82537	8.13312	8.22583	8.08675
RPL27B	IV	1401770	1402564	+	RPL27B	YDR471W	Protein component of the large (60S) ribosomal subunit, nearly identical to Rpl27Ap and has similarity to rat L27 ribosomal protein [Source:SGD;Acc:S000002879]	+	gene	Name match	0	2	12.9934	12.6787	11.837	12.1302
SNM1	IV	1414575	1415171	+	SNM1	YDR478W	Subunit of RNase MRP, which cleaves pre-rRNA and has a role in cell cycle-regulated degradation of daughter cell-specific mRNAs; binds to the NME1 RNA subunit of RNase MRP [Source:SGD;Acc:S000002886]	+	gene	Name match	0	1	7.30201	6.44497	7.15253	6.91278
PHO8	IV	1418550	1420250	-	PHO8	YDR481C	Repressible vacuolar alkaline phosphatase; regulated by levels of Pi and by Pho4p, Pho9p, Pho80p, Pho81p and Pho85p; dephosphorylates phosphotyrosyl peptides; contributes to NAD+ metabolism by producing nicotinamide riboside from NMN [Source:SGD;Acc:S000002889]	-	gene	Name match	0	3	11.6832	10.4763	11.022	10.9516
CWC21	IV	1420431	1420838	-	CWC21	YDR482C	Protein involved in RNA splicing by the spliceosome; component of a complex containing Cef1p; interacts genetically with ISY1 and BUD13; may bind RNA; has similarity to S. pombe Cwf21p [Source:SGD;Acc:S000002890]	-	gene	Name match	0	1	7.85071	7.1492	7.67532	7.62628
VPS72	IV	1424820	1427207	-	VPS72	YDR485C	Htz1p-binding component of the SWR1 complex, which exchanges histone variant H2AZ (Htz1p) for chromatin-bound histone H2A; required for vacuolar protein sorting [Source:SGD;Acc:S000002893]	-	gene	Name match	0	1	9.44356	9.27291	10.0171	9.4215
PAC11	IV	1429188	1430789	-	PAC11	YDR488C	Dynein intermediate chain, acts in the cytoplasmic dynein pathway, forms cortical cytoplasmic microtubule capture site with Num1p; null mutant is defective in nuclear migration, essential in the absence of CIN8 [Source:SGD;Acc:S000002896]	-	gene	Name match	0	1	8.07049	7.73138	8.07279	8.74792
SLD5	IV	1431012	1431896	+	SLD5	YDR489W	Subunit of the GINS complex (Sld5p, Psf1p, Psf2p, Psf3p), which is localized to DNA replication origins and implicated in assembly of the DNA replication machinery [Source:SGD;Acc:S000002897]	+	gene	Name match	0	1	7.19696	6.84985	7.88428	7.32492
IZH1	IV	1434924	1435874	+	IZH1	YDR492W	Membrane protein involved in zinc ion homeostasis, member of the four-protein IZH family; transcription is regulated directly by Zap1p, expression induced by zinc deficiency and fatty acids; deletion increases sensitivity to elevated zinc [Source:SGD;Acc:S000002900]	+	gene	Name match	0	2	10.3717	8.8563	9.85805	10.0474
VPS3	IV	1438115	1441150	-	VPS3	YDR495C	Component of CORVET tethering complex; cytoplasmic protein required for the sorting and processing of soluble vacuolar proteins, acidification of the vacuolar lumen, and assembly of the vacuolar H+-ATPase [Source:SGD;Acc:S000002903]	-	gene	Name match	0	1	8.51602	8.90903	9.25885	8.45632
PUF6	IV	1441433	1443403	-	PUF6	YDR496C	Pumilio-homology domain protein that binds the 3' UTR of ASH1 mRNA and represses its translation, resulting in proper asymmetric localization of ASH1 mRNA; also co-sediments with the 60S ribosomal subunit and is required for its biogenesis [Source:SGD;Acc:S000002904]	-	gene	Name match	0	2	11.7779	11.2258	11.4259	11.2838
RPL37B	IV	1450198	1450853	-	RPL37B	YDR500C	Protein component of the large (60S) ribosomal subunit, has similarity to Rpl37Ap and to rat L37 ribosomal protein [Source:SGD;Acc:S000002908]	-	gene	Name match	0	2	13.1518	13.0135	12.1516	12.3435
PLM2	IV	1451353	1452918	+	PLM2	YDR501W	Forkhead Associated domain containing protein and putative transcription factor found associated with chromatin; target of SBF transcription factor; induced in response to DNA damaging agents and deletion of telomerase; similar to TOS4 [Source:SGD;Acc:S000002909]	+	gene	Name match	0	1	6.48131	5.9669	6.59938	7.59795
SAM2	IV	1453310	1454464	-	SAM2	YDR502C	S-adenosylmethionine synthetase, catalyzes transfer of the adenosyl group of ATP to the sulfur atom of methionine; one of two differentially regulated isozymes (Sam1p and Sam2p) [Source:SGD;Acc:S000002910]	-	gene	Name match	0	2	10.7577	11.7364	10.0994	10.2484
GIN4	IV	1462358	1465786	-	GIN4	YDR507C	Protein kinase involved in bud growth and assembly of the septin ring, proposed to have kinase-dependent and kinase-independent activities; undergoes autophosphorylation; similar to Kcc4p and Hsl1p [Source:SGD;Acc:S000002915]	-	gene	Name match	0	1	9.96167	10.6179	10.0488	10.3752
GRX2	IV	1471017	1471448	+	GRX2	YDR513W	Cytoplasmic glutaredoxin, thioltransferase, glutathione-dependent disulfide oxidoreductase involved in maintaining redox state of target proteins, also exhibits glutathione peroxidase activity, expression induced in response to stress [Source:SGD;Acc:S000002921]	+	gene	Name match	0	1	9.27782	10.4561	9.30316	9.25086
YDR514C	IV	1471548	1472999	-	YDR514C	YDR514C	Protein of unknown function that localizes to mitochondria; overexpression of YDR514C affects endocytic protein trafficking [Source:SGD;Acc:S000002922]	-	gene	Name match	0	1	8.96933	8.67276	7.31852	8.65764
SLF1	IV	1473429	1474772	+	SLF1	YDR515W	RNA binding protein that associates with polysomes; proposed to be involved in regulating mRNA translation; involved in the copper-dependent mineralization of copper sulfide complexes on cell surface in cells cultured in copper salts [Source:SGD;Acc:S000002923]	+	gene	Name match	0	2	8.51282	8.46592	9.0832	8.00445
EMI2	IV	1474974	1476476	-	EMI2	YDR516C	Non-essential protein of unknown function required for transcriptional induction of the early meiotic-specific transcription factor IME1; required for sporulation; expression is regulated by glucose-repression transcription factors Mig1/2p [Source:SGD;Acc:S000002924]	-	gene	Name match	0	1	9.16687	10.0855	9.54915	9.36901
URC2	IV	1481085	1483403	-	URC2	YDR520C	Putative Zn(II)2Cys6 motif containing transcription factor; non-essential gene identified in a screen for mutants with increased levels of rDNA transcription; similar to S. kluyveri Urc2p involved in uracil catabolism [Source:SGD;Acc:S000002928]	-	gene	Name match	0	1	7.97216	8.01573	8.54563	7.78021
SPS1	IV	1485566	1487038	-	SPS1	YDR523C	Putative protein serine/threonine kinase expressed at the end of meiosis and localized to the prospore membrane, required for correct localization of enzymes involved in spore wall synthesis [Source:SGD;Acc:S000002931]	-	gene	Name match	0	1	5.09051	6.21954	5.51458	5.545
AGE1	IV	1487542	1488990	-	AGE1	YDR524C	ADP-ribosylation factor (ARF) GTPase activating protein (GAP) effector, involved in the secretory and endocytic pathways; contains C2C2H2 cysteine/histidine motif [Source:SGD;Acc:S000002932]	-	gene	Name match	0	1	9.0551	9.56345	9.20541	9.02954
SNA2	IV	1490596	1490835	+	SNA2	YDR525W-A	Protein of unknown function, has similarity to Pmp3p, which is involved in cation transport; green fluorescent protein (GFP)-fusion protein localizes to the cytoplasm in a punctate pattern [Source:SGD;Acc:S000007236]	+	gene	Name match	0	2	5.61465	6.60438	6.92787	6.42448
HLR1	IV	1494586	1495857	+	HLR1	YDR528W	Protein involved in regulation of cell wall composition and integrity and response to osmotic stress; overproduction suppresses a lysis sensitive PKC mutation; similar to Lre1p, which functions antagonistically to protein kinase A [Source:SGD;Acc:S000002936]	+	gene	Name match	0	1	7.92131	7.79335	9.1415	7.9404
CAB1	IV	1498232	1499335	+	CAB1	YDR531W	Pantothenate kinase (ATP:D-pantothenate 4'-phosphotransferase, EC 2.7.1.33); catalyzes the first committed step in the universal biosynthetic pathway for synthesis of coenzyme A (CoA); transcriptionally regulated by Upc2p via a sterol response element [Source:SGD;Acc:S000002939]	+	gene	Name match	0	1	9.82613	9.52327	9.65749	9.295
KRE28	IV	1499396	1500553	-	KRE28	YDR532C	Subunit of a kinetochore-microtubule binding complex with Spc105p that bridges centromeric heterochromatin and kinetochore MAPs and motors, and is also required for sister chromatid bi-orientation and kinetochore binding of SAC components [Source:SGD;Acc:S000002940]	-	gene	Name match	0	1	7.91238	7.6669	8.52279	7.61209
HSP31	IV	1501447	1502160	-	HSP31	YDR533C	Possible chaperone and cysteine protease with similarity to E. coli Hsp31; member of the DJ-1/ThiJ/PfpI superfamily, which includes human DJ-1 involved in Parkinson's disease; exists as a dimer and contains a putative metal-binding site [Source:SGD;Acc:S000002941]	-	gene	Name match	0	1	7.328	6.82002	7.09527	8.13128
FDC1	IV	1512094	1513605	+	FDC1	YDR539W	Putative phenylacrylic acid decarboxylase; essential for the decarboxylation of aromatic carboxylic acids to the corresponding vinyl derivatives; homolog of E. coli UbiD; GFP-fusion protein localizes to the cytoplasm [Source:SGD;Acc:S000002947]	+	gene	Name match	0	1	8.93549	7.52132	8.89543	9.23515
IRC4	IV	1517136	1517675	-	IRC4	YDR540C	Putative protein of unknown function; null mutant displays increased levels of spontaneous Rad52p foci; green fluorescent protein (GFP)-fusion protein localizes to the cytoplasm and nucleus [Source:SGD;Acc:S000002948]	-	gene	Name match	0	1	5.79449	3.12126	5.75908	6.5291
YRF1-1	IV	1526321	1531711	+	YRF1-1	YDR545W	Helicase encoded by the Y' element of subtelomeric regions, highly expressed in the mutants lacking the telomerase component TLC1; potentially phosphorylated by Cdc28p [Source:SGD;Acc:S000002953]	+	gene	Name match	0	1	9.56347	9.47018	9.15923	10.2718
YIL177C	IX	483	6147	-	YIL177C	YIL177C	Putative protein of unknown function; similarity to DNA helicases that are encoded within subtelomeric Y' elements and induced in telomerase deficient survivors [Source:SGD;Acc:S000001439]	-	gene	Name match	0	1	9.12194	9.11974	8.71754	9.86442
VTH1	IX	11492	16141	+	VTH1	YIL173W	Putative membrane glycoprotein with strong similarity to Vth2p and Pep1p/Vps10p, may be involved in vacuolar protein sorting [Source:SGD;Acc:S000001435]	+	gene	Name match	0	1	8.8106	8.48687	8.12768	8.85188
YIL169C	IX	23119	26106	-	YIL169C	YIL169C	Putative protein of unknown function; serine/threonine rich and highly similar to YOL155C, a putative glucan alpha-1,4-glucosidase; transcript is induced in both high and low pH environments; YIL169C is a non-essential gene [Source:SGD;Acc:S000001431]	-	gene	Name match	0	3	10.1741	8.6457	8.30225	5.35326
YIL165C	IX	33718	34077	-	YIL165C	YIL165C	Putative protein of unknown function; mutant exhibits mitophagy defects; in closely related species and other S. cerevisiae strain backgrounds YIL165C and adjacent ORF, YIL164C, likely constitute a single ORF encoding a nitrilase gene [Source:SGD;Acc:S000001427]	-	gene	Name match	0	1	6.76074	5.73605	6.49032	6.50053
NIT1	IX	34087	34686	-	NIT1	YIL164C	Nitrilase, member of the nitrilase branch of the nitrilase superfamily; in closely related species and other S. cerevisiae strain backgrounds YIL164C and adjacent ORF, YIL165C, likely constitute a single ORF encoding a nitrilase gene [Source:SGD;Acc:S000001426]	-	gene	Name match	0	1	6.99693	5.73642	6.36199	6.66419
YIL161W	IX	39433	40140	+	YIL161W	YIL161W	Putative protein of unknown function; green fluorescent protein (GFP)-fusion protein localizes to the cytoplasm; mRNA is enriched in Scp160p-associated mRNPs; YIL161W is a non-essential gene [Source:SGD;Acc:S000001423]	+	gene	Name match	0	1	8.26234	7.57286	8.24147	8.37588
POT1	IX	40191	41444	-	POT1	YIL160C	3-ketoacyl-CoA thiolase with broad chain length specificity, cleaves 3-ketoacyl-CoA into acyl-CoA and acetyl-CoA during beta-oxidation of fatty acids [Source:SGD;Acc:S000001422]	-	gene	Name match	0	1	0.369115	0.323817	2.38696	3.76482
AIM20	IX	46201	46815	+	AIM20	YIL158W	Putative protein of unknown function; overexpression causes a cell cycle delay or arrest; green fluorescent protein (GFP)-fusion protein localizes to the vacuole; null mutant displays elevated frequency of mitochondrial genome loss [Source:SGD;Acc:S000001420]	+	gene	Name match	0	1	9.4192	9.0029	9.71791	8.75488
YIL156W-B	IX	47690	47973	+	YIL156W-B	YIL156W-B	Putative protein of unknown function, originally identified based on homology to <i>Ashbya gossypii</i> and other related yeasts [Source:SGD;Acc:S000028511]	+	gene	Name match	0	1	7.72498	7.34154	6.84238	7.14168
GUT2	IX	51759	53708	-	GUT2	YIL155C	Mitochondrial glycerol-3-phosphate dehydrogenase; expression is repressed by both glucose and cAMP and derepressed by non-fermentable carbon sources in a Snf1p, Rsf1p, Hap2/3/4/5 complex dependent manner [Source:SGD;Acc:S000001417]	-	gene	Name match	0	2	7.79392	8.19372	9.03418	8.73271
RPL40A	IX	68708	69528	+	RPL40A	YIL148W	Fusion protein, identical to Rpl40Bp, that is cleaved to yield ubiquitin and a ribosomal protein of the large (60S) ribosomal subunit with similarity to rat L40; ubiquitin may facilitate assembly of the ribosomal protein into ribosomes [Source:SGD;Acc:S000001410]	+	gene	Name match	0	2	13.629	13.4919	12.5491	12.8555
ATG32	IX	74184	75773	-	ATG32	YIL146C	Mitochondrial-anchored transmembrane receptor that interacts with the autophagy adaptor protein, Atg11p, and is essential for mitophagy, the selective vacuolar degradation of mitochondria in response to starvation [Source:SGD;Acc:S000001408]	-	gene	Name match	0	1	7.20287	7.46089	7.86992	7.52723
TID3	IX	78074	80149	+	TID3	YIL144W	Component of the evolutionarily conserved kinetochore-associated Ndc80 complex (Ndc80p-Nuf2p-Spc24p-Spc25p); conserved coiled-coil protein involved in chromosome segregation, spindle checkpoint activity, kinetochore assembly and clustering [Source:SGD;Acc:S000001406]	+	gene	Name match	0	1	8.88053	8.73146	10.0093	8.79479
SSL2	IX	80510	83041	-	SSL2	YIL143C	Component of RNA polymerase transcription factor TFIIH holoenzyme; has DNA-dependent ATPase/helicase activity and is required, with Rad3p, for unwinding promoter DNA; interacts functionally with TFIIB and has roles in transcription start site select /.../d in gene looping to juxtapose initiation and termination regions; involved in DNA repair; homolog of human ERCC3 [Source:SGD;Acc:S000001405]	-	gene	Name match	0	1	9.58767	10.0128	10.2325	9.73526
YIL141W	IX	85053	85442	+	YIL141W	YIL141W	Dubious open reading frame unlikely to encode a functional protein, based on available experimental and comparative sequence data [Source:SGD;Acc:S000001403]	+	gene	Name match	0	1	3.38875	5.05535	4.20243	4.79552
AXL2	IX	85366	87837	+	AXL2	YIL140W	Integral plasma membrane protein required for axial budding in haploid cells, localizes to the incipient bud site and bud neck; glycosylated by Pmt4p; potential Cdc28p substrate [Source:SGD;Acc:S000001402]	+	gene	Name match	0	2	8.31323	9.33895	8.80612	9.45123
REV7	IX	87979	88716	-	REV7	YIL139C	Accessory subunit of DNA polymerase zeta, involved in translesion synthesis during post-replication repair; required for mutagenesis induced by DNA damage; involved in double-strand break repair [Source:SGD;Acc:S000001401]	-	gene	Name match	0	1	7.87448	7.18918	7.54533	7.30331
TPM2	IX	89230	89715	-	TPM2	YIL138C	Minor isoform of tropomyosin, binds to and stabilizes actin cables and filaments, which direct polarized cell growth and the distribution of several organelles; appears to have distinct and also overlapping functions with Tpm1p [Source:SGD;Acc:S000001400]	-	gene	Name match	0	1	10.7436	10.5825	9.81003	9.90611
OM45	IX	93619	94800	+	OM45	YIL136W	Protein of unknown function, major constituent of the mitochondrial outer membrane; located on the outer (cytosolic) face of the outer membrane [Source:SGD;Acc:S000001398]	+	gene	Name match	0	2	7.51638	7.91945	8.77611	8.90002
RPL16A	IX	98527	99416	-	RPL16A	YIL133C	N-terminally acetylated protein component of the large (60S) ribosomal subunit, binds to 5.8 S rRNA; has similarity to Rpl16Bp, E. coli L13 and rat L13a ribosomal proteins; transcriptionally regulated by Rap1p [Source:SGD;Acc:S000001395]	-	gene	Name match	0	2	13.3305	13.4922	12.1483	12.7298
CSM2	IX	99860	100501	-	CSM2	YIL132C	Component of the Shu complex, which promotes error-free DNA repair; Shu complex mediates inhibition of Srs2p function; required for accurate chromosome segregation during meiosis [Source:SGD;Acc:S000001394]	-	gene	Name match	0	1	6.19761	5.25141	5.29641	5.85191
ASG1	IX	102782	105676	+	ASG1	YIL130W	Zinc cluster protein proposed to function as a transcriptional regulator involved in the stress response; null mutants have a respiratory deficiency, calcofluor white sensitivity and slightly increased cycloheximide resistance [Source:SGD;Acc:S000001392]	+	gene	Name match	0	1	9.76446	9.66452	10.5756	9.73196
TAO3	IX	106107	113237	-	TAO3	YIL129C	Component of the RAM signaling network that is involved in regulation of Ace2p activity and cellular morphogenesis, interacts with protein kinase Cbk1p and also with Kic1p [Source:SGD;Acc:S000001391]	-	gene	Name match	0	1	10.1068	10.7562	9.87686	10.2943
RRT14	IX	117024	117644	-	RRT14	YIL127C	Putative protein of unknown function; identified in a screen for mutants with decreased levels of rDNA transcription; green fluorescent protein (GFP)-fusion protein localizes to the nucleolus; predicted to be involved in ribosome biogenesis [Source:SGD;Acc:S000001389]	-	gene	Name match	0	2	10.2525	9.40396	9.46934	9.68869
KGD1	IX	122689	125733	+	KGD1	YIL125W	Component of the mitochondrial alpha-ketoglutarate dehydrogenase complex, which catalyzes a key step in the tricarboxylic acid (TCA) cycle, the oxidative decarboxylation of alpha-ketoglutarate to form succinyl-CoA [Source:SGD;Acc:S000001387]	+	gene	Name match	0	1	9.80646	10.3756	10.1459	10.2569
SIM1	IX	128151	129581	+	SIM1	YIL123W	Protein of the SUN family (Sim1p, Uth1p, Nca3p, Sun4p) that may participate in DNA replication, promoter contains SCB regulation box at -300 bp indicating that expression may be cell cycle-regulated [Source:SGD;Acc:S000001385]	+	gene	Name match	0	1	11.2396	11.3778	10.7773	11.9263
POG1	IX	130610	131665	+	POG1	YIL122W	Nuclear chromatin-associated protein of unknown function; overexpression promotes recovery from pheromone induced arrest and suppresses the stress sensitivity caused by a mutation in the E3 ubiquitin ligase Rsp5p; binds upstream of BAR1 and cell cyc	+	gene	Name match	0	2	6.96375	6.78168	8.39193	7.78521
QDR2	IX	132244	133872	+	QDR2	YIL121W	Multidrug transporter of the major facilitator superfamily, required for resistance to quinidine, barban, cisplatin, and bleomycin; may have a role in potassium uptake [Source:SGD;Acc:S000001383]	+	gene	Name match	0	3	10.6389	7.72651	9.19501	8.89485
RPI1	IX	136654	137877	-	RPI1	YIL119C	Putative transcriptional regulator; overexpression suppresses the heat shock sensitivity of wild-type RAS2 overexpression and also suppresses the cell lysis defect of an mpk1 mutation [Source:SGD;Acc:S000001381]	-	gene	Name match	0	2	7.34367	4.1798	8.76911	7.54801
PRM5	IX	140613	141569	-	PRM5	YIL117C	Pheromone-regulated protein, predicted to have 1 transmembrane segment; induced during cell integrity signaling [Source:SGD;Acc:S000001379]	-	gene	Name match	0	3	8.22906	9.34691	9.19038	9.7468
HIS5	IX	142928	144085	+	HIS5	YIL116W	Histidinol-phosphate aminotransferase, catalyzes the seventh step in histidine biosynthesis; responsive to general control of amino acid biosynthesis; mutations cause histidine auxotrophy and sensitivity to Cu, Co, and Ni salts [Source:SGD;Acc:S000001378]	+	gene	Name match	0	2	10.3387	9.74998	9.50193	9.85987
COX5B	IX	155222	155765	+	COX5B	YIL111W	Subunit Vb of cytochrome c oxidase, which is the terminal member of the mitochondrial inner membrane electron transport chain; predominantly expressed during anaerobic growth while its isoform Va (Cox5Ap) is expressed during aerobic growth [Source:SGD;Acc:S000001373]	+	gene	Name match	0	1	7.86953	6.72106	8.2743	8.58246
HPM1	IX	156045	157178	+	HPM1	YIL110W	AdoMet-dependent methyltransferase involved in a novel 3-methylhistidine modification of ribosomal protein Rpl3p; seven beta-strand MTase family member; null mutant exhibits a weak vacuolar protein sorting defect and caspofungin resistance [Source:SGD;Acc:S000001372]	+	gene	Name match	0	1	9.72087	9.31753	9.44218	9.06283
YIL108W	IX	160887	162977	+	YIL108W	YIL108W	Putative metalloprotease [Source:SGD;Acc:S000001370]	+	gene	Name match	0	2	8.78468	9.41637	9.60977	9.1345
PFK26	IX	163278	165761	-	PFK26	YIL107C	6-phosphofructo-2-kinase, inhibited by phosphoenolpyruvate and sn-glycerol 3-phosphate; has negligible fructose-2,6-bisphosphatase activity; transcriptional regulation involves protein kinase A [Source:SGD;Acc:S000001369]	-	gene	Name match	0	3	8.04633	8.76051	9.58782	8.83294
MOB1	IX	166415	167444	+	MOB1	YIL106W	Component of the mitotic exit network; associates with and is required for the activation and Cdc15p-dependent phosphorylation of the Dbf2p kinase; required for cytokinesis and cell separation; component of the CCR4 transcriptional complex [Source:SGD;Acc:S000001368]	+	gene	Name match	0	1	8.48488	8.61771	9.37542	8.96238
SHQ1	IX	169982	171505	-	SHQ1	YIL104C	Chaperone protein required for the assembly of box H/ACA snoRNPs and thus for pre-rRNA processing, forms a complex with Naf1p and interacts with H/ACA snoRNP components Nhp2p and Cbf5p; homology with known Hsp90p cochaperones [Source:SGD;Acc:S000001366]	-	gene	Name match	0	2	9.32131	8.40421	9.18816	8.65365
DPH1	IX	171751	173028	+	DPH1	YIL103W	Protein required, along with Dph2p, Kti11p, Jjj3p, and Dph5p, for synthesis of diphthamide, which is a modified histidine residue of translation elongation factor 2 (Eft1p or Eft2p); may act in a complex with Dph2p and Kti11p [Source:SGD;Acc:S000001365]	+	gene	Name match	0	2	10.0043	9.24948	9.56665	9.10252
XBP1	IX	175307	177250	-	XBP1	YIL101C	Transcriptional repressor that binds to promoter sequences of the cyclin genes, CYS3, and SMF2; expression is induced by stress or starvation during mitosis, and late in meiosis; member of the Swi4p/Mbp1p family; potential Cdc28p substrate [Source:SGD;Acc:S000001363]	-	gene	Name match	0	2	1.61477	1.85214	7.0874	6.53698
SGA1	IX	178004	179653	+	SGA1	YIL099W	Intracellular sporulation-specific glucoamylase involved in glycogen degradation; induced during starvation of a/a diploids late in sporulation, but dispensable for sporulation [Source:SGD;Acc:S000001361]	+	gene	Name match	0	2	3.08645	3.52626	4.80491	5.69393
FYV10	IX	180427	181977	+	FYV10	YIL097W	Protein of unknown function, required for survival upon exposure to K1 killer toxin; involved in proteasome-dependent catabolite inactivation of FBPase; contains CTLH domain; plays role in anti-apoptosis [Source:SGD;Acc:S000001359]	+	gene	Name match	0	1	6.82061	7.10487	7.68906	6.90971
YIL096C	IX	182117	183127	-	YIL096C	YIL096C	Putative S-adenosylmethionine-dependent methyltransferase; associates with precursors of the 60S ribosomal subunit; predicted to be involved in ribosome biogenesis [Source:SGD;Acc:S000001358]	-	gene	Name match	0	1	9.36729	8.62957	9.08471	9.1351
LYS12	IX	186517	187632	-	LYS12	YIL094C	Homo-isocitrate dehydrogenase, an NAD-linked mitochondrial enzyme required for the fourth step in the biosynthesis of lysine, in which homo-isocitrate is oxidatively decarboxylated to alpha-ketoadipate [Source:SGD;Acc:S000001356]	-	gene	Name match	0	2	11.6341	11.3789	10.4245	10.7922
UTP25	IX	191030	193195	-	UTP25	YIL091C	Nucleolar protein required for 35S pre-RNA processing and 40S ribosomal subunit biogenesis; contains a DEAD-box RNA helicase-like motif [Source:SGD;Acc:S000001353]	-	gene	Name match	0	1	10.7715	10.0869	10.6984	10.2819
AIM19	IX	199646	200119	-	AIM19	YIL087C	Putative protein of unknown function; the authentic, non-tagged protein is detected in purified mitochondria in high-throughput studies; null mutant displays reduced respiratory growth [Source:SGD;Acc:S000001349]	-	gene	Name match	0	1	5.77959	6.77249	5.84864	6.46322
YIL082W	IX	205635	206507	+	YIL082W	YIL082W	Retrotransposon TYA Gag gene co-transcribed with TYB Pol; translated as TYA or TYA-TYB polyprotein; Gag is a nucleocapsid protein that is the structural constituent of virus-like particles (VLPs); similar to retroviral Gag [Source:SGD;Acc:S000001344]	+	gene	Name match	0	1	0.651781	0.171813	0.423973	7.34568
YIL082W-A	IX	205635	210132	+	YIL082W-A	YIL082W-A	Retrotransposon TYA Gag and TYB Pol genes; transcribed/translated as one unit; polyprotein is processed to make a nucleocapsid-like protein (Gag), reverse transcriptase (RT), protease (PR), and integrase (IN); similar to retroviral genes [Source:SGD;Acc:S000003537]	+	gene	Name match	0	2	6.98679	7.22533	7.70168	10.3419
AIR1	IX	210923	212005	-	AIR1	YIL079C	Zinc knuckle protein, involved in nuclear RNA processing and degradation as a component of the TRAMP complex; stimulates the poly(A) polymerase activity of Pap2p in vitro; functionally redundant with Air2p [Source:SGD;Acc:S000001341]	-	gene	Name match	0	2	9.70641	9.02374	9.32286	9.06442
THS1	IX	212499	214703	+	THS1	YIL078W	Threonyl-tRNA synthetase, essential cytoplasmic protein [Source:SGD;Acc:S000001340]	+	gene	Name match	0	2	13.5338	13.8575	12.747	12.9733
YIL077C	IX	214991	215953	-	YIL077C	YIL077C	Putative protein of unknown function; the authentic, non-tagged protein is detected in highly purified mitochondria in high-throughput studies; deletion confers sensitivity to 4-(N-(S-glutathionylacetyl)amino) phenylarsenoxide (GSAO) [Source:SGD;Acc:S000001339]	-	gene	Name match	0	1	7.26575	7.29134	8.17628	7.60643
SEC28	IX	216658	217548	+	SEC28	YIL076W	Epsilon-COP subunit of the coatomer; regulates retrograde Golgi-to-ER protein traffic; stabilizes Cop1p, the alpha-COP and the coatomer complex; non-essential for cell growth [Source:SGD;Acc:S000001338]	+	gene	Name match	0	2	10.9172	10.7328	10.3628	10.3328
SPO22	IX	222937	225954	-	SPO22	YIL073C	Meiosis-specific protein essential for chromosome synapsis, involved in completion of nuclear divisions during meiosis; induced early in meiosis [Source:SGD;Acc:S000001335]	-	gene	Name match	0	2	3.97902	5.72775	6.10892	4.61745
HOP1	IX	226602	228419	+	HOP1	YIL072W	Meiosis-specific DNA binding protein that displays Red1p dependent localization to the unsynapsed axial-lateral elements of the synaptonemal complex; required for homologous chromosome synapsis and chiasma formation [Source:SGD;Acc:S000001334]	+	gene	Name match	0	2	4.01083	4.19293	5.60588	6.08939
MAM33	IX	230272	231072	-	MAM33	YIL070C	Acidic protein of the mitochondrial matrix involved in oxidative phosphorylation; related to the human complement receptor gC1q-R [Source:SGD;Acc:S000001332]	-	gene	Name match	0	1	8.62087	8.85734	9.38487	8.62244
RPS24B	IX	231553	232369	-	RPS24B	YIL069C	Protein component of the small (40S) ribosomal subunit; identical to Rps24Ap and has similarity to rat S24 ribosomal protein [Source:SGD;Acc:S000001331]	-	gene	Name match	0	2	13.1136	12.816	11.982	12.2936
RNR3	IX	238099	240708	-	RNR3	YIL066C	Minor isoform of the large subunit of ribonucleotide-diphosphate reductase; the RNR complex catalyzes rate-limiting step in dNTP synthesis, regulated by DNA replication and DNA damage checkpoint pathways via localization of small subunits [Source:SGD;Acc:S000001328]	-	gene	Name match	0	2	6.18775	5.90925	7.10604	8.83554
SEE1	IX	241943	242716	+	SEE1	YIL064W	Probable lysine methyltransferase involved in the dimethylation of eEF1A (Tef1p/Tef2p); sequence similarity to S-adenosylmethionine-dependent methyltransferases of the seven beta-strand family; role in vesicular transport [Source:SGD;Acc:S000001326]	+	gene	Name match	0	2	9.81034	9.51265	8.67197	9.22216
YRB2	IX	242761	243744	-	YRB2	YIL063C	Protein of unknown function involved in nuclear processes of the Ran-GTPase cycle; involved in nuclear protein export; contains Ran Binding Domain and FxFG repeats; interacts with Srm1p, GTP-Gsp1p, Rna1p and Crm1p; is not essential [Source:SGD;Acc:S000001325]	-	gene	Name match	0	1	10.3909	9.9016	9.74615	9.92641
YIL055C	IX	252042	253925	-	YIL055C	YIL055C	Putative protein of unknown function [Source:SGD;Acc:S000001317]	-	gene	Name match	0	2	5.67989	5.51335	6.54027	7.05282
RHR2	IX	255115	255867	+	RHR2	YIL053W	Constitutively expressed isoform of DL-glycerol-3-phosphatase; involved in glycerol biosynthesis, induced in response to both anaerobic and, along with the Hor2p/Gpp2p isoform, osmotic stress [Source:SGD;Acc:S000001315]	+	gene	Name match	0	2	13.9601	13.7777	12.9262	13.4122
RPL34B	IX	256226	257063	-	RPL34B	YIL052C	Protein component of the large (60S) ribosomal subunit, nearly identical to Rpl34Ap and has similarity to rat L34 ribosomal protein [Source:SGD;Acc:S000001314]	-	gene	Name match	0	2	13.2076	13.0418	12.0334	12.5357
MMF1	IX	257843	258280	-	MMF1	YIL051C	Mitochondrial protein required for transamination of isoleucine but not of valine or leucine; may regulate specificity of branched-chain transaminases Bat1p and Bat2p; interacts genetically with mitochondrial ribosomal protein genes [Source:SGD;Acc:S000001313]	-	gene	Name match	0	2	11.9238	11.2273	11.392	11.5669
DFG10	IX	260158	260919	+	DFG10	YIL049W	Probable polyprenol reductase that catalyzes conversion of polyprenol to dolichol, the precursor for N-glycosylation; involved in filamentous growth; mutations in human ortholog SRD5A3 confer CDG (Congenital Disorders of Glycosylation) [Source:SGD;Acc:S000001311]	+	gene	Name match	0	3	7.07598	8.06871	7.77228	7.68401
PIG2	IX	271161	272777	+	PIG2	YIL045W	Putative type-1 protein phosphatase targeting subunit that tethers Glc7p type-1 protein phosphatase to Gsy2p glycogen synthase [Source:SGD;Acc:S000001307]	+	gene	Name match	0	1	6.5977	6.77768	7.275	7.05315
CBR1	IX	274072	274926	-	CBR1	YIL043C	Microsomal cytochrome b reductase, not essential for viability; also detected in mitochondria; mutation in conserved NADH binding domain of the human ortholog results in type I methemoglobinemia [Source:SGD;Acc:S000001305]	-	gene	Name match	0	1	11.3287	11.8158	10.7994	11.0576
GVP36	IX	276525	277505	+	GVP36	YIL041W	BAR domain-containing protein that localizes to both early and late Golgi vesicles; required for adaptation to varying nutrient concentrations, fluid-phase endocytosis, polarization of the actin cytoskeleton, and vacuole biogenesis [Source:SGD;Acc:S000001303]	+	gene	Name match	0	1	10.7966	11.3454	10.7247	10.9084
PRM2	IX	283029	284999	-	PRM2	YIL037C	Pheromone-regulated protein, predicted to have 4 transmembrane segments and a coiled coil domain; regulated by Ste12p; required for efficient nuclear fusion [Source:SGD;Acc:S000001299]	-	gene	Name match	0	1	0.564102	0.555815	1.85864	6.01175
CKA1	IX	287790	288908	-	CKA1	YIL035C	Alpha catalytic subunit of casein kinase 2 (CK2), a Ser/Thr protein kinase with roles in cell growth and proliferation; CK2, comprised of CKA1, CKA2, CKB1 and CKB2, has many substrates including transcription factors and all RNA polymerases [Source:SGD;Acc:S000001297]	-	gene	Name match	0	1	10.3349	10.4381	10.0144	9.7836
KRE27	IX	303679	304104	-	KRE27	YIL027C	Member of a transmembrane complex required for efficient folding of proteins in the ER; null mutant displays induction of the unfolded protein response, and also shows K1 killer toxin resistance [Source:SGD;Acc:S000001289]	-	gene	Name match	0	2	9.34164	8.8512	8.66893	8.48833
YIL024C	IX	308602	309171	-	YIL024C	YIL024C	Putative protein of unknown function; non-essential gene; expression directly regulated by the metabolic and meiotic transcriptional regulator Ume6p [Source:SGD;Acc:S000001286]	-	gene	Name match	0	1	5.93406	6.36729	7.57602	6.3734
RPB3	IX	312905	313861	+	RPB3	YIL021W	RNA polymerase II third largest subunit B44, part of central core; similar to prokaryotic alpha subunit [Source:SGD;Acc:S000001283]	+	gene	Name match	0	2	10.4677	10.4111	9.95991	9.94967
HIS6	IX	314035	314820	-	HIS6	YIL020Choribosyl-5-amino-1-phosphoribosyl-4-imidazolecarboxiamideisomerase, catalyzes the fourth step in histidinebiosynthesis; mutations cause histidine auxotrophy andsensitivity to Cu, Co, and Ni salts[Source:SGD;Acc:S000001282]	No description	-	gene	Name match	0	2	9.28339	9.26335	8.42768	8.29049
FAF1	IX	315093	316133	+	FAF1	YIL019W	Protein required for pre-rRNA processing and 40S ribosomal subunit assembly [Source:SGD;Acc:S000001281]	+	gene	Name match	0	3	10.3184	9.48682	9.50626	9.45925
RPL2B	IX	316768	317932	+	RPL2B	YIL018W	Protein component of the large (60S) ribosomal subunit, identical to Rpl2Ap and has similarity to E. coli L2 and rat L8 ribosomal proteins; expression is upregulated at low temperatures [Source:SGD;Acc:S000001280]	+	gene	Name match	0	2	14.467	14.4751	13.4056	13.8585
VID28	IX	318200	320965	-	VID28	YIL017C	Protein involved in proteasome-dependent catabolite degradation of fructose-1,6-bisphosphatase (FBPase); localized to the nucleus and the cytoplasm [Source:SGD;Acc:S000001279]	-	gene	Name match	0	1	7.86107	8.21863	8.53185	8.11353
SNL1	IX	321454	321933	+	SNL1	YIL016W	Protein of unknown function proposed to be involved in nuclear pore complex biogenesis and maintenance as well as protein folding; has similarity to the mammalian BAG-1 protein [Source:SGD;Acc:S000001278]	+	gene	Name match	0	2	9.23045	9.00905	8.43246	8.54865
YIL014C-A	IX	325212	325526	-	YIL014C-A	YIL014C-A	Putative protein of unknown function [Source:SGD;Acc:S000003536]	-	gene	Name match	0	1	6.379	3.83102	6.48882	6.20833
PDR11	IX	328207	332442	-	PDR11	YIL013C	ATP-binding cassette (ABC) transporter, multidrug transporter involved in multiple drug resistance; mediates sterol uptake when sterol biosynthesis is compromisedregulated by Pdr1p; required for anaerobic growth [Source:SGD;Acc:S000001275]	-	gene	Name match	0	1	6.68364	6.59453	7.9644	7.04212
TIR3	IX	333727	334536	+	TIR3	YIL011W	Cell wall mannoprotein of the Srp1p/Tip1p family of serine-alanine-rich proteins; expressed under anaerobic conditions and required for anaerobic growth [Source:SGD;Acc:S000001273]	+	gene	Name match	0	3	7.13207	5.74228	8.65402	7.88617
FAA3	IX	339344	341428	+	FAA3	YIL009W	Long chain fatty acyl-CoA synthetase, activates imported fatty acids; green fluorescent protein (GFP)-fusion protein localizes to the cell periphery [Source:SGD;Acc:S000001271]	+	gene	Name match	0	1	9.95885	9.58478	9.76307	9.34854
YIA6	IX	344062	345183	+	YIA6	YIL006W	Mitochondrial NAD+ transporter, involved in the transport of NAD+ into the mitochondria (see also YEA6); member of the mitochondrial carrier subfamily; disputed role as a pyruvate transporter; has putative mouse and human orthologs [Source:SGD;Acc:S000001268]	+	gene	Name match	0	1	5.78864	6.18789	6.97662	6.39372
BET1	IX	347946	348505	-	BET1	YIL004C	Type II membrane protein required for vesicular transport between the endoplasmic reticulum and Golgi complex; v-SNARE with similarity to synaptobrevins [Source:SGD;Acc:S000001266]	-	gene	Name match	0	1	8.64446	7.71206	8.07023	7.94406
YIL002W-A	IX	350301	350510	+	YIL002W-A	YIL002W-A	Putative protein of unknown function; identified by expression profiling and mass spectrometry [Source:SGD;Acc:S000028835]	+	gene	Name match	0	1	8.58287	9.01799	7.57704	8.18156
MPH1	IX	357415	360396	-	MPH1	YIR002C	Member of the DEAH family of helicases, functions in an error-free DNA damage bypass pathway that involves homologous recombination, binds to flap DNA and stimulates activity of Rad27p and Dna2p; mutations confer a mutator phenotype [Source:SGD;Acc:S000001441]	-	gene	Name match	0	1	8.90619	9.38447	9.18176	9.7207
DJP1	IX	363221	364519	+	DJP1	YIR004W	Cytosolic J-domain-containing protein, required for peroxisomal protein import and involved in peroxisome assembly, homologous to E. coli DnaJ [Source:SGD;Acc:S000001443]	+	gene	Name match	0	1	9.98646	9.70917	9.47121	9.54756
IST3	IX	364889	365335	+	IST3	YIR005W	Component of the U2 snRNP, required for the first catalytic step of splicing and for spliceosomal assembly; interacts with Rds3p and is required for Mer1p-activated splicing [Source:SGD;Acc:S000001444]	+	gene	Name match	0	1	6.59468	5.42355	5.87699	5.24763
YIR007W	IX	370704	372998	+	YIR007W	YIR007W	Putative protein of unknown function; green fluorescent protein (GFP)-fusion protein localizes to the cytoplasm; YIR007W is a non-essential gene [Source:SGD;Acc:S000001446]	+	gene	Name match	0	1	7.13677	7.13827	7.75787	7.92273
STS1	IX	377287	378246	-	STS1	YIR011C	Protein required for localizing proteasomes to the nucleus; interacts with the karyopherin Srp1p; involved in ubiquitin-mediated protein degradation [Source:SGD;Acc:S000001450]	-	gene	Name match	0	1	9.54172	8.95917	9.80805	9.05599
MET28	IX	383556	384119	-	MET28	YIR017C	Basic leucine zipper (bZIP) transcriptional activator in the Cbf1p-Met4p-Met28p complex, participates in the regulation of sulfur metabolism [Source:SGD;Acc:S000001456]	-	gene	Name match	0	1	5.02784	5.82389	6.07514	5.1992
MUC1	IX	389572	393675	-	MUC1	YIR019C	GPI-anchored cell surface glycoprotein (flocculin); required for pseudohyphal formation, invasive growth, flocculation, and biofilms; transcriptionally regulated by the MAPK pathway (via Ste12p and Tec1p) and the cAMP pathway (via Flo8p); required f /.../ formation of fibrous interconnections between cells in a colony of a wild S. cerevisiae strain [Source:SGD;Acc:S000001458]	-	gene	Name match	0	2	5.92548	6.96784	6.05175	6.88529
MND2	IX	403659	404765	+	MND2	YIR025W	Subunit of the anaphase-promoting complex (APC); necessary for maintaining sister chromatid cohesion in prophase I of meiosis by inhibiting premature ubiquitination and subsequent degradation of substrates by the APC(Ama1) ubiquitin ligase [Source:SGD;Acc:S000001464]	+	gene	Name match	0	1	6.7934	7.03092	7.66799	7.32587
DAL2	IX	410807	411838	+	DAL2	YIR029W	Allantoicase, converts allantoate to urea and ureidoglycolate in the second step of allantoin degradation; expression sensitive to nitrogen catabolite repression and induced by allophanate, an intermediate in allantoin degradation [Source:SGD;Acc:S000001468]	+	gene	Name match	0	1	6.34179	5.04838	6.87253	6.81772
DCG1	IX	412036	412770	-	DCG1	YIR030C	Protein of unknown function, expression is sensitive to nitrogen catabolite repression and regulated by Dal80p; contains transmembrane domain [Source:SGD;Acc:S000001469]	-	gene	Name match	0	1	6.18692	3.60773	5.40753	6.08995
DAL7	IX	413015	414679	-	DAL7	YIR031C	Malate synthase, role in allantoin degradation unknown; expression sensitive to nitrogen catabolite repression and induced by allophanate, an intermediate in allantoin degradation [Source:SGD;Acc:S000001470]	-	gene	Name match	0	1	7.27565	7.47851	8.31343	7.60694
LYS1	IX	419615	420736	-	LYS1	YIR034C	Saccharopine dehydrogenase (NAD+, L-lysine-forming), catalyzes the conversion of saccharopine to L-lysine, which is the final step in the lysine biosynthesis pathway; also has mRNA binding activity [Source:SGD;Acc:S000001473]	-	gene	Name match	0	3	9.3681	8.65027	8.62323	8.72425
GTT1	IX	423809	424513	-	GTT1	YIR038C	ER associated glutathione S-transferase capable of homodimerization; expression induced during the diauxic shift and throughout stationary phase; functional overlap with Gtt2p, Grx1p, and Grx2p [Source:SGD;Acc:S000001477]	-	gene	Name match	0	2	8.436	8.37027	9.29928	9.76983
YPS6	IX	430498	432111	-	YPS6	YIR039C	Putative GPI-anchored aspartic protease, member of the yapsin family of proteases involved in cell wall growth and maintenance [Source:SGD;Acc:S000001478]	-	gene	Name match	0	2	6.14403	5.57278	7.44416	7.44709
YIR042C	IX	435273	435983	-	YIR042C	YIR042C	Putative protein of unknown function; YIR042C is a non-essential gene [Source:SGD;Acc:S000001481]	-	gene	Name match	0	1	6.40607	4.74608	6.59831	7.14728
YEL077C	V	264	4097	-	YEL077C	YEL077C	Helicase-like protein encoded within the telomeric Y' element [Source:SGD;Acc:S000006409]	-	gene	Name match	0	1	8.91141	8.91807	8.66013	9.58034
YEL076C-A	V	4185	5114	-	YEL076C-A	YEL076C-A	Putative protein of unknown function [Source:SGD;Acc:S000002955]	-	gene	Name match	0	1	5.02103	5.71073	4.54385	6.19944
YEL076C	V	4464	5114	-	YEL076C	YEL076C	Putative protein of unknown function [Source:SGD;Acc:S000000802]	-	gene	Name match	0	1	3.97133	5.13994	4.04606	5.75252
RMD6	V	13720	14415	+	RMD6	YEL072W	Protein required for sporulation [Source:SGD;Acc:S000000798]	+	gene	Name match	0	2	6.1452	7.22706	7.57262	6.39699
DLD3	V	16355	17845	+	DLD3	YEL071W	D-lactate dehydrogenase, part of the retrograde regulon which consists of genes whose expression is stimulated by damage to mitochondria and reduced in cells grown with glutamate as the sole nitrogen source, located in the cytoplasm [Source:SGD;Acc:S000000797]	+	gene	Name match	0	1	12.1612	12.6957	11.9271	11.0391
PRB1	V	40046	41953	-	PRB1	YEL060C	Vacuolar proteinase B (yscB), a serine protease of the subtilisin family; involved in protein degradation in the vacuole and required for full protein degradation during sporulation; activity inhibited by Pbi2p [Source:SGD;Acc:S000000786]	-	gene	Name match	0	2	9.06267	9.55524	10.5882	10.4769
SOM1	V	42400	42624	-	SOM1	YEL059C-A	Subunit of the mitochondrial inner membrane peptidase, which is required for maturation of mitochondrial proteins of the intermembrane space; Som1p facilitates cleavage of a subset of substrates; contains twin cysteine-x9-cysteine motifs [Source:SGD;Acc:S000002954]	-	gene	Name match	0	3	5.56222	3.65715	6.67079	6.78374
POL5	V	48471	51539	-	POL5	YEL055C	DNA Polymerase phi; has sequence similarity to the human MybBP1A and weak sequence similarity to B-type DNA polymerases, not required for chromosomal DNA replication; required for the synthesis of rRNA [Source:SGD;Acc:S000000781]	-	gene	Name match	0	1	11.5031	11.2596	10.6961	11.1584
RPL12A	V	52721	53218	-	RPL12A	YEL054C	Protein component of the large (60S) ribosomal subunit, nearly identical to Rpl12Bp; rpl12a rpl12b double mutant exhibits slow growth and slow translation; has similarity to E. coli L11 and rat L12 ribosomal proteins [Source:SGD;Acc:S000000780]	-	gene	Name match	0	2	13.5106	13.589	12.4065	12.8665
VMA8	V	58378	59148	+	VMA8	YEL051W	Subunit D of the eight-subunit V1 peripheral membrane domain of the vacuolar H+-ATPase (V-ATPase), an electrogenic proton pump found throughout the endomembrane system; plays a role in the coupling of proton transport and ATP hydrolysis [Source:SGD;Acc:S000000777]	+	gene	Name match	0	2	11.7544	11.462	10.9309	11.0252
TCA17	V	64709	65167	-	TCA17	YEL048C	Subunit of TRAPPII, a multimeric GEF involved in intra-Golgi and endosome-to-Golgi transport; promotes association of TRAPPII-specific subunits with the core complex; sedlin related; human Sedlin mutations cause SEDT, a skeletal disorder [Source:SGD;Acc:S000000774]	-	gene	Name match	0	2	7.36635	6.07618	6.81246	6.46627
YEL047C	V	65385	66797	-	YEL047C	YEL047C	Soluble fumarate reductase, required with isoenzyme Osm1p for anaerobic growth; may interact with ribosomes, based on co-purification experiments; authentic, non-tagged protein is detected in purified mitochondria in high-throughput studies [Source:SGD;Acc:S000000773]	-	gene	Name match	0	1	10.0419	11.7419	9.9077	10.4975
GLY1	V	67629	68792	-	GLY1	YEL046C	Threonine aldolase, catalyzes the cleavage of L-allo-threonine and L-threonine to glycine; involved in glycine biosynthesis [Source:SGD;Acc:S000000772]	-	gene	Name match	0	2	12.3053	10.5817	11.8194	11.5521
YEL043W	V	70478	73348	+	YEL043W	YEL043W	Predicted cytoskeleton protein involved in intracellular signalling based on quantitative analysis of protein-protein interaction maps; may interact with ribosomes, based on co-purification studies; contains fibronectin type III domain fold [Source:SGD;Acc:S000000769]	+	gene	Name match	0	1	10.0054	10.9094	10.1988	10.318
GDA1	V	73771	75327	+	GDA1	YEL042W	Guanosine diphosphatase located in the Golgi, involved in the transport of GDP-mannose into the Golgi lumen by converting GDP to GMP after mannose is transferred its substrate [Source:SGD;Acc:S000000768]	+	gene	Name match	0	1	11.4546	11.6391	10.9242	11.3907
UTR2	V	78053	79456	+	UTR2	YEL040W	Chitin transglycosylase that functions in the transfer of chitin to beta(1-6) and beta(1-3) glucans in the cell wall; similar to and functionally redundant with Crh1; glycosylphosphatidylinositol (GPI)-anchored protein localized to bud neck [Source:SGD;Acc:S000000766]	+	gene	Name match	0	2	12.1008	11.3938	12.2967	12.6404
CYC7	V	79636	79977	-	CYC7	YEL039C	Cytochrome c isoform 2, expressed under hypoxic conditions; electron carrier of the mitochondrial intermembrane space that transfers electrons from ubiquinone-cytochrome c oxidoreductase to cytochrome c oxidase during cellular respiration [Source:SGD;Acc:S000000765]	-	gene	Name match	0	1	4.77369	5.31615	6.53265	5.73775
HYP2	V	85676	86149	+	HYP2	YEL034W	Translation elongation factor eIF-5A that may function in translation initiation; similar to and functionally redundant with Anb1p; structural homolog of bacterial EF-P; undergoes an essential hypusination modification [Source:SGD;Acc:S000000760]	+	gene	Name match	0	1	13.7046	13.7205	13.075	13.4139
MTC7	V	86179	86598	+	MTC7	YEL033W	Predicted metabolic role based on network analysis derived from ChIP experiments, a large-scale deletion study and localization of transcription factor binding sites; null mutant is sensitive to temperature oscillation in a cdc13-1 mutant [Source:SGD;Acc:S000000759]	+	gene	Name match	0	1	12.2301	12.2302	11.6791	11.8748
SPF1	V	90258	93905	+	SPF1	YEL031W	P-type ATPase, ion transporter of the ER membrane involved in ER function and Ca2+ homeostasis; required for regulating Hmg2p degradation; confers sensitivity to a killer toxin (SMKT) produced by Pichia farinosa KK1 [Source:SGD;Acc:S000000757]	+	gene	Name match	0	1	12.315	12.8572	12.207	12.1094
VMA3	V	100769	101251	+	VMA3	YEL027W	Proteolipid subunit of the vacuolar H(+)-ATPase V0 sector (subunit c; dicyclohexylcarbodiimide binding subunit); required for vacuolar acidification and important for copper and iron metal ion homeostasis [Source:SGD;Acc:S000000753]	+	gene	Name match	0	1	12.3542	12.5665	11.7995	12.1805
SNU13	V	101943	102323	+	SNU13	YEL026W	RNA binding protein, part of U3 snoRNP involved in rRNA processing, part of U4/U6-U5 tri-snRNP involved in mRNA splicing, similar to human 15.5K protein [Source:SGD;Acc:S000000752]	+	gene	Name match	0	1	11.7604	12.187	11.4338	11.2549
RIP1	V	107260	107907	+	RIP1	YEL024W	Ubiquinol-cytochrome-c reductase, a Rieske iron-sulfur protein of the mitochondrial cytochrome bc1 complex; transfers electrons from ubiquinol to cytochrome c1 during respiration [Source:SGD;Acc:S000000750]	+	gene	Name match	0	2	7.58998	8.22649	8.36736	8.70227
EAF5	V	121471	122310	+	EAF5	YEL018W	Esa1p-associated factor, non-essential subunit of the NuA4 acetyltransferase complex [Source:SGD;Acc:S000000744]	+	gene	Name match	0	1	8.40852	8.40135	8.25944	7.75691
PMP2	V	122798	122929	-	PMP2	YEL017C-A	Proteolipid associated with plasma membrane H(+)-ATPase (Pma1p); regulates plasma membrane H(+)-ATPase activity; nearly identical to PMP1 [Source:SGD;Acc:S000002103]	-	gene	Name match	0	1	9.76985	10.0513	8.79535	9.7829
VAC8	V	128825	130561	+	VAC8	YEL013W	Phosphorylated and palmitoylated vacuolar membrane protein that interacts with Atg13p, required for the cytoplasm-to-vacuole targeting (Cvt) pathway; interacts with Nvj1p to form nucleus-vacuole junctions [Source:SGD;Acc:S000000739]	+	gene	Name match	0	1	10.0864	10.6257	9.82333	9.9048
UBC8	V	131772	132551	+	UBC8	YEL012W	Ubiquitin-conjugating enzyme that negatively regulates gluconeogenesis by mediating the glucose-induced ubiquitination of fructose-1,6-bisphosphatase (FBPase); cytoplasmic enzyme that catalyzes the ubiquitination of histones in vitro [Source:SGD;Acc:S000000738]	+	gene	Name match	0	2	7.2002	7.54215	7.91192	7.78081
GLC3	V	133120	135234	+	GLC3	YEL011W	Glycogen branching enzyme, involved in glycogen accumulation; green fluorescent protein (GFP)-fusion protein localizes to the cytoplasm in a punctate pattern [Source:SGD;Acc:S000000737]	+	gene	Name match	0	2	6.09332	5.87621	7.71808	7.35181
MIT1	V	141892	143892	+	MIT1	YEL007W	Transcriptional regulator of pseudohyphal growth; protein with sequence similarity to S. pombe gti1+ (gluconate transport inducer 1) and C. albicans Wor1 [Source:SGD;Acc:S000000733]	+	gene	Name match	0	2	9.51174	10.4596	10.3513	9.62802
WBP1	V	148722	150014	-	WBP1	YEL002C	Beta subunit of the oligosaccharyl transferase (OST) glycoprotein complex; required for N-linked glycosylation of proteins in the endoplasmic reticulum [Source:SGD;Acc:S000000728]	-	gene	Name match	0	1	11.1166	11.6993	10.989	11.1656
MNN1	V	153520	155808	+	MNN1	YER001W	Alpha-1,3-mannosyltransferase, integral membrane glycoprotein of the Golgi complex, required for addition of alpha1,3-mannose linkages to N-linked and O-linked oligosaccharides, one of five S. cerevisiae proteins of the MNN1 family [Source:SGD;Acc:S000000803]	+	gene	Name match	0	1	10.7406	9.3979	10.6513	10.399
NUG1	V	162723	164285	+	NUG1	YER006W	GTPase that associates with nuclear 60S pre-ribosomes, required for export of 60S ribosomal subunits from the nucleus [Source:SGD;Acc:S000000808]	+	gene	Name match	0	1	11.7564	11.6832	11.2502	11.3431
PAC2	V	164527	166083	+	PAC2	YER007W	Microtubule effector required for tubulin heterodimer formation, binds alpha-tubulin, required for normal microtubule function, null mutant exhibits cold-sensitive microtubules and sensitivity to benomyl [Source:SGD;Acc:S000000809]	+	gene	Name match	0	1	7.36317	6.51756	7.24774	7.12812
TMA20	V	166237	166885	-	TMA20	YER007C-A	Protein of unknown function that associates with ribosomes and has a putative RNA binding domain; interacts with Tma22p; null mutant exhibits translation defects; has homology to human oncogene MCT-1 [Source:SGD;Acc:S000002957]	-	gene	Name match	0	1	10.4002	10.3031	9.82645	10.0168
NTF2	V	172115	172492	+	NTF2	YER009W	Nuclear envelope protein, interacts with GDP-bound Gsp1p and with proteins of the nuclear pore to transport Gsp1p into the nucleus where it is an essential player in nucleocytoplasmic transport [Source:SGD;Acc:S000000811]	+	gene	Name match	0	2	11.4205	11.7138	10.8737	10.9274
TIR1	V	175248	176012	+	TIR1	YER011W	Cell wall mannoprotein of the Srp1p/Tip1p family of serine-alanine-rich proteins; expression is downregulated at acidic pH and induced by cold shock and anaerobiosis; abundance is increased in cells cultured without shaking [Source:SGD;Acc:S000000813]	+	gene	Name match	0	2	7.91563	7.875	10.0592	9.30816
BIM1	V	188277	189311	+	BIM1	YER016W	Microtubule-binding protein that together with Kar9p makes up the cortical microtubule capture site and delays the exit from mitosis when the spindle is oriented abnormally [Source:SGD;Acc:S000000818]	+	gene	Name match	0	1	9.39391	9.27497	8.82661	9.54482
AFG3	V	189503	191788	-	AFG3	YER017C	Component, with Yta12p, of the mitochondrial inner membrane m-AAA protease that mediates degradation of misfolded or unassembled proteins and is also required for correct assembly of mitochondrial enzyme complexes [Source:SGD;Acc:S000000819]	-	gene	Name match	0	1	9.85547	10.1181	10.3786	10.0125
SBH2	V	194273	194539	-	SBH2	YER019C-A	Ssh1p-Sss1p-Sbh2p complex component, involved in protein translocation into the endoplasmic reticulum; homologous to Sbh1p [Source:SGD;Acc:S000002127]	-	gene	Name match	0	1	10.7172	10.3296	9.70522	9.75802
RPN3	V	196948	198519	+	RPN3	YER021W	Essential, non-ATPase regulatory subunit of the 26S proteasome lid, similar to the p58 subunit of the human 26S proteasome; temperature-sensitive alleles cause metaphase arrest, suggesting a role for the proteasome in cell cycle control [Source:SGD;Acc:S000000823]	+	gene	Name match	0	1	11.2838	11.7966	11.8006	11.1041
PRO3	V	201076	201936	+	PRO3	YER023W	Delta 1-pyrroline-5-carboxylate reductase, catalyzes the last step in proline biosynthesis [Source:SGD;Acc:S000000825]	+	gene	Name match	0	1	11.1627	11.3163	10.3155	11.2111
GCD11	V	205251	206834	+	GCD11	YER025W	Gamma subunit of the translation initiation factor eIF2, involved in the identification of the start codon; binds GTP when forming the ternary complex with GTP and tRNAi-Met [Source:SGD;Acc:S000000827]	+	gene	Name match	0	1	12.2759	12.7269	11.7827	11.8327
MIG3	V	210692	211876	-	MIG3	YER028C	Probable transcriptional repressor involved in response to toxic agents such as hydroxyurea that inhibit ribonucleotide reductase; phosphorylation by Snf1p or the Mec1p pathway inactivates Mig3p, allowing induction of damage response genes [Source:SGD;Acc:S000000830]	-	gene	Name match	0	2	7.74248	6.84549	6.91587	7.04145
SMB1	V	212587	213177	-	SMB1	YER029C	Core Sm protein Sm B; part of heteroheptameric complex (with Smd1p, Smd2p, Smd3p, Sme1p, Smx3p, and Smx2p) that is part of the spliceosomal U1, U2, U4, and U5 snRNPs; homolog of human Sm B and Sm B' [Source:SGD;Acc:S000000831]	-	gene	Name match	0	1	8.91979	8.33543	9.08595	8.7255
CHZ1	V	213437	213898	+	CHZ1	YER030W	Histone chaperone for Htz1p/H2A-H2B dimer; required for the stabilization of the Chz1p-Htz1-H2B complex; has overlapping function with Nap1p; null mutant displays weak sensitivity to MMS and benomyl; contains a highly conserved CHZ motif [Source:SGD;Acc:S000000832]	+	gene	Name match	0	2	10.6755	9.92189	9.67312	9.93573
ZRG8	V	218057	221287	-	ZRG8	YER033C	Protein of unknown function; authentic, non-tagged protein is detected in highly purified mitochondria in high-throughput studies; GFP-fusion protein is localized to the cytoplasm; transcription induced under conditions of zinc deficiency [Source:SGD;Acc:S000000835]	-	gene	Name match	0	2	7.17252	7.64592	8.12003	8.05642
YER034W	V	221846	222403	+	YER034W	YER034W	Putative protein of unknown function; non-essential gene; expression induced upon calcium shortage [Source:SGD;Acc:S000000836]	+	gene	Name match	0	2	6.94348	6.9248	7.75748	7.87415
EDC2	V	222639	223076	+	EDC2	YER035W	RNA-binding protein, activates mRNA decapping directly by binding to the mRNA substrate and enhancing the activity of the decapping proteins Dcp1p and Dcp2p; has a role in translation during heat stress [Source:SGD;Acc:S000000837]	+	gene	Name match	0	3	6.62756	7.89892	8.17455	7.96777
ARB1	V	223367	225199	-	ARB1	YER036C	ATPase of the ATP-binding cassette (ABC) family involved in 40S and 60S ribosome biogenesis, has similarity to Gcn20p; shuttles from nucleus to cytoplasm, physically interacts with Tif6p, Lsg1p [Source:SGD;Acc:S000000838]	-	gene	Name match	0	2	12.7586	13.0433	12.0742	12.189
PHM8	V	225889	226854	+	PHM8	YER037W	Lysophosphatidic acid (LPA) phosphatase involved in LPA hydrolysis in response to phosphate starvation; phosphatase activity is soluble and Mg2+ dependent; expression is induced by low phosphate levels and by inactivation of Pho85p [Source:SGD;Acc:S000000839]	+	gene	Name match	0	3	6.17582	4.53723	8.29588	8.79891
GLN3	V	229795	231987	+	GLN3	YER040W	Transcriptional activator of genes regulated by nitrogen catabolite repression (NCR), localization and activity regulated by quality of nitrogen source [Source:SGD;Acc:S000000842]	+	gene	Name match	0	1	8.51522	7.99668	8.52808	7.87152
MXR1	V	234937	235491	+	MXR1	YER042W	Methionine-S-sulfoxide reductase, involved in the response to oxidative stress; protects iron-sulfur clusters from oxidative inactivation along with MXR2; involved in the regulation of lifespan [Source:SGD;Acc:S000000844]	+	gene	Name match	0	3	9.37766	10.6118	8.8147	8.55703
SAH1	V	235770	237119	-	SAH1	YER043C	S-adenosyl-L-homocysteine hydrolase, catabolizes S-adenosyl-L-homocysteine which is formed after donation of the activated methyl group of S-adenosyl-L-methionine (AdoMet) to an acceptor [Source:SGD;Acc:S000000845]	-	gene	Name match	0	1	13.0723	13.581	12.6207	12.5695
MEI4	V	238460	239774	-	MEI4	YER044C-A	Meiosis-specific protein involved in double-strand break formation during meiotic recombination; required for chromosome synapsis and production of viable spores [Source:SGD;Acc:S000001954]	-	gene	Name match	0	1	4.38472	3.15443	5.21607	5.68182
ACA1	V	240032	241501	-	ACA1	YER045C	Basic leucine zipper (bZIP) transcription factor of the ATF/CREB family, may regulate transcription of genes involved in utilization of non-optimal carbon sources [Source:SGD;Acc:S000000847]	-	gene	Name match	0	2	7.83914	8.03661	8.66031	8.66732
CAJ1	V	246982	248157	-	CAJ1	YER048C	Nuclear type II J heat shock protein of the E. coli dnaJ family, contains a leucine zipper-like motif, binds to non-native substrates for presentation to Ssa3p, may function during protein translocation, assembly and disassembly [Source:SGD;Acc:S000000850]	-	gene	Name match	0	1	11.0734	10.9705	10.2786	10.6998
TPA1	V	251728	253662	+	TPA1	YER049W	Poly(rA)-binding protein involved in translation termination efficiency, mRNA poly(A) tail length and mRNA stability; interacts with Sup45p (eRF1), Sup35p (eRF3) and Pab1p; similar to prolyl 4-hydroxylases; binds Fe(III) and 2-oxoglutarate [Source:SGD;Acc:S000000851]	+	gene	Name match	0	1	11.3751	11.3097	10.7456	11.054
RSM18	V	253971	254387	-	RSM18	YER050C	Mitochondrial ribosomal protein of the small subunit, has similarity to E. coli S18 ribosomal protein [Source:SGD;Acc:S000000852]	-	gene	Name match	0	1	8.91513	8.49934	8.92416	8.20093
JHD1	V	254656	256134	+	JHD1	YER051W	JmjC domain family histone demethylase specific for H3-K36, similar to proteins found in human, mouse, drosophila, X. laevis, C. elegans, and S. pombe [Source:SGD;Acc:S000000853]	+	gene	Name match	0	1	7.41032	8.08466	7.8581	7.61685
HOM3	V	256375	257958	-	HOM3	YER052C	Aspartate kinase (L-aspartate 4-P-transferase); cytoplasmic enzyme that catalyzes the first step in the common pathway for methionine and threonine biosynthesis; expression regulated by Gcn4p and the general control of amino acid synthesis [Source:SGD;Acc:S000000854]	-	gene	Name match	0	2	11.6722	11.6126	10.082	10.5863
PIC2	V	258737	259639	-	PIC2	YER053C	Mitochondrial phosphate carrier, imports inorganic phosphate into mitochondria; functionally redundant with Mir1p but less abundant than Mir1p under normal conditions; expression is induced at high temperature [Source:SGD;Acc:S000000855]	-	gene	Name match	0	2	7.19696	8.30282	8.04004	9.40967
GIP2	V	262052	263698	-	GIP2	YER054C	Putative regulatory subunit of the protein phosphatase Glc7p, involved in glycogen metabolism; contains a conserved motif (GVNK motif) that is also found in Gac1p, Pig1p, and Pig2p [Source:SGD;Acc:S000000856]	-	gene	Name match	0	1	5.51163	5.46507	6.85888	6.49009
HIS1	V	264892	265785	-	HIS1	YER055C	ATP phosphoribosyltransferase, a hexameric enzyme, catalyzes the first step in histidine biosynthesis; mutations cause histidine auxotrophy and sensitivity to Cu, Co, and Ni salts; transcription is regulated by general amino acid control [Source:SGD;Acc:S000000857]	-	gene	Name match	0	3	12.8078	12.1634	11.3728	11.7348
FCY2	V	266512	268113	-	FCY2	YER056C	Purine-cytosine permease, mediates purine (adenine, guanine, and hypoxanthine) and cytosine accumulation [Source:SGD;Acc:S000000858]	-	gene	Name match	0	2	13.1133	11.8962	12.7708	12.1733
RPL34A	V	269423	270185	-	RPL34A	YER056C-A	Protein component of the large (60S) ribosomal subunit, nearly identical to Rpl34Bp and has similarity to rat L34 ribosomal protein [Source:SGD;Acc:S000002135]	-	gene	Name match	0	2	12.9819	12.8563	11.6827	12.2949
FCY21	V	274567	276153	+	FCY21	YER060W	Putative purine-cytosine permease, very similar to Fcy2p but cannot substitute for its function [Source:SGD;Acc:S000000862]	+	gene	Name match	0	1	8.45036	8.5092	7.3419	7.94466
CEM1	V	278298	279626	-	CEM1	YER061C	Mitochondrial beta-keto-acyl synthase with possible role in fatty acid synthesis; required for mitochondrial respiration [Source:SGD;Acc:S000000863]	-	gene	Name match	0	1	7.83532	6.89157	7.61394	8.27278
HOR2	V	279930	280682	-	HOR2	YER062C	One of two redundant DL-glycerol-3-phosphatases (RHR2/GPP1 encodes the other) involved in glycerol biosynthesis; induced in response to hyperosmotic stress and oxidative stress, and during the diauxic transition [Source:SGD;Acc:S000000864]	-	gene	Name match	0	2	9.43133	7.75471	9.97013	10.5796
THO1	V	281710	282366	+	THO1	YER063W	Conserved nuclear RNA-binding protein; specifically binds to transcribed chromatin in a THO- and RNA-dependent manner, genetically interacts with shuttling hnRNP NAB2; overproduction suppresses transcriptional defect caused by hpr1 mutation [Source:SGD;Acc:S000000865]	+	gene	Name match	0	1	9.60575	9.69572	8.82281	9.23396
YER064C	V	282705	284222	-	YER064C	YER064C	Non-essential nuclear protein; null mutation has global effects on transcription [Source:SGD;Acc:S000000866]	-	gene	Name match	0	1	9.44137	8.66394	10.5314	8.9953
ICL1	V	285241	286914	-	ICL1	YER065C	Isocitrate lyase, catalyzes the formation of succinate and glyoxylate from isocitrate, a key reaction of the glyoxylate cycle; expression of ICL1 is induced by growth on ethanol and repressed by growth on glucose [Source:SGD;Acc:S000000867]	-	gene	Name match	0	1	7.32687	6.54469	7.84958	7.40394
ARG5,6	V	295410	298001	+	ARG5,6	YER069W	Protein that is processed in the mitochondrion to yield acetylglutamate kinase and N-acetyl-gamma-glutamyl-phosphate reductase, which catalyze the 2nd and 3rd steps in arginine biosynthesis; enzymes form a complex with Arg2p [Source:SGD;Acc:S000000871]	+	gene	Name match	0	3	10.2355	8.52955	8.99911	9.23643
VTC1	V	302806	303195	+	VTC1	YER072W	Subunit of the vacuolar transporter chaperone (VTC) complex involved in membrane trafficking, vacuolar polyphosphate accumulation, microautophagy and non-autophagic vacuolar fusion; also has mRNA binding activity [Source:SGD;Acc:S000000874]	+	gene	Name match	0	3	12.5202	11.2994	11.6339	11.7998
ALD5	V	304030	305592	+	ALD5	YER073W	Mitochondrial aldehyde dehydrogenase, involved in regulation or biosynthesis of electron transport chain components and acetate formation; activated by K+; utilizes NADP+ as the preferred coenzyme; constitutively expressed [Source:SGD;Acc:S000000875]	+	gene	Name match	0	3	11.8761	9.86669	10.6655	9.97718
RPS24A	V	306323	307196	+	RPS24A	YER074W	Protein component of the small (40S) ribosomal subunit; identical to Rps24Bp and has similarity to rat S24 ribosomal protein [Source:SGD;Acc:S000000876]	+	gene	Name match	0	2	13.8972	13.3462	12.5845	12.9709
YOS1	V	307653	308123	+	YOS1	YER074W-A	Integral membrane protein required for ER to Golgi transport; localized to the Golgi, the ER, and COPII vesicles; interacts with Yip1p and Yif1p [Source:SGD;Acc:S000007651]	+	gene	Name match	0	1	9.8167	9.44973	8.89759	8.75457
YER079W	V	318920	319552	+	YER079W	YER079W	Putative protein of unknown function [Source:SGD;Acc:S000000881]	+	gene	Name match	0	2	6.17381	6.90221	7.41375	7.19417
AIM9	V	319963	321846	+	AIM9	YER080W	Putative protein of unknown function; the authentic, non-tagged protein is detected in highly purified mitochondria in high-throughput studies; null mutant displays elevated frequency of mitochondrial genome loss [Source:SGD;Acc:S000000882]	+	gene	Name match	0	1	10.1719	10.7944	10.1064	10.4258
SER3	V	322686	324095	+	SER3	YER081W	3-phosphoglycerate dehydrogenase, catalyzes the first step in serine and glycine biosynthesis; isozyme of Ser33p [Source:SGD;Acc:S000000883]	+	gene	Name match	0	2	8.61059	13.9619	8.97429	9.50209
ILV1	V	328477	330207	+	ILV1	YER086W	Threonine deaminase, catalyzes the first step in isoleucine biosynthesis; expression is under general amino acid control; ILV1 locus exhibits highly positioned nucleosomes whose organization is independent of known ILV1 regulation [Source:SGD;Acc:S000000888]	+	gene	Name match	0	2	11.7263	12.263	11.0479	11.7757
AIM10	V	330576	332306	+	AIM10	YER087W	Protein with similarity to tRNA synthetases; non-tagged protein is detected in purified mitochondria; null mutant is viable and displays elevated frequency of mitochondrial genome loss [Source:SGD;Acc:S000000889]	+	gene	Name match	0	1	7.53174	7.62514	7.59883	8.07887
YER088C-A	V	335696	336019	-	YER088C-A	YER088C-A	Dubious open reading frame unlikely to encode a functional protein, based on available experimental and comparative sequence data [Source:SGD;Acc:S000028754]	-	gene	Name match	0	1	7.87109	8.35423	7.22187	7.85179
PTC2	V	335946	337340	-	PTC2	YER089C	Type 2C protein phosphatase (PP2C); dephosphorylates Hog1p to limit maximal osmostress induced kinase activity; dephosphorylates Ire1p to downregulate the unfolded protein response; dephosphorylates Cdc28p; inactivates the DNA damage checkpoint [Source:SGD;Acc:S000000891]	-	gene	Name match	0	1	10.6373	10.6506	9.85637	10.4341
TRP2	V	337949	339472	+	TRP2	YER090W	Anthranilate synthase, catalyzes the initial step of tryptophan biosynthesis, forms multifunctional hetero-oligomeric anthranilate synthase:indole-3-glycerol phosphate synthase enzyme complex with Trp3p [Source:SGD;Acc:S000000892]	+	gene	Name match	0	1	11.3077	11.6441	10.7211	10.958
MET6	V	339864	342167	-	MET6	YER091C	Cobalamin-independent methionine synthase, involved in methionine biosynthesis and regeneration; requires a minimum of two glutamates on the methyltetrahydrofolate substrate, similar to bacterial metE homologs [Source:SGD;Acc:S000000893]	-	gene	Name match	0	1	10.7701	12.4299	10.8613	10.7568
RAD51	V	349980	351182	+	RAD51	YER095W	Strand exchange protein, forms a helical filament with DNA that searches for homology; involved in the recombinational repair of double-strand breaks in DNA during vegetative growth and meiosis; homolog of Dmc1p and bacterial RecA protein [Source:SGD;Acc:S000000897]	+	gene	Name match	0	1	9.16341	8.70968	9.93837	9.5332
SHC1	V	351698	353236	+	SHC1	YER096W	Sporulation-specific activator of Chs3p (chitin synthase III), required for the synthesis of the chitosan layer of ascospores; has similarity to Skt5p, which activates Chs3p during vegetative growth; transcriptionally induced at alkaline pH [Source:SGD;Acc:S000000898]	+	gene	Name match	0	2	4.29349	4.63603	5.51867	6.51036
UBP9	V	355466	357730	+	UBP9	YER098W	Ubiquitin carboxyl-terminal hydrolase, ubiquitin-specific protease that cleaves ubiquitin-protein fusions [Source:SGD;Acc:S000000900]	+	gene	Name match	0	2	7.14521	6.38273	8.17636	7.53068
RPS8B	V	363100	363702	+	RPS8B	YER102W	Protein component of the small (40S) ribosomal subunit; identical to Rps8Ap and has similarity to rat S8 ribosomal protein [Source:SGD;Acc:S000000904]	+	gene	Name match	0	2	14.2958	13.9943	13.0419	13.5223
SSA4	V	364589	366517	+	SSA4	YER103W	Heat shock protein that is highly induced upon stress; plays a role in SRP-dependent cotranslational protein-membrane targeting and translocation; member of the HSP70 family; cytoplasmic protein that concentrates in nuclei upon starvation [Source:SGD;Acc:S000000905]	+	gene	Name match	0	2	7.96413	9.72039	9.06143	9.41232
MAM1	V	372326	373234	+	MAM1	YER106W	Monopolin, kinetochore associated protein involved in chromosome attachment to meiotic spindle [Source:SGD;Acc:S000000908]	+	gene	Name match	0	1	2.52709	2.45459	5.24035	4.39518
KAP123	V	378762	382103	-	KAP123	YER110C	Karyopherin beta, mediates nuclear import of ribosomal proteins prior to assembly into ribosomes and import of histones H3 and H4; localizes to the nuclear pore, nucleus, and cytoplasm; exhibits genetic interactions with RAI1 [Source:SGD;Acc:S000000912]	-	gene	Name match	0	1	12.3335	12.5483	11.6939	12.1655
SWI4	V	382595	385876	-	SWI4	YER111C	DNA binding component of the SBF complex (Swi4p-Swi6p), a transcriptional activator that in concert with MBF (Mbp1-Swi6p) regulates late G1-specific transcription of targets including cyclins and genes required for DNA synthesis and repair [Source:SGD;Acc:S000000913]	-	gene	Name match	0	1	8.98556	9.67877	9.48494	9.30434
LSM4	V	387232	387795	+	LSM4	YER112W	Lsm (Like Sm) protein; part of heteroheptameric complexes (Lsm2p-7p and either Lsm1p or 8p): cytoplasmic Lsm1p complex involved in mRNA decay; nuclear Lsm8p complex part of U6 snRNP and possibly involved in processing tRNA, snoRNA, and rRNA [Source:SGD;Acc:S000000914]	+	gene	Name match	0	1	9.98523	9.6973	9.49222	9.23404
BOI2	V	390590	393712	-	BOI2	YER114C	Protein implicated in polar growth, functionally redundant with Boi1p; interacts with bud-emergence protein Bem1p; contains an SH3 (src homology 3) domain and a PH (pleckstrin homology) domain [Source:SGD;Acc:S000000916]	-	gene	Name match	0	1	10.1662	10.069	9.64514	10.0572
SPR6	V	394292	394867	-	SPR6	YER115C	Protein of unknown function, expressed during sporulation; not required for sporulation, but gene exhibits genetic interactions with other genes required for sporulation [Source:SGD;Acc:S000000917]	-	gene	Name match	0	1	8.36187	7.85838	7.45056	7.87276
RPL23B	V	396769	397653	+	RPL23B	YER117W	Protein component of the large (60S) ribosomal subunit, identical to Rpl23Ap and has similarity to E. coli L14 and rat L23 ribosomal proteins [Source:SGD;Acc:S000000919]	+	gene	Name match	0	1	13.9257	13.331	12.3239	12.7352
DSE1	V	407342	409063	-	DSE1	YER124C	Daughter cell-specific protein, may regulate cross-talk between the mating and filamentation pathways; deletion affects cell separation after division and sensitivity to alpha-factor and drugs affecting the cell wall [Source:SGD;Acc:S000000926]	-	gene	Name match	0	2	10.992	10.8557	10.4695	10.4568
NSA2	V	413394	414179	-	NSA2	YER126C	Protein constituent of 66S pre-ribosomal particles, contributes to processing of the 27S pre-rRNA [Source:SGD;Acc:S000000928]	-	gene	Name match	0	3	11.3953	10.3042	10.6944	10.3817
LCP5	V	414481	415554	+	LCP5	YER127W	Essential protein involved in maturation of 18S rRNA; depletion leads to inhibited pre-rRNA processing and reduced polysome levels; localizes primarily to the nucleolus [Source:SGD;Acc:S000000929]	+	gene	Name match	0	2	10.5755	9.67635	10.5786	9.95903
YER130C	V	421115	422446	-	YER130C	YER130C	Protein of unknown function; transcription is regulated by Haa1p, Sok2p and Zap1p transcriptional activators; the C. Albicans homolog (MNL1) plays a role in adaptation to stress [Source:SGD;Acc:S000000932]	-	gene	Name match	0	2	8.70551	9.07724	9.26073	10.2349
RPS26B	V	423952	424311	+	RPS26B	YER131W	Protein component of the small (40S) ribosomal subunit; nearly identical to Rps26Ap and has similarity to rat S26 ribosomal protein [Source:SGD;Acc:S000000933]	+	gene	Name match	0	2	13.7207	13.5245	12.3483	12.733
GLC7	V	432495	433958	+	GLC7	YER133W	Type 1 serine/threonine protein phosphatase catalytic subunit, involved in many processes (eg: glycogen metabolism, sporulation, mitosis); accumulates at mating projections by interaction with Afr1p; interacts with many regulatory subunits [Source:SGD;Acc:S000000935]	+	gene	Name match	0	1	11.7726	11.7528	11.6823	11.2589
YER138C	V	443756	449024	-	YER138C	YER138C	Retrotransposon TYA Gag and TYB Pol genes; transcribed/translated as one unit; polyprotein is processed to make a nucleocapsid-like protein (Gag), reverse transcriptase (RT), protease (PR), and integrase (IN); similar to retroviral genes [Source:SGD;Acc:S000000940]	-	gene	Name match	0	1	10.6734	10.4115	11.1458	13.5445
YER137C-A	V	447702	449024	-	YER137C-A	YER137C-A	Retrotransposon TYA Gag gene co-transcribed with TYB Pol; translated as TYA or TYA-TYB polyprotein; Gag is a nucleocapsid protein that is the structural constituent of virus-like particles (VLPs); similar to retroviral Gag [Source:SGD;Acc:S000007402]	-	gene	Name match	0	1	5.98166	5.49176	6.43037	9.07003
MAG1	V	455146	456036	-	MAG1	YER142C	3-methyl-adenine DNA glycosylase involved in protecting DNA against alkylating agents; initiates base excision repair by removing damaged bases to create abasic sites that are subsequently repaired [Source:SGD;Acc:S000000944]	-	gene	Name match	0	1	7.67182	7.20747	8.76924	7.77125
DDI1	V	456319	457605	+	DDI1	YER143W	DNA damage-inducible v-SNARE binding protein with a role in suppression of protein secretion; may play a role in S-phase checkpoint control; has ubiquitin-associated (UBA), ubiquitin-like (UBL), and retroviral-like proteinase (RVP) domains [Source:SGD;Acc:S000000945]	+	gene	Name match	0	1	8.54258	9.17884	9.26836	8.54692
UBP5	V	457806	460223	-	UBP5	YER144C	Putative ubiquitin-specific protease, closest paralog of Doa4p but has no functional overlap; concentrates at the bud neck [Source:SGD;Acc:S000000946]	-	gene	Name match	0	1	8.70064	9.33998	9.26821	9.18768
FTR1	V	460526	461740	-	FTR1	YER145C	High affinity iron permease involved in the transport of iron across the plasma membrane; forms complex with Fet3p; expression is regulated by iron [Source:SGD;Acc:S000000947]	-	gene	Name match	0	3	11.4245	10.426	10.9185	10.8344
LSM5	V	462585	462866	+	LSM5	YER146W	Lsm (Like Sm) protein; part of heteroheptameric complexes (Lsm2p-7p and either Lsm1p or 8p): cytoplasmic Lsm1p complex involved in mRNA decay; nuclear Lsm8p complex part of U6 snRNP and possibly involved in processing tRNA, snoRNA, and rRNA [Source:SGD;Acc:S000000948]	+	gene	Name match	0	2	9.57686	9.35878	8.60718	8.83623
SPI1	V	468370	468816	+	SPI1	YER150W	GPI-anchored cell wall protein involved in weak acid resistance; basal expression requires Msn2p/Msn4p; expression is induced under conditions of stress and during the diauxic shift; similar to Sed1p [Source:SGD;Acc:S000000952]	+	gene	Name match	0	2	4.60385	6.29724	6.23311	7.77116
YER152C	V	472657	473988	-	YER152C	YER152C	Protein with 2-aminoadipate transaminase activity; shares amino acid similarity with the aminotransferases Aro8p and Aro9p; YER152C is not an essential gene [Source:SGD;Acc:S000000954]	-	gene	Name match	0	2	10.1058	9.47044	9.00805	9.70091
PET122	V	474041	474805	-	PET122	YER153C	Mitochondrial translational activator specific for the COX3 mRNA, acts together with Pet54p and Pet494p; located in the mitochondrial inner membrane [Source:SGD;Acc:S000000955]	-	gene	Name match	0	3	7.20856	6.27473	5.75613	6.45832
BEM2	V	476345	482848	-	BEM2	YER155C	Rho GTPase activating protein (RhoGAP) involved in the control of cytoskeleton organization and cellular morphogenesis; required for bud emergence [Source:SGD;Acc:S000000957]	-	gene	Name match	0	1	11.0615	11.4034	10.6016	11.6548
YER156C	V	483325	484341	-	YER156C	YER156C	Putative protein of unknown function; interacts with Hsp82p and copurifies with Ipl1p; expression is copper responsive and downregulated in strains deleted for MAC1, a copper-responsive transcription factor; similarity to mammalian MYG1 [Source:SGD;Acc:S000000958]	-	gene	Name match	0	1	10.6149	10.4498	10.071	10.1964
YER158C	V	488857	490578	-	YER158C	YER158C	Protein of unknown function, has similarity to Afr1p; potentially phosphorylated by Cdc28p [Source:SGD;Acc:S000000960]	-	gene	Name match	0	2	6.38633	7.17613	8.70688	8.51186
BUR6	V	491530	491958	-	BUR6	YER159C	Subunit of a heterodimeric NC2 transcription regulator complex with Ncb2p; complex binds to TBP and can repress transcription by preventing preinitiation complex assembly or stimulate activated transcription; homologous to human NC2alpha [Source:SGD;Acc:S000000961]	-	gene	Name match	0	1	10.1874	9.51137	10.8087	10.3717
YER160C	V	492856	498124	-	YER160C	YER160C	Retrotransposon TYA Gag and TYB Pol genes; transcribed/translated as one unit; polyprotein is processed to make a nucleocapsid-like protein (Gag), reverse transcriptase (RT), protease (PR), and integrase (IN); similar to retroviral genes [Source:SGD;Acc:S000000962]	-	gene	Name match	0	1	10.1384	9.67043	10.4656	11.898
YER159C-A	V	496802	498124	-	YER159C-A	YER159C-A	Retrotransposon TYA Gag gene co-transcribed with TYB Pol; translated as TYA or TYA-TYB polyprotein; Gag is a nucleocapsid protein that is the structural constituent of virus-like particles (VLPs); similar to retroviral Gag [Source:SGD;Acc:S000007403]	-	gene	Name match	0	1	4.8208	4.73342	5.56904	6.93771
CHD1	V	505392	509798	+	CHD1	YER164W	Chromatin remodeler that regulates various aspects of transcription; contains a chromo domain, a helicase domain and a DNA-binding domain; component of both the SAGA and SLIK complexes [Source:SGD;Acc:S000000966]	+	gene	Name match	0	1	10.2667	10.4435	9.63829	10.2844
PAB1	V	510373	512106	+	PAB1	YER165W	Poly(A) binding protein, part of the 3'-end RNA-processing complex, mediates interactions between the 5' cap structure and the 3' mRNA poly(A) tail, involved in control of poly(A) tail length, interacts with translation factor eIF-4G [Source:SGD;Acc:S000000967]	+	gene	Name match	0	1	13.4665	13.835	12.7786	13.3304
DNF1	V	512744	517459	+	DNF1	YER166W	Aminophospholipid translocase (flippase) that localizes primarily to the plasma membrane; contributes to endocytosis, protein transport and cell polarity; type 4 P-type ATPase [Source:SGD;Acc:S000000968]	+	gene	Name match	0	1	10.9154	10.9594	10.2129	10.8472
RPH1	V	523369	525759	+	RPH1	YER169W	JmjC domain-containing histone demethylase; specifically demethylates H3K36 tri- and dimethyl modification states; associates with actively transcribed (RNA polymerase II) regions in vivo and specifically targets H3K36 in its trimethylation state as	+	gene	Name match	0	1	9.49284	8.793	9.87724	9.67385
RAD24	V	536300	538279	+	RAD24	YER173W	Checkpoint protein, involved in the activation of the DNA damage and meiotic pachytene checkpoints; subunit of a clamp loader that loads Rad17p-Mec3p-Ddc1p onto DNA; homolog of human and S. pombe Rad17 protein [Source:SGD;Acc:S000000975]	+	gene	Name match	0	1	7.90088	7.97701	8.70065	7.90689
GRX4	V	538434	539168	-	GRX4	YER174C	Hydroperoxide and superoxide-radical responsive glutathione-dependent oxidoreductase; monothiol glutaredoxin subfamily member along with Grx3p and Grx5p; protects cells from oxidative damage; mutant has increased aneuploidy tolerance [Source:SGD;Acc:S000000976]	-	gene	Name match	0	2	8.88791	8.68832	8.28469	8.36858
TMT1	V	539464	540363	-	TMT1	YER175C	Trans-aconitate methyltransferase, cytosolic enzyme that catalyzes the methyl esterification of 3-isopropylmalate, an intermediate of the leucine biosynthetic pathway, and trans-aconitate, which inhibits the citric acid cycle [Source:SGD;Acc:S000000977]	-	gene	Name match	0	1	7.83282	7.16876	7.52833	7.48671
DMC1	V	548421	549517	+	DMC1	YER179W	Meiosis-specific protein required for repair of double-strand breaks and pairing between homologous chromosomes; homolog of Rad51p and the bacterial RecA protein [Source:SGD;Acc:S000000981]	+	gene	Name match	0	1	4.11205	4.39848	4.79506	5.49295
SLO1	V	550865	551122	-	SLO1	YER180C-A	Protein interacting with Arl3p, which is a GTPase of the Ras superfamily involved in vesicle-tethering at the Golgi; putative ortholog of human SCOCO [Source:SGD;Acc:S000028437]	-	gene	Name match	0	1	5.99974	4.91211	5.68079	5.61745
PUG1	V	559454	560365	+	PUG1	YER185W	Plasma membrane protein with roles in the uptake of protoprophyrin IX and the efflux of heme; expression is induced under both low-heme and low-oxygen conditions; member of the fungal lipid-translocating exporter (LTE) family of proteins [Source:SGD;Acc:S000000987]	+	gene	Name match	0	1	4.72333	4.78671	5.93341	5.49549
YER186C	V	561705	562625	-	YER186C	YER186C	Putative protein of unknown function [Source:SGD;Acc:S000000988]	-	gene	Name match	0	1	8.87098	8.19367	8.489	8.56101
YRF1-2	V	571480	576525	+	YRF1-2	YER190W	Helicase encoded by the Y' element of subtelomeric regions, highly expressed in the mutants lacking the telomerase component TLC1; potentially phosphorylated by Cdc28p; induced by treatment with 8-methoxypsoralen and UVA irradiation [Source:SGD;Acc:S000000992]	+	gene	Name match	0	1	9.39313	9.40638	9.01136	10.0234
YFL066C	VI	1437	2615	-	YFL066C	YFL066C	Helicase-like protein encoded within the telomeric Y' element; induced by treatment with 8-methoxypsoralen and UVA irradiation [Source:SGD;Acc:S000001828]	-	gene	Name match	0	1	7.02293	6.99749	6.31455	7.71192
SNO3	VI	10301	10969	-	SNO3	YFL060C	Protein of unknown function, nearly identical to Sno2p; expression is induced before the diauxic shift and also in the absence of thiamin [Source:SGD;Acc:S000001834]	-	gene	Name match	0	1	3.95802	2.38046	3.73174	5.89372
SNZ3	VI	11363	12259	+	SNZ3	YFL059W	Member of a stationary phase-induced gene family; transcription of SNZ2 is induced prior to diauxic shift, and also in the absence of thiamin in a Thi2p-dependent manner; forms a coregulated gene pair with SNO3 [Source:SGD;Acc:S000001835]	+	gene	Name match	0	1	4.53685	3.15975	5.11515	7.17888
THI5	VI	12929	13951	+	THI5	YFL058W	Protein involved in synthesis of the thiamine precursor hydroxymethylpyrimidine (HMP); member of a subtelomeric gene family including THI5, THI11, THI12, and THI13 [Source:SGD;Acc:S000001836]	+	gene	Name match	0	1	1.61477	3.75689	3.06843	4.54204
AGP3	VI	17004	18680	+	AGP3	YFL055W	Low-affinity amino acid permease, may act to supply the cell with amino acids as nitrogen source in nitrogen-poor conditions; transcription is induced under conditions of sulfur limitation; plays a role in regulating Ty1 transposition [Source:SGD;Acc:S000001839]	+	gene	Name match	0	1	5.34084	6.05704	6.06013	6.4734
YFL054C	VI	20847	22787	-	YFL054C	YFL054C	Putative channel-like protein; similar to Fps1p; mediates passive diffusion of glycerol in the presence of ethanol [Source:SGD;Acc:S000001840]	-	gene	Name match	0	1	7.15967	6.49921	8.05212	7.71447
YFL052W	VI	28232	29629	+	YFL052W	YFL052W	Putative zinc cluster protein that contains a DNA binding domain; null mutant sensitive to calcofluor white, low osmolarity and heat, suggesting a role for YFL052Wp in cell wall integrity [Source:SGD;Acc:S000001842]	+	gene	Name match	0	1	3.06139	3.21108	5.23238	3.61424
SEC53	VI	43628	44392	-	SEC53	YFL045C	Phosphomannomutase, involved in synthesis of GDP-mannose and dolichol-phosphate-mannose; required for folding and glycosylation of secretory proteins in the ER lumen [Source:SGD;Acc:S000001849]	-	gene	Name match	0	1	12.4278	12.7941	11.7074	11.9853
ACT1	VI	53260	54696	-	ACT1	YFL039C	Actin, structural protein involved in cell polarization, endocytosis, and other cytoskeletal functions [Source:SGD;Acc:S000001855]	-	gene	Name match	0	1	13.9576	14.7407	13.8341	14.2037
RPL22B	VI	64243	64932	-	RPL22B	YFL034C-A	Protein component of the large (60S) ribosomal subunit, has similarity to Rpl22Ap and to rat L22 ribosomal protein [Source:SGD;Acc:S000006436]	-	gene	Name match	0	2	10.6317	9.74274	10.2673	9.76267
RIM15	VI	69115	74427	-	RIM15	YFL033C	Glucose-repressible protein kinase involved in signal transduction during cell proliferation in response to nutrients, specifically the establishment of stationary phase; identified as a regulator of IME2; substrate of Pho80p-Pho85p kinase [Source:SGD;Acc:S000001861]	-	gene	Name match	0	1	9.09962	9.17564	9.63439	9.49998
YFL032W	VI	74872	75192	+	YFL032W	YFL032W	Dubious open reading frame unlikely to encode a protein, based on available experimental and comparative sequence data; partially overlaps the verified gene HAC1/YFL031W; YFL032W is not an essential gene [Source:SGD;Acc:S000001862]	+	gene	Name match	0	1	6.49676	6.53433	5.0035	5.84258
HAC1	VI	75179	76147	+	HAC1	YFL031W	Basic leucine zipper (bZIP) transcription factor (ATF/CREB1 homolog) that regulates the unfolded protein response, via UPRE binding, and membrane biogenesis; ER stress-induced splicing pathway facilitates efficient Hac1p synthesis [Source:SGD;Acc:S000001863]	+	gene	Name match	0	2	12.5437	12.3819	11.4696	11.6209
AGX1	VI	76831	77988	+	AGX1	YFL030W	Alanine:glyoxylate aminotransferase (AGT), catalyzes the synthesis of glycine from glyoxylate, which is one of three pathways for glycine biosynthesis in yeast; has similarity to mammalian and plant alanine:glyoxylate aminotransferases [Source:SGD;Acc:S000001864]	+	gene	Name match	0	1	5.29767	5.18004	5.86639	6.38048
STE2	VI	82580	83875	+	STE2	YFL026W	Receptor for alpha-factor pheromone; seven transmembrane-domain GPCR that interacts with both pheromone and a heterotrimeric G protein to initiate the signaling response that leads to mating between haploid a and alpha cells [Source:SGD;Acc:S000001868]	+	gene	Name match	0	2	5.36556	5.42441	6.98428	6.37825
EPL1	VI	87847	90345	-	EPL1	YFL024C	Subunit of NuA4, an essential histone H4/H2A acetyltransferase complex; conserved region at N-terminus is essential for interaction with the NPC (nucleosome core particle); homologous to Drosophila Enhancer of Polycomb [Source:SGD;Acc:S000001870]	-	gene	Name match	0	1	8.84999	8.73247	9.86478	9.25084
GAT1	VI	95966	97498	+	GAT1	YFL021W	Transcriptional activator of genes involved in nitrogen catabolite repression; contains a GATA-1-type zinc finger DNA-binding motif; activity and localization regulated by nitrogen limitation and Ure2p [Source:SGD;Acc:S000001873]	+	gene	Name match	0	2	7.99634	7.38248	8.77193	8.10021
LPD1	VI	101628	103127	-	LPD1	YFL018C	Dihydrolipoamide dehydrogenase, the lipoamide dehydrogenase component (E3) of the pyruvate dehydrogenase and 2-oxoglutarate dehydrogenase multi-enzyme complexes [Source:SGD;Acc:S000001876]	-	gene	Name match	0	1	11.3809	11.5375	10.8625	11.5926
MDJ1	VI	104701	106236	-	MDJ1	YFL016C	Co-chaperone that stimulates the ATPase activity of the HSP70 protein Ssc1p; involved in protein folding/refolding in the mitochodrial matrix; required for proteolysis of misfolded proteins; member of the HSP40 (DnaJ) family of chaperones [Source:SGD;Acc:S000001878]	-	gene	Name match	0	3	9.04342	10.8842	9.94724	9.63996
HSP12	VI	107256	107585	+	HSP12	YFL014W	Plasma membrane protein involved in maintaining membrane organization in stress conditions; induced by heat shock, oxidative stress, osmostress, stationary phase, glucose depletion, oleate and alcohol; regulated by HOG and Ras-Pka pathways [Source:SGD;Acc:S000001880]	+	gene	Name match	0	2	4.99745	3.78433	9.31379	9.98368
BLM10	VI	123479	129910	+	BLM10	YFL007W	Proteasome activator subunit; found in association with core particles, with and without the 19S regulatory particle; required for resistance to bleomycin, may be involved in protecting against oxidative damage; similar to mammalian PA200 [Source:SGD;Acc:S000001887]	+	gene	Name match	0	1	10.9276	11.5226	10.5321	11.1842
SEC4	VI	130334	130981	+	SEC4	YFL005W	Rab family GTPase essential for vesicle-mediated exocytic secretion and autophagy; associates with the exocyst component Sec15p and may regulate polarized delivery of transport vesicles to the exocyst at the plasma membrane [Source:SGD;Acc:S000001889]	+	gene	Name match	0	2	10.5701	10.5551	10.0734	10.0048
VTC2	VI	131810	134296	+	VTC2	YFL004W	Subunit of the vacuolar transporter chaperone (VTC) complex involved in membrane trafficking, vacuolar polyphosphate accumulation, microautophagy and non-autophagic vacuolar fusion [Source:SGD;Acc:S000001890]	+	gene	Name match	0	3	11.9001	11.2439	10.8048	11.3007
YFL002W-B	VI	138204	139520	+	YFL002W-B	YFL002W-B	Retrotransposon TYA Gag gene co-transcribed with TYB Pol; translated as TYA or TYA-TYB polyprotein; Gag is a nucleocapsid protein that is the structural constituent of virus-like particles (VLPs); similar to retroviral Gag [Source:SGD;Acc:S000007404]	+	gene	Name match	0	1	5.739	5.6149	5.95817	8.07827
YFL002W-A	VI	138204	143517	+	YFL002W-A	YFL002W-A	Retrotransposon TYA Gag and TYB Pol genes; transcribed/translated as one unit; polyprotein is processed to make a nucleocapsid-like protein (Gag), reverse transcriptase (RT), protease (PR), and integrase (IN); similar to retroviral genes [Source:SGD;Acc:S000002962]	+	gene	Name match	0	1	8.61624	8.67208	8.95923	10.8127
LOC1	VI	149110	149724	+	LOC1	YFR001W	Nuclear protein involved in asymmetric localization of ASH1 mRNA; binds double-stranded RNA in vitro; constituent of 66S pre-ribosomal particles [Source:SGD;Acc:S000001897]	+	gene	Name match	0	1	11.0289	9.58948	10.0484	9.75016
GCN20	VI	162488	164746	+	GCN20	YFR009W	Positive regulator of the Gcn2p kinase activity, forms a complex with Gcn1p; proposed to stimulate Gcn2p activation by an uncharged tRNA [Source:SGD;Acc:S000001905]	+	gene	Name match	0	1	11.4671	11.6497	10.8064	11.0975
YFR009W-A	VI	163875	164132	+	YFR009W-A	YFR009W-A	Dubious ORF unlikely to encode a protein, based on available experimental and comparative sequence data; completely overlaps the verified gene YFR009W; identified by expression profiling and mass spectrometry [Source:SGD;Acc:S000028823]	+	gene	Name match	0	1	8.5491	8.8874	7.96759	8.2417
UBP6	VI	165067	166566	+	UBP6	YFR010W	Ubiquitin-specific protease situated in the base subcomplex of the 26S proteasome, releases free ubiquitin from branched polyubiquitin chains; works in opposition to Hul5p polyubiquitin elongation activity; mutant has aneuploidy tolerance [Source:SGD;Acc:S000001906]	+	gene	Name match	0	1	10.3903	10.9402	10.8143	10.5541
GSY1	VI	174265	176391	-	GSY1	YFR015C	Glycogen synthase with similarity to Gsy2p, the more highly expressed yeast homolog; expression induced by glucose limitation, nitrogen starvation, environmental stress, and entry into stationary phase [Source:SGD;Acc:S000001911]	-	gene	Name match	0	2	6.8546	7.172	7.97355	7.72425
IGD1	VI	182274	182861	-	IGD1	YFR017C	Cytoplasmic protein that inhibits Gdb1p glycogen debranching activity; required for normal intracellular accumulation of glycogen; phosphorylated in vivo; expression increases during wine fermentation [Source:SGD;Acc:S000001913]	-	gene	Name match	0	2	4.61719	4.54994	6.246	6.14188
FAB1	VI	184502	191338	+	FAB1	YFR019W	1-phosphatidylinositol-3-phosphate 5-kinase; vacuolar membrane kinase that generates phosphatidylinositol (3,5)P2, which is involved in vacuolar sorting and homeostasis [Source:SGD;Acc:S000001915]	+	gene	Name match	0	2	9.46156	10.0165	9.26424	9.98694
ROG3	VI	196833	199034	+	ROG3	YFR022W	Protein that binds the ubiquitin ligase Rsp5p via its 2 PY motifs; has similarity to Rod1p; mutation suppresses the temperature sensitivity of an mck1 rim11 double mutant; proposed to regulate the endocytosis of plasma membrane proteins [Source:SGD;Acc:S000001918]	+	gene	Name match	0	3	7.11552	7.96187	7.87966	8.33459
PES4	VI	199874	201709	+	PES4	YFR023W	Poly(A) binding protein, suppressor of DNA polymerase epsilon mutation, similar to Mip6p [Source:SGD;Acc:S000001919]	+	gene	Name match	0	2	2.55056	0.606482	5.4266	5.83452
ECO1	VI	207452	208297	+	ECO1	YFR027W	Acetyltransferase required for establishment of sister chromatid cohesion; modifies Smc3p at replication forks and Mcd1p in response to ds DNA breaks; has a C2H2-type zinc finger; mutations in human homolog ESCO2 cause Roberts syndrome [Source:SGD;Acc:S000001923]	+	gene	Name match	0	1	6.5596	6.46435	7.44554	6.8212
PTR3	VI	210937	212973	+	PTR3	YFR029W	Component of the SPS plasma membrane amino acid sensor system (Ssy1p-Ptr3p-Ssy5p), which senses external amino acid concentration and transmits intracellular signals that result in regulation of expression of amino acid permease genes [Source:SGD;Acc:S000001925]	+	gene	Name match	0	1	7.78744	7.94799	8.45026	7.89526
MET10	VI	213312	216419	+	MET10	YFR030W	Subunit alpha of assimilatory sulfite reductase, which converts sulfite into sulfide [Source:SGD;Acc:S000001926]	+	gene	Name match	0	1	9.02499	10.8825	9.39596	9.11103
RPL2A	VI	220507	221418	-	RPL2A	YFR031C-A	Protein component of the large (60S) ribosomal subunit, identical to Rpl2Bp and has similarity to E. coli L2 and rat L8 ribosomal proteins [Source:SGD;Acc:S000002104]	-	gene	Name match	0	2	14.0606	13.9879	12.9221	13.497
RRT5	VI	222090	222959	-	RRT5	YFR032C	Putative protein of unknown function; non-essential gene identified in a screen for mutants with increased levels of rDNA transcription; expressed at high levels during sporulation [Source:SGD;Acc:S000001928]	-	gene	Name match	0	1	3.03703	3.24211	5.41479	3.46181
RPL29	VI	223258	223437	-	RPL29	YFR032C-A	Protein component of the large (60S) ribosomal subunit, has similarity to rat L29 ribosomal protein; not essential for translation, but required for proper joining of the large and small ribosomal subunits and for normal translation rate [Source:SGD;Acc:S000006437]	-	gene	Name match	0	2	12.583	12.1807	11.3975	11.6994
QCR6	VI	224326	224769	-	QCR6	YFR033C	Subunit 6 of the ubiquinol cytochrome-c reductase complex, which is a component of the mitochondrial inner membrane electron transport chain; highly acidic protein; required for maturation of cytochrome c1 [Source:SGD;Acc:S000001929]	-	gene	Name match	0	1	10.0644	9.72343	10.2719	10.9132
DUG1	VI	239992	241437	-	DUG1	YFR044C	Cys-Gly metallo-di-peptidase; forms a complex with Dug2p and Dug3p to degrade glutathione (GSH) and other peptides containing a gamma-glu-X bond in an alternative pathway to GSH degradation by gamma-glutamyl transpeptidase (Ecm38p) [Source:SGD;Acc:S000001940]	-	gene	Name match	0	1	11.5357	12.0689	11.0992	11.6078
YFR045W	VI	241998	242999	+	YFR045W	YFR045W	Putative mitochondrial transport protein; null mutant is viable, exhibits decreased levels of chitin and normal resistance to calcofluor white [Source:SGD;Acc:S000001941]	+	gene	Name match	0	2	6.6338	7.4683	7.43279	7.0514
PRE4	VI	249066	249866	-	PRE4	YFR050C	Beta 7 subunit of the 20S proteasome [Source:SGD;Acc:S000001946]	-	gene	Name match	0	1	10.5672	11.0596	11.0798	10.6331
YFR052C-A	VI	253429	253734	-	YFR052C-A	YFR052C-A	Dubious open reading frame unlikely to encode a functional protein, based on available experimental and comparative sequence data [Source:SGD;Acc:S000028768]	-	gene	Name match	0	2	7.06662	7.09221	9.67646	8.72333
HXK1	VI	253592	255049	-	HXK1	YFR053C	Hexokinase isoenzyme 1, a cytosolic protein that catalyzes phosphorylation of glucose during glucose metabolism; expression is highest during growth on non-glucose carbon sources; glucose-induced repression involves the hexokinase Hxk2p [Source:SGD;Acc:S000001949]	-	gene	Name match	0	2	9.068	9.15267	11.3399	10.8649
IRC7	VI	264204	265226	+	IRC7	YFR055W	Beta-lyase involved in the production of thiols; null mutant displays increased levels of spontaneous Rad52p foci; expression induced by nitrogen limitation in a GLN3, GAT1-dependent manner and by copper levels in a Mac1-dependent manner [Source:SGD;Acc:S000001952]	+	gene	Name match	0	1	10.3079	7.99634	9.82292	10.0839
ZRT1	VII	20978	22108	+	ZRT1	YGL255W	High-affinity zinc transporter of the plasma membrane, responsible for the majority of zinc uptake; transcription is induced under low-zinc conditions by the Zap1p transcription factor [Source:SGD;Acc:S000003224]	+	gene	Name match	0	2	10.1264	9.18972	9.21555	8.67156
HXK2	VII	23935	25395	+	HXK2	YGL253W	Hexokinase isoenzyme 2 that catalyzes phosphorylation of glucose in the cytosol; predominant hexokinase during growth on glucose; functions in the nucleus to repress expression of HXK1 and GLK1 and to induce expression of its own gene [Source:SGD;Acc:S000003222]	+	gene	Name match	0	1	13.6352	13.9804	13.2822	12.9953
HFM1	VII	27921	31636	-	HFM1	YGL251C	Meiosis specific DNA helicase involved in the conversion of double-stranded breaks to later recombination intermediates and in crossover control; catalyzes the unwinding of Holliday junctions; has ssDNA and dsDNA stimulated ATPase activity [Source:SGD;Acc:S000003220]	-	gene	Name match	0	1	7.70234	5.66861	7.8046	7.88372
PDE1	VII	35653	36762	+	PDE1	YGL248W	Low-affinity cyclic AMP phosphodiesterase, controls glucose and intracellular acidification-induced cAMP signaling, target of the cAMP-protein kinase A (PKA) pathway; glucose induces transcription and inhibits translation [Source:SGD;Acc:S000003217]	+	gene	Name match	0	2	6.95482	7.00054	7.99722	8.62389
BRR6	VII	36933	37526	+	BRR6	YGL247W	Essential nuclear envelope integral membrane protein required for nuclear envelope morphology, nuclear pore complex localization, nuclear export; exhibits synthetic lethal genetic interactions with genes involved in lipid metabolism [Source:SGD;Acc:S000003216]	+	gene	Name match	0	1	7.48924	6.79998	7.54015	6.97564
RAI1	VII	37617	38780	-	RAI1	YGL246C	Nuclear protein with decapping endonuclease activity targeted toward mRNAs with unmethylated 7-methylguanosine cap structures; binds to and stabilizes the exoribonuclease Rat1p; required for pre-rRNA processing; homologous to human DOM3Z [Source:SGD;Acc:S000003215]	-	gene	Name match	0	1	9.66788	9.05156	9.55419	9.19539
GUS1	VII	39023	41149	+	GUS1	YGL245W	Glutamyl-tRNA synthetase (GluRS), forms a complex with methionyl-tRNA synthetase (Mes1p) and Arc1p; complex formation increases the catalytic efficiency of both tRNA synthetases and ensures their correct localization to the cytoplasm [Source:SGD;Acc:S000003214]	+	gene	Name match	0	1	12.9773	13.2667	12.3326	12.6574
TAD1	VII	43307	44509	+	TAD1	YGL243W	tRNA-specific adenosine deaminase, deaminates adenosine-37 to inosine in tRNA-Ala [Source:SGD;Acc:S000003212]	+	gene	Name match	0	1	8.25957	7.53355	8.22059	8.03652
MTO1	VII	53787	55796	-	MTO1	YGL236C	Mitochondrial protein, forms a heterodimer complex with Mss1p that performs the 5-carboxymethylaminomethyl modification of the wobble uridine base in mitochondrial tRNAs; required for respiration in paromomycin-resistant 15S rRNA mutants [Source:SGD;Acc:S000003205]	-	gene	Name match	0	1	8.58306	7.71951	8.54283	8.3828
ADE5,7	VII	56482	58890	+	ADE5,7	YGL234W	Bifunctional enzyme of the 'de novo' purine nucleotide biosynthetic pathway, contains aminoimidazole ribotide synthetase and glycinamide ribotide synthetase activities [Source:SGD;Acc:S000003203]	+	gene	Name match	0	1	12.6077	12.6099	11.6752	12.6156
TAN1	VII	62075	63002	+	TAN1	YGL232W	Putative tRNA acetyltransferase, RNA-binding protein required for the formation of the modified nucleoside N(4)-acetylcytidine in serine and leucine tRNAs but not required for the same modification in 18S rRNA [Source:SGD;Acc:S000003201]	+	gene	Name match	0	1	9.91073	9.44725	9.0457	9.33482
VID30	VII	69671	72547	+	VID30	YGL227W	Protein involved in proteasome-dependent catabolite degradation of fructose-1,6-bisphosphatase (FBPase); binds FBPase; shifts the balance of nitrogen metabolism toward glutamate production; localizes to the nucleus and the cytoplasm [Source:SGD;Acc:S000003196]	+	gene	Name match	0	2	7.9262	8.62591	8.87689	8.3
OST5	VII	72749	73158	-	OST5	YGL226C-A	Zeta subunit of the oligosaccharyltransferase complex of the ER lumen, which catalyzes asparagine-linked glycosylation of newly synthesized proteins [Source:SGD;Acc:S000003194]	-	gene	Name match	0	1	9.07308	9.52239	8.5124	8.8878
SDT1	VII	78015	78857	-	SDT1	YGL224C	Pyrimidine nucleotidase; overexpression suppresses the 6-AU sensitivity of transcription elongation factor S-II, as well as resistance to other pyrimidine derivatives [Source:SGD;Acc:S000003192]	-	gene	Name match	0	2	9.44287	8.76835	8.95425	8.61662
EDC1	VII	80659	81186	-	EDC1	YGL222C	RNA-binding protein, activates mRNA decapping directly by binding to the mRNA substrate and enhancing the activity of the decapping proteins Dcp1p and Dcp2p; has a role in translation during heat stress [Source:SGD;Acc:S000003190]	-	gene	Name match	0	1	7.52747	7.62878	5.92482	7.46166
FRA2	VII	82374	82736	+	FRA2	YGL220W	Protein involved in negative regulation of transcription of iron regulon; forms an iron independent complex with Fra2p, Grx3p, and Grx4p; null mutant fails to repress iron regulon and is sensitive to nickel [Source:SGD;Acc:S000003188]	+	gene	Name match	0	2	9.6108	8.86042	8.7918	8.91998
MIG2	VII	95858	97006	+	MIG2	YGL209W	Protein containing zinc fingers, involved in repression, along with Mig1p, of SUC2 (invertase) expression by high levels of glucose; binds to Mig1p-binding sites in SUC2 promoter [Source:SGD;Acc:S000003177]	+	gene	Name match	0	3	8.48721	5.64359	9.88787	9.32866
CHC1	VII	102543	107504	-	CHC1	YGL206C	Clathrin heavy chain, subunit of the major coat protein involved in intracellular protein transport and endocytosis; two heavy chains form the clathrin triskelion structural component; the light chain (CLC1) is thought to regulate function [Source:SGD;Acc:S000003174]	-	gene	Name match	0	1	11.0298	11.5471	10.658	10.9354
ARO8	VII	116059	117561	+	ARO8	YGL202W	Aromatic aminotransferase I, expression is regulated by general control of amino acid biosynthesis [Source:SGD;Acc:S000003170]	+	gene	Name match	0	1	12.0742	12.4614	11.3251	12.0662
EMP24	VII	122694	123305	-	EMP24	YGL200C	Component of the p24 complex; binds to GPI anchor proteins and mediates their efficient transport from the ER to the Golgi; integral membrane protein that associates with endoplasmic reticulum-derived COPII-coated vesicles [Source:SGD;Acc:S000003168]	-	gene	Name match	0	1	11.1726	11.2255	10.6709	11.0439
MDS3	VII	124698	129161	+	MDS3	YGL197W	Putative component of the TOR regulatory pathway; negative regulator of early meiotic gene expression; required, with Pmd1p, for growth under alkaline conditions; has an N-terminal kelch-like domain [Source:SGD;Acc:S000003165]	+	gene	Name match	0	1	9.56586	10.1729	9.30467	10.0223
GCN1	VII	131525	139543	+	GCN1	YGL195W	Positive regulator of the Gcn2p kinase activity, forms a complex with Gcn20p; proposed to stimulate Gcn2p activation by an uncharged tRNA [Source:SGD;Acc:S000003163]	+	gene	Name match	0	2	12.1583	12.7824	11.0956	12.1662
HOS2	VII	140368	141726	-	HOS2	YGL194C	Histone deacetylase required for gene activation via specific deacetylation of lysines in H3 and H4 histone tails; subunit of the Set3 complex, a meiotic-specific repressor of sporulation specific genes that contains deacetylase activity [Source:SGD;Acc:S000003162]	-	gene	Name match	0	1	8.10096	8.01633	7.02453	7.93394
YGL193C	VII	141916	142227	-	YGL193C	YGL193C	Haploid-specific gene repressed by a1-alpha2, turned off in sir3 null strains, absence enhances the sensitivity of rad52-327 cells to campothecin almost 100-fold [Source:SGD;Acc:S000003161]	-	gene	Name match	0	1	1.09242	0.606482	1.85107	6.39162
IME4	VII	142246	144048	+	IME4	YGL192W	Probable mRNA N6-adenosine methyltransferase required for entry into meiosis; transcribed in diploid cells; haploids repress IME4 transcription via production of antisense IME4 transcripts; antisense transcription is repressed in diploids [Source:SGD;Acc:S000003160]	+	gene	Name match	0	1	7.7729	8.16594	8.18457	2.57904
CDC55	VII	145809	147389	-	CDC55	YGL190C	Non-essential regulatory subunit B of protein phosphatase 2A (PP2A); involved in regulation of mitotic exit; required for correct nuclear division and chromosome segregation in meiosis; maintains sequestration of the phosphatase Cdc14p in nucleolus /.../ early meiosis, which is essential for meiosis I spindle assembly; limits formation of PP2A-Rts1p holocomplexes to ensure timely dissolution of s…	-	gene	Name match	0	1	9.71649	9.64518	10.2268	9.22097
RPS26A	VII	148229	148588	-	RPS26A	YGL189C	Protein component of the small (40S) ribosomal subunit; nearly identical to Rps26Bp and has similarity to rat S26 ribosomal protein [Source:SGD;Acc:S000003157]	-	gene	Name match	0	2	13.9245	14.0821	12.8958	13.3017
YGL188C-A	VII	148824	148964	-	YGL188C-A	YGL188C-A	Putative protein of unknown function [Source:SGD;Acc:S000028635]	-	gene	Name match	0	3	5.37309	3.64091	3.74738	3.90097
COX4	VII	149704	150171	-	COX4	YGL187C	Subunit IV of cytochrome c oxidase, the terminal member of the mitochondrial inner membrane electron transport chain; precursor N-terminal 25 residues are cleaved during mitochondrial import; phosphorylated; spermidine enhances translation [Source:SGD;Acc:S000003155]	-	gene	Name match	0	1	8.36067	8.64945	8.3199	9.07486
TPN1	VII	151037	152776	-	TPN1	YGL186C	Plasma membrane pyridoxine (vitamin B6) transporter; member of the purine-cytosine permease subfamily within the major facilitator superfamily; proton symporter with similarity to Fcy21p, Fcy2p, and Fcy22p [Source:SGD;Acc:S000003154]	-	gene	Name match	0	1	9.89537	9.41688	9.27829	9.54277
STR3	VII	154615	156012	-	STR3	YGL184C	Peroxisomal cystathionine beta-lyase, converts cystathionine into homocysteine; may be redox regulated by Gto1p [Source:SGD;Acc:S000003152]	-	gene	Name match	0	1	6.06924	7.50794	5.65319	5.22359
ATG1	VII	160065	162758	+	ATG1	YGL180W	Protein ser/thr kinase required for vesicle formation in autophagy and the cytoplasm-to-vacuole targeting (Cvt) pathway; structurally required for phagophore assembly site formation; during autophagy forms a complex with Atg13p and Atg17p [Source:SGD;Acc:S000003148]	+	gene	Name match	0	1	7.24153	7.78108	8.60354	7.54011
TOS3	VII	163409	165091	-	TOS3	YGL179C	Protein kinase, related to and functionally redundant with Elm1p and Sak1p for the phosphorylation and activation of Snf1p; functionally orthologous to LKB1, a mammalian kinase associated with Peutz-Jeghers cancer-susceptibility syndrome [Source:SGD;Acc:S000003147]	-	gene	Name match	0	3	6.65138	7.61578	7.88436	7.88349
MPT5	VII	167352	170571	+	MPT5	YGL178W	Member of the Puf family of RNA-binding proteins; binds to mRNAs encoding chromatin modifiers and spindle pole body components; involved in longevity, maintenance of cell wall integrity, and sensitivity to and recovery from pheromone arrest [Source:SGD;Acc:S000003146]	+	gene	Name match	0	3	9.10816	10.1636	10.7206	10.0544
XRN1	VII	175527	180113	-	XRN1	YGL173C	Evolutionarily-conserved 5'-3' exonuclease component of cytoplasmic processing (P) bodies involved in mRNA decay; plays a role in microtubule-mediated processes, filamentous growth, ribosomal RNA maturation, and telomere maintenance [Source:SGD;Acc:S000003141]	-	gene	Name match	0	1	12.0602	12.5076	11.5512	12.057
ROK1	VII	182390	184084	+	ROK1	YGL171W	ATP-dependent RNA helicase of the DEAD box family; required for 18S rRNA synthesis [Source:SGD;Acc:S000003139]	+	gene	Name match	0	2	10.6267	10.1018	10.007	10.1496
SPO74	VII	184153	185394	-	SPO74	YGL170C	Component of the meiotic outer plaque of the spindle pole body, involved in modifying the meiotic outer plaque that is required prior to prospore membrane formation [Source:SGD;Acc:S000003138]	-	gene	Name match	0	2	0.948103	1.62611	4.71397	4.03249
RAD54	VII	193707	196403	-	RAD54	YGL163C	DNA-dependent ATPase, stimulates strand exchange by modifying the topology of double-stranded DNA; involved in the recombinational repair of double-strand breaks in DNA during vegetative growth and meiosis; member of the SWI/SNF family [Source:SGD;Acc:S000003131]	-	gene	Name match	0	2	8.87717	9.11258	9.52447	9.56459
SUT1	VII	198138	199037	+	SUT1	YGL162W	Transcription factor of the Zn[II]2Cys6 family involved in sterol uptake; involved in induction of hypoxic gene expression [Source:SGD;Acc:S000003130]	+	gene	Name match	0	2	7.59286	6.65392	8.22074	7.63539
YGL159W	VII	202721	203833	+	YGL159W	YGL159W	Putative protein of unknown function; deletion mutant has no detectable phenotype [Source:SGD;Acc:S000003127]	+	gene	Name match	0	1	8.50949	7.65986	8.04654	7.99451
AMS1	VII	210416	213667	+	AMS1	YGL156W	Vacuolar alpha mannosidase, involved in free oligosaccharide (fOS) degradation; delivered to the vacuole in a novel pathway separate from the secretory pathway [Source:SGD;Acc:S000003124]	+	gene	Name match	0	2	6.09276	6.15774	8.53073	8.68257
ARO2	VII	226399	227529	+	ARO2	YGL148W	Bifunctional chorismate synthase and flavin reductase, catalyzes the conversion of 5-enolpyruvylshikimate 3-phosphate (EPSP) to form chorismate, which is a precursor to aromatic amino acids [Source:SGD;Acc:S000003116]	+	gene	Name match	0	2	12.1203	12.3094	11.0789	11.6065
RPL9A	VII	227754	228329	-	RPL9A	YGL147C	Protein component of the large (60S) ribosomal subunit, nearly identical to Rpl9Bp and has similarity to E. coli L6 and rat L9 ribosomal proteins [Source:SGD;Acc:S000003115]	-	gene	Name match	0	2	14.1308	13.6271	12.647	13.0077
RRT6	VII	228751	229686	-	RRT6	YGL146C	Putative protein of unknown function; non-essential gene identified in a screen for mutants with increased levels of rDNA transcription; contains two putative transmembrane spans, but no significant homology to other known proteins [Source:SGD;Acc:S000003114]	-	gene	Name match	0	1	4.1304	4.12179	5.41423	5.22451
GPI10	VII	236269	238119	-	GPI10	YGL142C	Integral membrane protein involved in glycosylphosphatidylinositol (GPI) anchor synthesis; putative alpha 1,2 mannosyltransferase required for addition of the third mannose onto the GPI core structure; human PIG-Bp is a functional homolog [Source:SGD;Acc:S000003110]	-	gene	Name match	0	1	8.88606	9.46389	8.99151	8.73621
HUL5	VII	238353	241085	+	HUL5	YGL141W	Multiubiquitin chain assembly factor (E4); proteasome processivity factor that elongates polyUb chains on substrates, opposing Ubp6p, a branched polyubiquitin protease; required for retrograde transport of misfolded proteins during ERAD [Source:SGD;Acc:S000003109]	+	gene	Name match	0	2	8.55441	9.21718	9.07802	8.81301
YGL140C	VII	241353	245012	-	YGL140C	YGL140C	Putative protein of unknown function; non-essential gene; contains multiple predicted transmembrane domains [Source:SGD;Acc:S000003108]	-	gene	Name match	0	1	10.4558	10.608	9.82691	10.2867
YGL138C	VII	248494	249531	-	YGL138C	YGL138C	Putative protein of unknown function; has no significant sequence similarity to any known protein [Source:SGD;Acc:S000003106]	-	gene	Name match	0	1	0.419783	0.80147	3.66459	2.00304
SEC27	VII	249869	252738	+	SEC27	YGL137W	Essential beta'-coat protein of the COPI coatomer, involved in ER-to-Golgi and Golgi-to-ER transport; contains WD40 domains that mediate cargo selective interactions; 45% sequence identity to mammalian beta'-COP [Source:SGD;Acc:S000003105]	+	gene	Name match	0	1	11.7934	12.1167	11.2295	11.7198
RPL1B	VII	254641	255294	+	RPL1B	YGL135W	N-terminally acetylated protein component of the large (60S) ribosomal subunit, nearly identical to Rpl1Ap and has similarity to E. coli L1 and rat L10a ribosomal proteins; rpl1a rpl1b double null mutation is lethal [Source:SGD;Acc:S000003103]	+	gene	Name match	0	2	14.1093	14.1319	13.1135	13.3249
SCS3	VII	270997	272139	+	SCS3	YGL126W	Protein required for inositol prototrophy, identified as an ortholog of the FIT family of proteins involved in triglyceride droplet biosynthesis; disputed role in the synthesis of inositol phospholipids from inositol [Source:SGD;Acc:S000003094]	+	gene	Name match	0	1	8.82501	8.56832	8.13246	8.92133
RPS2	VII	277617	278381	+	RPS2	YGL123W	Protein component of the small (40S) subunit, essential for control of translational accuracy; phosphorylation by C-terminal domain kinase I (CTDK-I) enhances translational accuracy; methylated on one or more arginine residues by Hmt1p [Source:SGD;Acc:S000003091]	+	gene	Name match	0	2	15.266	15.4116	14.1943	14.4821
NAB2	VII	278946	280523	-	NAB2	YGL122C	Nuclear polyadenylated RNA-binding protein required for nuclear mRNA export and poly(A) tail length control; binds nuclear pore protein Mlp1p; autoregulates mRNA levels; related to human hnRNPs; nuclear localization sequence binds Kap104p [Source:SGD;Acc:S000003090]	-	gene	Name match	0	1	10.4199	10.0604	11.5897	10.1152
GPG1	VII	280777	281157	-	GPG1	YGL121C	Proposed gamma subunit of the heterotrimeric G protein that interacts with the receptor Gpr1p; involved in regulation of pseudohyphal growth; requires Gpb1p or Gpb2p to interact with Gpa2p; overproduction causes prion curing [Source:SGD;Acc:S000003089]	-	gene	Name match	0	2	2.55056	3.19539	7.41411	6.28586
YGL117W	VII	288512	289309	+	YGL117W	YGL117W	Putative protein of unknown function [Source:SGD;Acc:S000003085]	+	gene	Name match	0	3	9.56096	5.86372	6.66565	6.96508
CDC20	VII	289809	291641	+	CDC20	YGL116W	Cell-cycle regulated activator of anaphase-promoting complex/cyclosome (APC/C), which is required for metaphase/anaphase transition; directs ubiquitination of mitotic cyclins, Pds1p, and other anaphase inhibitors; potential Cdc28p substrate [Source:SGD;Acc:S000003084]	+	gene	Name match	0	3	9.91599	10.5475	10.5389	11.2987
SNF4	VII	292033	293001	+	SNF4	YGL115W	Activating gamma subunit of the AMP-activated Snf1p kinase complex (contains Snf1p and a Sip1p/Sip2p/Gal83p family member); activates glucose-repressed genes, represses glucose-induced genes; role in sporulation, and peroxisome biogenesis [Source:SGD;Acc:S000003083]	+	gene	Name match	0	2	9.73169	9.77787	9.23554	9.16611
RMD9	VII	304333	306273	-	RMD9	YGL107C	Mitochondrial protein required for respiratory growth; mutant phenotype and genetic interactions suggest a role in delivering mt mRNAs to ribosomes; located on matrix face of the inner membrane and loosely associated with mitoribosomes [Source:SGD;Acc:S000003075]	-	gene	Name match	0	1	9.00043	8.64618	9.5291	8.78823
ARC1	VII	307437	308567	+	ARC1	YGL105W	Protein that binds tRNA and methionyl- and glutamyl-tRNA synthetases (Mes1p and Gus1p), delivering tRNA to them, stimulating catalysis, and ensuring their localization to the cytoplasm; also binds quadruplex nucleic acids [Source:SGD;Acc:S000003073]	+	gene	Name match	0	1	12.4973	12.8742	11.9404	12.3231
VPS73	VII	308713	310173	-	VPS73	YGL104C	Mitochondrial protein; mutation affects vacuolar protein sorting; putative transporter; member of the sugar porter family [Source:SGD;Acc:S000003072]	-	gene	Name match	0	2	6.31696	5.51248	7.0736	7.71693
RPL28	VII	310967	311927	+	RPL28	YGL103W	Ribosomal protein of the large (60S) ribosomal subunit, has similarity to E. coli L15 and rat L27a ribosomal proteins; may have peptidyl transferase activity; can mutate to cycloheximide resistance [Source:SGD;Acc:S000003071]	+	gene	Name match	0	2	14.8577	14.376	13.8308	13.7773
YGL102C	VII	311505	311933	-	YGL102C	YGL102C	Dubious open reading frame unlikely to encode a functional protein; overlaps 3' end of essential RPL28 gene encoding a large subunit ribosomal protein [Source:SGD;Acc:S000003070]	-	gene	Name match	0	1	4.55801	3.5336	2.90174	3.92369
YGL101W	VII	312193	312840	+	YGL101W	YGL101W	Putative protein of unknown function; non-essential gene with similarity to YBR242W; interacts with the DNA helicase Hpr5p [Source:SGD;Acc:S000003069]	+	gene	Name match	0	3	8.90322	7.90334	7.70609	7.82422
LSG1	VII	314631	316553	+	LSG1	YGL099W	Putative GTPase involved in 60S ribosomal subunit biogenesis; required for the release of Nmd3p from 60S subunits in the cytoplasm [Source:SGD;Acc:S000003067]	+	gene	Name match	0	1	10.9218	10.5931	10.2924	10.6122
PAN2	VII	331118	334465	-	PAN2	YGL094C	Essential subunit of the Pan2p-Pan3p poly(A)-ribonuclease complex, which acts to control poly(A) tail length and regulate the stoichiometry and activity of postreplication repair complexes [Source:SGD;Acc:S000003062]	-	gene	Name match	0	1	9.64677	10.1818	9.96061	9.82764
MF(ALPHA)2	VII	344791	345153	-	MF(ALPHA)2	YGL089C	Mating pheromone alpha-factor, made by alpha cells; interacts with mating type a cells to induce cell cycle arrest and other responses leading to mating; also encoded by MF(ALPHA)1, which is more highly expressed than MF(ALPHA)2 [Source:SGD;Acc:S000003057]	-	gene	Name match	0	2	-0.0655538	1.95945	3.48924	12.9138
GUP1	VII	350616	352298	-	GUP1	YGL084C	Plasma membrane protein involved in remodeling GPI anchors; member of the MBOAT family of putative membrane-bound O-acyltransferases; proposed to be involved in glycerol transport [Source:SGD;Acc:S000003052]	-	gene	Name match	0	1	9.24442	9.82037	9.35309	9.29668
YGL081W	VII	357377	358339	+	YGL081W	YGL081W	Putative protein of unknown function; non-essential gene; interacts genetically with CHS5, a gene involved in chitin biosynthesis [Source:SGD;Acc:S000003049]	+	gene	Name match	0	1	3.53787	2.04712	4.86675	6.08912
DBP3	VII	360288	361859	-	DBP3	YGL078C	Putative ATP-dependent RNA helicase of the DEAD-box family involved in ribosomal biogenesis [Source:SGD;Acc:S000003046]	-	gene	Name match	0	1	12.0378	11.5425	11.5019	11.7119
HNM1	VII	362225	363916	-	HNM1	YGL077C	Choline/ethanolamine transporter; involved in the uptake of nitrogen mustard and the uptake of glycine betaine during hypersaline stress; co-regulated with phospholipid biosynthetic genes and negatively regulated by choline and myo-inositol [Source:SGD;Acc:S000003045]	-	gene	Name match	0	1	10.4089	10.9757	10.567	10.3493
RPL7A	VII	364335	365996	-	RPL7A	YGL076C	Protein component of the large (60S) ribosomal subunit, nearly identical to Rpl7Bp and has similarity to E. coli L30 and rat L7 ribosomal proteins; contains a conserved C-terminal Nucleic acid Binding Domain (NDB2) [Source:SGD;Acc:S000003044]	-	gene	Name match	0	2	14.2011	14.2825	13.2982	13.6514
HSF1	VII	368753	371254	+	HSF1	YGL073W	Trimeric heat shock transcription factor, activates multiple genes in response to stresses that include hyperthermia; recognizes variable heat shock elements (HSEs) consisting of inverted NGAAN repeats; posttranslationally regulated [Source:SGD;Acc:S000003041]	+	gene	Name match	0	1	9.34324	9.67581	10.0852	9.52482
RPB9	VII	374459	374827	-	RPB9	YGL070C	RNA polymerase II subunit B12.6; contacts DNA; mutations affect transcription start site selection and fidelity of transcription [Source:SGD;Acc:S000003038]	-	gene	Name match	0	2	8.85356	8.17212	8.30394	7.94223
MRH4	VII	381523	383208	-	MRH4	YGL064C	Mitochondrial ATP-dependent RNA helicase of the DEAD-box family, plays an essential role in mitochondrial function [Source:SGD;Acc:S000003032]	-	gene	Name match	0	2	8.13914	7.49317	8.70449	8.12819
PKP2	VII	392223	393698	+	PKP2	YGL059W	Mitochondrial protein kinase that negatively regulates activity of the pyruvate dehydrogenase complex by phosphorylating the ser-133 residue of the Pda1p subunit; acts in concert with kinase Pkp1p and phosphatases Ptc5p and Ptc6p [Source:SGD;Acc:S000003027]	+	gene	Name match	0	3	8.10648	7.50165	7.37137	7.00538
SDS23	VII	396035	397618	-	SDS23	YGL056C	One of two S. cerevisiae homologs (Sds23p and Sds24p) of the S. pombe Sds23 protein, which is implicated in APC/cyclosome regulation; involved in cell separation during budding [Source:SGD;Acc:S000003024]	-	gene	Name match	0	1	10.0358	9.52843	10.2648	9.83997
OLE1	VII	398628	400160	+	OLE1	YGL055W	Delta(9) fatty acid desaturase, required for monounsaturated fatty acid synthesis and for normal distribution of mitochondria [Source:SGD;Acc:S000003023]	+	gene	Name match	0	2	12.7901	11.6461	12.0251	12.4248
ERV14	VII	400871	401287	-	ERV14	YGL054C	Protein localized to COPII-coated vesicles, involved in vesicle formation and incorporation of specific secretory cargo; required for the delivery of bud-site selection protein Axl2p to cell surface; related to Drosophila cornichon [Source:SGD;Acc:S000003022]	-	gene	Name match	0	1	10.3308	10.4994	10.2164	9.79403
PRM8	VII	402589	403302	+	PRM8	YGL053W	Pheromone-regulated protein with 2 predicted transmembrane segments and an FF sequence, a motif involved in COPII binding; forms a complex with Prp9p in the ER; member of DUP240 gene family [Source:SGD;Acc:S000003021]	+	gene	Name match	0	1	7.40315	7.52395	7.74274	8.10989
TYW3	VII	405776	406597	+	TYW3	YGL050W	tRNA methyltransferase required for synthesis of wybutosine, a modified guanosine found at the 3'-position adjacent to the anticodon of phenylalanine tRNA which supports reading frame maintenance by stabilizing codon-anticodon interactions [Source:SGD;Acc:S000003018]	+	gene	Name match	0	2	8.87086	8.42245	8.11191	8.29172
TIF4632	VII	406860	409604	-	TIF4632	YGL049C	Translation initiation factor eIF4G, subunit of the mRNA cap-binding protein complex (eIF4F) that also contains eIF4E (Cdc33p); associates with the poly(A)-binding protein Pab1p, also interacts with eIF4A (Tif1p); homologous to Tif4631p [Source:SGD;Acc:S000003017]	-	gene	Name match	0	1	10.3205	10.4031	9.78696	10.2936
YGL039W	VII	423961	425007	+	YGL039W	YGL039W	Oxidoreductase shown to reduce carbonyl compounds to chiral alcohols [Source:SGD;Acc:S000003007]	+	gene	Name match	0	2	9.42049	10.3329	9.32887	8.62555
OCH1	VII	425362	426804	-	OCH1	YGL038C	Mannosyltransferase of the cis-Golgi apparatus, initiates the polymannose outer chain elongation of N-linked oligosaccharides of glycoproteins [Source:SGD;Acc:S000003006]	-	gene	Name match	0	3	8.67058	9.53246	9.37014	9.61677
PNC1	VII	427297	427947	-	PNC1	YGL037C	Nicotinamidase that converts nicotinamide to nicotinic acid as part of the NAD(+) salvage pathway, required for life span extension by calorie restriction; PNC1 expression responds to all known stimuli that extend replicative life span [Source:SGD;Acc:S000003005]	-	gene	Name match	0	3	9.06526	10.6761	10.8388	10.6664
YGL036W	VII	428601	431330	+	YGL036W	YGL036W	Putative protein of unknown function; green fluorescent protein (GFP)-fusion protein localizes to the cytoplasm; YGL036W is not an essential gene [Source:SGD;Acc:S000003004]	+	gene	Name match	0	3	8.99011	9.71585	9.83362	9.77178
MIG1	VII	431548	433062	-	MIG1	YGL035C	Transcription factor involved in glucose repression; sequence specific DNA binding protein containing two Cys2His2 zinc finger motifs; regulated by the SNF1 kinase and the GLC7 phosphatase [Source:SGD;Acc:S000003003]	-	gene	Name match	0	1	9.25072	8.40951	9.82001	9.16398
AGA2	VII	436570	436833	-	AGA2	YGL032C	Adhesion subunit of a-agglutinin of a-cells, C-terminal sequence acts as a ligand for alpha-agglutinin (Sag1p) during agglutination, modified with O-linked oligomannosyl chains, linked to anchorage subunit Aga1p via two disulfide bonds [Source:SGD;Acc:S000003000]	-	gene	Name match	0	1	1.52709	1.65715	3.31408	4.29049
RPL24A	VII	437467	437934	-	RPL24A	YGL031C	Ribosomal protein L30 of the large (60S) ribosomal subunit, nearly identical to Rpl24Bp and has similarity to rat L24 ribosomal protein; not essential for translation but may be required for normal translation rate [Source:SGD;Acc:S000002999]	-	gene	Name match	0	2	13.8687	13.5378	12.5451	13.0637
RPL30	VII	439091	439638	+	RPL30	YGL030W	Protein component of the large (60S) ribosomal subunit, has similarity to rat L30 ribosomal protein; involved in pre-rRNA processing in the nucleolus; autoregulates splicing of its transcript [Source:SGD;Acc:S000002998]	+	gene	Name match	0	2	13.8666	13.7204	12.9118	12.9398
CGR1	VII	440063	440425	+	CGR1	YGL029W	Protein involved in nucleolar integrity and processing of the pre-rRNA for the 60S ribosome subunit; transcript is induced in response to cytotoxic stress but not genotoxic stress [Source:SGD;Acc:S000002997]	+	gene	Name match	0	1	10.4079	8.27067	9.55336	9.42067
CWH41	VII	443642	446143	-	CWH41	YGL027C	Processing alpha glucosidase I, ER type II integral membrane N-glycoprotein involved in assembly of cell wall beta 1,6 glucan and asparagine-linked protein glycosylation; also involved in ER protein quality control and sensing of ER stress [Source:SGD;Acc:S000002995]	-	gene	Name match	0	1	10.7278	10.6946	9.79625	10.6412
TRP5	VII	446412	448535	-	TRP5	YGL026C	Tryptophan synthase, catalyzes the last step of tryptophan biosynthesis; regulated by the general control system of amino acid biosynthesis [Source:SGD;Acc:S000002994]	-	gene	Name match	0	2	11.6733	12.3107	11.1251	11.6929
ALK1	VII	454785	457067	+	ALK1	YGL021W	Protein kinase; accumulation and phosphorylation are periodic during the cell cycle; phosphorylated in response to DNA damage; contains characteristic motifs for degradation via the APC pathway; similar to Alk2p and to mammalian haspins [Source:SGD;Acc:S000002989]	+	gene	Name match	0	1	9.20566	9.80238	10.214	9.59763
KAP122	VII	461666	464911	+	KAP122	YGL016W	Karyopherin beta, responsible for import of the Toa1p-Toa2p complex into the nucleus; binds to nucleoporins Nup1p and Nup2p; may play a role in regulation of pleiotropic drug resistance [Source:SGD;Acc:S000002984]	+	gene	Name match	0	2	9.71836	10.4843	9.03626	9.79582
YGL010W	VII	475545	476069	+	YGL010W	YGL010W	Putative protein of unknown function; YGL010W is not an essential gene [Source:SGD;Acc:S000002978]	+	gene	Name match	0	1	6.36056	7.05451	7.4614	6.50671
LEU1	VII	476313	478652	-	LEU1	YGL009C	Isopropylmalate isomerase, catalyzes the second step in the leucine biosynthesis pathway [Source:SGD;Acc:S000002977]	-	gene	Name match	0	1	10.521	11.5448	10.593	10.6531
PMC1	VII	485921	489442	+	PMC1	YGL006W	Vacuolar Ca2+ ATPase involved in depleting cytosol of Ca2+ ions; prevents growth inhibition by activation of calcineurin in the presence of elevated concentrations of calcium; similar to mammalian PMCA1a [Source:SGD;Acc:S000002974]	+	gene	Name match	0	3	9.35682	10.4748	9.90283	9.86998
RPN14	VII	490703	491956	-	RPN14	YGL004C	Proteasome-interacting protein involved in the assembly of the base subcomplex of the 19S proteasome regulatory particle (RP); null mutants accumulate ubiquitinated Gcn4p and display decreased 26S proteasome stability; interacts with Rpt5p [Source:SGD;Acc:S000002972]	-	gene	Name match	0	1	7.66074	8.27919	7.61158	7.51576
ERG26	VII	495453	496502	-	ERG26	YGL001C	C-3 sterol dehydrogenase, catalyzes the second of three steps required to remove two C-4 methyl groups from an intermediate in ergosterol biosynthesis [Source:SGD;Acc:S000002969]	-	gene	Name match	0	1	10.0198	9.73976	9.3177	9.58161
YGR001C	VII	497133	498034	-	YGR001C	YGR001C	Putative protein of unknown function with similarity to methyltransferase family members; green fluorescent protein (GFP)-fusion protein localizes to the cytoplasm; required for replication of Brome mosaic virus in S. cerevisiae [Source:SGD;Acc:S000003233]	-	gene	Name match	0	1	9.79326	9.92951	9.27697	9.59873
SWC4	VII	498476	499906	-	SWC4	YGR002C	Component of the Swr1p complex that incorporates Htz1p into chromatin; component of the NuA4 histone acetyltransferase complex [Source:SGD;Acc:S000003234]	-	gene	Name match	0	1	8.15032	8.4629	8.75228	8.25448
MSB2	VII	516943	520863	+	MSB2	YGR014W	Mucin family member involved in the Cdc42p- and MAP kinase-dependent filamentous growth signaling pathway; also functions as an osmosensor in parallel to the Sho1p-mediated pathway; potential Cdc28p substrate [Source:SGD;Acc:S000003246]	+	gene	Name match	0	2	9.66777	9.92099	10.3284	11.1515
UGA1	VII	525229	526644	+	UGA1	YGR019W	Gamma-aminobutyrate (GABA) transaminase (4-aminobutyrate aminotransferase) involved in the 4-aminobutyrate and glutamate degradation pathways; required for normal oxidative stress tolerance and nitrogen utilization [Source:SGD;Acc:S000003251]	+	gene	Name match	0	2	8.2882	8.64942	8.95607	9.06161
VMA7	VII	526973	527329	-	VMA7	YGR020C	Subunit F of the eight-subunit V1 peripheral membrane domain of vacuolar H+-ATPase (V-ATPase), an electrogenic proton pump found throughout the endomembrane system; required for the V1 domain to assemble onto the vacuolar membrane [Source:SGD;Acc:S000003252]	-	gene	Name match	0	1	11.081	10.8537	10.3374	10.4368
MTL1	VII	529264	530919	+	MTL1	YGR023W	Putative plasma membrane sensor, involved in cell integrity signaling and stress response during glucose starvation and oxidative stress; has structural and functional similarity to Mid2p [Source:SGD;Acc:S000003255]	+	gene	Name match	0	1	7.05672	7.511	7.9946	7.53249
RPS25A	VII	534132	534458	-	RPS25A	YGR027C	Protein component of the small (40S) ribosomal subunit; nearly identical to Rps25Bp and has similarity to rat S25 ribosomal protein [Source:SGD;Acc:S000003259]	-	gene	Name match	0	2	13.7315	13.6764	12.7982	12.9296
YGR027W-A	VII	536057	537379	+	YGR027W-A	YGR027W-A	Retrotransposon TYA Gag gene co-transcribed with TYB Pol; translated as TYA or TYA-TYB polyprotein; Gag is a nucleocapsid protein that is the structural constituent of virus-like particles (VLPs); similar to retroviral Gag [Source:SGD;Acc:S000007405]	+	gene	Name match	0	1	6.30369	5.35741	6.52858	9.41013
YGR027W-B	VII	536057	541325	+	YGR027W-B	YGR027W-B	Retrotransposon TYA Gag and TYB Pol genes; transcribed/translated as one unit; polyprotein is processed to make a nucleocapsid-like protein (Gag), reverse transcriptase (RT), protease (PR), and integrase (IN); similar to retroviral genes [Source:SGD;Acc:S000007406]	+	gene	Name match	0	1	10.0554	9.40981	10.4751	12.9461
MSP1	VII	542203	543291	+	MSP1	YGR028W	Mitochondrial protein involved in sorting of proteins in the mitochondria; putative membrane-spanning ATPase [Source:SGD;Acc:S000003260]	+	gene	Name match	0	1	8.33822	7.85936	8.55411	7.77445
POP6	VII	545681	546157	-	POP6	YGR030C	Subunit of both RNase MRP and nuclear RNase P; RNase MRP cleaves pre-rRNA, while nuclear RNase P cleaves tRNA precursors to generate mature 5' ends and facilitates turnover of nuclear RNAs [Source:SGD;Acc:S000003262]	-	gene	Name match	0	1	7.68123	6.11786	7.82691	6.9828
IMO32	VII	546441	547469	+	IMO32	YGR031W	Conserved mitochondrial protein of unknown function; processed by both mitochondrial processing peptidase and mitochondrial octapeptidyl aminopeptidase; gene contains the nested antisense gene NAG1 [Source:SGD;Acc:S000003263]	+	gene	Name match	0	1	8.56693	7.32158	8.33444	8.22625
GSC2	VII	548264	553951	+	GSC2	YGR032W	Catalytic subunit of 1,3-beta-glucan synthase, involved in formation of the inner layer of the spore wall; activity positively regulated by Rho1p and negatively by Smk1p; has similarity to an alternate catalytic subunit, Fks1p (Gsc1p) [Source:SGD;Acc:S000003264]	+	gene	Name match	0	2	9.34711	9.40736	10.8314	11.0808
RPL26B	VII	555812	556672	+	RPL26B	YGR034W	Protein component of the large (60S) ribosomal subunit, nearly identical to Rpl26Ap and has similarity to E. coli L24 and rat L26 ribosomal proteins; binds to 5.8S rRNA [Source:SGD;Acc:S000003266]	+	gene	Name match	0	2	14.0081	13.5695	12.7858	12.9058
YGR035C	VII	557072	557422	-	YGR035C	YGR035C	Putative protein of unknown function, potential Cdc28p substrate; transcription is activated by paralogous transcription factors Yrm1p and Yrr1p along with genes involved in multidrug resistance [Source:SGD;Acc:S000003267]	-	gene	Name match	0	2	6.58695	4.7622	7.27133	5.43616
ACB1	VII	559731	559994	-	ACB1	YGR037C	Acyl-CoA-binding protein, transports newly synthesized acyl-CoA esters from fatty acid synthetase (Fas1p-Fas2p) to acyl-CoA-consuming processes; subject to starvation-induced, Grh1p-mediated unconventional secretion [Source:SGD;Acc:S000003269]	-	gene	Name match	0	1	10.7037	11.4046	10.4613	10.6183
ORM1	VII	560682	561350	+	ORM1	YGR038W	Evolutionarily conserved protein, similar to Orm2p, required for resistance to agents that induce unfolded protein response; Orm1p and Orm2p together control membrane biogenesis by coordinating lipid homeostasis with protein quality control [Source:SGD;Acc:S000003270]	+	gene	Name match	0	1	8.56144	9.4308	8.91857	8.54011
YGR038C-B	VII	562199	567467	-	YGR038C-B	YGR038C-B	Retrotransposon TYA Gag and TYB Pol genes; transcribed/translated as one unit; polyprotein is processed to make a nucleocapsid-like protein (Gag), reverse transcriptase (RT), protease (PR), and integrase (IN); similar to retroviral genes [Source:SGD;Acc:S000007408]	-	gene	Name match	0	2	10.6168	10.3291	11.1541	13.1817
YGR038C-A	VII	566145	567467	-	YGR038C-A	YGR038C-A	Retrotransposon TYA Gag gene co-transcribed with TYB Pol; translated as TYA or TYA-TYB polyprotein; Gag is a nucleocapsid protein that is the structural constituent of virus-like particles (VLPs); similar to retroviral Gag [Source:SGD;Acc:S000007407]	-	gene	Name match	0	1	4.99629	4.22856	5.66737	7.21995
KSS1	VII	575398	576504	+	KSS1	YGR040W	Mitogen-activated protein kinase (MAPK) involved in signal transduction pathways that control filamentous growth and pheromone response; the KSS1 gene is nonfunctional in S288C strains and functional in W303 strains [Source:SGD;Acc:S000003272]	+	gene	Name match	0	1	7.57775	7.76544	8.11676	8.47607
BUD9	VII	577487	579130	+	BUD9	YGR041W	Protein involved in bud-site selection; mutant has increased aneuploidy tolerance; diploid mutants display a unipolar budding pattern instead of the wild-type bipolar pattern, and bud at the distal pole [Source:SGD;Acc:S000003273]	+	gene	Name match	0	2	9.10146	8.5351	9.13582	8.50547
NQM1	VII	580435	581436	-	NQM1	YGR043C	Transaldolase of unknown function; transcription is repressed by Mot1p and induced by alpha-factor and during diauxic shift [Source:SGD;Acc:S000003275]	-	gene	Name match	0	2	4.76732	3.95945	7.12084	6.91366
RME1	VII	582990	583892	-	RME1	YGR044C	Zinc finger protein involved in control of meiosis; prevents meiosis by repressing IME1 expression and promotes mitosis by activating CLN2 expression; directly repressed by a1-alpha2 regulator; mediates cell type control of sporulation [Source:SGD;Acc:S000003276]	-	gene	Name match	0	2	6.37744	4.64091	6.7481	8.84722
TAM41	VII	584895	586052	+	TAM41	YGR046W	Mitochondrial protein involved in protein import into the mitochondrial matrix; maintains the functional integrity of the TIM23 protein translocator complex; viability of null mutant is strain-dependent; mRNA is targeted to the bud [Source:SGD;Acc:S000003278]	+	gene	Name match	0	1	8.14888	7.92483	9.00887	8.33658
UFD1	VII	589826	590911	+	UFD1	YGR048W	Protein that interacts with Cdc48p and Npl4p, involved in recognition of polyubiquitinated proteins and their presentation to the 26S proteasome for degradation; involved in transporting proteins from the ER to the cytosol [Source:SGD;Acc:S000003280]	+	gene	Name match	0	1	8.6428	8.78004	9.59858	8.83493
SCM4	VII	591314	591877	+	SCM4	YGR049W	Mitochondrial outer membrane protein of unknown function; predicted to have 4 transmembrane segments; import is mediated by Tom70p and Mim1p; interacts genetically with a cdc4 mutation [Source:SGD;Acc:S000003281]	+	gene	Name match	0	1	7.50307	7.2124	7.24115	8.31937
FMP48	VII	593596	594705	+	FMP48	YGR052W	Putative protein of unknown function; the authentic, non-tagged protein is detected in highly purified mitochondria in high-throughput studies; induced by treatment with 8-methoxypsoralen and UVA irradiation [Source:SGD;Acc:S000003284]	+	gene	Name match	0	1	3.5126	2.88831	4.35892	6.26089
YGR053C	VII	594986	595837	-	YGR053C	YGR053C	Putative protein of unknown function [Source:SGD;Acc:S000003285]	-	gene	Name match	0	2	4.81158	4.43206	6.18134	6.2445
MUP1	VII	599417	601141	+	MUP1	YGR055W	High affinity methionine permease, integral membrane protein with 13 putative membrane-spanning regions; also involved in cysteine uptake [Source:SGD;Acc:S000003287]	+	gene	Name match	0	1	10.3207	11.2342	11.2577	10.181
RSC1	VII	601661	604447	+	RSC1	YGR056W	Component of the RSC chromatin remodeling complex; required for expression of mid-late sporulation-specific genes; contains two essential bromodomains, a bromo-adjacent homology (BAH) domain, and an AT hook [Source:SGD;Acc:S000003288]	+	gene	Name match	0	1	9.21257	9.18439	9.96245	9.19536
SPR3	VII	607563	609101	+	SPR3	YGR059W	Sporulation-specific homolog of the yeast CDC3/10/11/12 family of bud neck microfilament genes; septin protein involved in sporulation; regulated by ABFI [Source:SGD;Acc:S000003291]	+	gene	Name match	0	1	2.41978	3.52626	4.8568	4.83925
ADE6	VII	611889	615965	-	ADE6	YGR061C	Formylglycinamidine-ribonucleotide (FGAM)-synthetase, catalyzes a step in the 'de novo' purine nucleotide biosynthetic pathway [Source:SGD;Acc:S000003293]	-	gene	Name match	0	1	12.5058	12.4421	11.7431	12.3217
SPT4	VII	617516	617824	-	SPT4	YGR063C	Protein involved in the regulating Pol I and Pol II transcription, pre-mRNA processing, kinetochore function, and gene silencing; forms a complex with Spt5p [Source:SGD;Acc:S000003295]	-	gene	Name match	0	3	9.00214	8.18693	8.26018	8.15749
ART5	VII	625324	627084	-	ART5	YGR068C	Protein proposed to regulate the endocytosis of plasma membrane proteins by recruiting the ubiquitin ligase Rsp5p to its target in the plasma membrane [Source:SGD;Acc:S000003300]	-	gene	Name match	0	1	8.1258	7.80595	8.39833	8.97722
ROM1	VII	627806	631273	+	ROM1	YGR070W	GDP/GTP exchange protein (GEP) for Rho1p; mutations are synthetically lethal with mutations in rom2, which also encodes a GEP [Source:SGD;Acc:S000003302]	+	gene	Name match	0	2	6.97919	7.57287	8.92565	8.39608
SMD1	VII	635712	636152	+	SMD1	YGR074W	Core Sm protein Sm D1; part of heteroheptameric complex (with Smb1p, Smd2p, Smd3p, Sme1p, Smx3p, and Smx2p) that is part of the spliceosomal U1, U2, U4, and U5 snRNPs; homolog of human Sm D1 [Source:SGD;Acc:S000003306]	+	gene	Name match	0	1	7.98174	7.49696	7.77208	7.05574
YGR079W	VII	640720	641832	+	YGR079W	YGR079W	Putative protein of unknown function; YGR079W is not an essential gene [Source:SGD;Acc:S000003311]	+	gene	Name match	0	2	9.21241	6.87229	10.6073	8.9221
TWF1	VII	642010	643008	+	TWF1	YGR080W	Twinfilin, highly conserved actin monomer-sequestering protein involved in regulation of the cortical actin cytoskeleton, composed of two cofilin-like regions, localizes actin monomers to sites of rapid filament assembly [Source:SGD;Acc:S000003312]	+	gene	Name match	0	1	8.39371	9.23134	8.74496	8.75962
SLX9	VII	643148	643780	-	SLX9	YGR081C	Protein required for pre-rRNA processing; associated with the 90S pre-ribosome and 43S small ribosomal subunit precursor; interacts with U3 snoRNA; deletion mutant has synthetic fitness defect with an sgs1 deletion mutant [Source:SGD;Acc:S000003313]	-	gene	Name match	0	2	9.5237	8.57234	9.16457	8.62306
RPL11B	VII	648383	648907	-	RPL11B	YGR085C	Protein component of the large (60S) ribosomal subunit, nearly identical to Rpl11Ap; involved in ribosomal assembly; depletion causes degradation of proteins and RNA of the 60S subunit; has similarity to E. coli L5 and rat L11 [Source:SGD;Acc:S000003317]	-	gene	Name match	0	2	13.5705	13.4455	12.5855	12.7975
PDC6	VII	651290	652981	-	PDC6	YGR087C	Minor isoform of pyruvate decarboxylase, decarboxylates pyruvate to acetaldehyde, involved in amino acid catabolism; transcription is glucose- and ethanol-dependent, and is strongly induced during sulfur limitation [Source:SGD;Acc:S000003319]	-	gene	Name match	0	1	1.63823	4.28137	3.46855	5.60939
CTT1	VII	654634	656322	+	CTT1	YGR088W	Cytosolic catalase T, has a role in protection from oxidative damage by hydrogen peroxide [Source:SGD;Acc:S000003320]	+	gene	Name match	0	2	6.18792	6.90143	6.97108	7.12885
DBF2	VII	668189	669907	+	DBF2	YGR092W	Ser/Thr kinase involved in transcription and stress response; functions as part of a network of genes in exit from mitosis; localization is cell cycle regulated; activated by Cdc15p during the exit from mitosis [Source:SGD;Acc:S000003324]	+	gene	Name match	0	2	8.66553	9.19758	9.89719	9.42906
YGR093W	VII	670388	671911	+	YGR093W	YGR093W	Putative protein of unconfirmed function; green fluorescent protein (GFP)-fusion protein localizes to the nucleus [Source:SGD;Acc:S000003325]	+	gene	Name match	0	2	9.58095	9.06296	9.3227	8.95573
VAS1	VII	672186	675500	+	VAS1	YGR094W	Mitochondrial and cytoplasmic valyl-tRNA synthetase [Source:SGD;Acc:S000003326]	+	gene	Name match	0	1	13.3161	13.6996	12.3334	12.9232
PCP1	VII	693363	694403	+	PCP1	YGR101W	Mitochondrial serine protease required for the processing of various mitochondrial proteins and maintenance of mitochondrial DNA and morphology; belongs to the rhomboid-GlpG superfamily of intramembrane peptidases [Source:SGD;Acc:S000003333]	+	gene	Name match	0	1	8.00729	8.24556	8.55999	7.90973
NOP7	VII	695417	697234	+	NOP7	YGR103W	Component of several different pre-ribosomal particles; forms a complex with Ytm1p and Erb1p that is required for maturation of the large ribosomal subunit; required for exit from G<sub>0</sub> and the initiation of cell proliferation [Source:SGD;Acc:S000003335]	+	gene	Name match	0	2	13.0025	12.761	12.2914	12.3409
VOA1	VII	698989	699786	-	VOA1	YGR106C	Endoplasmic reticulum protein that functions, together with other assembly factors, in assembly of the V0 sector of the vacuolar ATPase (V-ATPase); null mutation enhances the V-ATPase deficiency of a vma21 mutant impaired in ER retrieval [Source:SGD;Acc:S000003338]	-	gene	Name match	0	1	11.8254	12.2319	11.2973	11.3822
CLB1	VII	703636	705051	+	CLB1	YGR108W	B-type cyclin involved in cell cycle progression; activates Cdc28p to promote the transition from G2 to M phase; accumulates during G2 and M, then targeted via a destruction box motif for ubiquitin-mediated degradation by the proteasome [Source:SGD;Acc:S000003340]	+	gene	Name match	0	1	9.95849	7.85775	10.2071	10.295
CLB6	VII	705359	706501	-	CLB6	YGR109C	B-type cyclin involved in DNA replication during S phase; activates Cdc28p to promote initiation of DNA synthesis; functions in formation of mitotic spindles along with Clb3p and Clb4p; most abundant during late G1 [Source:SGD;Acc:S000003341]	-	gene	Name match	0	1	6.59975	5.8048	7.5657	6.6274
YGR109W-A	VII	707610	708482	+	YGR109W-A	YGR109W-A	Retrotransposon TYA Gag gene co-transcribed with TYB Pol; translated as TYA or TYA-TYB polyprotein; Gag is a nucleocapsid protein that is the structural constituent of virus-like particles (VLPs); similar to retroviral Gag [Source:SGD;Acc:S000007346]	+	gene	Name match	0	1	-0.0655538	0.171813	0.669628	6.46247
YGR109W-B	VII	707610	712254	+	YGR109W-B	YGR109W-B	Retrotransposon TYA Gag and TYB Pol genes; transcribed/translated as one unit; polyprotein is processed to make a nucleocapsid-like protein (Gag), reverse transcriptase (RT), protease (PR), and integrase (IN); similar to retroviral genes [Source:SGD;Acc:S000007347]	+	gene	Name match	0	1	7.15364	7.47996	7.27312	9.79345
YGR111W	VII	715828	717030	+	YGR111W	YGR111W	Putative protein of unknown function; green fluorescent protein (GFP)-fusion protein localizes to both the cytoplasm and the nucleus [Source:SGD;Acc:S000003343]	+	gene	Name match	0	1	8.33903	8.82672	8.6767	8.92534
SPT6	VII	720409	724764	+	SPT6	YGR116W	Nucleosome remodeling protein; functions in various aspects of transcription, chromatin maintenance, and RNA processing; required for the maintenance of chromatin structure during transcription in order to inhibit transcription from promoters within /.../oding region [Source:SGD;Acc:S000003348]	+	gene	Name match	0	1	12.0025	12.2616	11.3529	11.6776
RPS23A	VII	726974	727730	+	RPS23A	YGR118W	Ribosomal protein 28 (rp28) of the small (40S) ribosomal subunit, required for translational accuracy; nearly identical to Rps23Bp and similar to E. coli S12 and rat S23 ribosomal proteins; deletion of both RPS23A and RPS23B is lethal [Source:SGD;Acc:S000003350]	+	gene	Name match	0	3	14.2414	13.4309	12.8456	13.1157
YGR122C-A	VII	735630	735758	-	YGR122C-A	YGR122C-A	Dubious open reading frame unlikely to encode a functional protein, similar to YLR334C and YOL106W [Source:SGD;Acc:S000007240]	-	gene	Name match	0	1	4.57386	2.15443	4.06408	5.07678
PPT1	VII	736662	738203	-	PPT1	YGR123C	Protein serine/threonine phosphatase with similarity to human phosphatase PP5; present in both the nucleus and cytoplasm; expressed during logarithmic growth; computational analyses suggest roles in phosphate metabolism and rRNA processing [Source:SGD;Acc:S000003355]	-	gene	Name match	0	1	10.4124	10.0823	9.46824	9.96099
ASN2	VII	739944	741662	+	ASN2	YGR124W	Asparagine synthetase, isozyme of Asn1p; catalyzes the synthesis of L-asparagine from L-aspartate in the asparagine biosynthetic pathway [Source:SGD;Acc:S000003356]	+	gene	Name match	0	1	12.8702	13.3848	12.499	12.6353
YGR127W	VII	746798	747736	+	YGR127W	YGR127W	Putative protein of unknown function; expression is regulated by Msn2p/Msn4p, indicating a possible role in stress response [Source:SGD;Acc:S000003359]	+	gene	Name match	0	1	7.09669	7.39045	7.71443	7.69338
UTP8	VII	747950	750091	-	UTP8	YGR128C	Nucleolar protein required for export of tRNAs from the nucleus; also copurifies with the small subunit (SSU) processome containing the U3 snoRNA that is involved in processing of pre-18S rRNA [Source:SGD;Acc:S000003360]	-	gene	Name match	0	1	11.1087	10.8436	10.9389	10.6134
SYF2	VII	750400	751047	+	SYF2	YGR129W	Member of the NineTeen Complex (NTC) that contains Prp19p and stabilizes U6 snRNA in catalytic forms of the spliceosome containing U2, U5, and U6 snRNAs; isy1 syf2 cells have defective spindles activiating cell cycle arrest [Source:SGD;Acc:S000003361]	+	gene	Name match	0	1	8.05293	6.68556	7.57249	7.3421
YGR130C	VII	751394	753844	-	YGR130C	YGR130C	Component of the eisosome with unknown function; GFP-fusion protein localizes to the cytoplasm; specifically phosphorylated in vitro by mammalian diphosphoinositol pentakisphosphate (IP7) [Source:SGD;Acc:S000003362]	-	gene	Name match	0	1	9.42344	10.1183	9.71788	9.51675
LSB1	VII	762428	763153	+	LSB1	YGR136W	Protein containing an N-terminal SH3 domain; binds Las17p, which is a homolog of human Wiskott-Aldrich Syndrome protein involved in actin patch assembly and actin polymerization [Source:SGD;Acc:S000003368]	+	gene	Name match	0	2	9.39036	10.0864	9.79331	9.98785
YGR137W	VII	762888	763262	+	YGR137W	YGR137W	Dubious open reading frame unlikely to encode a functional protein, based on available experimental and comparative sequence data [Source:SGD;Acc:S000003369]	+	gene	Name match	0	3	8.69439	9.37705	9.2444	9.39912
TPO2	VII	763762	765606	-	TPO2	YGR138C	Polyamine transport protein specific for spermine; localizes to the plasma membrane; transcription of TPO2 is regulated by Haa1p; member of the major facilitator superfamily [Source:SGD;Acc:S000003370]	-	gene	Name match	0	3	8.17346	9.21246	10.2561	11.4591
CBF2	VII	767429	770299	+	CBF2	YGR140W	Essential kinetochore protein, component of the CBF3 multisubunit complex that binds to the CDEIII region of the centromere; Cbf2p also binds to the CDEII region possibly forming a different multimeric complex, ubiquitinated in vivo [Source:SGD;Acc:S000003372]	+	gene	Name match	0	1	8.70393	8.74476	9.21879	9.05031
BTN2	VII	772454	773686	+	BTN2	YGR142W	v-SNARE binding protein that facilitates specific protein retrieval from a late endosome to the Golgi; modulates arginine uptake, possible role in mediating pH homeostasis between the vacuole and plasma membrane H(+)-ATPase [Source:SGD;Acc:S000003374]	+	gene	Name match	0	3	6.76739	12.9788	9.26475	7.85345
SKN1	VII	775193	777508	+	SKN1	YGR143W	Protein involved in sphingolipid biosynthesis; type II membrane protein with similarity to Kre6p [Source:SGD;Acc:S000003375]	+	gene	Name match	0	2	8.76371	8.7181	9.81924	9.52305
ENP2	VII	781767	783890	+	ENP2	YGR145W	Essential nucleolar protein, required for biogenesis of the small ribosomal subunit; contains WD repeats, interacts with Mpp10p and Bfr2p, and has homology to Spb1p [Source:SGD;Acc:S000003377]	+	gene	Name match	0	1	11.4997	11.1659	10.971	11.2887
ECL1	VII	784223	784858	-	ECL1	YGR146C	Protein of unknown function, affects chronological lifespan; induced by iron homeostasis transcription factor Aft2p; multicopy suppressor of temperature sensitive hsf1 mutant; induced by treatment with 8-methoxypsoralen and UVA irradiation [Source:SGD;Acc:S000003378]	-	gene	Name match	0	3	7.84658	8.88562	9.55091	9.0927
NAT2	VII	786054	786920	-	NAT2	YGR147C	Protein with an apparent role in acetylation of N-terminal methionine residues [Source:SGD;Acc:S000003379]	-	gene	Name match	0	1	9.42317	9.1892	9.44061	8.73145
RPL24B	VII	787312	787779	-	RPL24B	YGR148C	Ribosomal protein L30 of the large (60S) ribosomal subunit, nearly identical to Rpl24Ap and has similarity to rat L24 ribosomal protein; not essential for translation but may be required for normal translation rate [Source:SGD;Acc:S000003380]	-	gene	Name match	0	2	13.7143	13.4956	12.5743	13.1103
YGR149W	VII	789031	790329	+	YGR149W	YGR149W	Putative protein of unknown function; predicted to be an integal membrane protein [Source:SGD;Acc:S000003381]	+	gene	Name match	0	3	7.26426	8.04556	7.90714	7.93721
CYS4	VII	798543	800066	+	CYS4	YGR155W	Cystathionine beta-synthase, catalyzes synthesis of cystathionine from serine and homocysteine, the first committed step in cysteine biosynthesis; responsible for hydrogen sulfide generation; mutations in human ortholog cause homocystinuria [Source:SGD;Acc:S000003387]	+	gene	Name match	0	1	12.9555	12.3753	12.7287	12.646
PTI1	VII	800546	801823	+	PTI1	YGR156W	Essential protein that is a component of CPF (cleavage and polyadenylation factor); involved in 3' end formation of snoRNA and mRNA; interacts directly with Pta1p; has similarity to mammalian Cleavage-Stimulation Factor CstF-64 [Source:SGD;Acc:S000003388]	+	gene	Name match	0	1	8.04075	9.11923	8.3194	8.34707
CHO2	VII	802440	805049	+	CHO2	YGR157W	Phosphatidylethanolamine methyltransferase (PEMT), catalyzes the first step in the conversion of phosphatidylethanolamine to phosphatidylcholine during the methylation pathway of phosphatidylcholine biosynthesis [Source:SGD;Acc:S000003389]	+	gene	Name match	0	1	11.3582	12.6036	11.4535	11.3956
NSR1	VII	806412	807656	-	NSR1	YGR159C	Nucleolar protein that binds nuclear localization sequences, required for pre-rRNA processing and ribosome biogenesis [Source:SGD;Acc:S000003391]	-	gene	Name match	0	3	13.4735	12.6284	12.9511	12.9534
RTS3	VII	808629	809420	-	RTS3	YGR161C	Putative component of the protein phosphatase type 2A complex [Source:SGD;Acc:S000003393]	-	gene	Name match	0	2	7.42836	8.41741	8.61227	7.23662
YGR161W-A	VII	811738	813054	+	YGR161W-A	YGR161W-A	Retrotransposon TYA Gag gene co-transcribed with TYB Pol; translated as TYA or TYA-TYB polyprotein; Gag is a nucleocapsid protein that is the structural constituent of virus-like particles (VLPs); similar to retroviral Gag [Source:SGD;Acc:S000007369]	+	gene	Name match	0	1	5.68878	5.30758	5.79869	8.07196
YGR161W-B	VII	811738	817051	+	YGR161W-B	YGR161W-B	Retrotransposon TYA Gag and TYB Pol genes; transcribed/translated as one unit; polyprotein is processed to make a nucleocapsid-like protein (Gag), reverse transcriptase (RT), protease (PR), and integrase (IN); similar to retroviral genes [Source:SGD;Acc:S000007370]	+	gene	Name match	0	1	8.60252	8.69786	8.93342	10.8406
YGR161C-D	VII	817747	823015	-	YGR161C-D	YGR161C-D	Retrotransposon TYA Gag and TYB Pol genes; transcribed/translated as one unit; polyprotein is processed to make a nucleocapsid-like protein (Gag), reverse transcriptase (RT), protease (PR), and integrase (IN); similar to retroviral genes [Source:SGD;Acc:S000007368]	-	gene	Name match	0	1	10.3849	9.99334	10.8598	12.5182
YGR161C-C	VII	821693	823015	-	YGR161C-C	YGR161C-C	Retrotransposon TYA Gag gene co-transcribed with TYB Pol; translated as TYA or TYA-TYB polyprotein; Gag is a nucleocapsid protein that is the structural constituent of virus-like particles (VLPs); similar to retroviral Gag [Source:SGD;Acc:S000007367]	-	gene	Name match	0	1	4.75229	4.44043	5.25201	6.7831
TIF4631	VII	824059	826917	+	TIF4631	YGR162W	Translation initiation factor eIF4G, subunit of the mRNA cap-binding protein complex (eIF4F) that also contains eIF4E (Cdc33p); interacts with Pab1p and with eIF4A (Tif1p); also has a role in biogenesis of the large ribosomal subunit [Source:SGD;Acc:S000003394]	+	gene	Name match	0	1	12.6883	12.4663	11.8533	12.3317
RNR4	VII	855264	856301	-	RNR4	YGR180C	Ribonucleotide-diphosphate reductase (RNR), small subunit; the RNR complex catalyzes the rate-limiting step in dNTP synthesis and is regulated by DNA replication and DNA damage checkpoint pathways via localization of the small subunits [Source:SGD;Acc:S000003412]	-	gene	Name match	0	1	11.7863	12.0779	12.0712	12.8789
HGH1	VII	870232	871416	-	HGH1	YGR187C	Nonessential protein of unknown function; predicted to be involved in ribosome biogenesis; green fluorescent protein (GFP)-fusion protein localizes to the cytoplasm; similar to mammalian BRP16 (Brain protein 16) [Source:SGD;Acc:S000003419]	-	gene	Name match	0	3	10.9313	10.0667	10.2655	10.171
TDH3	VII	882812	883810	-	TDH3	YGR192C	Glyceraldehyde-3-phosphate dehydrogenase, isozyme 3, involved in glycolysis and gluconeogenesis; tetramer that catalyzes the reaction of glyceraldehyde-3-phosphate to 1,3 bis-phosphoglycerate; detected in the cytoplasm and cell wall [Source:SGD;Acc:S000003424]	-	gene	Name match	0	1	17.4799	17.9433	16.7042	17.2939
XKS1	VII	886073	887875	-	XKS1	YGR194C	Xylulokinase, converts D-xylulose and ATP to xylulose 5-phosphate and ADP; rate limiting step in fermentation of xylulose; required for xylose fermentation by recombinant S. cerevisiae strains [Source:SGD;Acc:S000003426]	-	gene	Name match	0	1	7.04616	7.44146	7.75908	7.64086
SNG1	VII	892497	894140	-	SNG1	YGR197C	Protein involved in resistance to nitrosoguanidine (MNNG) and 6-azauracil (6-AU); expression is regulated by transcription factors involved in multidrug resistance [Source:SGD;Acc:S000003429]	-	gene	Name match	0	2	7.35529	8.23006	8.03335	7.48817
ADE3	VII	905934	908774	+	ADE3	YGR204W	Cytoplasmic trifunctional enzyme C1-tetrahydrofolate synthase, involved in single carbon metabolism and required for biosynthesis of purines, thymidylate, methionine, and histidine; null mutation causes auxotrophy for adenine and histidine [Source:SGD;Acc:S000003436]	+	gene	Name match	0	1	12.4271	12.1248	11.7059	12.2585
TDA10	VII	909213	910085	+	TDA10	YGR205W	ATP-binding protein of unknown function; crystal structure resembles that of E.coli pantothenate kinase and other small kinases; null mutant is sensitive to expression of the top1-T722A allele [Source:SGD;Acc:S000003437]	+	gene	Name match	0	1	7.84359	7.62623	6.67336	7.3924
TRX2	VII	912913	913227	-	TRX2	YGR209C	Cytoplasmic thioredoxin isoenzyme of the thioredoxin system which protects cells against oxidative and reductive stress, forms LMA1 complex with Pbi2p, acts as a cofactor for Tsa1p, required for ER-Golgi transport and vacuole inheritance [Source:SGD;Acc:S000003441]	-	gene	Name match	0	1	11.3165	11.438	10.9144	10.7305
YGR210C	VII	913503	914738	-	YGR210C	YGR210C	Putative protein of unknown function; green fluorescent protein (GFP)-fusion protein localizes to the cytoplasm [Source:SGD;Acc:S000003442]	-	gene	Name match	0	1	10.6361	11.1386	9.87629	10.4242
ZPR1	VII	915241	916701	+	ZPR1	YGR211W	Essential protein with two zinc fingers, present in the nucleus of growing cells but relocates to the cytoplasm in starved cells via a process mediated by Cpr1p; binds to translation elongation factor eEF-1 (Tef1p) [Source:SGD;Acc:S000003443]	+	gene	Name match	0	1	10.8098	11.7642	10.6442	10.7766
RTA1	VII	918512	919465	-	RTA1	YGR213C	Protein involved in 7-aminocholesterol resistance; has seven potential membrane-spanning regions; expression is induced under both low-heme and low-oxygen conditions; member of the fungal lipid-translocating exporter (LTE) family of protein [Source:SGD;Acc:S000003445]	-	gene	Name match	0	1	2.35557	1.73725	4.4018	3.93203
RPS0A	VII	920575	921788	+	RPS0A	YGR214W	Protein component of the small (40S) ribosomal subunit, nearly identical to Rps0Bp; required for maturation of 18S rRNA along with Rps0Bp; deletion of either RPS0 gene reduces growth rate, deletion of both genes is lethal [Source:SGD;Acc:S000003446]	+	gene	Name match	0	1	13.7769	14.0152	12.8369	13.3168
CRM1	VII	932541	935795	+	CRM1	YGR218W	Major karyopherin, involved in export of proteins, RNAs, and ribosomal subunits from the nucleus; exportin [Source:SGD;Acc:S000003450]	+	gene	Name match	0	1	11.3552	11.8917	11.0756	11.2223
TOS2	VII	937124	938992	-	TOS2	YGR221C	Protein involved in localization of Cdc24p to the site of bud growth; may act as a membrane anchor; localizes to the bud neck and bud tip; potentially phosphorylated by Cdc28p [Source:SGD;Acc:S000003453]	-	gene	Name match	0	1	7.30645	7.80197	7.44728	8.08029
HSV2	VII	940869	942215	-	HSV2	YGR223C	Phosphatidylinositol 3,5-bisphosphate-binding protein, plays a role in micronucleophagy; predicted to fold as a seven-bladed beta-propeller; displays punctate cytoplasmic localization [Source:SGD;Acc:S000003455]	-	gene	Name match	0	1	8.02124	8.47121	8.75876	8.42098
AMA1	VII	945145	947019	+	AMA1	YGR225W	Activator of meiotic anaphase promoting complex (APC/C); Cdc20p family member; required for initiation of spore wall assembly; required for Clb1p degradation during meiosis [Source:SGD;Acc:S000003457]	+	gene	Name match	0	2	2.9912	2.89523	5.01313	5.29885
PHO81	VII	954674	958210	-	PHO81	YGR233C	Cyclin-dependent kinase (CDK) inhibitor, regulates Pho80p-Pho85p and Pcl7p-Pho85p cyclin-CDK complexes in response to phosphate levels; inhibitory activity for Pho80p-Pho85p requires myo-D-inositol heptakisphosphate (IP7) generated by Vip1p [Source:SGD;Acc:S000003465]	-	gene	Name match	0	1	10.5602	9.64052	10.7062	10.2552
YHB1	VII	959904	961103	+	YHB1	YGR234W	Nitric oxide oxidoreductase, flavohemoglobin involved in nitric oxide detoxification; plays a role in the oxidative and nitrosative stress responses [Source:SGD;Acc:S000003466]	+	gene	Name match	0	3	12.9341	11.1965	11.0805	11.5689
YGR237C	VII	963298	965655	-	YGR237C	YGR237C	Putative protein of unknown function; green fluorescent protein (GFP)-fusion protein localizes to the cytoplasm [Source:SGD;Acc:S000003469]	-	gene	Name match	0	2	8.3391	9.10843	9.0732	8.74003
KEL2	VII	966039	968687	-	KEL2	YGR238C	Protein that functions in a complex with Kel1p to negatively regulate mitotic exit, interacts with Tem1p and Lte1p; localizes to regions of polarized growth; potential Cdc28p substrate [Source:SGD;Acc:S000003470]	-	gene	Name match	0	1	7.42989	7.4789	8.24423	7.96251
PEX21	VII	969187	970053	-	PEX21	YGR239C	Peroxin required for targeting of peroxisomal matrix proteins containing PTS2; interacts with Pex7p; partially redundant with Pex18p [Source:SGD;Acc:S000003471]	-	gene	Name match	0	1	7.64721	6.4519	7.32124	7.40922
PFK1	VII	970771	973734	-	PFK1	YGR240C	Alpha subunit of heterooctameric phosphofructokinase involved in glycolysis, indispensable for anaerobic growth, activated by fructose-2,6-bisphosphate and AMP, mutation inhibits glucose induction of cell cycle-related genes [Source:SGD;Acc:S000003472]	-	gene	Name match	0	2	13.2373	13.7424	12.3026	12.9889
LSC2	VII	978036	979319	-	LSC2	YGR244C	Beta subunit of succinyl-CoA ligase, which is a mitochondrial enzyme of the TCA cycle that catalyzes the nucleotide-dependent conversion of succinyl-CoA to succinate [Source:SGD;Acc:S000003476]	-	gene	Name match	0	2	10.0535	9.12899	10.3383	10.9508
SDA1	VII	979765	982068	-	SDA1	YGR245C	Highly conserved nuclear protein required for actin cytoskeleton organization and passage through Start, plays a critical role in G1 events, binds Nap1p, also involved in 60S ribosome biogenesis [Source:SGD;Acc:S000003477]	-	gene	Name match	0	1	11.94	11.5926	11.2567	11.7897
CPD1	VII	984966	985685	+	CPD1	YGR247W	Cyclic nucleotide phosphodiesterase, hydrolyzes ADP-ribose 1'', 2''-cyclic phosphate to ADP-ribose 1''-phosphate; may have a role in tRNA splicing; no detectable phenotype is conferred by null mutation or by overexpression [Source:SGD;Acc:S000003479]	+	gene	Name match	0	1	7.78357	7.65895	7.26943	7.42474
SOL4	VII	985972	986739	+	SOL4	YGR248W	6-phosphogluconolactonase with similarity to Sol3p [Source:SGD;Acc:S000003480]	+	gene	Name match	0	3	3.44938	5.28435	6.45006	7.11454
MGA1	VII	988049	989419	+	MGA1	YGR249W	Protein similar to heat shock transcription factor; multicopy suppressor of pseudohyphal growth defects of ammonium permease mutants [Source:SGD;Acc:S000003481]	+	gene	Name match	0	1	4.71067	6.86767	5.30077	6.51791
YGR250C	VII	991176	993521	-	YGR250C	YGR250C	Putative RNA binding protein; localizes to stress granules induced by glucose deprivation; interacts with Rbg1p in a two-hybrid [Source:SGD;Acc:S000003482]	-	gene	Name match	0	2	8.55338	8.63694	9.45702	9.96541
NOP19	VII	995639	996229	+	NOP19	YGR251W	Ribosome biogenesis factor; nucleolar protein associated with pre-rRNA components of the 90S preribosome, required for cleavage of pre-rRNA at A0, A1 and A2 sites; interacts with RNA helicase Dhr2p and RNA helicase-like protein Utp25p; required for /.../oration of Utp25p into preribosomes [Source:SGD;Acc:S000003483]	+	gene	Name match	0	1	8.67373	8.00477	8.15836	8.38879
ENO1	VII	1000927	1002240	+	ENO1	YGR254W	Enolase I, a phosphopyruvate hydratase that catalyzes the conversion of 2-phosphoglycerate to phosphoenolpyruvate during glycolysis and the reverse reaction during gluconeogenesis; expression is repressed in response to glucose [Source:SGD;Acc:S000003486]	+	gene	Name match	0	2	13.4773	14.3285	13.1311	14.1037
COQ6	VII	1002523	1003962	-	COQ6	YGR255C	Putative flavin-dependent monooxygenase; involved in ubiquinone (Coenzyme Q) biosynthesis; localizes to the matrix face of the mitochondrial inner membrane in a large complex with other ubiquinone biosynthetic enzymes; human COX6 can rescue a yeast	-	gene	Name match	0	1	9.14538	9.24663	9.81073	9.59672
GND2	VII	1004624	1006102	+	GND2	YGR256W	6-phosphogluconate dehydrogenase (decarboxylating), catalyzes an NADPH regenerating reaction in the pentose phosphate pathway; required for growth on D-glucono-delta-lactone [Source:SGD;Acc:S000003488]	+	gene	Name match	0	3	5.4587	4.04712	6.85508	7.11665
MTM1	VII	1006205	1007305	-	MTM1	YGR257C	Mitochondrial protein of the mitochondrial carrier family, involved in activating mitochondrial Sod2p probably by facilitating insertion of an essential manganese cofactor [Source:SGD;Acc:S000003489]	-	gene	Name match	0	1	9.37101	8.70874	9.16559	9.00679
TNA1	VII	1012485	1014089	+	TNA1	YGR260W	High affinity nicotinic acid plasma membrane permease, responsible for uptake of low levels of nicotinic acid; expression of the gene increases in the absence of extracellular nicotinic acid or para-aminobenzoate (PABA) [Source:SGD;Acc:S000003492]	+	gene	Name match	0	1	11.1293	10.6899	10.3112	10.8271
MES1	VII	1019598	1021853	-	MES1	YGR264C	Methionyl-tRNA synthetase, forms a complex with glutamyl-tRNA synthetase (Gus1p) and Arc1p, which increases the catalytic efficiency of both tRNA synthetases; also has a role in nuclear export of tRNAs [Source:SGD;Acc:S000003496]	-	gene	Name match	0	2	12.4043	12.6535	11.7384	11.8985
FOL2	VII	1025004	1025735	-	FOL2	YGR267C	GTP-cyclohydrolase I, catalyzes the first step in the folic acid biosynthetic pathway [Source:SGD;Acc:S000003499]	-	gene	Name match	0	1	10.3888	10.6533	9.74616	9.98228
HUA1	VII	1026057	1026653	-	HUA1	YGR268C	Cytoplasmic protein containing a zinc finger domain with sequence similarity to that of Type I J-proteins; computational analysis of large-scale protein-protein interaction data suggests a possible role in actin patch assembly [Source:SGD;Acc:S000003500]	-	gene	Name match	0	1	6.69218	7.46311	7.13595	7.35672
EFG1	VII	1037800	1038501	-	EFG1	YGR271C-A	Essential protein required for maturation of 18S rRNA; null mutant is sensitive to hydroxyurea and is delayed in recovering from alpha-factor arrest; green fluorescent protein (GFP)-fusion protein localizes to the nucleolus [Source:SGD;Acc:S000007608]	-	gene	Name match	0	1	10.4865	8.79047	9.89523	9.38343
RTT102	VII	1043276	1043749	+	RTT102	YGR275W	Component of both the SWI/SNF and RSC chromatin remodeling complexes, suggested role in chromosome maintenance; possible weak regulator of Ty1 transposition [Source:SGD;Acc:S000003507]	+	gene	Name match	0	1	8.99005	8.61667	8.34175	8.44501
CWC22	VII	1046731	1048464	+	CWC22	YGR278W	Spliceosome-associated protein that is required for pre-mRNA splicing; necessary for Prp2p function at the first catalytic step of splicing; has similarity to S. pombe Cwf22p; CWC22 is an essential protein [Source:SGD;Acc:S000003510]	+	gene	Name match	0	1	7.86987	7.76366	8.38505	8.00053
SCW4	VII	1048798	1049958	-	SCW4	YGR279C	Cell wall protein with similarity to glucanases; scw4 scw10 double mutants exhibit defects in mating [Source:SGD;Acc:S000003511]	-	gene	Name match	0	1	11.7974	12.2619	11.558	13.1849
PXR1	VII	1050910	1051725	-	PXR1	YGR280C	Essential protein involved in rRNA and snoRNA maturation; competes with TLC1 RNA for binding to Est2p, suggesting a role in negative regulation of telomerase; human homolog inhibits telomerase; contains a G-patch RNA interacting domain [Source:SGD;Acc:S000003512]	-	gene	Name match	0	1	11.1411	10.3409	10.8428	11.1963
YGR283C	VII	1059015	1060040	-	YGR283C	YGR283C	Putative S-adenosylmethionine-dependent methyltransferase; may interact with ribosomes, based on co-purification experiments; predicted to be involved in ribosome biogenesis; null mutant is resistant to fluconazole; GFP-fusion protein localizes to t /.../leolus [Source:SGD;Acc:S000003515]	-	gene	Name match	0	1	9.11716	8.3669	9.21663	8.79974
ERV29	VII	1060658	1061590	-	ERV29	YGR284C	Protein localized to COPII-coated vesicles, involved in vesicle formation and incorporation of specific secretory cargo [Source:SGD;Acc:S000003516]	-	gene	Name match	0	1	10.3431	10.9594	10.2378	10.3459
BIO2	VII	1063813	1064940	-	BIO2	YGR286C	Biotin synthase, catalyzes the conversion of dethiobiotin to biotin, which is the last step of the biotin biosynthesis pathway; complements E. coli bioB mutant [Source:SGD;Acc:S000003518]	-	gene	Name match	0	2	9.16026	8.75678	8.6219	8.55559
MAL11	VII	1073963	1075813	-	MAL11	YGR289C	Inducible high-affinity maltose transporter (alpha-glucoside transporter); encoded in the MAL1 complex locus; broad substrate specificity that includes maltotriose; required for isomaltose utilization [Source:SGD;Acc:S000003521]	-	gene	Name match	0	1	5.92912	5.87586	7.55908	6.70419
MAL12	VII	1076599	1078353	+	MAL12	YGR292W	Maltase (alpha-D-glucosidase), inducible protein involved in maltose catabolism; encoded in the MAL1 complex locus; hydrolyzes the disaccharides maltose, turanose, maltotriose, and sucrose [Source:SGD;Acc:S000003524]	+	gene	Name match	0	1	3.52483	4.1234	5.39257	4.93616
YRF1-3	VII	1084864	1090591	+	YRF1-3	YGR296W	Helicase encoded by the Y' element of subtelomeric regions, highly expressed in the mutants lacking the telomerase component TLC1; potentially phosphorylated by Cdc28p [Source:SGD;Acc:S000003528]	+	gene	Name match	0	1	9.40764	9.5221	9.06177	10.09
YHL050C	VIII	445	3311	-	YHL050C	YHL050C	Putative protein of unknown function, potential Cdc28p substrate [Source:SGD;Acc:S000001042]	-	gene	Name match	0	1	8.79866	8.56544	8.62354	9.37721
COS8	VIII	6401	7546	+	COS8	YHL048W	Nuclear membrane protein, member of the DUP380 subfamily of conserved, often subtelomerically-encoded proteins; regulation suggests a potential role in the unfolded protein response [Source:SGD;Acc:S000001040]	+	gene	Name match	0	2	8.21088	8.93419	8.97277	8.76558
CBP2	VIII	23617	25509	-	CBP2	YHL038C	Mitochondrial protein required for splicing of the group I intron aI5 of the COB pre-mRNA, binds to the RNA to promote splicing; also involved in but not essential for splicing of the COB bI2 intron and the intron in the 21S rRNA gene [Source:SGD;Acc:S000001030]	-	gene	Name match	0	1	8.19997	8.58588	8.91991	8.33224
MUP3	VIII	26241	27881	+	MUP3	YHL036W	Low affinity methionine permease, similar to Mup1p [Source:SGD;Acc:S000001028]	+	gene	Name match	0	2	5.5543	7.17009	7.88569	6.25957
RPL8A	VIII	35255	36025	-	RPL8A	YHL033C	Ribosomal protein L4 of the large (60S) ribosomal subunit, nearly identical to Rpl8Bp and has similarity to rat L7a ribosomal protein; mutation results in decreased amounts of free 60S subunits [Source:SGD;Acc:S000001025]	-	gene	Name match	0	2	13.2971	13.0009	11.7985	12.7315
ECM29	VIII	40084	45690	+	ECM29	YHL030W	Scaffold protein that assists in association of the proteasome core particle with the regulatory particle; degraded by the mature proteasome after assembly; contains HEAT-like repeats [Source:SGD;Acc:S000001022]	+	gene	Name match	0	1	9.80859	10.4691	10.2437	10.1224
OCA5	VIII	45929	47968	-	OCA5	YHL029C	Cytoplasmic protein required for replication of Brome mosaic virus in S. cerevisiae, which is a model system for studying replication of positive-strand RNA viruses in their natural hosts [Source:SGD;Acc:S000001021]	-	gene	Name match	0	1	9.20402	8.71283	9.79889	9.20029
WSC4	VIII	48763	50580	+	WSC4	YHL028W	ER membrane protein involved in the translocation of soluble secretory proteins and insertion of membrane proteins into the ER membrane; may also have a role in the stress response but has only partial functional overlap with WSC1-3 [Source:SGD;Acc:S000001020]	+	gene	Name match	0	1	6.37574	5.41335	6.75778	9.26494
YHL026C	VIII	53219	54166	-	YHL026C	YHL026C	Putative protein of unknown function; transcriptionally regulated by Upc2p via an upstream sterol response element; YHL026C is not an essential gene; in 2005 the start site was moved 141 nt upstream (see Locus History) [Source:SGD;Acc:S000001018]	-	gene	Name match	0	1	7.43915	7.55109	8.3568	8.00667
RIM4	VIII	56649	58790	+	RIM4	YHL024W	Putative RNA-binding protein required for the expression of early and middle sporulation genes [Source:SGD;Acc:S000001016]	+	gene	Name match	0	2	3.92698	4.67518	6.82268	5.88677
SPO11	VIII	62961	64157	-	SPO11	YHL022C	Meiosis-specific protein that initiates meiotic recombination by catalyzing the formation of double-strand breaks in DNA via a transesterification reaction; required for homologous chromosome pairing and synaptonemal complex formation [Source:SGD;Acc:S000001014]	-	gene	Name match	0	1	3.51492	2.76446	3.55091	5.35825
AIM17	VIII	64462	65859	-	AIM17	YHL021C	Putative protein of unknown function; the authentic, non-tagged protein is detected in highly purified mitochondria in high-throughput studies; null mutant displays reduced frequency of mitochondrial genome loss [Source:SGD;Acc:S000001013]	-	gene	Name match	0	2	7.41398	8.28517	8.5461	8.22505
OPI1	VIII	66242	67456	-	OPI1	YHL020C	Transcriptional regulator of a variety of genes; phosphorylation by protein kinase A stimulates Opi1p function in negative regulation of phospholipid biosynthetic genes; involved in telomere maintenance [Source:SGD;Acc:S000001012]	-	gene	Name match	0	1	8.68513	8.04189	8.82897	8.21155
DUR3	VIII	72037	74244	-	DUR3	YHL016C	Plasma membrane transporter for both urea and polyamines, expression is highly sensitive to nitrogen catabolite repression and induced by allophanate, the last intermediate of the allantoin degradative pathway [Source:SGD;Acc:S000001008]	-	gene	Name match	0	1	6.57656	6.36285	7.41069	6.82105
RPS20	VIII	75412	75777	+	RPS20	YHL015W	Protein component of the small (40S) ribosomal subunit; overproduction suppresses mutations affecting RNA polymerase III-dependent transcription; has similarity to E. coli S10 and rat S20 ribosomal proteins [Source:SGD;Acc:S000001007]	+	gene	Name match	0	2	14.5671	14.1589	13.3531	13.6281
PRS3	VIII	80654	81616	-	PRS3	YHL011C	5-phospho-ribosyl-1(alpha)-pyrophosphate synthetase, synthesizes PRPP, which is required for nucleotide, histidine, and tryptophan biosynthesis; one of five related enzymes, which are active as heteromultimeric complexes [Source:SGD;Acc:S000001003]	-	gene	Name match	0	1	11.3065	11.2194	10.6863	10.9852
YHL008C	VIII	92627	94510	-	YHL008C	YHL008C	Putative protein of unknown function, may be involved in the uptake of chloride ions; does not appear to be involved in monocarboxylic acid transport; green fluorescent protein (GFP)-fusion protein localizes to the vacuole [Source:SGD;Acc:S000001000]	-	gene	Name match	0	1	8.92638	8.98442	9.51091	9.20018
RPL14B	VIII	104277	105091	+	RPL14B	YHL001W	Protein component of the large (60S) ribosomal subunit, nearly identical to Rpl14Ap and has similarity to rat L14 ribosomal protein [Source:SGD;Acc:S000000993]	+	gene	Name match	0	2	12.985	12.7073	11.8774	12.3722
[truncated: 1,428 more rows]
