# Supplementary material for: Senescence in yeast is associated with amplified linear fragments of chromosome XII rather than ribosomal DNA circle accumulation
Source: PLoS Biol. 2023 Aug 29;21(8):e3002250. doi: 10.1371/journal.pbio.3002250 (PMC10464983; doi:10.1371/journal.pbio.3002250)
Supplement: S8 File — (ZIP) [file pbio.3002250.s021.zip › underlying data/figure s2.xlsx]

## Sheet: s2a 1f
wt log	wt 24	wt 48	spt3 log	spt3 424	spt3 48	rad52 log	rad52 24	rad52 48	sac3 log	sac3 24	sac3 48
144.004	7507.93	16024.4	232.695	757.3	1147.11	274.472	610.55	2327.06	51.2068	156.448	176.444
76.0776	4274	13634	217.738	810.156	1755.77	274.822	959.858	1272.61	19.2268	125.304	139.578
134.361	3698.72	3876.69	166.976	349.136	718.783				94.4676	106.015	193.627

## Sheet: s2a 1r
wt log	wt 24	wt 48	spt3 log	spt3 424	spt3 48	rad52 log	rad52 24	rad52 48	sac3 log	sac3 24	sac3 48
315.609	34993	60956	117.891	4075.35	7597.4	758.629	4887.56	8201.2	79.7727	797.789	1820.38
383.395	40767.4	76499.4	115.82	4294.9	12047.8	1243.6	7992.49	6101.34	95.7792	1234.79	2791.1
379.118	69559	68455.1	75.806	2046.14	5233.5				107.82	1223.94	2871.42

## Sheet: s2a 2f
wt log	wt 24	wt 48	spt3 log	spt3 424	spt3 48	rad52 log	rad52 24	rad52 48	sac3 log	sac3 24	sac3 48
3072.48	192403	297851	1197.05	15958.1	12684.7	7051.28	18407.9	30030.5	278.003	2625	3255.76
2916.01	199475	317208	1482.04	19486.3	29707.5	10565.7	30933.4	21644.6	263.465	3244.21	3965.18
3032.22	193726	124495	1242.31	8167.22	9140.83				260.261	3245.94	3761.31

## Sheet: s2a 2r
wt log	wt 24	wt 48	spt3 log	spt3 424	spt3 48	rad52 log	rad52 24	rad52 48	sac3 log	sac3 24	sac3 48
250.946	13473.4	22494.9	109.542	3019.16	4846.11	997.918	2103.94	3723.21	24.3721	285.833	617.863
329.339	16104.7	25516.1	159.683	3516.76	6789.64	1626.61	3614.82	3094.31	19.2268	465.341	1032.15
319.498	37582.9	32866	103.858	1160.8	2806.23				22.1415	439.197	941.076

## Sheet: s2b
wt log	wt 24h	wt 48h
8.28626	9.17857	9.4935
2.57198	4.0335	4.27334
4.41515	5.11743	5.8065
4.31743	5.79049	6.30082
0.934248	2.15296	3.07612
4.24337	5.47853	6.4491
7.09878	7.58092	8.36433
0.333582	0.329778	1.13332
7.83293	7.71877	6.64372
0	0	0
8.66085	8.15413	8.1807
7.30079	7.93841	8.21232
6.25436	7.18363	7.26503
9.7632	9.98107	9.76247
10.6229	10.2967	9.71856
9.79373	9.70059	9.47943
8.67615	9.80965	10.4863
7.63242	7.95093	8.29786
7.49936	7.49635	7.11789
9.9634	9.74718	9.93277
7.64142	8.56	8.96634
15.2733	14.2442	13.5755
2.89818	3.38754	1.96519
8.62312	8.51259	8.61504
10.5481	10.0674	9.50019
10.3378	10.1303	9.77859
9.46035	9.3029	9.42922
7.73388	9.13846	9.89793
4.79476	5.33464	6.24712
1.72971	3.66269	3.92614
7.96832	7.89959	8.22239
8.87771	8.4605	7.77729
4.92576	4.6221	5.57153
8.94374	8.6299	8.54468
6.94278	7.46153	7.48517
9.12603	9.93174	10.4701
5.23536	5.95703	6.82306
11.2211	10.9888	10.8214
11.2654	11.0503	10.52
7.01544	6.83629	6.87566
4.88103	5.68237	6.11265
8.07881	8.06581	8.14199
12.2441	11.4934	11.0227
9.80326	9.65772	9.97851
7.56312	8.26836	8.4344
10.5753	9.7073	9.53665
6.67397	7.58972	8.74768
8.9513	8.44001	8.41478
8.87807	8.8431	8.8694
10.4036	9.58072	9.12702
7.49715	7.93164	7.89141
6.1054	7.45555	8.0071
10.5448	9.77311	9.05644
8.28059	8.56205	8.94997
1.60021	1.89975	0.5674
11.6854	11.2659	11.0908
8.16094	8.45867	8.7799
9.18021	9.38455	9.16578
12.9608	12.4827	11.6782
13.7354	12.8789	11.8785
10.2114	10.2101	10.1428
10.1949	9.69139	9.46289
9.85811	9.71977	9.68425
3.56703	3.71261	4.6406
1.38797	1.75742	3.30075
0	0.386998	1.01639
13.3179	13.0469	12.7743
10.8366	10.3905	9.43579
7.12048	7.27462	7.43585
12.6699	11.8074	11.3934
6.32223	8.87197	9.59483
8.59855	8.83056	8.90893
8.55664	8.2216	8.09569
10.0168	10.1291	9.87269
7.3413	7.04698	7.32578
8.62273	8.46746	8.659
7.8923	7.93485	7.95235
9.47926	9.765	9.89856
10.1621	10.2286	10.1986
2.85813	4.26344	4.50453
11.4865	11.6333	11.5791
9.46049	9.29708	9.40638
4.20808	6.36555	7.36043
10.3922	10.3954	10.2165
10.7669	9.84396	9.62806
9.51503	9.0604	8.4735
8.96648	8.56609	8.24578
9.48442	9.46738	9.35647
0.388587	0.745074	0
0.528652	0.386998	0.516596
10.002	9.94853	9.84031
6.15783	5.86795	5.29693
10.0351	9.45405	9.39006
0	0.329778	0
8.09474	8.14323	8.0919
0.453727	0.386998	0.687503
8.21856	7.88065	7.30377
9.97513	9.6166	8.96268
7.52586	7.33266	7.21138
9.31657	8.90616	8.83788
6.87606	6.89257	7.0473
12.3862	11.8127	11.3037
2.87784	2.01688	2.11879
1.60021	1.99865	0.5674
10.7805	10.02	9.83915
6.96783	7.89434	8.34242
12.0264	11.203	10.6629
11.951	11.9008	11.6227
7.83047	7.91829	7.64967
12.3951	11.9579	11.6593
9.01231	8.77504	8.52843
12.1527	11.6359	11.2669
7.23593	7.56017	7.55201
9.40271	8.8701	8.58359
12.0545	11.7572	11.7798
6.54477	7.14906	7.55039
8.21318	8.84989	8.94795
11.503	11.8921	11.5935
13.6114	12.6987	11.6732
9.96105	10.0762	9.69349
10.2407	10.105	10.1832
10.4192	10.1011	9.27442
8.70143	8.86206	8.9641
10.6209	10.6695	10.5594
11.8364	11.4545	11.0347
7.11784	9.60933	10.0068
13.4646	12.8942	12.1069
8.0072	6.967	6.74695
9.83568	9.73622	9.76282
7.65603	8.65287	9.10496
13.1262	13.1903	12.8907
10.4413	10.5527	10.2182
9.67385	10.8944	11.1047
7.22132	7.86834	7.97632
11.3747	10.9221	10.7305
10.7059	10.0101	9.36582
9.3263	9.33807	9.03204
7.234	8.24342	8.30169
0.333582	0.329778	0.401113
9.72401	9.44341	9.39845
10.0887	9.67111	9.45221
8.879	9.10199	9.11773
2.7143	2.49275	1.62197
0	4.80055	5.61225
8.56643	9.04449	9.20645
11.0429	10.416	10.1278
9.56947	9.12664	9.01158
7.64035	9.26555	10.0543
7.3376	7.2799	7.77601
8.29898	8.12822	7.98906
7.02664	7.05337	6.9284
8.4696	8.46689	8.46676
7.60354	7.55787	7.62559
7.29471	7.21972	7.28827
9.47393	9.40407	9.21159
9.70094	9.43398	9.26842
8.09271	8.31815	8.62809
11.8214	11.711	11.3778
10.537	10.7109	10.7747
7.59919	7.74688	7.72255
11.4417	11.4495	11.3011
1.08092	1.02442	0.846953
12.2846	12.1351	11.8781
1.08092	2.41247	2.53332
9.45569	9.41522	9.01807
10.0257	9.3611	8.7663
7.90998	8.33248	8.56808
8.28626	8.37565	8.33983
8.41375	8.75076	8.84413
9.53664	9.27465	9.29302
7.18065	7.01651	7.32307
9.45139	9.82295	9.84868
4.22053	4.17965	4.00983
9.20782	8.83896	8.43014
2.43867	6.44153	7.99074
13.079	12.5142	11.8809
13.783	12.9001	11.8932
13.1983	12.2855	11.4307
13.8592	13.0162	12.1669
8.77783	8.7185	8.80069
5.76297	7.36338	7.75512
10.7736	10.5734	10.3232
9.01748	8.77746	8.86295
8.62045	8.1695	8.11585
14.327	13.5506	12.563
10.8268	10.0268	9.6976
10.207	9.81918	9.70753
9.91008	10.8291	10.9461
1.37097	2.04203	2.87136
11.3228	11.0774	11.3443
6.76433	6.92037	6.96996
1.55504	1.76658	0.968512
8.23495	8.63016	8.72847
11.0348	11.3528	11.0059
10.0612	10.1268	10.015
8.71797	7.54886	6.03316
10.9733	10.056	9.82111
1.08092	1.22056	2.82924
12.315	11.5734	10.8603
11.6235	10.6313	10.3526
7.50637	7.51991	7.63341
11.1149	10.9796	10.5916
6.77515	7.43323	7.91125
9.28538	9.09145	9.21504
14.214	13.2837	12.6035
8.47309	9.24117	9.22913
9.27572	9.72333	9.74769
10.1202	9.79209	9.59127
11.8651	11.1081	10.4413
1.16296	2.05562	2.09233
6.00694	6.3072	6.55582
8.04858	10.187	10.3773
10.1184	9.82827	9.82105
10.1964	10.4855	10.4111
8.34721	8.28582	8.14973
8.39422	8.56245	8.52848
7.80085	7.86034	7.6587
8.78268	8.35728	7.86394
9.35461	8.712	8.49865
0.842314	1.07225	1.32714
11.5446	10.8794	10.5964
10.481	9.71977	9.34941
9.36157	8.04671	7.70129
9.06132	8.6275	8.54257
9.72349	10.1372	10.3837
0	0.329778	1.41751
7.51452	7.37689	7.63976
0.388587	0.910573	1.62812
11.9074	11.2667	11.0937
8.77025	8.13923	7.8809
10.9811	11.0217	10.7335
8.96272	9.00825	9.15354
8.20381	9.1374	9.51626
1.17115	1.98605	2.46918
8.4135	9.20969	9.23677
0.333582	1.02076	1.30423
4.53045	5.7121	6.77979
0	0.30398	1.98623
1.1759	1.97873	2.50934
9.52052	11.0965	10.9137
5.10058	8.04483	8.55443
9.18406	9.71243	10.185
10.0817	9.8879	9.58409
8.51504	8.84602	8.55197
8.02705	8.29678	8.25864
8.3923	8.47213	8.28593
11.2583	11.2308	10.8104
13.245	12.2724	11.7309
9.06438	8.84248	8.90873
8.51039	8.51901	8.54463
0.388587	1.77559	0.324567
8.79535	9.54153	9.58702
2.63335	2.33824	2.25661
8.10286	8.01426	7.69594
0	1.53251	1.99207
11.723	11.8887	11.4328
8.98792	8.9141	8.76833
9.49173	9.25998	9.23994
10.1566	10.7373	10.8582
9.97106	9.45186	8.99242
9.1427	8.5593	8.13715
8.37752	8.08417	8.05398
9.80402	11.1361	11.5874
12.9589	12.3788	11.7783
7.44731	8.01954	8.2272
5.86325	6.59927	6.98114
8.37149	8.43195	8.35633
8.89924	8.8864	8.5813
10.1553	9.57194	9.79305
2.91593	3.08288	2.74401
0	0	0
5.55706	6.45164	6.7054
1.43823	2.96557	3.55791
11.8223	11.7803	11.5237
14.2666	13.4037	12.7548
7.68029	7.57848	7.37307
7.86417	7.59893	7.52966
3.25132	5.24158	5.42975
0	0.386998	0
7.80375	7.29105	6.81238
10.3751	9.87102	9.75679
3.34919	6.68953	7.30217
8.85785	10.2211	10.1117
8.60491	7.85686	7.49169
9.24326	8.54583	8.31593
6.57078	7.50965	7.93567
13.4514	12.8238	11.9237
7.26646	6.86498	6.49348
13.5732	12.7085	11.9811
9.54288	9.30953	9.26429
9.41763	9.20602	9.13419
11.0222	10.975	11.1381
0	0.386998	0.401113
7.56759	7.6677	7.88722
7.30078	7.35821	7.55772
10.7625	11.3279	11.2882
13.2572	13.4981	12.9695
9.76753	9.52619	9.63215
9.32758	10.5173	10.8565
6.12324	5.94872	6.40085
0	0	0.984552
1.70171	5.88853	6.92631
12.0141	11.8627	11.3559
9.55378	9.26247	9.0098
13.7423	13.0073	12.2973
10.499	10.3709	10.2949
10.5952	10.5296	10.4064
10.5675	10.5265	10.4348
8.64132	8.75884	8.57058
4.51105	7.12411	7.18636
5.18689	7.9362	8.3719
9.41554	9.1488	8.80837
9.43248	8.60694	8.15014
11.5388	11.8004	11.5101
10.2508	10.2	10.0487
0.453727	1.88188	1.79034
9.51146	9.21046	9.28994
15.3305	14.6326	13.5856
9.44027	9.31826	9.08803
9.93718	9.66726	9.81936
0.388587	1.20555	1.67509
10.0437	9.96583	9.83108
10.111	12.17	12.2583
10.0044	9.91967	9.73125
8.89456	9.11681	9.1232
6.89679	7.582	8.11925
6.48671	8.53501	9.11623
12.48	11.5776	11.2623
8.78319	9.20697	9.39815
11.643	11.4367	11.2234
9.18988	9.20714	8.78779
14.2479	13.4207	12.5006
7.74237	7.7854	7.92968
6.53627	6.11308	6.04362
8.01649	8.25928	7.96335
9.9675	9.92846	9.76829
7.9917	8.23564	8.4725
3.15321	6.78028	9.0151
10.9213	10.4538	9.76858
9.90268	9.8525	9.7642
7.89524	7.95029	7.97862
9.47727	10.7111	10.355
8.92356	7.96163	7.53179
6.89105	7.17033	7.07752
13.8924	15.8496	16.5451
6.55765	6.35365	6.54073
7.38465	7.94719	7.87728
7.0616	6.3598	6.1133
9.35442	9.37693	9.38018
9.54455	9.16559	9.25151
7.99629	7.94857	8.17453
11.3038	10.5557	10.0405
8.75213	8.97687	8.46821
6.96921	9.24578	9.56281
11.2713	11.2429	10.7072
10.629	9.75595	9.43296
8.8987	9.00676	9.0398
8.84647	9.16656	8.82622
8.38625	8.43689	8.3275
11.6909	10.7366	10.2484
9.00361	9.38801	9.34385
11.0034	10.7009	10.592
7.62064	7.80246	7.97478
0	0	0.324567
7.935	8.67233	8.81128
10.1195	9.7865	9.55482
10.4915	10.1967	9.8338
10.5632	11.9068	12.1326
7.75759	8.80411	9.03532
11.813	11.8436	11.614
8.62895	8.72182	8.32405
11.7444	10.7701	10.4454
0	0.30398	0.891966
6.43321	6.69641	7.26431
8.12631	8.32582	8.78774
8.93327	8.87066	8.83274
4.20773	4.66019	4.76852
8.70414	8.66529	8.43069
8.74653	8.52426	8.44075
8.59566	8.72838	8.89747
9.71769	8.92585	8.58893
8.98914	8.60971	8.17666
0	0.716776	1.01639
8.2934	7.95225	8.00723
0.388587	0	0.979661
8.3084	8.25537	8.08712
8.79229	8.46062	8.34112
9.64847	9.37956	9.12898
7.88155	7.86712	7.85046
4.72318	5.01535	5.40862
11.1734	10.5132	9.96762
1.55974	4.74101	5.58558
11.4164	10.3786	9.93859
9.24183	8.96821	8.70838
9.52177	10.0502	10.3834
7.29339	7.07823	7.17968
4.58631	5.6453	5.92457
6.25172	6.51639	6.8107
6.74369	7.20253	7.56383
11.9084	11.8494	11.4608
10.0344	9.96844	10.1412
11.3474	10.9235	10.6554
7.69909	7.73147	7.73773
7.60091	7.89971	8.11819
7.64142	7.42743	7.31532
11.1463	11.4933	11.0422
11.5105	11.4201	11.2671
1.27599	1.53251	2.32854
9.19768	9.0698	9.01876
9.46849	9.13668	9.08533
9.31844	8.77276	8.27936
8.17965	8.22124	8.24892
10.0518	10.0627	10.2128
7.96351	7.81759	7.96096
9.61672	9.00549	8.86462
10.9119	10.3269	9.77258
10.1317	9.71077	9.57974
9.17725	9.51922	9.61427
8.41842	8.35319	8.31491
9.91173	10.3781	10.7151
0.388587	0	0.516596
11.021	11.0033	11.1756
8.55215	8.66769	8.89062
10.711	10.1455	9.95636
9.54475	9.28482	9.23057
13.2315	13.3037	13.0501
13.599	13.6283	13.3041
9.27439	8.89113	8.8728
7.19969	7.05255	7.2023
12.5202	12.3417	11.6414
9.80932	9.33961	9.45643
8.89588	8.7371	8.75566
10.8863	10.1116	9.65794
8.64216	8.63723	8.65584
8.45159	8.83424	9.00225
9.57891	9.27595	9.1829
11.0952	10.1558	9.65663
9.56125	9.24971	9.23381
10.0411	9.53437	9.29311
11.2522	10.9095	10.2041
8.99959	9.18753	9.45438
0.722169	1.22056	2.23535
11.8054	11.4828	11.4413
7.18564	6.72186	6.62222
6.33553	10.0767	11.0379
12.6738	11.87	11.4703
7.31584	7.72808	8.06334
11.0633	10.4153	9.88482
8.96683	8.87717	8.63171
9.87327	9.64037	9.56269
10.2887	10.5993	10.5087
7.93074	9.61962	10.0835
7.78212	7.63442	7.91758
8.22328	8.04458	7.8058
9.26494	8.98452	9.05653
8.6352	8.54908	8.36489
9.83451	9.88469	9.78015
4.88861	4.96837	5.01274
8.12864	7.98752	7.84609
7.94884	7.32814	7.19908
9.77581	9.11558	8.9068
6.10846	5.82115	5.89302
10.1087	10.3803	10.6719
0.388587	0.30398	1.56577
12.215	11.6276	11.3911
10.3595	9.98782	9.81137
11.5453	11.088	10.6678
6.68532	7.06444	7.25617
8.14258	8.1043	8.00472
0	0.386998	1.69877
11.5174	10.8894	10.3729
0	0.30398	0.401113
8.41674	8.27967	8.17549
9.34095	9.27118	9.14748
7.62143	7.69263	7.76225
8.75892	8.55068	8.52159
0	0.690978	0.516596
9.02059	9.25829	9.54412
7.95105	7.35158	6.89823
8.19475	8.24568	8.34908
0	0.633758	1.20283
8.25722	8.87769	9.15742
8.63157	8.71001	8.76462
10.5747	10.0699	10.0915
9.14436	8.99436	9.09783
9.98901	9.64684	9.81334
1.89319	1.3542	1.22086
9.20862	8.96796	8.62498
9.36114	10.5439	10.8074
5.69393	5.46235	5.64728
10.5264	11.8596	12.1328
7.64429	8.64476	8.84962
11.6061	11.346	11.1346
11.8525	11.4427	11.0003
8.89381	8.34394	8.30637
10.6275	10.8158	11.0811
0	1.79488	2.93751
8.28909	9.95385	10.5843
9.87088	9.27598	9.31046
2.70483	5.03788	5.97927
8.33717	8.64213	8.57878
0.787309	2.19245	2.30693
9.62346	9.55296	9.43589
7.86907	8.16971	7.88243
4.2567	4.76945	5.72323
12.995	12.1111	11.5147
12.8594	11.9714	11.2164
12.6796	12.0845	11.4637
9.97781	9.70875	9.76244
9.10299	8.71933	8.51671
8.54714	8.47848	8.37122
0	0.745074	1.01639
7.2332	8.43129	8.88015
10.786	10.5562	10.6589
12.1824	11.9162	11.6679
11.2771	10.8928	10.6193
8.69328	8.31104	8.1133
8.77639	8.46617	8.15598
9.41223	9.20319	8.68057
12.0892	11.7992	11.4367
9.01901	8.65087	8.58208
8.41779	7.83206	7.73228
4.37601	4.23849	3.74616
7.37079	8.2775	8.76924
8.66736	8.27864	8.20037
8.8042	8.84642	8.75757
10.9514	10.5268	10.1018
7.7981	8.09014	8.21991
2.86667	3.24682	3.84724
7.30051	8.41082	8.91584
8.45583	8.54378	8.24921
7.10367	7.42258	7.64785
0	0.30398	2.95281
9.64438	9.82844	9.8433
5.63387	5.40625	5.36593
5.07084	6.33335	7.27321
7.73226	7.75821	7.89178
6.74753	7.65348	8.0973
6.03697	5.41721	5.90606
9.4342	8.96938	8.90356
8.57837	10.3223	10.7815
6.03768	7.36047	7.65877
8.0713	8.15434	8.06366
10.2943	10.9471	11.0003
9.31342	10.2834	10.5412
5.72378	5.96445	6.22196
10.6822	12.1757	12.5471
7.74944	8.89022	9.31734
8.8988	9.51122	10.0697
6.78217	7.02495	7.65328
10.8456	10.7509	10.7935
7.65021	7.72336	7.75531
10.3181	9.71252	9.39508
9.26722	8.69952	8.3207
7.94399	8.14952	8.01596
0.388587	1.02076	0
8.19722	8.50818	9.05551
0.453727	1.1222	0.941291
9.97742	10.2436	10.1606
6.63142	7.20052	7.90044
0.388587	1.36701	2.25565
8.62838	8.68684	8.81873
10.1341	10.1481	9.60856
7.81592	9.16753	9.32472
0	0	0
8.81594	8.56886	8.37648
10.2998	9.28894	8.72727
8.60256	6.88179	5.74015
7.38368	7.48046	7.24338
9.92862	10.2649	10.4265
9.59392	9.9453	9.73336
7.71603	7.77315	7.89981
6.89269	6.80154	6.71026
8.07903	8.51123	8.64436
8.51854	8.26057	8.17215
9.15678	9.20141	9.07732
0	1.02076	0.362936
9.25893	9.03042	9.06352
10.9092	10.209	9.65139
10.9019	11.283	11.3993
10.4157	10.7185	10.7497
8.84354	9.34772	9.42501
9.1723	9.12969	9.16348
10.3366	10.3787	10.0887
9.97219	10.6957	10.987
11.3643	10.6973	10.5908
10.5851	10.012	9.33331
9.86833	9.42769	9.34502
9.07798	8.95294	8.41826
9.98189	9.18865	8.83039
11.0075	11.3697	11.1449
8.00702	8.29779	8.09993
8.37224	8.7906	8.7433
9.02745	9.44594	9.30122
8.85498	8.04909	7.62549
8.53537	10.2222	10.7293
10.6897	10.5081	10.6836
9.44598	9.01259	8.83593
9.94468	9.43523	9.0415
7.08075	7.76512	8.24495
6.92599	6.96046	7.3238
7.08662	7.4354	7.83381
8.97842	8.99727	8.98841
10.8235	12.237	12.5049
7.80931	8.81154	9.08283
5.86092	6.87851	6.91355
7.59014	7.61105	7.68702
7.82931	8.43829	8.80981
9.09553	8.90662	8.93047
8.32787	8.13207	8.11806
3.56902	3.72377	3.60274
11.1008	10.4549	9.86664
8.77612	8.55391	8.24551
9.69809	10.0341	10.3588
7.19172	7.46798	7.61673
11.4295	10.5503	10.1579
9.40721	8.97653	8.93232
10.8132	10.4876	10.3944
1.4303	1.27781	1.03498
11.007	10.645	10.1382
9.29903	9.48645	9.59099
8.6194	8.82067	9.0891
9.56475	9.19805	8.91059
8.13869	8.19653	8.39744
9.65923	9.26872	9.12524
10.1942	9.81387	9.83146
10.5314	10.7648	10.8351
7.94255	7.5102	7.44603
9.11086	8.78857	8.60376
8.25446	8.21227	8.36648
9.96616	9.29078	9.0085
1.77378	2.43901	2.70895
12.616	11.9446	11.2578
9.79595	12.2834	12.7413
9.86698	12.1455	12.4967
4.51538	4.63394	3.79713
14.1258	14.5931	14.4211
12.1591	11.2781	10.6167
9.57235	9.26286	9.17402
10.044	9.87056	9.92639
10.344	10.8899	11.0365
8.71158	9.36871	9.63005
9.65555	9.81987	9.97173
9.1704	8.98015	8.64913
12.4442	12.0458	11.4782
10.0863	9.78811	9.32564
1.05439	0.948034	0.653456
0	0.329778	0
9.82945	9.44009	9.24746
8.27336	8.9405	8.84589
7.5002	8.76848	8.87597
9.27911	9.43674	9.7018
1.40514	1.14551	1.20989
10.7841	9.94646	9.23792
8.8983	8.52201	8.50717
8.40273	8.24159	8.64247
10.4861	10.2323	9.93513
9.02887	8.44376	8.46248
12.4108	11.9248	11.9141
7.87239	9.12741	9.57222
10.8499	12.3972	12.763
5.43565	5.09521	5.13826
9.57212	9.07394	8.50153
9.82356	9.82645	9.2642
7.88113	8.18493	8.32121
8.83757	8.45972	8.38266
8.73528	8.76423	8.72731
0.388587	0.488771	0.979661
11.1888	10.942	10.6001
9.78548	9.61525	9.34698
1.54254	4.84228	5.89382
6.96697	7.70544	8.13668
8.66877	8.58091	8.44701
8.89626	9.10546	9.12082
9.4965	9.92852	10.1838
9.41113	9.05646	8.5652
9.05094	9.58142	9.8014
5.5705	6.77932	7.31958
7.24842	8.00914	8.44666
11.9954	11.7054	11.2986
7.67657	8.11652	8.42107
13.8866	13.17	12.4814
7.52925	7.69961	7.92576
10.5284	8.80537	8.41404
14.9478	14.2226	13.6747
7.83171	8.05851	8.3113
8.04379	8.57003	8.79259
11.0817	11.0583	10.956
9.24677	8.94267	8.95515
10.0392	9.77746	9.69364
7.23391	8.2113	8.49653
8.78558	8.731	8.48595
8.52285	8.29709	8.09333
11.0707	10.9804	10.8775
11.659	11.0779	10.6852
4.51634	3.22345	3.50966
9.50061	9.08819	8.77929
11.3396	10.5607	10.4334
12.3377	11.7813	10.9058
9.05554	9.00954	8.51656
4.74481	4.53144	4.88936
2.9819	4.96352	5.45704
5.10645	7.04585	7.67656
9.89106	9.38548	9.06138
8.79832	8.95545	9.26411
8.32386	9.44838	9.99939
3.13409	5.36721	5.90712
9.87356	9.93311	9.8985
9.98801	9.85246	9.49068
8.32584	8.55622	8.56764
7.39716	7.27828	6.45155
8.44557	8.99896	9.07882
10.5627	9.77804	9.34296
2.63335	2.59018	1.76498
8.70269	8.36142	7.86287
8.66345	8.49299	8.16593
9.07874	8.59637	8.49199
3.91261	3.94405	3.22013
14.2637	13.5925	12.7111
8.39488	8.23488	8.15611
10.0302	10.2881	10.4222
8.12219	8.42892	8.79268
9.40123	9.16391	9.09121
8.10806	8.19222	8.42267
9.17492	8.65905	8.36522
7.8371	8.21861	8.54758
1.58305	2.19772	1.08862
11.0189	10.9275	10.5385
8.40311	8.37105	7.58989
12.6646	11.8792	11.1162
9.70916	9.48881	9.31241
0.453727	0.716776	2.23535
11.9023	11.2037	10.9237
10.6594	10.2012	10.0387
10.2798	10.5558	10.3364
7.86195	8.11764	7.98581
8.15796	8.54277	8.84446
5.18962	4.86899	5.01526
7.46681	7.41783	7.83224
7.78694	7.61932	7.8647
9.18549	8.34194	8.00614
8.69692	8.49516	8.61382
0.333582	1.20555	0
8.71594	8.96885	9.27263
8.95308	8.74263	8.92441
0.453727	0	0
1.81228	3.71176	4.76637
14.1613	13.0894	12.0255
8.73434	8.0991	7.72833
10.2837	9.29032	9.04402
14.1116	13.3067	12.2601
8.23615	7.78418	7.36543
11.2221	11.8377	12.0775
6.39684	7.17342	7.82874
11.5458	11.1611	10.6021
0	0.30398	1.61201
9.92329	10.1238	10.0677
11.4534	11.3322	11.2711
9.84992	9.49507	9.42234
8.0304	8.11358	8.45097
8.54762	8.47218	8.53204
1.7548	3.81912	4.74561
5.89961	6.92464	7.23824
7.61815	7.53549	7.62219
9.62241	9.53868	9.55388
11.0175	10.9929	11.2843
0	0	0.362936
10.91	10.0719	9.72703
9.32642	9.2297	9.35783
5.04245	3.9349	4.93232
9.59611	9.51595	9.30981
9.07753	8.66109	8.42093
8.20407	7.87864	7.88152
13.1989	12.3517	11.4207
8.87179	8.73913	8.53367
9.02502	9.17583	9.61058
8.41979	8.84534	8.99347
8.26905	8.34029	8.38621
9.96282	9.37603	9.28776
7.54789	7.38212	7.36364
8.20339	8.83357	9.09543
7.58667	7.65102	7.55286
11.9207	11.5949	10.9833
8.09153	8.42919	8.27692
11.7879	11.8811	11.753
8.22934	8.01008	8.10406
9.68424	9.84944	10.366
8.9448	9.30283	9.3411
10.9752	10.8314	10.6194
8.31524	8.43896	8.71885
7.44883	7.21182	7.29339
8.30595	8.89011	9.14093
0.667039	0.928399	1.78145
10.6074	10.0093	9.65679
7.65886	7.57648	7.3003
9.34461	9.14413	9.12375
8.75369	8.95281	9.14076
12.0171	11.0621	10.7026
11.8033	11.8857	11.8528
8.40813	8.39333	8.31986
8.4496	8.3985	8.5461
13.3618	12.7475	12.0417
6.73045	7.10803	7.35688
10.995	9.9723	9.49417
7.37988	7.98269	8.14541
6.27309	6.98513	7.28434
9.42729	9.50328	9.71499
7.38503	7.60348	7.91968
10.2035	10.1629	10.1534
12.1523	11.9275	11.6877
1.40514	1.23384	1.48511
10.6237	10.4987	10.3641
0.682967	0.948034	1.27018
7.49682	7.58852	7.27388
8.28728	8.34258	8.23938
9.51523	9.93093	9.82347
9.21005	8.65477	8.471
8.75295	8.34912	8.33304
9.40544	10.2621	9.8574
9.82373	9.7881	9.68271
9.46818	9.7227	9.22524
9.31978	9.41842	9.09335
8.21784	8.22183	8.37866
0.388587	1.01235	0.324567
0.917239	4.43221	6.46542
5.36151	5.93251	6.47586
9.29454	9.06637	9.04436
3.79237	3.76475	3.71745
13.8313	13.3707	12.8755
1.50935	1.53251	2.31701
0.453727	0.902601	1.64459
5.87518	7.55359	7.78479
1.55974	1.96038	1.76179
10.2197	9.86326	9.96281
8.16262	7.94466	7.70019
9.4109	10.7941	11.2479
7.82088	8.31759	8.60036
10.0665	9.71544	9.0236
8.16134	7.79673	7.89114
7.57105	8.92663	9.98178
5.74625	6.30555	6.95671
1.60021	2.31305	3.31807
1.35001	4.01708	6.10146
0	1.37883	1.08862
7.47571	7.71865	7.63626
9.17471	8.94969	9.1543
6.05203	7.1568	7.37962
8.0048	8.42569	8.67984
1.97544	3.57559	3.56834
0	0	0.764049
0.934248	1.89058	3.09882
9.96598	10.4316	10.837
0.528652	1.77443	1.36387
0	0.633758	0.725679
0	1.45925	1.58868
4.1563	5.71314	6.16997
0.333582	0.598621	1.74961
7.53982	8.00247	8.38442
4.09024	4.91642	5.89173
3.66862	4.8632	6.24162
1.52171	2.68889	2.711
3.69966	4.60023	5.52668
5.6613	5.68674	5.71617
7.25387	8.35024	8.51274
10.2088	9.63269	9.66673
6.80421	6.6259	6.73178
3.64912	4.82995	5.33917
1.02695	2.35157	2.08767
12.0096	11.798	11.5637
6.22599	6.39862	7.14574
7.51957	7.74026	8.4409
8.6721	8.53498	8.71438
2.68241	3.07552	2.46003
9.6272	8.99282	8.62175
8.83642	8.49874	8.48546
7.58414	7.9431	7.92159
7.67336	7.63381	7.47865
11.2923	10.7697	10.5673
10.2164	9.76398	9.77666
11.6808	11.8958	11.8326
9.62748	9.36955	9.12351
8.02533	6.86876	6.90385
8.98015	8.59937	8.40718
12.6571	11.9709	11.2594
9.0718	9.2933	9.61372
9.01381	9.18348	9.17658
9.31106	9.38063	9.53135
7.543	7.35776	7.57122
0.842314	1.23238	1.33246
8.43003	8.49087	8.33075
3.23272	5.59536	6.97388
0	1.23238	3.7502
10.8248	10.0642	9.88106
10.0032	10.3778	10.2733
7.76877	7.41352	7.51328
14.6355	13.6837	12.7277
10.3583	11.5755	11.8756
9.78245	9.26923	9.32994
10.9662	10.1426	9.77403
11.5527	10.9091	10.418
9.19827	10.3783	10.5317
13.4196	12.6022	11.8167
14.1556	13.2894	12.3952
9.29855	10.1798	10.1703
1.50935	2.7429	2.97127
7.35238	7.79645	8.072
8.01566	7.8328	7.61528
9.76243	9.1615	8.95311
5.09682	6.66929	7.05168
8.52521	9.81929	10.1181
9.0885	9.83534	10.2044
9.20208	9.2235	9.21173
7.16838	7.6769	7.86416
13.029	12.5108	11.9942
7.31558	7.51483	7.87762
7.32773	7.4718	7.55391
3.85691	4.60247	4.83897
8.32554	8.67584	8.82242
2.89583	7.09857	8.03902
10.8411	12.5219	12.9464
7.88642	9.05791	9.51909
11.0296	10.9302	10.819
8.84153	8.65147	8.15712
8.45422	7.50278	7.23546
8.8776	9.33096	9.8454
5.08814	5.25933	5.5029
11.1181	10.5368	10.3271
4.89244	4.50045	4.214
11.9936	11.3173	10.6164
7.89311	8.24181	8.16074
7.67277	7.44543	7.5494
8.74975	8.49551	8.28964
9.60052	9.03494	8.79636
10.6608	10.3125	10.1035
5.51797	6.52382	7.41669
10.0634	10.193	10.0734
8.65898	8.31638	8.41637
9.07414	9.10886	9.0101
9.51424	9.85273	10.138
7.34426	7.50559	7.86012
16.5502	15.5502	14.4784
1.91646	3.44153	3.08302
0	0.690978	1.08862
4.44802	6.12329	7.44777
5.8117	7.77267	8.6465
0.333582	1.02076	0.616725
8.67866	9.19776	9.48109
10.4687	10.6367	10.9026
9.93245	8.90312	8.44886
1.40514	0.661323	0.5674
8.87421	8.73055	8.86841
8.53018	9.07856	9.20892
11.495	10.7189	10.0936
10.326	9.72609	9.19477
8.69767	8.78	8.93438
8.18157	8.50192	8.58942
7.76678	7.86354	7.94464
7.54238	8.10428	8.48663
9.96039	9.99472	9.78172
8.13307	8.10047	8.0029
10.2289	9.92808	10.078
7.92193	7.54607	7.60586
8.81628	8.62202	8.89363
8.14603	7.83447	7.95828
10.2987	9.93788	9.13755
8.88122	8.86765	9.01917
9.88415	9.74437	9.542
11.3266	10.7992	10.5479
9.63752	10.3359	10.63
11.3499	10.2821	10.1976
11.0375	11.0432	10.4317
10.2926	10.0316	9.69379
8.79733	7.93388	7.66873
7.93592	8.44531	8.69616
9.07322	9.14194	9.43165
7.56349	7.90862	7.90572
0.787309	5.78634	8.34803
9.4597	8.89548	8.80617
10.2082	9.83517	9.95997
0.667039	0.745074	0.968512
10.8173	10.5309	10.0719
7.36419	8.56084	8.82555
3.11815	5.28031	6.44381
0.388587	0.928399	0.759872
10.2813	10.0018	10.2251
7.44881	7.32932	7.24744
7.74018	8.21195	8.70574
8.32322	8.15295	8.02193
11.5407	10.7064	10.3018
14.3465	13.5419	12.8652
13.4404	12.5892	11.759
4.37232	4.04839	4.31273
10.9538	11.0318	10.8598
0	2.24041	1.63107
9.89269	10.0974	10.4338
1.1759	1.27781	1.01639
9.11562	9.14339	9.20355
8.15921	8.10705	8.00394
7.18896	7.95388	8.33905
9.12031	9.14445	8.88887
11.166	12.037	12.5
8.73903	8.39832	8.42902
8.601	8.08906	7.94232
10.9186	10.8481	10.9234
8.3598	8.83548	8.91167
7.51623	8.07957	8.17295
2.11148	4.13759	4.04603
7.94338	7.87854	8.16027
10.3733	9.82912	9.33451
10.8933	10.2969	10.2395
10.557	10.4725	10.5229
0	0	0
9.04474	9.47832	9.55273
9.03726	9.21524	9.01963
8.0382	8.44219	8.58605
8.74614	10.2628	10.3202
6.09872	6.71649	7.26568
7.40884	6.5629	5.57584
1.55974	1.53709	1.78145
4.82541	4.10998	3.00505
8.84348	9.11562	9.25075
9.57041	9.21775	8.75683
9.09649	10.1568	10.6701
10.3782	9.64186	9.49898
7.11736	7.26444	7.6972
7.67029	7.42784	7.42511
9.40464	9.36294	8.98945
10.7097	10.5404	10.7331
9.01463	9.18691	9.13327
11.0976	10.8493	10.9677
8.36036	8.16656	8.00096
10.1788	9.8108	9.33198
7.90956	7.90564	7.97518
10.5362	9.67256	9.5537
10.1679	10.0054	9.88825
7.29153	8.11072	8.70335
10.2633	9.34391	9.07987
7.62341	7.7654	8.47435
9.84945	9.19789	8.76838
12.5475	12.345	12.0878
10.136	9.89951	9.80782
0	0.633758	0.324567
3.71864	4.03449	3.79861
6.68395	7.05706	7.45511
5.78	5.26853	6.4147
9.33886	9.17391	8.90989
0	0.386998	0
5.27532	5.10594	5.73527
5.89577	5.97404	6.28673
10.6128	10.6566	10.6195
8.7276	9.20001	9.34168
9.36767	9.50439	9.29868
8.7868	8.31401	8.40323
7.88834	8.33266	8.53713
6.60361	6.80953	7.86281
11.7121	11.3369	10.769
7.43406	8.44262	8.86659
11.3546	10.5667	9.92977
7.72221	7.90979	8.22308
9.07619	9.45374	10.0188
0.842314	1.27717	1.084
8.56082	9.12708	9.19161
8.35602	8.40595	8.61979
12.2292	12.0437	11.8514
6.77198	7.24438	7.06766
0	0	0.687503
8.74804	8.93555	9.27921
2.70483	4.6348	6.94975
2.79539	4.01019	3.30497
9.08177	9.02631	9.2272
9.17375	9.12695	9.20597
5.58365	6.16143	6.60405
8.62273	9.0988	9.48333
8.01249	8.90955	9.33319
7.64029	7.73049	7.92494
8.97927	8.41635	8.41155
9.96899	9.79514	9.45101
7.47355	7.89276	8.23558
1.61669	4.67369	4.3887
10.0981	10.1516	10.2405
10.3554	9.768	9.86878
7.47008	7.91161	8.23313
9.16893	8.74524	8.16924
11.3985	10.8376	10.2956
9.27091	8.83813	8.68176
11.1157	10.6142	10.5285
3.66054	6.93961	6.98893
2.68119	1.89517	2.08815
11.4684	11.1606	10.6499
8.33233	9.68329	9.7451
2.31598	3.36232	3.60164
8.13904	8.64373	8.92014
0	0	2.12893
11.0768	10.5028	10.2903
9.40706	9.37504	9.53413
8.83271	8.69806	9.04376
8.69036	9.03759	9.4548
7.04116	6.98065	7.02724
10.8399	10.2771	9.98003
5.74043	8.21685	8.6463
15.8024	14.794	14.0021
7.23662	7.47496	7.87453
8.10969	10.4117	11.0903
8.3435	8.98925	9.01275
9.95756	9.71397	9.39797
9.43653	9.19687	9.21991
0	1.21455	1.80004
8.38487	8.14404	8.21726
8.4771	9.00079	9.07007
2.49125	2.26602	3.75443
2.98681	2.89576	3.97633
0	0	0
8.73111	8.54433	8.41169
9.18299	9.39189	9.11803
0.842314	0	0
8.77632	8.44206	8.36954
8.81311	8.42708	8.34364
6.67956	6.65929	6.64419
10.5737	9.97894	9.85861
8.68078	8.41208	8.16453
8.65552	8.71813	8.89441
8.7872	9.12893	9.37954
1.21162	0.910573	0.5674
7.40163	7.40956	7.61768
8.06605	8.15156	8.60196
10.4905	10.4795	10.2617
11.3026	11.5578	11.5054
9.23775	9.1797	8.86229
10.1768	10.2777	10.2377
9.55579	9.74298	9.7958
10.912	10.1982	9.97091
8.98547	8.83336	8.86276
9.17337	9.026	8.90451
8.55003	8.27008	7.90566
11.1886	9.87665	9.01948
14.1644	13.3015	12.2063
7.68212	8.42162	8.5374
11.1207	10.5743	10.4977
11.2027	11.1652	10.9289
3.47512	5.97025	6.80569
10.5012	9.48192	8.97015
4.34276	3.11654	3.09383
9.61285	9.17221	8.88536
8.39888	9.16486	9.55023
7.45026	8.23835	8.63622
8.68771	8.40611	8.18762
7.0709	8.07191	8.11596
11.5466	10.9141	10.2172
1.21162	1.36701	2.15247
10.3168	10.0328	10.11
8.85087	8.69413	8.53717
7.48401	7.13081	6.85179
9.22358	9.03642	9.17548
7.74203	8.16348	8.4699
6.1864	7.43756	8.01272
9.64746	9.19372	8.72088
11.3597	10.732	10.6172
11.4138	11.3799	11.1312
9.51555	9.35308	9.06126
10.2771	9.67752	9.7235
7.27436	8.34377	9.22804
7.22532	6.99884	7.19977
11.8744	11.9615	11.6387
11.0277	10.6366	10.6867
10.615	10.757	10.674
7.56263	7.73676	7.29829
7.66826	8.20478	8.3124
9.90501	10.1858	10.3709
8.11012	9.33533	9.45289
8.09845	7.97694	8.01497
9.47141	9.02486	8.46792
8.55791	8.46305	8.53522
9.31712	9.43082	9.58385
14.8636	14.1551	13.6247
1.91646	6.52025	7.07987
2.34259	1.54799	2.09068
11.4984	12.0936	11.6083
7.66575	8.83452	9.06623
9.3174	9.52891	9.80087
0.528652	0.30398	2.2318
9.2037	8.71245	8.82098
9.72988	9.45868	9.5052
10.4601	10.7608	10.7829
10.923	12.2074	12.3575
7.75131	8.69257	9.03447
8.92607	8.29831	7.77503
8.44658	8.27229	8.29983
11.3793	10.6976	10.5532
2.20503	2.64265	2.52204
9.0223	9.06084	9.36323
8.71247	8.78513	9.03214
8.57144	8.50245	8.52954
8.72729	8.67735	8.68116
12.1741	11.6799	11.4194
6.07779	7.97554	8.37911
13.2376	13.3666	13.1053
9.48425	9.15663	9.13653
8.84015	9.0351	9.10261
7.37906	7.05929	7.18112
10.4135	10.5017	10.4946
9.19981	8.91773	8.75612
9.15844	8.45894	8.13596
9.62924	9.2058	9.15765
8.37412	9.06303	8.94179
1.7548	1.94311	1.52493
2.34044	3.90624	4.16416
1.26771	2.61171	3.36365
8.23648	8.50125	8.73486
9.09961	9.1406	8.99648
10.329	9.87178	9.21075
10.7855	10.1414	9.72327
8.8187	8.49865	8.15301
12.8909	12.192	11.319
12.846	11.9903	11.3586
4.5963	4.85117	5.24112
2.80946	2.32504	1.98149
9.80817	9.57297	9.58475
8.97049	8.93815	9.12571
5.6377	8.07114	9.31766
8.40215	8.17094	8.13852
11.0597	10.4958	10.0884
10.0715	9.84948	9.51545
5.32064	6.62904	7.32636
1.73859	7.75997	8.91592
8.2154	7.94135	7.65465
6.59019	6.92988	7.38877
8.9312	8.8864	8.77041
12.5975	11.6835	10.7901
2.47151	2.42104	1.50869
11.7332	11.6684	11.0071
7.78955	9.77898	10.6084
1.84275	3.25343	4.24538
0.722169	1.20555	1.58038
11.4561	11.7127	11.5718
9.98028	9.73897	9.86581
8.15903	8.25105	7.78115
5.16558	5.32059	6.46105
10.2272	10.0379	10.1868
6.19746	6.634	7.13137
4.03595	4.39266	4.42003
9.42826	10.3566	10.5388
5.8989	5.93766	6.16369
7.28581	7.57016	7.88248
10.2922	10.1105	9.89554
10.3695	10.1812	10.1762
9.76933	9.67295	9.49213
11.1136	10.9556	10.7532
12.3565	12.127	11.5482
2.32426	1.73543	2.21165
1.98252	2.05562	1.56726
9.80562	9.56358	9.48481
9.99938	10.2559	9.88717
8.43707	8.60225	8.37114
11.4838	10.5029	10.7073
8.63752	8.69081	8.92792
12.2215	11.3409	11.0018
11.4355	11.0615	10.9691
8.51173	9.74241	10.2941
11.1111	10.7826	10.5884
10.0493	9.56002	8.93533
9.19168	9.25797	9.36111
6.86186	7.20741	7.43416
8.57343	8.08762	8.22343
0	2.75114	3.72522
8.83993	9.38709	9.80708
10.0817	9.55821	9.2787
10.5482	9.80859	9.56863
1.27599	1.69679	1.8714
8.83311	9.16969	9.34126
7.43239	8.97387	9.35417
8.77626	8.93987	9.11411
10.0064	10.1492	9.62311
7.3049	7.77163	8.06321
10.9815	10.1517	9.69348
0	0.716776	0.401113
8.05745	8.72542	8.85654
9.52019	10.1496	10.4831
6.98365	7.53788	7.70022
8.4894	8.48117	8.46815
11.6489	11.6529	11.6418
9.14768	8.98064	9.17211
0.333582	0.30398	1.944
11.4944	10.8584	9.96086
9.6874	9.10246	9.3526
12.707	11.9286	10.9313
0	0.30398	0.979661
8.97858	8.59463	8.55231
5.52395	5.86248	6.88612
8.19869	8.60711	8.67311
11.5384	11.0108	10.6834
10.3535	10.2046	9.77629
5.31729	6.19738	6.63556
11.4204	10.6326	10.1805
8.63257	8.65983	8.83884
8.80085	9.29271	9.39455
10.6241	10.3811	10.2654
11.9961	12.3725	12.2976
11.0761	11.5341	11.4397
8.28438	8.18878	8.09008
8.41416	8.26892	8.30503
9.44791	9.34232	9.1548
10.08	9.20135	8.81522
10.0364	9.36213	8.74665
11.8444	11.4318	10.9783
1.01655	3.37713	4.63119
9.74095	9.92607	9.97883
8.7277	8.48296	8.36528
6.91937	6.42655	6.35484
11.4358	11.343	11.151
11.3037	10.8902	10.5753
11.8991	11.5803	11.2202
9.51376	9.48296	9.34643
0.842314	1.25995	1.08862
9.81089	9.44978	8.91297
8.98618	8.89063	8.40713
7.86404	7.66496	7.57119
9.74147	10.4872	10.4672
0.787309	0.30398	0.764049
7.98756	7.58303	7.54669
12.7684	12.4462	12.0992
10.7925	10.5048	10.1909
11.1509	10.2395	9.96598
7.20208	9.946	9.4232
8.62487	8.43539	8.34693
8.64903	9.02527	9.29897
11.4452	10.6625	9.83521
2.03529	3.06187	2.16264
7.94454	7.86492	8.01529
7.47994	7.59011	7.6948
8.10991	8.26522	8.17839
10.2433	10.1049	9.69917
0.388587	0	0.324567
10.1527	9.78099	9.66253
6.14017	6.00584	5.82612
10.173	10.9542	11.2104
9.25078	8.99948	8.78015
9.78831	9.04267	8.84586
8.26363	8.49703	8.22455
5.51028	7.03595	8.13101
10.9491	11.0338	11.2421
9.76061	9.62818	9.71695
6.98669	7.64021	8.07432
14.2351	13.3477	12.3718
0.388587	0.690978	0
11.0048	10.3955	10.0519
7.60476	7.36486	7.15371
8.5201	8.71953	8.89665
7.66859	7.41623	7.46051
5.79843	5.96356	6.46511
11.9324	11.5875	11.3175
9.53093	9.78642	10.0474
5.79428	6.47742	7.03057
8.59966	8.31819	8.23616
7.76566	7.15574	7.01876
11.8656	11.3246	11.4832
10.2939	10.0104	10.0726
6.86459	6.56666	6.49184
8.71938	8.88502	8.86846
9.93994	10.2389	10.8176
9.67803	9.78541	9.94184
9.01074	9.10458	9.33671
11.5358	11.2055	11.2834
12.9533	12.333	12.1123
9.54149	9.59929	9.46968
14.407	13.5783	12.609
5.875	5.26774	5.81235
0.388587	0.690978	1.11153
0.722169	1.02076	1.01639
10.2796	9.50926	9.06779
9.39488	9.50971	9.60176
3.97967	3.23186	3.3501
10.686	11.3381	11.0498
4.55165	5.39652	5.37683
8.22147	8.13466	8.13615
10.1268	10.1926	9.72082
9.25522	9.34763	9.29244
9.97118	9.69723	9.92616
11.517	11.0825	10.4746
8.59173	8.55346	8.79
0	0	0.653456
12.0375	11.9611	11.9943
9.98884	9.94084	9.6847
8.33298	8.68234	9.42813
9.4596	9.52917	9.81132
1.01655	1.39021	3.24117
9.93828	9.69365	9.7835
2.7209	2.75466	2.40255
12.442	12.2036	11.8451
1.05439	1.75742	3.38608
7.57454	7.57398	7.62099
12.9966	12.2244	11.5868
0.388587	0.857182	0.759872
9.95656	10.0523	9.93998
10.0267	9.76078	9.89021
7.12243	8.13121	9.28822
5.21905	4.77492	4.67281
11.1499	10.2903	9.72645
12.8026	12.0284	11.6354
9.94326	9.52924	9.61327
1.84593	5.16496	5.67296
9.42774	10.5303	10.8275
5.70779	5.70772	5.90994
9.95147	10.0764	10.3111
0.453727	2.79301	3.11229
9.8243	9.50912	9.32434
7.76851	8.74581	8.66543
2.92555	6.22838	7.73851
7.45824	8.21349	8.5186
7.93771	8.29198	8.72481
1.01655	0.951714	3.73246
7.47495	7.30926	7.23167
8.99082	9.26038	9.61402
9.7168	9.50241	9.38602
10.9848	10.2384	10.0645
10.1279	10.7415	10.723
9.00489	8.49797	8.56721
7.41677	7.4238	7.93521
9.75241	8.77204	8.76075
10.3945	9.96871	10.0087
12.6304	11.8893	11.4521
11.2676	11.32	11.035
8.49541	8.72479	9.14814
3.18507	3.26415	2.96086
2.20958	3.13719	3.84382
4.80314	5.43155	5.42742
8.36962	8.89933	8.54667
7.44918	7.4653	7.5298
15.0718	14.1785	13.1441
11.0372	10.799	10.8842
9.19432	9.14443	9.54052
8.96435	9.08864	9.34876
8.48508	8.02823	7.74942
9.77953	11.1542	11.7146
11.6636	12.6593	12.6297
0	0.329778	0
3.78987	4.79787	4.99215
9.05539	8.5697	8.71864
5.00878	5.06634	4.98102
3.21526	3.02133	4.18505
7.25261	7.90073	8.41936
7.74881	7.40457	7.947
1.16296	2.83034	2.97127
8.09206	8.21635	9.47332
9.82362	9.73689	11.5519
6.49591	4.6716	5.89091
7.42362	8.1907	8.78406
7.25845	8.14387	8.13152
1.77181	2.21808	2.63753
2.01	4.08347	5.49662
6.81152	7.61203	8.50227
8.13536	7.54522	7.14705
0	4.20434	5.51815
0.667039	1.24968	2.84959
1.53464	5.48038	6.74078
0.842314	2.18045	3.91936
2.9217	2.90179	3.40943
9.9736	10.4316	10.8189
0	1.37883	2.98016
6.17211	7.61303	7.85853
1.76388	4.56739	5.46264
1.38797	2.87752	4.42495
0	0.488771	1.28166
3.21084	5.06536	6.17191
2.20468	4.44822	5.42658
3.94288	3.86121	4.26731
9.96846	9.63823	9.52897
9.29978	9.14612	9.32283
10.3641	9.13501	8.95945
7.43559	7.55631	7.70956
13.8722	13.2263	12.509
10.2601	10.1843	10.1517
7.9459	7.49998	7.853
6.50629	6.94255	7.03504
4.43599	4.61633	5.61889
7.19849	8.60867	9.2296
7.73474	7.4865	7.59563
9.90557	9.35824	9.02969
13.2166	12.7771	12.293
11.0545	10.5174	10.0625
8.49769	8.29775	8.28012
9.52955	9.72059	9.24905
9.35663	9.2258	8.93873
5.94831	5.59849	6.26481
0.388587	0.386998	0.362936
11.2022	10.8294	10.727
7.09449	7.03656	7.25
8.82709	8.51599	8.30348
1.16296	2.07627	2.4719
12.8458	12.3484	11.7964
9.72143	9.42671	9.36636
10.1299	9.33209	8.88485
9.94921	9.81537	9.57366
3.39494	3.88515	4.59588
7.75058	7.52154	7.34945
10.6614	10.7831	10.8088
8.16672	9.14084	9.53068
9.27554	9.13758	8.66058
6.83907	7.57496	7.68402
11.6998	11.412	10.9643
9.67855	9.7412	9.1708
8.71969	8.61897	8.73999
7.77406	7.78557	7.79504
10.1977	9.85852	9.71978
9.85168	9.53461	9.17493
8.77766	9.14565	9.43083
0.388587	0.716776	1.84906
0	0.928399	0.725679
8.87334	8.81317	9.29527
11.0883	11.0907	11.5742
1.21162	1.90477	1.56348
9.56807	9.11759	8.74533
7.00183	6.75976	6.84313
9.60107	9.3222	9.28064
8.89717	8.97268	8.97288
8.72469	9.80264	9.63829
7.17566	7.81839	8.15449
11.7705	11.5382	11.3069
11.2686	11.0915	10.9131
2.40461	4.61046	6.13492
5.87568	6.32687	5.90283
10.5937	10.689	10.9073
12.313	12.3608	11.9148
10.0356	9.77153	9.62154
11.4104	11.5921	11.2916
1.09289	1.16116	2.43022
9.17137	9.2824	9.30673
9.80913	10.1089	10.3154
8.94206	9.04608	8.78359
12.396	12.0089	11.6957
6.00254	6.2324	6.12223
8.34505	8.01095	7.85049
1.5046	3.19513	4.4043
8.01578	8.20838	8.22776
9.13957	10.0232	10.1763
9.95475	9.64605	9.67816
14.1649	13.3622	12.7552
5.63934	4.6549	4.87528
6.47337	8.11326	8.70766
8.60107	9.88498	10.2824
10.1359	10.0016	9.82387
8.14977	8.58184	8.58615
6.31361	7.4495	7.4887
2.84515	4.85384	5.50546
1.05439	2.08033	2.08701
9.32401	9.26723	9.31526
7.48819	8.53408	9.18848
6.90272	8.26275	7.99453
9.30921	10.1336	10.6152
2.79539	4.76673	5.50921
8.54364	8.41889	8.52856
6.20926	6.17858	6.3406
7.36853	7.24682	7.39479
12.2984	11.9652	11.7703
9.93113	9.18429	8.74535
10.8664	9.98267	9.51299
1.7548	6.35295	6.90371
9.8226	9.36071	9.24646
4.81062	4.59881	4.54253
10.7933	10.9175	11.0087
7.91092	8.48872	8.75382
5.73503	5.26121	5.97302
9.19762	9.26813	9.48223
9.1238	9.64089	10.0687
7.83466	7.82955	7.98337
9.76154	9.72276	9.59003
8.99133	9.21122	9.11335
8.74831	8.39386	8.11852
5.79215	7.37347	7.14731
9.48746	10.0981	9.97142
6.34625	9.69825	10.601
9.19821	8.72083	8.54151
7.10369	7.50636	7.75116
8.59186	8.41997	8.23096
0.982379	2.23946	0.941291
9.99191	9.85246	9.7368
11.0672	10.7331	10.667
1.05439	0.633758	0.687503
12.3569	11.8705	11.1169
14.3684	13.3188	11.951
4.43433	5.57144	6.11561
9.60812	9.65632	9.49836
8.46697	8.20195	8.50974
8.15478	8.10829	7.8303
9.12515	9.0484	8.80777
8.79695	9.24702	9.53205
10.6918	10.4911	10.5221
10.1936	9.7157	9.48987
1.40514	4.69828	5.94503
12.03	11.7252	11.4549
7.77667	8.02846	8.36095
14.3468	13.548	12.7058
8.13616	7.81186	8.17964
9.59623	9.77438	10.123
2.20958	2.63687	2.90817
8.64863	8.96278	9.24305
9.37966	9.15221	9.19784
9.15326	8.79886	8.62558
6.69414	6.80911	7.26299
7.50846	7.68365	7.94797
9.06427	9.39899	9.37349
7.70136	8.3352	8.42086
8.43373	8.73006	9.01503
15.5036	14.7013	13.7238
4.61837	4.52712	3.76013
10.6241	10.3814	10.2725
2.98347	8.10467	9.20637
11.9893	11.0649	10.7553
9.1372	9.12608	8.99214
1.05439	1.77721	1.85132
9.79948	9.68195	9.19011
10.1683	10.4254	10.7164
9.97136	9.46755	9.03021
9.86737	9.9386	10.01
8.50354	8.11695	8.09583
10.053	9.44039	9.30586
10.8874	10.277	10.1844
9.31928	9.30214	9.37074
0	1.56392	1.11153
7.80681	7.89187	7.84728
9.24092	8.90733	8.81382
10.2306	10.1248	10.0225
12.7355	12.2402	11.722
6.57531	7.83161	8.37889
15.0161	14.3475	13.4684
4.87504	4.58732	4.25831
9.14343	7.79862	7.21384
9.8516	9.59426	9.43585
11.162	10.0936	9.76677
8.06654	8.20623	8.44876
11.0465	10.6061	10.0238
6.07896	7.44958	7.99144
9.46502	9.44196	9.35092
9.88509	9.66639	9.67811
9.06979	9.05505	9.30693
11.1488	10.38	10.1334
8.49246	8.64711	8.68999
7.87929	7.95732	8.33743
0	5.48639	4.61314
5.2247	5.82728	6.32219
8.31758	9.18437	9.22416
10.0981	9.99689	9.88549
8.14993	8.0623	8.05003
9.48478	9.39758	9.08383
8.94255	8.10162	8.01113
9.23434	8.98363	8.65551
3.88017	6.04576	7.21849
8.47324	8.37894	8.08934
7.60732	7.58878	7.54856
12.2768	11.5048	11.319
10.6483	10.4813	10.2526
14.2752	13.4646	12.6377
7.47443	7.08371	7.00921
0	0.598621	0
9.58887	9.69089	10.0841
4.90069	4.98732	5.59296
9.45984	9.31014	9.66025
9.09468	8.35869	7.75835
1.72488	3.10234	1.54618
10.1108	9.66454	9.13408
9.31869	9.06258	9.15542
9.13458	9.04563	9.17482
9.24526	9.26454	9.10802
8.3765	8.17604	8.21291
7.79599	7.618	7.94766
0.333582	0	1.29308
10.3553	10.764	10.9257
8.05963	7.91948	7.79556
8.57561	8.4112	8.39769
8.34846	8.6962	8.5537
9.14627	9.01192	8.8375
6.80246	7.06364	7.16539
10.2737	9.98493	10.2138
13.0279	12.1222	11.5035
10.5704	10.1658	9.8164
7.64825	8.33146	8.5463
3.29802	4.42184	5.15968
5.97337	5.94225	6.02801
9.11222	8.58737	8.22577
10.5588	10.2158	10.1623
11.2097	11.0488	10.7969
7.60256	8.11416	8.3955
7.04956	7.80563	8.62218
9.15392	8.81412	8.82517
10.2246	9.85637	9.6136
0	1.20555	1.50869
2.11355	1.89517	2.09068
8.36968	8.12552	7.70098
0.388587	1.23238	2.23535
10.1793	9.73711	9.41254
9.66061	8.8076	8.79777
8.9124	9.96379	10.4825
9.30922	11.2449	11.4716
9.23013	10.0669	10.3706
9.49086	9.44261	9.48783
1.93288	2.81566	2.86441
1.38186	2.89412	3.25124
2.17861	4.36963	4.32308
14.1091	13.2812	12.2731
14.0703	13.3523	12.3762
10.6559	9.67785	9.4425
11.139	10.3341	10.0729
10.9644	10.9563	10.5331
11.9121	12.3195	11.9464
8.32096	8.08426	8.1617
1.89319	3.13719	2.83585
10.0131	9.67094	9.68852
12.2688	12.3454	12.1688
9.44742	9.90637	10
10.0673	9.87745	9.40883
10.2899	9.91403	9.70477
7.10415	7.27332	7.43038
8.54791	8.51306	8.32308
9.9592	9.59526	9.10953
2.70483	4.07476	5.09005
11.119	10.59	10.4396
0.388587	0.30398	0.687503
9.85318	9.82989	9.97327
12.439	12.5459	12.0557
11.1585	11.111	10.9978
6.61748	7.67689	8.07536
10.7588	10.9283	10.6852
15.9127	15.4011	14.9262
2.52111	3.09718	3.64674
2.17537	3.11836	4.80081
0.528652	0.910573	0.725679
9.6005	10.4242	10.6884
8.85738	8.55328	8.3794
7.90752	7.71923	7.77379
8.4035	8.48498	8.71969
8.68215	8.60782	8.36188
10.2604	9.92087	9.44999
9.87368	9.20871	8.75887
8.39372	8.39084	8.53793
8.9812	8.80248	8.85371
8.13997	7.71651	7.49159
10.1842	9.86527	9.65475
6.49475	6.34328	6.46624
9.79869	9.54003	9.47712
7.92053	9.49013	9.63959
10.1105	9.91856	9.8223
8.2401	8.12167	8.20941
6.80684	6.68904	6.79915
9.10062	8.98289	8.88633
9.13135	9.28193	9.63234
9.90732	10.9246	11.3665
6.87021	7.02078	7.24122
5.71939	5.63431	5.71683
10.0994	9.70386	9.31891
1.96688	2.62591	3.01694
8.52722	9.24789	9.46841
11.3179	10.7162	10.2066
7.84175	8.03208	7.96617
0.982379	1.53251	3.0046
7.31743	8.98247	9.17925
9.83308	9.22606	9.18398
4.73281	5.33314	5.11535
10.6863	11.0735	11.0008
14.0045	13.4421	12.6311
8.05337	9.15588	9.63937
11.0272	12.6849	13.0729
8.57723	8.79455	8.66389
8.6826	8.46308	8.19171
7.92275	7.71561	7.38447
8.80866	8.87708	8.81899
0.333582	0.523574	1.08963
9.58461	11.2601	12.2314
9.59921	9.1198	9.04032
14.1718	13.3441	12.2688
6.83867	6.72438	6.3956
0	0	0
7.9715	7.56014	7.62749
10.9412	10.9426	10.3908
8.80407	8.62551	8.12908
10.7228	12.1838	12.493
7.8288	8.82785	9.06766
3.04145	4.80767	5.35781
7.81963	8.6605	9.31264
9.34205	8.78649	8.32146
8.27539	8.61219	8.55469
5.06685	8.06068	9.51478
6.62273	6.44394	6.57133
2.52117	2.96122	3.49187
8.39323	8.88438	9.0778
9.22055	9.22166	9.21644
8.88265	9.10784	9.29451
7.74039	8.32559	8.27444
5.54134	6.75485	6.34962
0	0.30398	0.324567
3.86189	7.79134	7.51577
5.111	6.26593	6.5195
11.2155	10.5434	10.297
10.5601	11.3966	11.3846
9.45342	9.21238	9.33716
8.46752	8.3666	8.57282
7.78279	7.79585	7.8393
2.73792	5.93946	7.21202
12.3011	12.3521	12.1466
12.7452	12.1599	11.6674
7.0715	7.15658	7.19695
9.24603	8.56662	8.2196
3.1366	3.76207	4.01182
9.12246	9.06184	8.96156
2.25194	4.16567	5.5616
5.53515	6.72234	7.42873
8.36703	8.42774	8.57258
0	0	0.725679
0.600666	2.00212	1.58611
7.22714	9.1982	9.75032
9.15695	8.4071	8.48063
9.80488	9.69127	10.039
5.31013	5.57019	5.39155
8.22641	7.57664	6.78757
6.58111	6.50551	6.35175
8.16667	7.92256	7.49594
8.89016	8.81252	8.97648
9.54428	9.33252	9.14221
9.45297	8.68009	9.06189
8.63902	9.15917	9.17892
9.76086	8.90908	8.6802
10.0669	9.54297	9.19281
11.5638	11.1718	11.0839
9.00038	8.72386	8.7623
13.808	13.1861	12.293
12.0654	12.057	11.6572
1.9548	5.94417	7.24424
6.44017	7.70203	8.83615
10.1926	10.1248	10.0847
11.457	10.5963	10.3756
8.06336	7.77209	7.78982
8.90745	9.88928	10.1929
9.81982	9.08729	8.93897
13.554	12.8729	12.2311
9.62471	9.1159	8.98246
6.6832	7.02272	7.23781
10.7459	10.6382	10.8188
9.40975	9.25859	9.42506
8.60395	8.38857	8.46587
9.52539	9.64372	9.6922
8.24625	8.28921	8.35507
8.22217	8.80392	9.29912
13.2411	12.4131	11.9065
7.90537	7.85132	7.93199
10.0079	9.34893	8.89474
12.0642	11.9082	11.3737
3.01352	3.19655	3.12342
10.2	10.1866	9.6531
6.84818	6.34881	5.86938
0	4.5648	5.0016
7.39533	8.87044	9.14865
4.61969	7.06377	7.72591
8.57954	8.79442	8.94334
7.49614	7.81199	8.18882
8.35012	8.14649	8.21073
0.982379	1.68474	0.687503
1.2281	2.81652	1.63312
12.2407	11.7557	11.4351
9.16934	8.86293	8.69678
14.3912	13.6143	12.6466
10.7172	10.1709	10.0271
7.93625	7.61274	7.6787
6.4013	7.28466	8.07202
3.44496	3.66372	4.05039
7.83099	7.94402	7.95448
4.8768	5.02982	5.31914
10.6537	9.72997	9.01309
13.108	12.7588	12.0579
9.79731	10.0107	10.0627
5.96787	6.10661	6.33078
7.34522	8.28094	8.53556
11.3477	10.3462	9.91873
8.29702	8.00895	8.05091
9.66121	10.2188	10.3703
5.31338	5.27473	5.73849
10.8584	10.9775	10.6655
6.73138	7.26512	7.43963
9.22886	9.02665	9.12869
11.4949	11.5418	11.135
9.62764	10.0903	10.1617
8.9328	9.50812	9.70332
8.40951	12.2998	12.304
3.22031	2.18045	2.91658
8.94232	8.93998	8.99995
8.74607	9.14105	9.40006
7.01833	9.37536	10.5875
9.00492	9.90252	10.1822
4.11346	6.2984	7.92841
11.7397	10.9469	10.5582
8.08585	10.0557	10.5914
2.54297	3.12783	3.20946
9.66587	9.42604	9.30398
13.9539	13.25	12.3941
7.51019	8.64177	9.00707
9.69712	9.32585	9.03974
8.73748	8.66919	8.72151
9.52379	9.38541	9.35035
6.57729	8.08911	8.52135
6.91837	7.21544	7.77102
13.192	12.278	11.83
8.28556	8.60469	8.66718
11.5982	11.0796	11.0296
9.49023	9.11111	8.74798
13.7115	12.5668	12.2474
2.97352	3.03057	3.26693
7.67508	9.77935	10.5876
5.93048	6.92723	6.82184
5.83143	6.20463	6.28298
9.41312	10.587	10.903
10.8826	12.0658	12.1848
7.82169	8.80498	9.09619
12.9269	11.7863	11.3158
9.0101	8.90545	8.86005
4.01893	3.96783	4.58904
9.02833	8.97038	8.8161
8.89003	8.97149	9.1514
10.9671	10.8127	10.629
8.15393	8.48635	8.59608
7.84655	7.40395	7.51038
9.50711	9.44854	9.30772
9.81159	9.90074	10.2907
8.10691	8.14697	8.09328
9.56447	9.41036	9.22885
10.513	9.93887	9.60573
7.59199	7.97332	8.11526
2.56998	4.29437	5.19847
12.2075	11.9784	11.8314
1.35001	1.33871	1.7486
8.93555	7.54737	6.68565
11.1435	11.0776	11.1364
7.97861	7.95892	8.02935
12.0237	12.3532	12.4977
8.86558	8.71037	8.47426
7.7628	9.26898	10.0038
7.75844	9.28146	9.69416
10.7367	10.8364	10.9852
12.292	11.8878	11.4097
11.2797	11.0589	10.9962
11.1746	10.3749	9.8023
8.06219	7.95304	8.28987
11.9633	13.0262	13.0249
0.333582	2.03676	0.653456
11.4262	11.0227	10.8275
17.7169	17.1276	16.3436
10.2443	10.1832	10.0357
7.28909	8.2401	8.75237
9.66862	9.06666	8.93587
9.16654	9.30541	9.61922
7.60549	8.20044	8.38355
10.0551	9.44831	9.37358
9.72078	9.81773	9.5249
11.2274	10.5957	10.3249
6.61816	6.76479	7.81028
9.44978	9.13555	9.18925
6.97952	7.38166	7.64548
12.6656	12.4157	12.0656
0	1.57263	2.04865
8.09076	7.68938	7.05611
7.23296	6.95469	6.59462
9.86073	10.224	9.94583
10.2506	9.93879	9.33951
11.5566	11.4715	10.8046
10.8742	10.3587	10.0999
11.0478	10.34	10.2529
6.89239	7.10049	7.09854
2.83294	5.76381	6.56663
13.9445	13.1283	12.2985
8.6925	8.50093	8.29431
9.08744	8.92028	8.84361
9.60327	9.81322	9.91686
11.5943	11.41	11.3344
1.07155	1.02442	1.28065
9.32006	9.13533	9.01519
7.55693	7.59885	7.83414
8.23011	8.48778	8.60791
8.26049	8.88894	9.20874
1.8681	1.92944	2.95281
3.38007	6.60501	7.40718
0	0.690978	0
8.87999	8.9172	8.79212
1.26771	2.62591	1.9806
11.6255	11.4541	11.3156
6.9369	8.03296	8.31245
10.5265	10.7819	10.6382
9.12583	9.37745	9.13043
10.7979	10.1807	9.82524
13.172	11.3672	10.2201
9.01793	9.47957	9.6107
2.21261	3.4209	5.56589
8.5816	9.18768	9.50681
7.67027	7.80118	8.18441
7.88656	8.15791	8.02882
13.4741	12.6788	12.2197
3.38964	3.96745	3.84663
9.25009	9.31007	9.3895
0.453727	0.386998	1.08862
4.40535	7.3585	7.79813
10.2948	11.2476	11.3978
12.179	11.4112	11.1496
9.55415	9.67442	9.66083
8.02893	7.94054	7.55367
[truncated: 4,645 more rows]

## Sheet: s2c
Genotype_spt3_vs_wt	Genotype_rad52_vs_wt	Genotype_sac3_vs_wt	Age_24h_vs_log	Age_48h_vs_log	TRP1_marker_1_vs_0	ERC_level_high_vs_low
0.875407	1.48865	1.15428	1.05544	1.59552	-0.05492	1.44163
0.81609	1.18118	1.1989	1.20054	1.41188	-0.02927	1.34674
0.113304	1.25523	1.38724	0.125469	0.371017	0.102843	1.05301
3.51223	5.3047	3.68955	1.94225	2.27075	0.072747	4.73222
1.35218	2.08982	2.2211	1.83506	3.19652	0.310273	2.07564
1.44551	2.07125	1.78807	1.71298	2.05353	0.11982	1.84372
0.815612	2.78073	1.97593	2.33579	2.83484	0.201431	2.48164
0.999923	2.00785	0.879775	0.807962	0.651133	-0.10714	1.90401
1.96186	2.66611	2.07023	0.91843	1.31484	-0.15897	1.81305
1.55166	2.56988	2.70835	1.85514	3.80427	-0.0614	2.07858
1.26713	1.04002	1.18192	0.707153	1.13286	-0.0206	1.367
0.517671	1.61357	1.03878	1.22158	1.40546	-0.01533	1.12513
5.04739	4.3357	4.20178	0.028916	0.915094	0.153456	3.80622
1.08123	2.22179	1.318	0.364018	0.601256	-0.16766	1.51013
1.98579	1.04753	0.805346	2.09915	2.6844	0.97406	3.03783
1.70312	3.98429	2.89496	1.17352	1.87789	0.298774	3.04741
2.10852	5.89297	4.58524	1.93245	3.99398	0.022612	3.99523
1.01345	1.20428	1.44354	1.02052	1.46739	0.007456	1.32229
3.13004	4.55223	4.14693	2.244	2.34441	0.0847	3.27858
1.05031	2.87696	3.32261	3.10067	4.45264	0.312051	2.21803
0.596968	1.24215	1.45171	0.788021	1.3531	0.163426	1.31228
1.53145	1.84363	1.33522	0.502069	0.798258	-0.04217	1.21155
1.33873	1.12646	0.832238	-0.22037	-0.2145	0.067685	1.30957
2.26167	4.24351	2.10807	2.09651	3.40968	0.19849	3.73185
2.16844	2.26884	2.1922	2.28154	1.98283	0.429749	2.93511
1.86418	2.60649	3.88113	1.77328	2.73663	0.09017	2.98684
1.41713	1.45894	1.87576	0.324055	0.557425	0.050018	1.50661
0.117293	2.66617	1.37466	1.6154	1.98343	-0.54587	1.70262
2.07471	2.19833	1.91713	1.78831	1.676	0.121353	2.5339
2.16369	3.50722	1.04133	1.51202	2.00803	0.385424	2.74965
0.883829	2.68298	2.24579	1.0484	1.26151	0.07089	2.55613
5.13162	4.40342	3.74646	-1.13518	-0.06995	0.343288	3.60261
1.26822	1.55762	1.3706	0.938634	1.11836	0.031055	1.283
0.111677	2.50244	1.24572	1.40312	1.73109	0.043642	1.97645
1.08503	1.77492	1.59055	1.79881	2.49867	0.16314	1.62608
1.31244	2.96417	3.00479	1.23705	2.08114	0.134207	2.48047
1.04448	2.16267	1.67242	1.2201	1.47058	0.017807	2.03079
1.15735	1.07014	1.4754	0.833319	1.51319	-0.01763	1.10514
1.2393	1.69898	-0.31273	2.09374	2.36214	0.296498	2.11952
0.194276	1.91555	1.01652	1.00855	1.69237	0.285861	1.49416
1.20069	3.30217	0.414209	1.99095	3.1829	-0.10744	3.21126
-0.64787	1.68584	0.67166	1.6757	2.04356	0.202522	1.48366
0.679442	1.78104	1.86479	0.845363	1.82	0.080763	1.53416
1.02059	2.83631	0.86229	0.873068	1.42398	0.043586	1.86972
1.13501	2.61447	0.615293	2.17499	2.81081	-0.04843	1.69026
1.48283	-9.42193	-0.45348	-1.36151	-1.52866	-0.04824	1.38309
1.92642	2.82042	2.37663	2.31637	2.32983	-0.05591	2.78936
1.28798	4.61354	1.48366	3.0682	4.23028	-0.13835	3.41753
2.60326	3.17731	3.32645	2.37682	3.43146	0.116371	3.41807
1.83385	2.19359	2.73197	2.65574	3.61534	-0.05379	2.28352
1.46794	2.76472	2.30692	2.71362	3.90682	0.244011	2.09291
1.30967	1.44819	1.05761	1.10155	1.55252	0.037078	1.12191
0.426814	2.09848	1.00876	1.17885	1.71029	0.080412	1.61456
0.004109	0.719848	0.784912	0.127868	0.420448	0.235004	1.09521
1.95514	2.95736	2.94988	1.32526	2.33035	0.122638	2.46399
0.818239	2.42311	1.20634	1.33729	1.9064	-0.08	1.72049
1.84573	2.5949	1.21157	0.686522	1.21389	0.244652	1.95476
0.898485	1.449	1.24984	0.433774	0.514963	0.076037	1.24808
3.59679	2.79283	3.15845	-0.31055	0.233001	0.199742	2.56582
0.466964	1.53048	1.30316	0.765691	1.99078	0.161631	1.17245
1.93377	3.72934	1.88173	1.40994	2.01703	0.460028	2.20257
0.822867	1.97288	1.48256	0.816089	1.75917	0.070838	1.26264
2.1675	4.28435	1.64725	1.69774	2.90118	-0.0091	3.13695
1.2579	1.42954	1.75106	1.27238	2.01699	0.11144	1.3954
2.01695	2.7042	3.35399	2.4179	3.66579	-0.07736	2.67215
1.69069	2.3703	2.96244	2.17162	3.36699	0.084334	2.47799
0.926846	1.52121	1.16465	0.453938	0.666273	0.023324	1.1167
1.06354	3.21071	3.31654	1.44378	2.14535	-0.18638	2.55394
2.32706	3.67518	2.0841	0.111196	0.593528	0.020368	2.63437
2.88198	4.00052	3.91157	1.96882	3.9684	0.493824	2.90123
0.829014	2.25813	1.19858	1.04299	1.18255	-0.08811	1.30675
0.564392	1.36864	1.68359	1.09652	1.68953	-0.04957	1.17223
0.94594	1.97756	1.52086	1.11578	1.34368	0.239346	1.90081
1.4245	2.22938	0.446011	1.2391	1.55948	0.46416	1.94344
1.57129	0.956141	1.32075	0.890825	1.35926	0.040041	0.996992
3.04675	4.52631	4.84732	0.42689	1.2015	0.095855	3.53697
1.0797	1.15579	1.2019	0.755076	0.768729	0.012242	1.1023
0.752655	2.66592	1.14928	0.852604	1.43733	0.195497	2.19926
-0.29809	0.757232	0.270774	1.21382	1.46511	0.091776	1.10839
0.874306	1.6241	2.18343	1.58919	2.08536	0.036307	1.84705
4.39349	4.93853	3.8828	0.296909	1.24903	0.14076	3.65835
2.23983	3.18743	4.52813	1.52578	2.77431	0.11064	3.34807
1.27072	2.696	1.71222	1.4898	2.39888	0.026	1.8385
0.97524	1.23865	1.76481	1.05073	1.66195	0.00263	1.11265
1.80356	3.12166	2.13423	2.0365	1.96288	-0.02075	2.59947
1.94772	3.25896	1.96982	1.59764	1.77171	0.12261	2.82246
1.44879	2.30603	3.81732	2.70474	3.04959	-0.34587	2.79104
7.00434	5.85242	4.45503	-3.27814	-1.97239	1.93638	6.11415
2.10533	2.60001	4.03347	2.91076	3.8007	-0.00742	3.34572
0.71343	1.57088	0.771394	1.45374	1.79984	0.144035	1.54336
1.61605	1.30296	1.8214	0.295635	0.431563	0.099859	1.28154
1.63745	1.2638	1.0878	1.51148	1.95093	0.157822	1.34333
-0.12765	1.14352	0.529149	0.905302	1.12452	0.071224	0.97779
0.685655	1.89351	1.06361	1.36098	1.64792	0.04232	1.43176
0.050656	1.10288	2.36171	2.5836	2.81432	-0.17586	1.51027
0.857519	1.17556	1.57728	0.457641	0.803969	0.13642	1.47664
4.78026	1.84212	0.505927	-0.08023	-0.29792	0.07295	1.53556
0.890599	1.93685	1.99161	0.833267	1.50509	0.05174	1.54656
2.07907	2.01431	2.72499	2.19369	2.70009	-0.11909	2.35001
1.24891	2.50509	1.78395	1.37436	2.38808	0.135152	1.6394
0.774604	1.26198	1.28087	1.47027	1.80638	0.106022	1.20599
1.75162	2.00655	1.42847	1.09461	0.98234	-0.27722	2.0817
1.55875	4.24296	4.29628	2.31605	3.4583	0.01128	2.89989
1.05004	1.35891	1.3282	1.13575	1.49999	-0.27709	1.33883
1.68849	2.73437	1.13454	1.79251	2.22162	0.130244	2.20723
-0.29542	1.39898	1.49063	0.949874	1.2586	0.115902	1.23337
1.98574	0.871964	1.52801	0.221523	0.051494	-0.38921	1.74993
1.0739	2.15741	1.88687	0.748321	1.17086	0.057263	1.57367
4.8663	3.76114	3.98887	0.670181	2.03842	0.044239	3.44385
1.9995	3.86867	3.8687	1.78186	3.26458	0.061558	3.70868
2.10315	3.21173	2.63234	2.00482	2.19387	0.078144	2.93686
3.7599	4.94112	3.96792	2.05496	2.32268	0.282686	4.57238

## Sheet: s2d
Gene_name	Intercept	Genotype_spt3_vs_wt	Genotype_rad52_vs_wt	Genotype_sac3_vs_wt	Age_24h_vs_log	Age_48h_vs_log	TRP1_marker_1_vs_0	ERC_level_high_vs_low
	4.45953	0.999923	2.00785	0.879775	0.807962	0.651133	-0.10714	1.90401
	0.982127	-0.63782	1.43017	1.80104	3.10084	4.47175	-0.51549	0.380081
	7.89893	-1.27239	-0.4078	0.399487	1.80575	1.94731	0.066377	-0.61117
	4.22503	-0.69429	0.825418	-0.3801	0.751898	1.01276	0.248226	0.734583
	1.8259	-0.29922	1.41497	0.021704	1.42154	2.20845	0.123262	1.08929
	2.8889	0.204864	1.50968	1.41344	1.58026	2.26528	0.042445	0.805995
	2.23294	-0.20711	1.74097	1.3627	1.40774	2.05041	0.045987	0.893399
	4.2559	-1.29719	0.678864	0.267275	2.79461	2.92001	-0.55692	0.452069
	14.2213	-0.16557	0.22595	0.237362	-0.74279	-1.57023	0.005374	0.715393
	4.44645	1.13501	2.61447	0.615293	2.17499	2.81081	-0.04843	1.69026
	0.788387	0.445416	3.17052	0.272091	1.51697	2.07941	0.516107	1.70172
	5.78077	0.46866	0.129092	0.837832	0.871762	1.11356	0.031257	0.228048
	3.83729	0.307829	0.468313	0.03328	1.23745	1.6805	-0.21529	-0.06217
	-1.89928	0.61077	1.37667	0.579284	1.44832	1.6666	-0.41923	1.74072
	6.4398	-0.79387	0.393841	0.592128	1.68176	2.02326	-0.12149	1.01247
	5.1639	2.23983	3.18743	4.52813	1.52578	2.77431	0.11064	3.34807
	3.48405	1.68433	2.14705	0.425977	-0.09216	-0.09922	-0.17053	1.43081
	7.99485	-1.03684	0.331334	-0.4821	0.566432	0.631955	-0.11896	0.570895
	1.65689	1.44879	2.30603	3.81732	2.70474	3.04959	-0.34587	2.79104
	5.15411	-0.07942	0.877353	0.354647	1.69029	1.36075	-0.34684	0.190614
	7.77006	-0.87398	-0.17527	1.00063	2.2439	1.81312	-0.10382	0.178855
	5.01464	0.546168	1.04802	1.6677	1.52192	2.03243	0.016192	0.890398
	1.79873	0.538145	1.9143	2.15294	1.70275	2.44367	-0.30369	1.59974
	10.4516	0.899319	0.271705	-1.86929	-0.50344	-0.67266	-0.04431	-0.37858
	-2.15162	0.670111	2.30526	-1.33593	2.8875	2.56227	0.085443	2.24904
	1.79432	-0.73748	0.631321	-0.92627	2.41169	2.80015	0.184587	0.181019
	0.595421	0.651997	0.570009	-1.46681	0.484551	2.21078	0.253232	0.141947
	3.39575	0.411772	0.808686	0.28214	0.258243	0.45892	0.153734	0.126529
	7.0972	0.4141	2.22974	0.553279	0.303096	0.486456	-0.06736	0.490524
	1.36606	0.933106	6.3705	1.23582	-0.35104	-0.46535	0.29705	1.45191
	2.04215	0.20549	5.12727	0.916984	-0.09021	-0.0667	-0.01891	0.816071
	12.4856	-1.3344	-1.53415	-0.78035	-0.31044	-0.4183	0.080565	-0.72018
	6.92996	0.394726	2.12769	0.683223	0.287351	0.463577	-0.14528	0.414588
	7.6813	-0.32124	-5.88697	-0.2827	0.255885	0.444958	-0.23271	-0.40687
	-1.75476	2.33678	2.14257	0.46087	1.07142	2.1352	-0.70827	1.37586
	7.76293	0.247911	0.384321	0.169726	0.745644	1.11074	0.184701	0.333107
	2.55364	1.12423	1.85379	-0.04225	1.64052	2.00515	0.472874	1.57648
	-2.25023	3.7599	4.94112	3.96792	2.05496	2.32268	0.282686	4.57238
	6.84899	0.685082	0.690555	-1.80537	0.08314	0.29838	0.175762	-0.06301
	5.70577	0.724319	0.76139	-1.58424	0.521588	0.77256	-0.07262	-0.10856
