# Supplementary material for: Senescence in yeast is associated with amplified linear fragments of chromosome XII rather than ribosomal DNA circle accumulation
Source: PLoS Biol. 2023 Aug 29;21(8):e3002250. doi: 10.1371/journal.pbio.3002250 (PMC10464983; doi:10.1371/journal.pbio.3002250)
Supplement: S8 File — (ZIP) [file pbio.3002250.s021.zip › underlying data/figure s3.xlsx]

## Sheet: s3a
			wt				rad52				spt3
wt log	0		54.42	26.83	116.6	48.64
wt 24h	12.53	1.685	7973	7079	8316	8957
wt 48h	18.6	2.098	17610	13364	16041	17237
rad52 log	0						498.7	378.3	723	678.6
rad52 24	10.2	2.7					4023	3666	4360	4812
rad52 48	9.7	1.4					5168	3955	3190	4900
spt3 0	0										513	357.2	402.2	545.3
spt3 24	11.9	1.4									9119	7310	10135	10266
spt3 48	18	2.1									15223	11091	18806	20274

## Sheet: s3b left
Wt log	RAD52 log	SPT3 log	Wt 24h	RAD52 24h	SPT3 24h	Wt 48h	RAD52 48h	SPT3 48h
9956.42	5165.75	7891.57	12770.3	18168.2	5086.2	23918.4	16213.7	3511.72
8759.69	21664.5	3627.08	465.963	26073.1	647.359	17882.9	3747.31	-1370.88
9279.06	7527.96	7888.77	3443.31	29488.4	7296.58	11934.2	27450.5	14400
5308.96	14669.1	5997.89	6573.06	17524.5	3575	5675.72	2165.91	5524.11
7878.39	9710.45	7584.3	14670.5	24278	-622.187	-597.455	15029.7	9748.93
9998.45	12321.7	9073.5	18905	14119	9164.19	13407.3	23013.6	7971.05
8093.26	3882.39	5571.66	29959	19637.9	4808.49	27167	38160	4172.17
8303.38	8530.63	6422.07	18357.2	23232.3	6807.49	19812.2	25689	19237.8
10295.3	7807.04	9965.41	24595.3	26855.3	12686.2	9890.01	12735	5317.21
144.682	8930	8225.35	13954.4	33657.9	10664.9	16109.7	19294.8	15340.1
12336.4	15653.8	9400.53	-337.563	10369.8	10656.8	14074.5	9436.85	-2196.36
7194.36	13125.6	6922.14	23253.6	16734.9	-2742.45	19427.3	10519.5	113.456
8083.5	16099.2	6642.76	30312.2	16370.1	8264.68	18150.1	1412.64	1221.4
4593.85	5927.38	2034.87	27056.9	17861.4	-1002.81	44736.7	21289.1	16240.1
9152.91	13990.9	7481.41	11206.5	27070	12025	1991.11	28872	10162.7
10863.9	6736.85	8854.81	18955.8	26813.5	8388.07	4489.11	28912.8	15670.3
11919	6656.77	7269.47	27267.7	26141.1	1641.29	17627.9	10630.9	2116.93
13236.2	8885.45	10689.8	22481.3	13094.3	8720.28	5908.2	3012.58	3131.66
7006.14	8202.5	3461.79	4661.83	25940.8	9981.12	5974.65	22613.1	15726.2
8455.85	11956.3	5588.93	9754.89	18714.8	7349.36	20821.1	21021.3	563.782
8301.57	13895	7873.83	12294	30073.5	1716.09	15267.9	16163.6	3328.44
6888.71	8049.12	8767.75	720.799	32542	12833.6	9142.21	13826.4	-1054.46
8012.2	12952	5908.75	20688.8	18848.5	7129.39	14764	18796.9	-1018.76
8418.68	9359.59	8907.22	18378	34903	1603.23	18561.6	3531.97	18486.5
7680.83	8676.55	8512.72	12617.4	11657.8	6411.89	15224.6	13227.3	13379.1
9910.88	9433.41	5491.36	4732.18	22946.4	7344.56	1983.46	24070	3292.82
7260.63	13076.9	8767.24	-311.592	6353.64	15652	23454.6	17084.8	4326.67
11016.3	18119.3	7441.41	22541	24279.5	4303.97	20298	12765.4	13207.1
9183.01	4746.75	6889.75	14699	28222.6	2801.72	21597.7	23347.9	2642.14
8564.5	8824.45	5906.89	8197.2	26773.8	9320.35	9072.14	14432.9	3998.04
7912.28	7770.76	12041.8	20955.1	13398.5	1332.44	20284.3	18316.6	12112.4
7522.42	9646.16	3748.39	20087.6	24485.1	2958.47	6868.69	4703.47	17661.8
5994	13105.9	5644.56	25216.3	22239.9	11479.3	11510.4	12014.6	3691.02
6802.36	14233.5	8505.67	16373.1	19173.3	6660.69	21168.9	23185.5	-4018.91
12885.8	1304.05	8473.34	-114.155	33249.8	10835.1	17419.3	25963.9	1329.57
7778.58	7726.4	5377.35	10325	20409.4	-649.794	13038.4	9636.05	11422.6
8590.09	12162.4	6295.68	13911.3	28739.3	192.949	18216.4	12971.8	19122.6
7230.68	10273.3	5671.72	36214.6	29468.6	13159.6	4463	29114.5	-1699.73
10088.4	11095.5	7327.48	7404.61	28388.3	-1039.64	14593.8	22423.7	14054.2
7621.82	10668.2	6234.5	587.61	19474.3	-729	-358.559	21230.8	-1912.94
15276.4	8751.21	10089.2	12315.5	10770.7	7014.85	-1441.87	6766.77	11748
8461.39	2404.81	9303.38	18041.2	22154.5	6353.75	17922	24950.2	7630.15
7120.25	8177.43	7340.23	10246.1	34709.7	195.326	21171.7	15975.9	-1135.95
10769.7	11076.9	5947.21	17290.9	22467.9	12693.1	21487	16868	8425.98
8629.41	8751.31	6290.81	29948.6	16542	-289.714	4672.18	22932.3	5427.66
8562.8	8641.95	6236.08	13200.6	18949.5	-1270.31	7185.15	1462.15	-539.383
10502.6	9409.75	7749.62	13178.3	32866.2	-10.2745	587.068	10088	-431.498
-710.55	8366.32	8905.58	22419.6	34177.5	11410	10029.2	21683	-936.844
11292.4	10434.3	5483.12	13244	25157.6	5236.7	8494.16	22338	7047.52
7921.5	12987.7	5747.66	17040.4	17823.4	6887.85	26287	6372.53	10409.3
7578.3	5693.41	6305.96	18374.5	30713.4	-773.366	5313.24	8243	18795.4
9855.56	8974.46	11871.6	377.318	25657.9	10367.6	9774.28	25527	10611.2
13482.9	10129.7	4690.7	19159	18634.8	10898.9	2613.43	22610.8	-240.984
10278.7	14508.2	9308.17	14861.7	26718.3	1944.19	5560.12	12364.1	3239.36
9740.06	13769.4	6800.24	21553.4	16318.3	12896.9	25874.6	26012.4	12771.1
11407.5	7250.36	6932.42	28992.8	26037.7	-781.029	19744.2	7819.79	-1266.21
11299.9	8837.92	10254.3	26288.6	18997.6	1528.55	14662.4	10684.7	-1978.43
6883.33	12320.2	8720.15	14420.1	10614.6	8868.71	15610.3	3331.08	10739.2
9134.61	12088.8	6107.68	23791.6	11971	1512.29	14987	29165.6	14645.6
6788.52	4374.68	8465.61	14639.7	17849.9	14541.7	25110.3	16661.6	15510.4
10234.3	18840.6	4733.72	12216.4	16494.1	4005.95	26501.3	22838.1	10071
8233.75	9191.62	8100.42	12304.4	8604.94	5923.7	4238.88	13343.6	-314.482
7153.28	9566.92	6499.07	9873.99	21891.1	1281.99	16084	23884.6	-929.75
9141.87	8656.92	5687.93	5514.82	31144.5	9885.9	7574.42	27993.8	12000
7412.28	6112.52	7699.51	37142.7	16807.3	-466.532	17412.1	17914.7	213
7194.17	10903.9	8615.38	6756.81	15486.2	1231.5	17726	27220.5	15736
10371.9	15722.6	5663.15	7598.75	25932.4	8827.41	11126.4	23696.8	543.353
7995.71	-493.319	6703.51	4534.72	19084.8	7562.03	987.05	15325	9023.98
12074.8	26814.6	6085.07	27341.7	14913.6	74.2273	23394	16623.6	1259.26
9520.44	17160.1	6202.29	16381.6	27814.4	592.995	13623.8	21868.4	-1743.99
10010.2	6997.21	9349.56	19761	23416.7	8179.07	24184.4	18860.7	21754.7
6466.38	8650.38	4889.54	14690.4	5392.44	12231.5	7345.6	7426.59	7885.78
14526.7	8694.23	5407.02	1581.58	23613.4	-1001	15214.9	28992.7	182.037
8959.55	8405.83	4258.84	20171.6	19764.2	11123.2	7212.93	25935.7	14713.5
12544	7528.78	5021.25	22206	25327.5	8220.89	22618.6	2870.22	11463.7
7571.2	12673.9	8010.66	6217.04	15389.5	5235.5	19476.9	18204.5	6937.5
7560.75	9583.17	6130.02	14520.7	22012	5737.03	19797.3	14660.2	-34.8432
11970.6	7290.4	7351.43	25069.3	18604.5	9638.72	20837.5	11295.2	11506.2
10275.7	10627.7	6550.14	13131.4	32460	17834.1	16731.1	31563.9	8643.52
6161.5	6948.83	5392.71	26477.3	3134.45	7000.5	9420.17	33260.8	3721.35
19333.9	13071.1	5598.71	26447.8	30917.2	-337.257	22213.8	29500.8	13996.2
7107.75	15474.7	9078.3	711.378	12672.9	874.426	20904	9409.53	-919.77
14232.1	11451.2	6130.03	13741.6	26555.2	14139	16232.1	29811.8	-1676.58
11213.9	11739.7	4151.93	-1976.35	36621.1	2052.4	22628.8	3297.53	3171.14
12387.7	10334.7	10736.3	24102.1	12417.6	15413.2	1316.2	18759.4	12277
13002.2	10646.6	12342.1	18540.2	25296.9	-756.489	6565.63	18092	2034.08
8894.58	12318.4	6911.92	18965	21814.9	13358.9	8923.31	27519.5	-193.477
13187.7	9317.03	9328.49	9221.98	16925.2	-153.616	22861.3	10456.6	15088.8
12244.7	7575.79	8444.19	9423.55	15061.8	3719.99	-463.904	17732.3	-397.146
8577.25	13659.6	5920.96	19931	16520.3	6941.56	8744.96	9260.98	838.559
11165.3	12969.3	7669.5	7379.2	26746.1	2034.56	24259.5	26130.5	-619.857
12192.4	13781.7	4918.81	25700.7	7244.51	2400.35	15291.3	31244.8	685.442
9635.5	7210.57	4066.61	13241.5	15654.7	1365.49	25174.6	29196.6	2934.84
8206.58	9429.12	10373.2	22285.5	28450.5	6382.77	23432.2	8295.42	-1982.41
5431.22	21614.8	10119.1	24570.2	29996.1	5574.95	12071	18167.6	-1504.2
10654	11067.9	5710.78	472.594	9653.32	11312.8	24439.9	10126.6	-1634.2
7609.47	7792.21	2544.33	11198	16558.6	5328.71	14599.1	18953.3	143.349
7627.4	15900.6	5891.84	23478.3	20136.1	-351.613	17577.6	13082.7	928.765
7866.61	-1576.12	8996.02	3054.18	3179.26	-895.809	5966.43	16073.9	9694.01
12612.5	9278.34	8511.42	20738	38362.1	708.701	-2577.58	6914.44	6408.75
8633.45	13903.1	8334.26	17706.6	23823.8	3467.38	1362.28	18732.1	6099.13
8964.64	15402.4	6692	32003.9	15391.5	16102.3	20782.1	31529.9	10235.2
9406.47	10393.3	9655.79	11533.1	22711.9	1113.66	19539.6	23625	-1286.31
7273.73	15508.3	1635.25	11208.4	18133.5	147.25	4406.96	10955	652.98
9703.46	16880.1	6467.91	17201.2	22909.4	9291.61	14892.5	6105.92	21781
7128.14	6123.02	6050.56	3242.4	23442.3	4716.84	7294.08	14779.5	17376.2
10254.8	6446.56	12651.9	19663.6	29139	7915.66	4985.26	29406.9	-696.168
9022.18	8871.01	9314.58	26266.4	26387.8	13538.1	21281	17933	10938.7
2944.62	6920.06	6303.65	19086.4	6763.11	16386.8	26234.9	838.247	10288.2
8187	12018.2	7150.66	893.894	3788.36	2549.76	15315	24664.5	11113
7798	9111.65	5257.82	-829.32	14413.7	5515.07	17156.3	18228.8	2416.31
8030.14	9598.34	6874.03	25922.1	30083.5	5305	9339.68	7264.78	11072.1
10576	19991.5	4737.07	13330.4	20859.3	6776.41	10398.8	21540.4	194.325
8818.73	8204.29	2900.37	23498.1	29762.7	-1414.99	18102.6	12034.6	10837.8
7855.02	7921.4	8226.77	32869.7	31228.9	3423.66	17554.5	14938.7	6331.46
12106.8	10811.6	5837.66	14852.3	24440.6	6079.71	32020.9	4648.98	6245.27
6693.26	859.321	9005.52	24038.5	26732.4	-103.702	9901.46	15629.7	-2713.56
10715	13249.8	6706.58	10792.6	28526.4	10425.6	24984.7	17701.3	6480.94
7211.8	10954.4	7195.5	325	31098.9	21109.4	15263.5	19055.7	10692.5
11413.6	2683.32	8167.48	1084.79	13701.7	7956.75	2407.67	24260.5	-695.131
9076.02	9199.73	7312.77	6543.36	28299	2702.65	8487.23	21079.9	7687.69
6953.44	9049.85	7101.06	-911.994	21983.8	-1210.56	12050.3	17632.1	1136.25
14920.8	11659	7990.96	893.058	23291.8	2142.48	26186.2	12852.7	7396.62
12490.9	10923.7	6284.9	6583.53	27146	1678.9	7791.77	22666	13593.9
7845.79	7940.72	7410.83	20128.6	8967.9	144.283	942.82	6335.17	12455.7
10437.7	10759.9	9457.16	27785.5	25255.4	7148.56	29269.2	28074.8	683.429
8503.95	11975.7	5754.89	9239.59	18882.2	14093.9	2955.52	533.256	8609.44
9027.28	2719.83	8063.46	12037.9	20864.5	13499.3	18044.8	13197	7089.76
6652.83	8357.71	1228.51	32584.7	10852.6	-1098.45	10195.9	21522.8	-1660.51
11003.7	9258.69	7573.05	18419.4	23257.8	8272.61	8473.09	24532.9	568.135
10687	10729.9	9806.1	14128.1	33341.5	1944.46	8548.47	19571.5	8753.7
10123.7	6700.26	4619.83	15525.9	31253	16045	21216	14719.8	9398.75
7642.12	11930.6	9418.59	24160	25006.7	-851.811	22541.6	6226.35	5028.2
11690.6	9188.12	6774.49	19111.8	16458	18343.5	4026.62	33335.8	12896.7
9326.16	5904.28	8936.56	16739.9	21247.2	17569.6	4772.09	8960.88	13056.1
10737.4	20519.3	6029.62	10811.7	32039.9	15940.4	8593.15	28783	7247.86
10446.8	2277.5	5611.29	2682.23	27244.8	609.266	586.584	9949.38	13429.1
13855.9	10397.4	5978.6	18985.3	17817.1	10645	18839.1	17888.2	18927.1
7567.31	11769.4	8004.88	10500.3	23413.8	-343.839	16835.2	12616	5903.16
7963.2	13929.8	5705.28	4503.63	15470	7101.67	4865.31	-758.255	8768.31
12285.5	8312.82	7483.33	-1331.6	19448.1	6648.21	15676.1	22202.8	14087.8
7910.78	9149.39	11729.5	22583.6	21340.8	1626.91	11004.8	13529.2	1688.87
11863.1	11879.1	9463.33	6288.88	8742.25	3939.07	9595	27533.7	7171.47
12000.7	6898.8	8741.54	11483.2	27370.7	4463.21	1483.71	28074.2	7105.45
8921.69	9227.16	5353.18	22738.9	22958.6	6260.19	9836.88	30905.4	-1206
7320.25	17331.4	8646.96	13617.9	18914.2	5363.71	14396.5	20726.7	20960.9
7006.75	7408.75	6750.07	7435.34	11780.3	5370.46	7791.74	8518.44	18172.5
10975.8	12871	5942.49	3111.42	8875.3	557.462	5385.37	24370.9	10644.8
12734	4004.17	7924.5	3220.3	30067.2	18063.6	17298.5	33022.6	780.611
16673.9	9327.44	13221.4	15890.8	33468.6	-65.4913	-869.316	11944.8	444.098
9139.32	756.114	6547.46	22220.3	22832.8	11000.7	9338.57	1659.51	15320.5
7844.21	10209.2	9554.01	24252.6	9020.88	-44.3367	17601.3	4342.73	-444.75
6888.7	1752.51	11294.8	18907.5	36793.4	-665.044	20373.7	20016.6	6313.19
9695.07	6826.67	9120.51	16733.8	28237.3	4289.38	2257.8	11949.5	1680.85
7539.38	9696.44	5085.18	24754.7	21620	9123.45	4219.18	13969.8	9958.39
8028	10803.2	7145.23	17841.6	15676.7	5594.07	4574.76	14430.1	7976.33
8844.77	-136.875	9528.52	600.846	22716.8	4112.06	-416.558	16766.5	7632.62
11277.6	16518.3	8649.5	30243.1	24302.1	1727.54	29883.6	25480	854.372
-3134.81	3819.64	9479.79	28523.6	34005.1	-436.679	4882.98	12512.8	13868.6
11852.8	11037.5	6181.82	30858.6	29905.9	9651.14	18712.5	1874.42	-222.85
9642.38	8661.99	10441.2	6080.69	25790.3	9350.89	26494.6	23590.3	14437.1
8355.16	12073.9	9210.98	18357.2	16715.7	19712.2	18142.3	23953.7	6546.01
14529.9	10115.2	11060.8	1679.71	8206.26	-518.667	6984.81	27228.3	4859.44
13869.3	5096.64	6775.05	11752.3	2378.54	11698.9	16465.1	12885.9	-1630.19
9038.68	10985.3	6950	14167.9	27855.6	6334.98	7969.36	11371.9	-361.938
9881.16	6807.85	10331.2	29218.1	28098.8	15268.9	4032.63	23146.8	13751.6
4441.18	-181.479	8608.92	9797.2	18738.6	7068.17	14344.1	24535.5	25943.9
9923	-1125.83	8779.79	14509.9	59.8026	-864.75	14868.7	26819.6	8619.22
12503.4	5712.65	7759.24	16338.9	8570.91	-75.9479	34612.8	18452.8	-894.63
9108.31	3818.56	5158.12	-280.266	27604.4	8161.08	4551.76	33151.6	8421.16
8645.24	2155.89	7948.33	24743.3	30448.5	7197.5	19509.8	2133.44	5396.34
6062.57	221.459	6658.1	23960.9	3037.83	-992.582	16141.7	25467.7	-601.577
11366.4	5566.3	7468	19768.7	37341.2	891.747	8092.09	23755.1	9662.52
8718.88	13752.6	8658	24804.7	25384	14283.9	8868.48	25389.6	-1145.66
11447.3	18812.3	5824.05	24449.1	26746.6	-540.278	19870.4	2677.98	-1005.56
9305.28	10732.3	6721.9	9941.96	25305.8	1128.72	11287.6	19412.5	10189.5
10701.3	5796.97	9783.97	15442.2	22406.6	6560.21	6098.38	12718.3	-1776.5
11405.5	11497.8	2918.76	15080.4	30142.9	10067.1	-581.77	23721.9	10845.1
12566.1	10027.5	6882.11	18313.4	5294.24	9218.46	24689.8	21081.2	13130.4
7193.3	2275.4	9907.67	9307.3	21380.8	16981.6	18317.1	3790.53	9597.03
10328.7	10625.2	7582.96	19139.1	24027.5	8058.76	14627.8	11006.9	14189.5
5953.52	6971.41	8473.83	9014.25	12725.7	-470.62	2783.62	15004.8	10861.5
9346.91	10688.2	7195.83	9170.09	26297.1	-124.011	3070.21	15244.4	14071.5
9184.55	3443.15	6085.81	11037.1	22995.8	1101.14	1176.32	22142.5	-2966.45
3890.55	6203.44	12615	8634.06	31263	-409.528	11147.9	30298	13004
9901	9767.05	5173.5	15264.3	32980.1	1183.76	-1927.29	9119.09	11997.7
7525.53	17149.5	6161.92	11472.8	17080	1441.55	3889.69	6657.17	636.766
12933.1	9505.67	9016.06	10699.8	8998.03	-2286.26	18395.2	12786.9	4028.92
8099.89	2687.19	3754.2	23995.3	12155.3	6664.18	7775.11	1968.58	-955.695
8180.23	11527.8	5536.69	21728.6	22172.3	12741.3	6383.61	21305	564.729
7597.85	15366.4	6202.77	14475.1	24324.1	8351.45	18797.4	-2037.28	-173.125
12615	6224.53	6682.14	8064.44	28810.7	2473.34	11726.1	27051	13056.5
8307.42	12184.2	6509.75	15106.5	31217.4	12837.8	2137.77	6866.9	6199.93
8213.69	12094.4	9339.65	11316.2	26768.8	4752.74	-319.732	11343.3	4866.91
9521.2	17201.5	9453.28	16617.7	33467.3	7372.94	13061.2	34844.8	14005.6
8533.16	7039.1	4869.76	1576.45	20800.1	621.192	4429.79	22254.2	9940.72
11653	9353.35	7280.04	9140.83	34696.3	7550.65	4217.76	18389.5	-1483.88
5809.04	10895.3	7003.03	13043.1	29516.1	16614.9	15974.6	22171.4	7986.67
8933.12	10929.9	9145.75	21146.3	15956	7821.9	19920.8	17578.2	4381.38
11126.5	6630.71	5252.08	13252	10368	1819.21	17344.8	5608.28	-799.909
8901.34	16620.8	9541.36	9439.6	13260.4	13608.1	12824.7	22862.4	4812.9
11878.2	11951.4	6505.5	1404.91	22301.7	9715.58	9239.72	26769.9	-483.433
7441.85	13579.6	7442.4	4068.12	17606.8	-470.226	7614.79	10214	-3956.49
8604	8916.12	8313.31	27552.8	27185.2	9567.3	14156.8	9948.51	12471.7
7333.46	10922.6	7071.04	24519.2	19957.4	6381.87	7448.79	9653.6	3676.25
9473.79	4785.96	8322.25	13703.2	18334.7	5401.38	20108.3	12652.9	-1033.77
7635.92	10755	7977.86	2505.11	15454.3	10678.5	16438.4	2135.02	-1215.89
7010.25	11159	4462.69	23079	29787.3	2096.18	21626.2	15586.5	8584.81
9841.26	20094	6284.74	9502.36	32119.7	6412.3	16559.6	18111.7	-190.862
8071.09	15859.8	6714.25	16881.8	12355	-577.545	21069.1	10467.2	9657.56
7512.69	11763	9116.15	32638.6	17808	14309.9	5396.96	24187.3	1131.4
9489.33	14505.3	8156.64	9169.15	32642.4	716.825	13468.9	12194.3	5081.71
9199.79	13481.1	7001.27	20657.8	18073.3	8995.37	9684.23	22675	-2668.7
8219.17	18016.9	8704.25	1305.93	24265.1	11154.1	6682.49	18650.8	6491.19
8877.76	17025.4	4501.3	15244.9	13947.8	4230.68	8138.33	16416.6	-156.867
9879.85	18503.8	6363.49	30398	23513.6	9201.14	12186.2	19815.2	13279.5
5688.01	11855.4	12454	2860.66	19943.5	15630.1	10096.7	22711.6	59
6368.43	8467.57	7440	20882.6	35161.9	-921.148	13014.6	16515	11169.8
6686.53	7016.81	6246.44	13043	33804.7	-892.509	20942	20501.9	7912.47
5958.5	8277.75	7172.5	5121.27	18730.8	-541.625	31339.9	19473.7	5669.34
12934.9	8498.89	8141.49	18532.6	25237.3	973.875	4923.19	20785.2	-791.735
6562.07	12702.9	7071	12517.2	16671.8	3479.06	21215.7	19061.3	2168.34
9313.85	11513.8	8592.21	5353.3	19226.5	12997.6	23734.9	28752	-1813.33
10223.9	14838.6	8417.04	37621.2	25037.6	3452.89	9024.02	23179.9	5262.64
8274.24	9665.79	5703.41	7995.36	23034.2	9127.27	11295.7	19208.9	10926.2
8688.57	10784.2	5310.31	19704	37394.2	-1099	12018.6	16385.5	-2444.08
10557.3	11842.4	8467.88	23094.9	13991.2	6896.55	18221	12598.1	4768.26
6767	16627.9	7412.49	10114.9	11668.9	2001.97	20336.5	24434.6	-1010.91
8866.12	13023.2	5678.45	11190.4	26569.4	8366.75	7977.39	25238.9	12432.9
8494.03	15211.5	7964.4	2321.21	22015	10599.1	21327.3	16073.8	3751.68
9404.35	8772.5	8129.2	14857.6	18396.5	-906.795	9754.52	18669.1	8855.54
8163.81	4841.46	9557.85	1899.48	24845.5	277.866	11597.1	15661.8	-1249.45
9301.54	17348.3	8933.34	16583	13595.5	6368.49	3440.07	18999.2	-360.333
7934.31	6952.39	12978.6	1766.32	21553	11564.8	13343.5	12585.7	1578.29
8924.45	6033.78	3758.46	21333.3	15741.7	1868.81	34169.2	31603.5	-625.835
13186.9	11401.2	6703.73	27071.3	20044.6	20050.3	25955.8	16095.5	-771.563
7651.08	5093.28	6694.45	1716.58	32812.9	-493.981	19259.3	7831.67	7210.68
11646.2	5865.83	4576.28	12169	25055.9	6613.88	5779.33	19645.9	-502.05
6650.81	3812.03	13852.6	466.723	20838.2	7735.88	1062.19	17834.7	1697.22
6638.43	6353.51	4510.81	14145.4	26756	7703.21	18735.5	14188.6	4212.71
7857.65	19310.8	8678.75	16090.9	5202.11	7199.9	3905.49	14190	10426.2
6562.92	9089.26	8029.71	14226.5	13153.3	931.913	11350.6	31533.5	12246.6
11438.4	5222.79	6623.69	11857.5	24402.7	18603.7	272.137	5579.48	11406
8238.9	11000.2	6333.53	2968.7	30312	1606.23	5748.4	27787.2	11772.2
12130.3	12245.7	5327.07	13940	16353.7	-310.601	11343.4	6399.8	10290.4
6443.06	12289.6	7137.56	8414	13678.8	2120.3	10555.2	11735.4	334.315
5575.01	14071.4	7779.19	17451.9	29830.1	10118.6	17955.5	10651.8	2200.12
10950.6	22207.8	7881.86	2832.67	24154.7	11463.2	19161	4062.94	10165.5
7569.89	15796	8662.64	17989.4	20573.8	6349.2	7084.35	13176.1	22568.8
8252.86	9872.31	7084.27	13595	33052	-924.302	6745.21	25556.4	93.6977
7964.51	8089.69	8572.22	4258.44	30881.7	10353.5	-177.755	3995.51	214.408
9007.58	7510.95	10154.2	20448.2	4978.66	4997.3	21909.7	17701.2	18674.3
7478.62	15799.8	4648.21	-56.5769	28757.3	2326	17733.3	14622.5	14109.5
9906.89	13082.5	11826	22631	21855.9	858.987	11992.5	12804.4	2711.38
10543.7	10791.2	5912.08	18102.4	31474.8	6862.92	20662.8	15236.9	15647.9
9820.67	10011.4	9043.55	769.992	33392.1	4040.5	18150.2	19418.5	18.1165
10251.8	8886.52	11540.6	7804.87	31606.6	3339.25	20697.1	5911.81	-1252.5
7410.64	9890	8570.9	19971	17642.7	19253.8	11510.3	7286.93	-1216.13
8610.84	20537.5	6085.53	11950.4	18074.2	-878.893	2517.31	11914.2	9691.23
9181.44	11704.2	6308.03	10909.4	20049.6	2376.42	10652.2	23959.2	-209.615
8714.33	13423.8	5491.47	22163.1	22428.5	1545.17	17682.4	12653.4	11281.2
11700	12850.8	7259.29	15772.4	25667.6	1210.89	6688.07	20937.9	7249.77
8802.71	11995.8	7763.19	2166.73	21358.6	11734.2	16425.5	18785.3	1039.52
13470.7	4405.06	8307.18	18026.8	29572.1	11825.3	16189.2	17534.7	-727.897
11634.7	14833.4	4161.53	18111.3	32610.5	10273.3	22733.5	16690.7	1502.94
13025.2	6972.99	3859.49	12957	29313.6	5923.41	16084.6	4601.74	-1509.82
9382.27	7545.27	5794.75	3781.33	6684.11	11276.7	6033.82	20705.5	-764.818
6596.7	10161.6	7983.71	18400.5	22046.7	-965.154	18882.7	16884.9	15191.8
7595.94	7470.5	5551.14	26007.8	28152	5900.05	9588.19	33146.9	-3298.1
9473.61	416.854	10569.6	28898	36323	12374.9	13240.4	23257.7	84.7143
10222.3	14032.5	7995.4	-314.349	25028.7	8343.61	17763.1	16356.5	10370.5
13559.6	14765.1	6427.69	9888.01	2099.95	1342.93	8675.99	22377.4	9108.21
8057.16	11594.9	5291.87	16670.4	19853.9	-773.228	17232	14571.5	-1185.95
8619.52	18631.4	5827.06	18720.9	13182.9	4387.57	17201.1	12215.8	7480
10390.4	316.106	6017.01	21023.1	20383.3	11102.2	23318.6	10258	8577.62
12265.9	15608.1	9580.32	10569	7227.85	9692.69	19342.1	4762.19	-709.597
11335.8	2775.24	5239.11	2598.45	10629.5	1271.22	1578.07	15440.6	-930.182
8261.42	8518.64	5870.34	18638.8	22368.8	5365.34	13453.1	8021.19	6063.97
12991.8	8405.67	4256.09	3810.37	17756.8	-1036.63	17338.3	11902.2	2228.31
9053.09	5327	7513.13	2032.55	30786.6	14651.9	23564.3	18759.8	-2806.49
9208.62	7853.18	8479.25	25922.4	23379.1	18076	17126.2	8857.35	738.21
12808.4	13398.3	9493.9	5380.22	25757.8	14356	13594.7	15590.6	5527.43
6539.12	9081.35	5876.62	26354.2	19884.1	4141.1	13979.4	17707.5	11535.1
9676.69	12941.2	9880.48	30675.7	21552.8	952.436	13654.5	1874.37	4316.52
7268.26	10473.3	7911.9	20372.4	31493.5	-289.585	15478.4	17074.5	3446.45
17969.9	22518.4	8991.74	6621.97	31847.8	9175.86	21493.1	24840.7	678.608
10939	4473.15	4982.38	17666.9	19870.4	10772.8	13158.2	22445.9	10752.2
7810.49	6111.05	5193.42	15586.6	28284.8	-342.977	9390.56	27263.1	8635.39
10638.4	-889.559	10665.4	8018.22	19147.1	6888.02	19398.5	20569.1	1933.4
7262.51	4619.86	727.654	54607.6	22953	10153.3	6900.64	27918.2	2517.76
5251.26	7976.03	8503.68	-511.276	24071.5	5750.82	23682.6	28943.7	-693.548
11578.6	19365.6	6470.77	8329.41	19354.9	726.956	26165.8	12216.7	10453.5
7695.93	497.79	6088.63	12942.5	52883.5	8806.06	24873.1	9821.8	12688.5
7210.54	8313.98	7764.12	28888.9	6353.44	4510.68	25400.8	12824.1	-1537.32
6649.89	9360.84	6661.67	24170.5	24663.5	11555.9	14764.4	2224.3	-1848.88
8536.91	9308.56	9623.91	660.667	19052.6	4798.26	12789	7816.29	9117.14
9248.57	8377.12	5331.58	13477.5	25804.6	-627.953	19014.6	15948.7	480.031
8407.35	8863.94	8812.33	20816.8	22123.3	8280.94	9148.13	13581.5	4156.88
9618.57	7242.59	7827.92	33907.1	18272.4	-935.688	13146	18134.4	9845.99
9977.94	12569.3	4484.01	14602.5	8902.97	9438.67	18297.1	16788.9	178.71
8924.62	3259.4	10175.8	18565.1	29408.5	-1185.09	13305.5	-497.279	-2202.74
10599.9	15277.2	5940.81	10594.5	35019.3	6636.7	4052.76	9905.38	10572.5
5107.23	7711.27	9296.51	648.25	23361.1	-600.425	23360.2	24578.6	5606.78
7380.12	9985.53	4859.08	26770.7	28221.8	2420.27	11597.3	17361.9	11242.8
9199.04	15270.7	6255.18	19855.2	24660.1	3730.55	6945.07	9083.47	3526.71
9707.03	12319.8	8300.71	1116.66	25888.3	7448.85	5737.38	25561.9	14956.7
7531.04	6664.17	5892.19	16126.6	25110.9	8835.81	8143.1	9403.83	6930.73
6276.02	15296.6	6067.11	18151.4	23101.8	9418.67	13454.1	27407.5	3737.41
9351.67	4018.68	9438.05	19386	23655.6	6928.2	16887.8	3480.04	6868.99
7173.03	7441.06	9843.9	17542.5	21278.4	-4579.76	2337.82	19850.9	-1468.78
13502.1	18405.5	9024.42	15165.2	11270.9	12067	22875	568.735	4597.66
7297.58	9761.86	7061.9	12125.7	37279.6	6465.56	1415.07	18105.4	5354.74
9063.24	14514.8	5941.44	7307.53	32080.5	4760.29	18135.2	23172.9	7552.18
11749.2	10899.2	11668.9	1241.98	27529.6	1464.88	28070.9	18171.4	-1228.81
7730.59	10496.5	9235.35	13266.8	29631.1	14130.8	26443.7	9355.43	9832.04
7506.59	17193.8	2700.53	37455.5	32628.1	10099.6	5635.86	19856.4	4274.84
9838.43	12323.1	8229.9	9106.54	21530.2	7700.31	17672.5	29437.1	489.364
6316.67	9773.55	4721.85	23006.9	15771.3	1732.42	3004.25	543.84	8886.53
10374.3	4813.23	5820.9	24109.1	22605.2	-130.36	19357.2	12695.4	21739.3
8337.5	19669.8	5064.81	12224	24204	2754.51	1223.08	29688.8	2156.99
7209.59	6602.9	7027.88	23404.4	11333.8	1514.84	12130.9	9736.58	5189.19
7875.4	13182.8	5644.32	2491.97	13302.1	3618.34	6258.12	7205.62	-827.375
7351.78	9301.5	8065.06	16614.8	11633.5	-2154	2094.22	21561.1	17551.7
8442.1	19604.8	4012.9	21114.7	11769.9	9890.16	-1597.94	21428.2	-1394.89
9453.22	7160.09	10738.1	15382.5	12612.8	3003.77	15056.4	4898.33	10251.4
9299.06	9405.75	7181.99	10863.4	20801.3	1232.52	6771.23	21959.7	13507.1
9588.91	7822	7821.33	18081.5	2695.47	58.6454	25612	21591.8	4588.29
10266	16123.8	1588.54	18834.4	31085.9	9122.54	2459.07	30059.4	1068.34
7480.46	6685.39	7861.99	19481.2	9160.86	5771.55	12096.2	25291.4	3142.44
9454.25	9550.34	5520.95	6666.16	28028.2	8255.95	166.837	28889	7920.26
12158.4	8747.32	8548.7	31003.8	28915	3329.46	16751.1	32018.7	1154.36
11862.9	5807.41	9388.14	3299.91	27183	2932.35	17133.9	25096	5308.48
11280.6	11817.2	6334.93	8909.09	19567	4052.51	3331.38	4373.98	2557.6
6161.39	9180.1	9047.12	22482.2	20339.6	3727.23	6447.11	21486.4	1310.2
13251.6	2881.36	6698.14	27183.2	31085.8	403.088	15654.5	18090.5	290.457
7459.69	12102.9	6334.98	20810	23921.2	588.242	8380.79	32810.3	5009.9
9691.27	8722.97	15982.6	27444.4	12437.2	14736.4	15213.8	2085.36	16469.5
7399.07	11989.8	5332.44	11374.5	24316.2	6150.22	11089.6	21982.4	11918.8
6832.31	19377.9	8133.38	27463.2	21423.7	-838.273	15965.3	4086.25	9812.94
10385	16109	8575.88	11878.4	6929.95	15501.2	17451	7802.43	8853.54
6912.5	5921.24	10386	17120.3	20463.2	1977.38	28502	25968.9	13128.2
9485.5	10917	8135.02	2543.65	30062.7	14055.5	9827.4	11179.2	1382.38
10732.8	6948.91	7918.6	23669.3	12047.2	2396.77	-1372.16	9571.34	9918.49
15926.6	14789.8	8031.54	8288.05	-485.836	10797.6	4185.69	14260.3	20283.9
6660.32	15180	7601.88	9252.85	22853.8	15085.9	12802.1	19912.5	3035.48
8788.26	10503.7	2734.32	19276.7	16646.1	3519.96	19994.4	10119.4	-222.839
8536.13	25440.2	9382.05	27229.2	17810.1	5947.61	16738.9	23656	2261.76
10303.9	4307	7438.02	16851.2	28903.6	423.488	17522.1	5534.74	17027
8438.5	7948.17	7849.85	19848.7	9619.4	4352.78	28449.8	25584.5	13764.7
10240.7	15069.7	4548.25	12297.6	20562.9	16900.7	7597.98	21041.5	-4030.6
12143.4	6414.93	7320.09	10215.9	19149.4	10365.9	9227.29	1881.78	11102.3
6773.2	8524.47	6550.11	19914.3	17721.1	3285.46	18969.5	12674.9	6256.97
13247.9	12737.1	8057.17	24692	14477.9	4629.55	17473.3	19882.3	-445.16
12152.4	17807.6	9097.77	19571.2	28708.9	-1497.53	25171.7	12570.3	10138.5
7222.99	10743.6	8454.75	22595.2	17140	15563.9	21391.6	21702	-877.34
10201.4	22840.7	12017.3	20501.9	23761.3	12680.6	18058.4	15206.2	12556.7
7787	734.557	5861	18421	7640.65	-303.225	1582.74	11375.8	-648.938
5225.42	-187.773	6858.23	27644.6	30890.2	543.192	11591.2	37278.9	3288.47
9056.82	8014.91	6911.09	27251.2	22631.2	215.337	13624.3	21568.4	1893.05
8666.14	7594.26	6912.57	8336.81	13503.3	-458.734	19008.9	7768.85	-3509.2
8287.59	9931.26	8033.04	23259.2	18932.9	14875.9	17463.2	9671.82	15683.1
12577.6	14861.7	10654.8	9065.52	18697.3	9979.52	14213.5	23863.7	10721.7
11083	8238.41	6786.58	13343.9	30362.6	4126.77	20226.6	15818.4	6351.18
9502.59	9353.42	6059.52	16977.9	38866.8	3049.46	3442	11914.3	2351.35
11225	11673.5	5543.35	10796	36842.6	5459.29	4332.42	25756.2	10249.2
13044.4	24335.5	9332.25	24003	25952.9	570.84	20692.6	13323.8	11156.8
9235.98	11792.8	5943.69	9793.39	28757.1	9575.22	21170.2	-46.9659	3962.22
10062.1	8245.8	10776.2	22906.2	18353.5	12686.1	15530.8	10284.7	10253.1
11776.2	10904.7	7632.98	5356.86	10284.9	2296.05	13928.9	4130.31	-442.356
9174.67	8107.64	10816.8	17193.5	14682.8	5388.54	17239.3	32980.3	2718.57
12848.2	10932.5	10324.6	13233.1	32348.5	6867.88	14564.1	14255	9444.45
10910	15549	6177.49	20773.7	3206.22	6852.92	13884.3	27056.8	-1359.22
6949.76	12573.6	5884.01	21189.2	24922.1	199.791	7604.45	26485.1	9534.3
13773.2	10033.3	5661.98	20299	17169.9	16927.4	27468.8	7460.88	13003
11998.8	11339	5259.49	19673.8	28270.7	6256.88	1194.92	22990.2	8395.34
13167.6	9566.4	5778	10019.8	26041.8	18912	-626.068	19645.1	1476.23
12437.9	10765.2	9146.25	26426.1	8652.1	10257.5	15823.3	26791.6	-1229.69
11391.2	14873.3	8232.34	7493.38	17030.5	-81.7557	11556.4	19500.9	7595.14
7490.75	20856.3	8963.94	19949.2	26087.5	10413.4	1101.96	19651.9	735.555
5670.92	11004.8	6176.45	4036.72	7703.48	5464.68	13587.5	13531.5	-2648.93
12818	12243.2	9825.21	12797.4	20083.2	4313.34	17564.2	17037.5	-1398.32
13873.4	8394.98	4402.03	4343.97	21511.4	4224.27	2078.05	20794.6	247.432
9283.67	8589.91	8479.01	14499.6	20948.8	7998.22	-811.422	21386.5	16137.8
5741.32	8656.65	9888.52	17389.6	25446	1589.24	13934.2	14406.1	5637.27
11859.9	11060.3	9730.47	18028.5	22058.4	18010.6	3984.91	5849.53	9170.65
10319.6	15324	8082.79	5215.56	15547.6	9245.52	25026	12649.6	10615.4
10929.2	13064	5656.89	17875	20168.9	-782.915	18224.2	24768.3	14100.4
7475.23	9247.15	7839.46	14458.7	15570.2	8827.39	8717.28	9083.71	15684.1
10234.6	5983.76	9211.4	18649.7	32206.6	10368.4	-1714.53	23219.5	8594.55
7528.07	178.123	7601.5	12858.3	20894.4	-213.438	11870.4	2334.71	1318.05
9134	10709.1	17111.7	18202.9	30428	10071.1	9769.41	6543.47	8302.84
9407.56	5651.56	7991.12	17387.8	17964.5	-210.287	15205.4	16910.7	8460.53
12674.4	4239.66	6802.43	16219.3	26807.4	5724.47	10439.4	20798.8	3882.43
7042.86	15294.7	7668.37	18033.2	26561	-1537.87	30173.2	16022.4	4848.81
11177.3	14853.7	9562.28	24949.7	4408.45	15111.3	17419.2	9876.34	9832.83
11414.1	8679.68	8272.86	17329.2	27316.7	1744.09	9715.75	21309.2	-433.028
11015.7	9577.63	10152.2	32466.3	18363.4	8322.79	16332.8	27617.2	7415.35
10442.5	7402.55	7021.06	6467.97	29625.8	11136.6	19691.2	17924.4	13799.6
9948.62	10844.2	7272.46	17374.1	20273.5	525.312	8029.76	29373.5	7492.42
9343.01	12077.9	6006.74	25952.1	13404.4	904.031	8005.35	11246.1	3321.62
5699.76	13947.1	6298.68	7720.67	23771.6	20456.2	6276.26	11241	8121.94
11449	7305.31	6809.26	25431.7	23764.1	348.302	16086.8	19889	5739.85
8583.56	7994.66	9842.75	18034.3	24605	5202.22	20758.8	21979.5	8777.62
7923.38	11698.8	7009.08	4433.03	5020.19	-1141.34	3310.89	28744.7	5373.15
10797.2	6869.22	6601.91	24813.6	27149	10123.5	9879.28	19986	12197.6
7714.92	19479.1	5927.05	15065.8	26993.3	14985.5	21633.6	18728.4	12901.2
9150.04	7211.58	6878.63	27809.3	13757	7300.67	21532.9	20993.3	10032.8
8923.22	9326.02	10364.5	9093.34	22955.2	-1106.23	7525.03	9342.39	-1210.18
11218.3	6310.01	7592.11	21095.6	31844.5	641.28	12379.9	26382.4	8852.09
10375.1	9141.53	6835.76	19847.3	25942.9	3659.45	23481.7	-973.5	9272.64
8835.88	8940.79	6815.35	4279.98	3188.4	7289.39	11846.9	22312.6	443.29
12716.8	16712.5	4517.36	668.734	15468	7979.18	25845.4	19003	1139.73
8180.76	15154.2	7540.21	16895.1	17206.9	-891.369	28206.9	24337.8	14844.5
6937.69	7807.9	6978.32	45078.6	16138.5	11112.8	5772.67	72233.6	-648.313
5698.3	10233.4	8806.06	25045.2	18148.3	10586.3	8110.44	7897.63	2659.2
10491.9	7569.86	9912.97	387.525	31913.9	-440.714	4824.83	6043.92	6989.5
7985.46	6590.41	-977.222	15527.5	13420.8	24611.2	9380.57	10160.9	208.182
9047.07	11587.4	4292.5	9010.72	30810.2	8804.43	13953.6	19982.1	15585.6
9327.21	21249.1	5971.62	15823.6	26895.8	8045.53	-440.196	17287.4	11448.2
12687.3	25468.5	10443.9	211	18260.6	2927.24	16269.8	7747.3	-793.043
11815.4	7543.17	8360.79	8233.55	20193.8	2020.87	2628.91	18145.6	-395.75
5903.96	20456.7	6569.59	18832.6	32561.1	9845.2	13412	21857.6	-186.473
6443.43	9414.33	1256.2	19031.5	17626.8	15247.8	8159.88	12652.5	17461.3
8556.02	7518.02	7987.51	24169.7	758	9851.74	11266	21148.1	8853.61
9970.69	18057.8	6647.45	10861	19305.6	-224.067	23462.9	6559.14	7035.75
8803.2	5916.82	4347.31	11818.3	18964.3	-408.333	19121.9	8752.21	7899.91
7747.93	3989.35	10338.1	13192.2	29573.3	3105.83	11042.9	29924.6	5567.61
8670.85	10645	9669.57	-170.411	13966.1	16036.2	-1010.67	17649.6	-1021.62
8841.75	15823.4	8404.08	7620.2	22782.5	38.8256	24997.3	30156.6	7500.19
9957.11	11442.9	8317.84	11965	24162.8	2170.15	11577.2	22882.8	-1288.14
8565	10312.8	9286.94	19145.2	20189.2	8073.72	18808.4	6212.5	4850.51
9919.1	9253.15	6745.82	21885.8	29208.6	10901.9	38935.5	1056.71	6354.75
11594.7	11216.3	8355.65	31198.4	34133.6	20230.6	12406.1	9493.56	6674.86
11301.3	26025	7381.84	17005.5	14232.7	10118.5	11636.3	7922.56	13300.6
8777.44	15325.5	1177.68	6774.48	13458.9	5877.17	3313.1	19822.6	9310.04
13847.2	10901.3	6814.73	16610.8	17050.6	5683.73	5364.34	18377.1	5821.5
7958.16	19789.5	8119.54	15889.6	29509.1	9929.71	-97.3466	28730.4	3320.98
8782.12	10303.8	9848.08	17959.7	22008.9	-271.167	16864.2	18337.5	23625.9
8090.79	7868.31	10843.3	209.644	9021.47	14343.9	8466.92	16268	2681.23
16086.5	14170.7	6710.11	27708.2	21255.6	1676.89	-227.862	23902.3	7159.62
8820.38	9343.68	6914.84	21627.2	17972.9	469.2	14441.5	18815.8	286.505
6126	5085.56	6338.6	25446	21104.5	13545.9	14531.8	21418.5	8527.65
8510.97	6476.38	8958.33	27286.9	26692	5381.91	-520.844	23561.8	2522.8
7746.79	10271	8738.69	1702.7	28349.5	1563.42	16526	20209.9	1339.03
6931.3	10471.3	10133.9	18041.2	27492.1	3459.72	15857.5	28209.7	5517.1
8984.23	6451.95	8248.95	3057.15	12741.8	10828.4	3483.86	13712.7	488.234
9290.38	6732.19	8968.25	36270.3	19119.9	5452.21	22918	12710.9	3424.62
8049.78	10772.9	7477.36	22943.6	19572	11531	22630.2	12226.9	10426.4
7540.05	6639.94	10121	19097.4	13938.5	11149.2	13444.3	32124.8	3166.39
7311.31	12055.4	7129.46	21830.1	23453.3	-990.406	9460	14557.9	-1172.64
7199.16	9572.71	7762.91	23386.8	28026.6	5409.09	12163.1	17029.3	5768.93
10390.7	3657.6	6001.77	12148.2	15872.7	3610.26	9606.62	32967.1	15343.5
4731.51	12330.3	7670.47	16210	25382.9	74.8614	19324.3	8713.23	8383.06
10245.9	9700.99	7921.17	19353.1	24855.2	3469.62	280.416	1186.95	3718.38
10971.2	5755.4	8337	3465.23	27331.3	-654.083	-759.882	20243.9	-1624.35
8968.72	20547.3	7421.5	3832.05	35589.3	10239.6	26371.8	17862.9	7927.99
11193.1	9360.46	9051.39	10005	30296.2	-278.39	19072.2	30243.7	13351.2
8607.78	7458.79	4900.93	24712.6	10330	-993.5	15838.9	5082.38	-924.822
6734.16	11649.4	8363.99	5329.64	18399.8	143.704	3181.21	26067.5	6499.69
13895.7	7992.74	6346.26	29273.8	6824.76	776.72	3015.54	13667.9	2103.99
8151.73	16687.5	7228.48	3057.83	16288	7463.8	27899.6	13435.4	9498.17
7799.12	14158.8	9977.76	11021.7	8966.75	-776.698	-2425.36	21123.2	12952.4
9238.36	8390.32	4100.5	10775.8	29920.2	11526.3	12967.8	13132.2	9164.27
15620.3	6651.5	9090.88	11085	28858.7	4608.61	9706.76	23207.6	3514.31
11090.9	9467.28	5248.56	21937.2	5621.51	-832.535	14044.5	18166.5	-2553.53
7637.05	11303.9	5278.77	22212.4	7315.41	9376.63	25875.2	25026	6519.79
10473.5	5697.9	4021	11442.7	16465.5	-804.813	6054.72	8272.25	2465.84
5746.5	15416	12113.5	47638.5	14024.4	3153.42	15631.8	15845.9	25596.8
9346.14	9922.07	6089.16	9177.31	23802.7	9083.67	4508	11028	1448.8
7856.06	13216	8421.35	24513.3	35875.8	14561	10148.5	2487.03	21713.3
8056.56	14219.2	8179.28	16081.7	22147.8	9848.67	17730.6	10982.4	11986.6
7687.99	13327.6	7303.17	7865.32	10746.7	-1436.41	5907.03	22325.5	9891.85
8802.41	7253.14	9141.54	27801.2	30836.4	11835.9	-171.729	9989.64	9050.79
13929.4	22273.1	9565.81	21174.6	29992.1	-58.8031	24025.2	19953	14101.1
7519.15	13174.1	5049.47	20433.2	20455.5	4276.64	21576.3	3020.03	8898.77
8241.69	12204.7	7491.48	1912.73	23499.2	6796.79	301.872	2492.12	-1431.96
8108.83	9620.08	6935.22	10484.4	16065.3	-439.63	16152.5	13336.6	8272.61
7959.4	16634	6473.56	4952.41	18979.2	13612.1	6887.21	22129.6	8066.33
18208	11042.3	6061.01	17511.6	14176.1	9921.78	-1435.56	6340.02	8549.02
6707.45	15679.3	8874.32	12185.3	8312.23	8451.21	16449.9	14178.8	7131.85
8721.45	12966.1	10684	19320.8	21114.1	863.57	5115.12	12714.8	6023.34
8439.25	9417.48	8090.76	16462.2	30148.2	469.863	19246.1	7610.46	7116.91
-1055.22	7066.75	10700.4	7411.98	7768.18	-333.062	9100.59	16618.5	2054.78
6513.82	12741	11033.4	357.568	14379.2	80.1628	15410.9	24979.7	7573.82
11368	14365.5	7374.9	23851.3	13857.5	2540.71	27045.6	11013.1	9063.21
8512.83	9438.6	8231.94	5525.12	11079.8	7444.42	11582.7	4947.26	2160.88
9122.4	8324.31	5601.64	19537.5	24972.5	3783.96	1767.38	6319.53	-3045.72
10348.2	21658.3	6056	2821.34	10909.4	981.923	20176.6	3257.53	14233.2
7343.4	8610.55	6089.14	15722.9	19467.4	4896.11	13075.7	6716.57	10167.2
9811.6	13119.8	5823.26	9234.35	15092.3	12047.8	8815.69	7837.78	16154.2
11584.4	9303.33	6606.43	22146.2	19320.4	-1166.06	21587.5	12312.9	8079.55
8470.25	9428.89	4464.42	21972.5	1397.07	14155.4	284.214	30404.3	8613.69
9578.85	12318.9	11157.6	6873.49	11135	2323.85	9113.21	20516.7	7606.94
5549.27	7194.57	8531.27	3498.83	29901.3	12300.9	16285.8	19810	1439.69
10815	525.152	6200.15	7193.06	23631.9	-247.946	2592.7	20150.1	8383.76
12600.2	6641.91	5431	21213.5	19179.4	571.219	6587.78	8332.53	12962.3
10173.1	5818	7428.7	-317.714	17417.5	3789.67	21046.8	16668	6537.12
10482.6	18665.9	6441.05	13685.4	11338.5	2831.64	10821.3	23563.6	-563.25
12430.6	3618.11	6578.62	19735.5	34778.4	-180.666	23536.1	1238.94	247.082
6410.04	20960	5626.38	32643.5	15486.8	-417.156	-248.179	12914.5	17766.1
9172.06	3206.18	11239	15109.4	15147.1	-894.724	20199.3	29285.6	8854.1
7347.51	3973.58	8025.73	22224.6	17163	4377.03	16501.5	935.128	4225.44
6309.35	9349.14	6590.46	22599.3	23447.3	4144.75	1671.71	2428.22	18616.2
10888.2	8644.07	6018.2	13430.5	29996.1	2532.07	28312.3	20482.6	11971.8
12719.2	4428.71	6680.45	18931	24522.9	2807.85	37.0288	20278.3	7862.02
11846.2	9581.54	7298.54	24572	16091	1692.61	19133.2	9132.45	8221.74
8920.68	12978.6	6253.57	27834.2	19580.7	1153.5	20790.5	26916.2	10205.6
12454	9168.45	6833.46	19455.3	17510.1	-1426.41	7010.97	12362.6	-944.625
12392	12235	5478.39	21807.5	3804.72	237.128	19462.5	5039.68	13314.1
10524.7	12098.9	10630.9	-353.577	31040	1428.78	16176.1	20636.1	11953.6
7386.96	6200.44	3922.94	14389.2	19915.7	7254.04	-1775.37	24483.5	-51.1538
10435.5	9149.22	7448.46	1670.88	12470.9	984.05	17279.5	14449.1	7309.81
18009.3	19939.4	7220.53	38955.5	18609.6	3983.5	19350	512.519	12830.5
11599	20759	7594.88	19760.6	21527.2	3317.31	-262.48	16310.6	-1623.82
6976.86	6445.43	9881.64	20206.8	22120.2	6946.93	28279.4	10780.6	15888.5
8096.86	13408.7	10881.1	22844.8	26562.9	9194.56	6444.67	6565.11	4579.77
10690.6	9152.81	6257	9938.6	20477.3	2614.61	9413.3	19029.3	11222.4
8214.35	10970.2	9602.63	9727.71	24299.2	4394.67	1859.22	18776.1	9050.78
7601.81	3982.94	5974.92	29614.3	22277.1	10202.5	2615.26	2909.62	6274.76
9517.26	11646.9	6511.26	30219	18595.1	5175.56	4622.43	10188.6	7480.65
8545.94	10382.8	9568.66	13674.8	33014.6	11575.3	10393.8	18651.6	10392.8
5053.25	2536.8	7028.09	388.284	9817.5	-2477.5	-495.466	-1629.7	1149.09
8079.45	19074.9	7619.96	3383.68	24673.4	11563.6	14517.2	29613.1	7395.73
1941.93	6510.52	5500.56	30249.5	23605.9	9776	14334.3	36314.3	4918.65
7255.21	15575.9	8059.67	15269.8	6007.6	1483.43	24282.4	44.8571	-886.256
10994.5	10714	7587.87	19193.5	31867.6	1343.66	16462.9	27339.1	3133.44
9942.62	10865.2	8006.48	10279.2	17567.5	1401.35	21680.9	10577	10904.1
6122.55	13945.2	4913.83	18347	20281.5	5419.3	4561.77	5515.03	1037.43
13054.2	3339.71	4527.53	17203.9	14607.2	-469.813	13079.6	20612.8	-4446.96
6935.68	15216.2	8639.82	52955.3	15019.7	361.486	21629.3	1847.15	8635.86
6754.33	5387.58	8311.69	19364.8	16242	1732.4	13916.5	20206.9	18808.2
8237.35	17818.4	7118.82	5411.52	34347.7	2691.69	4055.05	11858.5	17465.5
8685.22	13750.8	8096.87	29818.2	28004.2	5996.69	29896.1	37414.5	14010.3
10042.7	2597.44	9748.75	19671.7	15828.5	1746.14	7809.44	21118.3	17503.8
11283.3	8976.92	7167.63	24253.2	28346.2	9075.49	19497	15321.4	5677.38
14446	12522.5	8265	13552.3	21555.4	168.178	6377.42	14513.9	15934.1
8737.02	221.478	7391.67	2302.87	30925.1	-1273.35	8479.11	11665.5	7510.93
6236.5	4339.14	8256.62	11645.5	21142.4	5165.45	8407.42	17403.1	200.056
10953.9	4926.01	6015.57	1614.64	30801.3	1493.26	22147.2	19095.9	-121.26
9378.73	7520.05	7227.32	16612.4	29609	25495.7	16282.7	20556.1	12199.4
10242.1	263.542	9255.08	6878.18	15658.1	8405.97	9149.74	4109.35	-1333.08
11128.6	9796.04	10780.7	6573.56	16117.1	-214.733	19637.8	9812.5	8699.83
7808.35	13111.7	8562.28	21990.8	23108.8	7673.29	17875.1	23296	6027.49
11284.8	17671.5	9707.98	9091.21	30253.6	2719.71	25532.8	17556.9	14215.5
10542.2	10503.2	9099.38	10802.2	15437.9	1833.62	23996.2	2318.52	6584.08
12062.4	7479.19	8641.61	2738.95	21437.7	1787.72	5559.24	7239.73	8081.75
6408.75	8982.49	6105.5	21478.8	17292.2	2027.72	19860.9	20747.2	8849.51
7708.96	3681.5	7057.89	31632.1	28889.2	8331.7	16012.8	5683	1668.54
11583.5	12115.5	6372.12	16643.7	19578.1	-315	21683.5	21397.7	-338.75
7852.11	5899.14	10782	8024.19	27329.9	-1077.57	15876.1	15262.9	1908.19
8955.26	12511.9	8148.22	14328.3	16481.6	11030.1	6344.09	16163.7	12025.9
8493.27	8056.75	8033.88	6104.31	34568.3	13885.9	6607.94	11874.4	423.985
8733.33	8000.75	9347.5	7255.22	32656.9	6202.61	9627.99	21304.5	-1366.76
5069.91	4180.11	8552.1	15940.8	20035.9	7215.65	14636.6	18059.7	6343.56
7799.26	9328.04	7764	15098.5	24736.2	6127.55	17410.3	16288.1	-623.059
6242.58	15186.3	6106.69	20330.4	9700.8	1388.79	1461.81	6841.27	-268.196
12128.9	7734.23	8158.1	9636.08	23321.5	6965.09	13161.7	22061.3	878.252
7980.86	9004.42	7211.11	403.857	27916.6	1114.12	14717.3	4154.74	12568.2
11641.4	9819.42	6929.95	20157	15838.9	5414.33	15294.7	19381.2	8353.32
9404.51	12068.9	9493.43	8608.91	22030.6	-950.406	14970.7	1307.15	3878.83
6368.85	5962.99	5862.41	12192	15992.9	11998.1	22697.4	17745.7	-2397.85
7649.74	6284.62	8753.18	13248.6	17520.9	4050.8	20331.2	26945.9	11678.4
11707.6	12525.5	4170.66	17385	30331	-2094.74	20109.3	14807.5	-1386.56
9935.28	4892.46	12048.5	20391.9	19417.7	25138.2	6453.01	15145	10940
11590.4	10693	12209.9	16877.9	26700	1555.85	15922.2	9274.68	1550.43
7299.93	9024.81	10542.8	19318	31366.4	720.475	22435.5	5051.26	10972.5
7639	8923.02	3694.43	15473.2	24855.4	-1231.78	7527.7	19533.7	14816.5
6321.61	10323.3	4423.15	27908.8	11867	2518.26	6651.77	27215.9	8713.28
9021.24	13003.9	11044.8	11801.9	29922.2	13780.6	-1579.7	22450.6	-1287.33
10659.7	8766.53	5482.29	16869.5	17479.6	8559.78	17373	15380	386.634
7163.05	6740.9	6464.41	7953.89	7292.22	4873.74	18449.8	21286.7	651.395
8712.96	7537.56	6854.5	1784.1	29349.3	11365.1	-1727.71	9809.6	-1679.09
10470.5	14833.9	5810.97	10567.6	13848.6	3085.57	22976.8	-1820.11	12882.2
9312.31	11195.6	7945.4	25974.4	14363.8	1470.92	23205.5	21837	-1645.2
10623.8	13255	227.995	18203.7	32307	2817.69	4478.12	13595.4	6899.43
12436	3606.74	-77.875	27139.9	18249.8	17337.6	19158.2	1346.7	11185.9
11532.7	-478.023	-77.9653	19262.4	19019.6	11100.7	8366.25	12439.9	-320.23
9101.38	5936.03	6025.45	10441	17818.3	6695.12	11967.5	19598	-674.61
9031.46	12694.4	12976.6	11679.7	11929.4	-343.291	16503.6	4919.96	-1562.74
9855.35	3851.69	9730.97	26195.8	18716.5	9178.99	11772.1	10114.3	3036.74
11141	4438.12	6003.3	13246.1	33348.6	8703.32	28117.9	19611.4	8867.76
9172.85	99.4965	7475.68	12412	19586.3	814.671	14433.1	17261.5	3529.46
8483.67	14382.3	7583.16	2149.45	13351.4	1149.47	1798.44	12933.8	-887.16
8276.12	8354.58	6502.12	10048.1	23642.5	-1029.44	3883	10574	16513.8
9026.85	20733.2	6936.24	17003	22681.3	-597.125	20711.3	11604.3	5306.29
6393.23	9787.94	6790.17	3627.11	21254.9	5465.06	17588.8	16963.7	-1320.97
5631.38	13362.1	7368.69	6782.48	20516.2	-216.125	27294	12325.6	9725.44
10960	5594.85	11196.4	21910.7	17570.5	4916.34	16005	28212.9	3195.27
14187.4	2771.2	8626.81	10348.1	29848.7	6886.84	1609.92	18254.4	5350.34
10592	12729.5	8240.33	12624	19837.3	1780.7	26753.8	12774	1711.3
10897.2	16989.7	7410.39	17434.9	26038	2488.48	25464.6	24807.2	6065.53
7937.58	1361.32	9225.32	7979.93	23699.7	6741.06	17415.1	5812.24	4201.93
11904.7	19375.6	4959.76	19119.4	16759.9	1801.44	3438.82	8248.1	-1812.49
8565.82	15605.9	7781.38	1948.06	30080.3	10857.9	402.649	6966.1	1523.65
6930.09	11081.1	6091.07	18538.1	6733.75	4409.26	18328.2	31807.1	6990.29
9293.31	11037.1	7161.65	28136.7	27644.4	-578.058	22973.4	12088.2	-238.694
9905.83	20971.4	7733.59	29647.8	28755.7	7652.44	11542.6	14631.9	11383
8125.9	9936.01	6548.66	30712.7	26012.3	-1118.03	24358.2	27165.8	8835.24
8778.33	8295.52	6774.3	14210	27488.1	601.665	3087.56	8342.51	4941.92
9559.69	9223.06	6937.8	11583.5	1877.29	5661.19	16373.5	22930.6	-219.013
10292.9	8258.27	5314.14	31328.8	15905.4	-238.916	13928.2	9530.19	9122.14
8042.26	12175.9	6368.58	20882.6	8321.93	-657.276	14216.5	15421.5	7583.62
4777.06	11411.4	8028.67	23779.5	12317.1	8700.06	11865.2	28866.7	1414.19
10396.5	8470.62	8230.38	20323.8	6485.87	5558.91	5043.55	14323.2	80.125
11805.4	8337.62	5923.62	19809.8	17248.7	125.559	4200.06	17694.7	826.105
807.394	8882.35	9870.44	14707.2	27891.6	3158.7	17817.1	13378.5	10629.3
11264.7	8906.89	7355.31	21703.5	24368.4	13295.2	8559.44	25143.8	6856.7
12167.7	9306.63	7088.39	5543.13	25744.8	2428.9	9576.99	7582.6	7385.37
8653.94	10681.2	3663.56	10605.3	25953.7	7640.53	10539	32468.7	-1577
8851.49	16063.7	8812.1	19467.4	23554.7	5696.19	7085.23	24231.5	8346.15
10779.6	15866.5	9773.68	32824.2	22523.3	17903.8	13110.1	19468.4	10628.5
10565.7	6376.04	3871.16	24366.7	8702.47	10463.2	4656.27	18456.9	7631.03
10933.6	3909.98	4785.63	34935.2	4678.12	625.471	21728.5	1781.31	14685.8
10781.2	3213.49	5680.45	1630.29	23607.3	10254.6	7065.85	19311.9	9037.75
10044.2	6209.83	7211.97	12790.7	35263.8	7104.75	33898	29514.9	7132.83
7185.83	10424.3	6337.17	18962.5	2404.29	315.387	10797.5	15181.5	-239.214
8061.4	21098.6	9267.88	1482.02	12981.5	9916.52	33508.9	14310.7	8083.24
5305.51	15328.2	6366.03	10350.2	22905.1	9884.24	20681	12893.6	10871.8
7188.29	8708.33	6841.45	22544.9	17747.8	9444.75	10017	33363.5	10799.8
9628.17	11640.2	10768.8	21583.1	12089.3	7643.74	13919.6	20444.8	9121.42
12600.7	9023.82	6125	26192.9	32459.2	580.671	23539.2	12972.3	18336.3
8732.6	16945.4	6608.82	12795	12015	4611.75	16995.3	13643.3	21391
10642.2	5154.15	13410.8	18021	21963.3	1848.04	9592.64	17123.7	-1440.95
7673.32	13132.5	8652.65	12208.8	6778.69	-1035.02	-49.1016	2333.59	5881.36
8289.45	2915.98	8781.6	10263.1	28340.2	10143.6	14893.1	15752.9	1369.36
9847.82	2298.33	7590.77	13558.9	26071.1	6158.83	8529.04	12500.6	14383.1
6319.6	8466.58	6564.53	16426.6	25045.9	10555.4	11183.4	5210.37	9394.74
6441.89	7001.27	7984.44	18907.2	14338.1	-1010.96	17110.4	7463.5	14713.1
8745.98	21407.6	8763.62	10360.8	18764.2	8242.6	19214.9	24260.9	4561.07
7186.16	14108.3	7421.36	17530.4	22698.4	4684.56	10290.7	12287.9	8887.15
7607.51	11131	9237.29	18908.7	8425.06	12795.8	32815.5	6775.98	1803.53
11624.4	11764.4	5142.66	18602	10634.9	-1588.48	29769.2	2330.82	11444.9
8185.12	9817.44	6633.28	18365	23269.8	-345.954	15378	14818.6	214.981
11546.9	9600.69	6752.62	6460.77	26659.8	11138.1	7676.67	7334.48	9723.06
10339.9	13175.9	10174.9	22057.2	18858.2	9168.43	25305.9	33617.6	2498.93
12403.9	7637.88	8408.39	28765.4	21092.9	9432.13	1519.9	32622.1	8106.51
11495.5	9736.31	9786.86	9930.67	16081.7	9441.15	13485	-426.363	8192.08
9168.29	8878.77	7450.99	16003.2	4558.39	2465.8	10131.8	13403.6	693.28
7786.55	3661.72	9774.4	15255.8	31096.5	1415.33	13107	27337	629.938
9019.05	12244.7	4805.03	24465.5	19295.2	-1488.09	313.183	14862.8	-2177.85
10182	4533.12	7958.88	-927.8	28334.8	7115.66	16309.8	34616	8913.58
7192.75	9693.15	8528.88	25393.6	21688.4	8090.95	15153.5	28334.8	-2320.56
10691.7	10463.7	1549.93	9993.48	18606.8	3412.56	19082.4	19953.7	11223.2
9966.2	12628	8459.32	18152.8	18893	2389.13	16838.3	9872.13	10376.4
11543.4	5705.49	11250.2	22450.8	26690.2	7968.88	5352.16	5904.31	8524.44
3633.48	4080.42	6659.96	14288.9	26952.9	-217.122	17803	14063.3	6563.45
8381.05	8387	5113.99	18457.9	25440.2	-249.821	9834.97	19117.2	12129.2
13770.3	9033.49	2601.43	14301.4	10955.4	6193.48	18575.7	29969.3	7674.61
10444.7	13231	10147.6	18580.3	31435.2	8376.36	7089.64	15066.1	5616.01
8288.44	8034.81	5840.11	20403.3	25517.3	17253.1	10142.2	14681.4	-1886.03
8543.45	523.523	10074.6	4962.11	18490.9	-113.878	14709.1	15922.4	12779.3
10437.1	17964.5	7329.62	18939.5	26890.7	3184.35	30473.9	12465.8	-3379.25
6696.56	7596.51	5506.07	21390.6	19148.2	2236.97	17543.8	13132.5	13025.2
5288.91	10715.3	6262.46	26411.8	12493.7	6833.2	17336.6	9753.27	1705.79
10016	6204.06	5863.62	16051.5	18268.7	5763	11888.9	3571.71	11801.9
7377.6	8271.04	4847.19	16031.1	20969.9	2168.45	11848.5	15621.6	-1672.37
9463.05	11770.8	7484.54	8616.85	24338.5	11059.9	15546.5	5132.27	13186.5
9310.54	851.649	6819.01	21730.6	12818.4	7363.1	12848	29529.6	14199.2
6177.65	8007.08	5795.02	23998.6	11863.8	4199.06	17065.8	2237.62	336.714
11543.3	5110.31	9508.74	18478	26659.5	-818.125	11939.5	10693.3	2382.38
8126.62	13711.5	7743	12192.6	23408	9350.56	19948.5	17930	19562.7
10904.6	7525.92	7186.47	16346.4	34699.7	11282.7	14831.1	15241.2	3078.47
7329.5	9314.53	9822.93	30688.1	27268.8	10240.5	22980.1	17139.3	485.616
16437	-1326.31	9517.86	6426.26	34128.7	7894.12	444.84	33034.3	7615.94
13233.2	6167.21	6619.88	13956.3	21464	9415.94	14410.2	16137.6	8800.45
10557.8	12386.4	6681.43	12556.2	21235	5651.22	7165.64	14615.9	758.25
10470.4	1302.55	9828.97	12344.5	5278.89	4839	8668.93	21881.1	5144.45
6963.49	18780.2	6332.4	14243.8	20198.2	9209	18557.5	17444.9	15054.6
12801.9	12327.5	4747.07	16924.5	28840.5	-1048.95	8472.88	18344.3	-1729.9
10332.3	4197.99	6324.93	14981.8	49622.6	953.203	10259.2	1358.28	9158.97
8208.71	9478.54	4969.29	1034.42	12080.7	154.764	14835.7	24431.5	7456.41
270.287	22638.2	7050.76	16956.8	36358.3	4156.23	7333.2	19464.7	-1272.81
7682.19	8607.88	5943.73	17588.5	15350.6	-241.847	1386.95	28217.2	12647.6
9909.06	15131.1	10073.1	19875.1	42826.3	10103.5	14729	3064.54	-685.972
10076.5	7054.84	9211.56	17078.1	15674.1	519.64	9870.51	11230.1	10881.9
12907	8693.96	5749.08	2006.97	18907.8	-709.2	3708.44	18808.8	10919.6
11055.5	14510.9	11557.2	23131.4	11890.2	2474.46	26697.8	2724.56	20096.9
7436.44	13110.2	8700.78	18284	22035.2	3966.67	8269.26	19016.9	-1577.05
9516.67	12056.1	4211.91	13118.1	27285.7	3112.29	4270.92	13032.1	1250.97
8589.16	6148.42	9226.05	14830.3	17316.3	7126.8	7189.77	3177.43	-796.215
11472.2	5071.49	6519.84	19857.5	18837.9	-1962.17	9752.93	23728.3	403.081
5993.79	4100.72	4573.85	6885.56	23283	3208.48	14920.5	5596.24	6882.5
4491.58	1245.3	7594.01	12759.3	28868.7	12737.1	19085.6	17898.8	7456.41
6843.79	10909.3	7583.53	12043.7	24150	9330.78	28010.6	14468.9	6589.8
1737.28	7614.17	7292.72	19421.2	18072.7	12106.5	28483.5	8215.79	2273.73
9258.67	10735.4	8509.22	20449.9	23395.8	4116.29	20902.8	19512.7	6846.15
9011.25	9249.93	10440.1	20603.5	14172.6	9353.58	-575.487	9987.73	-74.4744
9824.32	11857.3	5840.09	14212	24327.9	8420.08	16679.9	25160.3	-1788.94
11887.1	8740.95	6966.14	27722	19359.7	1732.32	26576	26589.2	-1950.17
7804.57	12138.2	9686.75	28900.4	23816.9	10209.3	10313	18315.2	4151.33
11580.5	9329.76	15739	20480.5	39072.1	-33.587	16998.4	7649.34	19124.1
8475.94	11317.4	7991.58	21123.7	9164.36	4413.38	15086	9808.26	-2153.83
8434.25	1341.15	5373.17	24996.4	22805	9895.64	8239.23	11419.7	8066.33
5857.73	6802.51	6140.61	15751.7	29069.7	10070.3	6479.48	20664.6	9085.33
12124.8	10517	6147.9	30846.5	19161.6	1552.69	12050	7319.44	16082.3
12880.7	15465.1	2986.86	25878.2	32081.2	13280.7	7458.86	11857	39886.5
9769.8	20419.8	8441.85	19963.2	12033.1	-399.86	23415.5	20526.8	3194.86
7457	5534.94	7080.35	8672.78	25044.5	5589.35	5030.37	10466.6	8460.02
11267	11260.7	6199.64	14781.1	12677.3	6620.01	9327.76	10604.2	4132.39
10647.9	9438.81	7204.29	14909.9	15196.4	616.016	14465.2	14600	10637.7
7209.55	9055.64	6871.15	23864.9	22186.2	10516.4	18724.3	14610.6	-2233.63
10871.3	4406.12	9038.24	18987.8	15253.5	1855.55	18880.5	13851.6	3675.68
9768.23	1748.5	8701.67	14859.4	29119.9	-786.55	247.854	29.8781	-544.253
9314.19	10455.9	3920.86	20362.1	16182	2979.43	4616.71	19696.8	536.189
12732.8	5236.26	4583.46	20349.6	25902.3	-297.284	15569.1	6526.87	-1264.2
6483.08	6492.69	5223.4	23471.8	24061.7	4759.27	21340.9	553.837	-904.78
9556.88	9012.82	7268.8	11716.8	29400.7	1722.1	22925.7	22447.2	-1290
8016.85	22059.1	6175.91	19864.3	10929.9	15350.8	-90.5156	24884.7	2174.25
7656.72	4793.01	7601.08	16627	31624.8	858.574	30799.7	1648.49	7315.81
8053.25	9231.56	5946	21742.3	19761.3	-799.917	6904.9	27310.6	9413.76
6927.84	15366.5	9862.66	11368.6	27458.4	743.611	29476.4	26963.5	-1434.02
11388.9	6917.85	7735.45	21321.6	31520.4	164.375	7232.33	20271.2	7761.56
8409.31	9893.46	8245.92	16370.9	-439.867	3483.07	12736.2	5218.26	7800.43
7125.75	13934.1	7533.57	2274.67	12353.3	16074.8	6753.58	13143.1	10077.9
10242.2	4926.88	2229.3	8991.76		-49.0233	918.469	11405.8	5844
10544.4	4328.26	11334.8	20161.2		32503.7	11854.3	12605.4	8975
12192.5	8742.47	10449.8	649.928		11541.1	17837.8	5080.74	7731.83
7922.55	14071.8	3070.43	14405.9		3954.28	-1146.25	23967.4	-988.221
9624.97	18524	3944.52	11977.8		1193.69	-172.866	15231.9	6245.12
10515.2	16987.5	3514.36	11255.9		1391.18	16410.8	12100.6	-731.617
8902.47	5614.18	6651.56	18143.4		467.143	11264.4	15055.2	-771.881
10879.5	256.17	5959.27	1371.55		2013.54	26845.7	32463.7	7947.66
9123.5	14165.1	7947.6	15975.6		6157.12	13575.7	13968.7	8046.41
7827.95	13413	8963.97	28250.6		15894.1	13444.7	14293.1	6546.09
8644.73	12777.9	3858.26	18562.8		8501.25	1940.35	24494.5	-1791.87
7953.8	11370	8009.93	21133.1			1306.91	11918.1	4383.13
8484.86	3897.43	6555.09	31112.5			10753.9	10050.2	-376.255
6707.78	8922.48	6350.37	16964.3			15168.6	29063.5	9839.1
7654.96	-64.9444	8232.31	15473.9			25184	22013.3	13837.7
8185.27	18133.5	5935.93	15596.7			10338.8	19168	5054.58
8511.14	7923.18	5273.46	16439.9			17299.9	17705	12873.5
10024.9	4737.47	9608.94	12379.1			13431.9	6080.07	2469.29
11696.9	12321.4	5334.16	-444.261			21708.5	-2494.16	-268.04
8714.86	7908.97	7336.72	17898.5			23538.7	16370.7	849.975
8500.9	14268.7	6921.2	21728.6			14187.8	25639.4	-114.009
10514	4726.31	5951.82	29237.1			6760.34	13311.9	-467.827
8843.75	9954.68	12587.9	4106.9			15636	9057.49	7083.88
6243.27	11169.3	6662.01	18622.2			21077.1	3207.72
11841.4	7151.76	1727.55	6631.45			2089.17	995.936
8527.06	1654.39	3007.12	-1358.53			-5118.49	9575.3
11169.1	15472.7	7981.77	16793.5			587.128	14596.4
9385.8	8285.49	6585.19	28924.8			25108.6	17700.1
13796.4	14668.3	6543.57	23487.5			14786	12180.3
7459.43	9120.38	8189.69	18035.2			-607	3482.24
10058.3	12752	8248.09	18639.6			29461.9	4656
8972.2	11193.7	9059.11	15952.6			13290	7361.73
9518.45	19586.2	12940.2	21306.5			20611.9	21766.9
11599.3	13552.3	8041.75	22931.8			16473.4	11185
5087.55	4838.83	5003	20032.8			22674	8628.16
8340.31	7783.13	6346.78	3671.28			27053	-1181.12
5459.32	4626.21	4835.14	24827			11254	3897.03
9649.77	7500.28	8140.54	13097.4			18731.5	20519.3
6558.52	3595.73	7507.71	18862.9			15658.7	16573.9
10328.9	4505.79	10092.9	12431.1			16577.5	3145.28
10527.9	1206.51	7519.69	24439.8			7344.68	29632
7567.64	8957.52	6583.86	33.9014			6703.02	6560.53
10654.8	8329.96	7765.09	10664			1137.31	11608.1
9597.97	9456.17	5801.43	3019.33			21012.3	5284.52
7463.38	11984.9	7271	8108.58			15069.9	13074.8
11567	7965.06	1956.42	10214.6			21783.5	16141.7
8624.29	20808.2	7891.39	25890			13721.6	21858
9854	18258.1	9119.17	29612.3			20456.3	20170.5
11666.3	4454.2	8750.72	1044.11			18743.8
5721.01	17824.7	5573.84	22639.9			21699.1
9271.11	8255.9	6007.83	9502.07			16383.3
11066.8	8128.22	10710.6	15294.5			18982.6
8064.1	19254.8	8447.43	17705.1			12712.4
8586.23	9641.5	5219.23	27011			11493
12766.8	14302.1	7072.07	19841.6			24215.3
7824.94	11250.5	8676.09	-618.125			3868.86
12203.9	11776.8	4674.89	19599			9183
8720.94	15202.2	7518.73	26585.7			48707.8
6823.19		5600.38	21647.7			14669.6
8545.18		5602.29	20516.8			18386.2
8313.55		6131.88	15890			20152
11145.2		2719.86	12420.5			27780.8
4860.86		9004.25	22015.9			36099.2
7328		9325.5	9115.59			12017.6
10412.3		9072.82	24162.9			11362
5676.05		6420.8	1523.09			6869.66
11687		6193.94	34979.1			8178.8
11146		6509	10209.4			362.257
7378.77		7404.13	23262.2			20276.9
11267.4		7937.24	4900.02			6630.9
11122.8		4676.46	30584.2			23353.8
10266.3		3841.5				-874.943
0.168605		2207.03				10374.5
8330.61		3877.49				16887.4
9531		6973.69				18453.2
12798.9		8104.39				9994.69
7688.72		9163.88				10203.3
9269.26		8117.32				2285.69
13346.5		9120.07				16177
11295.6		6622.03				25899.5
8869.01		9095.97				15184.4
12263.3		11430				16948.8
10546.9		5263.36				22077
10349		12254.4				25024.1
9596.71		6546.69				12244.5
10291.1		6780.88				6608.57
9858.35		8049.85				25187.2
7813.9		8190.96				8692.43
7750.68		4422.65				9278.43
11630		8496.95				5145.34
9096.75		9387.75				3656.51
8139.19		-21.6094				12449
13389.8		5720.31				21196.4
8838.81		7794.53				23110.3
9751.97		5958.19				16327.2
10156.7		9204.25				2336.91
11567.5		8094.23				-700.224
9041.84		11229.6				5399.47
8427.38		7754.26				16500.7
7823.67		13294.8				22392.9
7025.7		7161.47				-1145.9
5577.42		7024.97				19404.1
9677.27		5958.7				11826.2
8327.6		7646.37				6985.86
9851.8		6380.92				15329.6
13086.7		8593.77				25132.8
10184.1		5976.9				3029.6
11843.9		4958.11				6416.57
10741.6		12513.8				7369.21
9375.29		3163.25				-1265.33
7185.51		8357.29				23465.6
5662.33		10938.8				17402
10475.2		7878.03				-888.716
10829.3		9073.56				15584.9
7492.75						15303.6
10238						19118.5
1290.85						7089.07
4763.56						11227.5
7347.93						17961.3
8512.78						28350.3
13285.8						-3740.6
11351.5
8142.22
11645
9909.41
11688.7
10795.9
11858.8
8797.1
10507.5
11880.4
11219.5
7219.29
6770.94
7555.03
9722.32
10191.2
11374.6
9876.19
14357.5
6591.33
9593.26
7871.12
10162.4
9316.33
8680.75
12332.1
11052.5
8697.58
9309.75
14130
9167.4
8290.73
10907.5
10156
8858.97
9280.89
8339.17
9338.1
10731.4
13930.7
13520.9
8668.59
3126.15
9676.54
9266
9865.14
8211.99
5800.12
7463.25
8324.65
10537.8
9630.56
6253.89
9452.42
13012.5
14947.3
9743.25
9746.33
7543.12
8138.59
12609.2
8778.51
6400.4
11312.7
8489.4
13379

## Sheet: s3b right
Wt log	RAD52 log	SPT3 log	Wt 24h	RAD52 24h	SPT3 24h	Wt 48h	RAD52 48h	SPT3 48h
7938	9327	7010	10478	19793	4177	12093	13772	6395
9135	9600	7308	16127	21588	4808	13624	16140	6066
9160	12146	7648	10655	20051	3555	11610	17360	3450
9036	9393	7108	15735	20117	4747	14035	4843	7838

## Sheet: s3c tom70
Wt log	SAC3 log	Wt 24h	SAC3 24h	Wt 48h	SAC3 48h
1109.56	3856.88	10545.2	13661.8	69739	24146.9
5561.77	2873.98	4917.92	29322.6	32104.9	22504.7
4499.92	3830.67	26040.1	1530.95	33381.3	24766.9
-242.485	2840.46	11619.9	9992.62	21671.9	9974.54
2703.52	2808.93	19382.3	4727.21	26163.3	15575.7
4063.49	4105.45	15375.5	5727.64	30238.4	2781.51
1530.41	3344.23	8149.69	5057.19	19381	3384.84
2595.74	4371.45	6388.81	2545.5	11576	6477.28
2376.48	2029.93	6155.51	4988.82	49074.3	2306.1
2553.95	1746.66	8349.99	4155.66	20581.1	28403.5
1345.91	3724.42	21113.1	11049.9	36900.2	3217.13
1415.5	3735.87	13215.5	15810.6	20955.2	3519.18
5685.04	4869.26	8781.93	7395.46	38373.7	4290.32
3507	6538.64	7099.5	1053.15	31878.8	26977.9
4392	2889.01	18357.3	6193.27	23232.8	17526.9
3480.31	3462.53	4454.17	4563.98	12729.3	16698.7
6179.22	3660.5	16107.1	1436.7	26382.8	10995.5
2552.69	2140.32	19624.5	10614.2	16931.6	16890.2
4678.62	1136.09	12495.1	9139.17	18716.7	19996.6
2363.65	3766.32	17722.4	714.439	20775.3	10333.1
3476.54	1933.49	24800.9	6803.81	36314.5	7390.3
3089.12	7598.75	6715.6	5812.86	30204.5	57604.8
2786.99	2456.88	7902.27	4084.33	59243.7	8791.48
-1447.9	1093.15	20083.6	371.372	31136.4	2595.29
2959.26	3425.93	21158	6976.12	11281.9	8931.79
3518.5	5035.1	18959	15361.2	7171.25	39659.6
2649.77	3523.32	18369.1	13420.6	15101.8	17121.6
909.842	3852.96	30835.3	4209.04	34812.3	59888.8
2131.2	2199.99	7149.3	4029.53	24687.5	1321.01
4747.79	-750.162	11440.9	3813.14	21889.6	8566.12
4053.95	2334.04	17110.9	1809	28532.2	2254.11
3066.57	4170.26	6561.21	12582.4	12450.5	5082.95
3127.59	5695.94	11548.5	5321.63	114492	1869.71
5105.82	1618.74	8613.65	2645.17	7635.38	1680.86
3957.8	2321.04	9576.86	2503.82	17679.6	1979.88
1895.75	2052.66	6469.53	3138.19	24579.5	14865.9
3426.14	4746.23	17266.1	1128.61	27195.3	5183.33
1357.77	1715.16	17172.5	12257.9	26796.4	14201.9
5045	3943.49	15743.8	6876.45	30035.3	14596.5
2812.64	10145.5	11836.9	10905.8	28298.7	16069.6
7214.56	3345.4	5603.55	9770.78	27622.6	3876.33
3392.07	4131.57	14918.6	619.216	30747.2	3219.18
4452.5	3085.82	29105.6	5003.86	14252.6	23434.7
3624.73	5446.2	8582.55	431	30311.7	14807.8
2899.29	1759.66	38463.9	1008.34	28064.5	6735.79
1162.73	899.415	3233.27	3647.33	55191	50257.8
5341.41	3339.79	10392.2	7979.59	29685.3	7327.67
5003.5	1911.23	19453.5	1855.84	14524	9472.2
1793.81	2459.44	6474.98	29093.5	37531.2	21657.6
6838.95	3985.53	7164.51	4751.48	20723.1	7732.27
3365.84	2750.84	5347.09	1843.01	21490	6183.05
1808.08	1571.67	19268.5	1350.75	7372.59	15652.9
2960.37	2819.92	62971.3	3188.02	56454.9	11113.4
5675.77	2739.27	23758.3	5530.9	9880.4	18592.2
4585.68	5722.26	8663.69	6308.32	17391.6	27659.1
1926.81	2170.92	4006.55	7628.81	33517.1	2858.35
4460.67	3845.03	8072.05	9534.87	46966.1	28963.8
1796	4068.54	6922.49	3258.24	30535.5	5143.43
1524.69	3898.83	8917.27	15972.9	17896.6	1479.73
2747.57	2980.4	4133.38	24871.1	24545.5	14604.3
4191.23	3674.57	3591.67	3700	14200.4	10827.8
4661.79	6314.92	4298.53	2930.1	18253.1	9666.17
2589.39	2009.31	20683.8	4806.27	41130.5	1643.77
5209.15	3174	4819.61	12765.1	60409.9	28213.6
4193.3	3245.94	17840.3	9519.7	42008.7	3835
5170.96	2098.2	5221.1	2406.76	24900.2	21614.3
1253.7	2847.82	35550.5	5060.43	20963.8	7101.98
2985.61	2968	12330.4	589.279	27677.3	10357.5
4603.8	4189.26	4301.7	11512.9	15559	6584.84
5270.68	3292.21	10925.7	6111.59	24570.9	4986.48
5995.53	1637.69	8380	3022.68	24433.8	14661.5
3105.49	3204.18	8954.69	6646.77	19484.1	21870.8
4056.88	2627.94	8913.98	22867.9	21573.9	14408.9
3397.96	6201.91	14716.8	7933.32	5106.27	397.596
2698.04	277.778	15284	7258.08	11153.4	6364
2589.28	3576.82	25485.5	10991.2	17903.8	14244.4
1459.79	3537.11	11065.6	12337.6	32270	9973.13
3050.5	4442.31	2135.7	7912.91	33544.4	10034.1
786.786	2745.63	17143.3	7674.9	3899.28	10372
2540.11	621.958	18846.9	5053.03	40765.3	10620.2
4448.11	2712	6342.73	7225.7	33747.9	10068.6
3382.12	0.94697	2875.07	14893.1	26875.2	17007
1898.46	-1170.72	24430.4	479.317	17083.2	7588.64
2813.88	2847.69	5191.17	1865.58	12514.2	35617
6459.06	3855.89	41592.2	8385.19	30519.2	5075.86
2659.99	1804.52	6796.57	2872.26	39211.6	6807.16
7739.85	5145.06	5472.48	7344.83	45016	11734.6
1395.75	4320.62	13453	4585.05	27467.3	13122.6
3119.31	2997.43	35377.7	9870.46	40205.9	456.273
6211.92	2211.97	14514	6527.65	35986.4	18730.4
4533.05	2632.3	26572.1	5199.23	17617.9	5169.68
1283.01	2277.59	9779.96	2831.6	17681	6678.31
3980.75	3358.37	9103.6	27034	17368.7	46958.2
1673.86	3955.82	5903.56	6318.23	57733.8	9845.69
2945.03	4293.93	9639.96	7340	38030.4	23641.7
2304.92	5457.45	9690.99	12626	18619.2	4260.45
3107.79	3790.06	15221	11816.8	19596	6674.53
5321.16	2056.94	7792.63	16127.5	12098.9	18347.7
1720.14	2281.75	19871.5	7852.48	19227.7	2346.24
3942.83	6889.8	14052.5	29236.7	18284.2	7626.03
1594.63	3138.7	23268.2	3736.32	19246.6	8529.36
3630.96	2405.6	15191.3	10533.6	23658.2	23220.4
1751.51	2296.98	34703.9	21007.2	20146.5	7466.69
2064.21	2774.15	20195.1	4579.45	9163.69	11937.8
5278.09	4533.3	4640.77	7904.71	20802.3	16252.4
5680.86	6912.21	2284.81	17937.6	30868.9	21539.8
4660.11	6428.53	11303.6	6130.59	66104.1	8284.07
2783.88	3656.47	48311	1674.04	21869	88.3714
1969.25	2674.88	2411.17	18341	29629.5	3585.45
4333.62	3261.1	8591.24	12370.5	430.707	26526.7
5501.63	4160.6	39485.7	1169.89	16210.5	3406.76
1606.62	4806.46	12688.3	10797.1	27597.5	3878.21
1052.04	4685.92	14452.1	3120.96	8859.17	8367
1840.79	4797.7	15218.2	13984.7	32614.2	20491.9
3308.48	5810.91	17626	15004	25016.3	4605.64
3044.77	4965.46	21035.8	3511.74	23687.9	14685.2
2757.8	3220.18	4545.21	3355.92	3533.5	3667.82
1032.99	2229.69	11740.2	21320.1	46082	2299.29
3422.57	3657.7	29941.4	30704.3	20922.1	10191.8
1449.1	3298.33	5325.54	9076.7	16013.6	10241.1
1574.64	2283.31	37077.1	2936.1	10762	10302.4
3355.19	7090.1	10616.1	3069.72	6992.73	38100.3
4002.24	2145.49	18774.2	155.943	33240.1	6815.09
4943.18	4641.29	16784.1	11253.3	11110.7	16246.1
3619	4660.82	6011.08	6688.39	18304.8	12942.3
1905.63	4910.07	1825.43	12523.1	38609.8	5253.59
1393.03	2337.19	4504.56	7856.15	33446.1	31285.4
1137.74	1437.27	24738.5	10627.5	24236.5	11365.1
4228.4	6303.65	25208.8	12364.2	43244.8	4404.01
4008.27	611.433	22135.7	1668.26	24205.1	4972.18
4645	2442.22	8745.61	20033.1	34136.3	11504.5
4191.96	2686.39	7136.66	3551.66	33683.7	5339.68
2478.71	1225.9	26189	5607.97	32713.7	12787.4
4497.59	3924.06	8279.42	4937.75	5905.96	4856.25
5230.48	3642.66	8096.19	13074	21705	5786.52
1639.69	4736.77	10070	3775.9	25841.1	12870.6
5929.45	2117.73	5818.03	3388.5	23452	1098.79
6412.14	2892.59	14859.6	3620.26	14978.1	1242.66
2922.67	2777.92	11937.9	20344.8	41091.9	23523.2
4865.99	4368.32	7887.77	8821.4	21992.8	13707.6
11285.5	2360.11	13370.3	1527.62	6933.26	11186.3
4235.94	2698.82	8067.43	584.471	22858.8	5454.23
5392.9	3944	13584.4	10771.1	23169.9	10111.1
3074.7	4119.49	20752.8	2943.45	38458	8053.63
4289.64	3274.22	10031.8	10599.6	8211.16	6082.58
4656.19	5314.9	26158.5	7488.6	11161.9	6026.88
1468.34	4136.87	21121.6	6552.35	11337.7	13775.1
7233.27	3938.88	15379.8	6140.96	10759.6	16456.1
4460.93	4660.3	29642	48370.8	45713.5	14875
5252	5618.32	25717.3	1400.49	29615.7	11180.5
2681.74	2018.84	7177.45	3225.66	23290.5	3100.16
3753.53	2356.82	5418.53	4723.99	42976.8	10018.4
1816.36	2499.69	9055.67	10672.7	31515	10094.2
3498.27	3322.02	53343.6	5344.52	9221.02	4391.79
2899.9	2367.02	11633.3	6415.98	44295.8	2744.18
3384.39	5415.07	6600.26	1362.08	24437.2	9090.17
2205.12	2834.26	20202.6	6054.13	2634.55	4199.46
5854.68	4313.71	2941.18	27273.1	27595	8455.15
2146.29	3189.29	23032	20333	20130.4	2977.25
3599.59	3864.46	4593.97	18801.2	42354.2	2380.69
2831	3248.48	8513.88	12764.2	26081.6	12146.3
2416.02	7795.4	24086.4	5543.28	50639.1	13211
-1397.39	465.547	3763.11	488.576	11762	25350.1
3130.39	3784.89	16174.4	4301.65	15991.1	1164.24
4100.81	1986.4	29230.8	24866.6	25959	6531.08
1449.73	2651.5	4166.83	7158.39	20205.9	9471.19
4553.33	3055.29	6618.73	7349.48	24487.3	2597.65
3324.86	2691.73	6988.88	59732.2	17187	6853.68
2908.03	2058.3	7285.87	24872.5	23288.7	7061.68
3872	4499.17	4687.39	5408.98	39590.1	13828.3
-54.2978	1881.94	12925.4	3288.37	26272.5	3234.53
1858.7	1324.77	70932.3	1875.7	27544.5	5067.38
-189.75	3235.63	4081.17	1948.85	28863.8	17424.3
3146.71	2560	33988.3	7798.1	32922.6	17444.1
2966.14	7818.77	5768.96	6843.73	6685.09	858.862
3232.5	515.436	9204.28	14224	18716.6	2513.82
879.125	3251.49	15393.9	7077.78	14097.6	14598.7
4600.41	2384	12228.7	10092.7	29166.4	2374.59
2207.23	2807.5	12248.1	2921.19	29790.8	17120.9
1771.68	-988.981	4456.28	14325.7	28767.8	8209.71
3414.14	4510.1	5715.67	12788	26381.5	5767.02
3995.12	4159.03	7737.06	2744.88	27234.3	41613.6
3270.24	5421.96	4205.4	10518.2	52901.6	45158
3786.5	5201.44	13609	7011.64	21484.6	1761.09
3226.7	3901.76	14926.1	6346.94	20479.6	20207
4393.91	2710.36	16977	17316.7	6719.51	7545.17
91.6154	5004.04	14106.8	1512.56	33782.8	2234.34
4170.87	3283.06	8601.8	6621.82	21122.8	2552.86
3887.77	4183.17	15889.8	2162.35	4773.57	2442.2
3950.88	1860.27	5258.18	13724.5	19839.6	14971
1109.14	4597.58	18586.1	6640.17	18603.8	3022.98
3952.46	3197	22709.2	7622.92	35514.9	3542.77
4886.43	3114.97	2449.89	1587.91	38357.2	3607.11
3381.47	4383.48	6434.91	13282.5	27618.1	11909.7
3270.75	4264.55	4451.12	10322.7	60244	1070.73
2268.31	5265.74	26468.9	1955.2	28451.1	24645.9
-1459.13	3640.5	9944.43	5406.25	6910.17	11872.9
1571.13	2766.1	30707.5	120.5	14138.4	1423.18
6093.95	6292.16	15713.5	10159.1	23109.4	11438.3
4393.65	2894.71	20241.4	16533.6	32720.5	2312.68
1419.71	3294.41	16648	6907.19	35617.9	222.652
1735.05	7131.98	10512.5	5054.63	31620.8	6827.19
4134.03	5324.81	1726.8	1827.67	6428.5	8602.3
4234	2134.89	15820.9	16137.3	30351	21629.2
3497.67	3608.17	10874.5	6248.8	26546.4	18280
3659.03	9524.43	9443.45	5248.19	27274.9	2081.12
4013.8	4880.81	10043.9	1642.46	10814	5803.83
1916.79	3200	9714.03	4453.5	35802.9	12295.9
3032	2799	23425.1	6968.43	24569.2	7586.7
2757.43	3789.61	20054	4924.19	23609	19135.4
2326.75	3302.64	3750.53	12917.4	16276.6	16422.4
3199.09	2643	7948.11	1800.8	21641.2	26896.7
2797.43	4248.35	3475.52	11425.9	42727.1	5444.38
6586.12	3055.64	6362.22	4467.33	13515.6	11138.4
2980.34	4142.76	30828.2	5669.53	36451.4	28598.4
4200.81	3205.88	62864.8	7810.3	21537.6	2184.9
3766.38	2861.73	8906.81	4791.21	37413.9	7514.98
2160.93	2477.09	10210.2	9057.03	35052	13420.5
4772.31	2499.44	6655.05	5055.73	30993	10207.9
3262.44	3093.97	7114.88	2196.71	4675.29	8624.08
4750.93	3516.19	16629.8	21.775	55113.2	11173.1
2834.94	3213.32	12262.1	3443.01	19313.1	15992.8
1161.47	4406.43	17385.8	8819.62	25528.6	12085.5
4721.86	3383.28	6113.39	2589.75	47475.1	5360.27
5685.59	4321.43	27531.5	12703.5	34289.3	21258.2
3879.47	3245.33	2840.1	4485.08	31508.5	8142.5
3783.21	4055.81	10696.4	5704.35	29687.9	2203.61
5455.54	2235.41	7267.23	5992.2	46241.6	4226.73
6169	2767.81	4166.94	4033.15	52095.6	1865.68
1752.59	7922.03	13121.3	4476.53	32075.6	5102.77
3146.93	3567.54	7237.1	6381.06	53613.5	6766.15
3757.38	3060.31	18987.4	12593.1	31386.2	10626.3
2922.33	4688.98	4668.09	12412.2	16212.1	5065.74
1472.68	2313.39	3503.37	17213.6	10378.2	51825.6
1327.79	3976.75	9887.19	499.719	26562.5	26939.9
762.529	2989.69	8350.08	12427.6	29397.3	19893.3
3741.42	3003	7358.09	423.469	35388.8	4202.08
10766	3557.29	10704.2	9621.7	3850.54	12272.8
3943.11	3872.4	27379.8	3827.63	42572.1	14415.4
6045.63	4700	25761.8	17794.6	17832.8	4389.81
3956.54	2503.09	19297.5	707.412	6237.06	6762.57
2105.51	2979.8	8335.11	6635.22	3572.93	9985.54
2777.54	9457.66	3733.44	6633	15224.1	10762.3
1594.5	2092.85	5116.08	10756.8	8272.27	11176.2
4340.16	5731.59	13435.2	5542.67	11808.5	13028.5
3038.68	2633.9	22901.7	8026.41	51744.1	6517.41
2476.78	2734.22	8607.67	15322	14855.4	11766.2
1193.44	3865.69	2707.1	8593.97	32031.7	15419.7
5497.26	2359.96	8458.51	11428	46919.4	26982.7
4116.55	7718.06	4796.89	4377.68	31343.8	180.331
718.333	3966.32	13595.3	16856.9	21082.7	36135.5
5861.45	3047.18	4934.09	10773.7	24020.6	5837.18
2744.74	6035.84	18803.2	2469.76	8171.22	9180.83
1507.91	3975.82	12563.3	1574.02	29016.1	14902.8
4281.58	3716.79	15435.3	360.741	17924.9	23303.5
6461.6	2316.59	9356.95	2603.73	29452.4	19182.1
4624.41	2797.14	14540.6	10773.6	2742.41	7677.98
1171.65	4112.53	11550.5	5057.39	16667.1	2316.82
3132.39	4217.3	12225	4610	492.404	9298.16
2287.32	2857.24	11499.7	6663.02	92061.5	8209.38
794.1	3439.66	12883.7	26563.3	29298.1	16703
1611.79	2198.32	3672.99	1359.56	18548.4	13131.4
5234.22	3228.74	8457.86	7525.53	29047	6815.84
4968.75	3468.31	29047.3	8207.81	37861.1	6568.57
2432.37	3791.86	4514.93	4858.3	36502.6	21634.7
4905.16	2712.15	5709.06	6669.71	22550.6	3634.63
5130.64	2213.23	18797.9	3403.95	26487.5	7412.49
4586.31	3153.67	17962.3	6779.72	21501.8	2846.56
4898.5	3200.62	4122.43	14879.9	43812.4	15795.5
4006.09	3424.75	18316.9	20172.4	25807.5	38084.7
1230.43	1833.76	16518.1	10271	35480.7	2676.65
2432.58	2420.57	32537.3	2222.72	46837.9	3592.89
4368.11	2379.57	28265.3	2880.56	23339.5	38059.6
1194.89	3346.99	6884.19	16601.8	24772.8	24090.1
2864.25	3401.56	5567.78	9720.83	10978.7	5026.83
4418.09	3341.46	40350.5	4894.71	39248.5	36739.6
1819.16	1602.97	3424.01	2504.12	34535.1	6771
3739.76	11890	8965.65	9647.51	35280	1290.43
3659.81	3727	27205.7	7271.31	28512.2	7308.82
1501.81	3214.85	13443.6	5839.25	30400.8	622.523
1897.53	2013.32	12425.8	321.052	31949.1	21154.7
2979.34	3994.51	14620	3741.51	8005.51	4488.09
1411.46	5163.5	10997.1	21127.4	15474.8	19467.6
1715.07	2063.45	11165.6	22569.7	24013.5	29242.7
4963.44	5069.98	11004.2	19789.1	4301.31	8808.49
3548.92	7444.15	3846.83	13968	33464.4	746.564
4806.82	3638.89	12535.6	2508.4	18585.3	11419.7
2559.74	1764.54	5064.11	3609.05	37294.7	8480.29
4653.61	4477.04	15460.9	7479.75	24960.4	24237.7
3472.96	4816.87	6715.74	12533.9	26633.7	4776.88
4836.89	2966.34	7524.48	7765.25	53587	13001.1
9641.31	7474.93	9972.97	4715.69	55919.2	882.323
4903.95	4576.55	8597.25	9728.79	29157.6	6565.95
3245.46	3153.9	10918	12734.8	17032.6	6292.15
4349.25	4504.98	16546.8	4257.43	48301.5	19643.2
4333.34	3084.69	14091.6	1822.57	21250.3	397.402
3859.99	3071.68	11602.7	34394.1	35131.5	7827.43
1510.55	2731.78	11424.1	8399.28	25465.4	11175.5
-2230.61	4671.78	14897.5	464.497	16777	7758.66
4135.7	2724.08	3883.93	2846.94	32504.3	9617.7
624.794	5615.4	4763.66	7883.52	10156.6	6218.49
3708.05	3337.26	21138	6006.68	33752.4	6897.85
3458.27	3723	30383.7	471	26117.1	15918.9
5446.12	3382	17688.2	2057.35	24732.1	9746.49
1419.49	4187.75	21393.1	2594.67	11884.2	10918.5
2127.81	2152.94	5958.89	4154.9	48211.9	5154.74
7115.68	2462.2	6169.53	343.145	21481	17506.4
3925.12	3435.72	4767.3	4006.95	32211.5	14743.4
2683.84	3190.91	19457.7	22464.5	28981.9	2365.29
6721.49	2568.96	6224.43	30639.2	16995.4	17222.4
4877	3861	26190.9	12007.5	20554.8	7841.79
4524	1863.76	6410.51	7658.08	8770.01	1053.92
5178.7	3960.49	59253.4	13472.4	30977	29036.2
4850.18	3791.97	31546.1	1960.94	13868.9	4195.95
4614.25	3442.39	18410.8	25879.8	25011	11719.6
2941.86	5895.12	10756.5	2665.12	39584.9	1567.58
1838.84	2717.62	25946.6	5763.73	22258.8	5594.81
2979.44	5741.27	2071.58	9430.98	15260.8	11157.5
3956.77	455.417	6886.2	3293.47	21350	6170.84
2694.58	4896.21	19223	12479	34203.9	1415.2
7579.57	1785	19489.2	9796.5	52112.7	23832.6
5235.11	1250.97	17120.2	29037.5	15594.6	18375.3
4211.83	4334.42	6205.5	3711.56	37530.2	7004.15
4476.14	5121.97	13605.4	4570.66	27300.5	2958.84
3908.33	3047.86	7232.87	5100.35	19152.8	18679.7
3481.46	2364.75	25974.1	9749.88	23097.5	56650.5
5892.66	2635.14	9077.43	4592.83	19712.7	1048.81
4831.85	4736.78	9678.34	7600.91	15159	4375.37
2006.55	3045.06	12189.2	16442.6	40011.6	11898.1
4072.31	2664.52	9915.5	5479.36	26899.2	14652.4
2423.92	2634.06	28327.8	11761.3	5270.25	663.864
8243.64	3457.79	13432.5	3844.84	13847.3	9707.06
2966.06	2987.22	4803.96	8558.97	17561.1	9111.24
3863.68	2425.13	22218.8	3179.77	37007.2	4824.82
3147.51	3298.04	4012.01	5854.22	28572.8	3304.64
839.863	2881.8	16952.3	21253.4	28336.2	342.606
1528.99	2681.1	8531.2	542.941	29404.5	8303.8
3615.7	8157.29	2408.09	592.767	18096.6	12753.2
3719.86	2077.49	6088.92	8717.09	21161.7	4398.32
3695.26	2639.11	20930.7	8618.25	35462.7	8353.39
6145.55	5370.46	12539	8616.58	14805.4	24838.8
4680.26	2159.74	14610.9	12001.3	6332.34	654.837
1708.36	3437.23	20991.1	13924.9	162.564	3882.08
3031.43	3178.86	22450.2	13188.6	45064.3	4757.88
2025.19	6457.62	8631.24	1820.22	31429.6	12542.3
2554.05	2300.12	4901.95	378.643	29025.5	5495.11
4766.25	2310.45	14105.8	1774.88	54449.6	6385.44
2165.18	3283.29	4202.25	4161.21	18985.1	35126.6
6905.36	2319.33	2248.92	4896.67	47748.4	6307.76
1920.61	3188.68	9101.12	2123.59	7511.42	10449.6
1550.46	1461.9	44666.6	3302.3	8844.43	1828.35
3946.45	4975.2	18438.6	8687.48	32320.8	16110.3
3061.2	2313.22	18443.8	17392.2	22841	1819.57
2423.12	3759.65	10263.4	4254.43	23592.4	12771.6
3107.67	1261.13	15037.2	12340.4	28635.3	12429.9
1564.62	4763.72	7169.52	6095.03	7633.95	4685.35
2462.2	2347.15	10403.1	3846.14	25489.8	12479.3
4083.24	4001.93	30680.7	3942.74	41798.8	31626.3
1047.27	2446.77	34227.4	11712.4	80449.3	4669.16
2006.48	4272.14	13094.4	9100.43	32054.5	15557.5
1536.61	3470.28	12309.2	3793.78	27876.7	27897.3
3885.73	3350.45	22247.3	29447.8	10540.2	20027.6
2479.2	1949.82	3510.02	5548.76	20239.5	31886.9
3989.03	7726.75	21062.2	9639.55	23022.6	14920.6
3685.4	1861.33	4170.8	6063.09	38330.7	23376.5
708.384	2572.56	5281.69	4193.7	25297.4	32927.9
538.286	3890.85	6166.17	335	19191.6	21785.6
2514.72	2663.62	18304.5	1323.55	21333.3	28154
2092.16	4736.81	12728.8	15706	33640.9	29942.5
4630	5446.65	26810.2	28102.1	24135.8	992.543
2014.1	6712.11	11260.4	3478.25	9630.18	3617.4
1115.21	2096.03	32455	6068.49	29002.1	2322.2
1305.74	4692.71	4774.94	1864.92	26279	2333.96
4745.57	6308.18	16191.9	13542.9	4603.51	2157.46
5821.91	3259.54	20118.7	2370.57	22597.5	15250.1
3699.7	3821.32	2634.44	12495.9	33376.2	4187.02
1180.89	2774.09	14883.2	882.573	32688.5	5623.07
3262.29	1437.85	7291.48	9567.58	18486.6	5768.26
3855.65	2906.29	16057.2	10395.6	7397.04	16799.1
5198.17	3899.6	5433.77	5300.08	45158.3	15786.5
2033	5384.38	19933.7	15593.2	10724	2289.57
-3419.75	4403.06	14635.9	4895.54	24706.7	8696.59
4627.6	5596.14	13588.8	734.587	23188.8	16307.1
5445.71	3319.69	9585.57	6006.91	28425.2	3502.84
3082.92	3615.82	3271.35	8265.4	30636.5	8112.8
4215.61	8912.17	4304.15	39112.9	28395.2	24402.3
3808.79	3534.99	5355.51	6740.28	18801.2	14577.7
3351.38	1437.47	13336.4	3375.1	42971.1	10530.1
3685.72	1689.8	6191.04	20985.7	18035.2	8097.2
2103.51	4402.2	12807.8	5422.27	38276.7	7074.47
1243.85	1835.75	10202.6	2078.15	46627.6	9074.08
10583.7	2966	5849.58	370.141	22595.6	15941.2
5621.06	2983.19	8700.09	14713.5	32806.8	17156.6
4046.33	7881.69	16435	40384.9	44960.2	7330.73
4143.14	3445.56	2195.65	2403.98	15989.3	12905.5
5005.57	2481.28	3855.6	12930.1	41290.5	15848.4
1332.14	3648.93	5592.51	2814.27	24378.6	40822.2
2350.95	3581.65	4018.29	18940.7	17980.2	5494.44
3325.64	4084.86	13466.5	11309	22305.9	8427.23
3987.73	3201.35	9445.66	8245.07	18172.2	3437.29
3751.44	3959.6	17328.9	14541.2	15479.6	5063.43
4487.4	175.609	6259	11658.4	36644.4	17082
3845.98	3042.31	5731.14	1443.71	8605.8	15686
7261.57	2556.48	3532.95	14258.8	17541.2	8509.63
1993.38	14672.8	25695.4	9498.41	57477.9	5763.49
3853.34	5362.86	14480.4	8487.56	24764.8	9880.21
7604.97	5135.35	37209.6	14198.9	34546.9	15646.7
2881.7	8614.21	3639.54	9055.28	6911.9	12292.3
1479.87	6069.98	21022.4	1677	30581.8	8589.8
2100.6	2207.75	13978.7	5548.5	17340.2	8118.26
3816.89	4029.7	9238.82	11978.9	39209.8	25856.8
2947.11	2094.2	18816.5	8885.74	12983.4	2893.72
33.7422	7431.85	4032.21	11908	43369.4	16129.2
1324	3093.48	21277.1	11640.2	36489.8	13122.1
5897.79	3837	8200.47	637.821	25049	1091.64
2697.4	3387.5	18674.5	3152.7	20119.2	13528.6
2643.99	2492.03	23991	6406.39	21401	4933.24
3747.51	3085.28	14284.7	21392.3	31183.8	13162.6
1615.92	3124.26	19353.1	5296.47	29715.2	22576.2
3374.5	6203.71	6701.33	3619.42	22169.4	28155.5
3756.61	5342.5	14817.4	3293.63	40947.1	6164.27
1582.6	10963.3	48628.9	1483.36	33489	50418.7
4486.41	2364.32	18332.4	5637.55	43820.8	22687.2
3261.35	2777.34	30792.8	10796.8	28077.8	18451.8
1866.97	1778.8	24663.5	1022.08	30774.6	13296.4
3848.51	3075.07	2717.83	1006.96	22540.9	8847.25
5453.38	2977	13779.6	5544.44	9325.42	3803.4
1646.46	4141.23	14047.6	8755.31	9917.98	6602.5
1050.64	5977.8	6134.37	3812.35	37230	15509.7
4756.02	1137.5	9496.09	4193.33	36572.7	1724.13
4998.31	3138.37	16822.4	17254.5	22618.9	8492.93
7026.75	3740.13	13605.9	10659.1	7267.76	11934.4
5425.41	5113.17	15737	5720.18	10974.5	17996.3
3297.03	3022.18	14048.8	10143.6	30898.7	1831.13
1461.65	3662.39	19458.8	17063	43438.1	41466.7
1229.5	4682.12	22965.6	4947.09	16865.5	54335.5
5112.19	2060.46	4432.82	13196.5	31953.5	10489.6
2480.38	3799.97	12128.5	17160.1	34823.4	25401.3
1023.73	1198.66	5750.91	19784.2	38901.3	13921
1439.66	4150.75	2176	8077.02	28090.2	9328.53
4568.9	2943.35	4636.96	9662.09	22052.7	10849.2
5999.85	2929.43	35412.9	11214	28331.8	8300.64
4670.91	4787.18	10544.3	13590	35775.1	11684.9
2484.89	4142.75	3925	3712.35	24895.8	7229.55
831	3034.69	7809.25	5641.04	31099.1	540.804
3210.39	5022.12	8708.72	5033.51	27850.3	20748.9
5687.78	3206.04	20237.3	6279.54	9749.66	1822.54
4627.28	4775.75	15227.6	17566.2	24078.5	1838.96
3014.88	6322.7	2867.59	12020	16678.2	16347.2
3749.37	5543.33	5293.39	5392.94	10193.6	27652.5
2604.09	2379.51	9164.58	5702.93	6002.87	11649.6
2264.47	2029.24	10261.3	2761.36	29159.7	2739.43
5233.03	2822.19	11937.9	11750.2	19787.9	11215
2836.46	3777.3	6967.52	9429.62	12911.1	8483.2
5155.86	2826	13646.7	27410.1	32009.7	5148.26
5441.9	2089.3	5028.88	2200.73	13467.9	20177
5818.94	2095.82	20392.5	11171.1	22426.2	5375.94
2208.17	3108.07	21278	15489.5	10125.5	4675.49
4793.58	4157.12	15274.2	1984.4	20470.1	4294.51
1265.04	4181.55	5210.17	4544.86	18150.8	14043.8
3953.82	2448.79	13747.4	4182.58	42901.1	12693.5
2298.56	2965.58	15107	18596.1	5886.15	7837.69
7136.36	2722.14	14067.6	1439.16	18087.3	2558.08
1729.65	7745.14	12919.6	7571.14	8325.41	14549.6
1706.22	2770.65	4682.16	22736	38318.2	5732.38
2352.43	3215.56	9938.51	5905.19	13722.3	17509.9
4659.48	5515.5	4412.84	5890.7	16506.8	15303.2
6820.69	2201.5	12006.8	7187.02	31963.6	9138.25
2838.49	2495.96	16047.7	10306.2	30472.9	2141.55
4298.19	6665.81	31670	275.375	48136.2	530.15
5002.33	3983.24	9268.48	1348.63	21788	4732.61
1273.8	3028.34	3476.59	1878.19	32091.2	7998.04
2657.15	4486.94	12674.9	4983.49	4683.65	769.8
5517.17	3616.45	16596.5	9307.33	30289.2	17514.2
3609.24	2331.83	24786	2531.54	19513.7	3151.78
1080.8	2372	21679.2	2905	25103.5	3276.51
1749.14	5052.15	13868.4	2664.66	33019.7	2704.62
5695.65	5192.25	10019.2	2113.76	9937.12	18155.6
1872.9	3108.14	33777.9	10741.9	8137.47	6941.36
2815.82	4776.48	10132.4	10231.5	10982.2	31888.2
3341.79	4242.96	4910	6149.24	29090.5	1413.37
3322.74	3574.65	15663.4	1018.92	20642.7	25658.4
5689.04	2581.18	5588.47	8976.62	28341.4	27485.3
2884.52	3753.46	4910.53	6029.05	35395.8	2907.02
3012.16	2276.47	5631.5	7944.36	14204.7	15103.7
4241.18	2574.29	10466.5	1489.93	27098.9	7956.74
1123.87	3962.61	11244.6	13297.8	1917.23	2748.44
2044.62	3510.62	24731.8	7118.1	16058.1	8086.19
1297.16	3611.74	26413.7	2467.33	47976.1	16657.6
2674.84	4807.11	5966.32	8533.07	32583.9	14307.4
4326.44	5243.74	21711	13912.5	16507.6	1824.61
4618.29	5809.36	30024.1	3896.7	13301.1	3080.88
1712.29	2249.47	7823.14	3526.3	20683.7	4932.91
4450.46	6172.09	22826.9	4249.54	34366.1	13902.4
4545.57	2043.05	26352.7	4839.23	6834.73	4874.29
3103.41	1761	22026.6	1983.79	43609	4021.67
4022.12	5737.7	18930.9	5856.16	13764.2	825.255
2389.94	5429.4	23074	7992.73	9854.86	11028.9
2592.64	3339.22	5831.38	15148	1611.05	14272.7
3351.88	3254.03	5900.17	5054.12	37255.9	2308.06
2901.4	1842.01	7195.89	6753.3	15002.5	2650.25
2226.57	2835.39	5364.98	634.878	23100.3	10196.1
4199.25	1632.95	16824.5	2967.06	36701.1	4504.48
3144.24	4093	28950.5	7208.15	23836.4	13142.6
4286.33	3172.99	8849.59	175.155	23019.8	22418
3137.56	3344.28	4161.56	16686.9	33351.9	2975.59
1248.85	2909.29	6337.49	4799.72	31346.2	23138.6
4235.4	2457.55	13285.3	6709.31	49233.4	45101.9
3688.65	-1627.59	8085.74	812.054	25680.4	19064.3
4407.73	4587.09	15039.5	4369.88	25941.5	14158.5
-859.25	2742.13	12035.5	7449.86	11834.8	3143.94
2821.44	5494.24	24888.8	5003.27	3983.76	11094.1
5243.6	4602.93	7538.57	16390.1	34424.3	14492.9
3729.42	4916.63	24202.4	1757.69	19396.6	22807
1956.37	3023.16	23210.2	1191.65	40598.5	6678.01
2164.86	7044.55	2808.8	13115.1	13938.8	10238.7
4956.2	3185.78	10634.7	4013.16	26358.3	6836.61
3145.15	3636.66	1661.87	1268.93	14827.5	9122.74
2282.83	6027.84	14263.9	1590.51	27996.1	7537.45
5261.37	4904.36	3649.03	9684.9	20403.8	5564.4
4775.78	7000.72	9473.86	7607.9	25567	10180.8
5630.29	1928.41	7829.13	15609.6	19444.5	25403.2
4228.45	2508.88	24932	6495.3	42233	3946.67
3863.07	3440.87	14104.5	4165.17	18002.3	3363.34
6423.18	2371.39	9356.57	8745.88	10604.3
4172.1	2218.3	28897.6	19009.2	15747.2
5085.82	1869.57	30218.5	860.108	43789.1
3646.1	2585.06	8511.96	14023.9	13446.5
3051.49	2886.21	21389.8	6446.79	6547.86
7593.7	4227.18	45884.1	1169.97	23997.2
3566.76	3385.64	12531.3	8920.93	32093.9
4062.38	5105.06	6602.61	14892	30817.9
264.571	2820.82	13642.5	5709.96	85766.4
3232.71	3776.27	3026.5	70.3838	6921.77
3913.37	5064.34	4743.84	6859.68	46336.8
2149.97	6212.79	31794.7	6937.78	14565.2
3360.71	4181	5946	1934.11	26012.7
3429.72	1973.5	15615.7	619.658	57876.9
3941.63	4564.91	3989.78	5278.37	46679.1
4259.84	3473.6	10122.5	4366.95	23535.5
1871.89	2815.18	9857.68	9954.02	22246.4
5547.22	3514.09	8503.58	1298.7	17014.9
2730.17	3149.55	6411.84	19870	38951.4
1582.73	5141.68	5817.23	4675.74	35336.1
2714.22	4384.01	12881.8	4490.09	36879.9
6817.9	3204.35	2350.79	2595.06	22732.7
3464.19	3447.35	10773	16944.4	28579.2
1358.64	2631.59	10015.5	1315.5	31816.8
2581.77	3763.48	4878.38	3691.89	12912
4561.03	3606.03	13537.8	7022.96	13137.1
-584.394	3614.21	6043.68	11852	29011.9
1739.38	3283.57	34565.1	4071.5	7657.47
2892.61	4953.88	19615.7	12269.5	17764.4
-766.919	4485.76	3065.81	21174.9	24053.3
3171.75	3043.34	18532.5	10828.9	5795.62
2118.61	2395.75	7824.27	114501	11806.7
5500.42	3335.59	11601.4	4631.85	34398.6
3848.92	2447.55	3919.67	6298.2	17471.5
3907.56	2484.01	19020.1	14026.2	10755.6
1426.58	2540.12	12201.2	3049.36	30981.8
7539.06	4154.05	3822.34	3409.36	24566.1
-388.412	1722.12	16537.5	3760.59	46835
1484.6	5400.98	7533.98	7676.21	20693.5
4284.69	3348.14	17001.5	8574.82	44023.9
1446.71	3852.08	13918	5031.11	23163.8
4901.84	3933.89	4869.31	11114	24674.5
4117	7509.09	9875.8	7056.18	24115.6
6092.15	4564.32	8107.44	7646.47	2610.36
5220.19	3232.12	7154.6	3347.84	31184
4190	3279.66	5832.62	5905.67	33789.2
3760.19	3388.27	19875.5	1462.46	37544.9
2716.68	2518.69	6638.22	20965.8	21678.5
1913.8	4228.36	12207.5	7372.88	34048.8
5179.17	2570.57	6207.66	6448.8	12876.3
2482.65	2336.78	5824.8	6106.11	26252.3
5409	-1359.77	9226.82	11654.7	20664
4561.68	6262.66	5838.3	214.106	18699.9
4552.73	-1231.75	6665.79	5091.45	12661.3
3450.84	2997.51	7117.25	948.947	9285.09
2527.66	6381.84	7168.1	17442.1	20199.3
3557.34	2389.66	24113.7	1142.94	22830.4
3316.88	2587.27	7495.81	22420	30643.5
1705.41	2192.5	11033.6	11981.6	31937.5
5697.96	-487.746	11757.7	1316.32	29176.9
1183.09	6295.91	6802.65	4428.74	35463
1791.01	4668.07	13528.5	4198.07	21683.2
4432.66	8822.45	5749.13	4021.4	15136.9
1677.35	6946.66	8728.53	3089.02	24178.3
2395.14	3340.05	6848.93	3252.73	7814.61
2330.01	3943.56	15585.9	8020.56	32312.2
3786.46	6783.41	14895.6	13288.2	21927.5
5592	2625.82	24222.5	2433.88	32845
3887.91	4062.35	11201.1	1407.38	26110.1
2349.46	4309.03	23304.3	25110	23749.5
6071.6	3002.48	5465.61	2703.45	27271.5
2436.91	4187.76	5668.26	14909.5	36887.7
5169.5	4415.03	6217.64	5016.26	40126.4
4426.52	3776.68	10107.4	663.333	32067.7
5241.59	5025.63	13128.9	12495.3	22753.3
4491.31	3136.33	30437.7	19282.7	36246.2
1684.81	4360.27	15676.5	4012.03	26901.3
6691.3	4242.96	1891.36	20830.1	32028.7
3105.16	-16.9112	3517.53	3142.7	19361.7
4904.03	4613.75	4862.39	1376.38	32095.6
1547.23	3273.79	7323.44	837	5435.75
6214.29	3440.37	18025.5	12725.1	13145
-3439.92	3733.59	10977	16301.5	23096.6
3725.99	1807.99	10103.9	5028.73	35041.4
-1941.82	3581.89	20966.5	2670.4	45966.6
2721.46	3190.92	3408.1	14813.9	30085.5
3076.65	2754.18	8686.9	2574.56	19909
6515.84	2836.46	5705.74	4514.67	18758.6
3580.48	4285.16	10831.1	8856.1	42009.8
4290.61	2663.12	19784	1657.45	5877.51
3070.45	3150.73	9833.22	7610.36	8278.44
2867.55	4267.2	6751.84	3145.75	18992.2
2785.75	3619.45	24886.4	9086.91	45771.8
2985.97	290.587	14823.9	3591.73	20345.2
3023.5	6510	27856	4142.8	20553.1
754.193	5204.15	5799.98	3874.69	2673.27
5947.9	2128.76	6586.77	7150.72	26174.3
1493.24	4342.58	9462.87	7057	6077.87
2584.2	5865.97	14768.7	1053.06	37561.1
3634.81	6556.82	16471.9	9060.11	16373.2
4482.21	3742.45	7200.62	15161.4	29350.2
2597.83	2190.47	13660.5	11974.4	550.477
3001.91	4639.91	3528.65	1381.1	19244.9
1859.44	4943.77	9965.21	8145.06	26632.3
3302.21	2354.83	6807.44	12074	29625.5
2939.76	4384.38	10426.6	13115.4	30258.8
3195.23	3183.4	3119.84	4439.22	35992.1
1466.51	3385.22	29482.6	3996.19	57985.8
4541.47	2360.21	8425.37	21914.1	6187.04
2595.16	4971.36	5163.03	2468.62	9097.11
4797.87	2344.41	13734.8	11155.1	4215.91
1525.05	4224.71	19490.4	7070.65	5038.06
3808.5	2708.2	9016.38	959.362	4503.33
3980.94	5488.5	14143.5	5678.91	28776.4
4730.62	5770.87	19646	5989.35	4957.84
2322.79	2038.5	4170.71	2288.49	24780.3
1441.99	3988.45	21376.1	7462.06	10765.7
1689.01	2015	9937.06	6216.68	12014.1
4032.5	2801.46	8861.47	2681.7	26460
6384.34	3146.35	18987.8	11999.2	23304.9
3075	2818.03	10958.8	1006.89	43676.7
8139.91	7326.5	9108.06	13551.9	32805.3
2046.42	1836.5	16329.7	15164.7	15591
3994.51	5747	7411.06	15223.2	22387.6
3047.5	8937.22	7124.05	7627.51	44624.4
1353.13	3678.14	21297.4	1504.29	6150.86
3947.33	1943.99	4950.63	5658.48	12170.2
5595.05	2558.43	24408.5	3331.31	10980.9
686.932	2255.56	5634.72	2299.04	38211.4
2907.85	2956.84	28277.2	28580.2	23862.5
1149.5	2683.41	8761.15	2619.21	31062.8
4276.84	4128.31	26830.8	5241.54	26034.2
2831.25	2702	18437.5	4422.8	60514
2707.06	3108.47	13264.4	24524.3	18165.1
2660.38	3940.88	2299.7	10825	38905.7
1334.46	5953.42	5099.76	4138.95	22210.5
-751.5	2633.19	2361.83	8918.07	33415.7
1812.51	3169.67	8415.98	1312.92	21539
3283.83	-898.293	9375.5	3686.88	6906.32
6502.83	2955.06	5304.94	1198.35	30567.2
4350.66	2861.25	17582.5	1155.57	37104.2
1000.79	2364.43	10928	11170.3	32636.5
2338.1	3277.31	19343.7	7007.73	17335.2
5562.5	3645.7	20196.5	13453.8	28262.5
3227.77	2309.14	28369.9	3427.7	23549.4
2207.33	4390.2	5844.9	1055.89	27212.7
3190.59	2856.12	8439.01	1108.31	35290.2
4387.02	4061.53	11119.5	2932.9	27246.2
2191.64	5445.81	10253.2	159.119	1991.13
3648.61	2219.9	5813.83	11936.6	21506.9
2016.97	2469.39	6282.08	13416.3	42136.1
2458.88	2532.94	6223.24	22539.1	21130.8
3536.91	4367.38	20828	5546.82	16962.5
3498.93	2002.4	27319	2504.62	16061.5
2640.47	2311.29	11661.3	10895.6	8151.82
4027.8	3136.22	3266.72	9873.07	6024.32
3993.85	1840.04	10296.4	12326.3	14429.7
4880.45	5705.24	32550	6422.41	11070.7
5307	-103.561	6454.92	13577.6	66975.7
2518.93	3298.79	14675.5	9712.55	19568
1546.57	2770.54	11099.1	739.712	43781.8
4160.71	1305.53	14636.7	1900.25	41710.2
4110.74	2946.01	6690.03	1131.53	2219.34
1655.61	3593.29	14725.6	6074.93	26270.3
3787.82	2424.09	25095.5	11987.6	31515.8
1815.62	3496.13	17769.8	4461.15	32150.5
4077.4	2739.12	6948	18930	13070.6
4253.77	1525.57	20809.7	11890.4	21383
1643.04	2724.62	15697.7	7531.78	7698.26
701.25	3227.8	10037.8	4982.77	22010
2718.72	2023.36	15459.5	10790.3	26678.3
3330.55	3266.02	7350.3	4232.56	23962.1
5318.54	7819.39	10417.4		36845.6
5704.1	2082.07	7122.83		24445
1712.98	4144.43	14351.7		14237.6
2171.18	3637.18	7294.91		35537.2
2155.2	4285.26	15057.2		25105.2
9106.55	4817.25	13779.7		23142.1
2485.72	3475.61	21430.4		15977
4823.02	4220.8	14492		24407.7
4156.92	2313.74	30748.2		16835.7
2706.2	3626.56	12239.9		23465.9
4883	3099.69	15812.5		42916.8
3771.51	5454.54	12270.7		36896.2
2514.77	7014.22	12823.6		31161.4
1700.69	1652.67	7521.94		12028.6
2763.51	4445.34	12829.7		3639.12
4231.18	2835.18	25777.6		25721.4
2833.07	3906.92	3239.43		10351.3
2776.87	2629.35	7996.97		11956.9
5610.31	1940.97	4002.15		39737.4
4135.09	3493.64	13281.5		3533.9
3810.1	1546.45	20118.3		12517.4
2787.96	4569.68	7705.24		9494.11
3444.09	2908.98	28637.6		37405.9
1709.03	1905.6	3809.07		27906
3539.12	3142.83	13540.8		25104.5
3840.95	4021	14007.1		19265
2973.62	5248.77	6536.21		18442.9
2400.8	5187.7	16343.7		31104
937.107	4339.17	9280.2		41041.7
6347.84	1579.99	27451.5		14960.2
1404.06	3117.75	3552.6		22746.7
3271.48	-389.618	5244.05		64808
1936.99	5775.8	20708.3		4050.62
4717.05	6554.5	14633		41737.4
3107.42	2966.91	7575.05		40586.4
3561.53	2048.7	18344.3		16600.2
1328.8	2587.49	7487.61		60927.9
3034.07	3447.24	4208.48		18142.2
3832.11	2470.45	10384.8		20738.5
1837.38	6285.82	10259.7		22337.1
4642.71	2101.74	5343.31		20938.5
4232.2	3648.75	5108.14		27033.3
1858.88	2442.98	3196.86		53687.2
1695.94	2438.28	14064.1		36295.7
2528.23	3711.75	11102.2		34836.5
1759.25	4985.96	15161		41125.1
2775.96	4381.98	16941.1		30533
4703.38	4280.67	10139.6		28727.5
2589.55	3384.14	17237.9		13131.2
4228.38	3121.19	31847.1		20126.8
3151.41	3522.45	6792.22		26164.3
2580.57	3006.28	2160.45		24157.1
1873	1575.02	12977.3		24899.5
2986.82	4169	4672.98		20281.6
799.362	-94.0968	20996		25681.2
1761.33	2026.95	5911.73		28402.2
5705.81	2122.3	4156.43		31415.7
3365.79	3757.53	15298.7		41257.7
2453.34	4654.2	6988.89		21415.8
1716.21	4339.13	21367.9		15237.9
3406.63	4287.83	7957.11		27275.3
3653.51	5521.45	6291.11		17244.6
216.854	9462.16	10608.8		17991.6
3204.62	4056.22	36280.2		25187.8
2735.55	2576.07	4706.8		31019.7
3962.4	4025.62	3301.49		50639
3178.06	4253.39	27260.4		37351.4
3256.96	5288.12	9295.72		33947.6
4469.16	9818.92	3817.95		31890.4
3122.71	4047.66	1916.34		23095.8
3962.48	8057.59	19094.7		35440.2
4300.88	3950.09	38897.1		25942.4
2407.14	2935.37	21341		18191.9
5476.38	1699.27	4677.95		28506.6
6628.24	1425.48	9252		39588.8
3999.03	1779.72	7076.94		22511.9
2794.95	2201.93	6982.37		28958.2
6131.29	4784.05	10178.2		27910.9
849.75	3932.21	6708.12		28782.7
3056.9	4034.49	9454.51		18940.3
2964.2	5102.53	5635.12		23116.7
3962.96	3348.5	24230.4		21965.5
956.114	3318.89	20171.7		2731.57
2406.35	2160.44	4684.4		36728.9
4194.12	4518.02	21440.6		19275.1
3852.27	3449.39	24145.6		37387.2
324.028	4017.85	20609.1		42828.3
1562.56	4596.18	20558		25309
1826.7	3674.39	24775.1		24964
3611.65	6266.47	17474.7		49059.8
4259.04	3041.6	6499.44		24717.5
177.953	2503.86	5260.35		22798.6
1243.23	4722.15	12449		20571.9
1238.27	2598.49	6516.54		33229.6
4521.5	5099.78	15059.9		15035
5951.5	2370.42	21312.7		45011
1558.94	1678	14354.1		17435.3
4626.94	2351.45	5667.06		31314.8
4103.24	3947.4	8993.48		21900.5
-3837.3	3874.07	25069.3
2827.18	3404.26	14480
194.768	3358.92	20463.2
3818.5	3016.82	9997.38
2287.38	3730.46	5454.68
4606.6	1788.75	8594.34
1907.89	3514.71	11491.3
3721.52	4190.77	9590.34
3289.15	8172.05	13885.5
1605.61	5142.8	6005.64
3897.01	3332.96	12083.2
3723.2	4814.63	16994.3
1954.14	3622.46	9539.72
2295.95	4601.98	5537.48
1608.76	3518.59	12208.7
3080.88	2388.21	20961.9
3588.45	1456.05	20345.9
5548.65	4798.44	17061.9
3705.23	4137.98	10148
5500.91	4817.52	25490
3565.48	2401.57	22980.4
3403.97	3368.68	3882.66
4706.57	14637.4	2200.65
3139.49	3511.91	25282.8
3852.48	4572.07	10208.9
1380.64	6068.54	5214.89
1172.46	6285.34	23471
4477.56	2355.03	6633.26
2830.49	4451.06	15792.3
2512.28	3623.44
1901.19	5037.45
5100.32	2444.92
3025.03	4705.56
6628.58	1875.81
4648.68	3442.88
2341.76	2911.61
5618.67	4140.58
2134.72	4175.89
3549.61	3178.39
3537.6	4783.26
1597.75	2150.79
2082.92	5095.72
3649.06	4212.14
3621.96	936.204
2151.16	4016.11
1108.58	2682.53
2013.13	2059.76
5247.46	2596.38
5908.4	3458.39
1112.31	4673.96
2975.66	4736.9
5991.38	11489
1132.54	3300.35
3607.4	2960.57
3238.14	2808.17
4447.82	3922.92
1027.54	2304.43
2287.32	3165.5
4558.2	5081.49
1305.75	2661.18
5422.67	3118.01
1511.35	4758.72
3199.41	1612.75
6190	4052.66
160.893	4846.44
4475.83	4811.57
2005.58	3654.83
2599.16	2969.83
6011.76	2377.2
4060.8	4773.75
4910.85	1607.73
4161.63	1463.86
	5785.78
	4550.58
	3052.68

## Sheet: s3c wga
Wt log	SAC3 log	Wt 24h	SAC3 24h	Wt 48h	SAC3 48h
160.8	482.45	9109.43	8132.49	16659.7	8774
4644.4	1063.3	11968.8	2381.47	24062.5	12587.4
211.945	655.492	1646.65	4938.3	21293.2	8845.91
2611.41	180.412	7823.22	514.034	17228	7035.08
135.773	-108.5	7591.8	6673.13	21037.1	9777.6
21	-56.8844	7454.74	6030.99	20867.5	8470.57
653.779	3008.09	8454.29	5047.79	22096.1	16527.3
86.0357	156.763	8585.08	8161.64	23149.3	8735.15
-751.3	-367.765	6212.13	5582.48	24350.5	10350.4
-475.65	361.741	7458.35	7772.55	24927.3	11122.8
119.257	-69.8258	9090.78	4188.56	21730.8	14738.3
-50.5455	68.65	2571.93	4968.44	15667.5	15698.3
824.871	149.557	10169	13405.8	12698.6	10701.8
312.406	1383.12	6783.53	6106.27	7648.31	9115.37
349.432	-413.179	-59.0224	3984.54	21722.7	8976.03
-134.257	-191.622	11533.1	5296.94	4038.43	10763.7
-128.052	197.607	10125.6	2910	20885.1	11270.5
-124.729	705.588	2644.89	3348.86	12168.8	9539.84
-0.375	-413.463	31904.2	6104.43	19786.3	4137.13
-25.5714	1917.59	9289.32	6768.47	19468.7	17910.7
-56.3846	505.473	5416.97	4833.67	10359.8	8242.24
9.78571	-193.1	13038.3	9269.47	25138.5	10108.4
137.219	-152.4	9165.04	4931.74	10447.1	16596.8
26823.2	-88.2321	9446.85	24298.8	12420.2	9138.25
-54.6397	75.5294	2873.31	2064.25	5033.85	8612.28
-279.544	520.711	8414.23	5307.55	4071.39	8580.6
37.125	369.5	8706.88	5946.53	28613.8	14989.3
4669.42	504.688	3903.34	7118.39	10512.9	8112.43
-223.352	663.772	8705.99	18897.8	7353.74	17163
424.912	12797.8	3275.05	2423.56	20780.7	9457.18
834.25	-117	9508.31	4578.86	10496.5	6913.14
273.5	-205.857	7501.35	8519.44	67820.8	8042.84
-156.941	597.766	7783.98	4088.09	7387.89	44197.6
29.3571	-76.5644	7979.18	7545.45	55467.3	11413.8
632.047	79.7426	7643.88	6733.95	2680.22	7343.11
-66.8824	89.95	10505	5069.8	19228.2	10220.1
118.52	17.2794	6639.78	6799.67	9961.56	8842.8
182.522	552.922	10864.8	6778.31	3749.16	13426.4
-102.25	-372.279	8939.16	3767.88	22275.9	8105.64
540.424	427	5647.18	2892.03	14178.2	6515.88
-52.8023	994.034	5230.93	4227	25863.5	14035.1
679.357	-83.7643	2810.93	4605.69	6817.97	12146.3
1331.4	2832.86	4092.95	6782.27	34105.6	7618.18
1668.11	1305.85	7373.86	5432.91	11631	11806
68.5857	8.3	6362.69	5449.95	16510.1	14638.9
-338.639	347.5	7234.81	7690.31	15235.9	-788.833
24.1006	1039.43	4817.17	3915	19120.4	8867.63
-242.014	-193.299	8800.73	5827.76	16278.5	-130.875
59.4786	76.5893	11448.2	-635.102	30090.4	22795.9
-396.532	362.051	7218.53	8995.67	30742.9	14130
-444.426	-104.618	5474.4	7753.34	12621.3	18319.3
6656.9	459.37	7285.32	4766.19	3325.32	9471.53
86.3235	93.9938	6140.46	3362.82	18279.4	11371.3
-102.132	424.686	4954.62	3970.37	2302.72	8033.58
-143.129	97.1786	9059.68	7345.98	9108.03	11213
214.629	323.106	9362.14	4277.57	19574.8	11933.3
-50.4	-23.3843	8761.42	4669.98	13790.8	10386
2386.35	24.2571	6827.04	4957.94	22990.5	17143.4
51.1029	-333.469	6667.39	5383.23	16972.5	11690.2
44.7821	420.604	9953.95	1869.37	7112.86	13096.2
-172.106	130.714	7008.2	5071.3	47699.2	13541
610.346	729.381	6548.1	4628.66	21570.8	9274.79
-200.938	292.796	4436.11	4986.48	6515.19	70869.1
135.713	408.686	6150.57	4211.96	8889.22	5243.9
780.934	-149.088	8902.4	4771.18	26120	10700.1
311.014	-44.2	10003.9	6159.38	17765.8	24905.6
-114.336	283.833	5717.91	5520.37	19358.6	18660.4
-335.429	-20.3971	4672.7	5975.17	4069.79	10127.1
72.625	116	5645.87	4424.77	52290	5089.79
366.571	2024.77	9515.12	3406.89	29584.1	15665.9
27.3611	894.165	5879.33	6542.2	7338.67	7550.92
22.2857	205.243	8807.85	3358.2	27081.8	4186.64
222.315	982.688	9482.75	4873.21	2248.33	5471.49
22.0463	612.321	6659.19	4757.75	6381.85	13290
28.0286	-207.889	215.723	3233.05	43940.3	10132.7
-206.216	312.222	9358.97	7610.96	20682.3	7762.88
45.7721	284.243	8997.59	4045.21	12790.8	14770.8
-328.478	69.6136	8128.59	7253.07	9025.72	11579.7
-190.815	-223.132	9625.59	4602.99	63588.9	12598.6
-220.106	612.577	9330.21	2218.54	24971.8	6935.25
-155.839	387.46	10272.5	5191.48	17103.4	7019.74
4728.22	114.712	7937.01	909.268	40090.6	18055.6
834.068	21899	2741.87	7842.77	8936.18	8910.02
-218.911	93.4508	8858.75	5352.06	4656.93	7900.71
592.536	225.25	5242.43	4788.6	3430.12	10984
-54.8934	797.259	10435.9	8852.98	21153.6	9191.77
-618.15	1236.95	10371.9	4674.05	12437.3	10899.2
-256.457	2046.54	2750.86	2071.43	23854.7	10900.6
21.9199	-254.071	2349.7	3609.11	22461.5	17149.7
1355.38	263.479	6464.89	3827.56	25687.8	11939.4
173.286	-123.025	4343.47	2944.45	21167.8	9600.1
-185.052	-206.943	7117.16	4363.41	22530.3	6283.41
218.364	891	10505	6160.78	17214.6	6450.27
-174.412	659.89	8859.1	3708.71	18519.6	5158.88
-501.204	1720.8	12229.1	2037.52	23774.7	18683.7
1273.46	34.1776	7178.2	3596.04	17458.1	5454.12
-71.7222	252.022	8616.67	1074.82	30769.6	10898.2
-140.391	-198.77	7361.58	5436.01	45527.6	20309.7
188.268	572.836	2372.84	5846.03	9128.41	64817.2
1388.39	2417.23	1658.65	4225.67	18274	13604
-293.789	36.35	6912.58	5756.25	9764.93	-27.3049
159	160.707	8193.79	4776.71	77582.4	7476.53
1447.77	-125.08	7459.07	4358.9	9097.57	13004.8
-120.536	480.196	3156.49	3804.38	8540.58	16393
-123.714	130.607	9988.53	2502.94	18075.5	10017.4
-247.336	4658.66	9683.15	1808.27	25075.7	6449.2
5.28571	-102.162	9584.57	2491.92	15472.1	26832.6
-106.015	160.844	3414.71	3974.69	21025.9	6741.23
840.976	325.686	8669.98	3455.61	16442.2	7624.87
66.3529	244.5	8776.84	2464.29	59564.4	7889.11
630.14	731.064	4477.57	4643.76	6805.73	13627.7
-96.0536	-124.865	6072.58	9470.04	24272.6	8954.28
185.556	2129.97	5672.08	3967.38	38249	12169.8
1045.92	-109.664	7579	5316.41	8887.59	10812.4
-162.496	661.456	8989.57	4372.1	5410.79	15779.6
218.778	113.036	5107.94	7667.78	20966	5809.73
-382.614	53.25	12189.8	6034.98	95719.8	12197.6
418.389	262.31	4877.19	1991.22	11707.6	10093.8
-8.62097	-26.2652	9108.29	5252.29	20882	10188.4
-250.684	-248.513	8282.13	6062.56	25326.4	17741.1
-212.663	-49.9786	7441.87	3227.44	26456.7	8863.19
104.523	-26.6395	9811.08	6339.05	18396.8	9468.73
-14.5	32.2059	9193.96	7918.2	20442.5	6315.47
1035.51	-60.8333	16234.8	6247.57	12548.6	12557.5
478	553.554	12630.7	5711.43	21403.3	3509.83
-59.15	827.206	5170	5353.61	12928.6	16855.9
793.704	-281.333	6483.32	4420.62	19626.9	12426.1
286.975	180.602	1492.51	4991.74	25422.1	9752.74
-121.5	-393.625	5752.24	3747.37	17006.2	10130.1
201.303	-25.9231	2233.39	6269.19	21737.5	11846.8
1841.8	1313.29	8202.83	6766.97	9170.66	9730.72
506.193	-57.375	8203.49	9238.18	21344.1	12623.9
-100.338	123.102	5255.02	6514.93	29028.6	12603.3
-634.95	3329.12	10232	4488.17	82994.2	9709.69
-174.871	3620	9718.82	3235.96	19640.6	17102.8
448.897	906.607	8658.46	6841.28	4162.39	15661.5
-527.068	-502.75	7393.98	5903.82	22853.1	15907
752.904	450.647	9673.3	7447.33	23514.7	16174.9
15.4191	191.281	6665.14	7848.23	6647.19	7787.98
339.2	2879.37	9663.62	7723.2	22014.5	12953.4
-221.062	-112.786	7896.16	4715.23	14271.9	8985.65
131.167	-2.625	32221.1	7082.12	22749.4	16306.6
-312.157	-408.725	2817.49	540.167	26113.9	10370.3
299.473	-58.1071	7166.32	5333.41	8773.65	10725.4
421	799.486	2765.05	3782.57	10583.2	6591.74
532.967	426.807	4076.73	6883.55	6163.71	8556.6
-128.75	893.532	4881.11	4643.6	19582.6	14165
1028.35	789.273	7758.28	7757.57	27839.4	549.755
1913.28	351.864	10567.6	15487.3	14645.1	19777.1
1080.62	1826.29	4684.13	4837.9	18811.6	12886.3
56.261	202.375	9399.86	3457.23	17840.8	15585.9
607.993	-197.89	7857.33	6961.38	9232.03	12594.5
34.475	348.5	6611.32	7169.13	11471.5	11046
-90.1667	436.379	2505.6	4308.5	8465.29	14499.8
369.904	1179.51	8073.09	4114.85	22293.9	13518.2
849.354	-211.786	3150.84	5123.54	15807.4	15467.5
-215.358	73.5	9359.5	4858	40222.5	11972.1
-80.0036	-129.571	8395.44	4626.97	17528	12397.2
329.357	5003.18	6415.43	4929.86	6302.97	9188.97
-166.966	-245.148	7159.93	713.352	19915.5	13180.2
-184.503	-59.5909	6832.06	11229	22831.3	17120.3
369.641	3497.31	7743.68	3897.79	16632.6	12362.5
24540.9	11944	6411.52	6881.47	4492.72	6962.84
162.461	189.529	9649.7	8051.39	14162.4	8954.49
83.8	406.839	4267.69	3483.44	12225.4	380.923
838.671	-234.514	5950.75	5361.04	4217.48	12159.8
-145.443	-252.893	8326.04	13381.6	14619.5	17873.2
-63.4929	292.954	12998.4	65.4282	6786.41	21176.7
45.9714	-331	10997.5	3420.23	13333.6	18907.5
269.64	1041.33	11096.6	3284.44	5331.17	7775.75
1844.38	880.176	7265.81	5493.56	18529.5	11244.8
185.684	69.4039	5595.05	9561.79	5233.63	12016.2
2498.7	-35.3935	8794.59	5301.34	18010.6	10878.6
-2.20588	408.075	4092.18	3689.31	25318.7	12649.9
137.021	2289.48	8991.56	5734.44	10883.9	9365.03
-20.5536	4.34286	7517.88	1436.95	23436.4	9135.36
-178.036	424.306	2843.9	3895.16	2597.36	7794.05
-135.746	374.014	8881.18	4337.3	18959.5	15986.7
-354.414	935.518	8226	4469.86	3763.92	12182.7
1898.86	21046.6	7653.81	1376.85	16021.4	10826.2
221.768	1248.03	8982.87	811.786	15804	-21.7619
49.3679	464.783	6763.58	8899.97	14054	11723.7
-7.55882	415.893	8353.56	5603.23	22474	13121.4
-164.743	912.731	6988.98	3814.38	11602.4	5071.11
1.22143	315.065	2307.8	4063.52	25344.2	3520.13
176.739	538.051	8260.26	12776.9	9868.79	11499.5
1035.62	574.607	5937.48	7463.67	25216.1	12540.6
-552.179	-144.583	9957.05	3242.83	17358.8	13842
-354.103	-149.486	1367.12	3718.08	15930.1	15284.8
-423.885	152.5	10051.2	15983.7	25400.5	1228.63
-74	-867.977	6767.02	3003.8	5678.61	12316.3
5369.07	-65.7429	5007.87	1449.64	24196.5	14777.1
-306.261	-242.629	7487.23	4824.4	15740.2	13048.1
67.2949	36.4545	7220.43	6297.91	24297.2	11079.3
-313.114	416.667	8939.1	5100.04	21966.9	8585.29
-379.538	295.571	10399.9	6690.16	16047	11429.6
24502.9	114.421	9814.73	5414.43	18061.7	23403.2
48780.1	-38.9006	9998.93	4869.66	1840.61	12817.9
695.932	-595.635	8611.11	4067.06	14871.5	6626.11
134.342	1532.2	6213.96	6110.66	17648.7	9297.56
50.5714	264.121	2627.09	7508.49	4414.26	28501.7
-154.068	1544.46	2645.93	7766.43	7659.7	12887.4
-128.771	-216.606	18742.4	4788.35	13450.9	9558.98
118.792	198.833	4704.93	1219.19	5131.16	11060.4
109.932	434.079	8429.18	4491	23978.1	5915.56
5684.44	3778.44	8500.96	2972.32	17352	19093
62	258.286	5827.29	3849.04	4674.59	10774.8
72.3714	356.991	6751.55	10564.1	7313.48	13178.4
-273.36	-113.107	6244.64	8810.28	4146.59	15079.5
-177.257	-78.3368	3295.53	3581.4	6761.75	12226.9
-467.757	291.975	6984.88	4649.67	27263.1	5733.93
412.311	286.059	8837.32	6316.42	3115.84	8502.39
-202.705	370.136	7573.3	10350.4	15470.8	11475.6
-77.3529	729.587	8589.81	3402.74	10834.6	7320.46
-128.779	24.0625	9930.64	15244.9	21552.2	11647
834.953	229.083	6949.48	5874.12	3065.29	11761.4
-164.8	729.424	8741.58	5994	19590.4	17679.2
-15.3447	135.179	11219.1	2881.97	13546.1	11388.9
106.154	-163.059	10347.1	2355.3	23973.3	16628.5
-319.645	1736.2	9382.9	4782.33	9217.02	16892.1
633.118	-72.4	1845.98	5858.12	15530.3	13870.2
-812.591	615.103	7626.65	5860.89	17781.6	8359.09
-93.7393	678.507	7663.81	5014.34	29235.3	13.0213
-484.298	-64.5	8370.95	4541.04	18882.4	10006.6
982.015	57.2721	2854.4	3119.94	4767.37	12594.1
26.1364	143.965	6617.86	6282.8	27258.8	9213.85
-269.902	151.823	7899.1	6320.27	15940.6	8268.44
-181.575	301.346	8408.84	46735.5	12436	8996.84
-137.625	121.629	8849.05	2716.71	5436.68	6430
-182.5	1724.14	6796.23	7412.21	14349.4	12460.1
109.806	126.622	7761.02	4711.48	20136.4	12553.4
367.337	260.111	9033.64	3047.73	21451.7	7301.41
53.4	566.854	8938.41	6712.6	19099.2	15187.3
-286.143	238	7435.15	4507.6	20058.8	60468.9
124.219	1386.66	7017.57	4937.41	16430	3565.71
-111.941	-93.1	6061.19	5272.68	21118	7745.4
31.0278	357.59	12815.8	8535.53	20560.6	13015.4
-233.977	29.6857	3630.79	6130.65	10670.8	9135.33
-71	875.055	6540.05	4123.8	9720.69	11776.2
-308.673	142.593	5279.67	11201.6	40471.4	5634.19
268.786	84.175	2479.34	7896.86	13904.7	10931.8
-42.6143	562.776	10549.3	3911.53	8222.61	4254.54
-249	994.601	7067.86	2551.43	6502.2	15782.7
909.25	247.184	8173.81	3306.57	17158.5	7288.73
1357	1848.7	12142.5	6810.36	18775.9	12201.8
755.667	222.353	2158.78	3611.38	14180.9	21747.8
-83.2188	334.111	8854.83	4316.94	17230.7	5851.64
-260.857	473.839	6066.84	2691.72	17179.3	13782.4
-355.474	109.621	4943.84	4643.8	18143	13836.5
396.346	-369.193	9634.19	3882.12	20210.1	8904.58
-91.4848	442.794	8860.4	4585.1	18465.8	14337.4
194.188	363.812	11890.5	4691.93	19630.3	13729.1
-262.191	-91.1951	1801.82	5073.31	72880	8114.4
1383.36	428.286	9144.64	4740.56	18494.2	9507.5
-105.579	609.911	8058.38	4021.45	17798.1	-26.2143
924.636	574.554	6723.25	6122.56	15495.8	15565.5
-64.5857	418.863	9726.25	3704.04	21317.6	13271.3
81.4062	142.5	7170.23	6828.16	16400.5	8900.98
-89.9969	392.929	7783.15	212.209	97307.8	8360.12
-114.645	310.333	7957.15	3916.34	11837.8	12500.3
-192.689	87.2071	3245.75	2000.5	5528.89	14278.4
117.829	650.029	8706.56	6654.87	17325.2	13728.4
1481.47	366.514	9993.79	4616.19	20487.2	14077
-53.5321	2054.43	9727.24	7437.81	16320.8	12008.6
-200.651	423.901	9520.3	4041.42	22836.8	7535.58
762.986	-317.914	6936.81	8433.2	24001.5	13415.3
994.054	110.5	8159	3570.11	11482.6	10991.8
110.277	14.6397	9283.97	4904.56	19067.8	10764.2
-279.341	31.4766	6699.49	2860.88	18558	4005.66
330.188	636.25	4374.18	1834.28	15645.3	657.154
19.6357	866.464	4526.02	4740.98	13711.7	12416.7
-21.2778	130.5	2094.36	7962.58	16999.7	9845.75
776.938	131.629	8926.56	5497.68	2234.45	8590.55
-258.015	278.5	7757.83	3584.37	24892.7	11313
-424.444	224.042	5848.51	4211.85	29321.8	12637.4
-186.243	205.083	6114.74	6488.15	23587.5	16113.4
30.0488	520.212	6748.3	5424.65	14728.9	15467.6
343.571	-129.087	8476.07	4475.34	5878.72	11248.8
-85.875	95.0379	4129.47	5212.72	20371.7	11997.4
1249.02	737.407	9616.13	6503.38	36057.3	9911.45
1.15789	60.4143	7524.58	5765.59	21281.6	8272.55
-80.8929	257.818	6540.31	2856.84	19558.6	13838.5
-268.39	1373.74	8654.12	7041.26	18034.3	13.9643
130.936	52.8529	9182.19	345.622	21065	13214.6
-33.8382	277.554	12420.7	4210.75	16403.9	11033
-66.6667	-76.4929	5310.76	30459	23768.3	9404.26
409.886	-41.7679	7424.22	4687.84	727	11130
324.286	697.4	7825.9	7247.06	19448.1	13704.5
1628.09	337.477	3388.29	4263.13	5042.84	5891.78
-121.299	343.148	8476.55	2758.57	16566.7	7554.44
414.657	1428.29	8369.39	8271	9229.37	9114.04
1424.35	1022.38	9444.91	6403.91	24981.7	14463.2
-58.1622	1070	8514.93	8938.06	20720.6	20302.1
452.682	118	9853.63	5117.18	19299	7712.81
161.857	227.467	5614.03	4538.74	17328.3	43321.9
1075.01	-195.785	6448.23	8426.65	4822.79	17571.9
1376.52	17.3781	8206.57	4390.34	16481.3	2474.43
535.939	-441.409	10309.5	6931.35	17943.2	8174.41
39425.8	-160.597	2835.59	7249.17	27664.5	15843.1
117.429	834.6	7438.28	5448.8	23945.3	13370.9
822.688	491.286	12955.2	859.711	384.465	10685.6
-235.764	458.492	5778.37	8276.8	12187.2	12639.3
-199.765	565.329	10023.2	3949.85	18668.8	3481.75
-373.2	142.271	6842.96	9168.89	10673.2	18235.3
715.743	27.963	8750.71	6350.94	2351.72	11610.4
197.537	192.661	6911.3	4669.69	15495.3	8204.61
2694.43	238.427	10806.2	3291.91	62114.2	11484.8
188.406	7375.15	2406.03	2959.75	18585.7	3699.16
-26.348	255.799	11899.7	3071.01	26092.8	3717.75
-314.141	-305.314	11065.4	1234.23	5270.54	11062.2
-114.986	554.603	6846.47	4274.14	5279.19	3227.9
352.054	593.232	7792.23	3171.8	25584.1	55612.7
-157.618	319.357	6087.47	6795.2	21953.8	15382.1
-337.668	336.582	4086.04	7808.84	25134.7	10576.8
1110.63	-127.372	5989	4248	17530.7	7124.3
79.7571	138.817	7329.99	4296.84	23414	15676.3
451.195	39.4817	3315.72	3778.42	18319.5	10399.2
-166.653	1029.24	7426.08	3930.33	10954.9	10762.9
-367.038	590.515	6230.87	5983.14	1196.08	9647.02
-199	814.045	8927.28	4042.22	17073.4	9817.62
-268.457	-302.472	3612.07	4757.17	8886.75	9061.9
73.2121	-385.893	5855.82	2667.86	25533.5	7045.02
132.024	202.941	7885.53	5146.62	17589.6	4475.16
839.515	570.093	9538.85	4588.73	19066.5	17025.2
-19.2361	1998.21	7188.54	4577.6	34270.1	8900.28
73.4193	-273.102	7665.02	6826.3	14175.2	15925.4
-419.299	486	9891.86	2747.56	2501.21	13823.7
-118.857	137.995	10601.5	-272.417	24236	10534.4
511.049	18.9352	5631.58	4049	11008.9	11596.6
961.211	452.386	7967.77	4962.42	6631.18	3662
-132.806	-188.647	8063.51	2684.44	9297.26	12071.9
-520.037	-279.041	13657.3	6211.52	5987.09	6429.35
59.7132	538.912	5646.06	5719.82	14958	13582.3
-17.2679	86.8889	2128.23	-207.186	23676.9	57072.9
-61.0214	245.397	7940.46	7433.51	18515.2	23291.6
145.836	288.561	8300.11	6394.9	22322	9524.25
-232.293	167	5817.73	4066.87	18270.7	15199.8
380.775	711.586	6263.8	51975.8	31636.9	12219.2
-57.1929	380.207	9880.3	3650.08	4029.62	9620.49
328.257	30.6759	2117.45	2793.13	10465.2	13934.2
778.615	808.688	9391.47	4903.26	23981.1	9464.87
100.957	-155	6490.67	3725.17	65133.1	9784.64
-218.61	114.273	8234.21	4684.31	32427	11194.7
-149.25	534.765	2007.7	3434.85	9361.87	5540.66
-15.5859	2477.92	8485.17	5500.58	16060.5	8317.04
204.439	658.729	8419.01	5742.63	19472.6	14097
102.389	565.804	11692.1	3956.21	20382.4	11168
-335.961	237.476	8404.92	10222.8	11438.4	11897.3
446.462	454.308	5577.26	2754.8	8855	10805.2
61.8625	689.699	9088.48	5992.98	84014.9	8007.12
-155.026	-47.4449	9775.22	5260.5	21518.2	11036.4
12.6	320.934	1841.48	3181.58	11626.7	12994.8
90.6464	15.4595	4013.74	-164.471	16549.4	9421.4
-531.993	-141.979	10670.6	5892.07	13011.4	11859.4
-93.1364	964.99	8827.47	4968.54	11019.2	12905.5
19.3674	38.6786	953.518	1136.7	16875.8	6068.25
2031.32	-14.9886	4958.62	6556.69	16614.7	15088.5
-184.278	228.431	9326.32	5809.83	17140.3	11798.2
-14.8309	471.923	8563.88	6341.82	9328.31	17064.1
1249.95	151.474	9008.76	6574.53	14392.7	3448.59
154.273	615.413	7991.03	5191.36	19386.6	15487.8
19.1477	765.875	9031.85	7400.39	4806.8	11616.2
-269.643	216.205	9383.17	8511.9	23594.5	6937.66
205.333	1052.9	9388.5	3685.09	8243.9	7621.08
-236.875	468.516	6041.37	686.62	12678.8	4566.77
-65.4722	397.088	9997.74	1054.34	2231.42	8891.93
-87.8929	834.957	9297.65	4165.91	4790.27	5534.97
66.2893	198.025	8088.92	5409.19	2855.47	9300.77
-381.6	73.9393	12082.8	3102.98	8111.88	19636.2
-29.7188	195.556	8558.47	1231.03	18268.5	43995.3
26.5463	819.036	6652.12	4109.78	14297	13634.2
-193.389	114.148	2558.96	5359.05	21971.4	9514.94
-129.611	1560.67	8379	3898.29	27298.8	10506.4
882.295	455.029	10027.5	3451.19	6061.03	10195.6
166.558	489.735	4578.6	7537.81	15419.6	5986.37
30.2679	1791.16	7720.02	3767.14	3838.48	17318.5
-128.456	65.4697	8559.5	7863.53	2777.74	12939.2
-303.329	36038.9	7627.54	7197.25	26576.1	11109.8
-203.786	316.25	7384.39	3994.86	27354.1	22696.4
-22.7978	516.125	8502.61	5417.27	8377.25	8868.11
-225.8	-301.067	6608.81	4951.48	4473.07	8547.7
59808.9	-50.55	2284.52	3949.84	3070.86	-321.403
-663.297	-252.842	8014.03	4590.56	8182.47	8125.35
261.257	2424.6	10968.9	4778.37	14650.9	42682.5
561.051	400.574	7631.56	3871.3	8624.44	2905.92
36.3821	4026.24	8065.33	9075.95	21535.7	8781.17
-182.428	-509.335	9698.72	4111.26	4166.69	11617.3
-587.682	34.9522	10055.2	4786.41	21600	11064.9
799.743	-72.7714	12821.9	4434.71	8223	10177.4
-453.159	357.461	7917.93	5569.4	9691.92	18732.5
-419.961	-50.213	8176.06	797.942	17601.6	10302.6
-187.148	397.583	8284.45	5877.75	24471.5	16109.7
-35.7317	93.0606	7296.1	4299.56	16393.5	10877.2
-41.9737	1092.64	8414.18	4052.81	18257.8	9413.59
535.838	-14.0286	9405.55	53619.8	35740	7631.57
-76.7308	441.371	10261	6020.39	23168.3	3209.99
176.775	671.743	7452.37	7652.1	4718.9	10393
-218.417	169.25	8183.43	631.048	16032.9	8249.62
154.314	-43.5926	8500.83	3853.67	23906.7	11271.6
23.1912	13.8	2559.75	3238.05	7792.62	12889.1
-504.743	1090.22	12031.9	2846.33	22422.4	10367.1
-182.443	605.801	6246.06	9265.36	10607.1	9046.88
-281.598	573.064	8982.3	8348.42	10088.3	11246.3
1973.31	-171.984	8711.5	365.907	20634.6	19511.5
33.8162	582.714	2772.45	5646.9	13294	11595.2
-57.3536	536.311	10709.2	4373.39	17585.9	3054.93
564.3	4158.72	3154	1622.82	17132.6	9556.03
1405.58	2948.2	7074.84	3700.06	5859.72	53.0793
2073.75	451.152	8684.98	5592.8	22867.6	13979.4
-219.574	-255.417	10304	6186.86	19405.9	9535.36
-200.354	-199.257	1966.15	3699.84	17124.4	-236.135
42.6136	551.293	1658.69	3702.66	1361.12	11557.9
255.875	533.045	9666.55	3689.28	6687.09	8580.25
177.647	266.546	6962.73	4333.63	17717.2	11197.9
1141	386.759	10046.3	4751.24	15396.9	11729.5
540.194	458.735	8724.04	5735.36	24925.8	12833.6
-104.946	285.275	3684.84	6690.9	22845.4	10503.6
-81.5714	108.591	8093	5352.04	20302.5	18180.4
844.536	260.211	2244.81	4592.28	21664.4	9718.21
-352.7	647.259	11492.2	1007.98	18423.1	9438.51
135.972	506.6	9058.71	3148.12	16964.7	9788.65
12.7643	815.5	6961.79	4064.26	17339.7	-501.674
47.2763	-227.154	3551.49	6420.51	21192.5	6507.9
-297.536	-518.779	7292.55	5330.8	4445.46	9461.88
156.007	79.1429	4998.5	6043.1	19987.2	3999.16
96.9573	278.9	7645.02	5345.65	18805.2	11040
-287.347	463.471	8086.78	4954.43	14559.5	16071.3
404.68	678.956	7224.84	352.652	15137.4	6183.27
-63.7321	-664.924	7702.76	7130.88	14195.6	10582.7
954.454	35.2008	7055.88	3231.36	7296.38	36864.8
-140.486	149.092	5565.38	2481.91	3837.75	10890.7
1069.11	15.6875	10764.1	3837.71	53507.5	9355.35
186.979	-410.769	8972.29	3446.58	17700.4	10288.4
-20.1429	425.643	8642.6	3772.96	21670.6	9670.24
491.943	802.329	8640.79	-645.963	8729.27	4333.72
243.931	1057.16	11665.1	2935.09	28918	12307.3
670.143	18.375	6670.55	3771.72	9419.43	7151.92
-266.798	530.521	3566.28	4224.45	25244.3	13648.2
-24.1964	-62.1181	8706.04	4562.37	10450.3	8324.19
47.8355	322.4	9670.97	7316.88	3104.11	10691.7
186.071	1272	7688.29	4829.44	21629.4	8776.83
-63.3456	269.142	6930.65	6942.81	23634.3	11738.2
296.333	486.902	9509.83	6224.43	9970.51	11110.3
76.2812	-3	27024.1	6696.66	20887.5	7950.83
-388.962	152.329	8083.37	7161.27	16407.1	10017.5
-83.0811	-85.3409	9331.97	4778.25	12793.1	11869.3
163.179	103.625	2569.94	4753.34	2363.07	13274
18.4408	218.833	8627.7	3801.39	3684.34	13555.1
-184.79	1822.47	8821.09	4133.95	23433.9	24408.7
82.0893	552.456	8568.44	6222.42	10958.8	14292.3
-117.029	186.181	575.292	9370.08	23476.9	3751
-439.176	84.963	5812.3	4677.51	11000.1	10494.6
29.8429	-444.041	10539.5	3356.5	13866.9	12401.1
-367.843	-212.331	7877.04	3154.96	18698.1	13319.8
755.429	-98.0909	7115.02	7484.95	16468.7	13371.1
758.475	-203.371	7782.9	4830.62	6387.45	528
-575.052	-330.576	2529.65	2454.27	12507.8	10669
574.295	21.8536	7783.11	7630.41	21604.4	8585.66
21.8611	339.412	1939.02	6415.25	21984.2	11556.4
54.6429	720.875	8406.71	4878.6	2002.7	8175.03
56.4265	959.479	10052.9	5099.54	34970	10908.4
-353.486	-25.3333	8039.75	4102.54	140717	-129.866
501.775	73.5324	2709.04	3488.18	72395.2	15822.7
-125.771	4977.43	7760.45	5220.73	39835.5	5376.51
-15.8056	90.7401	5925.31	1816.94	22001	10789.5
84.5821	580.856	2976.82	5618.2	3503	10705.7
-205.792	240.068	9725.84	5087	7341.5	5955
-239.7	-350.857	10678.2	5538.75	17167.7	13013.5
-11.2132	1059.37	10055.1	6120.59	20968.2	11433.6
106.592	1346.2	9264.09	5987.05	12745.7	27264.4
-115.273	327.306	8466.5	8789.03	7760.4	13465.4
75.8333	252.903	9987.94	5759.66	27475.7	9226.11
-77.4286	3758.94	9984.17	3778.46	9793.77	10578.6
104.333	33.0076	10825.7	4685.63	3504.17	11207.9
176.5	-11.9659	1391.23	2905.69	23523	9866.73
406.783	-57.5929	6939.89	7154.95	16487.5	27763.6
312.814	1109.92	7344.36	5660.67	4876.79	8105.03
511.596	54.2115	8893.45	17037.2	7056.95	9906.11
-243.946	-70.1006	4603.88	5255.21	68546.7	875.889
35.2647	523.2	9428.59	559.65	7054.43	12575.9
69.1471	1577.8	8764.12	5614.74	12289.4	7885.55
2.68382	216.057	7890.83	4649.62	26734.4	8145.98
3446.94	476.385	8119.15	3995.88	29687.3	8464.84
97.3571	-177.074	5308.94	617.804	19405.3	11598.7
-234.784	474.991	8504	1994.46	23874.6	21801.5
-20.9423	276.057	7341.82	3724.41	33937.7	527.451
391.283	248	12472.7	6365.99	75844.2	9026.62
-300.603	185.132	3421.06	1962.5	17545.5	12498.4
-192.231	-111.054	3815.63	6606.78	18745.5	10541.4
-318.682	-22.1214	8262.42	2926.22	21666.6	21409
1164.94	296.5	9642.38	6407.17	6186.65	10447.5
-12.2357	861.511	3052.8	4011.37	2015.96	10210.7
1437.96	-33.9118	8701.38	6028.53	5075.56	12534.4
138.765	497.2	7124.35	4137.1	6568.49	3563.35
299.729	93.8796	4890.7	5813.4	19916.5	11566.9
-373.036	330.273	11058.8	3215.68	16182.7	11213.8
-213.083	3985.37	3754.46	3480.5	23250.5	9312.71
1604.58	-300.143	3080.81	3315.71	66718.5	9969.35
-14.0571	1017.75	8207.52	7110.43	21069.4	9628.18
95.4015	-70	9546	2871.43	21880.8	17494.2
79.2714	169.567	8221.23	6576.47	8814.61	11350.7
444.672	676.757	5187.8	1931.28	5764.54	571.676
645.479	111.129	7621.48	7410.81	23235.1	26579.2
40.3571	11.2955	3637.94	4209.3	25125.5	10597.7
18.4444	255.375	9079.49	3230.88	22738.2	10573
-106.206	612.871	12269.6	777.414	3919.57	6705.89
-305.857	456.5	7715.1	4544.84	25204.9	-176.351
-154.848	160.689	9582.51	7014.72	9061.88	5482.92
-78.3088	30153.3	11002.9	7622.13	23617.9	4000.45
512.125	479.417	11397.9	6362.26	18401.8	4459.56
25790.1	75.1667	8340.93	7198.37	26811.8	9434.5
-363.331	1464.32	3446.42	6571.38	9031.56	7012.88
616.636	675.967	7861.15	5000.3	28737.6	3392.89
131.021	468.457	7728	4730.4	24716	9839.55
-242.397	-237.649	7670.35	3167.95	12747.5	10413.8
166.948	733.882	7313.82	476.053	14241.2	15436.5
290.375	-56	7860.97	8309.03	14731.1	5421.14
101.208	501.704	8093.06	6986.33	55086.3	7759.52
79.3393	101.552	7664.98	6284	5131.44	11331.2
73.975	1238.31	11074.8	-57.7714	30455.2	30441.8
-194.864	18.6667	8277.04	9102.55	11402.5	8043.69
134.443	548.682	7265.97	7371.58	20316.9	12028.4
-0.41786	461.557	7827.69	6193.8	7141.58	10754.9
186.299	276.952	3842.81	3908.08	22736.4	17553.8
1450.53	16623.4	9421.64	3519.87	8730.09
155.243	-97.0956	3527.93	4323.52	6380.27
274.065	-201.074	6207.84	12086.9	14185.1
-102.685	344.148	5841.64	3277.9	15647.2
-143.25	388.129	5197.34	3511.46	65384.5
-5.77564	187.195	2707.76	29641.3	2796.34
61.6081	401.257	7959.88	5198.88	19427
-95.6689	-335.588	8741.04	3782.65	18857.9
-205.429	-368.004	10706.9	8058	11245.5
210.052	-251.643	9626.35	19728	11498
257.559	284.757	8239.08	8481.13	21607.2
-44.3333	1387.51	4967.16	1826.85	15630.8
51.7647	5545.88	7302.82	4471.12	24235.8
-382.057	438.486	9435.02	5665.94	10539.6
159.538	463.1	7346.75	3343.42	21089.4
-147.03	507.765	9278.24	6539.65	29596.2
-294.787	-228.689	7229.12	4187.14	25665.8
86.9451	188.671	6033.6	46525.5	22228.8
-232.6	-469.625	7647.29	2197.41	3601.52
-170.162	2262.07	9556.99	5049.75	17354.4
197.515	1984	7232.41	5637.61	27100.2
-111.557	2171.42	8242.82	-38.8094	4101.6
-493.59	275.885	10209.2	1210.72	26274.1
-168.464	101.833	9536.62	7233.36	11475.3
621.9	684.75	6948.09	6521.11	18029.7
35	1575.04	2095.49	3187.39	26612.6
9032.08	717.162	73518.4	6446.71	21116.8
1082.57	1104.86	3154.55	4650.27	3891.33
1107.4	861.772	4014	6878.72	23134.5
52986.1	194.073	8074.57	6738.19	15782.2
1291.52	-32.375	3710.33	4472.72	38371.6
85.6765	1400.22	9187.64	-1132.15	4192.57
293.789	998.559	5726.97	6466.22	20962.8
-5.05882	273.182	7225.28	3278.75	20822.9
-444.688	250.077	4643.84	2341.38	24072.7
-123.364	616.543	6558.38	4941.93	21951.1
680.372	911.375	9040.21	4384.72	7149.61
8335.9	695.639	4823.66	4338.34	10710.3
462.679	31631.4	6897.95	5976.44	19922.2
88.2721	154.796	8813.27	5895	20587.3
-365.75	601.393	6261.78	4650.27	10772.9
46.4964	97.0391	8016.13	4787.7	6656.88
300	236.743	4544.45	7736.6	13604.2
-105.571	1399.95	7909.93	2529.98	5384.73
-319.953	340.141	9540.16	5070.94	6548.12
237.9	-149.253	13086.5	7098.02	5883.85
211.614	-69.9143	7233.69	3685.89	11081.5
91.4483	-22.0606	6297.88	2457.01	19429.3
477.033	831.636	3834.46	3674.42	1470.61
-300.905	-108.289	10353.2	3445.7	5537.73
12.5929	-68.2071	5755.51	3350.43	21126.5
-292.728	23827.5	7486.16	7444.03	9926.27
311.182	830.201	10379.6	5962.83	98465.2
1755.58	25352.6	11642.4	4161.09	16380
-107.129	-287.472	7951.98	35738.5	3297.32
-146.468	-15.7031	13307.8	6833.54	21235
38.2714	61.0662	11948.3	4105.38	23722.9
158.893	139.636	6708.45	4332.88	17867.4
-142.098	389.144	6118.54	3410	19170.3
713.556	714.893	9643.43	4803.99	25522
241.333	1845.37	7848.27	6968.56	25826.9
364.349	-463.571	6870	3316.23	25074.4
-245.152	110.4	8154.98	5920.96	3791.91
129.45	-75.8929	1084.4	9810.64	12164.1
-470.857	890.048	7913.23	6592.57	5409.69
-330.804	-119.711	8152.14	2559.16	9749.39
18.05	1623.65	7297.56	2404.46	14021.4
-67.3571	491.907	7349.7	8248.25	15202
40.7237	484.25	7281.52	4650.04	4560.45
655.757	82.8199	4352.9	-485.509	6773.24
2363.43	1353.22	7520.53	4206.8	18887.4
-186.75	1915.97	13085.6	4356.93	17431.2
1104.34	-577.786	6350.95	8757.93	6993.23
119	218.375	11178	6897.05	18858.7
473.148	1514.4	13696	4369.28	12286.2
212.8	29.2891	4413.4	2933.28	17198
51.3429	118.963	9212.19	8067.53	18532.8
-437.975	1374.68	8742.07	3299.5	23633.3
-72.2407	2606.91	7357.76	5112.45	11418.8
621.996	205.797	10466.8	5713.56	18884.4
211.543	301.043	7669.75	8998.65	66521.3
-351.308	106.369	3266.36	3850.19	6879.29
60067.1	-393.037	13264.6	5378.31	21224.3
-123.938	311.938	5487.49	6267.66	14526.4
35107.6	68.0857	3556.19	565.5	27302.9
-560.375	-349.276	8896.47	3754.37	27685.2
-235.429	637.206	4891.62	4049.39	16365.2
2237.95	501.449	7193.53	6773.49	33131.1
125.088	-430.576	7719	4386.81	5547.64
-133.229	152.177	7471.69	4090.54	159890
529.904	561.268	9308.91	3605.57	40757.8
1233.57	522.389	8704.46	5245.51	21440.1
3.53409	269.462	9986.36	3327.64	18724.3
-104.824	205.103	6413.23	6442.56	5066.99
-236.537	683.225	2994.3	6128.01	23398.8
-269.271	157.909	6741.43	5118.64	122818
73.3333	1324.62	8969	7752.35	12416.6
-308.338	-288.296	6962.02	6489.84	20246.3
520.482	-244.317	9444.15	6234.49	24973.5
-288.086	2061.59	6525.15	4123.73	36437.9
886.412	-76.2857	9088.97	4889.15	26107.6
205.091	-136.912	7716.55	2667.94	77035.5
104.182	2203.21	9427.68	8442.64	5528.26
-101.167	972.736	10745	1302	17696.3
-193.275	42668.4	6851.12	3537.19	10333.7
7.52941	504.301	2980.25	6163.29	21395.2
-316.518	2341.04	7647.28	5034.2	25884.6
-135.554	465.181	6990.53	6139.57	14006.4
308.156	1504.83	6113.88	2059.95	12302.1
881.354	9.87143	9130.64	3687.45	31327.1
321.317	143.493	2453.09	4371.83	26854.3
-61.1284	353.857	6505	4330.65	8428.06
16.875	-325.265	5543.96	7463.49	5390.2
-204.765	943.616	3760.6	5056.65	18868.5
-64.625	22.9786	9651.53	2874.53	13841.2
288.581	-6.00329	7318.89	9514.49	25099.2
219.375	679.961	6713.22	4535	117844
553.411	247.048	8041.14	2252.02	12615.1
170.5	6657.46	8205.45	5550.81	18866.2
-642.4	5.93182	9043.84	5163.69	6890.15
35.6858	-199.143	8785.28	8853.77	17905.7
108.4	843.107	8511.98	3084.16	25579
-177.003	847.295	6566.5	3803.46	29239.6
-18.8906	1352.6	6136.38	7905.81	26978.8
-12.0441	-499.538	7418.84	6019.05	14367.7
-127.769	-353.221	8141.38	3539.19	16667
-122.786	215.616	11011.8	3680	5098.34
1428.94	392.136	1889.73	5785.91	11912.3
1454.97	46.3796	7333.5	5686.9	3748.82
-188.939	514.677	8114.61	3888.65	5359.91
290.444	-196.786	10970.8	2112.91	29161.2
521.764	340.75	2097.32	3637.16	5050.77
86.9861	-239.846	9123.6	6757.82	18210.2
548.809	220.6	9049.48	5964.73	18680.4
-199.676	280.386	6381.8	3360.59	11849.1
153.514	834.98	8740.83	3546.28	28968.1
27914.9	436.35	9208.32	3609.47	4586.31
477.143	119.819	32935.3	4795.12	16840.4
-267.135	17386.6	5236.31	4968	24355.3
637.968	143.993	7538.08	6280.5	17995
-25.3179	346.833	6758.42	6239.37	16347.3
-84.197	604.302	9075.97	3239.18	16077.8
663.333	1206.58	6968.07	3453.76	25947.7
202.226	2.09375	3612.14	4762.11	4712.22
501.857	420.236	7807.89	7607.98	3995.05
-53.3102	54.0368	8836.16	4749.93	17749.5
-446.75	-122.86	7520.87	6383.81	14073.4
-190.063	34.6471	6055.56	4667.04	3991.36
-224.029	90.3293	9014.5	5032.15	83224.3
650.515	-49.6061	7958.27	3431.78	25081.5
-213.554	258.307	6796.51	2439.77	33157
-119.115	88.5	5925	7023.78	4408.06
-140.393	45.9766	5988.54	2088.54	29864.3
-104.946	702.446	9168.24	5565.13	23536.8
-476.993	402.651	5894.49	1272.15	6562.62
-264.662	83.7576	7180.29	6767.62	94106.7
-51.6286	367.463	6412.95	4267.19	31521.5
906.045	107.409	9487.48	3283.15	66920.9
-102.956	4267.29	7554.6	5234.84	14082.1
-41.8857	176.589	7812.26	9591.06	13128.5
860.561	28.2794	9479.6	4354.54	17239.3
-98.8571	-14	6106.97	7193.46	12959.4
190.648	-236.385	10673.8	3830.22	77731
223.875	22.5143	9321.32	6494.41	11563.4
43.55	-155.397	8244.24	125.448	17906.4
-48.5143	321.727	9271.61	5833.79	16219.2
1275.24	680.329	10058.8	6734.77	5244.53
-307.463	-69.3143	2581.16	13792.6	16622.8
313.601	-55.1842	10704.1	3843.4	13690.1
164.316	-11.7206	6359.55	4381.48	25707.7
55.5	271.571	10221.2	4088.95	15727.2
275.576	134.773	7084.59	4491.59	16218.9
-150.75	3266	7805.38		19298
1090.16	264.778	13061.5		23906.2
354.646	123.882	7248.37		17944.4
-258.279	66.3333	9455.53		7190.23
548.629	-56.0833	5221.53		8954.06
-102.325	953.553	9374.43		16243.5
224.7	875.556	2263.14		15008.1
-120.077	1127.66	4168.66		5122.7
259.566	-153.829	8394.71		12156
-597.071	125.824	8278.62		26219.3
333.569	1029.6	10664		1019.9
-232.721	-496.5	6937.55		30418
-77.1714	-76.3977	9679.35		20024.5
-188.75	-197.029	6935.96		17656.9
-45.25	1949.6	10434.8		5189.32
164.011	-359.795	3605.89		33696
-381.125	140.766	9675.71		3913
60.5068	-7.33456	8481.16		6979.72
-255.429	1069.36	8150.37		19655.2
-15.0074	28.2568	8422.04		16997.7
-69.5714	-118.485	9783.95		2906.95
266.796	154.15	8330.35		90304.5
341.78	35590.4	5214.91		11091.7
-390	714.29	8963.12		12178.8
680.922	-90.4901	7927.91		19668.9
47.5909	775.776	1301.2		24084.7
-56.1818	659.221	7513.71		11555.5
-59.6667	284.375	10530.6		7149.14
1103.97	-191.436	3715.26		13262.6
876.714	169.222	3765.45		15902.7
152.125	-121.722	10430.9		5629.92
-190.035	8653.55	7148.46		16924.2
210.166	1048.15	5306.58		62474.1
504.619	-19.7714	7005.24		9553.06
32.3429	232.609	10513.2		20639.8
0.791667	181.707	8834.49		30869.2
182.889	-195.946	8119.35		13538.7
-51	117.271	9005.03		15034
-169.075	493.538	7387.93		30797.5
-56.75	62.6515	7087.73		22177.3
-72.5	-31.65	7757.66		18052.7
157.269	542.807	9240.33		22497.6
1405.46	-154.917	4054.52		13431.9
-330.735	1313.04	11576.7		16040
853.853	703.468	9193.71		14312.9
188.25	-40.7813	7733		12882.5
-366.931	39.6571	10598.4		19579.6
-135.421	-11.0758	6878.97		16352.3
1318.32	519.25	8848.96		8918.63
-13.4816	-414.527	4442.28		25828.3
-6.66912	467.333	936.54		23466.6
-495.054	189.977	5135.06		22397.6
-216.629	-240.14	12554.3		15512.1
1239.45	397.162	11085.8		18261.4
-230.224	1968.21	4808.91		14779.5
577.614	327.118	5292.99		5312.92
-37.8571	1166.17	12767.1		14958
-384.952	515.052	2821.89		21729.5
-245.467	134.543	8507.95		15529.5
253.643	-23.8342	6361.97		11753.2
370.199	1135.79	9503.67		25753.1
157.043	664.584	6367.12		26463.2
1626.7	769.762	10236.2		22776.5
209.398	589.368	6818.42		16242.9
168.514	543.25	7616.29		5010.61
-196.309	2229.33	6818.05		28068.4
-502.773	309.743	4309.3		8520.41
-349.846	254.595	8672.29		20375.5
318.647	1254.11	11679.9		9436.52
-301.971	-94.5214	11399.9		8936.76
61.0994	114	8928.76		26914.9
-303.566	-221.821	7119.55		31437.2
-106.864	-75.806	4581.76		24079.1
989.625	-178.189	8455.59		7178.88
-96.5	1647.28	8827.66		9488.5
14.7269	-129.781	2768.69		8188.16
-132.447	567.141	5382.73		22471
-44.9524	4.6	2578.09		5835.03
-82.8393	12.0071	5966.05		17791.2
32.9714	107.621	7152.67		14475.1
-128.889	224.457	8082.11		19232.1
76.2537	-130.993	2117.58		15989.7
509.714	595.625	8423.21		49335.7
-191.985	825.5	7101.97		8636.62
448.522	-395	-282.651		59880.7
821.28	161.5	4970.31		16355.5
12392.8	1844.16	6989.88		14388.2
-187.118	-391.372	8282.21		24867.8
697.136	1.33333	10250.9		7879.42
-211.141	2393.95	2284.23		21007.7
59.55	138.368	7484.09		19754.6
196.256	-158.314	6380.82		4464.02
-94.2	197.647	6842.83		19841.5
-83.1894	-161.47	7627.16		4500.01
1133.09	-56.625	8689.1		4593
383.232	273.481	8119.7		14601.7
-443.129	256.412	5683.04		25596.2
220.235	-538.22	9161.94		9350.18
872.404	758.05	9735.13		20227.9
69503	-113.147	4317.33
71.2188	592.586	7910.19
269.221	262.288	9008.19
-152.053	648.071	7943.05
332.586	-367.564	9299.57
681.403	117.882	7324.04
347.414	-18.3714	7745.46
202.781	149.008	6788.06
-177.379	719.917	7324.67
76.5588	-112.807	9111.22
-273.4	72.25	6677.67
204.382	592.482	8862.18
524.889	77.3676	10698.4
2077.05	620.683	6177.32
-360.079	303.177	1643.43
32.7407	87.8889	8612.55
-135.714	516.779	5588.61
313.798	410.804	9137.98
52.8622	377.074	7457.59
1110.58	992.726	2453.9
937.985	-364.671	10146.9
-509.033	157.286	9438.91
781.75	-326.433	5468.18
310.342	380.606	-169.27
246.854	71.8846	9496.42
-167.547	983.771	9291.37
24.1765	-532.177	1731.75
358.144	1219.12	7827.87
769.955	680.564	3978.36
162.071	590.625
-211.444	1071.44
334.171	55.0363
100.213	197.555
644.531	-38.4531
-33.0625	372.184
305.889	489.129
534.987	371.917
-18.9091	870.147
374.25	-261.9
855.018	2168.88
-213.551	787.332
1549.15	-244.432
-63.9722	843.329
-82.5735	82.8241
-271.625	-348.789
533.25	770.455
772.786	60.9412
53.425	2153.18
574.796	22.9429
1785	6.375
239.518	-125.738
404.586	1137.35
39.8828	1072.06
270.793	177.814
-412.167	707.907
355.523	-412.482
145.9	-13.6857
-420.643	-377
4995.57	261.471
-156.054	188.886
889.582	744.607
-138	182.086
-89.7571	110.743
202.686	1592.79
6372.72	544.463
-10.0078	-174.5
127.26	1731.26
-100.314	455.729
464.325	466.7
189.995	445.389
922.554	500.186
-117	527.461
	852.971
	1001.95
	-112.279

## Sheet: s3c area
Wt log	SAC3 log	Wt 24h	SAC3 24h	Wt 48h	SAC3 48h
20.2222	22.5556	52.4444	39.3333	40.2222	42.3333
21.2222	21.7778	49	48.2222	46.7778	49.2222
29.5556	24.2222	44.1111	53.7778	42.6667	51.8889
24.3333	24.3333	52.4444	27.3333	49.3333	43.7778
23.3333	30.5556	44	40.7778	44	52.2222
22.6667	29.2222	58.4444	42.7778	48.4444	55.7778
22.3333	25.8889	40.8889	36.6667	53.7778	54.5556
34.4444	20.6667	36.5556	37.1111	58.3333	51.1111
26.4444	29.3333	38.3333	45.6667	49.6667	43.5556
32.6667	21.7778	56	45.2222	57.7778	49
23.8889	24.2222	40.7778	42.5556	48.8889	47.6667
20.2222	19.7778	39	38.7778	45.2222	46.3333
26.2222	28.6667	35.6667	30.1111	40.4444	46.8889
22.5556	25.3333	44.5556	42.6667	38.6667	44.3333
20.1111	31.1111	40.7778	42.8889	49.3333	49.5556
22.3333	27.3333	45.5556	35.4444	32.8889	41.4444
26.8889	21.8889	53.2222	46.4444	46.1111	52
21.8889	22.2222	45.4444	32	41	45.8889
23.4444	44.1111	49.6667	54.5556	39.7778	35.1111
17.7778	22.8889	38.6667	40.1111	62.1111	45.2222
19.7778	36.8889	45.4444	37.6667	51.1111	50.8889
22.7778	33.7778	41.1111	38.6667	61.2222	48.7778
19	24.1111	40.8889	33.5556	47.1111	47.5556
22.1111	29.4444	59.8889	34.5556	45.2222	50.2222
22.4444	23.5556	39.8889	31	57.7778	35.5556
38.1111	24.3333	42.8889	30	34.2222	44.8889
20.5556	20.7778	42.4444	52.7778	65.5556	57.1111
29.7778	23.2222	39.3333	38.8889	38.7778	56.8889
26.1111	19.3333	35.7778	37.2222	42	55.4444
24.7778	25.4444	37.2222	38	44.8889	42.3333
21.3333	20.4444	45.8889	40.2222	40.4444	42.2222
21.7778	30	44.1111	49	48.4444	49.2222
21.7778	20	52	38.5556	34.3333	55
21.6667	17.8889	45.8889	47.3333	48.5556	45
30.2222	21.6667	39.8889	44.8889	48.6667	37.6667
23.1111	37	35.6667	34.8889	40.2222	38.4444
23.1111	21.6667	32.3333	33.6667	53.2222	37.1111
22.4444	22.1111	48.1111	44.2222	45.8889	62.2222
21.6667	27.3333	39.7778	33.2222	41.3333	48
20.8889	23.3333	41.7778	39.6667	42.2222	45.4444
28	22.3333	47.6667	34.1111	49	47.7778
22.8889	22.4444	36.2222	40.2222	47	39.8889
21.6667	40.7778	41.7778	37.1111	61.7778	46
25	24.3333	33.7778	45.3333	41.4444	41.3333
20.8889	30.6667	40	34.8889	41.5556	46.2222
23.4444	20.4444	41.6667	38.6667	41.5556	43
26.5556	25.7778	42.5556	39.5556	53.7778	38.6667
21.4444	28.5556	43.1111	32.1111	46.4444	51.2222
21.5556	23.8889	51	39.6667	45.7778	43.1111
27.2222	25.5556	33.2222	42.1111	49.4444	55.1111
33.6667	19	39	44.6667	45.1111	62.3333
21	20.4444	54.4444	40	45	51.2222
20.4444	24.1111	30.7778	40.2222	46.3333	38.4444
23.8889	25.2222	49.7778	40.4444	44.8889	43.8889
23.1111	21.1111	35.6667	39.5556	45.8889	48.8889
23.1111	24.2222	37.2222	43.7778	45.5556	48.4444
21.7778	20.7778	36	37.3333	39.3333	48.4444
23.6667	23.1111	44.3333	31.7778	46.7778	60.5556
22.5556	35	31.5556	51.3333	52.1111	55.6667
21.8889	25.4444	49.6667	39.7778	37.1111	47.2222
21.1111	27.5556	34.4444	33.4444	40.5556	43.5556
24.7778	38.5556	44.2222	40.2222	44.3333	47.3333
31	17.4444	51.7778	42.4444	53.3333	41.7778
23.8889	25.3333	35.2222	31.5556	47.4444	41.8889
26	33.5556	43.8889	42.3333	53.6667	54.4444
25.4444	28.2222	40.5556	45.6667	54.7778	56.6667
19.3333	19.7778	44.6667	33.2222	52.2222	45.1111
29.7778	26.8889	40.2222	37.8889	47.8889	45.2222
21	18.6667	47.7778	31.4444	54.4444	45.2222
21.1111	24	39.2222	31	55.7778	62.3333
23.5556	27.2222	40.4444	42.3333	47.4444	36.6667
22.8889	20.1111	39.5556	32	47.1111	54.8889
21.5556	21.6667	42.7778	36.4444	49.7778	38.7778
21.1111	22.7778	46.6667	34.1111	36.6667	49.2222
29.3333	16.8889	41.7778	29.8889	37.7778	46.8889
27.5556	17.4444	51.8889	40.8889	44.6667	38
21.5556	23.4444	36.7778	32.2222	43.5556	39.1111
28.7778	19.4444	54.2222	45.7778	42.7778	58.8889
21.5556	21.7778	38	34.1111	55.3333	44.3333
36.3333	22	48	36	54.8889	54.5556
23.4444	21.2222	46.2222	39.7778	46.2222	33
18.4444	19.4444	37.5556	30.5556	45.7778	67.6667
31	24.7778	46.6667	38.1111	51.1111	39.6667
29.4444	20.1111	49.6667	43.1111	38.3333	60.8889
40.6667	23.3333	42.7778	34.5556	36.5556	45.5556
29.2222	24.8889	36.4444	41	43.6667	38.2222
38.1111	23.4444	41.4444	31.3333	38.3333	61.5556
31.7778	29.5556	44.8889	42.5556	50.1111	44.5556
22.7778	33.3333	49	33.4444	47.2222	48.7778
30	22.4444	50.5556	25.1111	47.6667	46.4444
22.2222	21	42.2222	32	41.8889	36.2222
20.3333	28.4444	44.5556	35.1111	43.8889	40.3333
20	24.5556	37.7778	52.2222	41.5556	55.1111
21.4444	37.7778	34.7778	43.7778	46	35
32.5556	28.3333	36.5556	36.7778	46.7778	42.5556
23.3333	23.4444	43.2222	38.2222	40.7778	40.3333
19.5556	36.2222	39.3333	39.1111	47.8889	55.5556
22.5556	25.5556	36.8889	45.1111	58.4444	54.3333
26.5556	31.2222	43.8889	35.8889	40.2222	50.3333
23.4444	35.3333	40.5556	38	43.1111	54.4444
33.3333	28.7778	43	38.2222	43.2222	40.1111
20	23.7778	40.4444	41.3333	61.6667	43.3333
23.6667	22.3333	42.8889	35.5556	38.4444	46.6667
21.2222	20.5556	40.4444	40	38.3333	46.7778
22.2222	25.1111	39.3333	30.3333	50.2222	45.5556
25.8889	32.2222	41.2222	35.2222	53.2222	60.4444
21.3333	26.8889	41.4444	38.5556	45.5556	47.2222
29	39.4444	49.3333	43.3333	43.5556	29.8889
30.2222	20.1111	36.4444	34.1111	40.6667	51.3333
21.3333	27	37.7778	32.1111	57.2222	38.2222
23.3333	26	40.1111	31.6667	49.3333	44.7778
37.2222	23.8889	36.6667	40	56.5556	43.5556
21.3333	26.7778	38.4444	35.5556	46.7778	60
25.4444	23.7778	36.4444	40.5556	44.3333	59.5556
19.2222	22.4444	37.1111	39	41.7778	50.1111
25.3333	20.6667	43.1111	39.4444	44.6667	52.4444
25.2222	22	43.2222	38.7778	49.3333	50.3333
21.7778	20.5556	40.4444	45	41	39.3333
21	29.1111	48.3333	38.3333	45.8889	47.7778
30.7778	33.7778	36.8889	34.6667	48.8889	40.8889
24.3333	22.1111	36.6667	37.8889	47.1111	42.8889
20.1111	39.7778	40.6667	36.4444	53.1111	40.2222
20	22.2222	43.2222	44	56.3333	36.3333
29.3333	22.7778	44.2222	43.8889	37.5556	46.8889
21.7778	20.5556	51.5556	40.6667	48.4444	40.5556
30.3333	25.5556	37.3333	35.6667	42.7778	34.3333
20.4444	22.7778	36.8889	35.7778	48.2222	41.3333
23.6667	19.7778	46.5556	50.3333	63.6667	43.5556
21.3333	23.3333	36.6667	34.2222	39.5556	40.3333
22.2222	28	40.1111	39.5556	55.1111	53
21.6667	23.2222	32.5556	48.1111	42.1111	39.2222
21.2222	27.1111	35.4444	47	51.8889	44.7778
28.6667	20.1111	40.4444	41.4444	51.6667	61.5556
27.5556	27.2222	37.4444	36.2222	41.5556	50
30.4444	31.1111	48.4444	36.2222	60	52.5556
22.5556	28.3333	47.1111	39.8889	45.2222	47.8889
34.1111	34.4444	39.4444	56.4444	50.7778	43.3333
24.3333	21.3333	43.4444	37	42.2222	49.1111
21.2222	23.3333	45	42.6667	46.7778	41.7778
24.8889	36.4444	38	37.8889	47.2222	45
24.4444	21.1111	37.8889	44	58.2222	46.6667
19.4444	29.4444	38.8889	43.1111	50.8889	53.3333
24.5556	33.4444	51.2222	28.8889	43	49.8889
20.6667	21.1111	52	33.5556	37.6667	54.4444
21.3333	24.4444	41.8889	46.8889	49	37.7778
24.7778	22.3333	31	37.8889	36.8889	44
18.8889	22.1111	46.3333	30.6667	56.8889	56
26.4444	24.6667	36.3333	34.3333	56.5556	42
24.1111	23.7778	51.4444	42	42	44.7778
23.5556	35.5556	46.3333	43.7778	51	55.8889
21.8889	23.2222	54.7778	50.8889	41.7778	55.2222
25.1111	27	46	41	40.1111	47.2222
25.6667	22.5556	46.1111	36.7778	48.5556	43.8889
21.8889	21.7778	38	34.2222	41.2222	47.5556
19.7778	25.7778	43.8889	43.8889	50.7778	46.6667
23.3333	26.2222	42.2222	44.5556	48.1111	45.4444
26.5556	21.7778	44.5556	33.1111	53.4444	49.8889
24.7778	30	38.8889	35.3333	53.6667	40.8889
24.3333	25.6667	35.2222	39.6667	44.5556	42.4444
21.8889	28.8889	40.8889	39.3333	56.5556	56.3333
30.7778	20.8889	36.1111	40.3333	47.6667	50.3333
20.5556	29.3333	32.8889	39.7778	46.6667	41.5556
21.8889	22.4444	43	35.7778	30.8889	45.3333
19.8889	20.5556	52.2222	49.6667	38.7778	57.7778
21.7778	21.6667	35.5556	38	44	31.3333
24.6667	32	28.6667	43.1111	44.2222	45.8889
31	27.3333	36	52.7778	43.2222	64
22.8889	20.3333	39.6667	49.6667	40.2222	44.3333
27.1111	32	46.8889	36.7778	40.8889	51.5556
22.5556	24.4444	40.4444	41.2222	40.4444	44.1111
22	20.7778	43.8889	40.7778	46	45.4444
24.6667	33.6667	58.7778	42.2222	40	42
21.7778	20.7778	39	38.3333	37.8889	37
20	21.4444	34.2222	38.1111	63.3333	48
31.8889	22.8889	34.6667	31.5556	37.1111	46.8889
22.1111	33	42.8889	36.6667	41.6667	51.7778
27.7778	17.6667	54.1111	39	43.6667	39
23.8889	20.3333	41.2222	33.7778	42.6667	58
29.1111	25	41.7778	40.2222	37.8889	64.4444
26.2222	29	34.4444	39.6667	50.8889	44
20.5556	26.8889	38.8889	35.1111	40.7778	38.2222
19	23.6667	46.1111	41.2222	43.6667	43
20.4444	23.2222	37.7778	40.5556	46.3333	59.1111
23.2222	25.6667	30.6667	43.6667	44.8889	33.1111
20.6667	21.5556	39.3333	48.2222	51.3333	39.8889
23.4444	21.7778	37.1111	33	37.5556	49.5556
29.3333	25.5556	32.6667	34.7778	50	48.3333
35.5556	20.2222	41.6667	34.4444	49.1111	60.1111
29.7778	21.3333	30.6667	35.6667	35.8889	44.6667
23.2222	18.6667	46.2222	36.6667	41.5556	49.8889
26.6667	34.5556	38	32.7778	37.8889	42.3333
28.7778	20.6667	35.5556	35.6667	46	52.3333
23	20.4444	33.4444	33.8889	41.1111	48.8889
23.5556	21.7778	47.4444	38.1111	50.3333	40.4444
25.1111	20.4444	36.8889	44.2222	46.2222	41.5556
22.1111	27.6667	39.4444	41.6667	41.4444	44.3333
17.8889	20.6667	37.6667	29.1111	43.1111	46
36.1111	34.1111	39	43.7778	47.6667	58.1111
24.6667	28.6667	43.1111	38.5556	53.8889	44.4444
22.1111	24.8889	48.3333	32.8889	47.8889	43.5556
30.2222	22.2222	47.4444	44.8889	41.8889	45.7778
21.4444	30	41.2222	37.3333	46.4444	40.7778
22.8889	25.2222	53.2222	47.1111	36.6667	38.3333
45.1111	18.6667	41.8889	35.4444	44.7778	41.8889
21.1111	23.6667	45.1111	28.8889	57.3333	40.7778
23.5556	30	39.4444	44.5556	40.8889	45.7778
20.8889	26.6667	35.2222	37.2222	37.5556	43.2222
26.2222	20.2222	34.7778	45.4444	45.5556	42.7778
19.8889	36.1111	36.3333	36	45.1111	44.6667
27.5556	26.5556	40.4444	36.3333	38.2222	40.3333
30.6667	22.5556	53.4444	34.7778	53.3333	38.5556
21.4444	21.5556	38	39.2222	48.8889	38.4444
20.3333	24.3333	34.2222	38.8889	36.5556	52.5556
21.3333	25.2222	50.6667	33.4444	49.2222	36.8889
28.8889	19.7778	41.8889	44.5556	45	41
23.6667	20.7778	44.8889	44.5556	41.5556	51.6667
20.2222	22.2222	35.1111	40.7778	48.5556	40.1111
21.2222	21.1111	38.8889	27.2222	43.1111	49.6667
28.2222	23.5556	39.6667	41.8889	46.1111	47.8889
24.5556	28	30.6667	38.2222	38.5556	58.3333
22.5556	21.7778	48.6667	52.3333	48.8889	52.5556
33.2222	20	36.2222	37.1111	49.2222	43.1111
21.2222	27.6667	42.6667	39.6667	51	29.4444
24.1111	22.8889	45.8889	32.6667	45.4444	51.6667
30.7778	22.3333	35.5556	41.2222	49.4444	48
23	44	45.6667	54.1111	64.2222	36.3333
21.2222	24	35.6667	37.7778	46.8889	42.1111
21	26.3333	37.1111	44	50.6667	40.7778
29.6667	29.1111	36.1111	44.1111	36.4444	44.5556
23.8889	30.8889	39.5556	38.6667	40.1111	52.4444
21.5556	19.5556	37.2222	33.6667	49.5556	48.6667
21.4444	18.6667	33.8889	35.4444	51.2222	37.5556
20.2222	34.6667	39.5556	50.1111	41.1111	53.2222
33.7778	24	46	43.8889	53.3333	62.2222
19.6667	24.7778	32	38.6667	57.6667	60.7778
18.7778	33.5556	32	37.3333	58.5556	40.7778
20.3333	19.5556	39.6667	41.4444	45.4444	51.6667
23	30.1111	49.1111	33.8889	40.4444	45.3333
21.3333	24.1111	37.7778	40.5556	39.3333	49.6667
24.2222	23.6667	47.5556	45.3333	49.7778	45.5556
20.5556	28.7778	47.1111	50.5556	47.4444	38.3333
26.2222	21.2222	40.6667	30.5556	37.7778	36
31.1111	37.2222	33.7778	47.5556	40.3333	46.6667
22	22.4444	44.2222	38	46.1111	35.6667
23.3333	25.2222	49.8889	34.4444	48.5556	45
24.5556	24.3333	31.2222	29.1111	44.2222	43.3333
21	19.3333	40.2222	53.7778	47.8889	53.1111
28.8889	20.7778	43.8889	29.8889	45	62.6667
28	22.1111	45.7778	40.4444	46.8889	49
23.3333	24.2222	41.2222	41.7778	47.1111	35.6667
19.7778	19.8889	43.2222	39.1111	55.6667	54.6667
24.5556	19	42	34.6667	44.7778	52.6667
29.5556	30.6667	39.4444	37.7778	50	47.3333
27	21	35.4444	41.8889	41.4444	40.7778
20.1111	23.6667	41.3333	27.8889	47.8889	49.5556
35.3333	20.1111	49	43.5556	45.5556	41.1111
24.2222	21.2222	53.2222	45.4444	58.4444	42.5556
20.3333	21.2222	49.5556	37	51.7778	44.8889
26.7778	30.6667	35.1111	38.8889	46.2222	41.2222
28.8889	19.5556	36.7778	38.6667	39.3333	54.5556
33.6667	25.2222	47.1111	45.6667	46.3333	41.5556
27.5556	30.2222	33.6667	35.4444	45	58.1111
33.2222	22.3333	41.7778	35.5556	51.2222	43.2222
26.3333	29	52	42.3333	49.4444	46.6667
20.2222	22.5556	42.8889	45.7778	39.3333	36.4444
24.7778	25.3333	36.2222	42.7778	63.3333	46.5556
26.5556	20.6667	46.3333	41.8889	38.5556	46.5556
21.6667	21.4444	42.7778	37.2222	53	61.1111
20.6667	23.2222	39.8889	45.3333	39.7778	40.8889
24.4444	20.7778	51.5556	41.5556	46.2222	64.1111
19.7778	30.5556	41.8889	37.6667	52.8889	53
20.8889	27.2222	27.5556	40.1111	58.7778	46.8889
26.5556	21.3333	35.2222	50.5556	39.5556	40.7778
27.7778	30.6667	39.2222	50.5556	44.4444	48.6667
24.8889	36.1111	41.2222	34.5556	60.2222	54.4444
20.3333	22	31.2222	46	49.7778	48.4444
30.2222	24.2222	33.5556	48.2222	50	50.1111
20.6667	42.1111	34.6667	33.8889	42	45.4444
30.5556	21.8889	39	40.3333	47	52.6667
23.2222	21.5556	40	35.6667	61.6667	54.2222
21.5556	28.5556	51.7778	44	49.7778	41.8889
18.8889	24	37.6667	40.2222	48	43.7778
27.3333	27.4444	37.5556	55.4444	40	36
25.1111	21.7778	41.4444	41.3333	55.3333	40.8889
22.5556	28.3333	44.2222	31.5556	41.1111	39.6667
19.5556	39	34.3333	52.5556	52.5556	48.1111
20.3333	21.6667	33.8889	34.4444	37.3333	47.6667
20.8889	26.7778	41.4444	40.3333	38.5556	47
23.7778	20.5556	41.6667	29.8889	53.1111	40.7778
23.2222	20.5556	38.4444	31.7778	40.6667	39.8889
23.1111	21.8889	35.8889	41.5556	40.8889	47.7778
33.7778	26.7778	38.3333	42.2222	45.2222	60.8889
22.2222	24.8889	41.4444	51.3333	61.2222	61.4444
34.1111	23.3333	42.8889	56	57.2222	36.6667
20	20.6667	34.6667	38.1111	49.6667	57.6667
24.5556	26.7778	50.5556	39.1111	49.1111	47.3333
26.5556	22.5556	37	50.6667	44.1111	41.8889
25.1111	29.1111	37.5556	38.3333	45.4444	41
21.6667	23.2222	37.2222	44.3333	63	54.3333
26.6667	28	39.4444	42.6667	53.7778	50.8889
23.8889	23.1111	39	41.1111	43.1111	46.6667
30.4444	22.7778	52.1111	42.8889	46.7778	56.2222
21.5556	23.7778	41.3333	36.8889	55.6667	53.6667
26.5556	22	42.3333	37.5556	48.2222	42.7778
23.5556	21.2222	48	43.7778	36.3333	52.3333
22.1111	20.5556	37.4444	30	46.1111	48.1111
28.1111	20.2222	41.5556	43.5556	54.8889	44.7778
22.6667	22.4444	32.2222	30.2222	48.3333	36
19.8889	21.2222	39.2222	33.2222	48.6667	38.3333
26.1111	30.2222	39.6667	54	40.1111	44.5556
20.8889	21.4444	53.2222	32	41.5556	41.4444
31.6667	38	41	44.7778	56.7778	54.4444
26.3333	44.1111	33.6667	40.5556	51.1111	47.8889
27	19.6667	47.4444	49	46.1111	51.4444
24.7778	24.2222	43	36.3333	38.4444	45.4444
21.5556	35.6667	30.8889	42.3333	59.8889	50.1111
22.1111	30	48.2222	37.2222	60.3333	39.1111
22.5556	29	48.2222	40.5556	39.8889	65.2222
22.8889	17.2222	36	44.7778	40.7778	32
32.8889	28.7778	39.7778	38.7778	42.3333	40.6667
33.1111	24.3333	36.8889	55.4444	44.8889	46.3333
20.8889	25.5556	39.2222	38.7778	55.5556	42.5556
20.7778	21.7778	34.4444	34.2222	42.6667	48.3333
24.7778	29.8889	38.2222	49.3333	50.2222	44.4444
21.1111	22	31.3333	54.8889	52.1111	42.8889
20.8889	23.6667	39.8889	37.8889	50.1111	43.7778
25.8889	23.3333	42	43	48.6667	42.3333
22.2222	23.4444	55.1111	32.4444	48.4444	42.7778
22.1111	17.4444	28.3333	41.8889	42.4444	48
22.6667	22.1111	50.2222	46.6667	43.3333	44.2222
19.7778	25.2222	36.7778	30	42	39.5556
36.8889	30.4444	36.3333	44.8889	46.2222	47.2222
22.5556	22.8889	37.4444	42.1111	49.3333	45
19.2222	19.5556	44.2222	26.5556	44.4444	66.7778
22.1111	20.3333	39.8889	38	45.6667	53.5556
19.3333	20.1111	49	34.4444	47.6667	34.4444
22.7778	31.1111	29.7778	37.6667	51.4444	47.5556
27.4444	30.1111	36.1111	41.6667	57.1111	37.1111
21.5556	38.6667	37.3333	40.2222	44.4444	44.4444
20.4444	20.5556	38.4444	29.3333	38.6667	50.5556
24	35.6667	35.7778	42.5556	47.8889	47.4444
30.4444	19.1111	37.8889	39.8889	45.2222	41.2222
18.5556	20.4444	35.8889	33.5556	36	46.8889
21.8889	21.3333	34.7778	40.2222	44.5556	33.2222
16.2222	23.2222	37.5556	35.6667	45.3333	37
32.1111	19.4444	49.8889	39	44	43.2222
27.8889	31.4444	51.2222	41.8889	56.2222	52
33	22.3333	43.2222	52.5556	47.8889	39.8889
24	22.2222	44.5556	28.2222	38	40.2222
28.6667	21.2222	52	38.3333	54.6667	45.5556
32.8889	29	32.4444	38.7778	51.4444	40.1111
21.7778	21.1111	40.7778	38.3333	51.3333	51.7778
22.3333	24.8889	50	41	40.6667	50.5556
27.3333	32.3333	35.3333	35.4444	47.7778	44.8889
26.2222	19.7778	36	48.8889	54.2222	39.4444
15.4444	21.6667	37.1111	35.3333	44.4444	35.7778
22.4444	21.2222	34.3333	37.2222	38.2222	42.7778
19.3333	25.6667	51.2222	42.6667	47.5556	57.3333
21.8889	22.6667	33.1111	41.3333	40.5556	58
25	30.2222	42.5556	35.2222	45.3333	34.8889
22.2222	35	34.1111	45.6667	57.4444	42.5556
22.3333	22.3333	50.1111	39.5556	32.2222	47
32.4444	32.8889	37.7778	40.7778	64.3333	51
21.3333	27.4444	44.5556	39.3333	38.1111	48.3333
35	18.3333	45.7778	41.7778	39	42.1111
17.1111	21.7778	42.6667	30.1111	41	38.6667
22	27.1111	44.7778	49.2222	38	49.4444
22.3333	25.6667	38.4444	42.7778	46.8889	44.8889
31.8889	24.3333	44.8889	40.4444	38.5556	54
23.6667	23.6667	35.3333	41.6667	42.8889	39.1111
21.8889	27.3333	42.5556	46.7778	49.7778	45.8889
19.2222	21	48	38.6667	47.6667	54.3333
22.3333	33.4444	42.2222	46.1111	46.3333	42.1111
26.5556	23.5556	53.1111	43.8889	47.1111	45.3333
30.6667	24.4444	41.5556	42.2222	43	39.3333
28.1111	27.1111	35.2222	35.2222	39.2222	46.3333
27.8889	21.8889	42.2222	46.1111	40.3333	39
23.7778	29.7778	50.6667	45.1111	48	39.4444
23.5556	23.3333	45.3333	37.6667	47.6667	61.3333
23	19.4444	44	31.6667	49.8889	40.6667
24.8889	25	41.4444	42.2222	39.6667	43.3333
30.1111	31.5556	42.3333	34.3333	39.8889	38.3333
28.5556	23.6667	35.8889	37.5556	39	45.1111
27.4444	31.7778	45	41.4444	37.1111	44.7778
25.7778	38.1111	37.1111	31.2222	42.8889	39.7778
21.4444	39.8889	39.7778	47.2222	53	43.6667
30.3333	29.6667	40.7778	41.1111	48.4444	45
29.8889	25.6667	38.5556	32.3333	44.2222	47.5556
27.3333	27.5556	35.4444	42.8889	44	39.8889
30.7778	20.1111	41.2222	36.2222	43.7778	51.7778
26.5556	22.7778	47.4444	31.8889	50.2222	53.6667
22.4444	21.1111	36.6667	37.7778	44	48.2222
25.8889	25.7778	35.3333	39.6667	39.8889	49
24	23.4444	33.1111	49.2222	43.1111	38.8889
22.3333	23.1111	37	36	51.3333	38.8889
22.8889	26.3333	40.1111	39.5556	46	37.8889
21	23.1111	38.1111	38	51.2222	39
21.7778	27	40.5556	33.7778	51.2222	43.3333
24	20.4444	47.5556	44.3333	53.2222	43.6667
23.2222	21.5556	42.6667	39.1111	42.1111	40.7778
30.4444	31.2222	45	32.3333	62.1111	40
23.4444	18.3333	36.1111	43.4444	40.7778	43.2222
31	23.4444	49.2222	45.5556	51.2222	46.5556
32.6667	20.2222	39.2222	32.1111	54.2222	56
20.3333	43.7778	39.7778	35.7778	44.3333	39.3333
20.3333	30.4444	43	35.3333	54.5556	40.6667
27.4444	31	36.3333	34.8889	40.7778	42.8889
27.4444	29.2222	37.7778	39.4444	48.8889	42
26	32.1111	39.8889	49.1111	57.1111	39.7778
31.3333	30.5556	34.3333	38.6667	48.1111	42.8889
29.6667	28.4444	34.4444	34.6667	54.8889	61.8889
21.1111	20.6667	34.5556	33.4444	42	46.7778
18.6667	23.5556	45.7778	42.3333	43.2222	43.8889
21.1111	22.1111	34.2222	35	44	55.8889
25.6667	21.7778	49.2222	44.8889	49.2222	43.3333
20.6667	20.4444	40.6667	38.7778	54.8889	41.4444
27	21	34.8889	36.1111	51.8889	41.1111
22.2222	20.3333	51.3333	40.5556	44.1111	45.5556
25.1111	35.1111	40.3333	40.8889	50.6667	60.6667
25.1111	30.7778	37.1111	25	50.3333	42.8889
21.6667	19	35.5556	44.7778	45.5556	51.7778
25.1111	27.1111	60.1111	31.2222	42.8889	46.1111
22.6667	25.5556	44.6667	42.5556	61	41.6667
30.8889	31.2222	39.8889	42.1111	37.2222	40.2222
24.5556	28.4444	37.7778	53.6667	50.1111	37.3333
27.7778	34	35.8889	37.1111	52.5556	40
22.3333	24.8889	35	35.2222	54.8889	51.5556
24.4444	27.4444	34	39.7778	58.4444	41.6667
20.5556	29.8889	35.3333	50.8889	41	52.4444
22.1111	20.5556	45.3333	51.7778	45.8889	48.2222
20.4444	22.5556	42.8889	35.4444	45.4444	49.8889
22.3333	23	43	40	45	41.1111
26	23.5556	52.3333	40	48.3333	46.1111
19.1111	20	34.3333	43.8889	44.1111	43.7778
27.5556	24.4444	50.5556	33.1111	39.7778	36.8889
22.1111	21.2222	48.8889	40.3333	61.2222	54.4444
22.6667	33.4444	34.3333	33	44.7778	46.8889
22.1111	20.6667	48.7778	36.3333	51.5556	43.6667
20.5556	24.1111	40	35.6667	39	41.2222
21.2222	24.6667	52.1111	33.2222	41.4444	52.2222
22.1111	23.1111	45.7778	41.3333	45.4444	60.3333
22	22	35.8889	45.2222	60.5556	47.6667
21.3333	25.6667	47.2222	38.3333	47.3333	44.8889
20	20.3333	40.1111	41.8889	46.6667	40.2222
28	21.8889	42.5556	38.1111	38.5556	39.5556
20	22.5556	53.5556	32.5556	40	44
24.2222	20.5556	47.1111	37.6667	44.1111	59
22.7778	23.1111	36	36.8889	47.4444	45.1111
20.7778	29.1111	37.2222	39	42	52.3333
30.5556	33	39.5556	38.8889	45.1111	61.6667
26.8889	20.7778	44.3333	59.1111	42.8889	47.2222
26.8889	20.4444	38.8889	38.5556	39.4444	41.7778
26.2222	26.3333	42.2222	39.3333	50.7778	50.2222
30.6667	31	34	39.6667	54.5556	40.1111
26.1111	23.8889	43.4444	41.5556	53.6667	43.4444
24.1111	30.2222	46.5556	38.1111	43.4444	44
32.5556	25.7778	37.1111	35	41.1111	48.8889
26.5556	24.7778	39.6667	41.5556	53.3333	39.2222
20.7778	21.3333	31.6667	37.2222	42.1111	52.4444
32.1111	26	40	33.1111	54.6667	48.2222
21.7778	22.3333	46.5556	38.4444	45.5556	47.5556
29.8889	19.1111	41.6667	32	48.3333	43.3333
24.1111	18.7778	38.4444	39.1111	46.5556	42.6667
24.2222	31.8889	36.5556	40.1111	53	60.8889
16.6667	22.3333	42.1111	38.6667	44.5556	40.5556
22.1111	21.6667	35.8889	31.2222	35.3333	42.5556
20.3333	21	37	35	48.3333	47.3333
22.4444	25.7778	41.6667	38.6667	45.1111	46.8889
20.6667	21.4444	38.5556	34.1111	49.6667	47
20.2222	36.8889	33.8889	39.5556	60	38.1111
20	22.4444	37.4444	55.1111	33.5556	41.2222
21.8889	18.3333	46.2222	39	48.7778	44
35.5556	29.6667	48.7778	34.1111	38	33.3333
23.2222	22.8889	51.8889	47.8889	41.7778	46.2222
21.1111	19	39.3333	36.3333	50.7778	46
22.1111	34	42.2222	36.7778	42.6667	64
23.5556	30.3333	39.1111	36.6667	40.6667	40.7778
25.4444	28.2222	35.1111	46.7778	40.3333	45.7778
32.7778	32.3333	57.3333	39.1111	41.8889	38.1111
21	25.3333	34.4444	36.8889	37	50.3333
20.8889	24.8889	42.6667	29.8889	40.8889	46.5556
20.2222	20.3333	39.6667	38.3333	45.2222	53.3333
28.8889	29.2222	36.2222	35	51.1111	45
24.3333	21.8889	37.5556	26.4444	40	44.5556
27.6667	23.7778	43.3333	45.2222	58.3333	46.6667
26.3333	20.4444	36.7778	36.5556	50	47.6667
23.3333	21.3333	36.2222	41.3333	55.3333	50
22.3333	21.8889	51.6667	38.8889	35.5556	38.2222
34.7778	27	34.8889	49.1111	47	51.5556
27.8889	28.5556	48.6667	36	46.3333	46
24.6667	23.3333	38.8889	38.7778	61.2222	57.6667
22.4444	33.2222	41	36.5556	48.8889	63.5556
22	21.2222	43.6667	53.8889	42.5556	55.2222
23.1111	24	42	34.4444	37.5556	43.6667
24.6667	26.1111	41.4444	55.4444	47.1111	42.2222
36.1111	21.3333	41.4444	37.4444	41.3333	58.3333
23.6667	30.2222	43.7778	28	43	65.2222
31.4444	26.6667	45.4444	44.4444	45.6667	40.2222
23.2222	22.6667	38.2222	43.8889	51	42.6667
21.2222	35.5556	40.5556	41.3333	50.3333	44
22.4444	17	47.2222	37.1111	40.5556	61.3333
23.7778	19.7778	41	41.6667	51.3333	33.8889
24.2222	27.7778	50.1111	39.2222	46.4444	56.2222
20	20.5556	40.5556	43.1111	46	33.3333
22.1111	21	56.8889	32.5556	42.7778	46.1111
21.7778	18.5556	49.4444	26.6667	42	42.8889
29.3333	17	39.8889	37.7778	50.2222	52.8889
20.8889	27.6667	47.4444	39.1111	41.3333	61.2222
19.8889	24	38.8889	34.5556	48.1111	39.2222
27.2222	16.5556	46.8889	45.4444	43.3333	36.8889
27.2222	21.7778	42.2222	35.1111	51.6667	40.5556
34.4444	35.3333	39.4444	47.3333	44.5556	44
27.3333	22.3333	48.1111	37.3333	54.5556	37.6667
21.1111	22.3333	38.5556	28	49.6667	41
30.8889	27.5556	45.5556	44.2222	49.1111	42.1111
18.4444	29	43.7778	28	56.6667	45.8889
24.1111	20.4444	46.3333	35.6667	58.8889	36.2222
19.2222	23.3333	33.4444	50.8889	40.8889	52.2222
19	23.7778	48	35.5556	47.5556	49.8889
21	27.3333	38.3333	27.5556	64.1111	54
24.1111	35.5556	64.2222	43.8889	48.1111	58.1111
28.5556	20	36.7778	44	47.3333	48
21.8889	34.1111	59.4444	37.5556	38.3333	47.3333
19.6667	19.8889	35.7778	27.4444	48.2222	42.3333
27.5556	29.3333	38.2222	44.8889	33
22.6667	28.2222	43	36.1111	39
20.7778	24.4444	39.7778	44.4444	40.7778
18.4444	17.7778	35.1111	32.1111	43
22.6667	20.5556	40.6667	39.8889	57.7778
35.7778	22.1111	31.3333	33	44
24.2222	30.2222	46.4444	41.5556	43.7778
21.8889	34.8889	54.1111	35.7778	48.4444
17.7778	29.2222	40.2222	34.5556	41.2222
21.1111	30.1111	38.2222	58.6667	48
23.2222	29.1111	39.7778	56.5556	45.6667
19.5556	27.1111	35.8889	50.2222	46.1111
25.7778	44.3333	35.6667	41.2222	45.8889
31.3333	18.7778	40.6667	43.3333	39.3333
22.4444	26.2222	34.7778	44.4444	44.6667
22.2222	25.4444	36	55.1111	54.8889
22.8889	28.1111	34.1111	36.4444	59.6667
30.8889	30.3333	34.2222	43.5556	48.5556
32.8889	27.2222	34.6667	39.4444	53.1111
23.5556	31.5556	36.7778	43.7778	46.1111
18.4444	28.3333	42.1111	35	41.5556
31.5556	27.8889	38.3333	24.5556	40
29.7778	20.1111	57.5556	27.6667	48.4444
26.5556	18.7778	40.7778	36.4444	48.1111
22.8889	23.3333	42.8889	35.5556	42.3333
22.6667	25.3333	48.1111	34	61.3333
22	25.3333	55.7778	52.3333	43.8889
23.8889	19.8889	46.2222	41.8889	46.2222
23.1111	22.1111	41.7778	50.8889	56.8889
29.2222	20.8889	39.3333	36.4444	56.2222
33.8889	26.4444	43.8889	42.4444	52
19.3333	36.4444	48.2222	49.8889	47.5556
27.6667	19.8889	43.2222	43.8889	50.4444
23.1111	21.4444	51.6667	43	44.8889
32.3333	26.5556	43.6667	40.6667	61.1111
22.2222	37.1111	46.6667	30.4444	55.4444
29.5556	25	47.4444	46.4444	41.6667
23.7778	19.3333	43.4444	36.7778	42.7778
20.5556	37.8889	57	36.3333	47.4444
26.1111	21.1111	42.4444	46.5556	60.6667
23.3333	29	35.1111	45.8889	45.4444
21.2222	22	51.5556	34.7778	41.4444
24	29.3333	47.1111	42.1111	54.4444
22	30.3333	56.3333	34.3333	37.6667
22.7778	22	40.5556	36.1111	58.4444
21.8889	37	35.8889	40.6667	45.7778
20.8889	28.4444	37.3333	36.6667	43.6667
20.4444	27.5556	33.8889	51.7778	47.7778
31.5556	23.3333	38.5556	40.7778	49.8889
32.4444	30.1111	41.3333	32	36
20.6667	26	47.6667	44.3333	48.1111
22	23.3333	40.3333	51.4444	38.8889
24	25.5556	53.7778	47.1111	52
22.4444	25.5556	45.8889	46.5556	51.1111
30.6667	21.6667	32.4444	55.5556	36.1111
22.1111	21.7778	42.1111	45.6667	50.8889
20.7778	21.1111	43.3333	42.7778	43.8889
21.1111	21	40.4444	36.6667	39.5556
22.8889	18.7778	38.8889	39.7778	59.8889
23.3333	25.5556	39.2222	43.3333	66.5556
19.5556	29.1111	40.7778	41.1111	49.4444
22.8889	32	36.2222	30.7778	37.7778
25.5556	28.4444	33.2222	45.6667	38.3333
20.2222	26	33.8889	45.1111	44.1111
22	25.6667	42.5556	45.3333	44
28.3333	35.8889	44.4444	39.7778	45.5556
19.3333	34.7778	55.3333	41	46.2222
21.1111	17.1111	38	43.4444	38.2222
23.5556	22.5556	44.4444	52.6667	38.2222
23.4444	20.3333	52.3333	39	35.6667
26.6667	28.7778	36.2222	36.8889	61.6667
20.2222	29.1111	49.8889	38	54.8889
25.7778	24.2222	41.2222	41.8889	41.4444
21.3333	20.7778	37.5556	29.8889	40
21.6667	32.4444	53.7778	35.1111	53.3333
21.3333	17.8889	39.8889	30.5556	44.3333
20.6667	29.2222	35.3333	28.4444	47.5556
31.8889	33.1111	33.3333	41.8889	52
22.8889	21.6667	37.2222	41.4444	49.6667
26.7778	28.3333	47.5556	41.4444	47.7778
19.7778	22.6667	33	37.5556	64.4444
28	28.1111	45.4444	37.3333	50.2222
25.3333	34.2222	53.1111	32.6667	47.8889
20.7778	20.3333	32.6667	38.4444	42.1111
28.7778	27.5556	30.3333	26.2222	56.7778
33	34.8889	51.1111	35.1111	51.3333
33.8889	22	45.6667	43.3333	58.8889
28.3333	32.5556	34.4444	44.6667	54
20.4444	28.7778	37.2222	37.8889	41.7778
24	31.7778	46.3333	34.3333	47.7778
29.6667	23.2222	39.2222	39.2222	36
28.8889	20.5556	49.7778	39.2222	43.6667
19.8889	28	40.6667	31.6667	45.5556
19.4444	29.7778	50.3333	34.2222	38.4444
31.8889	23.6667	42.3333	46.5556	47.1111
27.3333	24.1111	29.3333	40	62.6667
30.2222	21.6667	45.1111	48.6667	54.1111
26.7778	24.1111	44.4444	35.2222	49.1111
22.7778	28.4444	46.6667	47.1111	48.1111
32.8889	30.4444	45.1111	32.8889	40
28.6667	33.3333	48.5556	54.5556	49.5556
21.3333	31.1111	36.8889	34.4444	58.7778
27.5556	27	56.1111	43.4444	47.8889
20.8889	29.8889	45.1111	39.8889	47.8889
31.4444	42.7778	38.8889	43.2222	38.4444
20	24.2222	47.5556	40	58.8889
30.5556	27.4444	35.1111	34	45.7778
28.1111	15.4444	41.3333	38.2222	42.2222
25.8889	27.8889	31.2222	30.6667	44.8889
20.3333	22.4444	39.2222	40.2222	49.8889
30.2222	23.4444	46	39.2222	53.2222
21.4444	19.5556	38.7778	49.4444	48.8889
21	33.8889	36.6667	39.6667	38.8889
21.3333	21.4444	34.1111	30.3333	49.4444
23.8889	31.3333	44	41.1111	35.8889
21.3333	31.8889	33.5556	45.4444	56.5556
20.7778	24.3333	39.8889	38.5556	43
25	17.8889	37.6667	42.6667	51
21	29.5556	36.7778	42	51.4444
31.7778	30.3333	39.8889	33.3333	39.7778
21	21.4444	40	40.5556	42
32.8889	31.3333	38.7778	28.5556	50.1111
21	20.5556	36	36.1111	54.2222
20.6667	26.5556	43.4444	40.2222	52.1111
21	32.7778	41	41.2222	46.4444
21.1111	31.3333	45	37.5556	36.6667
21.1111	32.6667	58.7778	40.3333	41.4444
26.2222	21.5556	44.4444	36.6667	40.2222
27.4444	21.4444	48.7778	35.3333	35.3333
28.4444	25.6667	36.3333	35.6667	38.7778
19.7778	28.7778	38.7778	38.7778	48.6667
22.8889	26.4444	35.8889	30.5556	54.1111
19.7778	30.1111	35.2222	37.5556	41.2222
26.1111	21.7778	45.3333	40.2222	49.2222
31.8889	30.8889	49.5556	42.2222	38.6667
20.8889	27	40.2222	28.6667	46.5556
24.1111	20.2222	53.8889	35	41.8889
26.6667	22.3333	41.3333	37.3333	44.8889
20.8889	31.2222	45.8889	45	49.5556
30.1111	21.6667	48.3333	39.7778	54.7778
22.1111	20.7778	41.6667	46.2222	41.4444
21.5556	20.3333	36.7778	44	40.2222
17.3333	22	31.6667	33.2222	55.4444
23.2222	23.2222	34.4444	40.7778	36.7778
36.6667	22.4444	36	50.1111	50.4444
21.8889	22.7778	43.2222	40.4444	40.4444
33.4444	23.8889	37.3333	49.5556	43.7778
22.5556	28.4444	33.7778	34.7778	45.6667
25.7778	30.6667	35.7778	39.8889	51.2222
22.2222	25.2222	38	40.2222	54.4444
27.6667	24.7778	45.7778	30.7778	51.4444
18.1111	24.5556	38.6667	58.3333	38.3333
21.5556	24.6667	27	40.1111	60.8889
23.2222	24.3333	51.4444	36.8889	46.5556
30.7778	23.7778	28.1111	24.7778	45.1111
22.4444	20.4444	35.4444	45.2222	60.7778
22	26.8889	31.3333	39.1111	65.4444
26.4444	20.6667	39.8889	33.8889	41.5556
21.1111	17.7778	34.7778	31.1111	48.7778
21.8889	21.6667	47.4444	45.6667	49.4444
25.4444	21.1111	31.3333	34	42.8889
22.3333	31.1111	41.5556	47.6667	43.1111
21.5556	33.4444	41	44.7778	38.2222
20.7778	36.3333	50.1111	39.4444	47
20.2222	28.2222	41.7778	28.3333	45.2222
23.1111	22.6667	35.3333	46	40.2222
27.1111	18.7778	50.4444	36.7778	44.8889
22.1111	21.3333	45.2222	42.7778	41
21.6667	38.2222	54.6667	37.5556	64.8889
24.7778	21.4444	44.3333	31.2222	65.3333
29.7778	32	37.1111	45.1111	54.5556
34.1111	20.6667	45.6667	30.2222	39.6667
21.7778	35.5556	46.4444		41.5556
24.1111	21.2222	47		45.4444
24.5556	29	36.7778		43.7778
22.3333	19.5556	39.1111		45.5556
22.5556	34.2222	34.6667		45.4444
25.6667	38.3333	46.8889		47.6667
20.3333	21.3333	36		54.3333
23.6667	22.3333	34.4444		36
23.7778	29.7778	48		45.8889
26.1111	23.4444	31.7778		51.4444
22.7778	27.6667	38.1111		48.5556
29.7778	27.4444	36.5556		46.5556
20.4444	23.6667	45.1111		42.4444
24.7778	26.2222	49		41.4444
27.2222	28	39.7778		42.5556
23.6667	28.7778	44		59.1111
34	20	40		37
23.7778	24.7778	35.5556		49.7778
22.2222	20.6667	39		47.6667
23.2222	25.8889	42.6667		54.2222
21.4444	30.2222	37.3333		37.3333
22.4444	26.4444	39		57.7778
20.1111	39.8889	45.3333		36.3333
27.2222	19.8889	59.8889		41.3333
26.8889	24.5556	33.1111		43.1111
21.6667	29.8889	39.1111		59.2222
23.7778	26.1111	35.6667		50.7778
19.5556	20.7778	37.5556		38
22.6667	29.8889	43.8889		54.3333
32	21.3333	43		51.6667
20.2222	31.7778	50.5556		39.3333
25.4444	26.4444	42.2222		42.5556
23	24.1111	41		54.2222
42.5556	20.6667	33.3333		47
28.4444	19.1111	43.2222		42.5556
20.1111	28.2222	45.1111		43.3333
19.1111	31.1111	45.8889		48.5556
35.3333	23.7778	39.5556		52.3333
29.8889	17.8889	55.5556		50
29	26.1111	46.5556		51.2222
24	35.7778	39.5556		53
25.4444	27.4444	34.2222		43.5556
23.4444	30.5556	39.6667		41.8889
23.2222	25	40.8889		35.7778
27.8889	26.3333	36.3333		47.1111
23.3333	21.1111	34.5556		47
33.5556	24	46.8889		52
23.1111	20.8889	51.2222		41.4444
30.6667	21.4444	37.5556		43.1111
21.4444	28.8889	41.5556		62.5556
21.8889	23.1111	37.7778		44.4444
22.7778	21.4444	46.7778		46.4444
21.3333	26.7778	34.1111		46.5556
22.6667	21.3333	38.7778		45.2222
28.6667	16.7778	28.1111		43.4444
38.4444	28.8889	43.6667		43
27.5556	20.2222	46.8889		54.1111
26.7778	20.2222	36		42.5556
28.6667	19.1111	39.8889		52.1111
24.6667	32.3333	46.2222		53.6667
22.5556	39.8889	35.1111		45.7778
20.8889	27.4444	33.8889		45.6667
26.3333	30.4444	38.5556		44.8889
23.2222	20.3333	47.1111		37.6667
20.4444	24.5556	54.7778		42.6667
31.5556	33.1111	39.4444		53.4444
32.6667	21.3333	48		50.8889
29.2222	22.6667	46		44.8889
22.2222	31.6667	39.2222		42.4444
36.3333	26.5556	57.1111		42.6667
21.2222	28.8889	41.5556		47
23.6667	29.4444	37.4444		62.3333
21.5556	18.7778	40.6667		59.4444
31.1111	28	40.8889		41.5556
28.2222	21.4444	33.7778		36.7778
21.8889	24.5556	46.7778		45.6667
21.2222	19.4444	41.4444		43.6667
36.4444	26.2222	30.8889		41.7778
34.5556	22	35.1111		41.6667
26.8889	28.5556	36.6667		42.4444
21.3333	33.7778	42.3333		45.2222
22.7778	30.5556	42.1111		38.1111
22.7778	23.2222	37.8889		42.7778
22.4444	27.7778	32.2222		38.4444
23.7778	28.8889	46.4444		50.8889
23.7778	22.6667	53.7778		55.5556
24.8889	23.2222	32.4444		34.1111
23.2222	21.1111	41.2222		54.5556
21.4444	24.8889	48.4444		49.6667
33.5556	28.6667	32.2222		52.1111
24.1111	19.8889	30.5556		45.5556
28.7778	25.7778	46.5556		43.8889
24.8889	20.2222	37.1111		58
28.5556	21.5556	31.2222		56.7778
24.2222	24.7778	37.2222		36.8889
25	20.4444	44.2222		45
29.8889	21.8889	40.4444		59.5556
22.3333	28.2222	41.7778		37.4444
22.8889	22.8889	41.7778		47.1111
27	19.1111	30.1111
19.1111	26.7778	36.4444
27.1111	18	43.7778
24.1111	20	33.5556
26.5556	27.1111	37.3333
27	21.1111	47.7778
26	22.4444	50.2222
20.4444	20.2222	55.5556
18.1111	38.8889	41.8889
23.7778	24.7778	42.4444
33.7778	21	35.6667
20.4444	19.8889	37.6667
23.3333	23.3333	43.5556
26.4444	31.1111	41.8889
34	24.5556	47.1111
20.8889	18.4444	33.1111
31.6667	19	39.3333
30.5556	21.4444	34.4444
21.2222	21.6667	35.6667
23.2222	34.3333	33.8889
25.5556	29.1111	38.2222
33	38	48.6667
23.3333	41.5556	50.8889
20.3333	22.3333	32.1111
19.6667	24.2222	36
21.1111	23.1111	37.7778
22.2222	28.2222	42.1111
26.4444	25	34.8889
20.5556	23.7778	37.2222
20	20.7778
28.3333	27.4444
25.1111	22.7778
21.1111	25.1111
28.7778	18.4444
20.8889	20.7778
19.6667	25.3333
27.2222	21.1111
15.3333	20.6667
20.7778	33.4444
22.1111	36.1111
23.8889	24.5556
24.8889	22.1111
20.1111	24.2222
19.6667	18.1111
31	31.7778
21.1111	22.6667
25.8889	23.1111
25.6667	26.3333
23.4444	28.4444
20.7778	27
25.5556	25.3333
30.1111	27.8889
19.6667	23.1111
23	18.1111
30.5556	18.2222
20.6667	27.8889
20.2222	19.5556
28.3333	32.6667
28.8889	27.6667
21.5556	16.6667
26.7778	20.5556
31.1111	20.8889
33.5556	30.1111
26.2222	23.7778
19.6667	23.4444
20.3333	24.4444
31.4444	27.1111
20.8889	32.1111
24.1111	18.5556
20.1111	27.5556
25.3333	27.1111
23.3333	27.6667
	20.4444
	31
	22.3333

## Sheet: s3d
log wt	log spt3	Aged wt	Aged spt3
	27	2
56	35	4	2
		2
60	34	7
	33
52	32
21	6
	35
59	36	4	2
	36
54	33		2
	32	1
43	6
	18	6
56	33	2
25
51	35	3
49	7	3	2
19	28
53	35
17	33
	34	2
7	32
57	30		2
	33	3
52	32
51		8
	31	4	4
			2
		3
		7	3
		5
		6	2
		4
			3
			2
		9
			2
			7
		4
			1
		3
		2
		6
			7
		7
			1
		1
		5	3
			3
		1	2
		2
		2
		2
			5
		2
		3
			1
		2
		3	1
		3
		2
		2
		3
		4

## Sheet: s3e
Wt log	RAD52 log	SPT3 log	Wt 24h	RAD52 24h	SPT3 24h	Wt 48h	RAD52 48h	SPT3 48h
4.44444	6.22222	7.66667	18.2222	6.11111	20.8889	20.5556	13.3333	10.4444
3.33333	8.11111	12.8889	13.1111	36.4444	15.4444	22	6.11111	18.1111
4.77778	6	5.22222	9	9.77778	16.4444	16.3333	19.6667	14.4444
5	10.3333	8.66667	7.44444	30.6667	15.6667	6.44444	17.3333	23.5556
4	13.1111	6.11111	3	18.7778	15.4444	16.6667	26	14.4444
3.33333	13.4444	9.77778	6.66667	22.3333	14.3333	16.1111	23.5556	21.5556
4.66667	12.8889	8	6.88889	18.4444	9.55556	34.5556	6.33333	7.11111
24.3333	12.3333	4.11111	15.7778	8.55556	5.22222	22.4444	32.6667	16.4444
5.44444	15.4444	8.44444	2.77778	11.4444	21.7778	24.7778	23.3333	24.6667
24.4444	4.55556	15.5556	10.1111	14.7778	11.3333	21.5556	6.55556	28.3333
4.22222	3.88889	6.88889	6.22222	8.88889	17.8889	10.1111	7.88889	10.5556
12.6667	4.55556	3.77778	13.1111	11	13.5556	16.2222	18.5556	18.7778
5.33333	12.4444	18.4444	14.4444	12	14.1111	23.4444	31.6667	7.88889
6.44444	4	7.77778	18.5556	6.88889	9.11111	21.3333	18.2222	2.33333
4.22222	4.77778	3.77778	7.88889	17.8889	38	28.5556	16.2222	11.2222
4.22222	10.4444	0	7.88889	10.2222	7.11111	19	16.7778	37.2222
9.55556	8.88889	3.77778	5.33333	12	20.5556	5.77778	21	12.8889
17.6667	7.55556	8.66667	9.77778	14.5556	18.3333	19.7778	16.7778	20.5556
9.33333	8.66667	9.55556	8	20.8889	16.2222	29.6667	16.7778	13
11	20.8889	3.77778	16.1111	17.3333	13	17.6667	23.7778	7.77778
5.22222	5.11111	8.44444	9	25.3333	10.4444	43.1111	25.3333	21.5556
4.33333	14.1111	5.88889	16.5556	16	5.22222	19.4444	14.5556	29.6667
5.66667	6.22222	4	15.8889	17.6667	16.6667	10.5556	16.2222	14.5556
3.66667	3.33333	3.77778	16.3333	8.33333	13.6667	15.8889	9.88889	12.6667
5.33333	25.1111	19.3333	5.44444	27.6667	12	14.1111	26.7778	3
4.55556	3.55556	12.6667	19.1111	15.5556	6.88889	9.55556	25.7778	12.6667
15.6667	6.66667	10.3333	22.7778	21.4444	9.55556	20	6.66667	34.4444
16.6667	11.1111	7	14	28.2222	3.44444	11.2222	4.66667	17.3333
4.88889	3.33333	14.4444	10.8889	12	7.33333	26.4444	15	14.4444
4.22222	3.22222	19.7778	22.4444	16.1111	14.6667	27.5556	13.6667	1.11111
7.22222	6.44444	9.66667	7.88889	13.2222	12.8889	5.88889	17.5556	15.2222
3.77778	3.88889	13	8.55556	22	16.7778	19.1111	16.1111	12.2222
6.22222	6.55556	13.8889	9.11111	23.6667	16	21.3333	20.6667	15.8889
4	9.33333	2.66667	15.8889	22.8889	6.11111	19.1111	23.3333	15.3333
6.33333	5.22222	4.11111	23.6667	22.5556	18.3333	24.4444	24.3333	22.4444
7.11111	4.55556	14.7778	24	9	20.2222	14.8889	21.7778	29.1111
3.77778	7	19.6667	21.1111	9.88889	19.5556	26.4444	8.55556	5.33333
15.7778	4	15.5556	8.22222	6.88889	21	6.33333	31.1111	6.33333
7.77778	16.6667	17	9	10.8889	12.4444	19.2222	12.3333	27.6667
4.11111	16.7778	21.3333	9.55556	12.1111	8.88889	15.3333	13.7778	7.55556
5.55556	4.77778	9.55556	22.7778	18.3333	10.6667	31.8889	6.66667	17.7778
3.66667	11.7778	15.4444	19	5.22222	12	18.6667	5.77778	25
23.2222	4.66667	22.1111	23.5556	11.6667	10.7778	27.4444	37	17.2222
4.88889	4	6.44444	7.55556	9.88889	18.5556	26.1111	21.2222	16.2222
9.11111	4.33333	6.22222	21.2222	20.5556	19.4444	7.33333	6.66667	19.5556
11.5556	4.44444	15.1111	6.11111	22.5556	11	24.3333	7.55556	22.1111
4.88889	10.2222	6.88889	17.8889	9.22222	15.7778	15.6667	20.5556	16.6667
9.33333	3.55556	4	15.2222	16.7778	14.4444	19.5556	6.77778	19.5556
5.88889	5.66667	12.6667	6	25.6667	16.1111	30.6667	21.3333	11.3333
3.88889	6.33333	9.55556	6.33333	8.33333	21.2222	16.1111	8.55556	17.7778
4.33333	3.33333	7.77778	15.5556	6.55556	12.7778	15.4444	11.3333	16.7778
5.44444	14.8889	11.5556	9.55556	7.22222	25	20	17	3.44444
6.44444	9.55556	13.2222	16.3333	10	11.3333	18.2222	13.4444	18.3333
4.55556	5.88889	14.1111	13.6667	15.8889	11	20	44.3333	30.1111
10.1111	7.77778	6.55556	6.66667	13.7778	5.22222	9.11111	2.11111	12.2222
8.88889	9.22222	13.2222	25.8889	27.2222	12.4444	22.2222	11.7778	22
9	3.22222	7.55556	12.2222	8.33333	6.55556	16	16.5556	22.1111
16.2222	8	6.77778	10	8.77778	18.4444	5.33333	20.3333	17.5556
6.66667	6.33333	5.33333	5.44444	12.8889	15	31.1111	8.33333	21.8889
5.33333	5.55556	9.22222	17.4444	11.1111	14.1111	18	18.4444	1.55556
4.22222	4.55556	4.22222	16.1111	27.1111	15	12.6667	26.4444	14.6667
15	7.55556	4.11111	14.4444	17.2222	15.3333	18.8889	28	9.66667
20.1111	8	5.77778	5.33333	19.8889	16.1111	19.5556	15.3333	21
3.55556	10.8889	4.33333	9.44444	8	16.5556	22.5556	16.7778	32.1111
9.88889	11.3333	4.22222	5.44444	23.3333	21.4444	26.4444	9.77778	22.4444
15.8889	10.4444	4	16.2222	8.44444	11.1111	20.4444	8	22.6667
14.6667	6.22222	13.5556	7.44444	23	17	19.6667	6.66667	11.5556
4.33333	5	11.1111	17.6667	30.3333	13.4444	22.8889	21	13.4444
8	13.7778	4.22222	19.1111	13.1111	5.33333	32.3333	10	19.1111
16.1111	3.88889	7.55556	31.3333	31.8889	15	22.4444	12.4444	1.33333
7.66667	12.4444	15.4444	14.2222	16.8889	21.4444	21.6667	9.11111	15.2222
6.55556	3.66667	4.11111	20.6667	7.33333	6.33333	16.3333	20.6667	31
18.8889	4.11111	4.88889	18.2222	6.55556	8.77778	16.7778	9.22222	22.4444
5.11111	13.6667	17.4444	10.2222	21	22.8889	18.4444	6.22222	15.4444
4.22222	14.8889	6.66667	20	18.6667	9.66667	15.1111	22.5556	17.3333
8	6.22222	9.11111	9.44444	16.7778	17	16.1111	14.7778	9
6.44444	4.33333	4.33333	6.44444	20	17.7778	5.55556	23	14.8889
3.77778	3.33333	3.77778	16	31.5556	16	18.3333	10.2222	18.3333
12.4444	12.7778	9	28.2222	13	18.7778	24.5556	24.6667	5.55556
8.55556	8.11111	10	9.33333	18.6667	15.8889	25.3333	23.5556	16.8889
4.66667	6.33333	3.66667	9.66667	22.1111	4.33333	1.88889	22.7778	10
15.5556	15.4444	4.55556	9	22.2222	19.8889	20.8889	24.8889	17.2222
4.33333	7	4.77778	5.44444	25.3333	9	19.3333	17.7778	15.7778
4.44444	4.22222	5.77778	4.88889	7.55556	25	19.4444	5.77778	25
19.1111	8.55556	12.4444	28.5556	17.1111	11.1111	27.7778	11.3333	12.1111
5.88889	10.5556	7.33333	15.3333	19	15.7778	34.4444	8.66667	19.5556
4.44444	9	3.88889	11.5556	38.2222	25.8889	24.8889	20.8889	17.2222
9.88889	6.77778	14	25.6667	25.7778	14.4444	16.1111	21.3333	16.5556
4.88889	6.88889	11.1111	6.22222	4.88889	17.8889	23	5.88889	15.1111
17.8889	8.11111	3.11111	12.5556	27	21.4444	13.3333	5.33333	17.2222
4.11111	4.11111	3.66667	20.8889	4	17.1111	8.11111	4	19.4444
6	11.3333	3.66667	19.2222	15.3333	14.3333	13.6667	15.6667	11
15.7778	5.88889	9.88889	16.1111	27.1111	7.11111	20.7778	20.6667	19.6667
5.88889	5.66667	5.33333	17.2222	8.66667	8.33333	17.5556	7.11111	18.7778
3.22222	7.33333	3.33333	16.3333	36	11.4444	21.3333	6.33333	13.1111
6.22222	10.6667	7.77778	20.7778	12.1111	10	12.1111	10.3333	16.8889
6	7.33333	4.55556	14.1111	27.8889	6.77778	20.7778	18.6667	13.8889
14.7778	4.33333	3.66667	18.3333	12.1111	8.66667	16.2222	20.5556	14.6667
7.22222	11.1111	15.1111	7.55556	13.2222	13.7778	30	14.6667	9.44444
3.77778	6.88889	14.3333	5.22222	12.6667	9.33333	29.7778	20.8889	16.2222
6.11111	5.66667	12.5556	9.33333	7.11111	16	17.5556	16.1111	21.5556
3.33333	6	15.1111	5	15.2222	15.6667	17.3333	14.7778	14.5556
8.11111	4.33333	0	7.88889	6.11111	13.6667	15.7778	19.1111	25.4444
3.77778	6.66667	8.77778	5.44444	16.1111	7.11111	22.1111	30.3333	15.2222
5.44444	3.88889	4.66667	6.66667	8.55556	16.6667	16.1111	16.6667	21.5556
6	3.77778	4.11111	7	8.22222	16.7778	11.1111	5.33333	18.7778
7.77778	9.77778	16.2222	11.4444	24.5556	4.55556	17.3333	23.1111	17.6667
3.44444	11.8889	3.66667	17.2222	21.4444	23.8889	19.2222	15.3333	19.3333
4.66667	13	20.3333	16.3333	22.8889	8.11111	22.5556	4.66667	21.7778
7.55556	7.22222	4.88889	5.55556	21.7778	16.4444	26	21	18.1111
23.4444	8.44444	4.33333	5.66667	24.7778	16	18.5556	7	17.1111
9.77778	22.2222	6.22222	12.5556	20.8889	20.5556	23.1111	20.5556	18
4.33333	20.6667	9.66667	10.3333	9.77778	19.5556	7	12.2222	23.8889
15.7778	4.22222	4	20	8.77778	12.8889	19.7778	17.4444	18.7778
6.66667	4.66667	7.33333	15.7778	6.77778	19.1111	20.4444	15.5556	22.8889
8.77778	7	15.5556	16.8889	14.8889	17.8889	10.2222	8.44444	20
9.55556	5	7.66667	21.8889	8.55556	7.77778	20.3333	8.11111	23.7778
7	3.55556	5.11111	13.6667	11.6667	4.33333	17.4444	24.5556	20.3333
15.2222	5.44444	3.66667	13.1111	27.5556	17.2222	16.5556	10	15.6667
3.77778	4.44444	6.66667	17.1111	11.6667	13.8889	18.4444	18.2222	19.5556
4.77778	11.4444	17	23.3333	27.3333	17.8889	16.4444	8.22222	18.3333
6.66667	16.4444	4.22222	21.8889	9.22222	13.6667	19.7778	22	12.8889
4.33333	7.55556	4.33333	4.77778	11.4444	19.1111	16.7778	14.7778	15.1111
3.55556	4.55556	9.66667	5.33333	4.22222	9	17	17.5556	16
6.44444	14.5556	3.55556	25.8889	17	21.1111	20.1111	11.1111	8.11111
15.8889	4	6.66667	15.8889	7.11111	16.7778	18	20.6667	11.3333
3.33333	3.22222	5.44444	27	12.2222	17.6667	27.5556	23.4444	18.3333
4.88889	8	4.55556	25.7778	3.22222	14.5556	26.4444	8	18.1111
3.77778	15.8889	5.77778	7.77778	10.2222	17.1111	26.1111	21.8889	15.6667
6	5.88889	4.66667	25.6667	30.2222	12.3333	17.8889	6.33333	24
19.7778	7.22222	6.44444	6.11111	27.7778	17.7778	19.3333	23.7778	17.1111
9.55556	10.5556	4.88889	14.4444	6.44444	14.7778	17.3333	15.7778	15.8889
8.55556	8.66667	4.11111	8.88889	10.5556	10.6667	15	11.7778	16.8889
6.33333	23.3333	5.44444	13.6667	8	4.77778	12.3333	24.1111	16.5556
11	7.77778	8.66667	10.3333	17.4444	7.22222	21.1111	29	13.8889
5.55556	9.77778	16	20.1111	8.66667	21.8889	3.66667	15.1111	10.1111
9.55556	7.77778	4.88889	16	4.77778	16.5556	21.1111	20.6667	18
8.66667	3.55556	11	18.3333	12.8889	16.4444	17.5556	16	15.3333
2.77778	14.6667	5.11111	7	13.8889	20.6667	16.5556	8.11111	10
7.11111	4.22222	3.77778	11	20.8889	17	28.8889	18.6667	17.3333
5.77778	10.3333	6.44444	6.33333	19.1111	19.1111	24.8889	22.5556	7.55556
4.33333	10.4444	4.77778	23.6667	11.3333	15.7778	24.1111	8.22222	8
12.1111	8	6.77778	8.33333	18.2222	16.6667	20	19.7778	28
6.88889	6.44444	12	7	35	25.2222	27.8889	17.1111	20.6667
12.6667	9.11111	13.3333	14.3333	7.88889	24	17.6667	10.3333	17.1111
3.88889	10.4444	4.66667	10.2222	33.6667	20.4444	24.4444	16.4444	16.8889
14.6667	4.11111	13.4444	15.3333	18.8889	13.2222	13.5556	14.5556	28.7778
4.44444	5.88889	21.6667	7.55556	11.8889	20.4444	19.6667	15.3333	7.33333
3.55556	4.11111	6.55556	17.5556	33.2222	27.7778	17.3333	26.4444	12.4444
7	12.4444	8.77778	8	11.8889	16.6667	18	29	11.4444
4.44444	11.1111	17.4444	21.4444	27.2222	9.88889	9	39.4444	22.4444
8.22222	5	4.22222	22.5556	8.44444	24.3333	23.5556	52.3333	18.5556
10.3333	20.4444	4.66667	14.8889	19.8889	24	13.7778	13.6667	17.1111
17.7778	6.66667	12.8889	17.2222	19.6667	7.55556	17.4444	23.8889	18.5556
7	4	4.66667	25.3333	6.11111	17.7778	18.7778	30.2222	22.7778
4.77778	11.3333	3.77778	14.6667	7.22222	8.11111	11	24.7778	17.4444
5	7.55556	7.66667	18.6667	15.1111	22.7778	21.4444	15.1111	21.5556
14.2222	6.33333	3.66667	12.1111	7.22222	18.3333	11.7778	23.3333	1.55556
6	9.22222	8	16.8889	5.77778	15.3333	18.7778	9.66667	20
3.66667	5.66667	7	7.22222	25.8889	11.7778	19.4444	27.5556	17.6667
9.88889	4.66667	9.77778	19.8889	20.3333	24.1111	23.1111	10	5.22222
4.33333	3.77778	5.44444	27.3333	15	5.88889	16.7778	20.2222	12.4444
9.11111	10.8889	6.33333	28.1111	11.2222	15.8889	17.5556	7.55556	11.2222
3.88889	16.7778	14.8889	22.6667	17.7778	7.11111	16.6667	14.6667	14.5556
5.11111	7.88889	13.1111	28.1111	23.6667	23.3333	24.7778	8.44444	20
4.66667	11.2222	7.22222	9.55556	17.7778	13.4444	16.1111	17.5556	7.22222
6.22222	11.1111	16	3.88889	12.1111	16.1111	20.1111	19.1111	12.3333
5.33333	14.6667	4.22222	21.7778	26.1111	10.8889	12.8889	18.3333	24
4.11111	6.44444	7.88889	7	16.2222	14.7778	17.7778	32.5556	26
3.88889	3.33333	11.3333	10.3333	15.3333	16.5556	21.5556	11.5556	9.66667
8.77778	12.7778	9	10.3333	26	14.3333	34.5556	6.55556	17.7778
9.77778	17.6667	4.66667	20.2222	20.1111	24.5556	21.6667	24.1111	15.8889
15.6667	3.22222	7	16.4444	16.6667	14.8889	16.1111	19.8889	15
5.77778	4.77778	9.44444	25.7778	23.4444	14.2222	17.1111	13.7778	18.1111
7.22222	18	10.2222	15.3333	9.88889	8.88889	24.4444	15.5556	15.4444
4.33333	10.6667	10.5556	15.1111	6.11111	15.7778	15.2222	45.2222	12
4.77778	19.5556	6.55556	23.6667	9.88889	7.88889	13.8889	5.44444	24
13.7778	6.88889	19.4444	16.4444	18.3333	15.4444	18.1111	29.4444	14.5556
4.55556	3.66667	17.2222	7.33333	8.77778	12	25.4444	15.7778	14.3333
15	4.33333	15.5556	6	7.55556	10.3333	29.6667	5.66667	22.7778
20	16.7778	9.77778	26.7778	16.7778	15.1111	24.7778	9.55556	14.2222
8.66667	6.66667	4	8.11111	9.44444	18.5556	23	21.2222	21
9.11111	25.7778	3.77778	21.4444	8.88889	8	21	7	17.5556
4.55556	3.55556	9	23.4444	15.7778	16.2222	10.6667	18.2222	18.5556
17.8889	6.88889	3.55556	12.6667	8.33333	7.55556	27.7778	6.55556	17.5556
4.66667	5.55556	11.8889	18.1111	10	14.8889	14.8889	12.1111	24.3333
13.4444	4	4.77778	5.66667	15	11.6667	3.11111	22.2222	18.3333
7.55556	5.55556	4.77778	14.7778	7.88889	14.7778	16.7778	37	14.6667
3.33333	6.55556	8.44444	9.88889	6.66667	16.2222	17.8889	21.6667	13.7778
5.22222	15.7778	4.11111	18.1111	14.7778	17.2222	15.4444	23	16.4444
4.22222	9.11111	7.44444	11.5556	21.7778	21.6667	8.11111	8.33333	13.3333
3.66667	5.88889	13.4444	4.11111	24.4444	24.8889	31.6667	21	9.44444
5.55556	16.3333	4.77778	30.6667	17.4444	11.6667	20	9.33333	17.4444
8.33333	8.55556	6.55556	14.3333	15.1111	24.5556	23.5556	13.5556	16.2222
5.11111	15.3333	9.22222	16.7778	22.8889	17.6667	10.6667	28.1111	18
5.66667	3.77778	5.11111	4.55556	7.22222	18.1111	15.5556	8.66667	12.8889
5.77778	7.11111	7.55556	4.88889	7.88889	12.1111	30.1111	22.2222	13.7778
14.3333	4.77778	12	8.11111	19.1111	6.77778	21.5556	15.6667	11.1111
4.66667	13.5556	8.33333	7.66667	17.5556	15.4444	25.7778	12.1111	25.2222
5.88889	3.66667	9.66667	6.77778	6.22222	11.7778	1.55556	21.4444	12.3333
16.3333	9	4.55556	20.3333	14	5.11111	9.55556	20.5556	24.6667
6.33333	3.55556	12.8889	6.22222	5.33333	16	8.77778	14.4444	3.77778
5.22222	5.22222	3.77778	4.55556	8.88889	4.66667	7.33333	12.5556	25.7778
9	18.1111	9.77778	30.4444	20.2222	3.11111	19.4444	6.66667	25.7778
3.77778	7.22222	14.8889	9.77778	18.6667	21	22	7.55556	14.3333
4	5.44444	4.66667	6.55556	11.2222	20.5556	14.5556	6.44444	23.6667
4.88889	5.88889	3.77778	7.33333	17.7778	5.77778	21	21.6667	16.4444
9.77778	4.88889	11.8889	6.11111	14.2222	10.3333	19.4444	22.6667	27.5556
4.44444	5	4	10.8889	7.77778	8.66667	25.2222	24.6667	16.4444
16.4444	7.11111	4.44444	41.1111	24.8889	12.3333	18.6667	21.2222	19.6667
5	4.88889	4.11111	8.22222	29.3333	16.1111	7.33333	13.8889	17.8889
8.44444	12.1111	9.33333	22.4444	6	20.7778	17.8889	16.6667	30.8889
6.88889	3.33333	6	10.2222	12.8889	14.7778	19.4444	15	16.7778
15	5.66667	16.7778	26.1111	15	13.4444	16.6667	16.2222	16.5556
9.55556	8.66667	0	14.8889	4.88889	14.3333	6.55556	24.6667	25
18	8.77778	6.88889	8.88889	17.2222	7	16.1111	12.1111	5.77778
3.22222	3.77778	8.66667	13.2222	11.1111	7.22222	22.5556	20.5556	11.7778
6.77778	4.77778	16.2222	15.2222	16.3333	30.2222	14.5556	17.7778	9.11111
12.5556	6.66667	11.4444	9.88889	9.55556	13.7778	8.22222	22.1111	21.8889
21.2222	19.8889	5.55556	8.66667	24.7778	13.2222	7.22222	9.11111	20.5556
5.44444	3.55556	16.6667	24.2222	27.7778	21.4444	22.4444	15.1111	22.6667
4.44444	4.66667	4.44444	8.66667	6.33333	17.8889	16.8889	14.8889	15.1111
6	17.1111	11.1111	17.2222	7.33333	16.5556	17	14.1111	17.1111
4.22222	17.8889	5.55556	5.88889	7.66667	16.7778	16.4444	6	8
3.33333	4.77778	5.77778	13	17.5556	19.5556	16.3333	47.5556	22.6667
16.3333	4.11111	6.11111	10.5556	11.7778	18.4444	16.6667	20.6667	8.55556
19.7778	5	15.7778	13.8889	8.11111	16.3333	30.2222	23.8889	16.3333
7.77778	14.4444	6.33333	16.3333	27.6667	27.4444	17.7778	18.4444	14.8889
9	4.44444	5.11111	5.22222	11	7.55556	11.2222	19.8889	17.1111
3.22222	16.6667	4.44444	33.5556	25.6667	15.7778	16.2222	21.1111	5.11111
7	3.55556	4.44444	24.4444	14	6.55556	24.6667	12.5556	16.5556
3.11111	6.44444	4.22222	16.1111	21.2222	24.2222	26.8889	25	13.4444
6.88889	5.88889	4.11111	15	8.33333	14	4.66667	20.5556	16.2222
6.55556	9.33333	0	23.3333	18.8889	12.7778	29	31.7778	18.3333
11.1111	3.66667	3.88889	6.88889	7.88889	15.7778	26.7778	17.2222	35.2222
5.88889	9.44444	11.6667	20	21.3333	11.4444	32.5556	21.7778	30.6667
4.88889	9.55556	7.66667	5.77778	26.6667	4.22222	19.4444	16.3333	18.7778
4.44444	5.44444	19.1111	28.3333	20.3333	19.8889	13.2222	7	13.5556
5.44444	10.3333	15.8889	9.66667	6.88889	28.5556	21	17.4444	11.6667
5	5.77778	3.66667	6.66667	6.11111	6.44444	15.6667	28.1111	14.3333
4.88889	19.4444	3.88889	10.3333	11.7778	14.2222	17.6667	5.33333	16.6667
5.11111	6.22222	6.44444	14.7778	11.8889	14.6667	33.1111	15	5.88889
3.88889	4.55556	11.1111	15.1111	15.1111	10.5556	32.8889	21.8889	13.2222
5.66667	6.44444	4.33333	6.88889	12.6667	16	9.66667	16.4444	18.4444
4.44444	4.77778	5.11111	7	8.11111	11.5556	15	22.4444	13.2222
5.44444	6.22222	3.77778	24.3333	9.22222	17.1111	18.6667	19.5556	15.8889
4.44444	3.77778	3.55556	16.3333	10.5556	16.2222	24.6667	17.5556	14.7778
5.11111	3.77778	6.77778	7.88889	8.77778	19.5556	33.5556	11.3333	24
4	4.66667	3.55556	12.1111	14.7778	15.4444	33.4444	10.2222	18.6667
12	8.22222	6.55556	8.22222	25.8889	4.11111	17.5556	13.7778	15.6667
7.55556	7	5.55556	24.5556	24.1111	18.4444	10	32.2222	16.4444
5.77778	4.44444	8	4.44444	15.1111	4.88889	17.7778	13.1111	9.77778
4.77778	15.1111	5.44444	9.11111	15.5556	15.2222	15.2222	32	16.6667
4.22222	8.66667	4.33333	15.7778	8.22222	15.6667	6.11111	7	13.2222
4.11111	5.11111	5.88889	11.1111	11.7778	9.77778	25.8889	4.77778	17
4.33333	14.8889	9.11111	6.33333	15.7778	16	27.6667	19.7778	20.3333
8.88889	7.11111	16.8889	6.55556	15.3333	15.4444	23.5556	14.6667	1
4.33333	6.66667	8.11111	10.3333	19.3333	11.5556	18.1111	7.33333	16.5556
10.7778	9	14.7778	12	11.6667	4.77778	15.7778	36.8889	27.4444
14.4444	4.22222	21.5556	7	6.33333	10.1111	22.3333	20.8889	16.7778
3.33333	4.22222	7	4.55556	10.5556	17.2222	22.8889	22.7778	11
5.11111	15.7778	3.77778	3.77778	15	15	36.2222	29	19.6667
15	4.77778	8.11111	5.77778	6.11111	16.1111	18.5556	11.5556	7.22222
8.88889	4.77778	7.55556	6	26.2222	15	19.4444	6.66667	23.7778
8.88889	8	3.88889	5.88889	17.8889	16.7778	21.6667	17.2222	20.1111
11.7778	10.7778	10	17.1111	6	12	13.8889	13.1111	12.2222
23	7.33333	4.88889	26.4444	25.3333	6.88889	12	18.2222	15
4.77778	4.33333	14.3333	21.1111	8.22222	19.1111	19.3333	24.7778	19.5556
3.88889	12.7778	9.44444	18	9.22222	27.2222	19.3333	15.1111	20.3333
14.4444	3.22222	4.11111	9.33333	5.88889	14.7778	9.33333	46.7778	25
7	7.55556	4	17.8889	7.44444	10.7778	24.2222	23	13.5556
6.88889	4.44444	6.44444	8.33333	11.1111	13.4444	31.5556	21.3333	22
6.33333	8.66667	16.2222	17.3333	24.3333	28.6667	4.44444	18.2222	16.6667
4.44444	16.3333	8.11111	20.7778	23.6667	15.7778	26.7778	21.3333	17.3333
8.77778	8.77778	5.22222	4.33333	16.6667	19.8889	22.1111	23.5556	21.1111
6.55556	11.6667	10.6667	5.66667	18.4444	18.1111	19.4444	22	12.5556
10.1111	6.11111	17.2222	7.77778	21.6667	11.7778	23.8889	9.88889	28.2222
6.22222	11	4.33333	13.3333	16.2222	16	18.8889	16.8889	36.3333
6.44444	8.44444	3.44444	15.3333	15.4444	13.7778	36	29.2222	20.3333
4	14.1111	15.7778	6.22222	22.4444	12.7778	23.4444	9	17.7778
4.44444	6.44444	3.66667	11.7778	25.5556	5.55556	27.4444	22.6667	16.4444
5.77778	16.7778	9.33333	21.6667	24.6667	13.8889	25.3333	21.7778	16.2222
4.66667	3.77778	4.11111	6.88889	3.66667	13.6667	23.2222	56.3333	5.33333
4.88889	15.1111	15.2222	14.3333	15.8889	8.33333	18.8889	8.88889	14.6667
4.55556	6.22222	4.33333	6.33333	14.7778	10.6667	21.4444	5.77778	12
8.77778	8.77778	4.22222	7.33333	27	16.5556	8.22222	13.4444	16.3333
16.7778	4	4	14.6667	10.6667	6.55556	26.3333	18	16.8889
4.22222	8.44444	9.11111	20.2222	9	18.7778	28.2222	17	11.3333
9.77778	5.44444	4.66667	18.1111	15.8889	9.77778	15.2222	21.3333	13.8889
6.66667	4.55556	4.55556	14.8889	8.11111	15.1111	24.4444	10.2222	24.8889
13.5556	5.33333	10.4444	8.44444	21.2222	16.7778	6.55556	13.7778	16.7778
5.44444	7	5.55556	17.5556	7.22222	15.7778	23.6667	22.5556	2.33333
4.22222	7.22222	7.66667	6.11111	10.2222	15.3333	14.1111	17.7778	5.11111
4.55556	9.77778	4.77778	17.5556	16.5556	5.88889	16	5.11111	20.5556
17.3333	14	11.3333	12.2222	19.3333	4.11111	24.2222	19.6667	14.2222
5.77778	11.8889	8.22222	13.2222	16.2222	17.8889	24	18.7778	20.2222
4.33333	4.77778	10.1111	9.11111	12.2222	21.1111	21.2222	25	20
4.44444	2.77778	5.33333	18	15.5556	12.8889	7.66667	15.2222	25.5556
6.77778	6	4.11111	6.22222	23.1111	22.3333	10.3333	15.1111	30.6667
12.1111	4.22222	4.88889	8.22222	4.55556	5.11111	19.5556	26.7778	20.3333
3.22222	14.4444	4.55556	20	12.3333	15.6667	17.2222	17	13.4444
13.2222	4.66667	8.44444	10.5556	22.8889	11.7778	20.4444	17	17.4444
4.33333	7.44444	4.22222	23.8889	13	16.8889	24	20.5556	10.7778
3.11111	8.55556	3.77778	24.4444	11.8889	16	17.4444	29.6667	4.33333
4.55556	7	7.22222	17.7778	16.5556	19.3333	22.2222	27.1111	15
4.44444	4.66667	4.77778	20	17.1111	13.8889	12.2222	16	7.11111
5.44444	4.88889	8.77778	19.5556	3.77778	16.7778	7.44444	23.6667	19.8889
10	3.66667	7.66667	13.8889	10.5556	10.4444	27.2222	18.3333	19.7778
13.4444	6.22222	3.88889	11.5556	13.3333	15.7778	27	15.7778	14.6667
3.66667	19.8889	10.1111	17.2222	22.3333	10.7778	20.8889	11.2222	30.3333
4.88889	5.11111	4.33333	4.55556	11.6667	16.7778	20.6667	9.77778	15.6667
18.2222	4.55556	13	15.2222	17	14.6667	15.7778	24.8889	14
8.11111	10.8889	7.77778	21.2222	11	11.4444	14.4444	15.6667	24.6667
16.7778	15.3333	4.33333	19.8889	9	12.3333	19	24.6667	28.5556
8.22222	6.88889	8.88889	8.55556	7	15.8889	17	14.8889	35.1111
12.8889	4.44444	6	16.5556	9.11111	6	20.3333	23.2222	22.6667
4.33333	6.33333	6	7.88889	28.5556	15.6667	22.4444	15.8889	20.1111
4	21.1111	3.22222	6.11111	15.7778	35.7778	9.33333	18.5556	19.5556
4	4.22222	4.88889	9.55556	21.7778	7.66667	8.22222	14.8889	24.8889
8.22222	13.4444	16.7778	19.6667	15.5556	10.1111	20.5556	18.3333	19
11	19.5556	12	25.8889	15.3333	15.8889	14.2222	7.22222	22.3333
5.55556	6.88889	11	12.1111	18.3333	23.2222	28.1111	21.4444	15.8889
4.11111	7.77778	9.22222	15	19.2222	14.3333	25.4444	33.6667	12.3333
6.66667	7.66667	11.5556	23.4444	18	8.55556	32.1111	20.5556	24.8889
4.44444	4.44444	15.7778	6.55556	8.22222	18.1111	21.6667	16.6667	19.6667
3.33333	11.8889	5.55556	9.77778	23.6667	15.2222	17.7778	16.1111	3.77778
15.4444	8.44444	9.77778	17.3333	18.2222	8.66667	23	20.7778	16.3333
3.66667	9.88889	13	18.3333	20.6667	15.8889	17.8889	7.66667	10.4444
5.22222	6.44444	10	12.5556	21.4444	16.2222	17.8889	17.5556	23.7778
4.44444	17.5556	15.8889	14.5556	16.5556	13.3333	22	33.6667	13
6.55556	9.77778	15.3333	13	6.55556	17.8889	22	23	21.8889
7.77778	14.1111	6.66667	20.5556	32.8889	17.2222	21.5556	11.4444	17.1111
6.11111	17.2222	3.66667	17.3333	10.7778	13.3333	16.5556	22	13.2222
5.77778	5.88889	5.11111	17.5556	8.22222	7.11111	23.6667	9.22222	6.55556
3.88889	7.33333	5	13.5556	8.66667	17.2222	22.6667	18.5556	9.33333
13.1111	4.77778	5.22222	9.22222	33	14.5556	19	32.5556	9.55556
4.88889	5.11111	6.11111	11.6667	9.55556	14.8889	19	17.7778	20.1111
4.11111	5.77778	5	22.6667	15.1111	8.22222	21.3333	32.4444	15.4444
17	14.5556	7.33333	21.7778	18.5556	19.6667	15.4444	15.2222	23.8889
6.77778	5.66667	3.88889	8.77778	7.88889	19.7778	24.5556	27.2222	22.3333
5.66667	6.11111	15.3333	4.66667	14.5556	29.6667	16.8889	6	15.2222
4.11111	11.8889	3.44444	5.33333	7.22222	13.8889	16.7778	18.5556	5.22222
5.77778	9.33333	7.44444	20.4444	14.7778	14	14.5556	3.66667	24.1111
8.77778	8.11111	8.55556	16	5.33333	33.2222	22	15.7778	13.7778
4	4.33333	4.55556	25.4444	8.11111	17.7778	17.8889	6.33333	28.4444
5.44444	6	9.33333	9.44444	6.22222	14.3333	17.4444	25.6667	17.1111
4.22222	4.88889	3.77778	16.3333	6.66667	12.4444	6.66667	22.4444	18.7778
3.55556	7.44444	4.11111	20.7778	16.4444	21	26.3333	13.2222	24.8889
4.22222	5.11111	7.22222	17.1111	27	13.2222	13.7778	15.5556	1
9.22222	4.22222	4.66667	14.4444	19.6667	9.44444	19.2222	15.5556	8.66667
6.11111	13.1111	3.77778	20.5556	15.8889	11	18.4444	22.2222	4.11111
4.33333	3.11111	13.2222	15	12.8889	23.2222	21.2222	13.5556	20.1111
11.5556	10.4444	7.77778	6.55556	25.7778	10.2222	20.7778	27.5556	13.7778
13.2222	6.88889	3.77778	6.66667	14.7778	28	34	30	4.88889
6.11111	5.55556	4.11111	18.4444	17.1111	16	4.33333	21.2222	11.6667
4.88889	20	6.55556	17	23.4444	21.8889	26.4444	28	14.5556
5.22222	6.55556	5	12	8.88889	6.44444	19.6667	33.8889	17.6667
4.44444	5.88889	6.11111	10.5556	5.33333	8.55556	15.5556	11.2222	14.7778
4.11111	4.22222	8.22222	31.2222	17.8889	14.4444	21.1111	25.8889	17.1111
4.88889	7.55556	4.66667	22.7778	21.6667	25	15.6667	5.33333	17.8889
13.7778	6.33333	4.22222	10.7778	25.7778	19.5556	19.5556	8.55556	18.1111
6.33333	5.33333	7	26.4444	22.1111	15.4444	16.2222	7.11111	16.1111
4.66667	7	5.33333	5.55556	25.1111	7.66667	18	9	17.4444
3.55556	10.6667	4.77778	7.11111	28.3333	7.11111	20.1111	14.8889	27.8889
13.6667	3.33333	4.66667	10.7778	17.5556	13.3333	10.7778	11.3333	20.8889
4.88889	6.11111	8.33333	6.66667	9.44444	14.5556	17.4444	27.7778	6.77778
8.22222	4.11111	6.22222	7	30.3333	13.6667	5.44444	18.2222	11.1111
3.66667	10.6667	6.77778	24.7778	18.8889	17.1111	8.88889	23.4444	11.6667
12.7778	8.11111	12.1111	7.44444	7.88889	14.2222	17.3333	15.7778	17
3.66667	4.44444	13.7778	14.1111	15.6667	15.3333	16	24.8889	26.3333
6.88889	6.66667	8.77778	20.1111	25.3333	9	18.3333	21	17.3333
4.88889	10	5.55556	4.77778	25.8889	16	28	14.8889	26.6667
16.8889	8	4.55556	5.77778	16.7778	16.6667	4.44444	17	13.1111
6.66667	5.77778	6.55556	26.8889	26.1111	14	30	25.6667	9
3.66667	8.33333	3.11111	4.11111	15.2222	18.7778	22.1111	31	12.6667
9	10.7778	15.6667	5	8.22222	18	15.4444	17.4444	22.3333
4.22222	6.22222	9.11111	11.8889	21.7778	11	22.1111	26.7778	17.2222
13	4.66667	6.44444	4.44444	18	16	32.8889	25.3333	18.1111
3.77778	16.5556	3.77778	13.7778	12.2222	16.4444	19	4	18.2222
5.11111	10.6667	6.88889	17.2222	6.33333	8.33333	20.6667	13	18.5556
6.77778	4.44444	2.77778	6.66667	7.66667	22	5.88889	7.11111	19.4444
10.6667	4.33333	3.11111	16.6667	14.4444	15.7778	26.8889	17.7778	8.22222
5.66667	11.3333	5.88889	12.2222	10.1111	18.6667	16.8889	7.44444	9.66667
6.11111	11.1111	7.88889	14.6667	21.6667	21.1111	18	19.7778	17.7778
11.4444	6.55556	6.22222	5.33333	12.6667	13.4444	16.5556	20.3333	19.5556
4.44444	5.77778	6.33333	5.44444	15.1111	11	13.7778	16.6667	15.8889
18.8889	14.4444	4.22222	5.88889	22.2222	16.3333	15.8889	6.44444	28
6.55556	15.3333	7.44444	10.7778	16.8889	17.4444	18.4444	9	21.6667
4.88889	7.22222	17.3333	8.33333	13.7778	5	17	20.2222	20.8889
14.7778	10.8889	4.88889	12.3333	9.77778	15.5556	18.7778	8.11111	18.7778
5.22222	5.77778	16.4444	5.11111	14.7778	14.1111	25.8889	20.7778	18.3333
7.22222	21.8889	4.11111	15.3333	11.3333	17	35.7778	4.55556	14.8889
6.22222	6	9	9.22222	7.77778	7.22222	18.3333	13.1111	7.66667
6.77778	19.7778	4.77778	11.1111	29.3333	15.5556	19.2222	4.22222	11.5556
14.1111	6.22222	14.3333	8	11.7778	9.11111	14.8889	5.88889	22.8889
4.44444	3.77778	6	8.66667	23.5556	9.55556	16.5556	9.22222	21
13.8889	21	7.22222	8.66667	21.5556	18.7778	20.3333	13.8889	4.22222
4.11111	10.7778	20.3333	4.33333	8.22222	27	5.22222	16.8889	18.3333
16.8889	11.1111	7.22222	17.1111	20.8889	15.7778	18.2222	22.3333	27.8889
15.7778	14.8889	7.66667	19.8889	14.1111	20.5556	18.5556	41.4444	20.3333
16.1111	6.11111	20.6667	8.66667	9.33333	10.2222	19.5556	25.2222	20.2222
21	4.44444	5.33333	5.77778	30	14.5556	9.88889	15.5556	10.6667
10.5556	3.55556	4.77778	15.1111	18.1111	14	10.4444	24.5556	15.6667
3.11111	4.22222	11.4444	23.6667	7.11111	15.7778	19.8889	15.7778	17.5556
5.88889	6.44444	4.55556	14.3333	13	13.7778	25.2222	33.1111	11.4444
17.3333	15.2222	10.4444	22.2222	15.8889	10.4444	26.3333	16	10.8889
3.55556	16.6667	0	10.5556	12.8889	16.2222	17.5556	8.22222	19.4444
10.5556	4	5.44444	32.3333	13.6667	22.5556	18.1111	6.88889	9.22222
4.44444	3.22222	20.6667	6	9.11111	3.11111	16.4444	18.3333	28
4.33333	6.33333	8	15.6667	28.5556	24.6667	17.5556	19.8889	8.66667
8	3.66667	4.66667	12.8889	18.8889	17	6.33333	16.4444	8
6.22222	6.22222	4.33333	9	20.7778	16.3333	19.8889	7.22222	30.8889
19.1111	9.22222	4.33333	3.77778	15.7778	16.6667	19.2222	5.77778	23.7778
4.77778	11.3333	7.11111	7.66667	20.3333	12.3333	13.6667	26.4444	23.3333
5.33333	3.66667	7.55556	11.7778	20.3333	12.3333	27	14.5556	13.8889
5.11111	14.8889	5.77778	22.1111	19.8889	12.3333	16.4444	4.66667	21
6.88889	4.11111	14	21.4444	21.6667	22.6667	19.7778	15	24.5556
5.44444	6.77778	4.44444	7.22222	20.1111	22	28.4444	19	10.8889
3.66667	11.1111	4.22222	14.5556	16.2222	14.6667	19.8889	6.66667	9.33333
3.66667	4.33333	13.6667	7.22222	5.77778	11.8889	19.3333	13.4444	9.88889
6.88889	6.66667	7.22222	7.66667	25.7778	17.5556	17.2222	27.4444	23.8889
3.66667	4.44444	4.55556	10.1111	16.4444	13.1111	17.2222	22	15.7778
6.77778	5.88889	6.22222	14.3333	15.5556	11.2222	13	15.4444	12.7778
27.8889	13.2222	14	8.33333	27.2222	11.1111	15.4444	9.55556	12.5556
6.77778	5	16.7778	5.55556	6.44444	15	22	25	14.8889
12.7778	7.66667	6.11111	4.77778	8.11111	23.8889	20.4444	30	32.6667
5	10.1111	4	7.88889	11.4444	16.8889	21.6667	16.4444	12.6667
4.66667	20.3333	15.3333	12	26.5556	16.6667	17.8889	9.77778	21.6667
18.8889	14.3333	8.77778	20.3333	7.33333	15.2222	23.1111	30	13.6667
6.33333	13.3333	15.1111	26.5556	21.4444	16	18.5556	12.2222	10.3333
7.55556	3.66667	9.44444	11.1111	16	15.5556	17.8889	24.1111	2
14.1111	5.11111	10.3333	11.2222	10.1111	16	29.4444	20.2222	30.4444
6.88889	6.88889	4.77778	9.88889	7.33333	12.4444	27.7778	15	21.5556
5.11111	6.88889	8.44444	8.11111	22.6667	16.8889	28.7778	20.5556	16.2222
20.1111	5.77778	4.22222	16.1111	23.2222	5.33333	27.6667	19.1111	15.1111
4.44444	4.77778	5.22222	15.4444	6.44444	17.5556	23.3333	30.7778	14.2222
3.11111	6.88889	8.22222	12.3333	25.4444	26.1111	16.6667	23.4444	12.7778
19.8889	17.8889	6.22222	17	31.6667	14.7778	5.66667	7.11111	15.3333
4.77778	10.1111	16.1111	5.22222	6	14.4444	17	15.1111	9.55556
7	4.55556	14.6667	12.6667	6.88889	15.8889	16.4444	21.1111	16.6667
3.66667	6.88889	15.2222	14.7778	14.4444	16.2222	22.7778	19.1111	2.11111
9.66667	7	6.55556	20.3333	15.6667	13	12	26.6667	16.1111
4.55556	8.44444	11.8889	6.22222	20	20.8889	15.3333	7.22222	20.4444
16	4.11111	13.4444	8.11111	23.7778	32.6667	8.11111	26.4444	13.7778
13.4444	13.5556	9.88889	17.7778	4.88889	4.33333	18.5556	6.77778	23.8889
3.88889	4.33333	8.33333	15.2222	3.66667	14.7778	26.3333	27.2222	20.7778
10.8889	10.7778	11.1111	5.22222	13.1111	15.4444	16.1111	11.2222	4.77778
3.55556	15.1111	4.11111	11	18.4444	15	1.66667	5.55556	14.7778
3.77778	4.55556	4.44444	18.1111	14.7778	12.5556	11.3333	19.5556	18
6.33333	7.55556	4.88889	19.2222	12.7778	15.7778	14.6667	17.3333	13.7778
21.7778	5.88889	3.77778	15.2222	9.66667	14.3333	21.4444	6.77778	13.2222
4.22222	3.55556	7.44444	8.66667	17.3333	16.3333	17.8889	11.7778	22.2222
3.33333	4.77778	5.77778	5.55556	18.4444	13.8889	19.1111	23.4444	20.8889
9.44444	18.6667	4.22222	11.8889	23.5556	15.1111	21.3333	13.7778	21.4444
12.6667	13.5556	18.6667	8.77778	8	7.22222	17.7778	11.5556	20.2222
7.22222	6.11111	12.4444	27.4444	27.7778	16.4444	22.4444	5.88889	17.3333
4.22222	5.22222	12.7778	22.8889	8	5.44444	4.55556	14.2222	33.2222
4.44444	4.88889	6.66667	18.1111	19.4444	16.4444	10	16.1111	21.1111
4.22222	5.66667	4.11111	16.7778	17.5556	25	18.8889	24.2222	6.66667
11.7778	5.66667	6.88889	13.8889	9.66667	22.6667	6.88889	2.44444	16.6667
4.55556	4	7.88889	6.55556	13	21.7778	10.7778	9.88889	15.4444
4.55556	5.88889	6	11.8889	11.6667	16.1111	15.4444	23.8889	21.8889
4.11111	4	8.44444	6.77778	21.7778	10.4444	17.2222	8.66667	12.7778
8.22222	3.66667	8.88889	23	7.77778	30.5556	25.5556	15.7778	11.4444
10.3333	3.22222	8.11111	9.11111	6	14	10.5556	26.4444	18.4444
7	5.22222	9	20.4444	16.2222	6.66667	20	9	27.7778
5.11111	12.3333	15	18.2222	28.5556	4.77778	19.6667	6.22222	13.3333
11.8889	5.11111	14.4444	7.66667	14.6667	16.7778	23.7778	31.7778	13.2222
4.55556	3.55556	13.2222	26.4444	22.5556	18.6667	25	6.44444	21.1111
17.2222	4.77778	14	24.1111	8.22222	4.33333	18.5556	13.6667	19.1111
6.88889	4.55556	16	5.88889	15.3333	21.3333	18.5556	20.2222	20
11.5556	15.8889	7.55556	3.55556	19.2222	15.6667	15.5556	18.6667	6
5.88889	3.11111	4.55556	32.2222	17.7778	13.1111	22.4444	17.1111	13.8889
5.66667	4.11111	12.4444	15.1111	22.6667	12.3333	6.11111	10.8889	19.3333
16	3.33333	3.77778	22.2222	12	15.5556	23.1111	28.8889	15
4.33333	6.22222	12	11.1111	17.4444	16.5556	13.5556	10.3333	21.7778
9.22222	5.33333	8.22222	6.77778	25.2222	5.44444	19.8889	7.22222	12.5556
5.77778	6.22222	12.2222	5.55556	15.8889	15	21.6667	17	18.2222
4.66667	3.66667	3.77778	9.22222	9.55556	15.5556	17.1111	6	12.5556
3.33333	4.55556	6.66667	18.4444	13	13.7778	13.2222	17.7778	3
11.2222	6.77778	3.33333	26.1111	11.2222	14.4444	23.8889	28.6667	17.8889
7.77778	3.11111	4.77778	21.3333	17	5.11111	27.3333	12.2222	20.1111
6.66667	6	15.3333	3.77778	20.2222	15.2222	19.1111	7.77778	22.7778
25.1111	4.33333	6.88889	18.7778	12.1111	5.44444	16.8889	19.3333	5.66667
5.11111	5.88889	3.66667	17.3333	9.88889	13.4444	9.55556	14.8889	23.8889
6.44444	16.3333	4	5.11111	11.2222	13.4444	12.7778	16.1111	16.5556
18.8889	13.5556	15.5556	16.4444	22.2222	20.5556	20.5556	8.88889	14.2222
11.2222	4.33333	4.11111	9.11111	10.7778	17.3333	24.6667	4.44444	16
4.88889	5.88889	13.5556	17.8889	6.88889	12.6667	19.3333	6.88889	15.8889
15.5556	7.11111	10	7.11111	20.7778	17.2222	16.6667	11	12.2222
5.44444	7.22222	5.22222	14.5556	15.8889	14.5556	4.88889	1.77778	14.5556
6	7.66667	10.5556	20.6667	19.4444	7	20.1111	11.5556	12.6667
5.44444	3.88889	3.44444	5	15.3333	15	14.3333	42.7778	16.1111
9.55556	3.33333	4.55556	8.11111	21	7.66667	23.7778	8.11111	17.4444
3.55556	13	10.4444	5.33333	13.4444	17.4444	11	11.2222	27.7778
5.77778	10.6667	4.44444	19.6667	20.4444	4.77778	21.6667	33.4444	11
4.11111	5.88889	6.66667	4.44444	12.3333	22.8889	18.5556	22.1111	16.8889
3.66667	14	3.66667	6.77778	18.1111	3.55556	18.5556	33.1111	8.88889
5.11111	8.22222	14.8889	5.22222	25.1111	19.5556	11.1111	13.5556	15.4444
0	6.33333	5.44444	31.1111	10.4444	11.3333	24.2222	9.88889	1.33333
16.3333	13.7778	3.88889	19.1111	21	22.5556	16.3333	18.6667	14.8889
3.55556	18.7778	9.44444	6.66667	22.1111	13.4444	19.3333	7	13.7778
5	3.33333	7	21.6667	8.77778	14.8889	20.5556	12.5556	15.7778
4	3.77778	7.11111	6.55556	16	9.77778	25	20.5556	24.5556
6.44444	9	6.55556	8.44444	9.77778	9.66667	25.2222	7.77778	26.6667
15.2222	0	9.44444	6.11111	22.2222	13.1111	27.8889	16.6667	17.6667
3.22222	16.3333	12.2222	15.5556	20.5556	6.77778	14.7778	15.2222	17.4444
9.11111	5	4.22222	35.7778	20.5556	16.3333	20.8889	5.77778	17.4444
7.77778	4.66667	6.77778	6.66667	8.66667	17.6667	9.33333	15.4444	14.6667
4.44444	14.6667	4.77778	4.66667	4.88889	15.2222	15.1111	30	11.4444
6.55556	9.88889	11.3333	10.4444	19.6667	16.7778	10.8889	15.8889	16.8889
14.6667	10.5556	8.44444	12.1111	11.1111	12	21.1111	4	14.4444
10	11.4444	7.33333	16.2222	24.6667	14.8889	25.3333	8.88889	20.3333
5.88889	15.8889	3.77778	6.22222	14.3333	15.6667	26.5556	5.33333	20.5556
6.22222	3.33333	6.44444	9.22222	15.1111	8.33333	18.7778	18.6667	16
4.11111	16	4.44444	17.6667	28	11	29.2222	22.2222	11.8889
5.66667	14	19	6.22222	5.44444	15	24.4444	22.2222	1.66667
4.22222	4.22222	4	7.44444	7.66667	15.1111	23.5556	20.4444	31.3333
7	3.66667	4.77778	15.7778	8.77778	15.6667	19	29.4444	16
11.7778	8.11111	21.3333	8.11111	21.8889	19.2222	18.3333	12.7778	9
8.88889	14.1111	11.2222	7.11111	17	16.5556	12.7778	18.4444	13.3333
6.66667	3.88889	16.2222	16.3333	10.1111	16.6667	19.2222	8.44444	2.22222
16.8889	6.44444	4.44444	23.2222	18.2222	24.4444	28.1111	26.2222	16.4444
4.33333	17	12.7778	10.1111	12.1111	4.66667	25	20.1111	23.5556
5.66667	4.66667	4.22222	14	17.3333	16.4444	22.4444	4.66667	16.3333
4.66667	10.4444	7	15.5556	26.5556	21.8889	20	6	17.7778
6.88889	7.22222	7.66667	33.1111	17.6667	11.2222	23.7778	6.88889	4.11111
19.5556	3.88889	5.11111	31.6667	22.4444	13.7778	17.5556	17.3333	10.6667
3.77778	30.1111	3.33333	10.4444	19	18	21.1111	27.8889	11.5556
4.44444	20.8889	12	8.55556	17.3333	16.2222	18	28.3333	16.2222
7.77778	15.4444	7	9.66667	6.22222	15.7778	16.8889	12.6667	14.3333
14.6667	15.6667	8.22222	14.2222	6.55556	9.66667	3.11111	17.1111	11.3333
3.33333	4.77778	20.3333	20.4444	11.2222	11.7778	21	3.77778	10.1111
8.22222	5.33333	9.11111	13.6667	9.77778	25.8889	20.7778	15.4444	29.2222
6.44444	10.3333	4.77778	10.3333	7.66667	7.66667	16.2222	11.6667	17.6667
4.22222	5.55556	12.7778	5	29.3333	9.33333	30.8889	8.66667	11.5556
4	18.3333	4.44444	10.3333	15.4444	11.8889	20.6667	21.2222	20.1111
4.11111	13	16.4444	12.2222	12.8889	21.7778	17	18.6667	19.7778
15	21.2222	23.3333	14.3333	24.6667	12.6667	25.1111	24.6667	19.2222
6.66667	6.22222	8.55556	6.55556	5.66667	19.7778	22.2222	15.3333	16.6667
7	10.3333	7.66667	17.3333	18.5556	15.2222	20.5556	22	24.5556
4	3.66667	0	20.7778	10.4444	15.7778	17.7778	22.4444	16.6667
12.5556	10.2222	14	10.2222	15.5556	18.3333	15.1111	15.5556	4.66667
6.44444	15	6.55556	6.66667	16.2222	17.2222	25.8889	32.5556	13.5556
7.11111	3.66667	12.4444	9.22222	22	13.2222	25.4444	9.33333	30.1111
3.77778	8.55556	6	23.7778	12.7778	5.44444	17.1111	4.88889	17.8889
14	7.77778	4.44444	11	5.55556	10.7778	7.66667	16.7778	17.8889
4.55556	11.8889	8.33333	15.7778	16.7778	14.1111	22.4444	18	8.44444
4.44444	8.44444	16.6667	11.6667	11.4444	15.6667	20	47	20.3333
4	4	4.22222	18.4444	8.33333	19.6667	29.5556	6.55556	23.1111
15.7778	8.22222	10.7778	6.22222	21.8889	17.4444	12.3333	32.2222	14.7778
5.11111	16.5556	9	24.7778	6.44444	5.88889	16.3333	7.44444	20.3333
11.5556	4	9.11111	13.2222	9.66667	23.8889	17.4444	15.1111	9.33333
7	14.6667	3.77778	13.2222	12.6667	12.4444	17.6667	29.7778	15.8889
3.33333	11.1111	14.5556	10.8889	17.8889	7.33333	17.5556	9.55556	18.5556
15.7778	4.22222	8.11111	12.8889	13.2222	16.2222	11.4444	16.8889	16.2222
3.22222	16.7778	4.33333	10.3333	4.77778	16.7778	24.4444	20.3333	27.3333
4.44444	4.66667	11	15.6667	41	6.77778	23.8889	17.2222	16
4	17.8889	12	9	6.33333	26.1111	25.1111	15.7778	20.2222
4.11111	18.8889	15.1111	22.4444	24.3333	11.7778	8	6.33333	16.2222
6	6.77778	4	21.8889	22.8889	5	17	12.2222	30.1111
4.88889	6.55556	13.7778	4.66667	31.4444	18.2222	22.1111	15.4444	31.2222
22.7778	3.44444	6.77778	9.66667	22.3333	6.44444	19.3333	13.6667	17.4444
6.33333	5.44444	4.11111	8.55556	7.11111	17.1111	16.1111	24.8889	18.8889
3.77778	13.4444	5.11111	16.4444	11.6667	24.7778	17.2222	6.44444	12.1111
11.8889	4	15.7778	10.2222	12.7778	16.8889	16	23	15.8889
16.1111	0	11.3333	14.3333	13.5556	11.7778	20	18.8889	24.8889
4.66667	13.4444	11.6667	16.8889	19.2222	12.8889	16.4444	36.7778	21.5556
5.33333	10.5556	4.11111	6.44444	11.6667	7.66667	20.1111	10.2222	16.4444
16.7778	7.77778	8.77778	31.8889	9.22222	14	16.8889	22.1111	23.2222
14.6667	4.33333	9.88889	12.7778	26	14.8889	23.7778	29.8889	15.3333
4.33333	25	12.8889	12.5556	11.5556	13.6667	11.4444	24.2222	11
6.66667	4	10.2222	29.1111	23.5556	13.3333	15.7778	27.4444	23.1111
3.88889	7.33333	3.33333	13.7778	7.77778	16	31.2222	28.7778	28
3.88889	16.1111	4.22222	6.77778	11.3333	13.1111	17	14.4444	15.7778
3.88889	3.77778	3.66667	19.3333	20.3333	7.77778	6.11111	20.1111	23.1111
7.66667	13.8889	5	18.5556	7.11111	24.7778	14.8889	6	17
15.5556	28.4444	14.8889	9.44444	8.22222	4.77778	5.11111	16.8889	9.33333
0	9.88889	6.33333	11.4444	14.4444	6.11111	22.1111	21.5556	19.3333
6.55556	7.88889	6.55556	21	18.2222	6.44444	25.1111	18.5556	12
6.77778	9.33333	4.11111	5.22222	17.4444	6.22222	15.7778	21.1111	8.77778
14.6667	8.44444	4.77778	20.8889	9.66667	15	18.1111	29	18.5556
10.2222	7	3.33333	15.4444	13.7778	11.6667	20.3333	6.66667	15.1111
10.8889	4.66667	12.8889	5.88889	11.3333	12	16.2222	6.77778	15.6667
9.33333	4.88889	4.44444	19.2222	19.8889	19.1111	24.7778	9.22222	15.4444
4.44444	12.5556	9.77778	7.33333	9	15.5556	22.4444	17.3333	27.3333
5.55556	4	7.77778	17.1111	15	11.8889	23	19.2222	18.2222
16.6667	6.33333	4.22222	18.3333	7.55556	24.8889	18.4444	22	20
3.44444	12.1111	15	6.88889	11.5556	15.8889	19.2222	13.3333	10.8889
3.55556	11.8889	8.77778	15.7778	6.66667	15.4444	23.1111	21	13.4444
3.11111	11.1111	3.22222	25.2222	14.8889	15.3333	5.33333	4.88889	25
7.11111	15.2222	4	8.44444	17	38	29.5556	5	15.5556
5.77778	5.77778	6.22222	14.8889	14.4444	9.77778	21.5556	11.3333	13.5556
10.3333	9.66667	15.5556	8.88889	19.5556	7.66667	18.2222	7	16.4444
3.66667	4.55556	5.66667	13.8889	6.66667	9.44444	18.5556	12.7778	12.6667
4.11111	5.77778	0	7.33333	5.44444	26.6667	17.2222	20.4444	23.2222
5.88889	4	10.5556	11.8889	8.66667	5.55556	10.4444	24.2222	14.6667
10	13.2222	14.6667	6.44444	14.1111	3.22222	17.6667	7.11111	19.1111
17	2.77778	8.55556	8.88889	26.4444	14.3333	13.4444	4.11111	15.7778
4.55556	15.3333	6	23.5556	23.6667	19.4444	20.6667	10.3333	12.6667
15.6667	7.66667	7.77778	22.7778	6.88889	13	27.5556	12.4444	16.6667
4.55556	5.66667	7.77778	15.4444	21.2222	12.3333	16.7778	17.8889	12.5556
17.7778	9.66667	4.22222	16.4444	6	15.8889	18.3333	5.66667	17.6667
14.2222	4.22222	4.88889	4.55556	14	20	9.77778	21.8889	17.7778
6.77778	6	13.6667	10.7778	10.7778	6.66667	23.8889	24.4444	12.8889
11.2222	12.2222	11.6667	6.22222	10.8889	15.1111	25.1111	28.4444	14.6667
18	5.55556	0	7.11111	15.8889	16.7778	18.7778	5.55556	17.6667
4.33333	4.77778	3.66667	9.44444	13.3333	18.4444	10.5556	5.22222	18
5.11111	18.5556	8.11111	17.1111	10.6667	15.3333	21.6667	12.7778	17.8889
5.77778	8.33333	5.22222	4.55556	7.22222	20.1111	9.77778	6.11111	5.77778
14.2222	5.66667	3.66667	8.22222	6.66667	15.4444	25.6667	16.2222	19.4444
6.22222	4.66667	15.1111	17.5556	16.5556	10.8889	16.6667	9.55556	20
18.5556	6.44444	6.88889	15.4444	23.5556	6.33333	15.5556	7	19.6667
10.1111	4.22222	5.22222	6.11111	27	9.55556	22.6667	25.1111	23.6667
11.4444	17.1111	8.44444	4.77778	12.6667	15.5556	18.1111	21.8889	17.4444
4.22222	20	13.2222	16.4444	27.6667	21.1111	17.8889	8.33333	21.4444
5.55556	3.66667	4.11111	18.3333	13.3333	4	15.4444	27	21.4444
4.77778	10.1111	13.1111	15.1111	8.11111	13.5556	18.5556	14.7778	7.55556
4.11111	16.3333	13	16.4444	15.7778	14.7778	20.1111	12.1111	11.4444
13.5556	6.66667	4.77778	12.3333	13.8889	16.4444	19.7778	16.6667	28
7.66667	6	4.55556	14	7.11111	11.2222	18.8889	18	15.6667
4.11111	5.11111	18.8889	17.6667	25.4444	17	21.5556		16.7778
6.22222	6	12.5556	14	5.66667	13.3333	31.6667		27.2222
6.44444	9.33333	7.66667	15.5556	5.66667	17.1111	18.5556		10.3333
12.4444	19.7778	9.55556	6.22222	21.3333	17	24.7778		24.4444
16.1111	6.22222	9.66667	28.5556	6.11111	14.5556	19.3333		21.2222
7.22222	16.4444	9.22222	14.5556	20.4444	13.1111	17.2222		19
6.44444	4.11111	5.11111	8.11111	30.5556	20	6.44444		20.4444
7.55556	5.11111	13	25	13.6667	7.77778	24.5556		16.4444
4	3.66667	3.55556	5.88889	14.7778	14.8889	22.1111		18.6667
8.55556	3.77778	3.77778	10	30.2222	20.3333	43.6667		2.33333
6.55556	6.44444	12.6667	12	11.6667	16.6667	25.6667		18
5.66667	15.7778	22.3333	8.33333	7.55556	20.1111	6.55556		17.1111
3.22222	5.33333	6.77778	6.44444	24.6667	16.3333	26.6667		17
5.33333	5.88889	3.33333	14.5556	7.77778	18.3333	22.6667		20.4444
4.11111	4	9.66667	20.5556	10	21.7778	22.1111		18.7778
6.44444	6.44444	11.4444	22.3333	12.2222	19.6667	6.77778		14.6667
10.8889	4.77778	5.66667	6.11111	7.11111	14.5556	16.6667		2.22222
4.11111	14.6667	4.22222	25.3333	14.1111	25.1111	17.7778		7.88889
5.11111	4.88889	4.11111	27	18.4444	4.77778	29		30
6	5.44444	8.11111	8.11111	13.1111	7.88889	21.7778		12.4444
5.33333	4.77778	4.33333	15.6667	27	16.5556	5.22222		22.1111
5.22222	0	12	11.4444	34.1111	13.8889	13.2222		14.1111
6.55556	4.44444	7.33333	21.6667	15.1111	6.22222	23.3333		11.5556
6.22222	14	3.88889	18.8889	13.6667	8.22222	23.8889		27.4444
18.3333	4.11111	14.6667	19.8889	11.8889	19.5556	23.4444		19.3333
6.88889	11	6.33333	15.4444	22.3333	17.1111	18.5556		22.4444
20.3333	6.66667	4.66667	3.55556	6.88889	16.8889	16.8889		19.5556
4	5.33333	5.44444	6.88889	16.3333	12.8889	29.6667		21.2222
10.7778	12.6667	15.6667	7.22222	27.1111	18.6667	20.4444		17.2222
6.44444	17.3333	13.4444	11.5556	4.33333	21.3333	8.55556		13.6667
5.22222	8.22222	3.77778	20.7778	17.4444	18.5556	11.2222		18.5556
5.11111	6.22222	3.33333	15.8889	16.1111	13.3333	11.8889		11.7778
0	8.11111	8	27.1111	6	23.6667	29		18.1111
15.3333	4.44444	4.33333	26.8889		25.4444	23		21.5556
4.22222	4.77778	13	6.44444		20	22.3333		11.3333
15	4.88889	7.22222	20.4444		16.4444	15.4444		22.5556
9.22222	12.3333	12.7778	15.4444		6.77778	11.1111		9.22222
14.7778	11.2222	7.55556	16.4444		13	17.2222		31.6667
10.5556	3.66667	4.66667	13.6667		15.6667	16.6667		16
8.66667	4.66667	8.11111	10.1111		16.4444	22.2222		23
4.88889	3.66667	3.77778	16.1111		16.1111	17.6667		19
19	6.88889	15.5556	16.4444		4.11111	7.77778		5.77778
16.7778	5.88889	7.44444	11.4444		19.2222	7.77778		8.55556
12.5556	9.88889	9.77778	7		10.3333	18.6667		11
15.2222	3.55556	4.22222	6.33333		15.6667	23.8889		15
3.88889	3.66667	4	19.3333		17.2222	21.1111		26.8889
6.88889	3.88889	4.11111	7.66667		17.1111	16.5556		19.3333
4.55556	20.5556	4.22222	8		16.3333	3.44444		16.8889
6.44444	16	4.77778	14.1111		17.4444	26.3333		19.3333
4.55556	11.5556	4.33333	17.3333		16.7778	24.7778		12.3333
4.55556	3.11111	6.44444	15		16.2222	15.7778		12.2222
6.22222	4.22222	6.77778	17.5556		16.5556	17.1111		14.5556
18	10.2222	11	7.44444		16.3333	18.7778		9.88889
17.6667	5.33333	4.77778	15		19.8889	15.3333		17.5556
17.5556	6.88889	10	8.55556		15.2222	12.6667		16.2222
4.22222	6	17.6667	10.1111		18.8889	24.1111		21.5556
7.11111	12.6667	7.22222	3.88889		6.22222	22		22.5556
5.88889	6.88889	5.77778	4.55556		16.4444	24		19
4.33333	5.11111	11.8889	34.1111		14.6667	15.3333		23.2222
7.77778	17.5556	7.44444	17.8889		6.11111	25.8889		17.3333
5	13	6.22222	17.5556		16.3333	16.7778		15.8889
3.66667	6.22222	4.77778	9.66667		14.3333	17.7778		17.5556
7	20.7778	3.66667	6.44444		12.2222	17.7778		16.5556
4.33333	4.88889	5	11.7778		12.7778	16.2222		21.3333
12.6667	7.77778	13.1111	6.22222		15.4444	23.8889		22
3.77778	7.88889	8.33333	8.33333		11.1111	18.2222		26.1111
7.88889	5.44444	3.55556	9.88889		13.1111	16.1111		17.7778
6.88889	4.88889	11.5556	16.7778		17.6667	15.5556		18.2222
9.33333	4.33333	7	14.5556		16.1111	14.6667		18.5556
5.44444	15.6667	7.88889	5.77778		15.2222	23		16.2222
3.22222	0	10	14.8889		16.4444	15.1111
3.66667	4.88889	4	7.22222		10.4444	17.1111
4.66667	3.66667	5.77778	6.44444		5.11111	19.1111
5.88889	4.66667	6.88889	15.1111		16.5556	5.77778
15.4444	21.2222	9.22222	16.3333		19.7778	15.5556
3.88889	3.77778	5	12.6667		15.3333	22.5556
7.11111	4.88889	24.2222	21.7778		15.1111	13.5556
15	8.44444	8	6.66667		10.3333	32.6667
0	11.5556	14.2222	6.33333		15.6667	19.2222
16.5556	8.33333	7.44444	4.77778		23.5556	19.8889
3.77778	14.5556	18.5556	23		17.5556	31.5556
16.4444	10	5.66667	7.11111		18.5556	16.2222
8.22222	5.88889	6.66667	8		10.7778	21.3333
4.22222	7.11111	5.44444	8.88889		11.5556	2.33333
4	4.11111	3.44444	9.33333		22.4444	23.2222
4.33333	4.33333	9.77778	24.1111		8.66667	18.1111
14.7778	7.22222	16.3333	9.55556		5.22222	17.2222
4.11111	3.77778	9.33333	22		22.8889	21
7.55556	12.5556	7.22222	24.6667		6.88889	28
3.22222	9.22222	4.11111	9.33333		22.2222	16.6667
4.11111	14.6667	3.77778	18.5556		7.77778	38.1111
3.11111	5.33333	4.11111	21.2222		16.5556	17.4444
11.2222	6.33333	5.33333	20.8889		17	27.3333
6.88889	3.33333	9.33333	5.77778		16.3333	24.3333
4.11111	17	8.22222	13.6667		8.44444	10.8889
5.88889	6.88889	10.3333	10.2222		23	15.8889
9	7.66667	9	19.2222		20.7778	22.8889
6	12.7778	4.88889	8.77778		12.6667	23.8889
5.55556	0	1.33333	6.33333		14.8889	3.88889
9	5.22222	15.6667	10.7778		12	16.2222
7.11111	11.5556	12.8889	11.1111		12.3333	17.2222
7.77778	3.11111	6.33333	23.4444		20	23.7778
5	9.22222	3.55556	7		16.2222	21.8889
12.4444	8.44444	23.4444	13.5556		8.33333	8.11111
14.5556	5.66667	4.33333	15.2222		14.3333	22.6667
6.77778	26.6667	3.66667	6.11111		22.4444	6.77778
5.33333	3.66667	4.77778	6.33333		17.2222	22.6667
5	4.77778	9.66667	32.1111		16.7778	16.2222
18.8889	4.33333	4.22222	9.77778		22	22.2222
4.11111	5	9.77778	15.4444		16.2222	16.3333
13.1111	3.88889	4.33333	4.44444		15.5556	10.7778
4	16.3333	16.3333	6.88889		14.2222	12.2222
8.88889	6.88889	7.11111	6.44444		14.7778	22.2222
4.55556	9.33333	10.1111	12.7778		8.55556	17.8889
6	17.8889	4.77778	11			24.6667
3.11111	4.66667	4.22222	3.77778			19
3.88889	6.77778	3.77778	13.7778			16.1111
20.4444	8.77778	3.11111	6.44444			23.8889
5.55556	17.3333	7.88889	5.33333			7.33333
7.44444	7.44444	8.11111	6.55556			41.5556
10.7778	5.77778	4.77778	16.6667			15.5556
6.77778	4.77778	4.66667	10.8889			17.5556
4.66667	4.88889	0	4.55556			24.6667
9.77778	3.66667	7.44444	18.1111			26.4444
7.88889	22.4444	3.44444	7.77778			22.3333
4.66667	3.66667	7.22222	2.33333			10.2222
3.66667	12.3333	9	16.6667			28.2222
5	15.4444	16.1111	10.4444			15.1111
11.4444	28.4444	16.8889	19.6667			19.8889
3.11111	3.66667	6.88889	31			19
5.66667	13.7778	17.8889	14.5556			21.3333
4.66667	4.88889	3.77778	11.7778			34.8889
4.55556	9.55556	6.88889	21.1111			20.2222
16.3333	7.33333	8.77778	10.3333			13.8889
9.11111	4.22222	6.66667	12.8889			17.7778
9.33333	4	8.44444	11.5556			23.3333
4.66667	5.33333	11.7778	5.11111			19.3333
8.55556	8.66667	7.33333	17.3333			18.3333
4.22222	6.77778	15.8889	16.1111			15.7778
11.2222	6.44444	8.55556	17.6667			15.7778
6	4.33333	16.3333	30.3333			26.8889
17.5556	13.6667	7.88889	9.55556			20.4444
16.6667	3.77778	10.7778	7.66667			28.2222
6.66667	3.66667	4.44444	17			17.3333
4.22222	19.4444	6.88889	27.8889			22
11.2222	4.88889	14.2222	6.55556			19.7778
6.33333	3.88889	12	17.8889			18.6667
4.44444	9.22222	5.66667	6.66667			24.1111
6.33333	8.77778	4.44444	8.11111			18.6667
8.88889	4.22222	6.77778	24			18.1111
4.11111	8.44444	11.7778	5			25
3.77778	8.55556	17.3333	16.4444			23.7778
5.77778	4.88889	3.88889	15.7778			15.6667
5.22222	15.5556	10	15			25.7778
10.4444	30.8889	14.3333	18.5556			17
3.88889	14.1111	13	9.55556			29.7778
11.4444	8.33333	18.3333	3.66667			23.1111
4.22222	21.2222	10.6667	15.7778			11
5.77778	3.77778	17.7778	7.22222			26.1111
5.33333	7	3.66667	12.8889			16.6667
11.8889	8	18.6667	16.5556			23.2222
14.8889	5.66667	6.33333	33.5556			17.4444
4.66667	4	3.66667	9.11111			39.5556
24	5.66667	4.55556	21.3333			26
6.22222	7.88889	19	7			13.2222
4.33333	12.2222	22	5.77778			17.5556
12.5556	16.6667	12.8889	22.8889			25
7.33333	4.88889	6.11111	15.6667			19.7778
3.22222	11.5556	3.44444	25.4444			23.5556
7.33333	8.77778	7.11111	18			21.6667
4.22222	15.3333	5.11111	7.55556			17.4444
15.6667	5.55556	12.4444	7.22222			25.7778
22.3333	10.3333	5.33333	14.1111			18.6667
25.1111	3.88889	9.44444	4.44444			20.1111
10.4444	5	11	8.66667			16.7778
10.2222	4.66667	5.11111	26.7778			18
4.11111	7.77778	9.88889	4.66667			5.66667
6.22222	6.55556	8.33333				31.4444
5	5.66667	16.3333				20.7778
4.55556	6.11111	4.33333				29.8889
4.44444	3.55556	10				15.8889
5.11111	5	11.2222				19.5556
13.1111	23.5556	4				17.6667
5.33333	6.44444	9.55556				20.2222
7.66667	7.22222	6				16.7778
4.11111	5	8.44444				18
4.88889	3.33333	17.2222				17.7778
5.33333	6.44444	10.1111				30.2222
6.22222	3.66667	8.77778				10.3333
4.33333	4.11111	7				19
9	19.6667	3.11111				19.4444
3.33333	4.66667	14.4444				23.1111
8.77778	3.11111	4.22222				19.3333
4.88889	5.66667	21.5556
4.11111	5.22222	3.77778
15.3333	4.88889	8.33333
6.22222	6.55556	4.44444
4.88889	17.7778	4.66667
4.88889	12.7778	3.77778
4.11111	10.2222	11.8889
3.88889	3.77778	9.33333
13.1111	6.33333	7.11111
6.11111	5.44444	8.33333
4.88889	6.44444	13.8889
4.33333	15.3333	3.66667
6.55556	7	3.77778
4.33333	2.77778	7.44444
5.88889	7.33333	4.22222
6.33333	2.77778	16.7778
4.88889	3.88889	6.77778
6.77778	4.22222	7.44444
5.33333	21.3333
11.7778	8.22222
4.33333	4.55556
11.7778	9
5.88889	4.33333
8.55556	7.22222
6.22222	9.88889
9.44444	7.22222
6
11.1111
5.22222
5.33333
6.77778
4.88889
5.88889
4.11111
4.11111
16.8889
4.22222

## Sheet: s3f
DH17-LOG	DH63-RAD52-LOG	DH66-SPT3-LOG	DH17-24h	DH63-RAD52-24h	DH66-SPT3-24h	DH17-48h	DH63-RAD52-48h	DH66-SPT3-48h
4615.51	3243.73	1767.32	10606.7	5699.19	11361.1	27954	5115.75	2299.39
2459.95	1454.03	2730.8	6805.77	19145.9	11044.2	11330.1	4966.36	10260.9
1979.11	2108.19	2159.68	11436.2	9317.79	6682.09	10397.2	6584.1	3097.01
2487.25	4770.12	3416.8	8176.86	5064.21	10781	20017.6	5285.62	7961.29
2664.47	1315.47	2834	10455	12913.9	5802.37	662.445	15002.4	4669.51
2968.81	4302.66	3277.26	5859.36	6911.68	18254.2	875.38	14646.5	1497.78
2572.98	3780.67	1841.25	10650.5	7926.82	4933.08	31717.3	7985.44	9362.25
3218.56	6008.59	678.868	8018.02	8875.69	10098.1	23106.1	12327.6	3984.93
2906.63	6414.46	1770.33	6412.23	17908.8	6253.31	35014.7	6438.4	8454.86
2877.56	2778.88	2031.3	6636.22	8949.13	6072.87	10521.6	4659.63	10771.8
1949.96	1792.5	883.412	14016.4	19418.7	8778.19	29746.3	14598.2	12061.1
2106.23	2072.5	3298.95	20215.2	12355.9	7085.94	17729.8	5655.49	7052.58
2899.07	1651.65	2174.53	13120.6	9306.77	5208.67	12687	39451.5	19241
1663	1286.86	1966.73	7696.9	6642.48	3623.25	17925.2	5880.39	11233.7
2205.46	5051.69	3249.09	10171	5484.31	8681.21	19087.2	9660.54	12589.6
3006.31	3652.63	2869.59	4658.65	16843.3	18430	11963.6	4177.72	2321.12
2898.83	5384.08	3377.87	6908.24	7428.02	6374.16	18681	7938.53	5390.21
4426.24	2779.95	2052.71	11891.5	5077.19	5388.5	8847.33	5729.69	6701.18
11016	8388.83	1955.91	7336.99	20152.6	5737.4	21230.8	8559.78	4792
1734.29	3140	3295.07	12657	5772.81	6167.42	12769.2	2871.91	4266.36
916.359	1661.5	4146.02	7231.75	7664.05	8384.71	17226	488.02	4747.25
359.514	2999.92	3255.1	10778.3	7728.46	4714.02	26710.8	5221.51	4661
3021.66	7434.04	2276.66	8497	14719.3	5973.78	27658.3	5999.72	11795
2278.27	2962.71	2537.61	9771.68	15747.2	6208.02	9197.23	6741.34	2386.26
3625.5	1736.5	2863.66	13510.3	10353.4	9072.23	33802.4	13469.7	4821.74
2947.3	2954.25	2300.71	6394.55	7270.93	14096.3	11284.4	5129.4	8698.1
2561	1695.43	1638.65	9157.44	8307.75	7303.07	15513.1	32700.1	10485.5
3017.53	4664.2	650.04	7476.38	7167.17	12684.7	8372.83	3167.88	1753.94
3858.94	6275.17	3056.88	7654.9	9119.25	7264.63	30275.6	8911.14	5949.71
1690.56	2581.47	2833.36	9402.93	9496.48	7944.01	16012.5	5385.63	4007.94
3940.91	2228.06	1754.42	5217.06	9491.85	14399.7	24268	5881.27	14724.7
3045.64	2828.12	2944.17	7208.85	12879.6	5899.62	9830.42	6260.72	11666.4
3250.03	2215.66	2409	6493.11	17273.5	10179	32132.3	7880.22	15079.5
2077.96	3346.18	2961.98	7228.94	6234.58	6111.5	20469.4	16320.8	14593.7
2094.38	4336.47	2639.38	7855.34	20642.1	4322.32	25388.7	21047	21091.2
3259.73	4397.43	1704.96	9812.21	7535.07	2774.11	3081.04	5160.5	17910.7
1737.32	2764.73	3102.37	7758.15	8841.57	10473.6	2815.66	15952.1	4457.17
2251.3	7511.5	2386.26	6366.83	13676.9	10618.2	25045.1	10255.5	5115.98
3432.33	4274.81	2715.51	23344.7	11071.3	10648.8	26208.3	3975.71	4894
3628.21	5457	2137.98	10508	4872.1	14397.4	23481.7	9136.11	5050.58
2103.81	4317.69	2886.54	8271.1	8308.36	10944.4	24212	4375.13	4714.78
2018.36	3231.88	1734.43	11586.3	8868.21	4767.17	6697.58	5695.01	1056.45
3729.19	4413.85	2693	9272.5	5055.73	9141.19	3665.32	1628.33	8566.79
3177.82	2253.15	2516.93	14056	496386	3716.87	2681.46	5728.99	12782.5
501.993	3420.44	2315.22	6761.58	13413.7	7206.89	11191.1	7414.44	8421.78
3294.56	2216.89	1957.69	14454.5	8156.25	9169.8	15639.5	12764.1	10556.9
2392.78	3483.82	3052.56	7600.3	9729.17	5160.7	23765.1	7516.08	7996.82
2227.38	4597.04	2759.94	4669.74	6673.41	6383.44	16850.3	14880.6	7096.07
428.864	2563.91	2029.19	9705.5	9530.97	5441.04	15303.4	15821.1	6618.84
1707.74	3477.65	1997.57	8875.05	1024.12	11338.1	9008.5	3532.73	13302.4
1385.36	4424.55	3366.47	14821.1	11714.8	7920.4	7507.26	3397.71	8581.25
1982.48	1254.25	1910.71	6647.92	9519.97	8583.75	3516.25	22736	6424.47
2508.94	2036.78	1503.98	8838.2	11515.1	6146.62	21297.3	4104.1	10756.7
273.75	2681.23	3377.17	5205.71	18369	6771.83	32334.4	5640.14	6764.54
1847.67	1853.53	1738.07	11887.4	4835.83	19395.9	3419.72	5106.48	3493.26
2436.89	5006.74	795.971	9143	6320.11	8818.62	6497.8	8573.4	15273.4
2755.22	2180.34	3242.18	8530.62	8424.47	4775.24	6311.57	6600.75	1995.3
2945.19	3421.84	4095.74	8380.17	4605.14	5944.93	13588.5	6836.45	6415.55
2940.07	2759.39	2213.93	9034.34	7258.83	6856.44	30674	13379.9	12095.2
3784.58	3309.41	2176.5	14273.2	7812.33	8188.3	22328.7	4228.23	18287.6
1099.71	3033.7	2726.34	12628.6	8191.5	5573.96	10625.5	15849.7	17725.6
2018.9	2800.29	1876.33	6907.09	3687.72	4909.24	8586.73	2041.85	9659.94
3476.88	2031.18	1702.7	8102.99	6820.75	3083.81	16805.1	5483.24	7858.91
4552.67	2313.8	2925.73	6179.97	13386.8	6224.5	25403.6	9842.23	7867.84
2085.43	1830.15	2273.66	8443.2	4048.68	4510.15	16558.2	6166.09	13925.4
2508.36	1529.27	2281.19	11612.6	11410.1	1890.35	2370.64	5383.74	18461.2
1538.42	1507.64	2720.15	7207.23	5023.88	8043.55	13228.6	9497.23	9249.57
3830.82	2937.55	2396.05	16426.9	11565	7177.91	8037.96	9826	12401.7
3999.35	2931.38	1435.24	5637.56	8961.72	3224.99	20611.2	13729.9	11593
2040.79	4242.04	2676.71	9536.93	10377	11695.5	16561.4	4909.4	7761.77
1170.33	2832.11	2251.34	6712.69	5907.41	10139.3	28921.7	7328.78	11253.6
2301.83	3964.05	2776.36	6222.6	6184.93	8278.77	11536.3	5318.72	13923.4
3701.12	2668.52	1748.05	9125.36	7603.86	2623.45	32065.4	18281	11591
2305.25	4388.94	1554.68	10115	16961.1	10794.2	9149.35	6047	7771.28
2202.65	3433.21	2018.73	14804.1	20623	7795.93	29007.2	4466.03	6132.01
2010.05	4840.16	2907.6	8428.18	21930.5	7700.08	12619.8	7418.44	7898.73
3018.38	1909.3	2893.72	14733.6	8361.57	8038.9	836.923	8336.63	13365.2
1986.98	3911.53	699.53	12297.8	9335.05	7689.57	22162.8	3391.08	8693.53
2458.43	2326.86	2280.48	7037.83	8582.77	8266.69	12581.6	8654.53	12464.7
1676.34	1330.72	2380.01	9582.75	7421.51	12503.3	14373.7	5452.82	10189.7
2144.25	2804.42	450.386	7962.6	4648.91	7637.58	27597.2	4518.73	5751.93
2713.81	1924.27	2958.66	12670.2	4902.51	9900.52	13007.4	2559.24	9638.91
2826.2	4470.32	1895.22	17168.2	4875.57	5144.13	12478.1	7057.08	5141.15
4939.06	4617.81	2639.4	10107.6	2267.79	10716.4	13556.1	4938.36	2486.97
2589.45	1460.71	2325.93	7887.1	10123	5821.69	16002.1	4753.69	14351.7
2830.55	1232.37	3694.85	5458.71	29796.1	11025	18445.4	2085.43	10023.4
2482.49	4515.06	1816.34	5596.7	6944.69	6219.18	20962.9	6105.36	12064.6
4851.15	4648.2	3602.61	10195.9	12743.9	10949.2	19967.1	3927.65	6536.41
2912	2304.94	2919.88	7816.73	4616.53	5975.35	19821	12014.2	10123.3
3294.99	4177.4	2094.69	20419.7	4419.11	7481.54	31270.8	7309.15	17397.5
3522.84	1438.86	2007.57	10356.4	8181.24	10429	20259.9	4729.33	15682.9
2409.18	2856	1660.42	7538.17	11579.6	12196.8	3274.82	9224.73	7762.85
2385.52	4966.96	1745.26	7228.6	9317.21	2681.23	16149.3	6200.52	27796.3
1684.89	3360.81	2908.24	3614.46	7046.9	5474.09	12835.1	7816.22	1291.19
1421.54	3622.1	-18.8643	7960.61	11401.8	7655.04	23612.2	6513.05	5209.23
2681.44	2421	2095.41	7663.17	27531.2	8519.12	20115.5	4701.78	11296.5
2530.89	1694.17	2270.06	7443.77	7473.85	17752.8	11825.3	4385.14	8171.83
2125	1675.07	1970.74	17040.7	12104.7	8582	14707.6	4096.83	10832.4
3332.47	2939.88	2429.82	7226.04	3511.35	4219	9306.16	6364.07	1347.04
1861.13	688.601	1646.7	6865.56	6576.13	4641.16	21837	18848.3	8798.53
1854.06	3151.73	3564.61	10994	6281.31	9328.74	7751.84	10277.7	16715.5
2812	4882.75	3193.65	10071	4989.22	12469.7	15076.7	11731.4	11191.6
1969.19	4980.38	2971.23	9497.43	4782.31	5005.72	9924.67	5662.27	8624.99
1665.46	6869.77	1794.67	20252.7	9691.78	7864.91	11212.1	18256.7	5235.91
1971.65	3612.06	2576.68	6488.73	8150.48	6070.38	13422.6	4500.25	16001.7
5270.94	2447.12	2958.01	11140.7	3677.65	8855.42	14917.6	8191.86	13212.9
2365.11	2365.16	2072.5	7173.66	7709.97	4484.39	22865.7	8576.9	21726.1
3406.5	5250.18	2301.45	6872.08	6683.92	13839.1	26730.4	11846	13648.7
2052.34	3729.95	2711.07	11644.6	6327.91	4741.89	8242.5	1281.55	17127.1
3682.5	6429.06	3070.66	18030	13794.3	12070.3	8476.55	12570	9919.06
1691.5	7163.14	1939.07	7207.11	8812.44	13015	18947.6	4539.48	16189.9
3853.82	2861.65	2113.62	6114.7	950.568	9886.11	8533	13746.8	1966.92
2158.28	1276.27	2576.91	6393.5	19280.1	5166.85	10743.9	11225.6	7590.44
2972.78	1898.01	2591.74	6902.63	6497.69	6397.43	2532.89	11796.9	10438.5
7391.66	5712.08	2021.88	14304.5	16650	4308.28	26810.5	6971.39	16897.2
3142.42	1815.9	3222.71	6528.28	8623.49	15271.5	1997.19	5923.39	11302
1642.09	3374.69	671.21	13944.7	10237.7	4180.69	16024	5910.34	7490.97
3044.88	3246.01	2692.9	8061.84	5247.76	1848.11	3114.5	6876.45	12336.3
2836.18	4224.88	2171.89	6351.75	10348.6	6000.6	22384.9	13304.1	5241.76
3383.66	4272.06	3362.66	7168.72	8762.75	5487.59	16801	7275.3	12754
2010.22	4808.61	491.221	15805.8	7911.5	7098.81	24084.3	10645.9	11907.5
1906.5	2634.64	2266.29	6193.93	6296.83	10488.4	21635.1	9340.09	18949.9
1675.2	2575.56	1512.56	6356.93	4911.15	13595.9	2485.26	5218.64	7136.57
3771.68	3669.9	2714.53	11466.5	15844	3401.41	1633.73	6888.74	12531.6
6153.83	1330.1	2927.98	16336.3	26378.4	7113.94	23673.4	3947.93	3882.52
1957.48	5389.63	2738.8	7217.34	9111.67	4291.23	12391.4	4465.94	8868.44
514.277	3302.24	2935.49	10582	7432.95	4431.49	27027.8	21382.1	3719.13
1678.53	4866.15	3375.45	5036.63	6901.5	1025.39	2802.11	14406.6	5334.53
3087.38	3322.66	1626.79	11825.3	3448.67	5709.71	14114.4	18995.3	10491.2
2904.5	2789.39	2336.11	7786.31	11892	7061.17	19369.5	3511.43	5835.58
4023.05	5853.26	3368.31	9102.11	12406.4	6194.93	29915.7	7999.92	30082.8
1745.49	1368.49	2503.26	8166.3	12987.6	7537.99	24542.5	7069.18	13508
3042.07	2203.12	2039.72	9076.89	9673.74	4096.02	12344.7	4954.14	6405.48
4293.73	2106.94	4512.75	11107.9	5722.75	3488.83	2564.8	6590.89	11246.9
2768.6	7408.09	1779.76	13811.2	15368.5	3817.84	23259.6	5540.38	20044.5
3473.32	2400.44	1655.06	7537.38	12318.7	13849.2	9007.81	2068.49	15557
2920.6	5980.34	2198.82	10079.3	7422.15	545.262	6738.39	4818.14	1444.12
4120.96	1932.91	2147.44	10204	7922.83	5698.12	18928.3	8974.3	12587.5
1878.78	3949.27	1905.26	10114.6	8859.71	3289.44	19679.9	6558.84	21294.8
2426.66	3428.33	3110.96	18983.9	14495.1	6904.56	3130.68	7807.09	983.312
3184.87	6103.09	2331.74	9673.42	2049.82	5322.77	11042.8	8377.92	5830.68
2147.15	6714.43	2129.89	7506.69	7379.01	9266.28	10633.6	13469.2	1719.82
2259.88	2286.05	2462.56	15512.3	6054.45	3042.99	15349.6	2615.45	6615.07
3145.71	1765.64	1718.41	6798.16	6806.26	6550.49	22600.3	6356.37	6390.8
1599.17	3560.75	2297.86	4858.35	6394.69	4682.05	9236.7	7016.18	3590.08
2461.24	5100.12	2447.23	6851.69	15100.9	8904.98	21143.6	7010.46	10370.2
2247.06	10828.9	2649.33	8941.36	9373.2	4432.96	6354.42	6030.29	7239.17
2886.85	4340.95	2110.19	6670.35	1664.44	4147.86	17474.3	12847.3	7333.21
2447.42	4647	2192.8	7348.5	3472.12	5481.49	20305.8	6742.69	11342.1
1980.93	4677.17	3287.74	10548.3	22976	6482.35	17008.7	5285.83	15283.8
4283.66	2195.19	2632.97	3547.42	9635.72	2578.25	7481.41	7171.57	10635.1
3137.64	2900.33	1941.27	10450.3	8826.54	7584.51	11194.6	5759.92	3712.93
346.119	2534	558.195	8540.66	6172.77	9070.3	36659.5	11711.4	12107.5
2359.17	2317.1	1844.12	8998.38	6449.4	4407.06	21732.5	12194.8	8683.68
1801.23	3524.83	2057.66	7244.28	3915.36	6444.3	16007.4	1964.76	21047.1
3692.95	5469	2257.83	5112.42	12148.6	9141.55	4333.75	3071.9	16057.7
1377.49	6465.47	1963.13	6274.28	10955.8	5068.88	12278	24406.4	12823.3
2669.43	3030.92	2011.32	9433.97	9869.76	6241.19	12238.4	4074.14	21100.8
2179.96	1910.38	1462.29	15468.6	14318.1	9350.33	14755.4	25172.9	5693.43
2658.3	2677.73	1817.2	11750.9	13553.6	10473.4	3448.71	12754.9	16213.4
3923.17	3003.19	2220.3	14543.1	6242	9759.14	23925.5	5938.83	22283.3
3988.69	2281.12	2703.36	6712.6	7558	21890.2	26876.7	7145.56	20289.1
2447.67	2789.82	3947.14	12319.8	2433.6	6785.82	11634.2	5351.7	12151.7
1777.11	8499.53	1922.55	15748	14593.4	8349.51	9876.83	5087.18	9355.43
3231.56	3037.81	2687.43	12084.7	8933.99	6671.25	3351.68	11949.6	8307.9
4268.53	1993.32	3875.55	8951	18949.7	8834.33	17947	5175.82	13609.8
2610.3	3125.09	2716	8636.15	6279.6	10470.1	4668.08	10558.6	7904.18
3915.21	1850.79	1625.6	8396.58	10971.7	5851.81	17444.9	25045.5	17839.3
3289.72	901.181	655.694	13942	5872.98	6279.74	7845.09	8834.3	13570
2875.03	4370.28	2261.27	6848.36	6281.38	9425.92	14527.6	3928.6	18548.9
727.875	6620.89	4186.04	13163	6365.9	4023.91	16657.5	6935.57	13373.6
3257.51	3217.6	2496.78	6047.47	10460.2	17400.6	36971	25676.7	47926.3
2408.03	2435.05	3069.6	13432.1	8424.19	2869.68	25000.7	3739.79	1733.51
2174.21	2944.74	1309.77	6155.4	5565.38	4243.02	17280.6	8573.69	16975.7
3901.45	1371.59	1548.97	6414.72	16226.7	11412.6	4155.05	3515.05	12801.5
3051.98	4756.66	1694.47	6834.52	20375.1	5419.95	16346.2	7922.43	9719.08
3709.54	2910.57	1438.24	8086.11	7159.55	6069.44	18819.2	25327	10928.4
2854.9	1514.86	2001.6	12323.2	12772	5264.48	3844.98	10773.2	11636
-9.84659	7687.58	2074.91	10147.2	8598.72	11587.6	24947.7	11156.3	1341.42
2016.58	2230.9	2452.78	6173.62	12779.5	11837.9	21614.7	10245.2	1405.26
2144	2559.77	1604	11383.5	9919.31	5768.25	9243.66	6683.86	11346.5
3241.29	3701.23	2236.93	5836.8	8006.27	5839.73	3272.55	3075.28	15223.8
2746.47	4793.08	2229	11974.2	22851.9	6723.36	3389.67	16528.6	9366.79
2908.86	3913	2066.95	2023.32	7781.5	3430.92	10261.7	23963.5	9654.59
2128.77	1923.82	2132.29	1766.61	6835.41	16828.3	18096.2	6543.92	10835.4
2538.6	1382	1868.14	9922.57	17343.8	494.699	7199.94	19946.2	13733.6
2350.86	6567.84	1597.5	11470.2	8473.51	6695.8	23534.2	3850.71	17076.7
2871.86	5384.09	2232.38	14582.6	18279.7	9786.45	20230.2	4906.14	10308.3
2520.41	3023.17	1280.57	5290.31	11597.2	25168.3	7171.94	5628.42	4264.6
1976.95	5108.56	-53.2902	14072.3	9443.16	8792.87	17711.1	11951.7	12574.5
2170.56	8703	2752.6	6078.04	6571.65	4743.72	8826.5	7379.22	7308.3
2110.53	2055.4	2830.35	14296.8	20779.8	8770.18	3759.11	1206.87	14720.2
2217.67	1682.07	2153.96	7273.48	18514.8	7747.39	19485.7	6899.18	16570.8
3935.85	1909.66	3538.96	14004	5998.59	9796.23	21654.3	15547.6	33314.9
5308.79	2167.68	2272.64	13543.2	10356.6	6006.34	3882.56	7732.34	8829.37
3400.4	2680.55	1946.67	4292.6	6284.18	6108.94	28689.9	4521.32	7939.82
2240.18	3405.18	3285.27	9206.91	27972.5	10642.3	5298.09	13879.2	14068.1
4301.77	3100.81	1906.65	4159.64	13941	11138	2645.47	21809	7261.14
3845.32	630	1444.38	6929.06	11224.5	8354	4357.49	2647.66	6598.89
2288.15	5266.54	2269.18	8269.61	10662.7	3615.28	8662.56	2223.85	19010.7
3004.42	1850.04	2583.29	6627.32	-1786.51	5900.78	12953.1	2861.85	17257.3
4370.08	2057.38	2715.89	4427.15	21671	11181.4	21093.9	4247.4	6585.2
3575.45	2517.15	1225.02	6753.01	7756.42	5322.23	11893.2	14804.8	2666.1
3892.49	2272.32	2182.33	7419.41	7303.35	9024.13	27926.7	12313.4	15584.5
2294.77	2533.45	2072.97	6596.24	11305.1	5723.03	2201.31	3088.16	5648
2756.69	3753.89	2198.92	12994.6	12431.4	11662	3281.22	5953.05	1457.46
2173.25	3600.05	2817.64	6392.92	5451.47	7009.85	8838.51	5337.47	8015.93
2627.96	5067.33	2265.19	10814.5	7049.38	7346.44	2559.56	12554.9	13522.5
2804.53	3719.09	2466	13674.5	10778.2	10192.3	4757.52	4953.26	15169.7
2114.16	4963.81	2340.26	4998.43	5981.4	4273.26	12052.4	5136.26	4119.6
2800.36	2860.58	2034.47	8980.68	5331.32	4338.6	8876.46	7523.34	13481.3
2266.76	2010.43	2291.15	12589.8	6698.5	5456.4	23534.7	8565.34	12891.8
3864.53	5425.88	2403.3	8479.27	15519.6	11846.1	13367.8	9713.33	4116.13
1822.46	2606.19	2556.2	6255.88	11053.7	7465.6	18159.8	10696.8	7049.47
1932.14	2320.7	4405.24	17140.3	4128.55	4818.96	14441.3	4138.25	4811.27
1194.94	5461.9	3461.24	10543.9	7846.95	5447.29	9244.4	13450	12833.9
2683.41	2832.5	1840.33	6668.01	9994.47	5261.8	2659.79	8234.5	10243.7
3130.65	3444.82	2238.39	13020.1	1184.87	6468.13	25862.4	4795.01	6068.42
4844.56	2480.6	2330.46	9892.21	11157.6	10326.6	5175.21	4525.15	6048.77
4019.67	3850.64	2171.29	5582.07	14068.5	9977.58	9091.12	9580.01	4967.07
2738.77	3323.68	3594.06	9502.48	4072.28	11885.7	31011.5	20865.4	15563.2
1938.88	4701.27	1753.29	5456.94	6260.51	13279	8572.42	8351.15	17357.1
2483.89	2273.37	3459.47	6937.35	16564.8	1471.06	27862.8	3902.96	6638.5
1714.58	8333.11	2979.34	11187.4	15339.1	2901.03	12637.3	6908.46	6927.81
2032.14	1798.61	1684.11	15863.1	1879.9	12280.9	11444.4	15556.7	14420
2607.23	1885.88	2336.28	6229.54	6424.9	8318.08	27649.4	6921.77	6679.14
2545.49	2782.95	2649.7	6949.47	15079	9168.25	5729.39	5426.91	8165.3
679.9	2802.65	3380.26	5067.79	16368.4	3503.32	3307.86	5843.94	14342.4
3640.65	333.8	2305.41	6922.77	5615.12	4509.86	21010	2898.12	14735.8
2653.15	2982.52	1958.22	7542.27	15066.4	6532.04	14391.2	6406.84	10148.4
3852.93	1813.87	2858.03	13502.7	4922.08	6988.83	23954.7	3259.28	9557.46
3673.99	3115.91	653.62	9632.38	13069.4	11333.8	17419.5	11359.6	11350.1
864.268	2666.84	2346.77	11096.9	10440.9	5494.57	23245.4	16152.6	12065.7
3383.45	7291.5	1757.23	12631	3763	13296.7	34265.5	9661.23	8980.98
3268.72	3537.64	960.321	9834.63	9986.5	11049.5	8043.01	5215.75	9397.41
1959.63	4056	3832.76	15321.6	22444.3	15622	14262.5	5742.46	11708.8
1756.56	7643.4	2506.15	17989.1	13550.3	5327.17	1201.56	5786.69	3442.6
3278.68	1898.06	2992.22	6456.67	6891.07	8116.04	1581.81	1436.05	21242.7
2454.93	2665.2	2211.22	6827.32	16267.6	4457.94	23966.9	5855.67	15465.9
2336.49	4616.85	2689.35	8048.6	6021.12	6089.27	19160.2	10155.6	12356.5
2157.6	1606.56	2228	13675.5	9744.87	12974.9	29162	4404.31	12244.8
2403.68	3011.83	2803.4	20021.2	16160.8	10534.1	12808.9	5870.95	13623.2
1452.86	1508.76	742.739	13557.4	7546.27	12669.2	29261.4	19863.3	13289.7
278.222	10884	2054.82	13957.4	9691.59	4850.73	14476.3	1344.33	3994.71
9842.99	1853.82	2929.67	6228.57	9894.7	14162.8	11547.3	5934.07	14366.8
1984.35	2720.59	1551.66	12150.5	16458.8	4362.44	5856.88	8749.31	3508.46
1723.94	2659.29	2338.28	7984.21	13061.4	8140.94	6913.97	9327.03	6199.18
1873.48	1374.61	2733.22	6141.12	7604.12	9355.91	13134.4	6172.47	2859.81
2148.38	6589.12	5168.32	12706	5430.31	8875	2633.93	11278.6	10308.3
2979.82	1846.88	3125.55	5850.41	8797.3	4525.93	27629.5	18465.9	6478.39
3082.26	2799.13	3269.25	5965.5	7587.55	6096.1	17530	7228.91	2604.16
2570.23	3059.47	2038.96	5987.77	5624.47	8066.9	12019.7	6088.09	12021
3675.47	1354.35	3383.67	15229.6	5839.97	7902.09	25183.2	1170.57	29845.4
2582.01	5641.23	2703.5	9265.78	6907.78	12415	27950.7	2260.68	9989.36
3535.05	2332.26	3059.29	6553.25	7011.36	9115.53	19632	9950.01	15985.1
657.125	2521.91	3372.2	12052.5	8683.12	4555.39	13161.5	11681	7958.52
3419.95	1887.2	2465.02	7511.76	5544.64	5060.2	4376.09	2068.53	9453.83
2511.44	425.564	2808.91	6438.03	21043.4	13815.5	22548.7	6064.9	5762.88
1967.86	7281.18	2388.18	8193.28	19064.5	5308	2188.69	4552.96	17333.5
2453	965.974	3131.2	2624.94	24948.1	2745.3	2554.5	10372.9	11000.4
2315.84	4510.58	2489.1	6721.56	7649.51	12816.4	26323.1	857.823	9882.41
5514.88	4854.4	3274.76	11875.5	11145.3	12259.9	17934	2977.54	14451.8
1710.06	5589.37	2066.99	5454.9	8496.24	12257.4	27919.5	7151.2	9250.96
539.721	1241.2	3337.47	20686.9	12274.8	6773.8	17712.3	5882.56	1070.8
2090.23	1198.49	3171.54	9213.01	5300.72	731.094	14974.3	14239.8	19031
5285.1	2452.43	2414.29	9408.56	17668.5	10110.2	6565.43	10496.2	2144.95
2017.52	4584.02	2707.1	5741.77	11814.1	7549.9	8382.64	4881.59	8410.59
2471.17	5075.99	3384.81	7823.8	16067.5	7078.59	2734.46	6376.73	12212.4
3089.14	2856.69	1231.4	7142.48	8477.47	10197.4	3187.56	7780.87	17790.9
2556.7	3130.94	2192.95	17324.5	20574.3	6412.6	3988.75	15244.3	9025.68
2116.87	4162.46	1003.8	15113.6	4801.46	4492.71	15229.3	1212.3	3066.86
3340.23	1611.89	3340.5	7201.08	9791.19	4233.56	11182	16118.9	9386.81
2645.11	2333.67	1933.59	8991.8	7721.5	3725.83	12230.4	5957.68	15702.2
3893.8	1305.4	2770.82	9686.55	10109.3	2748.82	27959.1	11200.5	12779.8
2933.11	1863.84	3558.44	7553.03	15269.4	3050.98	29477.9	13636	3835.54
1716.44	4515.71	2648.54	6803.08	7318.5	12571.3	11520.9	2706.52	1598.98
2872.53	2321.58	1783.67	8421.66	9564.59	7993.45	28654.3	856.145	5183.01
2722.91	5432.78	5290.48	9913.14	13610.5	8961.72	29055.9	30770.9	6121.09
2978.68	7405.74	2377.68	2250.05	5886.51	6748.63	35050.9	6057.69	17622.7
3365.18	2775.18	2389.64	7225.16	10669.6	7676.4	10040.4	5438	2601.64
2287.4	5129.23	3078.1	9686.39	13960.3	18464.7	5227.67	27666.8	13549.1
4146.82	4487.94	1288.5	8476.17	8346.68	4914.63	6425.63	22221.3	10220
2335.78	-55.8056	2021.11	9071.78	4530.44	4958.71	4359.63	7425.49	23298.7
2499.09	2098.76	1965.48	5214.6	7028.93	4486.22	12039.2	8966.63	13208.4
2726.29	3117.17	2496.23	8768.47	7284.81	4508.6	581.64	7345.02	18525.6
2624.54	5370.71	4664.48	5730.97	6946.65	6243.74	5990.43	9719.32	4401.06
2026.25	4656.31	2607.44	6244.67	4727.09	14469.9	3936.56	10865.9	9091.99
2716.73	5260.14	2421.25	13379.9	15400	6179.48	21577.9	20783.8	10149.5
2827.94	1819.38	2538.57	7683.17	6503.66	4025.28	25700.1	5497.77	3715.42
2651.51	3971.81	2547.17	9603.23	3732.25	5156.38	3197.35	3096.78	8930.64
2029.73	2057.25	413.771	11012.8	1687.49	7166.18	1322.12	7219.63	8277.33
3581.49	5076.2	1906.54	19435.8	4359.65	6364.3	6569.11	10066.9	15615.4
3254.64	1392.33	2240.14	5734.81	3993.35	9018.77	1805.97	6300.6	16353.3
2884.45	2589.45	2114.56	7508.55	6452.99	7242	1632.28	7050.44	11680.1
2234.52	1739.2	1857.37	9138.27	6372.75	6588.09	24792.1	6900.74	11235.4
2300.34	2399.94	2001.75	11718.6	7643.52	8409.36	24307.7	8432.54	6821.62
2594.03	1845.12	1959.43	7501.09	10618.3	13912.6	18096.2	3499.35	10073.7
2658.4	4420.41	2548.41	6609.32	5558.32	5164.11	17369	7012	10552.1
2997.1	2024.8	2827.14	7917.16	13543.9	6876.86	8693.62	18887.6	7555.13
2064.53	4185.46	2707.5	9128.56	14417.5	8398.8	12840.8	5863.41	3667.61
3036.15	3233.31	2800.25	8235.8	6064.54	5720.28	1812.02	4676.6	4888.64
2964.47	5891.73	2301.94	4496.61	12791.3	6262.75	2203.36	8101.7	1404.84
2580.3	3333.05	1863.68	8385.16	11975.2	8022.11	15319	7868.86	9382.99
2268.01	5465.09	2351.25	5859.07	2726.86	8970.98	20351.9	959.283	6075.44
-51.2188	4170.34	2215.13	8234.22	12649.7	7216.37	12074.7	11167.4	4422.38
3426.97	3804.66	3327	11860.4	7215.75	3066.4	13268	5364.92	9169.3
3484.16	3920.18	2641.5	6074.3	8151.74	4618.66	24260.2	8068.5	5342.04
3975.88	2044.5	1186.76	10132.5	6338.25	8243.81	7447.99	4431.12	10569.1
2001.85	3021.75	3734.98	7116.84	5614.5	6558.46	2271.31	6472.26	22796.7
4360.77	10128.9	3173.79	8919.34	4730.68	8616.25	16827	7813.83	11198.9
3489.6	1980.12	1581.05	15754.3	17501	6143.46	1526.48	6265.75	23207.3
1979.58	6088.42	1950.54	8513.69	5491.26	9016	16214.5	8153.14	5381.81
1743.09	2850.79	2611.51	17919.4	6914.7	6367.81	10119.2	8869.81	10907.5
1923.97	4209.33	3151.51	14825.9	16057.7	8411.31	17349.2	8907.83	2615.72
4018.3	2836.53	1619.43	10028	18885	5794.68	10960.1	14783.3	5110.64
2163.5	1116.68	3646.8	7644.86	5246.28	5521.73	2496.94	19418.8	17477.7
3391.08	2379.32	2009.5	6402.95	4299.11	8805.22	22501.2	4722.94	5064.44
5476.43	3189.64	2650.18	15192.8	15652.2	8127.59	13842.8	5713.57	17453.3
1403.72	4197.16	2757.41	9702.93	6384.95	10918.5	6545.67	6109.36	2314.67
2243.14	5752.88	2115.09	3956.89	3976.48	8065.23	28689.8	6802.61	4982.62
2624.39	2665.19	3289	6562.48	8503.35	10117.5	21327.8	739.854	12152.3
3179.11	3684.79	3004.75	5196.15	21169.7	5191.59	27545.4	9380.85	7990.84
4201.21	2226.72	3040.76	13587.6	18933	5876.78	3994.27	11444.8	7432.15
2020.1	2119.5	11	11186.5	13307.8	10621.3	18372.7	10253.4	10844.6
2075.96	2585.71	2190.58	9442.47	11412.3	4975.08	15792.7	13106.5	15813.4
2733.99	3303.21	3091.53	9917.72	5400.79	5942.28	9873.31	10431.3	2485.34
305.657	3507.06	1872.32	7924.67	8023.12	6889.16	19213.8	8181.29	16609.6
3285.18	727.157	3069.71	8427.46	5902.09	15417.2	25174	5503.35	14371.5
3453.88	5463.4	1949.49	10725.2	12319	3322.19	7762.47	6845.88	2580.03
3653.64	2904.79	2174.89	19181.7	10605.4	14009.6	15410.9	9006.02	38511.4
2548.67	2340.3	5175.12	8501	13400.8	8928.33	5893.71	6644.63	763
3095.94	1987.46	1893.32	14614.5	8350.55	12220.4	836.44	11947.7	4155.3
2352.91	2259.12	1637.5	5244.86	4493.71	6818.02	24335.6	13693.6	2077.68
1539.62	2709.84	2971.33	12528.5	1766.65	10540.6	11108.5	9782.75	15993.4
1780.91	3523.95	1332	6867.3	6141.07	6941.97	33770	9296.48	858.745
1727.31	4166.73	1688.09	12146.9	12034.4	7384.44	7559	6044.93	7783.1
4960.59	2552.8	1859.61	11950.5	9186.55	6171.91	13535.2	8287.44	2457.22
2748.67	1326.52	2010.54	5768.2	6794.26	5447.44	18378.2	18264.8	4778.18
3171.35	2944.97	2247.07	17894.7	12338.4	5483.62	27665.9	7165.26	13913.5
1403.64	1406.86	2329.25	7000.19	15062.6	8026.05	9262.13	20501.3	16813.8
3356.28	8961.88	2104.19	5272.34	12604.5	6838.3	4607.07	3413.62	14484.2
4323.94	2765.5	2271.3	11135.2	5530.48	11086.1	19182.4	5656.35	7673.76
2475.8	5120.07	2310.36	7652.7	9847.75	8776.6	66450.1	14158.6	10448.4
2477.41	4449.25	2994.03	4899.42	6540.19	5956.38	2930.52	1750.45	13732.8
4221.42	1851.43	2661.54	11087.3	10921.2	10311.1	10673.5	4721.22	6882.13
2563.45	6784.69	2468.47	8665.19	16068.7	6606.01	10304.3	7130.72	15463.2
2718.76	2169.38	2139.96	7300.1	14361.5	2949.11	7121.19	12113.5	21778.3
5211.34	2995.08	3329.91	7890.06	5773.72	9156.69	21626.5	9000.69	906.949
1425.8	4484.16	171.978	11123.4	24006.5	14904.5	14725.4	5148.67	17015.6
1869.17	2651.18	3399.9	7369.76	6352.32	9556.5	21737.8	11317.7	12450.9
2150.72	10802.7	2190.61	5829.84	9497.19	11241.3	14752.9	8302.12	21923.4
2395.49	3289.53	3294.05	11101.8	4909.61	5866.21	9971.36	25971.7	18194
3303.8	3344.07	2778.19	10314.1	15510.5	5062.06	11322.6	5260.49	11800.2
3769.99	4152.18	2075.23	10664.6	9565.02	8667.36	27766.7	4947.92	12025.7
2320.25	2260	1756.56	5896.62	7829.8	3402.81	22970.1	6386.16	16156.2
2017.85	3174.35	2550.28	5865.05	5035.95	6251.91	12273.3	16430.5	15063.5
4056.2	3487.38	3288.94	14311	9880.89	4522.94	6237.54	1532.06	9772.88
2105.55	3030.63	1615.88	6802.77	16827.4	18890.8	7046.98	15385.8	14289.1
2948.94	3637.01	1317.34	7161.78	9400.12	2919.67	1902.99	13930.9	11523.8
3035.88	1141.39	2216	8995.67	4311.37	19115	5278.41	8032.1	22504.4
3796.14	3399.23	3058.94	10088.5	4660.15	5993.51	12053.3	18932.6	7603.15
3763.22	2139.44	2119.12	8104.93	10680	6423.58	13308.5	9836.64	14463.7
4666.66	3095.92	2046.81	10023.3	4879.12	6301.52	16465.3	17337.4	13545.4
2595.04	2004.1	2584.81	6639.05	17913.6	139.75	12461.3	8887.2	10044.8
3762.35	2886.54	2925.87	5949.88	7608.14	4330.81	4305.33	6249.22	16502.4
2321.79	2482.17	2382.93	6102.93	6940.77	10481.1	13197.7	2708.89	5290.02
1470.41	3702.16	3337.12	12336.3	7732.77	4494.96	9231.12	5874.84	11079.4
4586.55	2537.9	3417.75	6797.64	8129.58	12507.2	22351.2	6730.91	10131.4
1911.15	5470.8	1784.96	10173.7	13757.9	9106.38	26021.8	9692.38	10107.6
2130.19	2425.79	2646.06	6668.44	10514.8	13075.8	11087.3	17691.5	3904.31
2830.25	3993.23	2023.88	5754.97	20339	7373.18	511.158	9933.13	17327.3
3058.43	2820.97	608.413	7868.79	23814	9142.16	15100.4	13307.4	4181.21
2025.11	4862.27	3370.7	6527.62	9483.45	7954.56	15734.5	9098.53	6543.31
1968.18	3105.44	1407.32	24960.2	5905.63	6990.78	20297.5	10333.8	5638.9
1505.2	4730.36	2677.11	5295.44	9570	13059.9	2373.04	4519.61	3628.94
3079.72	1799.54	2523.06	7383.06	5496.75	5052.86	9165.29	6623.81	13623.1
3176.03	3371.83	3089.59	19810.2	10206.6	12613.6	6531.88	7602.4	1941.76
2991.92	2053.73	2418.74	1722.34	6522.5	7679.02	16173.2	8390.8	1252.86
1339.22	3068.29	3510.26	4310.74	14151	9895.5	10038.9	2165.29	17331.9
3302.58	1456.4	2651.34	9286.83	5187.72	9650.12	11832	6689.13	11687.7
380.089	8308.2	3461.58	6802.43	4496.5	8869.03	22235.1	9714.49	5078.95
2558.3	-4.08571	2312.41	10550	6338.4	8738.24	23623.5	3254.37	5068.31
2230.71	1884.7	1798.32	7285.75	6589	6481.94	19759.8	9188.75	20953.9
3815.73	2845.13	2493.55	8562.74	15310.9	4268.18	25384.2	4748.09	16131.8
2710.4	2444.76	3619.91	19374	3680.21	12287.2	15451.9	6568.91	4296.78
2851.08	1804.12	2557.75	7765.67	8206.22	5624.64	2913.75	11677.9	4694.3
362.875	1506.96	3368.77	7997.14	15277.7	7002.95	28215.2	15970.4	7105.65
721.736	4256.77	1971.58	7056.21	9237.98	7672.16	7234.4	6652.79	4323.84
3182.99	2051.69	2214.97	19204.7	12092.9	6935.86	27499.4	7615.91	4111.82
3697.46	1736.82	2169.36	10260.7	13058	7401.16	16086.6	3993	885.25
2345.5	3614.92	221.089	12948.5	10179.8	9543.88	8497.44	6960.67	10645.4
1520.18	2682.3	3004.45	10032.4	7232.94	11233.2	10285.8	5320.42	13718.9
3125.86	3600	2322.65	10461.3	6608.36	3984.44	10556.6	3324.83	12537.1
2261	2467.19	124.511	6838.57	6659.25	4703.7	24710.7	19223.6	5628.68
1956.56	3059.56	3055.68	5228.68	12472.5	6220.17	18804.5	6942.86	7329.66
1871.64	3926.19	3168.86	7694.91	6239.27	5172.79	27520.9	7329.87	2837.18
1825.34	2237.17	2562.8	11416.8	9483.08	7586.77	26076.9	7300.57	12003.1
2038.93	1763.67	3114.1	7411.46	6608.82	7108.93	8605.4	6349.98	6983.3
2523.78	5172.4	2480.33	16748.4	15609.7	4777.4	4651.74	4783.06	16304.2
2878.46	2157.7	1785.94	8886.88	3091.2	7970.16	16431.5	7527.91	4180.41
2048.18	2879.73	2442.86	6916.26	5761.7	5882.68	16971.6	14446.8	5867.8
1929.22	97.8125	3799.41	15068	7672.41	4186.61	25741.4	8422.78	17821.9
2020.06	1310.3	1454.78	11654	14067.9	28654.1	9855.58	21428.6	2311.57
2761.95	1813.54	2110.99	14641.6	4144.44	6303.12	15853.3	8891.64	9919.41
2518.14	3112.21	2112.15	7775.5	6240.54	13625	20989	5797.74	2748.48
3050.01	3897.68	1968.59	8732.2	12727.5	6808.4	6453.12	4381.75	12110.3
1889.59	1776.75	2965.72	5281.94	6974.74	8311.21	10888.4	8763.78	3627.89
868.25	6730.69	2531.06	9296.63	4885.07	7017.42	20436.6	9171.35	1424.07
2674.94	4749.17	2304.14	12902	16544.7	5813.59	3088.57	6689.01	3811.65
1863.53	1646.03	1495.67	10678.7	13168.8	4736.2	26531.2	6706.89	8328.13
2678.59	2114.1	2300.51	8320.12	9361.66	7561.21	19406.1	6509.47	15407.3
1787.2	1557.09	444.051	11118.5	20125.4	19273.9	23669.7	5236.41	4319.28
2786.14	2395.59	3350.51	9883.84	12060	4652.43	7474.39	10693.5	3234.62
3245.39	2463.72	1992.71	8034.88	6455.19	9359.04	11275.9	25082.5	11066.2
2003	3813.61	2263.25	7046.5	6729.52	7685.77	15178.2	29056	14764.5
2691.8	9810.33	2456.56	15469.6	7596.77	11606.9	2115.81	14221.3	11131.4
1898.68	1379.35	2735.84	5967.41	6312.22	8051.91	14555.9	6035.67	6498.23
1978.5	2534.93	1119.29	10456.3	9082.18	8167.27	22891.2	34087.1	9911.81
1652.08	836.581	2575.78	5324.23	9209.8	10266	6365.7	6505.6	13368.4
3251.77	732.294	3043.77	8854.85	11597.3	10214.7	10560.2	10197.8	1110.9
3822.62	3843.46	3076.83	10458.5	8325.74	5373.35	24184.8	11248.7	16556.5
2062.61	862.893	1427.12	20551.9	12965.3	11415.7	28076	5197.51	2508.36
1954.89	1595.79	1725.44	6053.56	8439.68	7369.88	6501.83	5356.46	5802.23
2160.72	2697.54	1137.75	8486.49	5303.05	10090.8	1883.92	6790.64	8304.68
1995.76	3814	1512.17	6424.4	1026.5	9782.8	6374.71	10587.5	14532.6
1664	6353.79	1905.78	14457.2	2642.57	7313.94	377367	985.26	14665.7
1843.67	3666.8	3220.79	14284.5	6236.67	7366.22	7667.69	6307.17	11277.9
3263.54	6256.13	2972.33	2461.29	15407.8	5965.55	14147.4	4106.38	15485.2
2535.93	2728.34	2586.8	12980.2	4868.9	7840.27	31183.5	2744.45	10223.5
1442.56	542.2	1411.42	14376.6	7208.97	5669.59	2139.15	1771.65	4664.54
4169.25	3957.25	1639.73	8589	6280.09	3676.66	7193.88	6805.71	13032.6
4513.07	4904.12	2605.82	15013.5	9116.34	6931.68	26248.7	2759.58	11699.6
3428.81	2281.29	2129.77	12750	9290.23	5071.5	21296.9	17824.5	3578.25
2438.31	2256.82	2152.39	6471.44	9837.8	5867.9	16807.9	4283.08	3660.02
1898.21	1606.5	2132.65	9444.56	7527.75	6165.65	32704.1	8681.96	1538.05
2245.67	1721.95	1829.12	6593.6	4648.3	4890.47	12552.9	6736.17	17262.9
2893.22	3656.31	3885.19	8006.21	10892.4	3739.21	9202.69	14262.8	15003.6
2783.65	7364.66	3142	2126.18	7312.59	7751.31	11392.2	7542.06	9166.26
2552.94	4247.29	2733.89	14386.4	2227.69	13490	5729.43	21793.9	12215
3529.51	2511.81	885.625	6639.22	7782.69	7666.72	30787.3	1890.91	8306.24
3572.2	2569.05	2466.12	6956.12	5748.98	17274.7	18061.1	6849.91	3997.6
2616.69	2411.28	1420.62	6888.55	5501.24	5830.49	29078.1	10716.5	13016.2
1717.7	1449.46	3140.28	13672.4	1664.82	12007.3	16961.7	12484.9	5944.41
1908.64	2933.34	2127.68	11478.4	27394.6	3307.08	37516.9	11654.5	15393.1
2640.4	2563.32	1857.62	6492.77	4229.71	8332.35	21383.5	11237.4	13731.8
2556.51	4553.1	2885.64	10237.9	12842.5	8739.78	8226.49	6500.68	2762.35
1811.15	1915.06	2397.2	9644.55	14230	3402.87	1770.43	22157.9	7365.62
3816	3880.91	3714.36	9279.25	6004.81	4884.04	25960.8	5856.22	7594.46
2041	2291.6	2500.05	8770	7883.3	5831.48	30969.9	15526.2	9559.14
1773.99	2667.34	2949.28	7192.89	11453.1	3478.71	16226.6	21568.3	10608.5
3315.47	4957.17	3089.12	9325.82	12912.1	5017.84	2482.21	23280.7	17975.7
2687.99	2954.14	2395.45	10343.5	7417.4	3863	7878.27	14283.2	7787.6
3488.14	4052.6	2319.52	11067.8	13712.4	5804.58	10331	2590.13	4170.89
2067.78	4034.71	2762.04	4795.01	6823.16	5909.05	13600.3	16343.6	8758.98
3734.57	2081.98	1870.76	14792.4	12010.7	6763.58	23037.3	23120.2	4425.66
2904.81	133.382	2674.1	7066.38	4605.27	3750.78	17709.6	5983.86	11148.1
2470.02	3708.54	2730.43	13864.2	7550.98	5838.55	8272.62	6393.93	4329.76
1962.98	1606.89	1827.57	17296.7	11761.2	5006.57	11406.3	7656.22	7285.77
2247.21	2215.82	3307.46	6100.2	7273.35	2942.35	6800.49	8969.5	10589
3268.5	721.639	613.682	17995	12554.4	9617.89	7208.03	9037.44	6373.4
1707.81	2499.86	2761.44	7005.3	7715.88	8161.12	28653.1	7528.37	13783
3179.47	3454.59	3406.61	8406.47	19041.5	6183.6	8583.19	8237.98	4685.37
3377.46	3102.68	3920.55	6420.27	3875.09	6670.38	23104.8	1268.96	12212.5
6729.85	2572.12	2093.65	9366.25	8938.73	5398.49	18368.5	7163.79	19321.5
3754.95	1881.49	3402.15	16199.2	4648.34	4888.47	3017.56	16429.5	16954.9
1736.27	6839.98	2211.46	8413.75	5786.55	15875.6	25929.1	13291.9	20374.2
3214.18	4332.41	2290.17	6920.53	5060.25	15123.2	14566.4	3032.53	3786.37
1333.06	1769	3497.13	5212.02	26744.6	4949.01	2988.87	8587.47	6259.65
2515.62	2369.61	2584.37	10287.2	14550.5	7879.94	6983.84	10015.5	5534.26
696.257	7550.81	2489.62	6733.94	10811.5	7031.02	7486.86	10507.6	7535.06
881.222	2064.42	3241.9	4087.94	3264.56	4627.51	8735.78	6095.44	9633.76
2920.2	3837.45	2003.7	10729.2	21498.5	7627.87	23501.3	8549.4	7981.19
3028.03	3909.7	1839.23	1772.43	12894.2	7097.68	27324.3	8717.47	6549.94
3269.15	2554.92	3814.22	6940.27	7836.9	6458.62	18296.1	6633.85	19446
2102.55	3719.24	4647.39	13436.5	6357.06	8805.88	36920.5	1791.39	10873.8
2369.24	3627.64	2193	10600.4	7982.48	7503.57	5909.85	1825.93	9081.26
1822.59	10866.5	3104.75	9648.9	13828.7	4549.36	24987.7	4508.71	15556.1
2817.31	3834.34	389.583	5429.52	13044.2	7211.88	13507.1	3536.57	333.125
3675.36	3559.13	2566.69	8574.26	14193	3187.53	12898.3	8220.33	5861.61
2538.1	1435.8	1995.33	17892.9	7849.24	6080.65	13257.5	5485.52	3052.65
2845.82	4212.57	3705.51	9991.42	16689	9549.31	22019.3	1289.52	20587.6
2312.5	10622.9	2306.18	8392.61	12669	4331.91	10838.2	7473.1	16499
3871.51	4022.06	2057.69	13141.9	10754.5	9901.72	7265.47	2906.16	7683.12
1837.92	3236.92	3104.06	8008.81	7477.95	4156.5		5961.75	3269.06
2325.03	2555.93	1936.42	11583.6	13079.9	8719.79		6918.37	16205.9
3111.94	1741.83	2200.49	7800.59	9601.11	6983.12		9315.14	15205.5
1613.64	2630.58	2440.82	16945.3	872.486	6631.86		7897.7	6831.06
1759.64	1615.1	2774.22	18702.5	33147	4988.25		5175.71	12295.6
2507.43	3340.61	264.017	5476.38	6025.69	5707.47		9761.19	10371.2
3374.77	2673.5	2618.44	7371.05	15052.9	13297.7		4880.05	1637.14
1335.08	2589.3	2766.5	15774.8	21823.8	7441.85		17937.2	2489.31
569.542	4231.94	2249.13	9226.35	13812.2	3056.69		8458.2	21352.8
2006.3	3098.52	2751.29	13012.8	6279.09	7324.88		7674.23	11873.1
2684.89	7204.34	3188.75	11148.2	7036.26	5532.07		1952.36	2339.27
2420.39	2822.9	2534.3	19905.5	6121.49	4906.17		3433.94	2590.87
1623.14	1658.83	2293.55	12287.6	8396.13	8443.69		3841.79	13669.8
2085	4736.74	1969.38	9297.18	10721.9	10309.9		9848.66	9380.14
2436.72	2633.36	2267.93	18568.4	16467.9	4652.07		8838.27	9482.88
3318.6	3982.38	2528.5	10864.8	7269.25	4499.48		5775.44	1468.54
2192.15	2128.28	3083.7	8358.94	5721.32	4600.35		5017.25	8643
2100.11	2543.8	2273.57	18117.7	8366.88	7468.36		7856.27	2914.58
1871.5	2171.59	1544.9	6614.87	6371.4	6668.91		12136	6667.28
3439.96	3410.82	2540.09	5140.37	11299.4	8821.35		12337	13177.2
3771.56	2293.16	3767.78	8891.4	15125.1	6417.12		1843.56	11783.1
1456.67	4370.65	2298.45	6718.58	6642.79	6910.2		23075.8	4389.43
2325.65	1363.02	3638.28	6389.75	5179.54	6809.15		9824.4	9364.05
3256.94	2847.65	2784.61	8854.98	9420.01	10632.5		18668	12824.7
1933.33	1813.56	2263.74	20062.9	6929.49	5417.85		2886.62	15225.5
2785.07	7068.17	3011.8	5802.69	5969.4	11114		21281.4	26705.9
3628.89	2505.99	2508.11	9210.46	7433.48	13560.8		2126.89	4475.76
3285.6	1640.59	2056.48	10440.6	10758.1	2701.23		10523.8	10072.8
2590.08	2551.7	3250.65	3131.86	6080.47	4685.03		4645.37	1658.7
2374.79	1620.2	2691.31	14668.1	10492	11949		3962.89	9845.16
2814.38	2132.16	1947.23	6991.72	5930.9	5633.9		23839.3	484.902
903	7655.78	3488.64	16608.3	6965.88	6624.9		16274.9	17908.5
3379.96	3632.14	2965.72	8056.51	8216.28	10902.1		24707.8	2391.12
1338.55	1263.39	2299.94	10864.5	8067.04	9343.45		5116.65	14970.6
3284.41	5798.97	993.141	6860	9802.11	8790.3		12313.6	8016.06
3004.97	5150.21	2161.04	7554.25	11202.6	7165.35		9217.11	3190.52
1762.6	3727.66	2519.9	11849.5	14453.8	4406.2		1222.06	16038.6
2296.06	3316.76	2783.54	7090.69	13524.2	17731.5		3441.2	1498.86
2518.07	4300.81	2077.92	7133.08	8123.48	6017.53		17154.8	9505.82
2585.32	4421.58	2334.23	7067.45	6755.93	9379.91		4150.78	8233.87
2341.41	2670.48	2356.93	7679.89	13102	6402		6826.24	4243.71
3354.26	936.312	2024.11	6348.86	8751.96	8160.8		12531.3	12782.9
3897.06	3129.18	2733.75	19968.1	44630.8	5001.81		4969.24	1267.18
3221.26	1221.5	2612.97	7924.89	2899.88	3010.33		7483.42	18586.4
1991	6703.62	1772.07	21171.4	5162.75	7227.74		5604.15	6723.51
2266.87	4261.61	1712.95	12556.7	11463.2	9916.19		7735.16	1706.11
3843.41	1546.45	2362.71	11995.9	7936.37	9038.59		1212.95	17167.1
2244.13	4507.78	1856.32	8494.71	4039.48	12574.1		8058.75	5221.03
2734.52	2333.24	2522.02	10313.2	14966.4	7015.65		22167.8	14224.3
2764.29	477.736	2265.98	6316.26	6162.79	13285.6		6035.27	12270.4
4464.53	1400.8	2635.71	14777	5584.21	9668.22		5764.83	13080.1
3774.54	6228.52	2157.73	5912.04	7578.21	13948.6		5187.88	4609
4752	1885.36	2240.49	8678.05	11674.5	11296.6		10722.7	11406.1
4556.97	2951.47	2232.4	11154.2	9704.27	6187.85		5165.91	2833.12
1640.79	2629.17	2675	22405.4	13018.1	11217.2		7171.34	11573.8
1848.86	3315.08	1885.42	5801.12	8994.1	3080.57		6182.78	11906.5
2314.21	4257.76	3146.25	12541.1	7117.15	4857.9		6496.02	15291.8
2911.23	3835.78	3008.98	9812.02	11085	9942.2		11001.4	4891.15
2286.77	1477.8	2913.59	6097.39	8197.25	14161.6		15470.9	15476.5
2153.57	4806.14	1630.29	9727.91	6683.08	2573.6		7115.57	10749
3703.2	7763.14	3095.87	7704.7	9166.93	5224.75		10759.1	15567.2
3047.39	4300.94	2463.96	6551.35	9600.79	5487.43		10588.7	8537.01
3016.03	2804.61	1699.99	12701.5	9130.29	8123.83		5506.13	1200.61
4023.27	4458.36	3950	10225.2	8715.14	8027.78		6592.47	13083.9
2193.84	3533.57	2389.18	6190.57	4789.16	10358.7		1240.22	1244.22
1491.53	2905.91	2630.36	11344.3	6881.55	4586.02		7229.26	17729.2
3256.17	2298.9	2279.78	13398.8	6379.55	4266.18		8381.89	9887.82
4420.79	5243.21	1778.88	13348.1	5231.35	6240.05		11831.1	7587.47
2730.51	2174.28	2757.19	11708.2	8545.22	12689.4		9991.04	1421.16
1556.09	3438.41	2327.89	8433.9	9126.05	1164.53		8889.29	7649.16
3420.99	5758.23	2933.47	6285.19	15675.9	13022.9		6329.02	10204.6
2175.32	4741.56	2573.15	8331.41	10120	5457.49		6217.14	8766.19
3399.81	3207.32	1859.07	5426.11	6200.56	3326.23		31272.1	6632.22
3150.18	2287.32	3861.88	9737.92	6731.95	13841.3		3065.63	16756.2
2940.69	1995.41	3025.78	10687.4	7885.68	14988.4		5546.02	15459.9
2165.13	3681.08	3242.38	6523.82	7367.84	14664.4		29282.7	19660.6
3337.06	4039.44	1794.99	16955.8	5845.31	11640.2		15391.6	11060.1
2865.4	5650.4	2971.39	6517.57	5368.01	11024.4		4272.65	702.48
2952.31	2605.98	3091.08	7580.53	3466.7	7918.44		36408.8	15587.1
2306.55	2093.75	2233.88	6036.22	4530.36	11775.6		16749.9	6723.86
3476.64	11395.2	2093.75	8095.51	6046.82	5407.04		12210.1	5146.69
1920.69	4232.65	3304.29	9191.7	3955.83	1312.96		18520.4	11836.7
1864.23	2870.83	2627.49	10805.3	7580.19	4926.58		19991.2	11549.9
3318.64	2436.32	2057.11	8509.64	13189.4	4138.97		5561.54	14679.4
3447.84	4487.08	2334.48	8245.99	8048.13	10272.6		4414.79	10890.8
1457.66	5345.47	3380.03	10157.3	8353.6	2049.39		3948.52	12949.9
2532.34	3978.24	168.336	7995.5	6271.36	16131.2		9292.89	15073.5
2886.34	3236.79	3207.12	5868.58	6141.56	11899.6		5222.28	16170.7
2852.72	5811.28	3192.25	14374.2	5657.16	6298.26		7468.19	7860.01
2181.99	1662	2491.89	10457.5	9613.17	9226.88		23938.8	15164.5
1490.29	5964.06	2265.01	17460.8	9624.49	6052.9		2584.85	5448.72
2193.83	3967.65	2583.2	9975.72	6848.4	7139.17		4580.15	13885.2
2558.22	1789.34	1678.15	8279.7	31311.9	5781.06		6587.04	3192.4
1781.06	4017.55	2428.21	7675.64	8558.99	5054.64		4544.1	16112.1
3437.19	3622	2244.21	8173.66	4292.21	7411.72		12500.7	10051.4
2020.83	4620.58	5759.36	9525.04	379.421	4255.57		4985.01	1805.75
2888.25	3697.68	4223.38	6547.09	7425.96	11082		20894.5	11394.1
2298.42	1906.09	2856.08	12077.3	6132.71	5157.15		11386.4	5716.19
3007.48	1886.66	2493.34	7289.38	4970.75	4174.73		5246.18	8728.3
1862.24	2977.02	3106.89	8967.12	9074.93	11986.1		2962	7392.14
2650.96	3372.69	2579.31	6578.94	5911.54	4448.29		7285.66	9088.69
2838.93	2035.66	438.35	10800.1	29331.7	16396.3		6182.21	6207.7
2326.24	3238.28	407.264	8261.88	3540.69	8582.76		10463.2	1406.85
3061.13	3008.53	2415	8449.12	9548.38	7664.62		20441.5	8138.4
2814.21	4159.48	2714.65	9669.57	16219.9	10900.1		11535.4	2673.78
2229.69	3118.5	2831.16	11993.2	12411.8	15692		18993.2	22745.1
2618.16	1395.12	2357.58	10481.6	13214	4757.97		21967.6	3233.76
2147.86	4754.95	2930.09	9778.57	2745.49	7397.03		11333.3	8662.66
3632.67	4419.06	2575.9	7826.18	5651.07	5063.82		9693.5	12169.2
2018.25	3057.25	1970.32	7856.3	13388	6642.38		9662.15	13763.6
2074.01	5246.65	3373.23	11083.3	5312.75	7981.01		7791.54	21473.4
3470.29	4413.04	1667.08	15568.3	5813.92	2621.41		18461.4	13068.4
2482.05	2207.69	2032.42	5833.94	12999.9	13165.2		5144.85	17536.9
2602.65	2640.73	2881.5	10836.4	3228.65	7542.4		12435.2	4441.24
2760.96	6908.08	2627.39	14510	9048.51	2971.64		9991.43	13771.5
3104.34	2367.6	2197.24	10299.3	7911.45	11935.2		3327.7	12709.8
2658.9	1849.16	7702.22	382.865	11487.7	17195		5803.31	844.455
3417.88	3167.96	3072.99	10913.4	18123.9	9754.77		13039.5	5284.36
2636	3156.78	472	8094.75	10873.6	12309.2		6041.2	11710.3
2388.88	4531.28	4460.37	9864.33	3034.49	844		17379.2	1244
1616.42	3918.64	4205.48	8547.23	7188.25	7807.63		15982	836.943
2797.58	8001.65	3478	7135.62	11464.5	6059.38		5392.88	6621.43
2859.19	3467.02	2768.78	5467.46	4068.86	8314.68		6437.28	15876
2756.06	2844.73	3794.43	12171	10078.6	11005.7		1298.69	5455.68
3884.11	5538.54	2105.47	7254.1	717.06	7489.2		8133.86	23084.5
4846.2	2178.83	2654.43	8866.74	7015.35	5285.33		13448.3	18606.1
2550.24	4825.24	2084.33	14439.3	4394.99	4177.12		4596.95	12057.1
4149.42	4051.5	3106.17	6721.74	6759.57	12243.6		7189.5	1270.47
3270.43	2464.4	2244.39	9224.85	9889.75	6340.38		24380.4	12160.4
3212.65	784.071	2613.06	4753.94	12016.6	11397.1		3355.52	4496.89
2624.39	11712.8	2332.21	9512.97	6231.68	2780.23		8930.73	610.216
2521.46	2916.79	2942	10493.3	6917.59	10854.7		7707.58	6828.65
2733.77	2663.9	2979.95	13458.1	17422.7	15030.1		30994.4	13282.6
3372.38	3767.1	1991.82	7858.86	9888.86	7363.95		8862.55	9410.94
2059.5	2408.66	2994.01	5856.67	8162.25	5103.88		6152.62	10315.9
2602.96	2780.17	2206.85	5862.63	11017	3640.67		5535.37	7793.5
3241.07	1961.91	4995.01	6030.2	451.032	3977.86		817.598	13898.8
3374	1893.1	3552.97	9278.82	9988.09	9553.69		11133.9	5681.68
3451.27	4048.17	1730.56	5981.98	4701.72	7913.16		4488.59	19748.2
2942.24	4302.72	2035.99	10681.4	6356.45	4509.52		21161.3	8984.18
4705.19	3047.81	2396.46	9030.54	4235.67	4176.98		7462.49	8088.27
2535.62	4269.5	2179.36	7943.98	7059.38	2893.6		4352.84	6091.55
1505.55	2484.5	2008.29	11751.2	2734.7	6345.48		9334.17	15951.3
3383.2	1350.77	3177.15	7128.39	4893.36	4930		5957.37	17549.1
2260.51	2774.29	2546.42	13097.5	7861.4	7054.55		15307.2	7685.63
1986.5	3415.04	2168.11	9461.75	2949.76	8970.35		10845.8	3514.65
3494.34	1648.7	2283.57	10406.5	694.477	8740.84		13366.2	6503.35
1331.08	2663.84	2006.58	10920.6	7995.95	9042.4		4515.77	21378.6
4307.36	2388.38	1394	10665.6	10109.2	12955.2		9404.11	7846.77
2756.56	3662.09	2792.12	10449.8	9326.07	8412.82		5546.27	11638.4
2085	5453.19	3739.77	6410.53	10802.5	5156.2		6189.32	5998.6
2972.4	1907.54	3099.26	12580.1	7368.13	8844.63		13955.4	14777.4
2740.38	639.679	2983.38	13044.5	5722.12	9470.17		17036.4	29899.6
2473.33	3015.59	2118.85	10996.1	10453.8	542.091		19288.2	9695.6
4183.58	2844.19	2159.68	15853	6873.33	9194.03		7200.16	19949.8
4403.6	2351.9	2714.83	5674.49	9339.26	6428.88		8653.62	10742.4
2946.97	1657.3	1965.08	6587.31	4608.98	3069.68		3767.36	2646.17
3772.84	2484.09	2669.68	16036.3	15325.9	2792.34		23653.7	8040.95
1190.71	4063.06	1917.61	10605.3	5015.37	14453.7		3256.46	5145.12
1509.7	2471.21	848.948	6978.03	11158.1	6514.51		4288.65	8961.55
3101.79	3801.6	3894.06	11565.8	11496.3	8165.34		3446.74	17616.2
3898.02	1550.72	2670.4	9572.94	7339.33	4342.06		16841.1	15278.9
2341.29	3420.35	1780.75	5590.69	24797.5	15666.9		4664.33	17711.9
2450.05	2514.77	3043.32	6182	8541.23	5625.57		2667.43	6477.6
1991.09	2758.71	3374.72	10176	8253.9	2127.49		7424.49	10767.5
2387.45	2377.01	2316.46	13758	24416.3	7639.65		13214.2	4815.97
2195.35	1262.28	2848.07	12214.3	6882.09	6343.99		6557.27	2656.89
2754.25	2732.96	2337.22	10345.5	6748.77	7198.87		4579.11	6769.23
2019.6	6179.88	2829.14	14234.9	9164.11	4341.03		1446.61	5558.05
2311.95	3026.43	2731.53	5712.35	11589.7	13167.1		8596.07	12860.3
2343.48	2712.85	2116.35	12180.2	18088.5	6827.45		6237.52	21068.6
2173.19	7440.91	1960.65	12194.9	12009.5	7096.02		5050.49	11514.1
2567.31	3786	3074.09	12026.1	6380.43	7633.86		4670.86	7161.24
2249.2	3158.68	1732.03	7091.84	7533.92	4588.28		13848.5	21036.6
3347.54	2234.44	2053.95	6143.25	13563.6	7140.1		5910.7	10763.4
2410	2347.5	3072.44	574.593	11771.5	6007.77		12724	2519.74
2867.45	2456.46	2874.32	8795.88	11410	10389.8		12469.8	10791.3
1923.82	5990.55	3770.63	15035.5	11719.5	3658.2		2789.28	8903.02
2488.22	2312.3	2564.05	5979.29	5505.29	7985.35		6524.88	6825.68
2691.18	3391.72	2046.91	15576.1	3897.02	5351.53		6421.15	12075.3
2190.22	2156.85	2617.51	11157.5	4168.57	6307.97		15601.8	6471.59
2125.9	4703.49	347.812	11759.3	6461.97	7447.08		5382.83	10998.8
2008.76	2665.87	2315.92	6582.01	9356.61	6449.41		12465	6740.4
3504	5634.33	3561.2	9885.67	8632.45	4423.95		9750.17	8418.51
2413.83	3621.55	2144.53	16231.7	13656.8	10568.9		7309.67	23321.1
4044.19	2904	2987.56	6183.06	10519.5	4906.83		3320.43	5661.69
2976.98	7310.63	2301.96	17261.5	23480.5	5581.44		11468.7	1704
3042.47	3269.14	1944.55	8561.25	16853.1	9031.66		3116.67	10157.3
2564.64	1519.88	1767.9	7945.94	8475.61	7272.58		2803.28	15383.2
3271.1	3334.28	1947	9437.53	3745.92	10094.2		2955.89	4974.83
2292.97	1763.82	3193.4	10170	5303.76	4045.4		11186.1	7366.52
3314.5	2537.76	2108.87	16072.9	3828.83	8452.72		893.256	7265.24
3152	2427.95	2231.22	9346.88	5215.39	6567.67		6202.47	9565.15
3626.83	2773.94	2402.92	12806.8	5922.29	7342.42		30262.9	9865.77
3580.54	5736.46	1619.23	5967.78	5705.7	6484.6		2697.47	11313
1275.43	3760.04	2106.38	10606.8	8299.46	9466.5		13643.4	5520.81
2619.35	2936.51	1953.92	6442.6	9393.83	6927.11		3377.9	11221.6
4130.5	1795.51	2509.85	7127.31	4185.31	21031.3		42130	14850.3
2946.67	2222.35	4100.94	12129.1	10793	3617.41		29190.4	2229.37
3938.45	3255.3	3078.68	9949.26	12382.1	7094		5418.11	12481.7
1906.63	474.071	2441.46	8337.92	17820.4	5733.16		2802.62	11306
1833.49	28.6875	2068.07	10106.7	3975.86	5317.06		5692.75	5638.1
3435.27	6050.07	2815.35	9258.28	6915.33	5568.24		4556.12	6664.25
3367.46	2947.79	3174.88	7297.86	4558.91	6209.9		3029.86	1269.29
3596.6	3325.86	1733.5	7666.66	8076	15038.5		7229.7	11970.1
2101.36	4333.43	2263.65	15025.6	8763.07	8889.88		11025.7	19052.5
4271.5	2361.52	2219.73	11138.3	11320.5	6677.49		8315.82	2445.96
3456.25	2653.37	2696.48	9016.18	6858.59	6098.69		4496.33	18271.2
3494.41	6771.3	1803.51	14112.4	7699.21	4492.29		7881.33	25639.1
3537.73	1779.88	3382.51	8886.47	13066	9193.3		8892.19	4055.41
2319.06	6657.04	1939.5	8198.42	7060.58	6704.69		4547.73	7259.12
1820.76	6448.24	2103.97	7962.81	21971.1	11338.4		4320.95	20721.2
2370.62	4067.53	3737	11676.2	4587.95	8875.06		5935.83	8403.58
2075.15	3640.38	543.571	18460.8	16338.8	8033.82		12994.9	8050.69
1876.35	4003.21	1549.91	7314.97	9677.94	3977.35		5876.84	16252.7
3030.04	2743.36	2707.66	11794.9	6933.71	7918.53		7223.82	12093.9
202.518	2677.78	1735.19	12662.6	3568.6	6484		6647.03	6095.1
2004.89	4499.38	2787.39	8190.17	8260.15	7033.52		9308.56	1479.94
3668.69	3977.17	1958.34	7108.43	10513.7	8863.81		3178.01	4599.93
1878.54	2626.41	2633.75	14513	4420.07	7514.61		20185.4	4932
2597.99	3509.24	1933.18	6050.7	32382.4	4749.4		7131.53	17462.4
2518.54	6808.94	2429.74	9719.11	7584.59	6229.25		6306.48	8144.34
2800.5	5176	3467.58	6927.19	17353.5	6251.2		4310.94	12328
3200.53	4652.82	2768.05	7619.32	4942.43	10093.7		6216.24	13318.2
2352.04	2216.82	2982.65	13055.6	10187	7173.33		2768.82	12471.5
2154.86	4324.57	2614.89	6896.4	13490	8187.27		8438.8	6239.1
1863.03	1188.72	2836.49	13763	2028.04	4999.2		6487.88	7930.41
3019.6	4480.7	2222.19	9806.22	7368.38	6086.3		12448.7	10671.4
2497.64	2567.59	2310.07	18751.6	10815.1	8639.38		6786.89	16071
2338.11	2229.9	2106.28	4975.76	6008.3	6689.08		2057.75	13159.8
1908.17	4152.35	1556	13752.3	1866.94	7737.94		2389.49	1757.93
2526.41	5635.08	1730.12	11299.7	3616.25	4955.89		2951.26	2354.12
1898.68	5717.8	3139.71	12486.9	24157.4	8080.49		3493.97	21595.4
1780.3	2259.83	2167.19	6997.89	10630.2	1449.87		22661.4	12778.6
3445.63	4682	1779.91	10788.8	4082.06	3485.35		4648.16	7958.86
3981.31	3571.26	1475.36	14479.5	5395.75	8778.86		26705.9	12114.5
2468	4207.62	2365.03	6724.31	5865.44	5334.74		5487.2	3750.01
2594.53	2653.02	2194.81	12031.4	17085	11107.5		3181.35	6222.83
4584.75	3585.97	3113.67	9680.46	14483.1	3046.97		8133.55	8657.31
3273.61	2088.22	1711.29	12348.2	9034.86	10294.2		10148.1	14601.8
1749.47	2834.08	1771.02	7293.71	6654.12	3803.03		4429.9	17606.2
1918.89	2864.78	2220.12	6718.73	11535.6	2173.74		4776.05	19105.2
4341.55	3387.74	5475.85	7362.04	12990.6	11397.5		9801.08	14566.6
2074.28	5826.27	1751.33	15544.2	7449.73	9087.33		6334.98	8753.92
2741.01	2951.06	2535.54	6907.81	1990.14	12040		5604.36	2727.65
3146.09	3071.06	2135.11	9068.54	7065.41	5351.58		16028.4	7254.56
2346.14	1588.5	2435.96	5927.49	8601.69	9850.65		6630.31	10573.3
3795.32	32.9509	3700.65	8757	12859.5	2312.93		9060.61	15739.4
2318.09	2421.17	1845.79	7434.96	6560.5	9796.07		7543.61	13768
2138.06	5910.36	2178.19	5204.51	14980.7	6300.07		8281.32	2815.22
2434.79	2378.82	2344.59	7975.42	18818.6	7208.61		15010.8	7542.42
2504.54	2483.22	1739.79	10509	10250.3	11095.7		2589.86	6398.51
1090.42	3991.96	2300.04	7844.28	7024.71	5668.75		12658	6269.62
3532.51	2430.07	4066.12	9802	4698.06	3549.49		19492.8	11173.8
2267.75	2739.92	1830.19	7433.5	16262	5920.86		8527.37	13100.6
674.757	1720.52	3547.61	7004.54	9860.12	5202.7		7521.44	10669.4
4144.01	3324.14	1271.77	6761.44	16682.7	6424.06		1082.8	13158.4
2570.1	2592.88	2623.11	12381.9	3912.18	6570.05		2643.04	18687.6
2164.46	2270.76	2183.24	6225.37	8079.82	7362.42		5000.16	12324.5
3801.61	5863.05	2596.72	9906.84	12906.8	5903.24		7550.79	3142.28
1656.77	992.778	518.432	5661.72	12291.1	9672.88		6712.71	5748.52
2458.92	4211.12	2105.43	8214.91	20566.2	10387.5		6239.87	8061
1976.66	6329.83	2993.46	9542.73	8008.31	6516.53		2343.36	14832.9
2737.32	13908.5	1918.69	12211.5	7453.53	6609.28		8328.33	7997.38
3248.7	2246.38	1856.43	5332.77	12103.7	10701.1		9444.88	7787.39
2505.94	3915.96	2784.76	16450.2	10414.7	3880.42		8697.61	12682.8
2136.94	5055.85	560.842	6978.84	34447.1	5605.38		2149.7	8306.81
2787	2049	2407.01	13499.9	7957.83	8833.09		16599.3	8864.25
2103	2883.33	2223.47	12152.3	7114.75	5977.32		6954.42	10132.7
4812.57	2617.84	3172.48	12351.4	6903.4	6450.28		9481.89	1604.73
3183.98	9744.52	2552.72	17056	4783.06	3066.29		7409.41	12638.2
2816.46	1624.06	1721.86	9742.47	7483.96	12849.4		17910.9	9110.22
2363.55	2777.62	3476.78	4834.15	22028.6	9155.88		6152.67	4289.47
2566.5	2456.34	2295	8533.52	939.692	8475.81		9351.01	1809.75
3458.45	6323.67	1729	7956.34	13809.9	6153.55		10920.2	15682.7
3024.49	3183	1982.5	11705.4	6539.01	5096.57		3510	1270.28
3618	4452.8	2154.87	10444.2	4350.91	5240.68		13105.9	17045.3
1280.82	4315.78	2602.42	7913.67	6178.65	12641.4		5203.47	2687.66
2695.06	1488.72	3119.68	12340.5	7705.16	4181.19		25313.3	16747
2464.54	8591.2	3374.35	6050.16	8743	14343.7		6234.59	12154.9
3974.38	2036.98	2207.15	7583.4	7068.12	6333.38		7441.88	5414.41
3517.2	1569.26	386.688	12195.5	7613.68	10329.8		15231.2	17611.2
3237.97	2565.36	2898.39	10147.1	9793.5	9966.61		5100.1	3762.77
1495.28	1692.31	2623.9	13735.3	11179.9	11396.4		21656.2	7335.17
2377.88	2006.3	2553.8	11820.5	6177.81	6085.57		5347.43	10713
3029.27	2127.38	2192.96	9274.9	9234.31	9429.78		5968.23	12244.5
2430.83	2342.66	2662.24	7924.38	15822	5898.29		1269.25	8111.43
2409.97	4188.55	2590.39	8807.31	7633.25	6385		10965.3	6830.29
2393.14	1545.03	2929.06	4470.82	5673	6062.99		24280.6	11468.6
1510.81	3298.36	2482.09	7864.46	8782.86	13690.2		13716.9	12146.1
2311.86	6731.78	3059.05	6302.07	5453.45	7427.46		22523.8	10099.8
1810.42	1566.81	2288.7	6003.98	4268.2	9803.99		21971.5	8858.25
2362.5	1404.08	3580.27	5718.23	11611.5	6352.35		11863.5	14107.8
2095.39	5017.04	2500.35	7803.43	6920.22	12014.6		12795.4	17048.2
3885.12	2307.34	3060.59	13924.6	3230.33	10197.9		8442.69	11426.3
2580.52	2984.44	3100.73	6757.1	10001.6	7968.79		7933.66	2832.2
1563.51	3099.46	2777.67	12935.9	18527.6	4611.63		4449.06	16155.9
2954.25	8962.32	2351.46	7068.77	7045.77	8959.31		13665.3	5335.21
1864.67	5673.31	3111	11128.9	7545.64	5078.73		13073.2	8529.81
3318.76	1657.54	2363.47	5414.99	3945.3	7881.11		6864.33	17283.8
2137.85	1898.96	1801.43	12134	8444.95	9258.05		3229.54	15787.2
3233.65	3168.9	2360.28	6834.97	31511.2	6344		8496.71	2415.39
1797.25	944.214	2271.23	5387.88	13963.9	12584.6		6924.52	13101.3
2378.39	5243.47	963.562	8007.13	25816.1	8431.39		5436.56	7030.62
1402.85	1742.22	2654.16	12965.4	5006.52	6436.28		5862.64	17950.4
2801.35	3303.54	2115.84	12126.7	9367.08	13347.9		10862.8	14822.6
3268	3328.35	2896.38	12968.2	7772.03	5855.09		4782	10386.1
3392.64	544.804	2247.38	12366.7	9788.23	11499.1		1981.36	18475.7
1516.39	3197.92	2048.38	8590.93	7358.9	4652.26		12751.7	11391.5
2570.83	9450.15	436.263	4246.41	7449.54	2669.22		4822.2	15201.6
1915.83	2043.47	1224.79	8891.56	10980.1	4092.31		24108.1	15092.5
2190.13	3598	2999.19	6619.6	13313.5	6612.12		10246.2	11220.9
2730.06	4423.12	3041.42	5106.43	18195.7	6305		22679.3	15266.4
2400.1	2424.22	3400.04	6722.96	6548.09	5276.6		20183.6	18471.2
1862.69	6222.12	2168.56	6357.46	4337.67	9958.28		9947.03	11753.2
3791.74	1442.27	2284.25	8635.81	17734.1	4939.8		4402.77	4641.88
2766.31	3412.78	2693.71	14703.5	7400.95	8846.71		10824.5	12179.2
1739.47	3088.14	1710.57	18011.2	15485.7	10495.1		1012.82	11061
3633.22	2961.43	2509.43	12037.3	3473.41	5002.94		14666.2	9619.06
1899.56	3555.25	2945.32	10381	8624.2	12101.2		5397.55	16178.2
3258.2	3581.47	1227.91	7533.1	19078.4	4731.18		32507.6	23777.2
2099.56	1931.38	2164.33	12556.8	5745.06	9250.04		16657.1	21617.4
2165.14	4206.6	2914.78	7504.76	15341.6	8560.08		5940.01	7087.88
2802.26	2088.47	2696.95	13510.9	8273.6	8532.56		4539.62	11637.3
2052.29	1762.43	2074.22	9003.09	5067.27	6559.37		5914.51	3558.59
3662.61	1327.5	2881.17	20069.7	15234.2	6944.19		17332.5	11375.6
3652.59	2334.93	1805.09	8222.57	8762.36	11723.6		13480.2	13163.8
3620	5646.38	324.786	6826.87	21474.3	6306.39		12246.4	5285.02
4673.44	4001.01	3381.52	8310.89	15699.1	13500.4		26289.5	2633.92
2652.54	12137.3	1849.02	7998.07	9408.12	6592.48		4914.71	28274.9
3868.07	2779.38	2389.77	9384.77	8874.44	12109.5		5197.15	11243.2
3495.37	2838.78	2046.88	7803.73	6118.42	4514.16		2853.56	3008.79
4627.46	681.471	2856.76	5828.1	13791.9	3879.75		6806.1	6054.17
2194.17	11129.8	2393.31	7789.48	4820.92	6641.75		15329.1	15287.8
3291.63	2282.17	2714.81	6284.73	11902	833.708		8627.45	10110
2436.18	9235.71	2015.63	12326.7	7795.51	3611.51		6732.41	16121.6
2420	8644.49	2074.79	10259.4	8034.12	7435.32		8665.87	5543.88
2678.18	1516.08	1849.22	13907.5	11874.3	9885.24		3269.04	19786
2218.93	4066.4	1836.27	8602.71	10186.9	2983.14		9195.19	7324.52
2683.68	3907.49	1948.74	18004.2	2153.74	10238.2		5611.99	5044.61
1943.79	3043.9	3471.46	9266.98	5250.51	5736.6		8642.93	11164.6
3596.04	2755.64	2461.41	11962.9	7184.85	14993.6		10884.9	11397.8
1352.22	4817	3634.75	10004.1	9290.89	9549.82		14019.6	2610.72
3118.66	1933.5	2033.65	7312.26	10140.8	6475.35		5077.39	11292.2
3523.81	2747.69	2110.86	6927.37	11113.3	5718.88		1305.4	12105.8
1672.96	2534.12	2439.65	11130.2	8612.44	5196		9060.55	7486.87
3864.2	3999.96	2506.12	8568.01	5814	6907.93		5995.25	11185.2
2432.62	4003.7	3282.2	8919.41	15304.9	5152.8		5262.74	7245.03
1841.5	2586.69	2273.69	5619.44	10159.5	6034.95		4240.95	13939.5
1970.73	3418.57	754.471	8654.19	4731.45	6085.64		1846.91	22217.8
2973.4	5570.72	2168.88	9452.64	1723.11	5002.34		4554.94	9889.74
4137.79	8182.75	3642.76	10814.2	10589.2	8998.89		9700.83	8723.36
2603.04	3646.18	3295.4	8215.6	8288.97	1447.11		6166.39	5392.49
2254.32	1973.9	1860.07	5630.12	14102.8	12419.8		8614.61	10691.3
3034.57	3667.2	2170.01	13851.1	18644.8	10703.3		12842.8	13477.8
1665.72	4980.68	2819.77	8275.84	32550.8	6313.41		2673.44	2383.2
1970.64	8884.95	572.273	7500.91	10603	3724.35		4184	7177.14
1978.76	7354.85	3161.48	13861.1	19768	10446.5		9740.17	1739.02
2881.27	5578.23	3295	14057.3	-3595.84	10426.7		6409.57	3210.06
4340.06	1679.66	2451.5	10600.9	1159.2	5823.13		3348.06	5233.43
2576.83	4391.22	1764.67	4182.36	7991.02	3414.51		7052.64	8568.96
1746.17	3635.72	2411.45	8472.44	4717.6	11445.1		5711.67	6789.65
3132.5	4262.84	3281.32	6862.66	26969.1	5310.24		9016.45	10282.8
1924.05	2588.78	1652.62	14228.5	6443.51	10610.2		24759.7	11207.7
5090.67	6129.23	3002.9	17310.3	5137.54	3661.92		5061.2	3042.46
2317	3172.34	1939.19	12601.8	16026.5	12439.7		9990.64	22556.4
3639.46	1716.38	1563.33	13203.8	4891.19			19107.6	14529.7
2310.65	1713.64	3022	7514.71	7081.34			8229.09	2931.94
3016.97	2225.1	2366.45	10921.1	6528.93			4943.19	11061.7
2879.03	2218.91	2264.31	14943	3771			6344.46	5416.91
2212.94	1389.25	2584.2	6987.12	6266.14			5214	14036.7
2985.98	1533.42	3005.67	13604.9	9496.81			3814.81	13045.8
3584.35	4076.77	1878.32	13940.4	7101.23			16373.2	5946.17
2370.3	2758.15	1732.33	13277.6	8629.89			15552	33639.1
4093.87	1524.58	2844	13242	13428.8			7577.86	12110.6
2770.77	2643.82	2573.95	9179.1	23141.8			4376.4	3978.14
3016	2770.3	4154.72	6604.63	10010.5			8347.97	9720.64
2250.3	2402.75	2113.2	10156.5	9638.05			7282.83	3171.57
1910.9	3656.4	1789.43	7667.49	6078.74			15640.9	4821.84
3014.63	4920.34	1903.08	11546.4	5560.94			14001.1	24103.3
4208	4266.08	2366.88	7683.37	24335			10804	20175.2
2808.6	2302.76	3863.19	6879.24	2540.64			11655.5	9070.45
1932.48	1279.68	5094.91	5890.64	9421.43			21643.3	7858.62
3422.02	2660.41	3457.03	6177.41	14773.2			4511.9	9641.34
2323.11	2361.59	1929.44	4295.43	6657.72			5827.07	7495.37
1616.6	2701.95	522.495	5589.73	11889.4			2385.46	13040.6
3810.51	1836.36	1514.5	11962.1	7855.82			10664.8	17201.9
2435.13	2485.6	2513.3	8640.33	10288.2			6514.24	5966.68
3393.86	3563.38	1631.37	5463.67				6157.39	6742.13
2435.91	2784.24	3050.55	6423.67				15990.3	13993.4
2911.29	3244.02	2449.73	4921.42				6495.19	9862.76
3371	3477	1895.36	7686.53				5213.47	5541.35
4295.82	2729.37	3054.83	8492.42				3602.09	12831.8
2394.85	1683.02	1783.14	12845				4443.92	3052.8
3918.45	1328.46	1285.05	7551.16				9707.99	14664.5
2083.33	4517.97	1716.82	10952.8				6428.27	6538.23
3490.11	2284.48	2265.15	9696.89				4978.9	10678.7
2299.9	4761.17	2661.29	7738.39				16317	5735.4
2725.38	5894.83	1875.86	8685.64				3070.06	3661.56
2388.44	3720.28	3179.29	12024				18405.7	12857.8
2371.14	2459.38	2475.74	7685.08				14076.2	8275
3341.17	3990.95	2909.07	10551.6				9803.69	12483.5
2354.87	4306	2671.61	9888.47				6643.69	7276.58
3745	6039.84	1964.5	4864.5				3820.8	8969.84
2147.7	6667.31	1604.79	6422.91				6387.75	13565
2964.72	3253.19	1712.48	7234.22				6175.38	18312
3235.72	5020.29	1508.11	7504.23				6327.29	13056.6
4079.69	5983.86	2669.19	7795.41				7018.59	9329.75
2157.46	3812.02	208.304	13831.6				7512.11	10811.2
7158.83	2483.88	2625.89	8985.55				3447.49	1532.62
3368.92	2471.22	2237.97	5706.08				7631.46	8164.5
2900.73	1974.4	2146.63	19696.2				4868.5	11771.5
-43.8295	1146.93	3075.39	10857				4333.18	9204.24
1667.46	5301.36	3140.51	11280.4				10166.9	17078
3177.12	2450.64	2173	12861				5915.56	1827.5
2090.13	2150.22	2222.16	7886.47				13610.5	11560.5
3224.22	3245.94	3576.5	10659.9				6518.6	5067.49
2072.35	7775.67	2490.12	8839.81				4726.6	9956.04
2055.85	2370.92	2486.69	8587.98				10739.9	2426.56
3130.56	3218.1	2562.5	12807.5				14513.1	12375.9
4522.36	2408.5	2729.01	7599.96				8046.57	16474.5
2401.94	4397.61	2771.63	11813.1				28047.3	9867.98
3473.58	1506.06	3072.16	9840.99				5724.74	17648.3
2784.83	4714.5	2401.34	9380.93				6349.53	9079.71
2947.79	2513.4	2145.95	8569.23					9568.7
3417.11	2533.38	2086.69	9332.05					7050.16
2030.11	7142.82	2211.86	14001.5					10479.8
2591.47	3433.26	2215.24	12288.2					9596.38
2200.22	797.007	2458.29	8431.77					15898
2162.5	2079.89	1985.74	7902.2					9281.83
461.875	2397.05	2831.66	12426.3					4345.13
1817.38	3229.39	2449.25	15067.5					8541.35
3859	1994.6	2134.05	9703.37					9727.47
2547	3599.26	2305.34	8322.67					5498.22
2299.29	4258.39	2308.58						3637.11
2623.72	960.179	1926.06						2821.09
2779.26	2092.89	1898.01						15731.3
2080.5	1494	2767.69						2560.33
3274.33	543.037	1890.54						4884.02
3046.25	4509.59	5665.44						12744.9
2282.44	4149.49	2885.64
5770.04	1815.27	1926.37
3983	1668.18	2157.48
1993.29	3111.57	2436.74
2689.41	1838.77	2529.16
2467.7	1943.28	3432.26
1202.89	2351.35	2621.46
1894.88	4672	3469.64
3683.91	1880	2972.07
2973.15	6592.27	3441.75
2370.89	4200.18	1038.49
3935.11	2949.94	2966.56
2049.77	2477.53	1723.04
3104.15	7394.48	2412.5
2291.54	3916.58	1802.68
2076.77	3622.28	2299.33
4241.67	2535.46	2058.81
1564.03	1769.88	3037.75
1336.56	5629.05	2286.61
3971.94	3133.42	2855.09
2713.81	7228.16	1442.24
2251.07	3640.97	1510.08
2381.09	4056.73	2789.56
1875.79	1801.79	3237.23
2175.22	1722.76	1512.5
3656.61	3671.14	2384.01
4263.42	2733.4	2329.56
5267.41	1528.56	2891.58
2683.2	2016.5	2005.09
1769.44	5292.06	2665.9
3240.46	4449.17	3014.48
2320.7	2455.28	2360.44
1880.33	2889.25	1434.07
2676.36	1957.65	4409.85
4685.28	2571.47	3264.41
2803.5	1960.55	1785.96
3025.89	1854.8	1983.58
2343.37	4594.31	1212.94
1394.79	2976.88	3073.49
2128.69	1438.01	4177.54
1761.9	-76.4152	3904.75
4656.43	2184.38	2543.28
2311.25	2855.57	2523.64
1550.99	2937.21	2117.57
2379.47	2634.92	4094.45
2268.89	4401.75	2055.99
1735.25	2284.94	2394.47
1977.11	2576.72	1688.43
3043.49	2863.84	2155.51
3543.8	3202.32	3184.38
2406.76	1869.58	2830.41
2726.47	3213.16	2752.75
3540.08	1829.07	2037.48
1783.35	2075.49	4090.56
1894	3061.75	3580.19
863.5	1729.89	3027.31
2006.9	3161.11	461.277
4345.58	1818.8	2266.21
3468.38	3419.12	3227.92
1445.58	1889.1	3298.5
2230.46	3873.04	538.014
2749	3715.77	2580.76
3054.55	6798.89	3478.22
3011.06	4328.79	2707.74
2532.8	2636.61	2097.85
3173.82	5145.89	2106.18
2057.01	3987.74	2828.38
656.294		3434.93
1905.25		2162.68
2380.62		2346.78
4246.04		2593.14
2540.28		3971.81
1631.47		2507.5
		2169.33
