# Supplementary material for: Senescence in yeast is associated with amplified linear fragments of chromosome XII rather than ribosomal DNA circle accumulation
Source: PLoS Biol. 2023 Aug 29;21(8):e3002250. doi: 10.1371/journal.pbio.3002250 (PMC10464983; doi:10.1371/journal.pbio.3002250)
Supplement: S8 File — (ZIP) [file pbio.3002250.s021.zip › underlying data/figure s4.xlsx]

## Sheet: s4a
Probe	Chromosome	Start	End	Probe Strand	Feature	ID	Description	Feature Strand	Type	Feature Orientation	Distance	lane7360_CACCGG_WT_log_R3_L001_R1_R64-1-1_2Micron_hisat2.bam	lane7360_GTAGAG_WT_log_R2_L001_R1_R64-1-1_2Micron_hisat2.bam	lane7360_GTGGCC_WT_log_R1_L001_R1_R64-1-1_2Micron_hisat2.bam	lane7360_CGGAAT_WT_24h_R3_L001_R1_R64-1-1_2Micron_hisat2.bam	lane7360_GGTAGC_WT_24h_R2_L001_R1_R64-1-1_2Micron_hisat2.bam	lane7360_GTTTCG_WT_24h_R1_L001_R1_R64-1-1_2Micron_hisat2.bam	lane7360_ATGAGC_WT_48h_R2_L001_R1_R64-1-1_2Micron_hisat2.bam	lane7360_CGTACG_WT_48h_R1_L001_R1_R64-1-1_2Micron_hisat2.bam	lane7360_CTAGCT_WT_48h_R3_L001_R1_R64-1-1_2Micron_hisat2.bam	lane6854_CATTTT_Spt3_log_R4_L001_R1_trimmed_R64-1-1_2Micron_hisat2.bam	lane6854_CTATAC_Spt3_log_R3_L001_R1_trimmed_R64-1-1_2Micron_hisat2.bam	lane6854_TCCCGA_Spt3_log_R2_L001_R1_trimmed_R64-1-1_2Micron_hisat2.bam	lane6854_CCAACA_Spt3_24h_R4_L001_R1_trimmed_R64-1-1_2Micron_hisat2.bam	lane6854_GTGATC_Spt3_24h_R3_L001_R1_trimmed_R64-1-1_2Micron_hisat2.bam	lane6854_TCGAAG_Spt3_24h_R2_L001_R1_trimmed_R64-1-1_2Micron_hisat2.bam	lane6854_GACGAC_Spt3_48h_R3_L001_R1_trimmed_R64-1-1_2Micron_hisat2.bam	lane6854_TAATCG_Spt3_48h_R4_L001_R1_trimmed_R64-1-1_2Micron_hisat2.bam	lane6854_TCGGCA_Spt3_48h_R2_L001_R1_trimmed_R64-1-1_2Micron_hisat2.bam	lane7360_CATTTT_sac3_log_R2_L001_R1_R64-1-1_2Micron_hisat2.bam	lane7360_CCGTCC_sac3_log_R1_L001_R1_R64-1-1_2Micron_hisat2.bam	lane7360_TCCCGA_sac3_log_R3_L001_R1_R64-1-1_2Micron_hisat2.bam	lane7360_CCAACA_sac3_24h_R2_L001_R1_R64-1-1_2Micron_hisat2.bam	lane7360_GTCCGC_sac3_24h_R1_L001_R1_R64-1-1_2Micron_hisat2.bam	lane7360_TCGAAG_sac3_24h_R3_L001_R1_R64-1-1_2Micron_hisat2.bam	lane7360_GTGAAA_sac3_48h_R1_L001_R1_R64-1-1_2Micron_hisat2.bam	lane7360_TAATCG_sac3_48h_R2_L001_R1_R64-1-1_2Micron_hisat2.bam	lane7360_TCGGCA_sac3_48h_R3_L001_R1_R64-1-1_2Micron_hisat2.bam	lane6854_CAAAAG_Rad52_log_R3_L001_R1_trimmed_R64-1-1_2Micron_hisat2.bam	lane6854_GTGGCC_Rad52_log_R2_L001_R1_trimmed_R64-1-1_2Micron_hisat2.bam	lane6854_ATTCCT_Rad52_24h_R2_L001_R1_trimmed_R64-1-1_2Micron_hisat2.bam	lane6854_CAACTA_Rad52_24h_R3_L001_R1_trimmed_R64-1-1_2Micron_hisat2.bam	lane6854_ATGAGC_Rad52_48h_R2_L001_R1_trimmed_R64-1-1_2Micron_hisat2.bam	lane6854_CACGAT_Rad52_48h_R3_L001_R1_trimmed_R64-1-1_2Micron_hisat2.bam
BDH2	I	33448	34701	+	BDH2	YAL061W	Putative medium-chain alcohol dehydrogenase with similarity to BDH1; transcription induced by constitutively active PDR1 and PDR3 [Source:SGD;Acc:S000000057]	+	gene	Name match	0	4.87753	4.40715	4.72181	7.99659	8.27738	8.8888	8.19083	8.32997	8.09171	4.64295	5.38814	5.58704	6.25701	6.88598	7.3269	7.70404	7.32476	7.34831	5.78772	5.69078	5.95624	8.22989	8.79626	7.78517	8.24779	8.15262	8.16134	5.74621	5.66926	8.19276	8.20418	8.76149	8.71269
FUN19	I	80710	81951	-	FUN19	YAL034C	Non-essential protein of unknown function; expression induced in response to heat stress [Source:SGD;Acc:S000002134]	-	gene	Name match	0	7.71272	7.78566	7.60152	8.19221	8.50531	8.32616	9.03456	9.04231	9.15871	7.87561	7.96039	7.70252	8.3138	8.427	8.36037	9.62587	9.50282	9.55421	8.40409	8.19328	8.63084	9.04085	9.144	9.11562	9.66631	9.5718	9.54613	8.35107	8.25987	9.12975	9.33944	9.54345	9.20695
EFB1	I	142174	143160	+	EFB1	YAL003W	Translation elongation factor 1 beta; stimulates nucleotide exchange to regenerate EF-1 alpha-GTP for the next elongation cycle; part of the EF-1 complex, which facilitates binding of aminoacyl-tRNA to the ribosomal A site [Source:SGD;Acc:S000000003]	+	gene	Name match	0	14.3107	14.3488	14.3467	13.7181	13.367	13.4076	12.8168	12.9143	12.9032	14.7004	14.7424	14.7819	13.6598	13.6141	13.789	12.8127	12.8587	12.8056	13.7008	13.8718	13.9152	13.0333	13.2004	13.1138	12.7226	12.7706	12.8977	14.0896	14.0149	13.4145	13.287	13.0229	13.334
RPL32	II	45978	46370	+	RPL32	YBL092W	Protein component of the large (60S) ribosomal subunit, has similarity to rat L32 ribosomal protein; overexpression disrupts telomeric silencing [Source:SGD;Acc:S000000188]	+	gene	Name match	0	14.5797	14.1431	14.4227	13.7481	13.3059	13.5342	12.6718	12.8756	12.7198	14.471	14.2273	14.3493	13.2853	13.1133	13.2956	12.3646	12.4742	12.3416	13.0972	13.2913	13.5204	12.5455	12.6443	12.7606	12.1718	12.16	12.3474	13.806	13.7507	13.2769	13.0338	12.8426	13.2457
MOH1	II	126828	127244	+	MOH1	YBL049W	Protein of unknown function, has homology to kinase Snf7p; not required for growth on nonfermentable carbon sources; essential for survival in stationary phase [Source:SGD;Acc:S000000145]	+	gene	Name match	0	2.00306	2.57065	2.66292	6.6114	7.49017	7.40016	8.7065	8.58372	8.76214	3.69953	3.14021	0.680149	6.63472	6.04948	6.26461	8.441	8.75953	8.39667	5.86715	6.05799	6.44166	7.89418	8.04007	7.96102	8.56718	8.34763	8.37285	4.9686	4.61742	7.87314	7.76008	8.09951	7.83459
RRT1	II	127299	127610	+	RRT1	YBL048W	Identified in a screen for mutants with increased levels of rDNA transcription; dubious open reading frame unlikely to encode a protein, based on experimental and comparative sequence data [Source:SGD;Acc:S000000144]	+	gene	Name match	0	3.22545	0.763292	0.0779583	6.00135	6.86822	5.69294	8.1292	7.39506	7.48886	2.99909	2.94756	1.83215	5.94034	5.14902	4.80164	7.32309	7.74133	7.14761	5.38172	5.07411	5.48846	7.22989	7.18237	6.79581	7.6424	7.60513	7.09562	4.27672	3.5818	6.83019	6.80955	7.25978	6.89599
ECM13	II	136688	137461	+	ECM13	YBL043W	Non-essential protein of unknown function; induced by treatment with 8-methoxypsoralen and UVA irradiation [Source:SGD;Acc:S000000139]	+	gene	Name match	0	5.22545	3.93322	4.24788	6.96287	7.44692	6.93621	7.29147	7.16558	7.47334	2.32102	3.31013	2.41711	5.13626	5.74992	4.49908	5.17285	5.39632	5.43907	3.76023	4.38961	4.1038	6.80072	6.63672	6.80638	6.97202	7.11414	7.2464	6.72603	6.63491	7.57978	6.91125	7.80371	7.26945
URA7	II	143989	145728	-	URA7	YBL039C	Major CTP synthase isozyme (see also URA8), catalyzes the ATP-dependent transfer of the amide nitrogen from glutamine to UTP, forming CTP, the final step in de novo biosynthesis of pyrimidines; involved in phospholipid biosynthesis [Source:SGD;Acc:S000000135]	-	gene	Name match	0	12.4405	12.4863	12.5527	11.6056	11.5124	11.585	10.8713	11.0338	10.8742	12.1858	11.9572	12.1853	11.7945	11.762	11.7758	10.7349	11.061	10.9207	11.924	12.0628	11.8572	11.232	10.9954	11.091	10.6347	10.736	10.7424	12.0052	11.9711	11.1541	11.0194	10.7063	11.225
YBL029W	II	166134	167264	+	YBL029W	YBL029W	Non-essential protein of unknown function [Source:SGD;Acc:S000000125]	+	gene	Name match	0	6.09052	5.54465	5.63255	7.14574	7.00231	7.33562	7.47384	7.53642	7.22736	4.90598	5.8951	5.15408	6.02935	5.98359	5.76211	7.19033	6.86839	6.50779	4.45211	5.79171	6.21927	6.00186	6.67121	6.18408	8.11787	7.44385	7.16717	6.74621	6.68614	6.88464	6.79325	7.40705	7.01147
YRO2	II	343101	344135	+	YRO2	YBR054W	Protein of unknown function with similarity to archaeal rhodopsins; the authentic, non-tagged protein is detected in a phosphorylated state in highly purified mitochondria in high-throughput studies; transcriptionally regulated by Haa1p [Source:SGD;Acc:S000000258]	+	gene	Name match	0	6.56784	6.43572	6.24788	10.1033	11.0817	10.5751	11.1771	11.0384	10.7581	7.11803	7.72517	5.08008	8.91721	8.50891	7.79676	10.2468	10.1649	9.2664	9.66712	9.19328	9.47497	11.2643	11.1067	11.0576	11.7555	11.8101	11.7326	10.129	9.87734	10.9163	10.4443	10.9874	11.3435
HSP26	II	382030	382674	+	HSP26	YBR072W	Small heat shock protein (sHSP) with chaperone activity; forms hollow, sphere-shaped oligomers that suppress unfolded proteins aggregation; oligomer activation requires heat-induced conformational change; also has mRNA binding activity [Source:SGD;Acc:S000000276]	+	gene	Name match	0	4.32499	4.01122	4.32589	9.15856	9.7499	9.24565	11.4907	11.4746	11.7101	6.75398	8.23824	4.15408	9.38419	9.39821	8.99946	13.1922	12.4467	12.0581	9.04848	9.04169	9.36432	11.0257	11.2002	11.2092	12.4854	11.9738	12.1617	9.5188	9.31515	11.1326	11.2796	12.1707	11.7882
AAC3	II	415983	416906	+	AAC3	YBR085W	Mitochondrial inner membrane ADP/ATP translocator, exchanges cytosolic ADP for mitochondrially synthesized ATP; expressed under anaerobic conditions; similar to Pet9p and Aac1p; has roles in maintenance of viability and in respiration [Source:SGD;Acc:S000000289]	+	gene	Name match	0	7.52662	7.66416	7.54556	6.32328	6.39584	6.32616	5.93328	5.52999	5.8246	7.98777	7.76956	8.25842	6.92053	6.85684	6.82101	7.45192	7.13561	6.03572	7.82135	7.53063	7.5412	6.04085	5.85245	6.30826	5.61907	5.54855	5.30044	7.31775	7.14861	6.79813	6.69137	6.98592	6.98088
RFC5	II	423765	424829	+	RFC5	YBR087W	Subunit of heteropentameric Replication factor C (RF-C), which is a DNA binding protein and ATPase that acts as a clamp loader of the proliferating cell nuclear antigen (PCNA) processivity factor for DNA polymerases delta and epsilon [Source:SGD;Acc:S000000291]	+	gene	Name match	0	9.1046	9.051	9.14135	8.45732	8.54101	8.91428	8.33182	8.31509	8.15628	9.63571	9.60373	9.4542	9.02626	8.85684	8.86131	8.61619	8.60703	8.61095	8.92398	9.04783	9.21927	8.52971	8.57126	8.57254	8.24779	8.26224	8.03315	8.74119	8.6945	8.40188	8.14439	8.05359	8.30281
AGP2	II	499652	501442	-	AGP2	YBR132C	High affinity polyamine permease, preferentially uses spermidine over putrescine; expression is down-regulated by osmotic stress; plasma membrane carnitine transporter, also functions as a low-affinity amino acid permease [Source:SGD;Acc:S000000336]	-	gene	Name match	0	6.39538	6.77452	6.56981	7.69006	8.18263	8.29255	8.69495	8.22646	8.44181	6.92983	6.71006	6.66504	7.49437	7.28105	7.29263	8.27062	8.27184	8.21338	7.35442	7.22612	7.38508	8.36662	8.27124	7.8581	8.39012	8.63261	8.34226	6.98568	7.17873	8.14576	8.35619	8.57359	8.38298
RTC2	II	536575	537465	+	RTC2	YBR147W	Protein of unknown function; mutant produces large lipid droplets, is resistant to fluconazole, has decreased levels of rDNA transcription, growth defects on minimal media, and suppresses cdc13-1; detected in highly purified mitochondria; similar to /.../rotein coupled receptor from S. pombe [Source:SGD;Acc:S000000351]	+	gene	Name match	0	5.11854	4.46373	4.93594	6.96287	7.73585	7.9791	8.16872	7.95626	7.79994	2.58405	2.94756	3.83215	6.69036	5.73398	6.09998	7.79829	7.68529	7.49091	5.73222	5.84905	5.86461	7.13396	7.35495	7.2002	7.79941	7.59119	7.26826	5.48318	4.98779	7.45682	7.29382	7.37006	7.19145
YPC1	II	596115	597065	+	YPC1	YBR183W	Alkaline ceramidase that also has reverse (CoA-independent) ceramide synthase activity, catalyzes both breakdown and synthesis of phytoceramide; overexpression confers fumonisin B1 resistance [Source:SGD;Acc:S000000387]	+	gene	Name match	0	6.14602	5.71749	5.75038	7.85671	8.45941	8.44892	8.53562	8.42308	8.51182	4.80644	5.31013	4.53259	7.0838	6.402	6.09998	7.85421	8.25269	7.78196	6.38172	6.05799	6.79185	8.28371	8.19822	8.4226	8.89317	8.88197	8.72077	6.86169	7.22566	8.79813	8.33382	8.55449	8.70335
YBR201C-A	II	624493	624696	-	YBR201C-A	YBR201C-A	Putative protein of unknown function [Source:SGD;Acc:S000087085]	-	gene	Name match	0	5.11854	4.01122	5.16542	6.38278	7.19389	6.96088	7.60313	7.6415	7.59301	3.69953	5.1846	4.00208	6.00447	5.52753	5.91412	8.30313	7.63195	7.35298	5.38172	5.41515	5.76676	6.88885	6.82207	6.57872	7.69542	6.91592	7.36272	5.43427	5.34733	7.20504	7.41063	7.27986	7.28623
COS111	II	629168	631942	+	COS111	YBR203W	Protein required for resistance to the antifungal drug ciclopirox olamine; not related to the subtelomerically-encoded COS family; the authentic, non-tagged protein is detected in highly purified mitochondria in high-throughput studies [Source:SGD;Acc:S000000407]	+	gene	Name match	0	6.75795	6.53148	6.81942	7.89808	8.95016	8.79933	9.16034	9.00109	9.02145	6.22791	6.5496	5.96144	8.46276	8.10631	7.98451	9.00265	9.01008	8.88888	8.4435	8.29994	7.82261	9.29181	9.3443	9.07904	9.65965	9.60859	9.50989	6.8051	7.02806	9.09718	8.97225	9.06521	8.70335
THI2	II	700490	701842	-	THI2	YBR240C	Transcriptional activator of thiamine biosynthetic genes; interacts with regulatory factor Thi3p to control expression of thiamine biosynthetic genes with respect to thiamine availability; acts together with Pdc2p to respond to thiaminediphosphate d /.../ possibly as related to carbon source availability; zinc finger protein of the Zn(II)2Cys6 type [Source:SGD;Acc:S000000444]	-	gene	Name match	0	5.22545	4.28685	3.39989	6.14574	6.27385	6.07823	6.67548	6.55553	7.05049	3.80644	3.72517	2.41711	5.61841	5.39187	4.87759	6.48772	6.27501	6.46523	5.01399	5.38961	5.29142	5.94132	6.02237	6.26294	6.53013	6.45928	6.65592	5.74621	5.19061	6.77361	6.69137	6.97774	6.81738
YBR241C	II	702589	704055	-	YBR241C	YBR241C	Putative transporter, member of the sugar porter family; green fluorescent protein (GFP)-fusion protein localizes to the vacuolar membrane; YBR241C is not an essential gene [Source:SGD;Acc:S000000445]	-	gene	Name match	0	6.79314	7.11202	7.04374	8.24928	8.43748	8.04402	9.16034	8.92231	9.09171	7.28449	7.45309	6.80943	7.8869	8.18464	7.95851	9.63228	9.4631	9.17428	7.72513	7.5538	7.57773	8.27147	8.37949	8.5507	9.27043	9.0106	8.89245	8.04389	7.8635	8.94445	8.82967	8.82437	8.88227
GPX2	II	707528	708016	+	GPX2	YBR244W	Phospholipid hydroperoxide glutathione peroxidase induced by glucose starvation that protects cells from phospholipid hydroperoxides and nonphospholipid peroxides during oxidative stress [Source:SGD;Acc:S000000448]	+	gene	Name match	0	10.679	9.7334	10.3965	9.46251	9.10326	10.2494	8.58237	8.50727	8.6073	8.72701	9.00749	8.95627	7.93377	7.98696	8.26461	6.04411	6.2623	6.95804	9.26681	9.54515	9.6063	8.64176	8.85245	9.08556	7.6424	8.27538	8.4609	9.71584	9.81542	9.50106	9.58767	8.30295	8.31921
ARO4	II	716882	717994	-	ARO4	YBR249C	3-deoxy-D-arabino-heptulosonate-7-phosphate (DAHP) synthase, catalyzes the first step in aromatic amino acid biosynthesis and is feedback-inhibited by tyrosine or high concentrations of phenylalanine or tryptophan [Source:SGD;Acc:S000000453]	-	gene	Name match	0	12.3806	12.2524	12.24	11.9831	12.0259	11.7153	11.2467	11.3221	11.2475	12.8306	12.3615	12.5791	11.9575	11.676	11.9667	10.9087	11.2045	11.0441	11.0485	11.1974	11.2665	10.7728	10.8041	10.8312	10.2629	10.4105	10.4645	11.7525	11.7968	11.7179	11.4975	10.7155	11.1814
SAF1	II	762784	764697	-	SAF1	YBR280C	F-Box protein involved in proteasome-dependent degradation of Aah1p during entry of cells into quiescence; interacts with Skp1 [Source:SGD;Acc:S000000484]	-	gene	Name match	0	6.39538	6.70581	6.7784	7.30801	8.00231	7.69294	8.42804	8.28869	8.39729	7.46669	7.90176	7.15408	7.93047	7.78902	7.70071	8.78396	8.95387	8.73616	7.59118	7.40881	7.12369	8.25498	8.34073	8.28578	8.81831	8.71847	8.5349	6.98568	7.19651	8.3503	8.50625	8.85593	8.57611
YBR285W	II	773922	774356	+	YBR285W	YBR285W	Putative protein of unknown function; YBR285W is not an essential gene [Source:SGD;Acc:S000000489]	+	gene	Name match	0	3.4181	2.08522	2.88531	4.84088	5.15602	5.36364	6.10611	6.2618	6.09171	3.16901	2.46214	2.41711	5.22507	4.94257	4.59219	5.98522	5.61205	4.72538	3.76023	4.16722	4.68876	5.64492	5.56516	5.66255	5.94099	6.01321	5.96786	3.89821	4.25987	5.76534	5.6006	5.91063	5.31103
MAL31	II	802631	804475	-	MAL31	YBR298C	Maltose permease, high-affinity maltose transporter (alpha-glucoside transporter); encoded in the MAL3 complex locus; member of the 12 transmembrane domain superfamily of sugar transporters; functional in genomic reference strain S288C [Source:SGD;Acc:S000000502]	-	gene	Name match	0	6.00306	6.96297	6.36336	7.31566	8.27031	7.82643	8.44193	8.09333	8.60017	5.16901	5.1846	6.11755	7.49883	6.98359	7.14678	8.27882	8.22348	8.07021	8.21967	8.12142	7.82869	9.16518	9.02014	9.07029	9.15485	9.18081	9.04586	6.70557	7.01476	8.90548	8.72613	9.04187	8.8145
YCL076W	III	1392	2135	+	YCL076W	YCL076W	Dubious open reading frame unlikely to encode a protein, based on available experimental and comparative sequence data [Source:SGD;Acc:S000000581]	+	gene	Name match	0	0.266094	-0.388711	-0.0740448	2.56078	3.18639	3.24816	2.73688	1.72264	1.94196	-0.152914	-0.0117951	0.680149	1.48091	-0.909876	-0.407812	1.40026	2.44212	1.08152	-0.0922084	-0.569744	-0.218133	-0.187966	-0.469482	-0.443653	-0.904496	-0.247313	0.212975	0.424282	0.259871	3.32239	2.50374	2.84024	2.17353
YCL042W	III	50584	50943	+	YCL042W	YCL042W	Putative protein of unknown function; epitope-tagged protein localizes to the cytoplasm [Source:SGD;Acc:S000000547]	+	gene	Name match	0	5.77565	6.03008	5.39989	7.67228	7.89145	7.77867	8.30166	7.93209	8.22736	5.08655	5.94756	4.53259	6.19241	5.78129	5.94974	6.57018	6.51894	6.22107	7.18908	6.36362	6.48846	7.81203	8.23711	8.2082	8.51967	8.29271	8.75213	7.60971	7.48869	8.6909	8.49872	8.81063	8.32328
HSP30	III	156109	157107	-	HSP30	YCR021C	Hydrophobic plasma membrane localized, stress-responsive protein that negatively regulates the H(+)-ATPase Pma1p; induced by heat shock, ethanol treatment, weak organic acid, glucose limitation, and entry into stationary phase [Source:SGD;Acc:S000000615]	-	gene	Name match	0	5.97269	4.97275	4.47028	9.59734	10.2677	9.81464	10.4465	10.4649	10.1934	11.1463	12.5133	8.40201	8.47639	8.69334	7.94092	11.8435	11.6332	10.958	6.97866	6.40244	6.93387	10.1552	10.2954	10.3386	12.3186	12.274	12.0207	7.50702	7.96031	10.5343	9.74745	11.5334	11.7753
KIN82	III	274404	276566	+	KIN82	YCR091W	Putative serine/threonine protein kinase implicated in the regulation of phospholipid asymmetry through the activation of phospholipid translocases (flippases) Lem3p-Dnf1p/Dnf2p; similar to Fpk1p [Source:SGD;Acc:S000000687]	+	gene	Name match	0	6.60792	6.70581	6.85932	7.57997	8.04437	7.92998	7.95282	7.9174	8.15628	6.39141	5.99819	6.85452	7.3733	7.08762	7.55219	8.35445	8.07512	8.09554	7.62965	7.28962	7.20999	8.0928	8.17437	7.98447	8.55289	8.38042	8.29512	7.44665	7.19061	8.51715	8.34225	8.3979	8.28623
YDL241W	IV	20635	21006	+	YDL241W	YDL241W	Putative protein of unknown function; YDL241W is not an essential gene [Source:SGD;Acc:S000002400]	+	gene	Name match	0	7.72188	7.28685	7.76446	7.39728	7.11713	7.91744	6.30166	6.52999	6.35135	6.90598	7.34966	7.51865	6.81003	7.21367	7.01004	6.08208	5.88506	5.57337	7.42612	7.61568	7.48076	7.2383	7.31188	7.08339	6.23506	6.26224	6.4028	6.43427	6.96723	8.01588	7.88071	6.64759	6.93906
YDL199C	IV	101290	103353	-	YDL199C	YDL199C	Putative transporter, member of the sugar porter family [Source:SGD;Acc:S000002358]	-	gene	Name match	0	5.81042	5.87182	5.88531	6.77579	7.47179	7.41808	7.78854	7.68264	7.84885	6.53825	6.07094	6.11755	7.48541	6.98359	7.42508	8.06322	8.50821	8.22107	6.6745	6.37668	6.1818	7.68855	7.69375	7.63316	7.92839	7.78733	7.67241	6.59865	5.94637	7.77361	7.7132	7.84474	7.66538
LYS20	IV	133437	134723	+	LYS20	YDL182W	Homocitrate synthase isozyme, catalyzes the condensation of acetyl-CoA and alpha-ketoglutarate to form homocitrate, which is the first step in the lysine biosynthesis pathway; highly similar to the other isozyme, Lys21p [Source:SGD;Acc:S000002341]	+	gene	Name match	0	12.4982	12.3655	12.4391	11.572	11.8245	11.3544	11.0782	11.2982	11.1119	11.6483	11.2237	11.3567	10.7806	10.6897	11.0053	9.5261	10.3743	10.2855	10.8321	10.7801	10.6879	10.2776	10.4189	10.4166	9.46837	9.68605	9.73458	11.0213	10.9305	11.0955	11.0062	9.77806	9.87812
UGX2	IV	158064	158735	-	UGX2	YDL169C	Protein of unknown function, transcript accumulates in response to any combination of stress conditions [Source:SGD;Acc:S000002328]	-	gene	Name match	0	4.22545	3.67018	3.7784	6.21285	6.04437	6.1006	6.86616	7.04457	7.3849	3.69953	3.59964	3.63951	6.28827	5.92863	5.96723	7.48772	7.62203	7.54095	5.26925	5.55954	5.51883	6.60645	7.14195	7.13461	7.21445	7.13351	7.05846	5.74621	5.46932	7.31108	7.26455	7.47831	6.93906
ATG9	IV	184925	187918	+	ATG9	YDL149W	Transmembrane protein involved in forming Cvt and autophagic vesicles; cycles between the phagophore assembly site (PAS) and other cytosolic punctate structures, not found in autophagosomes; may be involved in membrane delivery to the PAS [Source:SGD;Acc:S000002308]	+	gene	Name match	0	6.50556	6.85076	6.80588	7.5736	7.90064	7.48762	8.26566	7.93209	8.12684	7.49893	7.648	7.69013	7.91721	7.82709	8.01425	8.92643	8.86839	8.87268	7.81468	7.76217	7.68206	8.45228	8.25617	8.2201	8.94725	8.88768	8.57492	7.3707	7.21987	8.18967	8.47081	8.68573	8.32328
TMA17	IV	264512	264964	-	TMA17	YDL110C	Protein of unknown function that associates with ribosomes; heterozygous deletion demonstrated increases in chromosome instability in a rad9 deletion background; protein abundance is decreased upon intracellular iron depletion [Source:SGD;Acc:S000002268]	-	gene	Name match	0	7.91794	7.06707	7.20724	9.01316	8.97864	9.11715	9.68525	9.89507	9.88594	7.49094	7.43483	6.9819	9.21155	8.88959	8.77706	9.92643	10.0374	9.70266	8.22972	8.44024	8.70536	9.29181	9.88953	9.85937	10.276	9.90751	9.92722	8.57629	8.49109	9.40587	9.54083	9.61503	9.41384
NDE2	IV	303211	304848	+	NDE2	YDL085W	Mitochondrial external NADH dehydrogenase, catalyzes the oxidation of cytosolic NADH; Nde1p and Nde2p are involved in providing the cytosolic NADH to the mitochondrial respiratory chain [Source:SGD;Acc:S000002243]	+	gene	Name match	0	2.00306	2.57065	1.07796	5.84088	6.55562	6.20752	7.50947	7.89756	7.85485	1.99909	2.14021	1.83215	5.74395	5.70156	4.87759	8.14172	8.17004	7.58535	5.18908	4.97458	5.57773	6.84546	7.02237	6.83763	7.32912	7.11414	7.49838	5.27672	5.30427	6.71471	6.78503	7.13302	6.82888
MRK1	IV	312951	314748	-	MRK1	YDL079C	Glycogen synthase kinase 3 (GSK-3) homolog; one of four GSK-3 homologs in S. cerevisiae that function to activate Msn2p-dependent transcription of stress responsive genes and that function in protein degradation [Source:SGD;Acc:S000002237]	-	gene	Name match	0	5.84436	5.64594	5.39989	6.8087	7.47179	7.69294	7.82434	7.48419	7.72332	5.80644	5.46214	5.83215	6.63472	6.18464	6.69022	7.9952	7.49197	7.37154	6.39964	6.63754	6.42572	7.53995	7.99086	7.63316	8.09268	7.81758	7.83503	6.35764	6.29329	8.40986	8.16037	8.18365	8.12772
LHP1	IV	363952	364779	+	LHP1	YDL051W	RNA binding protein required for maturation of tRNA and U6 snRNA precursors; acts as a molecular chaperone for RNAs transcribed by polymerase III; homologous to human La (SS-B) autoantigen [Source:SGD;Acc:S000002209]	+	gene	Name match	0	11.6336	11.3972	11.8511	10.7834	10.6431	11.2197	10.0974	10.3529	10.1708	11.5556	11.4514	11.6994	10.8852	10.8481	10.9904	10.0691	10.0824	10.0745	10.8205	11.2148	10.9952	10.3942	10.6066	10.5125	9.78463	9.90469	9.93749	10.9305	10.9398	10.6471	10.5578	10.0872	10.4727
STP4	IV	366739	368211	-	STP4	YDL048C	Protein containing a Kruppel-type zinc-finger domain; has similarity to Stp1p, Stp2p, and Stp3p [Source:SGD;Acc:S000002206]	-	gene	Name match	0	8.89788	7.25515	7.24788	10.0013	10.2605	9.61933	10.0618	10.2472	10.1244	5.88173	6.67937	6.15408	7.81362	8.59307	7.99307	8.66078	8.71358	8.78888	8.59118	8.49814	9.32833	9.68855	10.0213	9.71117	10.7056	10.5267	10.6714	10.3194	10.336	10.1521	9.63073	10.3856	10.6379
GPD1	IV	411825	413000	+	GPD1	YDL022W	NAD-dependent glycerol-3-phosphate dehydrogenase, key enzyme of glycerol synthesis, essential for growth under osmotic stress; expression regulated by high-osmolarity glycerol response pathway; homolog of Gpd2p [Source:SGD;Acc:S000002180]	+	gene	Name match	0	9.52923	9.36506	8.94214	10.9623	10.8476	10.8002	10.6774	10.6841	10.6851	9.53047	10.2734	8.75697	9.6428	9.84575	9.80529	10.4851	10.4158	10.0843	9.58336	9.35869	9.69542	10.0963	10.4745	10.4963	11.2462	11.0513	11.0332	10.3626	10.2954	10.9837	10.7078	10.895	10.9718
GPM2	IV	413953	414888	+	GPM2	YDL021W	Homolog of Gpm1p phosphoglycerate mutase, which converts 3-phosphoglycerate to 2-phosphoglycerate in glycolysis; may be non-functional derivative of a gene duplication event [Source:SGD;Acc:S000002179]	+	gene	Name match	0	5.17299	4.57065	4.72181	7.42585	8.09728	7.93621	8.24995	8.40914	8.3039	4.85707	5.72517	2.41711	8.06286	7.83458	7.59781	9.03688	8.64424	8.33182	7.43483	7.47708	7.72829	8.77493	9.09403	8.76634	9.59635	9.38851	9.39785	7.35764	7.54527	9.02457	8.24071	8.1145	8.13237
YDR018C	IV	482670	483860	-	YDR018C	YDR018C	Probable membrane protein with three predicted transmembrane domains; homologous to Ybr042cp, similar to C. elegans F55A11.5 and maize 1-acyl-glycerol-3-phosphate acyltransferase [Source:SGD;Acc:S000002425]	-	gene	Name match	0	3.00306	3.22272	2.66292	5.8827	6.96775	6.5045	7.1177	7.02642	7.03999	3.32102	3.84065	2.83215	6.5513	6.12477	6.2504	7.30715	7.00436	6.87594	5.45211	5.22612	5.06315	6.5535	6.60138	6.66255	6.69542	6.90469	6.99433	5.9686	5.3684	7.03664	7.0133	6.93616	6.70958
YDR034W-B	IV	521314	521469	+	YDR034W-B	YDR034W-B	Predicted tail-anchored plasma membrane protein containing a conserved CYSTM module; related proteins in other organisms may be involved in response to stress; green fluorescent protein (GFP)-fusion protein localizes to the cell periphery [Source:SGD;Acc:S000007234]	+	gene	Name match	0	2.4181	-0.388711	1.66292	5.33838	5.45941	6.12263	6.62765	6.78873	6.6424	1.58405	3.46214	1.83215	4.36844	4.28652	4.29263	5.24156	4.96568	4.9395	3.22972	2.90419	4.02133	5.45589	6.12546	5.5157	6.00239	6.01321	6.04586	3.89821	3.5818	6.95902	6.97767	6.91063	6.02152
KRS1	IV	525440	527215	+	KRS1	YDR037W	Lysyl-tRNA synthetase [Source:SGD;Acc:S000002444]	+	gene	Name match	0	13.5304	13.5645	13.4182	12.9867	12.8101	12.5463	12.0566	12.1001	12.0416	13.7753	13.6274	13.7475	12.612	12.8402	12.9771	11.8043	11.9337	11.9613	12.3604	12.3401	12.3329	11.8962	11.6867	11.7592	11.1932	11.359	11.423	12.9769	13.0534	12.221	12.232	11.793	12.2391
FMP16	IV	588098	588379	-	FMP16	YDR070C	Putative protein of unknown function; proposed to be involved in responding to conditions of stress; the authentic, non-tagged protein is detected in highly purified mitochondria in high-throughput studies [Source:SGD;Acc:S000002477]	-	gene	Name match	0	3.22545	1.34825	3.53739	6.24527	6.55562	6.83312	8.61544	8.90751	8.81848	3.58405	3.72517	3.15408	5.92717	5.95637	4.91412	9.18162	8.68052	8.11219	5.3452	5.53646	5.97826	7.09744	7.84743	7.49625	9.18031	8.55574	8.54836	5.38364	5.87458	7.56557	7.51373	8.31921	7.74034
ARX1	IV	655686	657467	-	ARX1	YDR101C	Shuttling pre-60S factor; involved in the biogenesis of ribosomal large subunit biogenesis; interacts directly with Alb1; responsible for Tif6 recycling defects in absence of Rei1; associated with the ribosomal export complex [Source:SGD;Acc:S000002508]	-	gene	Name match	0	11.4039	11.6922	11.425	10.7083	10.6816	10.2381	10.343	10.151	10.1441	11.1348	10.8817	11.2844	10.9453	10.9836	11.0289	10.0113	10.2962	10.2043	11.393	11.3599	11.4701	10.7611	10.4858	10.5381	9.98577	10.2039	10.1816	11.2192	11.0999	10.1497	10.0256	9.84474	10.311
MKC7	IV	744311	746101	-	MKC7	YDR144C	GPI-anchored aspartyl protease, member of the yapsin family of proteases involved in cell wall growth and maintenance; shares functions with Yap3p and Kex2p [Source:SGD;Acc:S000002551]	-	gene	Name match	0	10.5002	10.7406	10.7801	10.2543	10.1201	9.93154	9.44424	9.58217	9.60017	11.2387	11.0441	11.3567	10.5481	10.7425	10.681	9.57185	9.56106	9.87431	10.3301	10.2396	10.2388	10.087	9.766	9.91047	9.31588	9.56469	9.58584	10.3461	10.2471	9.97524	10.0282	9.28318	9.72042
TRM82	IV	784871	786205	+	TRM82	YDR165W	Catalytic subunit of a tRNA methyltransferase complex; Trm8p and Trm82p comprise an enzyme that catalyzes a methyl-transfer from S-adenosyl-l-methionine to the N(7) atom of guanine at position 46 in tRNA; Trm8 lacks catalytic activity if not bound t /.../2p [Source:SGD;Acc:S000002572]	+	gene	Name match	0	10.7756	10.9156	10.8789	9.98344	9.92561	9.87265	9.44193	9.43688	9.39523	10.5489	10.346	10.5736	10.1125	10.1632	10.1544	9.42632	9.48788	9.50043	10.4305	10.5343	10.531	9.8835	9.7035	9.664	9.22479	9.37433	9.29512	10.3626	10.3179	9.44522	9.36862	9.28152	9.5416
MTH1	IV	1014401	1015702	-	MTH1	YDR277C	Negative regulator of the glucose-sensing signal transduction pathway, required for repression of transcription by Rgt1p; interacts with Rgt1p and the Snf3p and Rgt2p glucose sensors; phosphorylated by Yck1p, triggering Mth1p degradation [Source:SGD;Acc:S000002685]	-	gene	Name match	0	7.46249	7.80769	7.43551	8.46423	9.23805	9.11166	9.08561	9.09768	9.09171	5.12837	5.31013	6.76289	8.173	8.20502	8.36697	9.25616	8.61455	8.67211	8.64851	8.471	8.29142	9.97191	10.1824	9.8077	9.97048	9.72007	9.61172	7.31775	7.72748	9.14576	8.89987	9.20481	9.38882
HXT7	IV	1154216	1155928	-	HXT7	YDR342C	High-affinity glucose transporter of the major facilitator superfamily, nearly identical to Hxt6p, expressed at high basal levels relative to other HXTs, expression repressed by high glucose levels [Source:SGD;Acc:S000002750]	-	gene	Name match	0	9.68019	9.43218	9.53329	11.4818	12.2787	12.3734	12.7149	12.4687	12.2868	10.1219	10.619	9.00208	10.2564	9.89138	9.85897	12.3489	12.1421	11.3079	10.786	10.7893	11.7087	12.2799	12.3679	12.1585	13.0676	12.9159	12.7001	11.2602	11.0608	12.3463	12.0126	12.4131	12.786
HXT6	IV	1159608	1161320	-	HXT6	YDR343C	High-affinity glucose transporter of the major facilitator superfamily, nearly identical to Hxt7p, expressed at high basal levels relative to other HXTs, repression of expression by high glucose requires SNF3 [Source:SGD;Acc:S000002751]	-	gene	Name match	0	9.79096	9.49291	9.77319	11.4434	12.2278	12.2877	12.6302	12.2666	12.1028	9.99627	10.4011	8.79794	10.2224	9.70667	9.83179	12.2567	12.0418	11.131	10.7715	10.7459	11.5174	12.2367	12.2299	12.0367	12.9152	12.8086	12.5433	11.053	11.0575	12.2711	11.9377	12.2759	12.626
ATO3	IV	1241204	1242031	-	ATO3	YDR384C	Plasma membrane protein, regulation pattern suggests a possible role in export of ammonia from the cell; phosphorylated in mitochondria; member of the TC 9.B.33 YaaH family of putative transporters [Source:SGD;Acc:S000002792]	-	gene	Name match	0	10.2869	10.2093	10.3795	8.57997	8.58442	8.55801	8.23938	8.16972	8.13179	9.27986	9.03503	10.379	8.38298	8.64939	9.08404	7.2665	7.60703	7.36692	10.0052	9.79658	9.81498	9.21291	9.20412	8.98215	7.75728	7.99215	7.89948	8.9686	9.1562	9.0571	8.84754	8.15131	8.20915
JIP4	IV	1407464	1410094	-	JIP4	YDR475C	Protein of unknown function; previously annotated as two separate ORFs, YDR474C and YDR475C, which were merged as a result of corrections to the systematic reference sequence [Source:SGD;Acc:S000002883]	-	gene	Name match	0	8.1392	8.10314	8.27763	8.63606	8.69154	8.5003	8.73312	8.79945	8.73638	8.46669	8.97941	8.44686	8.08082	8.40452	8.33028	9.00759	8.82798	8.82467	8.22972	8.17097	7.77936	8.38189	8.65119	8.48971	9.18164	9.11658	9.16426	8.6531	8.57954	8.87314	8.69795	9.31921	9.33138
SAM2	IV	1453310	1454464	-	SAM2	YDR502C	S-adenosylmethionine synthetase, catalyzes transfer of the adenosyl group of ATP to the sulfur atom of methionine; one of two differentially regulated isozymes (Sam1p and Sam2p) [Source:SGD;Acc:S000002910]	-	gene	Name match	0	10.6457	11.0377	10.5897	10.1818	9.70864	9.3497	9.16314	9.27146	9.35347	11.8407	11.6584	11.7102	9.83846	9.95551	10.087	9.70556	9.54147	9.52031	10.1001	9.99059	10.2077	9.16959	9.05321	9.16983	8.98729	8.85597	8.91688	10.2363	10.2606	9.53671	9.46696	9.39636	9.4846
STL1	IV	1508005	1509714	+	STL1	YDR536W	Glycerol proton symporter of the plasma membrane, subject to glucose-induced inactivation, strongly but transiently induced when cells are subjected to osmotic shock [Source:SGD;Acc:S000002944]	+	gene	Name match	0	1.4181	1.34825	-0.0740448	3.92335	3.84936	3.24816	5.67548	6.00804	5.8727	2.32102	0.140208	0.680149	1.74395	2.56405	0.592188	3.98522	4.5714	4.96416	0.0597947	-0.417741	-0.06613	3.71892	2.48988	2.29331	4.00239	3.71204	4.30044	2.16125	1.25987	4.74866	4.94853	5.44905	4.98088
POT1	IX	40191	41444	-	POT1	YIL160C	3-ketoacyl-CoA thiolase with broad chain length specificity, cleaves 3-ketoacyl-CoA into acyl-CoA and acetyl-CoA during beta-oxidation of fatty acids [Source:SGD;Acc:S000001422]	-	gene	Name match	0	0.266094	-0.236708	1.07796	4.14574	4.68889	4.53766	6.32184	6.71132	6.72332	-0.00091064	0.140208	0.832152	2.48091	2.94257	2.17715	4.98522	5.94992	5.87594	2.05979	2.16722	2.93387	3.71892	3.14195	4.83763	5.00239	4.65958	4.3829	3.74621	3.78343	6.58918	6.61922	7.27986	6.65895
GUT2	IX	51759	53708	-	GUT2	YIL155C	Mitochondrial glycerol-3-phosphate dehydrogenase; expression is repressed by both glucose and cAMP and derepressed by non-fermentable carbon sources in a Snf1p, Rsf1p, Hap2/3/4/5 complex dependent manner [Source:SGD;Acc:S000001417]	-	gene	Name match	0	7.83595	7.99211	7.55369	9.50329	9.85882	9.67442	10.4973	10.302	10.4517	8.37847	8.0944	8.10828	9.95502	9.76078	9.79554	10.1361	10.7373	10.6466	9.06542	9.07811	8.95901	9.93357	10.1673	9.97514	10.3751	10.2644	10.4774	8.85241	8.61302	9.96895	10.1484	9.91706	9.71424
OM45	IX	93619	94800	+	OM45	YIL136W	Protein of unknown function, major constituent of the mitochondrial outer membrane; located on the outer (cytosolic) face of the outer membrane [Source:SGD;Acc:S000001398]	+	gene	Name match	0	7.50556	7.498	7.54556	9.42938	9.53364	9.8694	10.6083	10.91	10.8092	8.03251	8.26433	7.46151	9.57049	9.12935	9.01845	10.6833	10.9173	10.3887	8.82467	8.79171	8.71195	10.0635	10.5796	10.4889	11.2676	10.8509	11.0308	8.82421	8.97583	10.2568	10.1809	10.5155	10.1992
SGA1	IX	178004	179653	+	SGA1	YIL099W	Intracellular sporulation-specific glucoamylase involved in glycogen degradation; induced during starvation of a/a diploids late in sporulation, but dispensable for sporulation [Source:SGD;Acc:S000001361]	+	gene	Name match	0	3.4181	2.76329	3.07796	5.7307	6.49625	6.20752	7.69107	7.41613	7.79994	3.69953	3.72517	3.15408	4.85942	4.82709	4.63658	6.88138	6.56106	6.70357	5.22972	4.79171	4.3933	6.84546	6.72692	6.66255	7.23505	7.13351	7.27906	5.82421	5.56365	7.96985	8.1086	8.67818	8.09
YIL082W	IX	205635	206507	+	YIL082W	YIL082W	Retrotransposon TYA Gag gene co-transcribed with TYB Pol; translated as TYA or TYA-TYB polyprotein; Gag is a nucleocapsid protein that is the structural constituent of virus-like particles (VLPs); similar to retroviral Gag [Source:SGD;Acc:S000001344]	+	gene	Name match	0	0.266094	-0.388711	2.07796	4.07535	5.15602	4.98512	4.39984	4.89256	5.15141	-0.152914	-0.0117951	0.680149	3.91387	3.04948	3.98451	4.90276	4.5714	5.73973	-0.0922084	1.58226	-0.218133	2.61939	-0.469482	1.70835	2.26543	3.36412	1.79794	7.31775	7.37361	6.16788	6.96317	6.23256	6.64602
PIG2	IX	271161	272777	+	PIG2	YIL045W	Putative type-1 protein phosphatase targeting subunit that tethers Glc7p type-1 protein phosphatase to Gsy2p glycogen synthase [Source:SGD;Acc:S000001307]	+	gene	Name match	0	6.64692	6.54465	6.60152	7.31566	7.65671	7.51286	8.04066	7.87746	7.99181	6.68559	6.90839	6.73904	7.48091	7.35587	7.54056	8.53981	8.47003	8.28609	7.42612	7.15211	7.24675	7.91007	8.27124	7.94197	8.77674	8.57712	8.2186	7.05202	7.05429	8.16474	8.11189	8.85147	8.64276
PKP1	IX	275108	276292	-	PKP1	YIL042C	Mitochondrial protein kinase involved in negative regulation of pyruvate dehydrogenase complex activity by phosphorylating the ser-133 residue of the Pda1p subunit; acts in concert with kinase Pkp2p and phosphatases Ptc5p and Ptc6p [Source:SGD;Acc:S000001304]	-	gene	Name match	0	6.86104	6.93322	6.93594	7.62379	7.87289	7.83978	8.31682	8.31135	8.35559	6.71333	7.0944	7.15408	7.81719	7.88959	7.93648	8.39272	8.42511	8.52239	7.41735	7.2827	7.19126	7.94132	8.06623	8.24751	8.49638	8.42825	8.3474	7.39646	7.33669	8.20504	8.15718	8.34486	7.98088
SQT1	IX	378486	379781	+	SQT1	YIR012W	Essential protein involved in a late step of 60S ribosomal subunit assembly or modification; contains multiple WD repeats; interacts with Qsr1p in a two-hybrid assay [Source:SGD;Acc:S000001451]	+	gene	Name match	0	11.328	11.199	11.2277	10.6444	10.6635	10.586	10.3356	10.4291	10.3609	11.0625	10.9257	11.0848	10.9619	11.0563	11.1289	10.2119	10.5513	10.4336	10.947	11.0605	10.9952	10.6048	10.5003	10.5245	10.0336	10.0709	10.2186	10.9686	10.9933	10.6404	10.5788	10.2022	10.4271
YPS6	IX	430498	432111	-	YPS6	YIR039C	Putative GPI-anchored aspartic protease, member of the yapsin family of proteases involved in cell wall growth and maintenance [Source:SGD;Acc:S000001478]	-	gene	Name match	0	6.25099	6.10314	6.07796	8.18387	8.72813	8.39112	9.19083	9.01496	9.25711	6.02146	5.6948	5.00208	8.61841	8.08762	7.99307	9.13271	9.03271	9.10666	7.68185	7.35044	7.30019	8.69468	8.60138	8.70835	9.19222	9.07211	9.11686	7.67432	7.21987	9.08395	9.06683	8.85816	8.70335
YEL073C	V	7230	7553	-	YEL073C	YEL073C	Putative protein of unknown function; located adjacent to ARS503 and the telomere on the left arm of chromosome V; regulated by inositol/choline [Source:SGD;Acc:S000000799]	-	gene	Name match	0	3.4181	3.34825	3.53739	4.00135	5.43432	5.1657	5.67548	5.21449	5.46552	2.80644	2.14021	2.83215	4.8869	4.32959	4.17715	5.36988	5.11455	5.47384	3.96669	3.90419	3.1038	5.13396	5.23711	4.95628	5.6033	5.36412	5.02033	4.38364	4.16676	5.81425	5.90367	6.21875	5.82888
DLD3	V	16355	17845	+	DLD3	YEL071W	D-lactate dehydrogenase, part of the retrograde regulon which consists of genes whose expression is stimulated by damage to mitochondria and reduced in cells grown with glutamate as the sole nitrogen source, located in the cytoplasm [Source:SGD;Acc:S000000797]	+	gene	Name match	0	12.0588	12.3324	12.0923	12.1575	11.9488	11.9911	11.3735	11.4966	11.2611	12.9989	12.853	12.2352	11.8223	11.8481	11.7752	11.2829	11.4903	10.9387	12.0421	11.9163	11.823	11.4263	11.4647	11.4728	10.6254	10.9409	10.7326	11.0005	11.0777	11.2737	11.2605	10.6482	10.5546
DSF1	V	19589	21097	+	DSF1	YEL070W	Deletion suppressor of mpt5 mutation [Source:SGD;Acc:S000000796]	+	gene	Name match	0	3.58802	4.46373	4.88531	6.17969	6.88683	6.97305	7.65176	7.44374	7.6073	3.45852	3.72517	1.83215	4.96634	4.88598	5.11575	6.94458	6.58167	6.40345	4.70365	4.22612	4.3933	6.27147	6.04007	6.36656	6.17232	6.45928	6.3215	4.89821	4.87458	8.12975	7.85738	8.25302	7.72812
SIT1	V	27657	29543	+	SIT1	YEL065W	Ferrioxamine B transporter, member of the ARN family of transporters that specifically recognize siderophore-iron chelates; transcription is induced during iron deprivation and diauxic shift; potentially phosphorylated by Cdc28p [Source:SGD;Acc:S000000791]	+	gene	Name match	0	9.36354	10.958	10.7574	9.16916	9.31739	9.41585	10.267	10.0057	9.99453	10.0311	10.1598	10.5584	10.4977	10.8986	10.9453	10.1673	10.3063	10.5141	11.4559	10.8414	10.5028	10.0564	9.60436	9.63613	8.90125	8.94086	8.53039	9.21291	9.0494	10.0764	10.146	9.19074	8.93906
PAU2	V	63728	64090	+	PAU2	YEL049W	Member of the seripauperin multigene family encoded mainly in subtelomeric regions, active during alcoholic fermentation, regulated by anaerobiosis, negatively regulated by oxygen, repressed by heme [Source:SGD;Acc:S000000775]	+	gene	Name match	0	0.418098	2.34825	0.0779583	4.6114	4.81088	4.72209	5.36137	5.55553	5.74932	2.32102	1.14021	0.832152	4.28827	4.19632	3.67965	4.90276	5.08598	5.2108	2.86715	3.38961	2.2558	4.397	4.72692	4.79581	4.65009	5.03397	5.16717	3.16125	3.90373	5.47214	5.77676	5.84024	5.24392
YEF1	V	75944	77431	+	YEF1	YEL041W	ATP-NADH kinase; phosphorylates both NAD and NADH; homooctameric structure consisting of 60-kDa subunits; sequence similarity to Utr1p and Pos5p; overexpression complements certain pos5 phenotypes [Source:SGD;Acc:S000000767]	+	gene	Name match	0	5.17299	5.40715	5.39989	5.96287	6.40878	6.30705	7.26044	6.78873	7.21809	5.69953	5.84065	4.91962	6.72122	6.34016	6.41237	7.50179	7.24302	7.01816	6.41735	6.09005	5.48846	6.7309	6.60138	6.80638	7.42193	7.28839	7.3215	5.86169	5.59972	6.67995	6.75167	7.08817	7.01147
CYC7	V	79636	79977	-	CYC7	YEL039C	Cytochrome c isoform 2, expressed under hypoxic conditions; electron carrier of the mitochondrial intermembrane space that transfers electrons from ubiquinone-cytochrome c oxidoreductase to cytochrome c oxidase during cellular respiration [Source:SGD;Acc:S000000765]	-	gene	Name match	0	5.66603	4.40715	4.24788	6.86195	7.08524	7.67815	7.72177	7.62953	7.79994	5.42535	5.78406	4.73904	7.1015	6.29741	6.33365	7.87058	7.86839	7.09833	6.18908	6.45262	6.95624	7.99194	8.05756	8.29706	8.50277	8.43607	8.30573	5.43427	6.04123	7.65778	7.49872	7.87586	7.76449
SNU13	V	101943	102323	+	SNU13	YEL026W	RNA binding protein, part of U3 snoRNP involved in rRNA processing, part of U4/U6-U5 tri-snRNP involved in mRNA splicing, similar to human 15.5K protein [Source:SGD;Acc:S000000752]	+	gene	Name match	0	11.9244	11.7309	11.6258	11.1436	10.9154	10.97	10.4873	10.2991	10.4147	12.0869	12.0565	12.4176	11.5346	11.6433	11.6349	10.6576	10.7903	10.6651	11.2692	11.317	11.7152	10.8351	10.6719	10.8376	10.1856	10.3034	10.3804	11.3796	11.1302	10.8567	10.6859	10.404	10.7904
UBC8	V	131772	132551	+	UBC8	YEL012W	Ubiquitin-conjugating enzyme that negatively regulates gluconeogenesis by mediating the glucose-induced ubiquitination of fructose-1,6-bisphosphatase (FBPase); cytoplasmic enzyme that catalyzes the ubiquitination of histones in vitro [Source:SGD;Acc:S000000738]	+	gene	Name match	0	7.17299	7.12084	7.30678	8.21285	8.57584	8.96088	8.9068	9.04457	8.89325	7.6138	7.8951	7.11755	8.35374	8.07818	8.15824	9.00512	8.94197	8.93014	7.80126	7.91318	8.02133	8.9127	9.03125	8.99837	9.22865	8.95726	9.05847	7.70557	7.85606	8.64432	8.68696	8.94248	8.66858
GLC3	V	133120	135234	+	GLC3	YEL011W	Glycogen branching enzyme, involved in glycogen accumulation; green fluorescent protein (GFP)-fusion protein localizes to the cytoplasm in a punctate pattern [Source:SGD;Acc:S000000737]	+	gene	Name match	0	6.09052	6.06707	6.12235	7.99183	8.80355	8.77867	9.33679	9.05131	9.3061	5.72701	5.78406	6.11755	7.86289	7.53675	7.517	10.154	9.95881	9.36577	8.04279	7.37668	7.73477	9.13846	9.50589	9.05708	10.1046	9.76267	9.63714	7.30421	7.39942	9.76844	9.41863	10.0565	10.1859
NUG1	V	162723	164285	+	NUG1	YER006W	GTPase that associates with nuclear 60S pre-ribosomes, required for export of 60S ribosomal subunits from the nucleus [Source:SGD;Acc:S000000808]	+	gene	Name match	0	11.744	11.7874	11.738	11.0725	11.0598	10.9424	10.6794	10.724	10.6197	11.6834	11.4593	11.907	11.3715	11.3196	11.3748	10.4012	10.6356	10.6308	11.167	11.3296	11.2541	10.7771	10.7194	10.714	10.1165	10.2412	10.3665	11.3253	11.3609	10.7136	10.6714	10.4192	10.7801
PHM8	V	225889	226854	+	PHM8	YER037W	Lysophosphatidic acid (LPA) phosphatase involved in LPA hydrolysis in response to phosphate starvation; phosphatase activity is soluble and Mg2+ dependent; expression is induced by low phosphate levels and by inactivation of Pho85p [Source:SGD;Acc:S000000839]	+	gene	Name match	0	6.72188	5.97275	5.83285	8.64824	9.01506	9.37973	9.1177	9.32997	9.08407	4.80644	5.38814	3.41711	6.94689	6.26449	5.78201	7.46635	7.81716	7.0588	8.18392	8.13685	8.56687	9.7807	10.0011	9.73626	9.86452	9.86759	9.90646	8.91168	8.68614	9.77051	9.4861	9.3825	9.35145
HVG1	V	228456	229205	-	HVG1	YER039C	Protein of unknown function, has homology to Vrg4p [Source:SGD;Acc:S000000841]	-	gene	Name match	0	4.4181	4.28685	4.24788	5.50831	6.15602	5.6632	6.86616	6.66515	6.81233	3.80644	4.84065	3.41711	5.61841	5.58198	5.2069	6.60971	6.50821	6.8953	5.05979	4.83019	4.74122	6.02149	6.14195	5.43627	6.22479	6.5629	6.47976	5.16125	4.25987	6.33362	6.07528	6.84923	6.35939
YER039C-A	V	229263	229481	-	YER039C-A	YER039C-A	Putative protein of unknown function; YER039C-A is not an essential gene [Source:SGD;Acc:S000007226]	-	gene	Name match	0	2.74003	1.76329	2.07796	3.56078	3.84936	4.07823	4.61135	5.08019	4.46552	2.32102	2.72517	1.83215	3.68254	2.82709	3.05162	4.20761	4.52958	4.16898	1.64476	3.2827	2.74123	2.98196	4.38296	3.51571	4.65009	4.15262	4.3829	2.16125	2.25987	4.36679	4.08871	4.94458	4.8516
MXR1	V	234937	235491	+	MXR1	YER042W	Methionine-S-sulfoxide reductase, involved in the response to oxidative stress; protects iron-sulfur clusters from oxidative inactivation along with MXR2; involved in the regulation of lifespan [Source:SGD;Acc:S000000844]	+	gene	Name match	0	9.61531	9.1405	9.37717	8.7307	8.8011	9.5191	8.56131	8.58992	8.18989	10.6917	10.6321	10.5116	9.1334	9.25894	9.25218	8.59337	8.82366	8.80774	8.57155	8.9874	8.88515	8.65438	8.32998	8.33406	7.70653	7.80556	7.81289	8.5188	8.59526	8.53428	8.71103	8.27986	8.34746
SAH1	V	235770	237119	-	SAH1	YER043C	S-adenosyl-L-homocysteine hydrolase, catabolizes S-adenosyl-L-homocysteine which is formed after donation of the activated methyl group of S-adenosyl-L-methionine (AdoMet) to an acceptor [Source:SGD;Acc:S000000845]	-	gene	Name match	0	12.8989	13.2834	13.0345	12.2894	12.172	11.9574	11.6443	11.724	11.628	13.4484	13.4397	13.855	12.4217	12.4625	12.6703	11.9443	11.8027	11.8016	12.6256	12.6566	12.58	11.8751	11.8351	11.7445	11.6085	11.553	11.6345	12.6032	12.5358	11.792	11.7159	11.4751	11.9264
PIC2	V	258737	259639	-	PIC2	YER053C	Mitochondrial phosphate carrier, imports inorganic phosphate into mitochondria; functionally redundant with Mir1p but less abundant than Mir1p under normal conditions; expression is induced at high temperature [Source:SGD;Acc:S000000855]	-	gene	Name match	0	7.96499	6.93322	6.69267	9.29064	9.99803	9.66882	10.2086	9.73666	9.94196	8.22791	8.83718	7.84338	8.98553	8.72191	8.73685	9.50004	9.62576	9.33537	7.99643	7.88604	8.23765	9.75894	9.73101	9.63761	10.7613	10.6704	10.42	9.41864	9.4007	10.8543	10.326	10.5641	10.5328
YER053C-A	V	260933	261046	-	YER053C-A	YER053C-A	Putative protein of unknown function; green fluorescent protein (GFP)-fusion protein localizes to the endoplasmic reticulum [Source:SGD;Acc:S000007523]	-	gene	Name match	0	2.00306	0.763292	-0.0740448	4.70762	5.18639	5.32616	5.7065	5.65338	5.52692	3.32102	2.46214	2.83215	3.85942	2.94257	2.39954	4.20761	4.14256	3.88888	3.05979	2.38961	2.93387	4.85643	4.58941	5.29331	6.53845	6.36412	6.02033	2.57629	3.16676	5.34476	4.50374	5.66806	5.82888
GIP2	V	262052	263698	-	GIP2	YER054C	Putative regulatory subunit of the protein phosphatase Glc7p, involved in glycogen metabolism; contains a conserved motif (GVNK motif) that is also found in Gac1p, Pig1p, and Pig2p [Source:SGD;Acc:S000000856]	-	gene	Name match	0	5.4181	5.82938	5.28741	6.95309	7.51432	7.51286	8.02843	8.14049	8.14653	5.20854	5.8951	5.29158	7.08972	6.98359	6.87759	8.68257	8.60199	8.33419	6.91778	6.83019	6.82869	8.05521	8.39677	8.03478	9.07564	8.79951	8.8854	6.53048	6.4497	8.32521	8.45016	8.72044	8.33944
HIS1	V	264892	265785	-	HIS1	YER055C	ATP phosphoribosyltransferase, a hexameric enzyme, catalyzes the first step in histidine biosynthesis; mutations cause histidine auxotrophy and sensitivity to Cu, Co, and Ni salts; transcription is regulated by general amino acid control [Source:SGD;Acc:S000000857]	-	gene	Name match	0	13.0277	12.5906	12.805	12.193	12.0968	12.4892	11.1812	11.4274	11.0904	12.252	11.9892	12.249	11.6603	11.6624	11.741	10.6631	10.7714	10.7091	11.2397	11.4096	11.4691	11.0498	10.7759	11.0207	10.2667	10.2688	10.5247	11.7753	11.6942	11.3527	11.1282	10.5702	10.8898
CEM1	V	278298	279626	-	CEM1	YER061C	Mitochondrial beta-keto-acyl synthase with possible role in fatty acid synthesis; required for mitochondrial respiration [Source:SGD;Acc:S000000863]	-	gene	Name match	0	8.09052	7.90284	7.51259	8.44691	8.66752	8.43138	8.65176	8.53321	8.57859	6.86945	7.14021	6.66504	8.52749	8.54362	8.2179	8.43368	8.69715	8.71815	7.68185	7.58226	7.57773	8.41566	8.37252	8.33771	8.42866	8.5046	8.5349	8.40917	8.13639	8.29394	8.22863	8.23599	8.25248
RGI1	V	292066	292551	+	RGI1	YER067W	Protein of unknown function involved in energy metabolism under respiratory conditions; protein abundance is increased upon intracellular iron depletion [Source:SGD;Acc:S000000869]	+	gene	Name match	0	6.74003	5.91304	6.80588	7.33085	7.52029	8.15505	7.73688	8.1447	7.75574	5.99909	6.67937	5.58704	6.53402	6.11249	6.30643	8.74307	7.53488	7.54505	6.76023	6.61568	6.99996	7.60645	8.43406	7.99837	9.48997	8.88768	8.69679	6.89821	6.98779	8.88654	8.33382	9.34168	9.54683
VTC1	V	302806	303195	+	VTC1	YER072W	Subunit of the vacuolar transporter chaperone (VTC) complex involved in membrane trafficking, vacuolar polyphosphate accumulation, microautophagy and non-autophagic vacuolar fusion; also has mRNA binding activity [Source:SGD;Acc:S000000874]	+	gene	Name match	0	12.5296	12.3917	12.6392	11.8198	11.5154	12.0134	10.3903	10.53	10.4197	11.372	11.4076	11.1187	10.6884	10.7914	10.6909	9.78827	9.9036	9.76364	11.3411	11.718	11.8426	11.1641	10.8791	11.2236	9.61809	10.2289	10.3653	11.6796	11.9201	10.6969	10.5316	9.83233	10.1915
YER084W	V	327065	327451	+	YER084W	YER084W	Dubious open reading frame unlikely to encode a protein, based on available experimental and comparative sequence data [Source:SGD;Acc:S000000886]	+	gene	Name match	0	2.74003	2.76329	2.07796	3.92335	3.84936	2.88559	4.32184	4.11496	4.79994	-0.00091064	1.72517	1.83215	4.96634	4.82709	4.72147	5.85969	5.24948	5.03572	3.64476	1.58226	3.51883	4.397	4.26748	3.95628	5.00239	5.11414	4.73654	4.82421	3.25987	4.67995	4.42128	5.01017	4.49546
UBP9	V	355466	357730	+	UBP9	YER098W	Ubiquitin carboxyl-terminal hydrolase, ubiquitin-specific protease that cleaves ubiquitin-protein fusions [Source:SGD;Acc:S000000900]	+	gene	Name match	0	7.25099	7.16417	7.02047	7.8087	7.99803	7.93621	8.27604	8.30007	8.46944	6.62845	6.33003	6.1897	7.6428	7.70565	7.51105	8.40401	8.00436	8.25894	8.31246	8.14831	8.0683	8.79217	8.91134	8.72516	9.26041	9.19009	9.08949	7.63157	7.4298	8.08727	8.2377	8.44015	8.41384
COX15	V	453459	454919	+	COX15	YER141W	Protein required for the hydroxylation of heme O to form heme A, which is an essential prosthetic group for cytochrome c oxidase [Source:SGD;Acc:S000000943]	+	gene	Name match	0	9.446	9.28489	9.13324	9.62687	9.56721	9.5191	9.62359	9.45904	9.60196	9.60827	9.77683	9.69013	9.51213	9.40578	9.49305	10.3061	10.0504	9.81114	9.29581	9.20614	9.4672	9.58682	9.46716	9.64204	10.1994	10.1371	10.0058	9.50702	9.56707	9.13297	9.2392	9.67944	9.87258
FTR1	V	460526	461740	-	FTR1	YER145C	High affinity iron permease involved in the transport of iron across the plasma membrane; forms complex with Fet3p; expression is regulated by iron [Source:SGD;Acc:S000000947]	-	gene	Name match	0	11.1545	11.6147	11.5042	10.9038	10.8576	10.8087	11.0076	10.6732	10.8571	10.4524	10.3497	10.476	10.6996	10.6419	10.5745	10.2268	10.3079	10.1341	11.0306	10.8326	10.8924	10.5967	10.2419	10.5277	9.63854	9.68769	9.78283	10.8442	10.8245	10.7281	10.5871	10.2394	10.4281
YER188W	V	568040	568759	+	YER188W	YER188W	Dubious open reading frame unlikely to encode a protein, based on available experimental and comparative sequence data; large-scale analyses show mRNA expression increases under anaerobic conditions and two-hybrid interactions with Sst2p [Source:SGD;Acc:S000000990]	+	gene	Name match	0	5.37229	5.34825	4.53739	6.63606	6.63485	5.98512	6.93328	6.69992	7.07124	4.69953	3.72517	1.83215	5.94034	3.94257	4.05162	6.95485	6.90973	5.79577	5.51923	4.75218	5.14332	5.69468	5.85245	6.11774	7.16159	6.68605	6.99433	6.16125	6.16676	7.63981	7.12172	7.52394	7.61315
YFL052W	VI	28232	29629	+	YFL052W	YFL052W	Putative zinc cluster protein that contains a DNA binding domain; null mutant sensitive to calcofluor white, low osmolarity and heat, suggesting a role for YFL052Wp in cell wall integrity [Source:SGD;Acc:S000001842]	+	gene	Name match	0	3.58802	2.93322	2.66292	5.45386	6.35632	5.93621	6.47384	6.18207	6.3849	3.90598	1.72517	4.00208	6.44439	5.47095	5.93204	7.19033	7.01198	6.95189	5.81468	5.36362	4.51883	6.63221	6.6598	6.60317	6.8166	6.68605	6.72077	3.38364	3.84483	6.34476	6.00624	6.2732	6.37516
AUA1	VI	114990	115274	+	AUA1	YFL010W-A	Protein required for the negative regulation by ammonia of Gap1p, which is a general amino acid permease [Source:SGD;Acc:S000001955]	+	gene	Name match	0	0.266094	-0.236708	1.07796	1.75342	2.77135	2.88559	2.47384	3.04457	1.94196	-0.152914	-0.0117951	0.680149	0.158983	-0.909876	-0.407812	-0.336709	1.44212	1.66648	0.0597947	-0.417741	-0.218133	-0.187966	0.682521	-0.29165	2.26543	0.90469	1.79794	0.576285	0.259871	3.57032	2.79325	4.04187	3.02152
GSY1	VI	174265	176391	-	GSY1	YFR015C	Glycogen synthase with similarity to Gsy2p, the more highly expressed yeast homolog; expression induced by glucose limitation, nitrogen starvation, environmental stress, and entry into stationary phase [Source:SGD;Acc:S000001911]	-	gene	Name match	0	6.95726	6.64594	6.9606	8.49151	8.89834	9.359	8.82787	8.69418	8.73962	6.24702	7.15143	8.11755	8.48316	7.60845	8.6823	9.98271	9.27975	8.9017	8.37721	7.72692	7.81651	9.01171	9.45731	8.80638	9.57326	9.22662	9.0427	7.68481	7.7637	10.2134	9.7809	10.1238	10.2439
IGD1	VI	182274	182861	-	IGD1	YFR017C	Cytoplasmic protein that inhibits Gdb1p glycogen debranching activity; required for normal intracellular accumulation of glycogen; phosphorylated in vivo; expression increases during wine fermentation [Source:SGD;Acc:S000001913]	-	gene	Name match	0	4.66603	4.46373	4.72181	7.68416	8.00231	7.68556	8.33182	8.45735	8.63196	3.90598	4.66377	5.08008	6.59361	6.18464	6.37355	7.92904	7.843	7.49937	6.41735	6.19697	6.12369	7.89418	8.44407	8.27059	9.17898	8.55215	8.61385	5.9686	6.31515	8.90548	8.70668	9.14036	9.09477
YPS5	VII	8470	8967	+	YPS5	YGL259W	Protein with similarity to GPI-anchored aspartic proteases such as Yap1p and Yap3p [Source:SGD;Acc:S000003228]	+	gene	Name match	0	3.00306	2.76329	2.66292	4.33838	5.27385	4.77867	6.1292	5.67683	5.96433	3.58405	1.72517	1.83215	4.80284	3.32959	4.17715	5.62265	5.61205	5.29098	4.64476	4.16722	3.74123	5.92056	5.87235	5.9178	6.21445	6.17148	6.25737	4.48318	4.21407	6.03664	6.36724	6.11822	5.73424
ZRT1	VII	20978	22108	+	ZRT1	YGL255W	High-affinity zinc transporter of the plasma membrane, responsible for the majority of zinc uptake; transcription is induced under low-zinc conditions by the Zap1p transcription factor [Source:SGD;Acc:S000003224]	+	gene	Name match	0	9.87342	10.1811	10.3247	8.77856	8.99803	8.93621	8.87643	8.63253	8.66988	8.66443	8.64005	10.2647	8.12765	8.54134	8.40917	7.93942	8.04945	7.65138	9.24715	9.29822	9.10129	8.89418	8.6598	8.65963	7.89317	8.19009	7.91341	8.64237	8.70074	9.18658	9.23015	8.88026	8.6908
POX1	VII	108158	110404	+	POX1	YGL205W	Fatty-acyl coenzyme A oxidase, involved in the fatty acid beta-oxidation pathway; localized to the peroxisomal matrix [Source:SGD;Acc:S000003173]	+	gene	Name match	0	1.4181	2.08522	2.07796	4.07535	4.30187	4.53766	5.67548	5.69992	6.28181	1.99909	0.140208	2.41711	3.32891	3.49005	3.76211	5.51573	5.70891	5.34831	2.86715	2.58226	2.93387	5.2383	4.58941	4.99375	5.22479	5.11414	5.70483	3.74621	3.16676	5.12975	4.82567	5.72777	4.98088
COX4	VII	149704	150171	-	COX4	YGL187C	Subunit IV of cytochrome c oxidase, the terminal member of the mitochondrial inner membrane electron transport chain; precursor N-terminal 25 residues are cleaved during mitochondrial import; phosphorylated; spermidine enhances translation [Source:SGD;Acc:S000003155]	-	gene	Name match	0	8.55252	8.12961	8.39989	9.35519	9.7701	9.84807	10.1659	10.008	9.97814	8.74392	8.79484	8.40958	9.37815	9.18464	8.77954	9.40962	9.74704	9.64948	8.0766	8.38316	8.49992	9.59667	9.65694	9.68133	9.91488	9.71365	9.81474	9.16874	8.98097	9.30681	8.85149	9.14219	9.47182
AMS1	VII	210416	213667	+	AMS1	YGL156W	Vacuolar alpha mannosidase, involved in free oligosaccharide (fOS) degradation; delivered to the vacuole in a novel pathway separate from the secretory pathway [Source:SGD;Acc:S000003124]	+	gene	Name match	0	5.81042	6.30245	6.16542	9.12629	9.81332	9.47698	10.45	10.2972	10.364	6.24702	6.34966	5.87655	9.8903	9.65152	9.40757	10.7997	10.8584	10.625	8.76715	8.4649	8.36014	9.90611	10.0033	9.85046	10.4492	10.3362	10.2871	8.63157	8.73358	10.0159	10.173	10.1486	9.8417
YGL039W	VII	423961	425007	+	YGL039W	YGL039W	Oxidoreductase shown to reduce carbonyl compounds to chiral alcohols [Source:SGD;Acc:S000003007]	+	gene	Name match	0	9.33099	9.44101	9.48947	8.58947	8.6238	8.53356	8.49621	8.58372	8.6073	10.3989	10.3436	10.2563	10.1519	10.1186	10.6215	10.4735	9.80954	9.60606	9.55964	9.25468	9.17227	7.59339	7.64831	7.72516	7.97202	7.78733	7.70483	8.56497	8.68614	8.97882	9.01154	8.74713	8.83174
NQM1	VII	580435	581436	-	NQM1	YGR043C	Transaldolase of unknown function; transcription is repressed by Mot1p and induced by alpha-factor and during diauxic shift [Source:SGD;Acc:S000003275]	-	gene	Name match	0	4.32499	5.25515	4.72181	7.74777	7.90977	7.83312	9.29657	9.29629	9.2503	3.90598	4.14021	3.83215	7.58525	7.52753	7.34038	8.58017	8.94991	8.6168	7.15783	6.93099	7.27372	8.46309	8.5405	8.5349	9.01138	8.89053	9.01387	7.09985	6.72748	8.41515	8.34504	8.72533	8.56241
FMP48	VII	593596	594705	+	FMP48	YGR052W	Putative protein of unknown function; the authentic, non-tagged protein is detected in highly purified mitochondria in high-throughput studies; induced by treatment with 8-methoxypsoralen and UVA irradiation [Source:SGD;Acc:S000003284]	+	gene	Name match	0	3.58802	4.28685	2.66292	7.46767	7.64035	7.57009	7.47384	7.42308	6.94196	3.16901	4.66377	0.832152	5.18135	4.91455	4.76211	5.33886	5.50821	5.54095	4.45211	4.16722	4.45743	6.04085	6.60138	5.93717	7.29518	6.95997	6.8854	6.33117	6.19061	7.0089	6.82567	8.2564	8.37516
YGR053C	VII	594986	595837	-	YGR053C	YGR053C	Putative protein of unknown function [Source:SGD;Acc:S000003285]	-	gene	Name match	0	4.87753	4.62127	4.93594	5.86195	5.94128	6.28769	6.15192	6.56813	6.07124	4.75398	4.38814	4.15408	5.85942	5.76569	5.96723	6.66078	6.72752	6.20046	6.12588	6.05799	6.36013	6.64492	7.10879	7.05708	7.48352	7.19009	7.2464	6.38364	6.10536	6.89225	6.39991	7.14767	6.97054
NOP7	VII	695417	697234	+	NOP7	YGR103W	Component of several different pre-ribosomal particles; forms a complex with Ytm1p and Erb1p that is required for maturation of the large ribosomal subunit; required for exit from G<sub>0</sub> and the initiation of cell proliferation [Source:SGD;Acc:S000003335]	+	gene	Name match	0	13.0268	12.8267	13.1541	12.0748	12.0012	12.4802	11.7051	11.7772	11.5391	12.7521	12.4511	13.0798	12.2182	12.1209	12.2161	10.9815	11.3846	11.2496	12.2025	12.4026	12.269	11.7915	11.761	11.6874	11.0377	11.1638	11.1518	12.2456	12.4362	11.7979	11.7593	11.4586	11.7479
CLD1	VII	713709	715046	+	CLD1	YGR110W	Mitochondrial cardiolipin-specific phospholipase; functions upstream of Taz1p to generate monolyso-cardiolipin; transcription increases upon genotoxic stress; involved in restricting Ty1 transposition; has homology to mammalian CGI-58 [Source:SGD;Acc:S000003342]	+	gene	Name match	0	4.32499	4.97275	3.66292	6.5736	7.17128	6.73644	7.58654	7.28488	7.59301	4.75398	5.0944	3.63951	6.90718	6.78902	6.37355	7.02475	7.52427	7.49937	4.45211	4.97458	5.1038	7.09744	6.93991	7.28578	6.88341	7.01321	6.98116	5.89821	5.28224	7.3392	7.18557	7.05747	6.69709
ASN2	VII	739944	741662	+	ASN2	YGR124W	Asparagine synthetase, isozyme of Asn1p; catalyzes the synthesis of L-asparagine from L-aspartate in the asparagine biosynthetic pathway [Source:SGD;Acc:S000003356]	+	gene	Name match	0	12.8402	12.9643	12.8061	12.7839	12.5401	12.2751	11.8141	11.8464	11.8215	13.456	13.3175	13.381	12.3925	12.6848	12.7746	11.3885	11.6164	11.8253	12.5619	12.5417	12.3933	12.0564	11.9525	12.1559	11.4004	11.6146	11.7871	12.6203	12.6503	12.2414	12.203	11.5572	11.8826
UTP8	VII	747950	750091	-	UTP8	YGR128C	Nucleolar protein required for export of tRNAs from the nucleus; also copurifies with the small subunit (SSU) processome containing the U3 snoRNA that is involved in processing of pre-18S rRNA [Source:SGD;Acc:S000003360]	-	gene	Name match	0	10.965	11.107	11.2541	10.166	10.1703	10.0251	9.68135	9.73526	9.64067	10.8367	10.8011	10.8928	10.4588	10.6473	10.6201	9.79543	9.85257	9.90568	10.8816	10.9458	10.9892	10.1816	10.0781	9.99144	9.71939	9.88626	9.7904	10.6	10.6267	9.66113	9.58175	9.40706	9.82171
CYS4	VII	798543	800066	+	CYS4	YGR155W	Cystathionine beta-synthase, catalyzes synthesis of cystathionine from serine and homocysteine, the first committed step in cysteine biosynthesis; responsible for hydrogen sulfide generation; mutations in human ortholog cause homocystinuria [Source:SGD;Acc:S000003387]	+	gene	Name match	0	12.9281	13.0679	12.8703	12.1371	12.0342	11.987	11.6493	11.6171	11.5307	12.4824	12.2903	12.3533	11.8918	11.8217	11.9451	11.3818	11.552	11.3512	12.6551	12.7287	12.8025	12.0433	11.9179	12.0113	11.4814	11.6562	11.6507	12.6618	12.6303	11.9074	11.8865	11.7384	12.1001
NSR1	VII	806412	807656	-	NSR1	YGR159C	Nucleolar protein that binds nuclear localization sequences, required for pre-rRNA processing and ribosome biogenesis [Source:SGD;Acc:S000003391]	-	gene	Name match	0	13.5863	13.4532	13.3812	12.5004	12.2405	12.2791	11.9717	12.0914	11.9918	12.5187	12.2775	13.089	12.5608	12.662	12.8309	11.328	11.8765	11.7612	12.8393	12.9454	13.0686	12.1641	12.1663	12.11	11.3812	11.4511	11.6096	12.9369	12.9699	12.0343	11.8294	11.4837	11.9937
ATF2	VII	848829	850436	-	ATF2	YGR177C	Alcohol acetyltransferase, may play a role in steroid detoxification; forms volatile esters during fermentation, which is important for brewing and winemaking [Source:SGD;Acc:S000003409]	-	gene	Name match	0	8.39538	9.0807	8.60152	7.43992	7.40233	7.1006	6.36137	6.61746	6.35135	7.23749	7.37861	8.60694	6.8869	6.97684	7.13908	6.98522	6.81716	6.28119	9.06822	8.63754	8.37266	6.85643	6.92093	6.94675	6.55494	6.67287	6.76756	8.44047	8.29604	7.84987	7.89224	7.50131	7.74642
XKS1	VII	886073	887875	-	XKS1	YGR194C	Xylulokinase, converts D-xylulose and ATP to xylulose 5-phosphate and ADP; rate limiting step in fermentation of xylulose; required for xylose fermentation by recombinant S. cerevisiae strains [Source:SGD;Acc:S000003426]	-	gene	Name match	0	7.09052	7.11202	6.93594	7.84618	8.16748	8.02075	8.53562	8.48086	8.54187	7.27521	7.72517	7.32401	7.82787	7.72191	7.99733	8.64502	8.54278	8.58137	7.81468	7.76713	7.69542	8.5535	8.79105	8.68277	9.13305	9.01843	9.02676	7.54207	7.73965	8.51961	8.30823	8.73263	8.58292
AMA1	VII	945145	947019	+	AMA1	YGR225W	Activator of meiotic anaphase promoting complex (APC/C); Cdc20p family member; required for initiation of spore wall assembly; required for Clb1p degradation during meiosis [Source:SGD;Acc:S000003457]	+	gene	Name match	0	3.00306	3.57065	2.39989	6.02021	6.83983	6.26806	7.26044	6.97057	7.32567	3.90598	3.94756	0.832152	6.41637	5.78129	5.67965	7.11907	7.33694	6.94571	5.30772	4.93981	4.79185	6.6824	6.74861	6.43627	7.12893	6.98151	7.14371	5.38364	5.21407	6.95902	6.91878	7.46083	6.43656
SOL4	VII	985972	986739	+	SOL4	YGR248W	6-phosphogluconolactonase with similarity to Sol3p [Source:SGD;Acc:S000003480]	+	gene	Name match	0	3.87753	2.93322	3.53739	7.36075	7.70995	7.8197	8.19631	8.23834	8.26389	5.42535	5.8951	4.53259	6.15898	5.79672	5.52293	7.81529	7.64669	7.07587	6.28861	6.19697	6.86461	7.76623	8.44074	8.47984	9.37046	8.90187	9.12885	7.2345	6.99458	8.45939	7.93373	8.50983	8.42903
GND2	VII	1004624	1006102	+	GND2	YGR256W	6-phosphogluconate dehydrogenase (decarboxylating), catalyzes an NADPH regenerating reaction in the pentose phosphate pathway; required for growth on D-glucono-delta-lactone [Source:SGD;Acc:S000003488]	+	gene	Name match	0	5.66603	5.54465	5.16542	7.36813	8.04437	7.82643	9.22873	9.19431	9.34923	3.99909	4.14021	4.00208	7.3926	6.94949	6.73174	9.01251	8.86839	8.26143	6.99053	6.82066	6.75405	8.2341	8.6598	8.15129	9.37627	8.83247	8.90646	7.11544	7.11785	8.67775	8.51124	8.88463	8.60649
EFM1	VIII	21783	23540	+	EFM1	YHL039W	Probable lysine methyltransferase involved in the monomethylation of eEF1A (Tef1p/Tef2p); SET-domain family member; predicted involvement in ribosome biogenesis; green fluorescent protein (GFP)-fusion protein localizes to the cytoplasm [Source:SGD;Acc:S000001031]	+	gene	Name match	0	9.91595	9.91684	9.85439	9.32707	9.37621	9.17099	9.27604	9.03325	9.00536	10.2	10.1175	10.4302	9.82964	9.83084	9.92086	9.16844	9.38023	9.26019	9.87997	9.94091	9.87638	9.55519	9.44407	9.31938	8.95659	9.07712	8.90297	9.88235	9.8	9.35994	9.2011	8.89769	9.38298
WSC4	VIII	48763	50580	+	WSC4	YHL028W	ER membrane protein involved in the translocation of soluble secretory proteins and insertion of membrane proteins into the ER membrane; may also have a role in the stress response but has only partial functional overlap with WSC1-3 [Source:SGD;Acc:S000001020]	+	gene	Name match	0	7.26359	5.76329	6.10033	7.51497	7.3429	7.17626	7.48283	7.71132	7.43381	5.08655	5.56647	5.58704	5.81719	5.66839	5.11575	7.97517	7.3001	7.08152	6.64476	6.33715	7.29142	6.65752	6.68252	6.71958	8.3693	7.95454	8.20166	9.39965	9.13024	8.06723	7.98128	9.33689	9.83744
RIM4	VIII	56649	58790	+	RIM4	YHL024W	Putative RNA-binding protein required for the expression of early and middle sporulation genes [Source:SGD;Acc:S000001016]	+	gene	Name match	0	4.32499	3.57065	3.88531	7.77023	8.48712	8.12263	8.77762	8.85963	9.04262	4.75398	4.53253	4.73904	8.35374	8.007	7.75206	8.71918	8.98128	8.78023	7.01399	6.63754	6.81651	8.17836	8.5498	8.2591	8.8785	8.80556	8.8496	6.30421	5.46932	7.71041	7.97044	8.49559	7.79411
AIM17	VIII	64462	65859	-	AIM17	YHL021C	Putative protein of unknown function; the authentic, non-tagged protein is detected in highly purified mitochondria in high-throughput studies; null mutant displays reduced frequency of mitochondrial genome loss [Source:SGD;Acc:S000001013]	-	gene	Name match	0	7.74003	7.29467	7.20724	9.09104	9.30706	9.19977	9.2812	9.07137	9.26163	8.51479	9.27976	7.06097	9.17996	8.59968	8.97589	9.8054	9.77304	9.60802	8.6745	8.26174	8.70205	9.67467	10.0855	9.872	10.0203	10.0404	9.87297	8.22734	8.22277	9.64545	9.64897	10.0062	9.86422
QCR10	VIII	107826	108122	+	QCR10	YHR001W-A	Subunit of the ubiqunol-cytochrome c oxidoreductase complex which includes Cobp, Rip1p, Cyt1p, Cor1p, Qcr2p, Qcr6p, Qcr7p, Qcr8p, Qcr9p, and Qcr10p and comprises part of the mitochondrial respiratory chain [Source:SGD;Acc:S000003529]	+	gene	Name match	0	6.98795	6.67018	6.5209	8.29258	8.69683	8.44456	9.24203	8.87998	9.06349	7.38279	7.85445	6.56007	8.2358	8.007	7.78201	8.53981	8.63195	8.4824	6.85421	6.86766	7.3685	8.42674	8.25995	8.34135	8.96895	8.79647	8.8496	7.69523	7.6735	8.51961	8.2011	8.22222	8.5416
SSZ1	VIII	225525	227141	-	SSZ1	YHR064C	Hsp70 protein that interacts with Zuo1p (a DnaJ homolog) to form a ribosome-associated complex that binds the ribosome via the Zuo1p subunit; also involved in pleiotropic drug resistance via sequential activation of PDR1 and PDR5; binds ATP [Source:SGD;Acc:S000001106]	-	gene	Name match	0	12.889	13.0017	12.8943	12.5307	12.4764	12.3365	11.876	11.9874	11.8432	13.5642	13.449	13.577	12.8675	12.8519	12.9151	12.0048	12.2418	12.1897	12.4655	12.498	12.3246	11.9882	11.9763	11.9293	11.5309	11.6318	11.6647	12.7692	12.6671	12.3733	12.239	11.857	12.241
RTC3	VIII	280820	281155	+	RTC3	YHR087W	Protein of unknown function involved in RNA metabolism; has structural similarity to SBDS, the human protein mutated in Shwachman-Diamond Syndrome (the yeast SBDS ortholog = SDO1); null mutation suppresses cdc13-1 temperature sensitivity [Source:SGD;Acc:S000001129]	+	gene	Name match	0	5.22545	3.76329	2.88531	7.60517	7.17128	7.77172	8.2552	8.23834	8.18513	6.10761	6.71006	4.73904	6.56837	6.18464	6.42508	8.34277	8.4393	8.08434	5.3452	5.38961	6.57773	7.48446	7.9863	7.71397	9.04387	8.68933	8.68465	6.93384	6.8965	8.77978	8.41863	9.25302	8.96794
HXT4	VIII	287081	288811	-	HXT4	YHR092C	High-affinity glucose transporter of the major facilitator superfamily, expression is induced by low levels of glucose and repressed by high levels of glucose [Source:SGD;Acc:S000001134]	-	gene	Name match	0	9.13577	8.90795	8.91401	11.6607	13.0222	12.3532	13.1838	12.5372	12.5946	8.24226	8.71386	8.84896	10.7542	9.98359	9.85663	12.8255	12.3488	11.5534	11.1605	10.832	11.2007	12.5757	12.378	12.2615	12.7124	12.6428	12.3672	11.191	11.1475	12.7565	12.1805	12.4122	12.9099
HXT5	VIII	294669	296447	-	HXT5	YHR096C	Hexose transporter with moderate affinity for glucose, induced in the presence of non-fermentable carbon sources, induced by a decrease in growth rate, contains an extended N-terminal domain relative to other HXTs [Source:SGD;Acc:S000001138]	-	gene	Name match	0	5.4181	5.22272	5.16542	6.41163	6.65671	5.96088	9.0099	8.95146	8.93348	3.69953	4.46214	4.00208	6.39739	6.57304	5.98451	8.87329	9.37138	8.58535	5.64476	4.44024	6.04239	7.68855	7.47694	7.1262	8.21963	7.85889	7.72077	5.62068	5.14251	7.77361	8.17617	9.07673	8.32328
SPS100	VIII	378219	379199	-	SPS100	YHR139C	Protein required for spore wall maturation; expressed during sporulation; may be a component of the spore wall; expression also induced in cells treated with the mycotoxin patulin [Source:SGD;Acc:S000001181]	-	gene	Name match	0	2.00306	2.57065	1.66292	5.42585	5.09328	5.03243	6.83842	6.6415	6.6424	3.58405	3.59964	2.41711	4.01696	4.19632	4.29263	7.29103	6.87675	6.80262	2.38172	2.58226	3.51883	4.98196	3.85245	3.61524	5.55494	5.63261	5.21297	3.74621	2.96031	6.28818	6.51373	7.64759	6.87397
YHR140W	VIII	380572	381291	+	YHR140W	YHR140W	Putative integral membrane protein of unknown function [Source:SGD;Acc:S000001182]	+	gene	Name match	0	3.22545	4.01122	4.53739	5.81951	6.20134	6.34502	6.32184	6.13203	5.8727	4.08655	4.94756	3.63951	6.3878	5.88598	5.91412	7.15514	6.69951	6.53273	3.96669	3.48915	3.1038	5.36662	5.29723	5.38078	5.82342	5.85889	4.96786	4.9686	5.04123	5.36679	5.44234	5.89335	5.82888
PEX18	VIII	419221	420072	-	PEX18	YHR160C	Peroxin required for targeting of peroxisomal matrix proteins containing PTS2; interacts with Pex7p; partially redundant with Pex21p [Source:SGD;Acc:S000001203]	-	gene	Name match	0	0.418098	1.34825	1.07796	3.45386	3.18639	3.40016	4.39984	5.33735	4.79994	1.58405	-0.0117951	0.832152	2.32891	2.70156	2.17715	3.51573	3.96568	4.63611	1.05979	1.16722	2.2558	2.81203	3.26748	3.70835	4.38091	4.07462	4.30044	2.57629	3.5818	4.90736	4.28801	5.47251	4.98088
NMD3	VIII	443828	445384	+	NMD3	YHR170W	Protein involved in nuclear export of the large ribosomal subunit; acts as a Crm1p-dependent adapter protein for export of nascent ribosomal subunits through the nuclear pore complex [Source:SGD;Acc:S000001213]	+	gene	Name match	0	11.8888	11.7714	12.0161	10.9732	10.9797	11.335	10.5106	10.5268	10.3724	11.5353	11.3636	11.6729	11.1824	11.1894	11.1767	10.1968	10.4638	10.4424	11.1486	11.4433	11.3633	10.8021	10.6569	10.6354	9.96587	10.1275	10.1845	11.2922	11.3566	10.4879	10.3938	10.3111	10.7088
OYE2	VIII	462502	463704	+	OYE2	YHR179W	Conserved NADPH oxidoreductase containing flavin mononucleotide (FMN), homologous to Oye3p with different ligand binding and catalytic properties; may be involved in sterol metabolism, oxidative stress response, and programmed cell death [Source:SGD;Acc:S000001222]	+	gene	Name match	0	12.3922	12.4639	12.3196	12.2093	12.098	11.841	12.008	11.9245	11.9595	12.5091	12.4958	12.913	12.1278	12.2003	12.3265	12.015	12.1286	11.7951	12.3943	12.2969	12.3859	11.8351	11.8173	11.8685	11.389	11.5651	11.7292	12.4412	12.4364	12.0891	12.0091	11.8914	11.9905
YHR180W	VIII	465178	465669	+	YHR180W	YHR180W	Dubious open reading frame unlikely to encode a protein, based on available experimental and comparative sequence data [Source:SGD;Acc:S000001223]	+	gene	Name match	0	5.11854	4.28685	3.88531	5.39728	5.43432	5.80615	5.93328	5.8101	5.98636	3.80644	4.72517	3.63951	5.60193	5.32959	5.17715	6.1007	6.11455	5.97634	4.45211	4.62665	4.02133	5.76623	5.41044	5.66255	5.83697	5.76267	5.85683	5.33117	4.5818	6.51222	6.3111	6.41313	6.24392
YHR202W	VIII	502388	504196	+	YHR202W	YHR202W	Putative protein of unknown function; green fluorescent protein (GFP)-fusion protein localizes to the vacuole, while HA-tagged protein is found in the soluble fraction, suggesting cytoplasmic localization [Source:SGD;Acc:S000001245]	+	gene	Name match	0	6.86104	7.25515	7.10033	7.44691	7.74098	7.59393	8.06481	7.88755	7.69685	6.92983	7.17363	7.38674	7.69814	7.65998	7.72661	8.36219	8.34901	8.30552	6.7463	6.77208	6.93387	7.46309	7.39677	7.30081	7.87686	7.69911	7.76756	7.76611	7.536	7.92231	7.91502	8.10703	8.00642
RPS4B	VIII	504476	505530	-	RPS4B	YHR203C	Protein component of the small (40S) ribosomal subunit; identical to Rps4Ap and has similarity to rat S4 ribosomal protein [Source:SGD;Acc:S000001246]	-	gene	Name match	0	13.9791	14.07	13.981	13.3525	13.081	13.0766	12.4617	12.4433	12.4078	14.1518	14.0929	14.3187	12.8878	13.0469	13.2474	12.2071	12.2627	12.272	12.9844	13.0126	13.1797	12.2824	12.3336	12.3994	11.9535	11.9922	12.1693	13.5451	13.5633	12.8951	12.6366	12.4131	12.8183
REE1	X	23133	23729	+	REE1	YJL217W	Cytoplasmic protein involved in the regulation of enolase (ENO1); mRNA expression is induced by calcium shortage, copper deficiency (via Mac1p) and the presence of galactose (via Gal4p); mRNA expression is also regulated by the cell cycle [Source:SGD;Acc:S000003753]	+	gene	Name match	0	10.1912	10.3112	10.6084	9.98224	9.58869	10.1577	9.0099	9.35745	9.18989	9.19631	8.95399	7.95109	8.33391	8.43195	8.45327	8.26651	8.13561	8.01226	10.3359	10.6301	10.0887	9.45409	10.1992	9.75547	8.74835	8.65623	8.88186	10.5579	9.86257	9.81925	9.75588	8.74473	9.02902
OPT1	X	33850	36249	-	OPT1	YJL212C	Proton-coupled oligopeptide transporter of the plasma membrane; also transports glutathione and phytochelatin; member of the OPT family [Source:SGD;Acc:S000003748]	-	gene	Name match	0	10.0012	10.2591	10.3056	9.53642	9.33275	9.40241	9.013	8.84934	8.93065	10.3423	10.1218	11.0489	9.36478	9.86966	9.96723	9.62426	9.37581	9.47813	10.1929	9.95404	9.87198	9.05044	8.97254	8.97748	8.40839	8.46693	8.58366	9.84541	9.62947	9.32802	9.42393	9.04969	9.30693
YJL163C	X	111666	113333	-	YJL163C	YJL163C	Putative protein of unknown function [Source:SGD;Acc:S000003699]	-	gene	Name match	0	5.54738	5.378	5.88531	6.90317	7.47179	7.33562	8.0161	7.65928	8.08151	5.69953	6.48006	6.32401	7.52093	7.13694	7.13908	8.52954	8.53488	8.27381	6.64476	6.19697	6.2558	7.36662	7.7378	7.75274	8.30496	7.98684	8.08949	6.27672	6.29329	7.99482	7.91125	7.77098	7.89052
FMP33	X	117245	117787	+	FMP33	YJL161W	Putative protein of unknown function; the authentic, non-tagged protein is detected in highly purified mitochondria in high-throughput studies [Source:SGD;Acc:S000003697]	+	gene	Name match	0	4.11854	4.15561	2.88531	6.67228	7.27385	6.83312	7.75925	7.62953	7.71015	4.85707	4.38814	3.15408	6.43511	5.76569	5.63658	7.07268	6.98902	6.73973	6.03707	5.92211	6.06315	7.37428	7.38988	7.62124	7.93471	7.81158	8.08334	4.74621	5.68614	7.27076	7.04118	7.32567	6.8058
FAR1	X	123836	126328	-	FAR1	YJL157C	Cyclin-dependent kinase inhibitor that mediates cell cycle arrest in response to pheromone; also forms a complex with Cdc24p, Ste4p, and Ste18p that may specify the direction of polarized growth during mating; potential Cdc28p substrate [Source:SGD;Acc:S000003693]	-	gene	Name match	0	2.4181	2.08522	1.07796	3.33838	2.77135	3.98512	4.61135	4.85192	4.52692	2.32102	1.72517	3.63951	3.68254	2.56405	3.05162	4.85969	4.76405	4.72538	4.58336	4.58226	4.84076	6.51247	5.76998	6.13461	6.80975	7.20847	6.57053	10.888	10.8667	9.8932	9.9244	10.0409	10.552
SFH5	X	145160	146044	+	SFH5	YJL145W	Non-classical phosphatidylinositol transfer protein (PITP); exhibits PI- but not PC-transfer activity; localizes to the peripheral endoplasmic reticulum, cytosol and microsomes; similar to Sec14p [Source:SGD;Acc:S000003681]	+	gene	Name match	0	9.83384	9.80769	10.1017	9.72353	9.59295	9.80104	9.35159	9.45226	9.34284	9.89996	10.0813	10.0294	9.51213	9.64727	9.69679	8.98271	8.89745	9.17163	9.47975	9.62665	9.4769	8.97191	9.15623	9.23973	8.5773	8.66956	8.80169	9.76116	9.77261	9.4283	9.35341	9.05553	9.50444
IRC9	X	147819	148211	-	IRC9	YJL142C	Dubious open reading frame unlikely to encode a protein, based on available experimental and comparative sequence data; partially overlaps verified gene YJL141C; null mutant displays increased levels of spontaneous Rad52p foci [Source:SGD;Acc:S000003678]	-	gene	Name match	0	6.37229	5.93322	6.07796	7.41876	7.66212	7.79933	7.8314	7.76703	8.12684	6.35664	6.648	7.06097	7.35866	7.31359	7.609	8.01987	8.05315	8.10111	6.71801	6.61568	7.44166	7.78358	8.0834	7.98447	8.39928	8.33514	8.16134	6.06814	6.28224	8.14257	8.03078	8.3512	8.22664
YAK1	X	147967	150390	-	YAK1	YJL141C	Serine-threonine protein kinase; component of a glucose-sensing system that inhibits growth in response to glucose availability; upon nutrient deprivation Yak1p phosphorylates Pop2p to regulate mRNA deadenylation, the co-repressor Crf1p to inhibit t	-	gene	Name match	0	8.01801	8.57386	8.31636	9.39367	9.79618	9.66507	9.861	9.71274	9.9063	8.92687	9.47112	9.5464	9.66579	9.55388	9.87643	10.3041	10.3194	10.3163	9.4283	9.10582	9.05021	10.0178	10.2834	10.0053	10.5426	10.4831	10.3525	8.40283	8.65004	10.1874	10.1902	10.4623	10.5302
TIF2	X	153504	154691	-	TIF2	YJL138C	Translation initiation factor eIF4A, identical to Tif1p; DEA(D/H)-box RNA helicase that couples ATPase activity to RNA binding and unwinding; forms a dumbbell structure of two compact domains connected by a linker; interacts with eIF4G [Source:SGD;Acc:S000003674]	-	gene	Name match	0	13.4084	13.5083	13.4388	12.6875	12.6477	12.4311	11.95	11.9515	11.8605	14.0312	14.0117	14.2574	13.0765	13.1233	13.3033	12.2966	12.3318	12.4641	12.7732	12.81	12.8811	12.1283	12.066	12.1127	11.7842	11.7927	11.8432	13.0649	13.0569	12.4002	12.3324	12.0896	12.5765
YJL132W	X	161914	164166	+	YJL132W	YJL132W	Putative protein of unknown function; localizes to the membrane fraction; possible Zap1p-regulated target gene induced by zinc deficiency; YJL132W is a non-essential gene [Source:SGD;Acc:S000003668]	+	gene	Name match	0	6.62755	6.47754	6.34474	7.52161	8.28442	7.96088	8.54852	8.28869	8.48886	6.39141	6.88167	6.7148	7.89369	7.50891	7.5347	8.64502	8.65157	8.54095	7.09322	6.96596	6.63431	8.18272	8.1542	8.08773	8.50913	8.57358	8.39785	7.01923	7.09907	8.51222	8.54083	8.33209	7.98603
IML2	X	281185	283380	+	IML2	YJL082W	Protein of unknown function; the authentic, non-tagged protein is detected in highly purified mitochondria in high-throughput studies [Source:SGD;Acc:S000003618]	+	gene	Name match	0	8.44047	8.25113	8.12235	9.28675	9.83864	9.58007	9.99897	9.82593	10.0067	8.28911	8.4845	8.07056	9.24246	9.29198	9.25752	9.90408	9.95979	9.7433	9.67634	9.25468	9.17942	10.48	10.5552	10.3341	10.7376	10.7015	10.6734	8.57064	8.62181	9.9417	9.87104	9.75433	9.66538
UBX6	X	347447	348637	-	UBX6	YJL048C	UBX (ubiquitin regulatory X) domain-containing protein that interacts with Cdc48p, transcription is repressed when cells are grown in media containing inositol and choline [Source:SGD;Acc:S000003584]	-	gene	Name match	0	7.71272	7.17268	7.39989	8.26912	8.47795	8.53766	9.2072	9.01726	9.13179	7.76727	7.8884	7.02198	8.08379	7.77351	7.76211	9.13497	9.18527	8.82804	7.3452	7.59907	7.70205	8.71592	8.65119	8.69419	9.21185	9.01583	9.00088	7.88007	7.75172	8.8789	8.84952	9.49273	9.31308
VTC4	X	411234	413399	-	VTC4	YJL012C	Vacuolar membrane polyphosphate polymerase; subunit of the vacuolar transporter chaperone (VTC) complex involved in synthesis and transfer of polyP to the vacuole; regulates membrane trafficking; role in non-autophagic vacuolar fusion [Source:SGD;Acc:S000003549]	-	gene	Name match	0	12.5795	12.917	12.5798	12.0152	11.8377	11.558	10.435	10.6212	10.6302	11.7796	11.5432	11.4162	10.6943	11.075	10.9147	9.88138	10.0669	10.0415	12.1781	12.246	12.2112	11.6638	11.4883	11.6283	10.171	10.7812	11.0066	12.2588	12.4457	10.8765	10.6831	10.0929	10.701
SUI2	X	451020	451934	+	SUI2	YJR007W	Alpha subunit of the translation initiation factor eIF2, involved in the identification of the start codon; phosphorylation of Ser51 is required for regulation of translation by inhibiting the exchange of GDP for GTP [Source:SGD;Acc:S000003767]	+	gene	Name match	0	11.3628	11.5954	11.4963	10.958	10.9081	10.8002	10.4164	10.5697	10.3148	11.8284	11.863	12.061	11.2204	11.4251	11.5684	10.6323	10.7089	10.8368	11.2083	11.322	11.405	10.7167	10.7398	10.6302	10.442	10.4253	10.4053	11.2075	11.2031	10.5685	10.5656	10.1468	10.6073
YJR115W	X	639942	640451	+	YJR115W	YJR115W	Putative protein of unknown function [Source:SGD;Acc:S000003876]	+	gene	Name match	0	4.74003	5.25515	4.7784	6.59891	6.75118	7.14432	6.64377	6.21449	6.66988	4.58405	4.78406	5.53259	5.51653	6.07502	6.2504	6.13722	5.88506	5.66648	4.76023	4.83019	4.68876	6.41195	7.05756	6.44982	6.79594	6.22662	6.21297	5.33117	5.23715	7.33362	7.23468	6.96126	6.87397
JEN1	XI	22234	24084	+	JEN1	YKL217W	Monocarboxylate/proton symporter of the plasma membrane; transport activity is dependent on the pH gradient across the membrane; mediates high-affinity uptake of carbon sources lactate, pyuvate, and acetate, and also of the micronutrient selenite, w /.../tructure mimics that of monocarboxylates; expression and localization are tightly regulated, with transcription repression, mRNA degradation, an…	+	gene	Name match	0	4.4181	4.34825	4.24788	6.6114	7.61824	7.52944	9.0099	8.77521	8.86974	3.45852	3.46214	3.41711	5.61841	5.71786	5.05162	7.86514	7.7459	7.27135	4.22972	4.38961	5.21927	7.27147	7.48988	6.93717	7.33391	7.17148	7.19025	4.82421	4.68614	8.16474	8.08871	8.48698	7.97054
SDH1	XI	169207	171129	-	SDH1	YKL148C	Flavoprotein subunit of succinate dehydrogenase (Sdh1p, Sdh2p, Sdh3p, Sdh4p), which couples the oxidation of succinate to the transfer of electrons to ubiquinone as part of the TCA cycle and the mitochondrial respiratory chain [Source:SGD;Acc:S000001631]	-	gene	Name match	0	8.30684	8.12961	7.81942	9.90824	10.382	10.0104	10.9333	10.8035	10.8815	8.44617	8.36903	7.67764	9.68548	9.53215	9.27167	10.3889	10.6152	10.3235	9.36357	9.17097	9.39125	10.411	10.4474	10.4157	10.8936	10.6934	10.8604	9.36745	9.30016	10.0537	9.96317	10.1458	10.1588
HAP4	XI	232227	233891	+	HAP4	YKL109W	Subunit of the heme-activated, glucose-repressed Hap2p/3p/4p/5p CCAAT-binding complex, a transcriptional activator and global regulator of respiratory gene expression; provides the principal activation function of the complex [Source:SGD;Acc:S000001592]	+	gene	Name match	0	9.26672	8.27109	8.24788	10.3431	10.9137	10.5356	10.6784	10.6666	10.5213	7.97063	7.81263	7.99202	9.60607	9.78516	9.48245	9.54151	9.42796	9.83641	9.31954	9.44645	9.96592	10.9068	11.0395	10.8253	11.3482	11.3162	11.3332	10.3042	10.7095	10.7313	10.3645	10.6281	10.8726
YKL107W	XI	236141	237070	+	YKL107W	YKL107W	Putative protein of unknown function; proposed to be a palmitoylated membrane protein [Source:SGD;Acc:S000001590]	+	gene	Name match	0	2.4181	2.08522	2.39989	4.39728	5.45941	4.93621	6.47384	6.40914	6.72332	-0.00091064	1.72517	1.83215	4.20338	3.63444	2.59219	5.45915	6.15637	5.63611	3.76023	3.66972	3.1038	4.85643	4.89197	4.9178	5.53845	5.57712	5.11987	3.38364	4.06723	5.84596	6.12823	6.59513	5.73424
TEF4	XI	282891	284455	+	TEF4	YKL081W	Gamma subunit of translational elongation factor eEF1B, stimulates the binding of aminoacyl-tRNA (AA-tRNA) to ribosomes by releasing eEF1A (Tef1p/Tef2p) from the ribosomal complex [Source:SGD;Acc:S000001564]	+	gene	Name match	0	14.1053	14.4183	14.199	13.6899	13.3425	13.0559	12.487	12.516	12.4968	15.2378	15.0734	15.4294	13.7118	13.9038	14.1377	12.8646	12.9403	12.9563	13.8021	13.6181	13.7401	12.8768	12.8073	12.783	12.3555	12.5515	12.6274	14.044	14.0348	13.2158	13.2071	12.9752	13.4231
MSN4	XI	323228	325120	+	MSN4	YKL062W	Transcriptional activator related to Msn2p; activated in stress conditions, which results in translocation from the cytoplasm to the nucleus; binds DNA at stress response elements of responsive genes, inducing gene expression [Source:SGD;Acc:S000001545]	+	gene	Name match	0	7.98795	7.82399	7.7784	9.39728	9.55125	9.36364	9.57398	9.70706	9.45963	6.22791	6.66377	6.78635	8.6845	8.62151	8.609	9.54831	9.22676	9.37729	9.32189	9.38961	9.39739	9.68086	9.87235	9.67846	10.3387	10.0721	10.1686	9.04796	8.96895	9.36815	9.35063	9.65402	9.76299
GPX1	XI	389380	389883	-	GPX1	YKL026C	Phospholipid hydroperoxide glutathione peroxidase induced by glucose starvation that protects cells from phospholipid hydroperoxides and nonphospholipid peroxides during oxidative stress [Source:SGD;Acc:S000001509]	-	gene	Name match	0	5.4181	4.89258	4.60152	5.58631	6.17128	6.55397	7.18534	6.98943	6.97538	4.64295	4.53253	3.15408	5.48091	4.45158	4.91412	6.82652	6.90973	6.64376	5.26925	5.31018	5.81651	6.53995	6.78055	6.62721	7.47488	7.43607	7.20166	5.38364	5.81446	6.90736	6.97044	7.70319	7.3673
YKR015C	XI	466961	468667	-	YKR015C	YKR015C	Putative protein of unknown function [Source:SGD;Acc:S000001723]	-	gene	Name match	0	2.00306	2.93322	2.88531	4.56078	4.81088	4.53766	5.43732	6.06249	5.77485	2.58405	2.46214	1.83215	3.85942	3.14902	2.91412	4.40026	4.52958	4.47384	4.05979	3.58226	3.1038	5.13396	5.51541	5.43627	5.48782	5.39654	5.8854	3.89821	2.84483	5.38848	5.44234	6.64759	5.8516
PET10	XI	524223	525074	-	PET10	YKR046C	Protein of unknown function that co-purifies with lipid particles; expression pattern suggests a role in respiratory growth; computational analysis of large-scale protein-protein interaction data suggests a role in ATP/ADP exchange [Source:SGD;Acc:S000001754]	-	gene	Name match	0	6.72188	6.28685	6.41781	8.8087	9.45161	9.24062	9.72746	9.91123	9.85335	8.28449	8.55384	8.02198	9.6737	9.47694	9.55364	10.0211	10.3392	10.5578	7.40852	7.64295	7.65497	9.22989	9.35318	9.34679	9.84788	9.52674	9.59452	8.01923	7.94287	9.59968	9.68255	9.5844	9.18476
YSR3	XI	534067	535281	-	YSR3	YKR053C	Dihydrosphingosine 1-phosphate phosphatase, membrane protein involved in sphingolipid metabolism; has similarity to Lcb3p [Source:SGD;Acc:S000001761]	-	gene	Name match	0	6.37229	6.71749	6.47028	7.25327	7.06086	7.00897	7.55279	7.32997	7.58582	6.80644	7.07094	7.66504	7.29341	7.55954	8.02682	8.09606	7.88506	7.5532	8.76715	7.89967	7.24675	6.49853	5.96792	6.36656	6.12893	6.20847	5.76756	6.70557	6.61742	8.45425	8.44495	8.38868	8.15538
GLG1	XI	552770	554620	+	GLG1	YKR058W	Self-glucosylating initiator of glycogen synthesis, also glucosylates n-dodecyl-beta-D-maltoside; similar to mammalian glycogenin [Source:SGD;Acc:S000001766]	+	gene	Name match	0	7.07631	6.54465	6.60152	7.80327	8.06903	8.25814	8.57818	8.25791	8.29951	6.10761	6.79842	6.91962	7.55559	7.14902	7.3866	8.441	8.21031	8.28119	8.00816	7.9442	7.85868	8.61293	8.94462	8.67413	9.23505	9.15262	8.98116	6.98568	7.09276	8.6996	8.60994	9.02214	8.67497
TIF1	XI	554987	556174	+	TIF1	YKR059W	Translation initiation factor eIF4A, identical to Tif2p; DEA(D/H)-box RNA helicase that couples ATPase activity to RNA binding and unwinding; forms a dumbbell structure of two compact domains connected by a linker; interacts with eIF4G [Source:SGD;Acc:S000001767]	+	gene	Name match	0	13.4211	13.4962	13.3358	12.7799	12.6665	12.3792	11.9496	11.9604	11.8903	14.0298	13.9303	14.1024	13.0707	13.0106	13.1973	12.2678	12.2987	12.3297	12.7622	12.7326	12.8596	12.1232	11.9971	12.1259	11.6269	11.7743	11.7628	12.9915	13.0411	12.3935	12.3106	12.0772	12.5211
PCK1	XI	631152	632801	+	PCK1	YKR097W	Phosphoenolpyruvate carboxykinase, key enzyme in gluconeogenesis, catalyzes early reaction in carbohydrate biosynthesis, glucose represses transcription and accelerates mRNA degradation, regulated by Mcm1p and Cat8p, located in the cytosol [Source:SGD;Acc:S000001805]	+	gene	Name match	0	4.66603	4.97275	5.07796	8.02021	9.02349	9.08666	9.9118	9.66222	9.81848	4.32102	3.94756	4.29158	8.05985	7.93561	7.52883	7.63547	8.10746	7.71815	7.47765	7.40881	7.6063	10.0765	10.4899	9.45318	9.64529	9.24008	9.64969	6.40917	6.20239	8.67112	8.78503	8.50131	8.12306
RNP1	XII	46714	47463	-	RNP1	YLL046C	Ribonucleoprotein that contains two RNA recognition motifs (RRM) [Source:SGD;Acc:S000003969]	-	gene	Name match	0	2.74003	2.76329	2.07796	5.27698	5.43432	5.47055	6.89338	6.73387	7.10183	2.80644	-0.0117951	2.83215	5.48091	4.28652	4.29263	5.88138	6.44212	6.19005	3.05979	3.04169	3.51883	4.05996	4.72692	4.40879	5.00239	3.99215	5.21297	3.57629	3.78343	7.03664	7.31681	8.24963	7.42903
NOC3	XII	154343	156334	-	NOC3	YLR002C	Protein that forms a nuclear complex with Noc2p that binds to 66S ribosomal precursors to mediate their intranuclear transport; also binds to chromatin to promote the association of DNA replication factors and replication initiation [Source:SGD;Acc:S000003992]	-	gene	Name match	0	10.6005	10.7919	10.7973	9.70616	9.7034	9.71304	9.37592	9.49907	9.27735	10.3925	10.1374	10.5256	10.0053	10.0655	10.077	9.34277	9.3699	9.48985	10.4206	10.5801	10.1854	9.62902	9.60882	9.57099	9.20664	9.29486	9.14075	10.2871	10.2364	9.26784	9.21799	9.18365	9.49546
MEU1	XII	177608	178621	+	MEU1	YLR017W	Methylthioadenosine phosphorylase (MTAP), catalyzes the initial step in the methionine salvage pathway; affects polyamine biosynthesis through regulation of ornithine decarboxylase (Spe1p) activity; regulates ADH2 gene expression [Source:SGD;Acc:S000004007]	+	gene	Name match	0	10.6672	10.2631	10.3829	9.76884	9.48865	9.61351	9.30926	9.28869	9.33213	10.3154	10.3411	10.381	9.87409	10.0591	10.0174	9.30514	9.27975	9.42914	9.80295	9.95838	9.96592	9.3356	9.4818	9.52853	8.97048	9.09945	9.14961	9.99414	9.89468	9.59035	9.49998	9.27654	9.44406
YLR042C	XII	229966	230451	-	YLR042C	YLR042C	Protein of unknown function; localizes to the cytoplasm; YLL042C is not an essential gene [Source:SGD;Acc:S000004032]	-	gene	Name match	0	3.74003	3.67018	3.66292	8.37547	9.28968	8.41808	10.0238	9.78603	9.9986	2.58405	1.72517	1.83215	6.77369	6.30822	6.3866	8.41521	8.62203	9.10528	4.30772	4.22612	4.3933	5.81203	5.63672	5.95628	6.10673	7.13351	6.78283	7.64237	7.47419	8.69308	8.7953	8.48986	8.41765
PDC1	XII	232390	234081	-	PDC1	YLR044C	Major of three pyruvate decarboxylase isozymes, key enzyme in alcoholic fermentation, decarboxylates pyruvate to acetaldehyde; subject to glucose-, ethanol-, and autoregulation; involved in amino acid catabolism [Source:SGD;Acc:S000004034]	-	gene	Name match	0	16.5768	16.9449	16.5854	16.3689	16.3432	16.0357	15.4701	15.4857	15.3746	16.905	16.8545	16.9954	15.7918	16.241	16.2083	14.7992	15.0307	15.0612	16.4783	16.2175	16.2553	15.8214	15.6555	15.8	15.2653	15.4374	15.5114	16.7988	16.6469	16.1297	15.9625	15.2801	15.7274
RPS0B	XII	242232	243349	+	RPS0B	YLR048W	Protein component of the small (40S) ribosomal subunit, nearly identical to Rps0Ap; required for maturation of 18S rRNA along with Rps0Ap; deletion of either RPS0 gene reduces growth rate, deletion of both genes is lethal [Source:SGD;Acc:S000004038]	+	gene	Name match	0	13.9475	14.0767	13.932	13.3494	13.0174	12.9288	12.3641	12.4166	12.404	14.1284	14.1417	14.383	13.0226	13.1004	13.2552	12.2778	12.3196	12.3262	12.851	12.9646	13.0025	12.1884	12.1769	12.2119	11.8856	11.9302	12.0033	13.6088	13.6295	12.9373	12.8227	12.5267	13.0089
YLR053C	XII	248100	248426	-	YLR053C	YLR053C	Putative protein of unknown function [Source:SGD;Acc:S000004043]	-	gene	Name match	0	0.266094	-0.236708	0.0779583	3.21285	3.68889	4.6632	5.19631	5.04457	5.11189	-0.00091064	-0.0117951	0.832152	1.48091	1.24213	1.59219	3.72218	4.24948	3.60508	-0.0922084	-0.569744	-0.218133	1.81203	3.00445	2.29331	3.48782	3.36412	3.02033	1.57629	0.259871	3.49232	4.08871	4.60577	4.02152
EMP46	XII	287916	289250	+	EMP46	YLR080W	Integral membrane component of endoplasmic reticulum-derived COPII-coated vesicles, which function in ER to Golgi transport [Source:SGD;Acc:S000004070]	+	gene	Name match	0	6.86104	6.34825	6.24788	7.45386	7.70472	7.86614	8.34667	8.16558	8.2503	5.55368	5.63206	4.83215	7.24113	6.71786	6.81136	7.9802	8.3699	7.88242	6.7463	6.58226	6.50373	7.54674	7.67121	7.41571	7.66536	7.61894	7.66419	7.33117	7.11785	7.94445	7.95953	8.06906	7.87951
AHP1	XII	368781	369311	+	AHP1	YLR109W	Thiol-specific peroxiredoxin, reduces hydroperoxides to protect against oxidative damage; function in vivo requires covalent conjugation to Urm1p [Source:SGD;Acc:S000004099]	+	gene	Name match	0	13.8467	14.2102	14.0376	13.9935	13.656	13.655	13.2542	13.422	13.4289	14.6353	14.5544	13.3142	13.079	13.4934	13.3463	11.287	11.2888	11.6721	13.7793	13.7932	13.899	13.5319	13.6763	13.7241	12.5993	12.9264	13.2864	14.141	14.1824	13.7031	13.7873	12.4977	12.6127
YPS3	XII	388744	390270	-	YPS3	YLR121C	Aspartic protease, member of the yapsin family of proteases involved in cell wall growth and maintenance; attached to the plasma membrane via a glycosylphosphatidylinositol (GPI) anchor [Source:SGD;Acc:S000004111]	-	gene	Name match	0	7.31291	7.12084	7.47028	9.98224	10.6273	10.2267	10.9721	11.209	11.1666	6.52265	7.48894	5.73904	8.12477	8.855	8.64747	9.08208	8.97545	9.17031	8.18908	8.27226	8.17227	10.0396	10.0834	9.71117	10.3769	10.1797	10.2655	9.41549	9.47662	11.0802	11.2774	10.8118	10.5812
PUT1	XII	425186	426616	+	PUT1	YLR142W	Proline oxidase, nuclear-encoded mitochondrial protein involved in utilization of proline as sole nitrogen source; PUT1 transcription is induced by Put3p in the presence of proline and the absence of a preferred nitrogen source [Source:SGD;Acc:S000004132]	+	gene	Name match	0	5.32499	5.22272	5.39989	8.5672	9.14059	8.59787	9.9689	9.73945	9.92353	4.64295	5.22767	4.15408	9.07187	8.5229	8.15443	10.8011	9.81063	9.82383	10.7826	10.4771	10.1901	12.2019	12.2717	12.166	11.9045	12.3401	12.107	6.9686	6.90373	10.008	10.3303	10.7441	9.85722
YLR149C	XII	437631	439823	-	YLR149C	YLR149C	Putative protein of unknown function; overexpression causes a cell cycle delay or arrest; null mutation results in a decrease in plasma membrane electron transport; YLR149C is not an essential gene [Source:SGD;Acc:S000004139]	-	gene	Name match	0	4.87753	4.80769	3.88531	7.11974	7.87289	7.84642	8.75925	8.62652	8.76214	4.99909	5.0944	4.73904	7.66678	7.31894	7.42508	9.13497	9.25109	8.99291	7.35442	7.26876	7.11378	8.65438	8.89197	8.66835	9.38552	9.16443	9.08642	6.48318	6.19061	8.62617	8.82967	8.84923	8.55896
IGS2-1AS	XII	457733	459675	-	null					Not found	0	11.6577	11.5536	11.5461	17.5866	17.5509	17.5336	18.2263	18.1493	16.9117	10.4493	10.6919	10.3713	13.0696	14.2141	13.9078	14.9003	13.4077	13.7293	8.69279	8.82781	9.32404	11.7313	11.3899	11.8156	11.7796	12.1296	12.0864	13.2269	12.6374	14.0732	14.7668	14.8032	14.3411
IGS2-1S	XII	457733	459675	+	null					Not found	0	8.24465	8.30245	7.87237	15.1002	14.0128	13.7587	14.6539	14.4715	14.8957	6.6573	7.12889	6.7148	10.0681	11.6563	11.4455	12.6361	11.3576	12.1295	4.51923	4.58226	4.57773	8.83163	8.15825	8.69987	9.26918	9.93674	9.82215	10.6397	9.94287	11.0263	11.8007	11.875	11.5447
IGS1-2AS	XII	459797	460922	-	null					Not found	0	6.82749	5.80769	6.34474	11.4991	11.5894	12.4868	13.277	13.3937	11.5451	7.11803	7.41633	7.40201	8.20611	9.35587	9.2593	10.6513	9.29387	9.93561	3.86715	4.16722	6.14332	6.65752	6.55289	6.40879	6.97202	6.79951	7.3215	7.70557	7.77951	8.92787	9.58885	10.8169	10.0102
DPH5	XII	501260	502162	-	DPH5	YLR172C	Methyltransferase required for synthesis of diphthamide, which is a modified histidine residue of translation elongation factor 2 (Eft1p or Eft2p); not essential for viability; GFP-Dph5p fusion protein localizes to the cytoplasm [Source:SGD;Acc:S000004162]	-	gene	Name match	0	10.5589	10.6041	10.5598	10.3755	10.4296	10.0541	10.1561	10.2472	10.3375	10.8351	10.7392	10.9063	10.4588	10.4558	10.5766	10.0247	10.1751	10.2533	10.3851	10.5056	10.4817	10.143	10.1992	10.1596	9.88014	9.84427	9.99433	10.4312	10.4595	10.5512	10.6261	10.0957	10.2535
IDP2	XII	504591	505829	+	IDP2	YLR174W	Cytosolic NADP-specific isocitrate dehydrogenase, catalyzes oxidation of isocitrate to alpha-ketoglutarate; levels are elevated during growth on non-fermentable carbon sources and reduced during growth on glucose [Source:SGD;Acc:S000004164]	+	gene	Name match	0	4.74003	5.78566	5.91085	7.84618	8.23078	8.08946	9.53562	9.42827	9.60907	5.75398	5.81263	5.58704	7.24113	7.04303	6.84958	7.94458	8.26549	8.11494	6.94244	7.07411	7.23765	9.06233	9.24858	8.84278	8.97355	8.87623	8.75987	6.19099	6.19061	8.93342	9.11682	9.56134	9.16221
CBF5	XII	506134	507585	+	CBF5	YLR175W	Pseudouridine synthase catalytic subunit of box H/ACA small nucleolar ribonucleoprotein particles (snoRNPs), acts on both large and small rRNAs and on snRNA U2; mutations in human ortholog dyskerin cause the disorder dyskeratosis congenita [Source:SGD;Acc:S000004165]	+	gene	Name match	0	13.0449	13.1152	12.9205	12.4307	12.3442	12.2797	12.2783	12.282	12.2793	12.7927	12.4975	13.0759	12.1713	12.1742	12.2229	11.5278	11.8694	11.7393	12.4853	12.4126	12.5259	12.0626	12.0039	11.9894	11.5828	11.7514	11.768	12.5773	12.7448	12.627	12.6951	12.3443	12.4337
YLR177W	XII	511054	512940	+	YLR177W	YLR177W	Putative protein of unknown function; phosphorylated by Dbf2p-Mob1p in vitro; some strains contain microsatellite polymophisms at this locus; YLR177W is not an essential gene [Source:SGD;Acc:S000004167]	+	gene	Name match	0	7.26359	7.3632	7.40887	8.69887	9.12499	8.9791	9.4648	9.41264	9.53255	7.33894	7.92811	7.84338	7.97597	7.91455	8.39632	9.21831	8.99479	9.15432	8.62965	8.19328	8.48462	9.17836	9.41723	9.2201	9.89802	9.69585	9.60958	8.59309	8.44475	10.2315	10.1926	10.4703	10.3384
SAM1	XII	515262	516410	+	SAM1	YLR180W	S-adenosylmethionine synthetase, catalyzes transfer of the adenosyl group of ATP to the sulfur atom of methionine; one of two differentially regulated isozymes (Sam1p and Sam2p) [Source:SGD;Acc:S000004170]	+	gene	Name match	0	12.3918	12.3803	12.1504	11.8541	11.4955	11.3636	11.3855	11.4105	11.4606	11.611	11.7148	11.8244	10.5044	11.0499	11.2115	10.4797	10.6775	10.8889	11.4316	11.3321	11.69	10.9225	10.764	10.8994	10.6003	10.6181	10.7068	12.1804	12.1668	11.9631	11.9716	11.5837	11.6602
RPL37A	XII	522663	523288	+	RPL37A	YLR185W	Protein component of the large (60S) ribosomal subunit, has similarity to Rpl37Bp and to rat L37 ribosomal protein [Source:SGD;Acc:S000004175]	+	gene	Name match	0	13.0243	12.8191	12.8863	12.3789	12.0565	12.4236	11.794	11.7735	11.7172	12.9005	12.6343	12.7573	11.8069	11.6218	11.8634	10.8719	11.3456	11.163	11.6139	11.6637	12.0476	11.2182	11.1729	11.3059	10.6991	10.9333	11.0131	12.2174	12.172	12.3359	12.1347	11.6898	11.8105
EMG1	XII	523632	524390	+	EMG1	YLR186W	Member of the alpha/beta knot fold methyltransferase superfamily; required for maturation of 18S rRNA and for 40S ribosome production; interacts with RNA and with S-adenosylmethionine; associates with spindle/microtubules; forms homodimers [Source:SGD;Acc:S000004176]	+	gene	Name match	0	10.4515	10.4707	10.4245	9.79097	9.70995	9.52944	9.59071	9.6519	9.72004	10.1615	10.1996	10.4939	9.97517	10.1392	10.2743	9.72669	9.83444	9.95189	9.9979	10.2125	10.4147	9.62902	9.64542	9.70694	9.26292	9.16913	9.25463	9.95999	9.8974	10.1951	10.2497	9.89877	9.85441
NOP56	XII	546097	547611	+	NOP56	YLR197W	Essential evolutionarily-conserved nucleolar protein component of the box C/D snoRNP complexes that direct 2'-O-methylation of pre-rRNA during its maturation; overexpression causes spindle orientation defects [Source:SGD;Acc:S000004187]	+	gene	Name match	0	13.3084	13.2093	13.3723	12.6747	12.5931	12.9225	12.4277	12.4131	12.3116	13.3275	13.0259	13.5586	12.6776	12.5365	12.5475	11.7505	12.0476	11.9697	12.6873	12.6913	12.7844	12.2482	12.1205	12.1328	11.5501	11.7696	11.7838	12.7707	12.8816	12.7911	12.8107	12.3339	12.5699
HMX1	XII	552724	553677	-	HMX1	YLR205C	ER localized heme oxygenase, involved in heme degradation during iron starvation and in the oxidative stress response; expression is regulated by AFT1 and oxidative stress; relocates to the perinuclear region in the presence of oxidants [Source:SGD;Acc:S000004195]	-	gene	Name match	0	4.81042	4.51818	4.07796	7.39005	7.79619	7.76473	9.05881	8.89006	9.04525	5.04348	5.22767	5.63951	7.05985	7.67676	7.91862	7.37754	8.27501	8.43687	4.86715	5.16722	5.32619	6.88885	7.10879	7.1262	7.32912	7.31408	7.3215	6.64237	6.15469	9.36679	9.60994	9.55997	9.11369
FRE1	XII	568567	570627	+	FRE1	YLR214W	Ferric reductase and cupric reductase, reduces siderophore-bound iron and oxidized copper prior to uptake by transporters; expression induced by low copper and iron levels [Source:SGD;Acc:S000004204]	+	gene	Name match	0	11.5148	12.1334	12.3616	10.4373	10.5403	10.748	11.0452	11.0586	10.9391	11.1037	10.8493	10.6729	10.1723	10.5425	10.6994	9.36988	9.94793	10.2922	11.8407	11.7199	11.2681	10.7182	10.934	10.5389	9.93471	9.96808	10.0379	11.3576	10.9612	10.7925	11.0273	10.5951	10.2821
GSY2	XII	660716	662833	+	GSY2	YLR258W	Glycogen synthase, similar to Gsy1p; expression induced by glucose limitation, nitrogen starvation, heat shock, and stationary phase; activity regulated by cAMP-dependent, Snf1p and Pho85p kinases as well as by the Gac1p-Glc7p phosphatase [Source:SGD;Acc:S000004248]	+	gene	Name match	0	9.30379	9.36506	9.33299	10.3505	10.4532	10.6222	10.9259	10.8571	10.8867	8.18396	8.56647	7.95109	9.05077	8.98864	8.85193	10.7615	10.3437	10.1736	9.77404	9.4649	9.7103	10.2756	10.5682	10.5357	11.42	11.2187	11.1356	9.8027	9.72544	10.7476	10.7575	11.0482	11.0321
GSP1	XII	720771	721430	-	GSP1	YLR293C	Ran GTPase, GTP binding protein (mammalian Ranp homolog) involved in the maintenance of nuclear organization, RNA processing and transport; regulated by Srm1p, Rna1p, Yrb1p, Yrb2p, Yrp4p, Yrb30p, Cse1p and Kap95p; yeast Gsp2p homolog [Source:SGD;Acc:S000004284]	-	gene	Name match	0	12.9271	12.9382	12.9552	12.6605	12.4871	12.4703	12.2387	12.4142	12.276	13.3872	13.4318	13.5835	12.5337	12.8002	12.9778	12.2606	12.2758	12.5084	12.3501	12.4134	12.6149	11.8862	11.9662	11.9348	11.5745	11.5665	11.7053	12.6248	12.5399	12.9331	13.0263	12.2821	12.4718
MET17	XII	732542	733876	+	MET17	YLR303W	Methionine and cysteine synthase (O-acetyl homoserine-O-acetyl serine sulfhydrylase), required for sulfur amino acid synthesis [Source:SGD;Acc:S000004294]	+	gene	Name match	0	10.3679	10.5198	10.1017	10.6215	10.3105	10.2381	10.2434	10.1892	10.1018	12.1361	12.1962	11.6435	10.0317	10.2961	10.5296	10.1673	10.0605	10.1361	9.49651	9.55093	9.88807	8.70078	8.47694	8.76363	8.40157	8.30557	8.31101	0.424282	-0.892132	0.907357	-0.666182	-0.481688	1.43656
YLR311C	XII	757265	757612	-	YLR311C	YLR311C	Dubious open reading frame unlikely to encode a protein, based on available experimental and comparative sequence data [Source:SGD;Acc:S000004302]	-	gene	Name match	0	0.266094	1.76329	-0.0740448	5.50831	6.07716	6.00897	7.67548	7.45056	7.47334	2.32102	2.46214	0.832152	5.9534	4.91455	4.98451	6.66078	7.17683	6.71815	3.76023	4.16722	4.74122	6.3356	6.43741	6.27821	6.83021	6.93811	6.62237	4.27672	3.34733	6.45168	6.22864	7.01017	6.59307
YLR312C	XII	757637	758833	-	YLR312C	YLR312C	Putative protein of unknown function [Source:SGD;Acc:S000004303]	-	gene	Name match	0	4.32499	2.93322	3.53739	7.66631	8.51132	8.43138	9.47834	9.40914	9.55483	4.58405	4.38814	3.41711	8.42811	7.49952	7.54056	9.26444	9.69715	9.15967	6.70365	6.83019	6.64812	8.6824	8.97023	8.74452	9.13579	9.01843	9.08025	5.70557	5.38915	8.47468	8.6467	9.15856	8.8145
TMA10	XII	783127	783387	-	TMA10	YLR327C	Protein of unknown function that associates with ribosomes; putative homolog of the F1F0-ATPase synthase regulator Stf2p [Source:SGD;Acc:S000004319]	-	gene	Name match	0	5.32499	3.85075	4.93594	9.00135	9.3513	9.78214	10.4929	10.8448	10.8586	6.26588	7.01057	5.63951	8.34138	8.48292	8.25752	11.1596	10.6661	10.5824	7.43483	7.72692	7.70205	9.7936	10.4786	10.2896	10.4873	10.1878	10.3044	6.50702	7.23715	10.7946	11.2011	11.7742	11.2146
OPI9	XII	804346	805203	+	OPI9	YLR338W	Dubious open reading frame unlikely to encode a protein, based on available experimental and comparative sequence data; partially overlaps the verified ORF VRP1/YLR337C [Source:SGD;Acc:S000004330]	+	gene	Name match	0	0.418098	0.763292	1.07796	3.84088	3.92336	4.40016	6.10611	5.74501	6.35135	0.999089	1.14021	0.680149	1.48091	1.24213	-0.407812	4.94458	4.90155	4.2108	-0.0922084	0.582259	0.93387	1.81203	2.00445	0.70835	3.0955	2.71204	2.5349	0.576285	1.84483	6.38848	6.94853	7.52954	7.04142
RPP0	XII	805887	806825	+	RPP0	YLR340W	Conserved ribosomal protein P0 of the ribosomal stalk, which is involved in interaction between translational elongation factors and the ribosome; similar to rat P0, human P0, and E. coli L10e; phosphorylated on serine 302 [Source:SGD;Acc:S000004332]	+	gene	Name match	0	14.799	15.0708	14.8349	14.4552	14.2283	13.9744	13.8078	13.7565	13.7684	15.3947	15.321	15.6162	14.2149	14.5146	14.6978	13.7915	13.9244	14.0222	14.2245	14.0729	14.3172	13.5938	13.4488	13.655	13.3429	13.429	13.4761	14.6603	14.768	14.8013	14.4102	14.0907	14.2806
RPL26A	XII	819312	820142	+	RPL26A	YLR344W	Protein component of the large (60S) ribosomal subunit, nearly identical to Rpl26Bp and has similarity to E. coli L24 and rat L26 ribosomal proteins; binds to 5.8S rRNA [Source:SGD;Acc:S000004336]	+	gene	Name match	0	12.7448	12.4931	12.7797	12.2307	11.8697	12.3706	11.5917	11.8078	11.6069	12.5431	12.475	12.5728	11.7737	11.6905	11.8851	11.0715	11.2263	11.2153	11.367	11.5858	11.8539	11.0068	11.1358	11.2265	10.7093	10.6762	10.9392	12.049	12.0295	12.1728	12.0049	11.5271	11.7731
RPL31B	XII	931065	931755	-	RPL31B	YLR406C	Protein component of the large (60S) ribosomal subunit, nearly identical to Rpl31Ap and has similarity to rat L31 ribosomal protein; associates with the karyopherin Sxm1p; loss of both Rpl31p and Rpl39p confers lethality [Source:SGD;Acc:S000004398]	-	gene	Name match	0	12.8561	12.1708	12.6653	11.8636	11.384	12.3482	11.0841	11.292	11.1231	12.0346	12.23	12.4274	10.9827	11.1381	11.1767	10.288	10.2128	10.1789	10.88	11.2084	11.3882	10.581	10.6512	10.6892	10.0388	9.96808	10.2844	11.69	11.9212	11.7225	11.6307	11.2585	11.4603
YLR428C	XII	990617	990961	-	YLR428C	YLR428C	Dubious open reading frame unlikely to encode a protein, based on available experimental and comparative sequence data; partially overlaps the verified ORF CRN1 [Source:SGD;Acc:S000004420]	-	gene	Name match	0	0.266094	1.34825	-0.0740448	3.33838	3.40878	3.88559	4.73688	4.3076	4.94196	-0.152914	-0.0117951	0.832152	1.96634	-0.757873	1.59219	2.98522	3.02708	3.47384	-0.0922084	-0.417741	-0.06613	-0.187966	1.68252	0.70835	1.68047	1.48965	0.0609716	2.16125	0.259871	5.87698	6.37821	6.68824	5.89599
IMD3	XII	1002557	1004128	+	IMD3	YLR432W	Inosine monophosphate dehydrogenase, catalyzes the first step of GMP biosynthesis, member of a four-gene family in S. cerevisiae, constitutively expressed [Source:SGD;Acc:S000004424]	+	gene	Name match	0	12.3106	12.4793	12.2381	11.726	11.5929	11.3544	11.2274	11.1953	11.1911	12.5869	12.45	12.8576	11.7605	11.8626	12.047	11.4442	11.6058	11.5519	11.2108	11.1733	11.3716	10.6939	10.5751	10.4979	10.2183	10.1936	10.2409	12.0439	11.9241	11.8901	11.9522	11.5797	11.83
RPL6B	XII	1028854	1029768	+	RPL6B	YLR448W	Protein component of the large (60S) ribosomal subunit, has similarity to Rpl6Ap and to rat L6 ribosomal protein; binds to 5.8S rRNA [Source:SGD;Acc:S000004440]	+	gene	Name match	0	13.1341	12.9944	13.0194	12.3334	11.9658	12.165	11.5528	11.7578	11.7106	12.7996	12.7791	12.9691	11.7911	11.8731	12.0116	11.085	11.1705	11.2121	11.934	12.0933	12.2922	11.2529	11.2931	11.2891	10.8554	10.8669	11.1613	12.4084	12.4055	12.2409	12.2597	11.7405	11.9503
FPR4	XII	1030834	1032012	+	FPR4	YLR449W	Peptidyl-prolyl cis-trans isomerase (PPIase) (proline isomerase) localized to the nucleus; catalyzes isomerization of proline residues in histones H3 and H4, which affects lysine methylation of those histones [Source:SGD;Acc:S000004441]	+	gene	Name match	0	12.0138	11.8537	11.9901	11.5772	11.243	11.3837	11.0915	11.3968	11.2526	11.7047	11.4655	12.1935	11.0538	11.0853	11.2575	10.1629	10.5842	10.6556	11.0745	11.3722	11.3181	10.7465	11.0494	10.9025	10.2698	10.4283	10.4984	11.7809	12.0081	12.2242	12.4984	11.8492	11.9384
MSC1	XIII	15135	16676	-	MSC1	YML128C	Protein of unknown function; mutant is defective in directing meiotic recombination events to homologous chromatids; the authentic, non-tagged protein is detected in highly purified mitochondria and is phosphorylated [Source:SGD;Acc:S000004597]	-	gene	Name match	0	7.33696	7.40715	7.06664	9.11317	9.40878	9.28525	10.6154	10.513	10.6179	8.03251	8.36421	7.41711	8.42577	8.28925	8.21057	10.2613	10.574	9.94493	8.50688	8.59069	9.06315	9.50203	9.7766	9.69703	10.9519	10.7209	10.6968	9.21653	9.03466	10.1632	10.1548	10.5743	10.3161
PHO84	XIII	24037	25800	-	PHO84	YML123C	High-affinity inorganic phosphate (Pi) transporter and low-affinity manganese transporter; regulated by Pho4p and Spt7p; mutation confers resistance to arsenate; exit from the ER during maturation requires Pho86p [Source:SGD;Acc:S000004592]	-	gene	Name match	0	14.7132	15.0476	14.7022	14.1435	14.1647	13.9115	12.3605	12.5175	12.4835	12.3997	12.046	11.8517	12.4418	12.8715	12.0328	6.87058	8.07148	7.40795	14.4345	14.4682	14.6515	13.8823	13.4688	13.719	11.18	12.5201	12.738	13.8819	13.9588	12.2961	12.0435	10.6662	11.6194
NDI1	XIII	28266	29807	-	NDI1	YML120C	NADH:ubiquinone oxidoreductase, transfers electrons from NADH to ubiquinone in the respiratory chain but does not pump protons, in contrast to the higher eukaryotic multisubunit respiratory complex I; phosphorylated; homolog of human AMID [Source:SGD;Acc:S000004589]	-	gene	Name match	0	7.53704	7.57707	7.70001	9.24327	9.67289	9.40466	9.99112	10.0011	10.0334	8.19876	8.70245	8.00208	9.52858	9.20647	9.08204	9.67172	9.95979	9.99516	9.10692	9.12142	8.96729	10.0528	10.2188	10.2201	10.6283	10.3915	10.4065	8.58191	8.52431	9.64657	9.40125	9.54207	9.52226
TSL1	XIII	70624	73920	+	TSL1	YML100W	Large subunit of trehalose 6-phosphate synthase (Tps1p)/phosphatase (Tps2p) complex, which converts uridine-5'-diphosphoglucose and glucose 6-phosphate to trehalose, similar to Tps3p and may share function; mutant has aneuploidy tolerance [Source:SGD;Acc:S000004566]	+	gene	Name match	0	8.446	8.27109	8.35873	10.2015	10.6259	10.7462	11.0384	10.8448	11.0407	8.84144	9.381	8.32401	9.48766	9.15801	9.20506	10.6933	10.787	10.4325	9.27411	8.73201	9.21464	10.2715	10.7007	10.4963	11.2522	11.2136	11.1773	8.98991	8.92343	11.1136	11.1172	11.4093	11.1915
YML089C	XIII	91041	91409	-	YML089C	YML089C	Dubious open reading frame unlikely to encode a functional protein, based on available experimental and comparative sequence data; expression induced by calcium shortage [Source:SGD;Acc:S000004554]	-	gene	Name match	0	0.266094	-0.388711	-0.0740448	2.07535	3.18639	2.40016	3.73688	3.52999	3.26389	-0.152914	-0.0117951	0.832152	1.15898	-0.757873	-0.407812	-0.184706	2.02708	0.0815215	-0.0922084	-0.569744	-0.218133	2.13396	2.26748	1.29331	2.79594	2.22662	2.21297	0.424282	-0.740129	2.12975	3.50374	3.97774	3.02152
CYB2	XIII	165533	167308	-	CYB2	YML054C	Cytochrome b2 (L-lactate cytochrome-c oxidoreductase), component of the mitochondrial intermembrane space, required for lactate utilization; expression is repressed by glucose and anaerobic conditions [Source:SGD;Acc:S000004518]	-	gene	Name match	0	4.11854	3.57065	2.39989	5.53478	6.07716	5.47055	7.56131	7.3076	8.00266	3.80644	3.59964	2.41711	4.11318	4.10011	3.91412	5.98522	6.78197	6.08152	5.22972	5.55954	6.4096	7.68855	7.48988	7.98447	8.09832	8.26663	8.25737	5.03572	5.11785	6.91485	7.24071	8.18009	7.47365
ERG6	XIII	251839	252990	-	ERG6	YML008C	Delta(24)-sterol C-methyltransferase, converts zymosterol to fecosterol in the ergosterol biosynthetic pathway by methylating position C-24; localized to both lipid particles and mitochondrial outer membrane [Source:SGD;Acc:S000004467]	-	gene	Name match	0	12.0642	12.3613	12.2082	11.8005	11.6826	11.532	11.2214	11.317	11.2041	12.2665	12.176	12.5248	11.2491	11.582	11.7182	11.2946	10.8182	10.7906	12.0594	11.9271	11.7049	11.1597	11.2647	11.2201	10.7933	10.8552	10.824	12.1018	12.0553	11.6843	11.6047	11.1275	11.4645
HXT2	XIII	288079	289704	+	HXT2	YMR011W	High-affinity glucose transporter of the major facilitator superfamily, expression is induced by low levels of glucose and repressed by high levels of glucose [Source:SGD;Acc:S000004613]	+	gene	Name match	0	12.405	12.9427	12.6568	12.1604	12.6305	12.4762	12.136	11.6269	11.8466	12.2804	12.1941	12.3048	12.6034	12.7476	12.9309	10.418	11.1675	11.1825	13.3984	13.3258	13.4008	13.6167	13.351	13.2186	11.1978	11.8589	11.5428	12.1928	12.3246	13.0452	12.8946	11.4583	11.5594
STB2	XIII	380346	382898	-	STB2	YMR053C	Protein that interacts with Sin3p in a two-hybrid assay and is part of a large protein complex with Sin3p and Stb1p [Source:SGD;Acc:S000004657]	-	gene	Name match	0	5.58802	5.67018	5.43551	6.89297	7.37622	7.42696	7.99112	7.85706	8.09171	5.85707	6.22767	6.15408	7.29341	6.74197	6.90507	8.39649	8.41654	8.35997	7.57549	7.44644	6.91115	8.80921	8.89684	8.63613	9.35642	9.26444	9.10172	5.66375	6.04123	7.9371	8.06174	8.55723	8.06105
AAC1	XIII	387315	388244	-	AAC1	YMR056C	Mitochondrial inner membrane ADP/ATP translocator, exchanges cytosolic ADP for mitochondrially synthesized ATP; phosphorylated; Aac1p is a minor isoform while Pet9p is the major ADP/ATP translocator [Source:SGD;Acc:S000004660]	-	gene	Name match	0	6.14602	5.78566	6.03215	7.29258	7.50832	7.26806	7.95282	7.90255	8.08662	5.6138	5.92157	5.63951	7.34881	6.93561	6.84958	7.55676	7.843	7.34831	5.61438	5.71154	5.74122	7.20435	7.03125	6.97514	7.35289	7.00272	6.99433	6.64237	6.29329	8.0263	7.61459	7.88026	7.50265
FET3	XIII	388822	390732	+	FET3	YMR058W	Ferro-O2-oxidoreductase required for high-affinity iron uptake and involved in mediating resistance to copper ion toxicity, belongs to class of integral membrane multicopper oxidases [Source:SGD;Acc:S000004662]	+	gene	Name match	0	11.0843	12.2117	12.1383	10.7799	10.7943	10.6594	11.175	10.822	10.92	10.9232	11.0827	11.316	11.4548	11.9857	12.095	10.6964	11.049	11.2217	11.7256	11.3984	11.4227	10.8205	10.5059	10.5349	9.82428	9.79495	9.73849	11.6417	11.5648	11.5927	11.6422	10.8803	11.0321
ISF1	XIII	430079	431095	-	ISF1	YMR081C	Serine-rich, hydrophilic protein with similarity to Mbr1p; overexpression suppresses growth defects of hap2, hap3, and hap4 mutants; expression is under glucose control; cotranscribed with NAM7 in a cyp1 mutant [Source:SGD;Acc:S000004686]	-	gene	Name match	0	2.00306	2.08522	2.39989	5.48134	6.7613	7.06692	7.77397	7.88755	7.5042	2.58405	4.0471	1.83215	4.71357	4.91455	5.17715	8.6032	7.73674	7.31034	3.96669	3.97458	5.2558	7.47025	8.17838	7.03927	9.27417	8.48212	8.13779	5.09985	4.84483	7.91858	7.42128	8.4101	8.947
YMR103C	XIII	472902	473264	-	YMR103C	YMR103C	Dubious open reading frame unlikely to encode a protein, based on available experimental and comparative sequence data [Source:SGD;Acc:S000004709]	-	gene	Name match	0	6.03281	6.23903	6.26778	7.87754	8.43432	8.54176	8.73688	8.7941	8.69015	5.67151	5.94756	6.22447	7.52967	6.99032	7.49305	8.32705	8.08598	8.12044	7.20954	7.00011	7.26479	8.509	8.71319	8.68849	8.97662	8.8472	8.93749	6.55356	6.41974	8.86349	8.59356	8.43718	8.17803
YPK2	XIII	473420	475453	-	YPK2	YMR104C	Protein kinase with similarity to serine/threonine protein kinase Ypk1p; functionally redundant with YPK1 at the genetic level; participates in a signaling pathway required for optimal cell wall integrity; homolog of mammalian kinase SGK [Source:SGD;Acc:S000004710]	-	gene	Name match	0	7.82749	7.86658	7.59366	9.45905	10.3045	10.0368	10.1908	10.1953	10.1587	7.6573	8.10021	7.86558	9.31759	9.09388	9.22518	9.86922	9.68767	9.85053	9.07939	8.91318	8.01602	10.186	10.2824	10.091	10.6102	10.5277	10.5815	8.31775	8.3943	10.4854	10.5037	10.1145	9.86283
PGM2	XIII	475897	477606	-	PGM2	YMR105C	Phosphoglucomutase, catalyzes the conversion from glucose-1-phosphate to glucose-6-phosphate, which is a key step in hexose metabolism; functions as the acceptor for a Glc-phosphotransferase [Source:SGD;Acc:S000004711]	-	gene	Name match	0	8.23188	7.88741	7.94832	9.14574	9.34626	9.46625	9.87643	9.71274	9.7151	7.74056	7.92157	7.47601	8.366	8.39441	8.32351	9.94071	9.78086	9.23254	9.26192	8.74465	9.26926	9.50378	9.67404	9.6287	10.5322	10.2895	10.2574	9.22734	9.08005	10.0323	9.86227	10.2715	10.3304
RRB1	XIII	533163	534698	-	RRB1	YMR131C	Essential nuclear protein involved in early steps of ribosome biogenesis; physically interacts with the ribosomal protein Rpl3p [Source:SGD;Acc:S000004738]	-	gene	Name match	0	12.1028	12.1164	12.2644	11.2829	11.1313	11.2785	10.7721	10.964	10.6817	11.8973	11.9001	12.064	11.5302	11.7082	11.7621	10.7709	10.8573	10.9309	11.6448	11.916	11.7352	11.1238	11.1557	11.0894	10.5585	10.6025	10.6245	11.6282	11.6914	10.6974	10.6597	10.5323	10.9304
RPL13B	XIII	550206	551207	-	RPL13B	YMR142C	Protein component of the large (60S) ribosomal subunit, nearly identical to Rpl13Ap; not essential for viability; has similarity to rat L13 ribosomal protein [Source:SGD;Acc:S000004750]	-	gene	Name match	0	13.7603	13.6177	13.7847	13.1897	12.8229	13.0648	12.2214	12.2813	12.2046	13.8289	13.6121	13.7096	12.6717	12.556	12.6128	11.7229	11.9008	11.6842	12.5887	12.6141	12.9083	12.0129	11.9653	12.2022	11.6318	11.6546	11.8532	13.2314	13.1277	12.6889	12.3655	12.1664	12.6023
YMR196W	XIII	655076	658342	+	YMR196W	YMR196W	Putative protein of unknown function; green fluorescent protein (GFP)-fusion protein localizes to the cytoplasm; YMR196W is not an essential gene [Source:SGD;Acc:S000004809]	+	gene	Name match	0	8.11854	7.93322	7.71458	9.8087	10.065	9.91586	10.6696	10.637	10.8254	8.50688	8.64403	7.80943	10.034	10.0153	9.8718	11.2108	11.197	10.8828	9.60283	9.26525	9.41567	10.2878	10.5583	10.4166	10.9899	10.8632	10.9451	10.0005	9.95336	10.3831	10.41	10.3536	10.1735
ERG2	XIII	667537	668205	+	ERG2	YMR202W	C-8 sterol isomerase, catalyzes the isomerization of the delta-8 double bond to the delta-7 position at an intermediate step in ergosterol biosynthesis [Source:SGD;Acc:S000004815]	+	gene	Name match	0	11.3781	11.3317	11.5183	11.2215	11.024	11.0853	10.5897	10.5861	10.5585	11.7448	11.647	12.0033	11.16	11.1516	11.2078	11.1202	10.6715	10.5992	10.748	10.7591	10.849	10.4119	10.1633	10.4515	9.75103	9.97212	9.91168	11.0671	11.0652	10.8381	10.7406	10.2109	10.6264
GUA1	XIII	701790	703367	+	GUA1	YMR217W	GMP synthase; highly conserved enzyme that catalyzes the second step in the biosynthesis of GMP from inosine 5'-phosphate (IMP); transcription is not subject to regulation by guanine but is negatively regulated by nutrient starvation; reduction-of-f /.../n mutation gua1-G388D causes changes in cellular guanine nucleotide pools, defects in general protein synthesis, and impaired translation of GCN…	+	gene	Name match	0	13.1048	13.1844	13.0975	12.5094	12.417	12.1514	11.9633	11.9631	11.8451	13.5554	13.3568	13.8309	12.731	13.0049	13.1351	11.8181	12.099	12.1726	12.6201	12.6079	12.6479	12.2172	12.0379	12.0725	11.4558	11.6918	11.6892	12.9363	12.855	12.4004	12.3166	11.8503	12.3717
GAD1	XIII	770801	772558	+	GAD1	YMR250W	Glutamate decarboxylase, converts glutamate into gamma-aminobutyric acid (GABA) during glutamate catabolism; involved in response to oxidative stress [Source:SGD;Acc:S000004862]	+	gene	Name match	0	7.00306	7.0017	6.66292	8.92835	9.16558	9.1308	9.98005	9.87492	10.0738	7.599	8.24873	6.47601	8.58943	8.61499	8.26461	10.0429	9.98515	9.69623	8.38172	8.26525	8.60983	9.19358	9.36902	9.32857	10.5503	10.283	10.2871	9.43737	9.31108	9.94261	9.8426	10.2394	10.0804
CAT8	XIII	827028	831329	-	CAT8	YMR280C	Zinc cluster transcriptional activator necessary for derepression of a variety of genes under non-fermentative growth conditions, active after diauxic shift, binds carbon source responsive elements [Source:SGD;Acc:S000004893]	-	gene	Name match	0	5.06195	4.97275	5.20724	7.11974	7.99803	7.80615	8.57818	8.45735	8.7266	3.99909	2.94756	3.41711	7.58105	7.34016	7.05162	8.21617	8.3217	8.24894	7.53553	7.25468	6.56323	8.45589	8.5621	7.96102	8.69727	8.68605	8.5793	5.70557	5.78343	7.97345	8.06853	8.17295	7.85722
HAS1	XIII	850074	851591	-	HAS1	YMR290C	ATP-dependent RNA helicase; localizes to both the nuclear periphery and nucleolus; highly enriched in nuclear pore complex fractions; constituent of 66S pre-ribosomal particles [Source:SGD;Acc:S000004903]	-	gene	Name match	0	11.4391	11.6084	11.5991	10.7709	10.4985	10.3046	10.09	10.181	10.0879	11.2006	11.1716	11.8915	10.686	11.1044	11.2428	9.91333	10.1039	10.2891	10.9742	11.1914	11.2698	10.4924	10.3073	10.2572	9.86452	9.93949	9.94599	11.2931	11.3374	10.328	10.2741	10.0719	10.5905
YME2	XIII	870073	872625	-	YME2	YMR302C	Integral inner mitochondrial membrane protein with a role in maintaining mitochondrial nucleoid structure and number; mutants exhibit an increased rate of mitochondrial DNA escape; shows some sequence similarity to exonucleases [Source:SGD;Acc:S000004917]	-	gene	Name match	0	9.23508	9.36134	9.3424	9.81277	9.92898	9.92842	10.1134	10.1697	10.2274	9.74896	9.66964	9.44686	10.0651	9.93736	9.8186	10.3632	10.5823	10.526	9.78601	9.70767	9.66349	10.3828	10.4053	10.3567	10.6625	10.6754	10.5672	9.59309	9.5149	9.9417	10.0212	10.1996	9.98987
ADH6	XIII	911061	912143	-	ADH6	YMR318C	NADPH-dependent medium chain alcohol dehydrogenase with broad substrate specificity; member of the cinnamyl family of alcohol dehydrogenases; may be involved in fusel alcohol synthesis or in aldehyde tolerance [Source:SGD;Acc:S000004937]	-	gene	Name match	0	11.8621	11.8488	11.7182	11.7293	11.5866	11.5463	11.2799	11.2065	11.1496	12.1293	12.188	12.0318	11.5132	11.4975	11.5043	10.4383	10.945	10.8158	11.718	11.6842	11.5956	11.38	11.2642	11.4127	10.6884	10.8863	10.9712	11.56	11.4718	11.6692	11.4495	10.9905	11.1531
SNO4	XIII	918366	919079	-	SNO4	YMR322C	Possible chaperone and cysteine protease, similar to bacterial Hsp31 and yeast Hsp31p, Hsp32p, and Hsp33p; DJ-1/ThiJ/PfpI superfamily member; predicted involvement in pyridoxine metabolism; induced by mild heat stress and copper deprivation [Source:SGD;Acc:S000004941]	-	gene	Name match	0	0.418098	0.763292	-0.0740448	3.66031	3.77135	3.88559	5.10611	5.47753	5.46552	0.999089	1.72517	0.832152	2.32891	2.41205	0.592188	4.51573	5.08598	4.32945	0.0597947	0.582259	-0.06613	2.98196	1.68252	2.87828	3.00239	2.22662	2.79794	1.57629	1.5818	4.90736	5.03426	6.19074	5.27786
YTP1	XIV	205188	206567	+	YTP1	YNL237W	Probable type-III integral membrane protein of unknown function, has regions of similarity to mitochondrial electron transport proteins [Source:SGD;Acc:S000005181]	+	gene	Name match	0	4.32499	5.22272	4.47028	4.33838	5.02769	5.12263	6.75183	6.39506	7.01878	3.45852	3.72517	4.00208	5.26751	5.10011	5.17715	6.64818	6.98128	6.51615	5.70365	5.93981	6.32619	6.88885	6.88219	7.0659	7.86038	7.6394	7.57053	5.27672	5.01476	5.74866	6.14117	6.99405	6.70958
SLZ1	XIV	270275	271171	-	SLZ1	YNL196C	Sporulation-specific protein with a leucine zipper motif [Source:SGD;Acc:S000005140]	-	gene	Name match	0	1.4181	-0.236708	0.0779583	3.45386	2.60143	3.53766	5.10611	5.33735	5.77485	0.999089	0.140208	0.832152	2.61841	2.56405	1.91412	4.27473	4.61205	4.43907	-0.0922084	-0.417741	1.93387	1.397	3.76998	2.29331	3.41743	3.71204	3.02033	2.16125	1.84483	5.45168	5.61922	7.24623	6.19145
YNL194C	XIV	272710	273615	-	YNL194C	YNL194C	Integral membrane protein required for sporulation and plasma membrane sphingolipid content; has sequence similarity to SUR7 and FMP45; GFP-fusion protein is induced in response to the DNA-damaging agent MMS [Source:SGD;Acc:S000005138]	-	gene	Name match	0	0.266094	-0.388711	-0.0740448	2.56078	3.84936	2.88559	5.43732	5.2462	4.84885	1.58405	2.46214	0.680149	1.96634	3.04948	2.39954	4.57018	4.08598	4.16898	2.64476	1.90419	3.2558	4.56692	5.07484	3.70835	6.01437	5.54855	4.85683	2.57629	1.5818	5.74866	5.79325	6.64759	6.63296
NOP13	XIV	307401	308612	-	NOP13	YNL175C	Nucleolar protein found in preribosomal complexes; contains an RNA recognition motif (RRM) [Source:SGD;Acc:S000005119]	-	gene	Name match	0	11.6005	11.4758	11.6181	10.7992	10.6362	10.6763	10.0767	10.3547	10.0466	11.0872	10.8884	11.4293	10.7179	10.6204	10.7764	9.73565	9.94595	9.7906	10.7242	10.9837	10.9176	10.2011	10.3146	10.2436	9.58033	9.70073	9.73654	11.1106	11.0808	10.328	10.3154	10.091	10.4746
YNL144C	XIV	352820	355042	-	YNL144C	YNL144C	Putative protein of unknown function; non-tagged protein is detected in highly purified mitochondria in high-throughput studies; contains a PH domain and binds phosphatidylinositols and phosphatidylethanolamine in a large-scale study [Source:SGD;Acc:S000005088]	-	gene	Name match	0	7.26359	7.12084	7.17599	7.5736	8.16748	8.04402	8.30673	8.11924	8.17078	6.16901	6.61594	6.87655	7.59777	7.28652	7.59219	8.46993	8.1039	8.20564	7.5274	7.4649	7.5412	8.46309	8.7513	8.36656	9.28656	8.70235	8.6765	6.95132	7.23715	8.48479	7.98128	8.96952	9.18922
AAH1	XIV	359596	360639	+	AAH1	YNL141W	Adenine deaminase (adenine aminohydrolase), converts adenine to hypoxanthine; involved in purine salvage; transcriptionally regulated by nutrient levels and growth phase; Aah1p degraded upon entry into quiescence via SCF and the proteasome [Source:SGD;Acc:S000005085]	+	gene	Name match	0	10.7613	10.9587	10.9483	10.0674	9.85764	9.88236	9.34913	9.55869	9.21109	10.1206	10.2461	10.9882	10.1044	10.5183	10.6062	9.37754	9.58423	9.39327	10.3231	10.3936	10.6643	9.56859	9.46879	9.45486	8.85373	8.81758	8.87831	10.9513	10.9472	9.66002	9.57103	9.66042	10.2025
YNL115C	XIV	410119	412053	-	YNL115C	YNL115C	Putative protein of unknown function; green fluorescent protein (GFP)-fusion protein localizes to mitochondria; YNL115C is not an essential gene [Source:SGD;Acc:S000005059]	-	gene	Name match	0	8.30684	8.31788	8.32113	9.62687	10.1092	9.90478	10.4895	10.2953	10.4248	8.84771	8.6948	8.37905	10.0363	9.85776	9.53324	10.4161	10.6227	10.4609	9.15519	8.93761	8.84975	10.199	10.1834	10.1831	10.3872	10.3278	10.2844	9.53918	9.32461	10.0856	10.158	9.88026	9.89736
YPT53	XIV	449868	450530	+	YPT53	YNL093W	Rab family GTPase, similar to Ypt51p and Ypt52p and to mammalian rab5; required for vacuolar protein sorting and endocytosis [Source:SGD;Acc:S000005037]	+	gene	Name match	0	2.74003	-0.236708	2.07796	4.75342	4.77135	4.6632	6.1292	5.89256	6.09171	2.99909	3.14021	0.680149	3.5513	3.32959	3.05162	5.33886	5.02708	5.32945	2.38172	3.38961	3.2558	5.2383	5.17437	4.99375	5.65009	5.48965	5.5349	3.89821	4.01476	6.18038	6.57222	7.10327	6.61978
RPL16B	XIV	493956	495001	-	RPL16B	YNL069C	N-terminally acetylated protein component of the large (60S) ribosomal subunit, binds to 5.8 S rRNA; has similarity to Rpl16Ap, E. coli L13 and rat L13a ribosomal proteins; transcriptionally regulated by Rap1p [Source:SGD;Acc:S000005013]	-	gene	Name match	0	14.0609	14.088	14.2434	13.5283	13.2534	13.4848	12.5847	12.7542	12.5356	14.2659	14.2652	14.4015	13.1898	13.2415	13.3716	12.4512	12.4178	12.5052	13.0896	13.3305	13.3998	12.5077	12.5099	12.5556	12.1547	12.2136	12.2587	13.6459	13.6188	13.07	12.8787	12.5812	13.0185
NCE103	XIV	559814	560479	+	NCE103	YNL036W	Carbonic anhydrase; metalloenzyme that catalyzes CO2 hydration to bicarbonate and protons; poorly transcribed under aerobic conditions and at an undetectable level under anaerobic conditions; involved in non-classical protein export pathway [Source:SGD;Acc:S000004981]	+	gene	Name match	0	7.98034	8.79672	8.03215	8.48474	8.47795	8.57009	8.47834	8.90503	8.91638	10.053	9.9001	8.7148	8.3138	9.44057	8.46563	7.19033	7.47003	7.56534	9.16832	9.24404	8.87051	10.0882	9.41892	9.45654	7.58736	7.79343	7.89245	7.87091	7.72748	8.84987	8.77676	8.12934	7.64602
HEF3	XIV	606319	609453	+	HEF3	YNL014W	Translational elongation factor EF-3; paralog of YEF3 and member of the ABC superfamily; stimulates EF-1 alpha-dependent binding of aminoacyl-tRNA by the ribosome; normally expressed in zinc deficient cells [Source:SGD;Acc:S000004959]	+	gene	Name match	0	6.48419	6.79672	6.70731	7.52161	7.94572	7.81294	8.96249	8.84934	9.01878	6.20854	6.07094	5.83215	7.72504	7.59527	7.59219	8.54321	8.843	8.49091	7.63722	7.513	7.06315	8.6032	8.61621	8.34859	8.68422	8.81458	8.72473	7.55356	7.68194	8.89604	8.92066	9.26483	8.79411
RLP7	XIV	626174	627142	-	RLP7	YNL002C	Nucleolar protein with similarity to large ribosomal subunit L7 proteins; constituent of 66S pre-ribosomal particles; plays an essential role in processing of precursors to the large ribosomal subunit RNAs [Source:SGD;Acc:S000004947]	-	gene	Name match	0	11.8423	11.6728	11.8076	10.9894	10.8874	11.0619	10.7275	10.8622	10.6011	11.2535	10.8951	11.2657	11.1979	11.0463	11.091	10.253	10.5493	10.2676	11.1339	11.333	11.5934	10.8598	10.8518	10.6604	10.1856	10.2949	10.2938	11.1385	11.308	10.6256	10.5698	10.4431	10.7041
ATO2	XIV	633008	633856	-	ATO2	YNR002C	Putative transmembrane protein involved in export of ammonia, a starvation signal that promotes cell death in aging colonies; phosphorylated in mitochondria; member of the TC 9.B.33 YaaH family; homolog of Ady2p and Y. lipolytica Gpr1p [Source:SGD;Acc:S000005285]	-	gene	Name match	0	2.4181	2.34825	1.66292	5.11097	5.84936	5.75066	6.9201	7.02642	7.03999	3.80644	3.84065	1.83215	4.28827	4.85684	4.54638	5.88138	6.05683	5.98841	2.64476	3.48915	3.63431	5.42674	5.07484	5.66255	6.22479	5.65958	6.11987	4.27672	3.90373	6.81425	6.84952	7.13302	6.72196
YNR014W	XIV	652465	653103	+	YNR014W	YNR014W	Putative protein of unknown function; expression is cell-cycle regulated, Azf1p-dependent, and heat-inducible [Source:SGD;Acc:S000005297]	+	gene	Name match	0	4.11854	4.08522	3.66292	6.98224	6.79125	7.26806	6.81013	7.22248	7.20875	2.80644	4.53253	4.73904	4.80284	5.45158	5.56947	5.27473	5.37286	5.75395	5.38172	5.22612	5.02133	7.44139	7.85245	7.4699	7.3576	7.28839	7.10779	5.38364	5.7356	7.70177	7.69137	7.72288	7.75247
CDC33	XV	60383	61024	-	CDC33	YOL139C	Cytoplasmic mRNA cap binding protein and translation initiation factor eIF4E; the eIF4E-cap complex is responsible for mediating cap-dependent mRNA translation via interactions with translation initiation factor eIF4G (Tif4631p or Tif4632p) [Source:SGD;Acc:S000005499]	-	gene	Name match	0	12.469	12.1906	12.5976	11.6399	11.5147	12.0849	11.0745	11.1573	10.8526	12.5995	12.6086	12.7655	11.864	11.8207	12.0255	11.1496	11.1426	11.1617	11.7749	11.9705	12.0603	11.3551	11.3055	11.4105	10.8268	10.8962	10.9536	11.7418	11.7669	11.282	11.1722	10.895	11.1937
TRM11	XV	85456	86757	-	TRM11	YOL124C	Catalytic subunit of an adoMet-dependent tRNA methyltransferase complex (Trm11p-Trm112p), required for the methylation of the guanosine nucleotide at position 10 (m2G10) in tRNAs; contains a THUMP domain and a methyltransferase domain [Source:SGD;Acc:S000005484]	-	gene	Name match	0	10.7613	10.6321	10.7853	9.95922	9.806	9.98362	9.65574	9.5138	9.4616	10.2037	9.99974	10.2605	10.259	10.3513	10.3107	9.36219	9.56106	9.50569	10.5951	10.6869	10.7903	10.0564	10.0565	10.0178	9.2579	9.44772	9.39537	10.4155	10.4712	9.43744	9.4026	9.25302	9.55377
BRX1	XV	185848	186723	-	BRX1	YOL077C	Nucleolar protein, constituent of 66S pre-ribosomal particles; depletion leads to defects in rRNA processing and a block in the assembly of large ribosomal subunits; possesses a sigma(70)-like RNA-binding motif [Source:SGD;Acc:S000005437]	-	gene	Name match	0	11.1929	11.0835	11.4942	10.3505	10.3327	10.7951	9.87813	9.96581	9.74448	11.0905	11.0113	11.543	10.7307	10.8219	10.866	9.86378	10.0485	10.1266	10.8055	11.1728	11.0798	10.3752	10.2926	10.2348	9.69635	9.8472	9.82952	10.7894	10.7726	10.1144	10.0308	9.82551	10.1892
GPD2	XV	217126	218448	+	GPD2	YOL059W	NAD-dependent glycerol 3-phosphate dehydrogenase, homolog of Gpd1p, expression is controlled by an oxygen-independent signaling pathway required to regulate metabolism under anoxic conditions; located in cytosol and mitochondria [Source:SGD;Acc:S000005420]	+	gene	Name match	0	11.1705	11.0671	11.1003	10.0503	10.1995	9.92215	9.92999	10.0184	9.95179	11.1552	11.1451	11.4579	10.1576	10.3701	10.5688	9.46814	9.5982	9.58932	11.0364	10.8063	10.7676	10.1158	10.3505	10.2773	9.80459	9.88054	9.97619	10.0979	10.1038	10.4979	10.345	9.74953	9.93774
RPP2A	XV	254297	254617	+	RPP2A	YOL039W	Ribosomal protein P2 alpha, a component of the ribosomal stalk, which is involved in the interaction between translational elongation factors and the ribosome; regulates the accumulation of P1 (Rpp1Ap and Rpp1Bp) in the cytoplasm [Source:SGD;Acc:S000005399]	+	gene	Name match	0	13.2745	13.2273	13.1059	12.6359	12.1639	12.2849	11.4923	11.5089	11.5836	13.4739	13.4534	13.6229	12.1922	12.1662	12.3882	11.3583	11.5059	11.3052	12.0894	12.2709	12.4515	11.3575	11.3825	11.6806	11.1433	11.1802	11.3222	12.7267	12.6557	12.1491	11.8667	11.618	12.0045
HMS1	XV	389771	391075	-	HMS1	YOR032C	Basic helix-loop-helix (bHLH) protein with similarity to myc-family transcription factors; overexpression confers hyperfilamentous growth and suppresses the pseudohyphal filamentation defect of a diploid mep1 mep2 homozygous null mutant [Source:SGD;Acc:S000005558]	-	gene	Name match	0	2.00306	1.76329	2.88531	4.56078	4.50832	3.98512	6.83842	6.67683	6.62846	4.24702	4.46214	4.41712	5.94034	5.41205	5.29263	8.03446	7.58678	7.45656	5.18908	5.44024	4.97826	5.05996	5.35495	5.35221	8.08986	7.54855	7.41265	3.74621	3.34733	5.07728	4.72614	7.02611	7.17353
GLO4	XV	407064	407921	+	GLO4	YOR040W	Mitochondrial glyoxalase II, catalyzes the hydrolysis of S-D-lactoylglutathione into glutathione and D-lactate [Source:SGD;Acc:S000005566]	+	gene	Name match	0	7.58802	7.01122	7.08919	7.52161	7.59011	7.89201	8.04066	8.03552	7.93065	6.04348	6.16258	5.22447	7.0838	6.88598	6.84958	7.76949	7.59187	7.68143	6.26925	6.89514	6.23765	7.29585	7.28985	7.3304	7.42193	7.41248	7.2464	7.50702	7.25422	7.78183	7.7132	7.89769	7.75849
YOR062C	XV	442725	443531	-	YOR062C	YOR062C	Protein of unknown function; similar to YKR075Cp and Reg1p; expression regulated by glucose and Rgt1p; GFP-fusion protein is induced in response to the DNA-damaging agent MMS [Source:SGD;Acc:S000005588]	-	gene	Name match	0	5.50556	5.34825	5.53739	7.88785	8.15602	7.89201	8.50506	8.22646	8.50038	5.78045	5.75492	5.58704	7.22507	6.87148	7.09203	7.25824	7.87675	7.48666	6.76023	6.53646	6.79185	8.43774	8.78581	8.41571	8.30496	8.40852	7.89948	6.70557	6.30427	8.31957	8.2134	8.3638	7.83459
CYT1	XV	447439	448368	+	CYT1	YOR065W	Cytochrome c1, component of the mitochondrial respiratory chain; expression is regulated by the heme-activated, glucose-repressed Hap2p/3p/4p/5p CCAAT-binding complex [Source:SGD;Acc:S000005591]	+	gene	Name match	0	8.13234	7.76892	7.70001	10.0096	10.4586	10.0909	10.8773	10.7766	10.9235	8.79675	9.18733	8.69013	10.0621	10.0284	9.77458	10.3506	10.5075	10.6178	8.79789	8.96164	9.27372	10.6218	10.5613	10.5687	11.143	10.8258	10.9919	9.7833	9.4754	10.1897	10.0221	9.98388	10.0623
CRC1	XV	513295	514278	-	CRC1	YOR100C	Mitochondrial inner membrane carnitine transporter, required for carnitine-dependent transport of acetyl-CoA from peroxisomes to mitochondria during fatty acid beta-oxidation [Source:SGD;Acc:S000005626]	-	gene	Name match	0	2.4181	3.08522	3.7784	5.50831	5.83025	5.85959	6.72177	6.47753	6.49655	2.99909	2.14021	0.832152	5.26751	5.24213	5.26461	5.74603	6.02708	5.9395	4.81468	4.48915	4.74122	6.15188	6.47694	6.66255	6.51336	6.5629	6.44179	3.74621	4.38915	6.75702	6.54327	6.90202	6.27786
GCY1	XV	551114	552052	+	GCY1	YOR120W	Putative NADP(+) coupled glycerol dehydrogenase, proposed to be involved in an alternative pathway for glycerol catabolism; also has mRNA binding activity; member of the aldo-keto reductase (AKR) family [Source:SGD;Acc:S000005646]	+	gene	Name match	0	6.90995	7.11202	7.06664	7.84618	8.16748	8.3309	8.98797	8.91986	9.07895	6.6573	6.31013	6.25842	8.04773	7.4613	7.5347	9.20546	9.29699	8.91915	8.06542	7.72181	8.13354	8.72492	8.93045	9.01896	9.65488	9.60339	9.26554	7.33117	7.49828	9.2824	9.2497	9.22394	9.04636
DCS2	XV	657264	658325	+	DCS2	YOR173W	Non-essential, stress induced regulatory protein; modulates m7G-oligoribonucleotide metabolism; inhibits Dcs1p; regulated by Msn2p, Msn4p, and the Ras-cAMP-cAPK signaling pathway; mutant has increased aneuploidy tolerance [Source:SGD;Acc:S000005699]	+	gene	Name match	0	5.74003	5.25515	5.12235	7.64216	7.98081	7.90478	8.94633	9.09985	9.21109	6.16901	5.63206	5.83215	7.33391	6.99701	7.01845	9.23736	9.14948	8.79233	7.33592	7.15211	7.47303	8.49151	8.79366	8.9539	9.78725	9.57358	9.54389	7.30421	7.00806	8.83612	8.66473	9.11636	8.83174
GAC1	XV	667860	670241	-	GAC1	YOR178C	Regulatory subunit for Glc7p type-1 protein phosphatase (PP1), tethers Glc7p to Gsy2p glycogen synthase, binds Hsf1p heat shock transcription factor, required for induction of some HSF-regulated genes under heat shock [Source:SGD;Acc:S000005704]	-	gene	Name match	0	1.4181	1.34825	0.0779583	6.78684	8.06495	7.72209	8.9201	8.54282	8.57859	0.999089	1.72517	2.83215	6.0538	6.01031	5.47483	9.03688	8.52693	8.19787	6.22972	5.9573	6.37681	8.65753	8.66266	8.23973	9.81746	9.68605	9.53265	5.33117	4.96031	8.76326	8.40528	9.34803	9.44406
YOR289W	XV	853357	854112	+	YOR289W	YOR289W	Putative protein of unknown function; transcription induced by the unfolded protein response; green fluorescent protein (GFP)-fusion protein localizes to both the cytoplasm and the nucleus [Source:SGD;Acc:S000005815]	+	gene	Name match	0	5.97269	4.71749	5.03215	6.49489	6.85882	7.03243	7.93982	7.80479	7.91924	5.42535	5.81263	4.73904	7.04773	6.90746	6.85897	8.39272	8.13561	7.88888	6.36358	6.59349	6.72829	7.34342	7.73237	7.72516	7.62689	7.8295	7.72077	6.09985	5.94637	7.15528	7.42658	7.61107	7.61978
YOR333C	XV	944541	944957	-	YOR333C	YOR333C	Dubious open reading frame, unlikely to encode a functional protein; overlaps 5' end of MRS2 gene required for respiratory growth [Source:SGD;Acc:S000005860]	-	gene	Name match	0	0.418098	-0.388711	1.07796	0.753421	0.601428	1.6632	2.73688	2.89256	3.40139	-0.00091064	-0.0117951	0.680149	0.158983	-0.757873	-0.559815	1.40026	3.24948	1.40345	-0.0922084	-0.569744	-0.218133	-0.187966	0.682521	-0.29165	1.41743	-0.0953103	3.02033	2.16125	0.844833	3.12975	3.91878	5.64759	4.31103
YOR376W-A	XV	1045196	1045351	+	YOR376W-A	YOR376W-A	Putative protein of unknown function; identified by fungal homology and RT-PCR [Source:SGD;Acc:S000028586]	+	gene	Name match	0	3.4181	3.67018	3.24788	4.33838	4.68889	4.53766	5.0099	4.67683	4.46552	3.45852	4.31013	3.83215	4.80284	4.63444	4.54638	5.17285	5.02708	5.29098	4.76023	4.71154	2.74123	5.2383	5.56516	5.23191	5.99032	5.99215	5.76756	4.38364	4.30427	5.25313	5.24071	5.0729	5.34345
HSP33	XV	1078545	1079258	-	HSP33	YOR391C	Possible chaperone and cysteine protease with similarity to E. coli Hsp31 and S. cerevisiae Hsp31p, Hsp32p, and Sno4p; member of the DJ-1/ThiJ/PfpI superfamily, which includes human DJ-1 involved in Parkinson's disease [Source:SGD;Acc:S000005918]	-	gene	Name match	0	0.266094	-0.388711	-0.0740448	3.21285	3.92336	3.98512	5.19631	5.504	5.18989	-0.00091064	-0.0117951	0.680149	2.32891	0.242127	2.59219	4.40026	4.99671	4.25145	1.05979	0.582259	1.93387	2.98196	3.00445	1.29331	3.79594	3.36412	2.79794	2.16125	1.84483	5.02283	5.26455	5.74713	4.8516
ERR1	XV	1080276	1081589	+	ERR1	YOR393W	Protein of unknown function, has similarity to enolases [Source:SGD;Acc:S000005920]	+	gene	Name match	0	0.418098	-0.236708	1.66292	4.8827	5.70995	5.07823	6.38073	6.52999	6.52692	0.999089	-0.0117951	0.680149	3.85942	2.56405	3.17715	6.11907	6.01198	5.55726	2.38172	1.58226	2.93387	4.397	4.20608	3.95628	5.02624	4.76267	4.79794	5.16125	5.06723	6.69743	6.70014	7.31921	6.50981
ERR2	XVI	9557	10870	-	ERR2	YPL281C	Protein of unknown function, has similarity to enolases [Source:SGD;Acc:S000006202]	-	gene	Name match	0	0.266094	-0.236708	2.39989	4.39728	5.38279	5.1657	6.43732	6.42308	6.90775	2.32102	0.140208	0.680149	4.48091	3.41205	2.91412	5.92382	6.07148	5.54095	1.64476	3.16722	0.93387	3.8995	4.48988	3.95628	4.68047	5.03397	4.73654	3.89821	4.61742	6.79	6.49369	7.15494	6.35939
HSP32	XVI	11887	12600	+	HSP32	YPL280W	Possible chaperone and cysteine protease with similarity to E. coli Hsp31 and S. cerevisiae Hsp31p, Hsp33p, and Sno4p; member of the DJ-1/ThiJ/PfpI superfamily, which includes human DJ-1 involved in Parkinson's disease [Source:SGD;Acc:S000006201]	+	gene	Name match	0	1.4181	-0.388711	-0.0740448	3.56078	3.99375	3.88559	5.39984	4.97057	5.49655	-0.152914	-0.0117951	0.680149	2.48091	0.242127	1.59219	3.90276	4.90155	4.40345	1.64476	0.582259	0.93387	2.61939	3.00445	2.51571	3.48782	3.48965	3.21297	3.38364	1.84483	4.9371	4.82567	5.84024	4.98088
SAM4	XVI	25087	26064	+	SAM4	YPL273W	S-adenosylmethionine-homocysteine methyltransferase, functions along with Mht1p in the conversion of S-adenosylmethionine (AdoMet) to methionine to control the methionine/AdoMet ratio [Source:SGD;Acc:S000006194]	+	gene	Name match	0	11.3488	11.1896	11.4836	10.7964	10.8218	11.2581	10.093	10.0547	9.90341	11.7047	11.5665	11.6619	10.764	10.7735	10.6849	9.92251	9.91481	9.9854	10.5416	10.6882	10.6567	10.2591	10.0157	10.176	9.46837	9.78121	9.70883	10.7587	10.7869	10.8406	10.6152	9.99202	10.3141
YPL247C	XVI	82625	84196	-	YPL247C	YPL247C	Putative protein of unknown function; green fluorescent protein (GFP)-fusion protein localizes to the cytoplasm and nucleus; similar to the petunia WD repeat protein an11; overexpression causes a cell cycle delay or arrest [Source:SGD;Acc:S000006168]	-	gene	Name match	0	7.39538	7.34825	6.94832	8.09327	8.10922	7.96698	8.24995	7.9941	8.20406	7.33894	8.2009	7.87655	7.58525	7.49005	7.96723	8.44465	8.18359	8.46306	7.45211	7.31018	7.27372	7.93098	8.41044	8.08339	8.91409	8.65288	8.5076	7.5188	7.63925	8.7061	8.43448	9.01616	9.02152
USV1	XVI	115312	116487	+	USV1	YPL230W	Putative transcription factor containing a C2H2 zinc finger; mutation affects transcriptional regulation of genes involved in growth on non-fermentable carbon sources, response to salt stress and cell wall biosynthesis [Source:SGD;Acc:S000006151]	+	gene	Name match	0	5.54738	5.378	4.88531	7.32328	8.05676	8.1006	8.69881	8.593	9.0161	4.32102	5.75492	4.63951	7.47187	7.36107	7.51105	9.23104	8.9735	8.71815	7.33592	7.07411	7.5412	8.78931	9.42735	8.95152	9.81318	9.66458	9.38039	6.59865	6.5818	8.68653	8.68696	9.24793	9.01902
GRE1	XVI	128632	129138	-	GRE1	YPL223C	Hydrophilin of unknown function; stress induced (osmotic, ionic, oxidative, heat shock and heavy metals); regulated by the HOG pathway [Source:SGD;Acc:S000006144]	-	gene	Name match	0	2.74003	2.57065	2.66292	5.33838	5.40878	5.47055	7.4093	7.45056	7.33428	2.32102	3.31013	3.15408	3.5513	4.19632	3.98451	6.57018	6.72752	6.41244	3.05979	3.16722	3.93387	3.98196	4.8118	4.66255	6.06129	5.68605	5.63924	5.74621	5.4497	7.25903	7.58175	8.43419	7.6908
FMP40	XVI	130162	132228	+	FMP40	YPL222W	Putative protein of unknown function; proposed to be involved in responding to environmental stresses; the authentic, non-tagged protein is detected in highly purified mitochondria in high-throughput studies [Source:SGD;Acc:S000006143]	+	gene	Name match	0	6.97269	6.96297	6.72181	8.4152	8.60705	8.21778	9.19631	9.06915	9.14653	7.4503	7.74012	6.61351	8.41637	8.48053	8.34373	8.85695	9.04203	8.77152	7.69642	7.30336	7.08362	8.5535	8.40703	8.69419	8.68983	8.75644	8.72077	7.67432	7.57728	8.66891	8.7132	9.07864	8.53108
RPL1A	XVI	135790	136443	+	RPL1A	YPL220W	N-terminally acetylated protein component of the large (60S) ribosomal subunit, nearly identical to Rpl1Bp and has similarity to E. coli L1 and rat L10a ribosomal proteins; rpl1a rpl1b double null mutation is lethal [Source:SGD;Acc:S000006141]	+	gene	Name match	0	13.854	13.8606	14.1461	13.0566	12.8449	13.3886	12.1829	12.1697	11.9911	14.0472	13.8437	13.9394	12.8846	12.6735	12.8222	11.8491	12.117	11.9105	12.7483	12.8473	12.9788	12.1756	12.051	12.2129	11.6161	11.67	11.7685	13.1171	13.0611	12.5699	12.3113	12.033	12.485
COA2	XVI	188307	188513	-	COA2	YPL189C-A	Cytochrome oxidase assembly factor; null mutation results in respiratory deficiency with specific loss of cytochrome oxidase activity; functions downstream of assembly factors Mss51p and Coa1p and interacts with assembly factor Shy1p [Source:SGD;Acc:S000028527]	-	gene	Name match	0	7.34883	6.71749	6.30678	6.86195	7.01928	6.93621	7.1292	7.00804	6.96433	6.22791	6.1846	6.22447	6.98553	6.78902	6.52293	7.01497	7.14948	6.94571	4.51923	4.62665	5.88807	6.6824	6.89197	7.03927	7.46619	7.30557	7.13184	6.57628	6.15469	6.67995	6.3225	6.85816	6.92842
UIP4	XVI	194512	195426	-	UIP4	YPL186C	Protein that interacts with Ulp1p, a Ubl (ubiquitin-like protein)-specific protease for Smt3p protein conjugates; detected in a phosphorylated state in the mitochondrial outer membrane; also detected in ER and nuclear envelope [Source:SGD;Acc:S000006107]	-	gene	Name match	0	5.4181	4.51818	5.07796	6.00135	6.18639	6.88559	7.77397	7.75054	7.69015	4.75398	5.14021	4.63951	5.81719	5.47095	5.49908	7.66704	7.76405	7.29584	6.20954	6.19697	6.2558	6.6824	7.04884	7.10923	8.26041	7.74389	7.85683	5.09985	5.25987	6.96625	7.12823	8.01017	7.70958
RNY1	XVI	317641	318945	-	RNY1	YPL123C	Vacuolar RNase of the T(2) family, relocalizes to the cytosol where it cleaves tRNAs upon oxidative or stationary phase stress; promotes apoptosis under stress conditions and this function is independent of its catalytic activity [Source:SGD;Acc:S000006044]	-	gene	Name match	0	7.1046	6.46373	6.43551	7.91329	8.412	8.54584	8.83842	8.58992	8.51939	7.13864	7.33988	6.58704	8.02317	7.49952	7.16962	8.63228	8.84086	8.43907	7.81468	7.54804	7.89965	8.70382	8.6221	8.9539	9.07421	9.23336	9.02033	7.20564	7.38915	8.24721	8.28218	8.4696	8.18699
DBP1	XVI	324411	326264	-	DBP1	YPL119C	Putative ATP-dependent RNA helicase of the DEAD-box protein family; mutants show reduced stability of the 40S ribosomal subunit scanning through 5' untranslated regions of mRNAs [Source:SGD;Acc:S000006040]	-	gene	Name match	0	5.94166	6.10314	5.50422	6.67228	7.27385	6.97305	7.56131	7.58682	8.0609	4.32102	4.99819	4.41712	7.34386	7.30282	7.02682	8.5261	8.54015	8.59722	7.73927	7.28962	7.16269	8.19574	8.35141	8.15543	8.67859	8.55933	8.63924	6.35764	6.55449	7.51222	7.66473	8.06906	7.63296
RPS9A	XVI	404950	406044	+	RPS9A	YPL081W	Protein component of the small (40S) ribosomal subunit; nearly identical to Rps9Bp and has similarity to E. coli S4 and rat S9 ribosomal proteins [Source:SGD;Acc:S000006002]	+	gene	Name match	0	11.2854	11.2581	10.9195	10.4999	10.2253	10.2088	9.74811	9.48419	9.66477	11.1057	10.7677	11.2094	10.7374	10.3721	10.4908	10.1496	10.1181	9.70814	10.9742	10.8963	11.0207	10.2172	10.0246	10.3212	9.37743	9.65958	9.64969	10.6356	10.5953	9.58684	9.50249	9.55997	9.79265
YPL067C	XVI	425251	425847	-	YPL067C	YPL067C	Putative protein of unknown function; green fluorescent protein (GFP)-fusion protein localizes to the cytoplasm; YPL067C is not an essential gene [Source:SGD;Acc:S000005988]	-	gene	Name match	0	6.77565	6.34825	6.43551	7.11974	7.32935	7.40016	7.56131	7.78333	7.51939	4.64295	4.0471	3.63951	5.44439	5.58198	5.63658	6.41521	5.90155	5.95189	6.3452	6.07411	5.99996	7.12492	7.53427	7.41571	7.56718	7.12386	7.5076	6.82421	7.16676	7.72327	7.56744	7.66806	7.63296
VTC3	XVI	514511	517018	-	VTC3	YPL019C	Subunit of the vacuolar transporter chaperone (VTC) complex involved in membrane trafficking, vacuolar polyphosphate accumulation, microautophagy and non-autophagic vacuolar fusion [Source:SGD;Acc:S000005940]	-	gene	Name match	0	13.085	13.3531	13.2856	12.0408	11.9129	12.0694	10.2327	10.5837	10.3524	11.806	11.595	11.0207	10.5204	10.8559	10.3817	9.07974	9.4194	9.16234	12.2332	12.5136	12.2348	11.4599	11.2917	11.4247	9.65297	10.3225	10.4585	12.2719	12.5385	10.8312	10.7034	9.91706	10.3634
SUT2	XVI	576552	577358	+	SUT2	YPR009W	Putative transcription factor; multicopy suppressor of mutations that cause low activity of the cAMP/protein kinase A pathway; highly similar to Sut1p [Source:SGD;Acc:S000006213]	+	gene	Name match	0	8.18628	7.87704	7.82615	7.5672	7.40233	7.55397	6.9201	6.95146	7.08151	7.54598	7.77683	7.53259	7.26751	7.35065	7.66365	6.29103	6.47554	6.33891	8.17354	8.23331	8.45743	7.3356	7.50907	7.40184	6.58736	6.53405	6.81289	8.15371	7.85978	7.83019	7.82166	7.17652	7.26945
ATH1	XVI	615379	619014	+	ATH1	YPR026W	Acid trehalase required for utilization of extracellular trehalose [Source:SGD;Acc:S000006230]	+	gene	Name match	0	7.31291	7.32553	7.35408	8.75624	9.24709	8.83646	9.7758	9.69131	9.86231	7.58405	7.64005	7.47601	8.79016	8.67884	8.43768	9.59993	9.77639	9.58634	8.33126	8.09796	8.03716	9.27964	9.36902	9.34497	9.72395	9.77813	9.76564	8.20564	8.04451	9.49357	9.50625	9.47105	9.16221
CSR2	XVI	627880	631245	+	CSR2	YPR030W	Nuclear protein proposed to regulate utilization of nonfermentable carbon sources and endocytosis of plasma membrane proteins; overproduction suppresses chs5 spa2 lethality at high temp; ubiquitinated by Rsp5p, deubiquitinated by Ubp2p [Source:SGD;Acc:S000006234]	+	gene	Name match	0	6.03281	5.97275	5.7784	7.72497	8.21981	8.19717	9.07376	9.03552	9.16837	5.92983	5.46214	5.78635	7.97597	7.85684	7.71631	9.23104	9.2414	9.26143	8.05415	7.96164	7.64123	9.22355	9.53427	8.96574	9.45086	9.41248	9.41265	6.48318	6.67772	9.06217	9.09371	9.64114	9.02653
TAH18	XVI	659182	661053	+	TAH18	YPR048W	Conserved NAPDH-dependent diflavin reductase, component of an early step in the cytosolic Fe-S protein assembly (CIA) machinery; transfers electrons from NADPH to the Fe-S cluster of Dre2p; plays a pro-death role under oxidative stress [Source:SGD;Acc:S000006252]	+	gene	Name match	0	9.18628	9.237	9.33299	8.59577	8.60424	8.48762	8.27086	8.2618	8.26389	9.164	9.07685	9.31193	8.87837	9.01691	8.88451	8.25409	8.38463	8.43246	9.10419	9.19697	8.91115	8.32773	8.11715	8.32306	7.94413	8.00272	8.20733	8.74119	8.70489	8.08062	7.91502	7.889	8.10899
YMC1	XVI	673751	674674	+	YMC1	YPR058W	Mitochondrial protein, putative inner membrane transporter with a role in oleate metabolism and glutamate biosynthesis; member of the mitochondrial carrier (MCF) family; has similarity with Ymc2p [Source:SGD;Acc:S000006262]	+	gene	Name match	0	9.44324	9.14915	9.25288	9.06176	9.16367	8.99411	8.51386	8.75331	8.50038	9.23988	9.17088	9.22017	8.98235	8.97175	9.05367	8.40401	8.47554	8.39213	8.49025	8.40881	8.43372	8.25083	8.08766	8.38078	7.73213	7.65958	7.73654	8.92058	8.94462	8.98773	8.7912	8.2931	8.60982
SPE3	XVI	684556	685437	-	SPE3	YPR069C	Spermidine synthase, involved in biosynthesis of spermidine and also in biosynthesis of pantothenic acid; spermidine is required for growth of wild-type cells [Source:SGD;Acc:S000006273]	-	gene	Name match	0	11.7585	11.7509	12.0423	11.0776	10.965	11.2619	10.3393	10.38	10.1404	12.1348	12.0561	11.9543	11.2166	11.0813	11.1893	10.164	10.2782	10.3348	10.7869	10.8723	10.9176	10.073	10.0727	10.2142	9.65009	9.76423	9.83319	11.013	10.8579	10.4785	10.3211	9.96849	10.4764
YPR077C	XVI	697131	697502	-	YPR077C	YPR077C	Dubious open reading frame unlikely to encode a functional protein, based on available experimental and comparative sequence data; expression increased by deletion of NAP1 [Source:SGD;Acc:S000006281]	-	gene	Name match	0	2.4181	1.34825	2.39989	4.00135	4.24528	3.98512	5.19631	5.504	5.07124	-0.152914	1.14021	1.83215	3.61841	3.24213	3.29263	4.51573	4.52958	4.47384	2.05979	1.90419	2.51883	4.76623	4.38296	3.70835	4.26543	4.36412	4.79794	2.89821	2.84483	5.36679	5.37821	5.54068	5.06105
YPR078C	XVI	697147	698265	-	YPR078C	YPR078C	Putative protein of unknown function; possible role in DNA metabolism and/or in genome stability; expression is heat-inducible [Source:SGD;Acc:S000006282]	-	gene	Name match	0	3.00306	2.76329	2.88531	4.33838	4.45941	4.40016	5.98481	6.04457	5.74932	-0.00091064	1.14021	1.83215	4.20338	3.82709	4.39954	4.94458	5.11455	5.14761	2.38172	2.58226	2.93387	4.67001	4.48988	4.23191	4.55494	4.85889	4.91341	2.57629	3.06723	6.07728	6.17931	6.29967	5.57952
TEF1	XVI	700594	701970	+	TEF1	YPR080W	Translational elongation factor EF-1 alpha; also encoded by TEF2; functions in the binding reaction of aminoacyl-tRNA (AA-tRNA) to ribosomes; may also have a role in tRNA re-export from the nucleus [Source:SGD;Acc:S000006284]	+	gene	Name match	0	16.5833	16.7766	16.5847	16.1166	15.9726	15.8007	15.449	15.4751	15.467	17.4983	17.3235	17.4728	16.5114	16.4904	16.6718	15.7508	15.994	15.8527	16.0394	15.9844	15.9579	15.5127	15.4558	15.5029	15.0747	15.1756	15.297	16.2329	16.2218	15.6259	15.4573	15.14	15.5578
MRI1	XVI	767752	768987	+	MRI1	YPR118W	5'-methylthioribose-1-phosphate isomerase; catalyzes the isomerization of 5-methylthioribose-1-phosphate to 5-methylthioribulose-1-phosphate in the methionine salvage pathway [Source:SGD;Acc:S000006322]	+	gene	Name match	0	10.8538	10.7745	11.1312	10.3337	10.0812	10.585	9.56131	9.56656	9.34284	11.0061	10.8622	11.0145	10.0838	10.0599	10.1535	9.03688	9.31249	9.29097	10.3278	10.4324	10.2262	9.82326	9.67262	9.85555	9.13579	9.16913	9.21297	10.311	10.2704	9.77361	9.67811	9.35436	9.74642
AXL1	XVI	782045	785671	+	AXL1	YPR122W	Haploid specific endoprotease that performs one of two N-terminal cleavages during maturation of a-factor mating pheromone; required for axial budding pattern of haploid cells [Source:SGD;Acc:S000006326]	+	gene	Name match	0	5.27608	4.89258	4.72181	6.03882	6.06086	5.88559	6.85236	6.77792	7.0609	4.45852	5.31013	4.15408	6.54269	6.42204	6.08404	7.35445	7.19031	7.07587	5.01399	4.53646	5.45743	6.44139	5.85245	6.18408	6.57932	6.99215	6.30044	9.65043	9.63925	9.98417	10.0273	9.95502	9.8698
CTR1	XVI	786208	787428	+	CTR1	YPR124W	High-affinity copper transporter of the plasma membrane, mediates nearly all copper uptake under low copper conditions; transcriptionally induced at low copper levels and degraded at high copper levels [Source:SGD;Acc:S000006328]	+	gene	Name match	0	10.6589	11.1225	11.2001	9.91455	9.49169	9.87589	9.3735	9.67392	9.47529	10.585	10.2237	9.80082	9.48541	9.75881	9.77954	8.5192	8.73674	9.20305	11.6014	11.4507	11.1268	10.2309	10.5436	10.2829	9.88096	9.83838	10.0041	10.6939	10.4651	8.92231	9.00624	8.74713	8.8087
SUE1	XVI	831055	831675	-	SUE1	YPR151C	Mitochondrial protein required for degradation of unstable forms of cytochrome c [Source:SGD;Acc:S000006355]	-	gene	Name match	0	2.74003	2.76329	2.66292	5.14574	5.70995	5.24816	6.78127	6.83116	6.86082	3.58405	3.59964	2.83215	4.91387	4.59968	4.34708	6.33886	6.22348	6.20046	2.05979	4.16722	3.63431	5.81203	5.79105	5.59099	6.51336	5.97078	5.70483	3.74621	4.06723	5.96625	6.20418	6.84923	5.65895
GPH1	XVI	861306	864014	+	GPH1	YPR160W	Non-essential glycogen phosphorylase required for the mobilization of glycogen, activity is regulated by cyclic AMP-mediated phosphorylation, expression is regulated by stress-response elements and by the HOG MAP kinase pathway [Source:SGD;Acc:S000006364]	+	gene	Name match	0	7.98795	7.39992	7.56981	9.35705	10.1503	10.0555	10.7675	10.4343	10.5071	4.95329	5.31013	4.15408	8.74395	8.34016	8.19952	10.8841	10.4194	9.79663	9.50274	9.17472	9.89097	10.0564	10.3425	10.4243	11.4417	11.2814	11.3313	10.2505	9.98268	10.6262	10.3972	10.6203	10.8051
YPR160W-A	XVI	861934	862014	+	YPR160W-A	YPR160W-A	Dubious open reading frame unlikely to encode a functional protein, based on available experimental and comparative sequence data; identified by expression profiling and mass spectrometry [Source:SGD;Acc:S000028860]	+	gene	Name match	0	3.00306	2.76329	2.66292	3.92335	5.24528	5.12263	5.93328	5.21449	5.55667	0.999089	0.140208	0.680149	3.24645	2.70156	0.592188	5.24156	5.46449	3.40345	4.38172	4.2827	4.1818	4.71892	5.17437	5.32306	6.37163	6.33095	6.55282	5.57628	4.81446	5.86155	5.06174	5.40096	5.46631
GDB1	XVI	902044	906654	+	GDB1	YPR184W	Glycogen debranching enzyme containing glucanotranferase and alpha-1,6-amyloglucosidase activities, required for glycogen degradation; phosphorylated in mitochondria; activity is inhibited by Igd1p [Source:SGD;Acc:S000006388]	+	gene	Name match	0	8.04745	8.13833	7.98485	9.44167	9.98189	9.62513	10.4105	10.3529	10.5156	8.54984	8.90176	8.98697	9.65982	9.44425	9.24503	10.8446	10.8721	10.3121	9.41735	9.09599	9.09122	10.1641	10.2963	10.1273	10.9363	10.8805	10.8258	8.98568	8.99796	10.1233	10.1572	10.1033	9.87812
OPT2	XVI	924304	926937	-	OPT2	YPR194C	Oligopeptide transporter; member of the OPT family, with potential orthologs in S. pombe and C. albicans; also plays a role in formation of mature vacuoles [Source:SGD;Acc:S000006398]	-	gene	Name match	0	7.03281	5.67018	5.60152	7.2848	7.72555	7.40915	7.4187	6.78873	6.61439	5.83198	6.07094	4.83215	7.13053	6.47095	5.65828	7.52954	6.94992	6.07021	5.30772	4.38961	6.08362	6.15188	5.26748	5.79581	7.31951	7.62579	7.4609	5.03572	4.75172	5.81425	5.97767	6.8312	6.86283

## Sheet: s4b
Gene_name	Intercept	Genotype_spt3_vs_wt	Genotype_rad52_vs_wt	Genotype_sac3_vs_wt	Age_24h_vs_log	Age_48h_vs_log	GFP_median	TRP1_marker_1_vs_0
	7.63419	-0.22452	0.185947	0.143986	-0.2843	-1.51159	0.714526	-0.11707
	5.9169	0.507441	0.341968	0.596181	1.17618	1.40105	0.756231	-0.02585
	12.4144	0.056146	-0.18277	-0.39792	-0.73217	-1.56919	0.580361	-0.90876
	4.16451	0.154709	0.774237	0.883686	1.61994	2.01758	1.14199	0.253625
	7.0061	0.509977	0.398043	0.677633	0.685484	1.13084	0.188227	0.153619
	7.72944	0.019624	0.420633	0.725294	1.31257	1.7374	0.448308	0.044764
	3.30343	-0.03582	0.795053	1.18558	2.13924	2.95823	1.53899	0.299622
	5.79724	-0.18765	0.678202	0.6022	1.28024	1.49596	0.446024	0.017498
	11.7456	-0.01293	-0.23925	-0.40788	-0.66407	-1.2307	-0.01264	-0.05261
	8.88491	-2.02402	0.770207	-0.16575	1.57417	2.38444	-1.21169	0.13951
	9.96346	-0.54443	0.333391	-0.23273	1.1096	1.57265	-0.74127	0.04269
	5.4957	-0.03015	0.950776	1.46875	2.0497	2.28269	0.618914	0.336184
	4.01626	0.103366	0.803215	0.732845	2.05993	2.03837	1.01905	0.138585
	2.48524	-0.88769	0.676311	0.640234	2.37848	2.14323	2.15238	0.225167
	13.7454	0.129398	-0.20433	-0.93001	-0.63618	-1.09693	-0.40224	-0.16298
	3.77933	0.221483	1.16511	1.6462	2.06442	3.44245	1.6286	-0.02747
	11.6401	-0.01133	-0.32018	-0.10156	-0.747	-1.12905	-0.13213	0.0045
	1.33046	-1.18454	1.08642	1.17497	3.47161	5.09656	-0.74476	-0.49241
	10.8333	0.384364	-0.19122	-0.26636	-0.43965	-1.01995	-0.104	0.017197
	10.995	-0.01499	-0.2871	-0.26241	-0.69132	-1.0016	-0.35783	-0.07121
	7.73933	-0.93266	-0.01935	0.648958	1.70086	2.01639	-0.50248	0.076131
	10.5542	-0.52372	0.661401	0.774206	1.33287	2.03752	-0.0155	-0.12816
	10.5104	-0.65899	0.610599	0.635108	1.33706	2.07473	-0.20906	-0.13496
	10.1554	-0.34884	-0.29218	0.108734	-1.42558	-2.46376	0.764191	0.068001
	8.5539	-0.07955	0.337683	-0.21129	0.476557	1.12377	-0.78419	0.029589
	11.0466	0.390757	-0.2922	-0.70761	-1.14103	-1.38002	-0.1591	0.097547
	1.02881	-0.79293	0.231651	-0.47376	1.81153	2.81162	2.31358	0.174623
	12.6302	0.200376	-0.29871	-0.35791	-0.59722	-1.03274	-0.32684	-0.09284
	10.8036	-0.08374	-0.35065	-0.04342	-0.69392	-1.18059	0.155648	0.05857
	5.17434	0.291755	0.036594	0.563094	1.20168	1.34606	0.445341	-0.0725
	11.4239	0.108543	-0.25405	-0.23593	-0.68491	-1.11785	-0.18396	0.002254
	11.0301	0.233005	-0.13261	0.259979	-0.91618	-1.54808	0.773784	-0.0776
	13.4269	-0.08431	-0.25332	-0.87664	-0.87881	-1.26857	-0.31349	0.067506
	3.19015	1.39694	0.562511	1.69369	0.862297	2.70739	0.897808	0.038661
	7.3496	-0.71099	0.086766	-0.61808	0.779944	1.2071	-0.39661	-0.07808
	6.0408	-0.33482	0.371452	0.840513	1.67228	1.46453	0.945085	-0.07966
	8.6446	0.184344	0.400755	0.641968	1.38496	1.67787	0.459561	-0.00223
	3.39409	-0.20535	0.659942	1.12723	1.96639	1.91119	1.42837	-0.04376
	7.05431	-0.18802	0.526345	0.864622	0.991376	1.58903	0.671165	0.084624
	5.98898	-0.03722	0.767373	1.22968	1.49551	2.36333	0.847559	0.105017
	3.19651	-0.50633	1.29034	2.10996	3.59754	4.47735	1.13915	0.248484
	5.52513	0.397333	0.270758	0.937099	0.972015	1.33942	1.19457	0.047832
	-0.31661	-1.1854	2.04443	-1.48245	1.74479	3.74419	-0.14928	0.118649
	3.80287	0.127295	0.61104	0.665716	1.29262	1.73618	-0.77166	0.046533
	0.525094	-0.69435	0.921478	-0.47997	2.37365	2.95635	2.04494	0.191217
	2.48111	-1.28488	1.48125	-1.02066	2.37349	3.46928	0.628028	0.408575
	3.12115	-0.21898	0.880945	1.15925	1.47719	1.79032	1.13441	0.059001
	10.0567	-0.62733	-0.27198	-0.44535	-1.04478	-1.57669	0.577566	0.010305
	2.22599	-0.20844	0.337538	0.642291	1.63452	2.42898	1.46181	0.088378
	8.92863	-0.11627	-0.00837	-0.01276	0.935112	1.34626	-0.23927	-0.17597
	6.74506	0.280548	0.925608	1.11509	2.13078	2.3326	1.37464	0.261843
	9.35443	1.44285	-0.11459	-0.35561	-1.00377	-1.44477	1.08098	0.12212
	5.34576	-0.1229	0.799062	1.42664	1.67829	2.05429	2.00849	0.043597
	5.08572	-1.35965	1.38631	-0.24859	2.58638	3.23268	-0.9672	-0.55374
	5.2197	-0.06204	0.857196	0.992623	0.920502	1.4203	-0.14898	0.027157
	13.1294	-0.1566	-0.31513	-0.49659	-0.75861	-1.31417	0.097506	-0.05333
	4.63776	0.500899	0.654817	0.722138	1.84714	1.82835	1.24263	-0.29415
	13.1253	0.248489	-0.13551	-0.24842	-0.52015	-1.18166	0.096127	-0.08457
	11.2192	0.140202	-0.30133	-0.07028	-0.7274	-1.00161	-0.30409	-0.06092
	13.0829	-0.36872	-0.06707	-0.20103	-0.73888	-0.96059	-0.26049	0.020504
	13.5207	-0.23831	-0.41573	-0.4183	-0.86939	-1.42201	0.101668	0.021463
	8.74761	-0.42847	0.392459	-0.20578	-1.26612	-1.64334	-0.14449	0.091117
	7.32059	0.103883	0.373266	0.658245	0.830272	1.25107	0.084569	-0.00296
	3.86829	-0.01353	0.612733	0.73251	2.00503	2.2977	1.16884	0.168864
	4.28602	-1.46066	0.326634	0.247345	2.6575	2.42289	1.02473	-0.54067
	5.15208	-0.34637	1.26943	1.31455	1.92259	2.50833	0.583508	0.102267
	9.04297	-0.13329	0.786639	0.517985	1.27715	1.48362	-0.00564	-0.03476
	5.67805	-0.57369	0.768407	0.881194	1.81627	2.58077	1.14294	0.067701
	2.62514	-0.12643	1.291	-0.22218	1.80503	2.03519	2.5832	0.120965
	10.8465	-0.02101	-0.32508	-0.26426	-0.79506	-1.04258	-0.20906	-0.00619
	10.4537	0.132994	-0.15908	-0.27369	-0.58786	-0.95374	0.105975	-0.02381
	5.01848	-1.22421	1.47141	-1.43922	2.91804	3.58443	1.34511	-0.03762
	17.027	-0.30303	-0.17893	-0.52207	-0.5356	-1.1447	-0.29407	0.12645
	14.065	-0.01761	-0.0948	-0.95422	-0.80635	-1.13681	-0.39132	0.028177
	0.069484	-1.22879	-0.01317	-1.29645	3.84171	5.01559	0.276528	-0.26658
	6.67026	-0.62796	0.143809	-0.23288	1.02291	1.45585	0.356437	0.130494
	14.364	-0.43876	-0.21775	0.090776	-0.82487	-1.98627	1.03744	0.003525
	7.9961	-1.45917	0.756429	0.037617	1.82169	1.73247	1.32342	0.214678
	5.41409	-0.01604	0.717338	3.91952	2.45872	2.36485	2.44274	0.547983
	5.08077	0.315346	0.750235	1.61128	2.02677	2.36432	1.40575	0.209741
	2.29175	-0.77148	1.18354	-0.71109	2.20156	2.94532	1.41173	0.319357
	0.781569	-1.05419	0.779365	-0.96452	2.64337	3.78145	0.842183	0.216947
	11.5906	0.154069	-0.02849	-0.51327	-0.48136	-1.11331	-0.18758	-0.18112
	7.56725	0.116661	0.642049	0.127822	0.819045	1.35892	-0.59493	-0.06297
	5.56705	0.080171	0.884845	1.59957	2.18282	2.78856	0.606228	-0.05274
	3.49796	-0.38753	1.86544	-0.21601	1.26909	2.46279	1.55239	-0.06613
	7.24955	0.127348	0.167967	0.225093	1.01042	1.16262	0.798798	0.06039
	14.1915	-0.22999	-0.41617	-0.98729	-0.77151	-1.18165	-0.59958	-0.03141
	6.94097	-0.35771	-0.16798	-0.76203	1.18681	2.03906	-1.84368	-0.24306
	5.27138	-0.26194	0.301357	0.775733	1.03999	2.0366	0.590959	0.057025
	7.11548	-0.10721	0.026643	0.683824	1.05224	1.40787	0.330787	0.049792
	5.92316	0.137997	0.38579	1.22251	1.27311	1.93812	0.128651	0.065569
	11.2488	0.150794	-0.32661	-0.1122	-0.70717	-1.07883	-0.38488	-0.11797
	6.6896	-1.90247	0.186531	-0.34518	0.983558	1.32497	-0.25886	0.101655
	13.4749	-1.52765	-0.69974	-0.81799	-0.86309	-1.77117	-1.09688	-0.09714
	8.14658	-0.09989	0.30639	0.295826	-0.78894	-1.74573	0.776018	-0.09334
	7.66267	-0.09199	0.157189	0.437661	1.13667	1.47697	0.745029	0.16
	6.1607	-0.06497	0.399184	1.25229	1.57403	1.90833	1.18767	0.277132
	9.39996	0.332722	-0.26519	-0.03637	-0.64542	-0.94853	0.037808	-0.19021
	9.40104	0.159302	-0.00255	-0.55229	-0.26862	-0.83128	0.294843	-0.22042
	12.0653	0.131406	-0.42644	-0.84439	-0.67661	-1.12905	-0.39554	-0.11625
	1.87191	-0.55884	0.572708	0.188194	1.91257	2.12337	1.48058	0.152367
	2.40044	-0.50297	0.523454	-0.03065	1.60875	1.71751	2.00658	0.299793
	16.8753	0.491801	-0.3855	-0.6174	-0.6392	-0.96113	-0.26798	0.062953
	11.1618	-0.10857	-0.3038	-0.47761	-0.65162	-1.19499	-0.20805	-0.08331
	5.19099	0.212644	3.97421	0.013649	1.00662	1.60979	0.189179	0.035063
	11.1576	-0.48833	-0.63987	0.461773	-1.10224	-1.5201	0.01326	-0.00657
	3.49947	-0.22124	0.251647	0.307742	1.59225	2.19774	1.21643	0.077506
	8.22091	-1.20545	1.21995	0.869545	1.8336	3.04667	-0.54514	0.050477
	3.70599	-1.78551	0.829992	0.242544	1.58339	2.96456	-1.08943	0.17404
	8.5366	0.127862	0.143851	0.576034	1.11565	1.63371	0.310463	0.195633
	6.64508	-0.1539	-0.34813	-0.52979	1.50904	2.55671	-1.86021	-0.69015
	7.93535	-0.1914	0.758299	0.724151	0.974713	1.91756	0.781895	0.155953
	15.0489	-2.44234	-1.07536	0.013032	-0.74	-2.91321	0.316702	-0.17814
	8.18417	0.26916	0.248844	1.06022	1.13717	1.33696	0.489245	-0.06851
	8.92496	-0.46256	0.303462	0.14132	1.48541	2.01109	0.172893	0.190929
	-1.11246	-1.52472	0.813445	-0.25433	3.91241	4.4686	0.188666	-0.51567
	3.94281	-1.13275	0.662257	1.73217	1.26157	2.12949	1.66512	0.360841
	12.4226	-0.10954	-0.0792	-0.39098	-0.67564	-1.17415	0.199219	0.04732
	12.7331	-0.15737	-0.12082	0.798661	-0.44459	-2.22246	1.43802	0.072622
	5.76677	0.198813	0.392411	1.5369	1.41432	1.97296	0.481574	0.12264
	6.17038	-0.12764	0.297184	-0.23157	1.19627	1.31044	0.623595	-0.06453
	11.6487	0.312638	0.075746	-0.26435	-0.94843	-1.85742	1.4929	0.120451
	3.43242	-0.12437	1.61024	1.27919	3.3209	4.875	-0.59639	-0.19059
	6.47922	-0.48186	0.09898	0.677265	1.66943	1.71338	0.713797	0.014027
	8.17072	-0.28261	0.310089	0.618605	1.74272	1.75309	0.357597	0.006077
	8.41896	-0.58535	0.608725	0.494943	0.90099	1.58231	-0.0143	0.14464
	0.758503	-1.39788	0.540085	0.198868	2.86269	3.71349	2.49623	0.306479
	12.2824	0.017455	-0.42466	-0.35728	-0.70999	-1.07087	-0.20172	0.050658
	13.9767	-0.28705	-0.22982	-0.89764	-0.7167	-1.11533	-0.39373	-0.05757
	8.47575	0.267323	0.754362	0.750444	1.31041	1.78544	0.481514	0.115697
	11.6306	0.284583	-0.24053	-0.62904	-0.47762	-0.93048	0.141617	-0.03314
	13.2687	0.341405	-0.07217	-0.41368	-0.69094	-1.20093	0.048783	0.068977
	7.65621	-0.01658	1.16981	0.699128	1.21331	2.0294	0.323422	0.061822
	5.28276	-0.06771	0.311685	1.56517	1.92983	1.95617	1.53587	-0.1205
	11.6775	0.089736	-0.09661	-0.34572	-0.80139	-1.18664	-0.18905	0.019705
	9.54738	0.126352	0.001208	0.328063	0.576977	0.931227	-0.14132	0.077524
	12.0179	0.009027	-0.15875	-0.10071	-0.50367	-1.1677	0.575841	0.013214
	0.803572	-0.18565	1.0361	-0.7504	2.12642	2.95305	1.95094	-0.13854
	14.5874	-0.20251	-0.12288	-0.86928	-0.7486	-1.15678	-0.42027	-0.09272
	3.37272	0.400352	0.775212	2.18835	2.51388	2.73549	2.80011	-0.0283
	2.95519	0.218792	0.441416	1.86942	2.15217	2.37541	2.71078	0.100958
	5.04138	-1.74525	1.23693	-0.29562	2.58322	3.06059	-0.78309	-0.30256
	12.6142	-0.09358	-0.30431	-0.49666	-0.72624	-1.12711	-0.30081	-0.00977
	6.47635	-0.92712	0.140157	-0.59283	1.13253	2.18817	-1.19511	-0.04666
	7.813	-0.68797	1.60778	1.65926	2.23032	2.63448	0.6003	-0.20077
	5.85452	1.16994	2.27589	2.46508	2.41346	3.59536	2.05081	0.40733
	7.64493	0.429305	0.176271	-0.41616	-1.26213	-1.51634	0.100708	0.30004
	9.29699	0.433569	-0.22903	0.024737	-0.60461	-0.90608	0.154333	-0.04682
	7.05126	-0.16661	0.273915	0.375642	0.978991	1.29226	0.241438	-0.06122
	5.04994	0.13879	0.737314	1.23948	2.23909	2.46828	0.866414	-0.91002
	6.34645	-1.093	0.530333	0.137722	2.13506	2.805	-0.46859	0.003866
	5.1272	0.043307	0.494634	0.475433	1.64788	2.30901	0.404004	-0.25914
	6.93828	-0.07975	0.237184	1.17189	1.49647	1.60029	0.731866	-0.06142
	4.77406	-0.41852	0.574493	0.349587	1.1982	1.59792	0.639046	-0.05263
	7.31748	0.073904	0.371356	0.209863	0.972431	1.60899	0.264664	0.120042
	10.4547	-1.42535	-0.11718	-0.38576	-0.82261	-1.91621	0.359474	-0.18745
	12.4995	0.312214	-0.10151	-0.74857	-0.46491	-1.08416	0.064505	-0.27286
	6.91252	0.486481	0.459255	0.58809	0.780428	1.22998	0.378052	0.071006
	3.37282	0.001666	0.375796	0.941331	1.39008	1.5068	1.35718	-0.06687
	6.62376	-0.48693	0.579374	1.28012	1.19614	1.42387	0.572141	0.074536
	4.655	-0.35489	0.167679	1.22362	0.592981	1.71891	0.482885	0.339269
	7.06157	0.059004	0.679514	0.745697	1.25573	1.73207	0.246277	-0.06485
	0.511587	-0.14454	1.95014	-0.12082	1.99489	2.95365	2.1865	-0.07712
	0.408237	0.174591	2.15937	2.12347	1.98201	2.62435	2.25	-0.05821
	11.7137	-0.16846	-0.11728	-0.50639	-0.65801	-1.10478	-0.2611	-0.12117
	7.42275	-0.66951	0.204849	0.06327	1.13659	1.89823	-0.97756	0.182965
	11.0152	-0.05075	-0.00663	-0.61256	-0.89202	-1.34513	-0.01988	0.139736
	8.731	0.083222	0.248628	0.290305	1.16562	1.3841	0.330399	0.091934
	2.36007	-0.32459	1.4869	0.836442	1.68743	2.23267	1.70211	-0.03246
	14.3575	-0.07054	-0.23084	-0.79822	-0.75401	-1.16225	-0.30886	-0.0221
	8.2653	1.19006	0.086178	1.80272	-0.9939	-2.86866	3.65748	-0.32058
	6.75439	-0.17567	0.697441	0.674044	0.91467	1.30618	1.02813	0.066288
	11.8259	-0.17736	-0.30725	-0.23502	-0.68394	-1.10545	0.274572	-0.04379
	3.33446	-0.59959	0.515869	-0.02713	1.65036	2.09711	1.6463	0.285739
	4.70688	-0.95039	1.11332	0.935303	2.19937	1.96582	0.456343	-0.22975
	5.9147	-0.73201	1.32484	0.885089	1.39135	2.67546	-0.29787	-0.28739
	10.487	-1.09774	0.026936	0.14768	-0.57491	-1.37841	0.393928	-0.20673
	10.387	0.437045	-0.07198	-0.31111	-0.9435	-1.34947	0.180097	0.009269
	5.86139	0.505045	0.46019	0.607404	1.30153	1.73308	0.539513	-0.0114
	4.58384	-0.34676	0.279224	1.18679	1.88589	1.94412	1.22077	0.065244
	3.11052	-0.05116	7.10986	2.1388	0.933208	2.2837	-0.95889	-0.02491
	10.1566	0.002228	-0.12744	-0.39634	-0.49485	-0.95586	0.408193	-0.04558
	6.40643	0.236645	0.344986	0.648561	1.14552	1.34418	0.40177	-0.00979
	8.62464	0.587654	0.533004	0.720313	1.0338	1.26673	0.124059	-0.02646
	13.6472	0.506771	-0.03107	-0.5367	-0.69903	-1.01979	-0.48262	-0.02545
	6.70548	0.021499	0.242943	0.244386	1.28524	1.56097	0.343304	0.070343
	8.54792	-0.1711	0.068207	0.873809	1.17198	1.34827	0.153652	0.074958
	7.64217	-0.08001	0.39325	0.185808	0.883054	1.50828	0.164078	-0.02474
	12.9835	-1.04936	-0.52033	-0.52527	-0.55443	-1.11173	-1.13625	-0.01384
	11.6981	0.401388	-0.21391	-0.16817	-0.57842	-0.92876	-0.14735	-0.00844
	6.00938	0.376409	0.421083	1.28213	1.1404	1.38891	1.033	0.002348
	5.27872	-0.27576	0.728348	0.118371	1.86271	1.62114	-0.27028	-0.34696
	4.5791	-0.73501	0.372614	0.258618	2.0928	2.54769	1.92819	-0.13693
	8.68747	-0.21026	0.213225	0.648775	1.19423	1.59272	0.62128	-0.0071
	9.43384	-1.15743	0.618839	0.274753	1.66993	2.01974	-0.96394	0.039807
	2.72716	-0.81667	0.371156	0.097001	1.70721	2.28601	1.70125	0.305021
	14.4864	0.522484	0.087448	-0.56835	-0.84338	-1.24495	-0.57642	0.031878
	8.33191	-0.56926	0.536885	0.900491	1.17643	1.57871	-0.17872	-0.12343
	5.19672	-0.54205	0.739787	0.503315	1.13377	2.12399	-0.06961	-0.09132
	3.02933	-0.88748	0.728425	0.786942	1.49205	1.97786	0.894393	-0.07077
	7.09498	0.885276	0.368774	0.435055	1.69122	1.77391	1.01342	0.16871
	6.57265	0.781181	0.523796	0.528704	-0.93589	-1.96208	3.45279	0.373812
	6.98003	-0.15967	0.552009	1.02762	1.02682	1.35766	0.306156	-0.07102
	13.6207	0.444861	-0.05994	-0.56035	-0.69938	-1.0668	-0.39816	-0.02234
	5.54702	-0.5871	0.219144	2.07217	2.31001	1.65775	2.56073	-0.17554
	3.53823	-0.30079	0.738203	0.156238	1.51123	1.87371	0.276351	0.019079
	12.3537	0.505567	-0.58433	0.026359	-0.57721	-1.42527	0.767172	-0.27978
	4.52614	-0.95504	0.771985	-0.22658	1.78153	2.05687	1.31117	0.018128
	10.0883	0.690063	-0.82085	0.399736	-1.3347	-2.52684	2.949	0.329852
	2.07824	-0.0564	0.956864	0.502673	2.16668	2.29416	1.24021	-0.0284
	5.50078	0.258422	0.18619	0.571459	0.713365	1.20866	0.565597	0.07768
	5.33508	0.003702	0.398798	1.21688	1.65023	1.93108	0.651996	0.020107
	11.8916	0.384101	-0.23263	-0.28508	-0.71973	-1.23593	0.022541	0.067057
	7.53817	0.047966	0.15027	0.502585	0.928227	1.1699	0.378509	0.000371
	6.40113	0.043136	1.10258	1.12876	2.00839	2.85832	0.298471	-0.04472
	11.8786	0.066377	-0.27489	-0.39421	-0.65677	-1.08044	0.096648	0.009385
	6.99279	-1.83285	1.26815	1.28029	1.81465	1.9752	0.289058	-0.04628
	4.56853	-0.14523	0.070857	0.144427	1.11929	1.68841	0.694411	0.124759
	2.35119	-0.37431	0.118255	0.085809	1.33045	1.86471	0.751104	0.14284
	9.66815	0.803132	-0.29834	-0.35959	-0.77676	-1.38937	0.454541	-0.12785
	13.2934	0.252569	-0.34057	-0.44308	-0.84929	-1.11111	-0.3238	0.057036
	8.02093	-0.07368	1.21802	0.398422	1.71283	2.19117	-0.22566	-0.0194
	2.85134	-0.9088	0.550254	0.57287	2.41473	3.33075	-0.58626	-0.31401
	5.66917	0.142338	0.814027	1.10109	1.56392	2.25917	0.469046	0.031482
	12.9622	-0.17101	-0.39052	-0.85944	-0.37196	-1.00054	-0.43243	-0.49109
	8.09568	-0.29709	0.021626	-0.28566	0.960915	1.24747	-0.66327	-0.0833
	6.81107	-0.92937	0.776202	0.007345	1.37485	2.59395	-1.17758	0.219052
	12.7908	-1.02878	-0.69831	-0.81414	-0.52203	-1.20074	-0.91793	-0.10567
	2.69078	0.623009	0.816044	0.326698	1.4853	2.1944	-0.3886	0.081137
	7.30471	-0.35428	0.188124	0.872752	0.837948	1.23314	-0.01094	0.036598
	9.66548	0.022664	-0.07522	-0.17397	0.363551	1.03663	-0.96925	0.065492
	11.4232	-0.51131	-0.47894	-0.48837	-0.59628	-1.17312	0.855271	0.0553
	5.48735	-1.31801	0.609838	-0.67494	1.37706	2.35336	-0.78143	0.275129
	10.0621	0.353748	-0.06093	0.015451	-0.61919	-1.006	0.226609	0.057083
	7.3442	-1.46801	1.67091	-0.74277	0.920121	2.6763	-2.46116	0.072271
	4.80883	0.511133	0.477411	1.56307	2.57781	2.42491	1.70227	-0.06776
	7.87671	0.373529	0.529232	0.730828	1.31091	1.51615	-0.00586	0.11035
	7.30235	0.099951	0.285875	0.238201	1.17299	1.54455	0.14097	-0.2214
	13.1363	0.382245	-0.0981	-0.48952	-0.49705	-0.93832	-0.08946	0.032588
	5.27025	0.200898	1.34314	0.685294	1.87492	2.71875	0.367913	0.115506
	10.0057	-0.79435	0.818238	0.795586	2.00775	2.49321	0.367113	-0.09472
	5.14006	-0.14675	0.3848	0.375834	1.20535	2.58642	1.37008	0.190929
	2.64395	0.524397	1.08996	-0.04382	1.84931	2.91553	1.50128	-0.11178
	4.73967	-0.16182	-0.40038	-1.27729	1.94839	2.61633	-1.16679	0.245127
	1.64473	-0.85034	0.751287	-0.21206	1.43314	2.41952	0.984722	0.35096
	12.0361	-0.15597	-0.38283	-0.5222	-0.66157	-1.06525	-0.23681	-0.00529
	12.6035	0.085265	-0.10998	-0.23288	-0.53992	-0.82651	0.371062	0.123568
	4.47427	-0.16869	0.429448	-0.10798	1.16343	1.39922	0.28625	0.186953
	7.32446	0.161084	0.353469	-0.30909	0.654193	1.14414	-0.42067	-0.02515
	14.2302	-0.13862	-0.25462	-0.88537	-0.78899	-1.14364	-0.42844	0.027216
	1.37271	0.055176	2.16437	0.895927	1.70153	2.48888	3.04892	-0.34528
	8.26755	0.331928	0.22781	0.704759	1.18709	1.35105	0.837645	0.03363
	7.99154	0.17344	0.660572	1.00369	1.51211	2.21725	0.597603	-0.08286
	3.9083	-0.63115	1.47979	0.773694	1.7412	2.33061	1.46527	0.150825
	2.18015	-0.88455	4.16712	-2.95402	3.62081	4.915	-2.48252	-0.14228
	14.0686	-0.32713	-0.17276	-0.73105	-0.97966	-1.6546	-0.29827	0.032269
	6.71244	0.30328	0.719551	0.695639	0.867271	1.47286	0.083759	-0.06718
	7.12631	0.148681	0.21801	0.329116	0.76937	1.08478	0.256923	0.002646
	11.3124	0.102962	-0.13679	-0.15657	-0.51828	-0.9463	0.249891	0.02128
	6.42349	-0.05849	0.539829	0.746534	1.71072	1.87871	1.03055	0.065575
	-0.76552	-1.63138	0.274978	-3.61666	4.19875	4.28133	-1.12695	0.082245
	6.42793	-1.28264	1.06313	0.605709	1.39671	1.63036	0.066115	-0.07863
	7.01744	3.16986	1.06512	0.829513	2.76832	4.24599	-0.82675	0.007237
	6.99391	-0.22431	0.469316	0.365134	1.02851	1.32538	-0.11085	0.019223
	7.33998	-0.33798	0.309689	0.61933	1.30887	1.48722	0.748467	0.029949
	3.63225	0.768675	0.368543	1.45411	1.95503	2.02626	0.898569	-0.14719
	-0.09695	-1.91881	1.10824	-1.37049	2.83851	3.74257	-0.58588	-0.22324
	7.19666	0.359514	1.25417	0.762332	1.65914	1.81224	0.085762	-0.12291
	5.17615	-0.71201	0.965086	0.878755	2.35042	2.78139	0.683241	0.051906
	5.53728	-0.71027	0.314347	0.218855	2.69252	2.69337	0.126041	0.043716
	7.86593	0.154306	0.503242	0.584468	0.650565	1.27172	0.118444	0.108543
	14.4706	0.028288	-0.15711	-0.50084	-0.82915	-1.21904	-0.26162	0.099905
	12.8426	-2.70454	-0.787	-4.88003	4.06958	3.7617	0.80272	-0.24318
	9.51008	-2.06227	0.087659	-4.78124	5.06978	5.95047	-1.22108	-0.6246
	9.70244	-2.49231	-0.65097	-3.47357	4.83109	5.19919	1.00604	-0.38159

## Sheet: s4c left
wt_log_R1	wt_log_R2	wt_log_R3	wt_24h_R1	wt_24h_R2	wt_24h_R3	wt_48h_R1	wt_48h_R2	wt_48h_R3	wt_TRP1_log_R1	wt_TRP1_log_R2	wt_TRP1_log_R3	wt_TRP1_24h_R1	wt_TRP1_24h_R2	wt_TRP1_24h_R3	wt_TRP1_48h_R1	wt_TRP1_48h_R2	wt_TRP1_48h_R3
-0.10975	0.075017	0.034731	-0.18868	-0.09729	-0.05513	0.160017	0.053366	0.187576	-0.11325	-0.00303	0.116278	-0.11446	-0.18687	-0.02575	0.038358	0.095076	0.111058
1.14376	-0.08295	-1.06082	0.076355	-1.06082	-1.06082	-1.06082	-1.06082	0.005538	-0.47195	-0.47195	0.943901	-0.47195	-0.47195	-0.47195	-0.47195	0.609535	0.699995
0.023359	0.040895	-0.06425	0.089753	-0.19371	0.048209	0.300716	0.882399	0.475347	-0.11076	0.09535	0.015411	0.140724	-0.09734	-0.00538	0.480787	0.967265	0.818869
-0.14437	-0.40471	0.549073	0.836334	0.400517	0.371913	1.17013	1.05913	0.993248	-0.03579	-0.19927	0.235069	0.625964	0.790113	0.727585	0.815741	1.19806	1.37061
0.014243	-0.11062	0.096381	0.122409	-0.22151	-0.47227	-0.12561	0.059004	-0.16493	0.166051	0.119806	-0.28586	-0.18183	-0.25745	-0.42777	-0.2933	0.166289	-0.31023
-0.02714	-0.50205	0.529196	-0.50405	-1.40505	-1.10716	-1.60613	-1.62243	-1.79139	0.407255	-0.05117	-0.35608	-0.88232	-1.39738	-1.09959	-1.43314	-1.45232	-1.37756
0.187593	-0.12914	-0.05845	1.24244	1.38541	0.923958	1.9381	2.04244	2.1038	0.153895	0.012425	-0.16632	1.21867	1.31004	1.13395	1.77768	1.93983	2.06091
0	0	0	0	0.892137	0.967243	2.2458	0	1.06636	0	0	0	1.61392	0	0.947912	0	2.71832	0
0.055953	-0.28461	0.228653	0.550347	0.090286	0.06175	0.42664	0.290757	0.464307	0.25189	-0.01422	-0.23767	0.176257	0.13824	0.167996	0.714614	0.370711	0.39007
0.759707	-0.37985	-0.37985	0.757321	0.512283	-0.37985	2.12572	2.72137	0.686504	-0.35516	0.710322	-0.35516	0.666613	1.09939	1.15992	-0.35516	3.49229	1.45479
-0.01646	0.033449	-0.01699	-0.52643	-0.15891	-0.20916	-0.33416	-0.41885	-0.23959	-0.01365	-0.04182	0.055471	-0.38705	-0.27828	-0.30998	-0.26281	-0.30719	-0.20824
-0.20537	0.158065	0.047306	0.630571	0.887538	0.545632	1.42039	1.4755	1.58081	-0.14915	0.005885	0.14327	0.982936	1.10747	0.74823	1.26305	1.70123	1.34839
0.422462	0.302367	-0.72483	2.57461	2.71104	2.32861	3.92558	4.02696	4.10749	0.312475	-0.03946	-0.27301	2.40015	2.71142	2.28735	3.99144	3.50858	3.64516
-0.10723	0.09051	0.016715	-0.75249	-0.69688	-0.60525	-0.75016	-0.75039	-0.74548	-0.07845	0.013998	0.064453	-0.80868	-0.81926	-0.7984	-0.62231	-0.71669	-0.85582
0.035051	0.140402	-0.17545	0.412294	0.572512	0.064392	1.05884	1.02382	1.03508	-0.2189	0.163829	0.05507	0.761256	0.786925	0.626381	0.782655	1.1908	1.24373
0.062977	0.020793	-0.08377	1.62665	1.76509	1.34297	2.06604	2.1213	2.18552	-0.17783	0.023735	0.154094	1.8132	1.8722	1.565	1.87488	2.1417	2.16983
-0.23941	0.031761	0.207653	2.19208	2.357	2.20907	3.4657	3.28262	3.54529	-0.11885	-0.14196	0.260803	2.36815	2.39689	2.45537	3.18034	3.27608	3.54615
-0.11149	-0.07125	0.182736	-0.0542	0.001714	0.195102	0.164288	0.156792	0.277965	-0.02897	-0.06533	0.094294	0.119	0.241768	0.344556	0.446	0.118168	0.364501
-0.15813	0.075337	0.082798	-0.94691	-0.8275	-0.46232	-0.9049	-0.92529	-0.84782	-0.0757	-0.10432	0.180011	-1.02918	-1.05305	-0.98429	-0.91564	-1.13986	-1.11766
-0.09365	-0.14194	0.235584	-0.06311	-0.04985	0.01911	0.319878	0.150862	0.38951	0.074908	-0.02369	-0.05122	0.153308	0.140794	0.267551	0.784941	0.456348	0.535272
-0.0186	0.030981	-0.01238	-0.27882	-0.20279	-0.18787	0.154859	0.153099	0.319292	0.019599	-0.0367	0.017102	-0.29989	-0.28042	-0.21763	0.122704	0.097925	-0.02668
-0.01108	0.136435	-0.12535	-0.30143	-0.31435	-0.14087	-0.30034	-0.45448	-0.30186	-0.01837	0.048742	-0.03037	-0.2402	-0.34489	-0.25935	-0.29772	-0.20118	-0.22589
0	0	0	0	0	0	0	1.1786	0	0	0	0	0	0	0	1.57331	2.12057	2.58799
-0.02013	-0.09355	0.113678	-0.48684	-0.86033	-0.53341	-1.15773	-1.13652	-1.22315	0.177491	-0.03207	-0.14542	-0.89689	-1.03062	-0.78253	-1.10018	-1.10363	-1.00345
-0.02312	0.023971	-0.00085	-0.92452	-0.75187	-0.6658	-0.80011	-0.86189	-0.7297	0.05235	-0.05606	0.00371	-0.77524	-0.88653	-0.88461	-0.91737	-0.68661	-0.68919
-0.05387	0.405467	-0.3516	-0.26547	0.243853	0.026793	0.599678	0.649402	0.737743	-0.25801	0.149272	0.108734	0.193136	0.235711	0.271226	-0.06813	0.780986	0.488911
0.027214	-0.00032	-0.0269	-0.08773	0.179281	0.114638	0.112485	0.152981	0.292779	-0.13052	0.059983	0.070539	0.083302	0.270215	0.166754	0.192406	0.285422	0.040987
-0.11008	0.099372	0.010708	0.711992	0.897433	0.61009	1.4166	1.44243	1.49814	-0.0257	0.009697	0.016002	0.848028	1.09584	0.891162	1.54083	1.47368	1.29133
0.040978	0.143876	-0.18485	0.534724	0.784311	0.554534	1.06861	0.988035	1.07215	-0.05074	-0.07465	0.125392	0.887133	1.16055	0.924158	1.18088	1.29058	0.960809
0.141128	-0.06411	-0.07702	0.424258	-0.03055	0.088585	0.650511	0.809548	0.560849	0.0463	-0.02279	-0.02351	0.400545	0.164825	0.222507	1.19631	0.720006	0.864615
0.003114	-0.01912	0.016002	-0.34276	-0.43848	-0.07352	-0.21953	-0.38378	-0.23575	0.039512	-0.05915	0.019641	-0.15786	-0.28346	-0.13236	-0.03681	-0.27701	-0.1516
-0.00707	-0.15037	0.157446	0.181371	0.294068	0.41291	0.678873	0.76664	0.785154	-0.10145	-0.1577	0.25915	0.207805	0.366405	0.516863	0.723136	0.652434	1.12274
0.085092	-0.23249	0.1474	1.89873	2.35104	2.08139	3.42299	3.35562	3.57526	-0.14851	-0.17828	0.326789	2.7952	2.78579	2.61319	2.69642	3.89879	4.11434
0.208795	-0.14984	-0.05896	0.211832	-0.21678	-0.30222	-0.31858	-0.34705	-0.42616	0.213501	-0.01211	-0.20139	-0.00521	-0.45314	-0.38044	-0.39434	-0.28096	-0.41673
0.031449	0.034054	-0.0655	-0.81605	-0.78795	-0.7522	-0.93907	-0.92478	-0.86749	0.065495	0.021636	-0.08713	-0.83291	-0.86603	-1.02133	-0.78704	-0.81345	-1.04714
0.075067	-0.0844	0.009336	-0.38009	-0.72118	-0.63359	-0.89165	-0.87315	-0.98671	0.151128	0.005818	-0.15695	-0.78199	-0.90392	-0.8632	-0.77419	-1.03008	-1.03852
0.801598	-0.96893	0.167335	1.44238	-0.30863	0.229983	1.23348	0.981926	-0.0709	0.518883	-0.3505	-0.16838	0.515773	-0.26987	0.372525	1.81316	-0.11415	0.788113
0.066612	0.012986	-0.0796	0.264184	0.468932	0.488815	0.79212	0.989655	1.0065	0.035968	-0.14492	0.108956	0.393284	0.522915	0.419873	0.852968	1.10877	1.00977
0.282792	-0.524	0.241207	0.060401	-0.83563	-0.58595	-0.309	-0.81568	-0.67361	0.388772	-0.16411	-0.22466	-0.19739	-0.8467	-0.52911	-0.05335	-0.59432	-0.20969
0.005685	-0.06021	0.054526	0.354198	0.707731	0.540062	0.927863	1.16033	0.963369	-0.04833	-0.07942	0.127758	0.70455	0.813004	0.740631	0.870597	1.19922	1.24351
0.202253	0.052945	-0.2552	0.387964	0.268786	0.051455	0.891769	0.88804	0.710386	0.164755	-0.02797	-0.13679	0.86875	0.566975	0.51917	0.871568	0.869202	1.14997
-0.03006	0.121378	-0.09132	0.012485	0.196176	0.237357	0.368165	0.433775	0.507869	-0.16201	0.002667	0.159341	0.080642	0.033194	0.148211	0.120511	0.322972	0.554651
0.064276	-0.24615	0.181878	0.40316	-0.12896	0.377179	0.673309	0.32938	0.591299	0.126344	-0.21359	0.087242	0.294047	-0.28328	0.541945	0.39013	0.387412	0.856214
-0.37538	0.049132	0.326246	3.23951	3.26081	2.87703	4.36405	4.53154	4.51762	0.106443	-0.0651	-0.04135	3.80003	4.1066	3.97079	4.76566	4.88865	5.15069
0.012085	-0.00142	-0.01066	0.166443	0.265947	0.378228	0.878894	0.692207	1.03174	-0.13119	-0.06554	0.196732	0.621572	0.466295	0.667521	0.18851	0.836887	0.996438
0.067571	0.044392	-0.11196	0.183531	0.330247	0.178093	0.44725	0.590276	0.589482	-0.05177	0.069087	-0.01732	0.331431	0.482629	0.32388	0.638771	0.769014	0.502179
0.011743	8.38e-05	-0.01183	-0.35392	-0.4403	-0.13792	-0.39221	-0.45917	-0.3295	-0.03693	-0.0449	0.081834	-0.36708	-0.37642	-0.28292	-0.31794	-0.4418	-0.40665
-0.13283	0.074247	0.058584	0.07824	0.367256	0.419368	0.614934	0.568402	0.924691	-0.05612	-0.06042	0.116539	0.249564	0.388771	0.271807	0.727973	0.608151	0.677876
0.045058	0.070882	-0.11594	0.005224	0.15004	0.119667	0.648428	0.710253	0.908933	-0.03685	0.05047	-0.01362	0.186615	0.217936	0.07317	0.878301	0.820444	0.694994
0.104172	-0.22013	0.115959	1.14852	0.797392	0.758063	1.37689	1.11862	1.36624	0.116819	0.263028	-0.37985	1.05608	0.843764	0.981118	1.07643	1.51845	1.42511
0.083058	-0.00127	-0.08179	-0.16083	0.040756	0.067018	0.079121	0.085479	0.102223	0.116926	0.016299	-0.13322	-0.08809	-0.07194	-0.00019	-0.02537	-0.03021	-0.06224
-0.00581	0.036151	-0.03034	0.411027	-0.08151	0.340013	1.20731	0.890574	1.30468	-0.00056	-0.04141	0.041977	0.881221	0.658474	0.725966	1.65696	1.57911	1.54276
0.360001	0.130704	-0.4907	-1.25648	-1.47829	-1.57447	-0.95407	-0.96355	-1.06816	0.363497	0.28109	-0.64459	-1.10983	-1.29268	-1.55618	-0.70777	-0.73642	-0.84495
-0.06583	0.067486	-0.00166	-0.25474	-0.04143	-0.03708	0.221714	0.157929	0.279083	0.010667	-0.08735	0.076679	-0.1372	-0.15757	-0.03043	0.413152	0.187615	0.440664
-0.06849	0.001202	0.067283	0.403281	0.352537	0.320993	0.493782	0.584106	0.666643	0.082762	-0.02069	-0.06207	0.497568	0.297661	0.322549	0.692669	0.753748	0.730167
0.951261	0.302062	-1.25332	1.55351	0.891927	0.697258	2.56435	1.00692	0.845103	0.793032	0.652055	-1.44509	1.5928	1.19233	0.069998	0.862849	0.675477	0.805712
-0.00705	-0.23071	0.237767	0.938539	-0.17006	0.489256	0.438511	0.183662	0.574156	0.156584	-0.29143	0.134842	0.397556	-0.06534	0.726102	0.772523	0.271916	0.870308
0.069429	0.084854	-0.15428	0.518187	0.583563	0.618392	1.17716	1.04987	1.23681	-0.13593	-0.07774	0.213664	0.669475	0.604541	0.701536	0.600532	1.01609	1.03337
-0.24624	0.138528	0.107714	-0.15663	0.254963	0.118947	0.273289	0.513926	0.383273	-0.02911	-0.00621	0.035321	-0.08591	0.087211	0.095461	0.185957	0.49407	0.344761
0.071709	-0.30263	0.230921	-0.33375	-0.99791	-0.83225	-0.83597	-0.86714	-0.97064	0.335242	-0.12424	-0.211	-0.65613	-1.08256	-0.91684	-0.8386	-0.95911	-0.92255
-0.07324	0.077263	-0.00402	-0.95099	-0.81073	-0.7425	-0.753	-0.61948	-0.68277	-0.07388	0.046668	0.027212	-0.89258	-0.87467	-0.95757	-0.7562	-0.64738	-1.04377
-0.06972	0.012688	0.057028	-0.16934	0.582762	0.044699	0.649352	1.166	0.902974	-0.19848	0.199206	-0.00073	0.409667	0.664447	0.320317	0.771761	1.40156	0.920444
-0.09129	-0.02476	0.116053	0.377692	0.513723	0.539451	1.45161	1.37251	1.60414	-0.09579	-0.03181	0.127596	0.640387	0.735083	0.746778	1.51653	1.46757	1.70089
-0.03078	0.051486	-0.02071	-0.04454	0.019209	-0.09877	0.736902	0.714285	0.679458	-0.0704	0.014452	0.055953	-0.15496	-0.05819	-0.17456	0.384111	0.574076	0.619486
-0.16513	-0.10782	0.272951	1.2667	0.967837	0.688748	1.56961	1.6364	1.67943	0.108247	-0.00425	-0.104	1.39441	1.34001	1.06007	1.979	1.97834	1.90341
0.044425	0.259728	-0.30415	-0.04715	0.184167	-0.14036	0.46236	0.679719	0.567702	0.108443	0.008325	-0.11677	0.050231	0.167288	-0.15666	0.751378	0.776702	0.416526
0.089257	-0.24344	0.154182	0.5608	0.485091	0.064019	0.905411	1.32687	1.06653	0.343529	-0.01679	-0.32674	0.633783	0.689979	0.564192	1.26485	1.2903	1.2733
-0.17698	0.165251	0.011732	1.10635	1.61525	0.88889	1.48443	1.54927	1.74382	-0.32007	0.045843	0.274226	1.15403	1.79343	1.27061	0.088122	1.58908	0.7744
-0.15142	0.107507	0.043908	1.63742	2.08533	1.36112	1.92133	2.11381	2.13532	-0.24829	0.068063	0.180224	1.71487	2.36307	1.77294	1.15004	2.06187	1.79444
0.074437	0.097732	-0.17217	-0.26196	-0.06732	-0.00622	-0.07472	0.228202	0.071872	-0.22176	0.160498	0.061264	-0.2066	-0.20671	-0.15046	-0.25466	0.211517	0.090866
0.089075	-0.02032	-0.06875	0.103462	0.006433	-0.04545	-0.00317	-0.0267	-0.08102	0.149601	-0.02492	-0.12468	-0.06995	-0.05703	-0.13654	0.209305	-0.01088	0.121535
0.460446	-1.60061	1.14017	2.19703	-0.43324	-0.04854	1.03374	1.31869	0.860771	0.361058	-0.81458	0.453523	-0.45367	-0.32225	0.589773	1.19807	0.45814	1.72668
-0.22993	0.163239	0.066692	0.469781	0.896297	0.630143	0.737347	0.792251	0.841638	-0.28469	0.057717	0.226971	0.660541	1.00613	0.707205	0.605756	0.936992	0.910825
0.472159	-0.75455	0.282393	-0.59525	-1.73243	-0.76518	0.196322	1.8966	1.55344	0.420192	0.322645	-0.74284	1.2897	0.711719	1.17831	-0.74284	0.94978	1.50796
-0.03837	0.134302	-0.09593	0.218336	0.577249	0.520008	1.15787	0.749765	1.0812	0.081606	-0.0622	-0.01941	0.676325	0.556627	0.408316	0.763139	1.06667	0.852556
0.093252	0.024489	-0.11774	0.116178	0.468776	0.334086	1.03033	1.00503	1.12644	-0.20098	-0.06191	0.262886	0.631877	0.797735	0.697851	1.24609	1.29437	0.62681
0.433749	0.272062	-0.70581	1.49535	1.12921	0.835308	1.22294	1.11269	1.98811	-0.50504	0.757252	-0.25222	0.688543	0.184365	0.253078	-0.6768	0.782116	0.141886
0.433749	0.272062	-0.70581	0.431363	1.12921	0.261432	1.22294	1.11269	1.39261	-0.5941	0.935376	-0.34128	0.27541	-0.30257	0.480531	-1.75713	-0.67564	0.052824
-0.13067	0.304467	-0.1738	-0.12224	0.26183	0.023246	0.88289	1.08245	0.956975	-0.1351	0.293764	-0.15866	-0.04915	0.146179	-0.15057	0.629686	0.824492	0.624038
-0.15362	0.118934	0.034683	0.286979	0.408731	0.310937	0.919402	0.863748	1.09155	0.023574	0.07359	-0.09716	0.379267	0.486347	0.590074	0.900869	0.927109	1.01435
-0.08719	0.048421	0.038772	-0.17722	-0.21146	-0.21456	0.057127	0.0185	0.123052	0.013194	-0.14347	0.130273	-0.27039	-0.10417	-0.0573	0.011771	0.407027	0.29951
-0.08267	0.014623	0.068045	0.21621	0.538492	0.315504	0.62883	0.808895	0.995687	-0.18178	0.081979	0.099799	0.515164	0.705978	0.49731	1.10011	1.07569	0.869054
-0.03313	0.128483	-0.09535	0.485882	0.652779	0.410902	0.890844	1.0544	1.07632	-0.05281	-0.03505	0.087861	0.721064	0.829728	0.505821	1.06732	1.2794	0.915295
0.076167	-0.15015	0.073983	0.380992	0.135575	-0.21294	0.162111	0.39059	0.177541	0.076529	0.125054	-0.20158	0.123899	0.238306	-0.22133	-0.36793	0.454392	0.388993
0.124638	-0.11477	-0.00987	-0.59633	-0.46474	-0.43628	-0.22637	-0.39886	-0.3264	0.190443	-0.14355	-0.04689	-0.13188	-0.26667	-0.32833	0.315469	0.078835	0.038806
-0.01302	0.008079	0.004937	-0.43431	-0.28054	-0.24244	-0.07031	0.008096	-0.01129	-0.06968	-0.04018	0.109852	-0.2211	-0.2512	-0.29398	-0.09908	0.082296	0.006903
-0.21998	0.276981	-0.057	0.291422	0.620676	0.319611	0.879201	1.38346	1.20809	-0.12355	0.007817	0.115736	0.315467	0.464812	0.396368	0.879026	1.06953	0.903892
0.043098	-0.10206	0.058959	0.383377	0.60468	0.467299	1.19396	1.27881	1.53286	-0.23199	-0.10806	0.340041	0.770114	0.684718	0.893932	1.04932	1.52861	1.57586
0.013809	0.145505	-0.15931	0.595308	0.828682	0.547392	1.24587	1.32589	1.40523	-0.09242	0.013655	0.07876	0.790325	0.956392	0.732597	1.34921	1.35997	1.18282
0.083814	-0.01463	-0.06919	0.274823	0.233031	0.285918	0.512866	0.560968	0.60687	-0.04112	0.028542	0.012583	0.40894	0.282242	0.307031	0.727282	0.663076	0.597121
-0.11208	0.158293	-0.04622	-0.99028	-0.7416	-0.71437	-1.13406	-1.02665	-1.08111	-0.17255	0.015592	0.156955	-1.07308	-0.92277	-1.04125	-0.92255	-0.99859	-1.38054
0.001724	-0.23816	0.236439	1.07287	0.758443	0.381454	1.04363	1.10573	0.965025	0.349585	-0.1407	-0.20889	0.875636	0.959174	0.611683	1.59824	1.33417	1.26482
-0.37822	-0.03723	0.415453	2.0831	1.86722	1.45668	2.69754	3.02111	2.73992	0.224821	-0.2698	0.044975	1.9504	1.64836	1.48318	2.64624	2.68898	2.55641
0.373598	-0.84564	0.472046	2.2412	2.09823	1.63333	2.84401	3.31117	3.10418	-0.02725	-0.00983	0.037078	2.17562	2.12622	1.85859	2.78508	3.1429	3.16183
-0.08473	0.119922	-0.0352	0.040894	-0.11065	-0.02292	0.21205	0.330412	0.366166	-0.1941	0.117363	0.076735	-0.03164	-0.04593	-0.00647	0.621213	0.350094	0.279761
0.344382	-0.42142	0.077041	0.718767	0.361596	0.100048	1.18199	0.926189	1.17468	0.322159	-0.13159	-0.19057	0.903562	0.558412	0.532945	1.10602	1.33035	1.43847
-0.14825	0.002214	0.14604	1.46012	1.15073	1.22638	2.43941	2.41392	2.86901	-0.81849	0.495738	0.322756	1.5938	2.51	1.74132	3.36579	2.58147	3.25696
-0.01546	0.168095	-0.15264	-0.02316	0.228317	0.105683	0.375299	0.361614	0.498498	-0.24408	0.121722	0.122355	0.018169	0.318444	0.186647	-0.10552	0.347734	0.139268
-0.24737	0.343715	-0.09634	1.23989	1.623	0.956664	1.50999	1.61858	1.58931	-0.53872	0.083972	0.454752	1.1621	1.90252	1.36073	0.220633	1.77917	0.955898
-0.00202	-0.14329	0.14531	0.758143	0.332762	0.131891	1.0014	0.886482	0.973151	0.091508	-0.22096	0.129451	0.696964	0.353055	0.3392	1.29479	0.996371	1.03039
-0.00354	0.035453	-0.03191	1.28279	1.10321	1.0082	1.51645	1.58972	1.55149	-0.16754	-0.01141	0.178949	1.2678	1.05205	1.15385	1.71538	1.5043	1.36018
-0.16372	0.18566	-0.02194	-0.51337	-0.23244	0.07654	-0.27499	-0.21133	-0.10498	-0.265	0.03584	0.229161	-0.33407	-0.35394	-0.10194	-0.00185	-0.2187	-0.29975
-0.03531	0.039055	-0.00374	0.707947	0.963032	0.748176	1.54025	1.60171	1.73388	0.031237	0.014495	-0.04573	1.16605	1.37647	1.00555	1.79111	1.94145	1.73883
0.173189	-0.47055	0.297362	0.381918	-0.46198	-0.24909	-0.22061	-0.44282	-0.42706	0.352648	-0.19549	-0.15715	0.109762	-0.31081	-0.31452	0.168107	-0.21914	-0.15606
0.118556	-0.39669	0.278132	0.254846	-0.52247	-0.38655	-0.41604	-0.47178	-0.515	0.325384	-0.12418	-0.20121	-0.02756	-0.41867	-0.44009	0.034666	-0.33858	-0.34214
0.034602	-0.70288	0.668281	0.143041	-0.99903	-0.62255	-0.5816	-0.65668	-0.68472	0.566571	-0.30258	-0.26399	-0.29101	-0.85272	-0.42273	0.07567	-0.60284	-0.30847
0.120007	0.139261	-0.25927	0.65943	0.906296	0.507929	1.66124	1.74991	1.85314	-0.32609	0.260368	0.065724	1.07568	1.13515	0.951547	1.53787	1.88504	1.59162
-0.0334	-0.20886	0.242267	-0.42277	-1.35743	-0.91598	-1.54181	-1.64023	-1.7236	0.343214	-0.06309	-0.28013	-1.24118	-1.81792	-1.36975	-1.31127	-1.92967	-1.83558
1.55091	-2.01325	0.462338	2.40571	-1.12111	-0.47213	1.22274	-0.83465	-0.34047	2.4187	-0.37353	-2.04516	0.311447	-1.14185	0.451911	0.747196	-0.96368	-0.23521
-0.10519	-0.28919	0.394387	0.667342	0.76349	0.274089	1.1486	1.38603	1.68945	0.353089	0.234764	-0.58785	1.38419	1.07229	1.13962	1.75118	1.56719	1.58944
-0.12027	0.145789	-0.02552	-0.05059	0.212274	-0.43715	0.025176	0.2673	0.274956	0.049762	0.064441	-0.1142	0.222689	0.468029	-0.04915	0.252687	0.708546	0.454688
0.19154	0.289154	-0.48069	1.38047	1.92529	0.974655	2.01967	2.12106	2.3197	0.099178	0.251107	-0.35029	3.5297	3.86968	3.44305	3.65395	4.54662	4.5413
0.03549	-0.18262	0.147131	-0.5045	-0.43783	-0.15666	-0.30217	-0.36339	-0.24598	0.023741	-0.09321	0.069465	-0.25792	-0.47472	-0.23945	-0.23359	-0.29359	-0.07486
0.433749	0.272062	-0.70581	0.431363	0.733463	0.261432	1.22294	2.16561	0.360546	0	0	0	1.02177	0	1.92115	3.15437	3.60432	1.80995
-0.13242	0.06338	0.069039	0.921477	1.29523	1.12237	1.70005	1.82811	1.97491	-0.2075	-0.09127	0.29877	1.33651	1.36277	1.40591	1.61155	1.96088	1.92735
-0.07704	-0.37317	0.450214	0.813668	0.794433	0.386916	1.5499	1.51011	1.69896	-0.19589	-0.01631	0.212199	1.28133	0.976448	0.803047	1.65976	1.96444	1.90912
0.020152	0.104995	-0.12515	-0.38025	0.036835	-0.11625	0.127134	0.220806	0.183683	-0.05504	0.011197	0.043847	-0.05865	0.091108	-0.04286	0.280778	0.372609	0.11127
0.08127	0.152695	-0.23396	1.32343	1.5291	1.31457	2.20945	2.30674	2.18091	-0.21079	0.116376	0.094418	1.57831	1.93205	1.56506	2.14552	2.33662	2.20637
-0.02259	0.090849	-0.06826	0.175112	0.300411	0.155588	0.479636	0.560532	0.549927	0.012334	0.02386	-0.03619	0.144904	0.285679	0.060339	0.599287	0.575996	0.444593
0.313304	-0.42855	0.115244	0.207243	-0.3206	-0.21835	0.074088	0.211923	0.10113	0.30893	0.020372	-0.3293	0.058997	-0.25192	-0.09495	0.54351	0.111015	0.444502
0.155753	-0.126	-0.02975	-0.5081	-0.85263	-0.90441	-0.73059	-0.87236	-0.92751	0.214014	-0.07203	-0.14199	-0.74254	-1.00826	-0.98533	-0.72175	-0.78361	-1.07072
-0.12275	0.185661	-0.06291	-0.33956	-0.21956	-0.23443	0.048066	-0.02228	0.171254	-0.21041	0.019588	0.190823	-0.45766	-0.36994	-0.46374	0.042732	0.007209	-0.26558
-0.02367	-0.02742	0.051092	0.139373	0.488737	0.469685	0.815498	0.84942	0.998578	-0.36893	-0.014	0.382932	0.515161	0.515942	0.565581	-0.00426	0.90324	0.773939
-0.01085	-0.17254	0.183385	1.05075	-1.15041	-0.18317	0.778338	1.95081	2.55397	-0.47195	-0.47195	0.943901	1.88466	1.69201	0.475961	1.83598	1.22067	2.61872
-0.32395	-0.62218	0.946126	2.37142	2.02344	1.80211	2.89341	2.86672	2.92307	0.357817	-0.47302	0.115199	2.09969	2.18841	2.21984	2.90185	2.67798	2.98036
-0.36675	-0.60423	0.970984	2.2942	1.92523	1.6947	2.88734	2.81155	2.87153	0.347712	-0.50111	0.153402	2.0151	2.10159	2.15132	2.89947	2.61388	2.92757
0	0	0	0	0	0	0.952892	0	0	0	0	0	2.03254	0.903317	0.947912	0	1.08149	1.80995
-0.13477	-0.18485	0.319619	0.712535	0.671448	0.490715	1.46428	1.46337	1.29837	0.233626	-0.19713	-0.0365	0.793299	0.966829	0.77345	0.788763	1.45842	1.61791
0.258327	-0.29487	0.036546	0.473271	-0.01021	-0.17001	0.742216	0.607716	0.513733	0.152924	0.162298	-0.31522	0.521436	0.241876	0.097095	1.06757	1.06762	0.754801
0.149414	-0.18883	0.039416	-0.47875	-0.75443	-0.62502	-1.02475	-1.0366	-1.15861	0.184286	0.03417	-0.21846	-0.6371	-0.94546	-0.66805	-1.05528	-0.90795	-0.98842
0.186606	0.148176	-0.33478	-0.95054	-0.71028	-0.80946	-0.02902	0.307541	-0.2711	-0.0256	0.236116	-0.21051	-0.54665	-0.8987	-1.15539	-1.55762	0.223562	-0.2882
-0.00441	0.076252	-0.07184	-1.04657	-0.95964	-0.64651	-0.38149	-0.22692	-0.3147	-0.23922	0.112731	0.126487	-0.79648	-1.14575	-0.6914	-1.01523	-0.33606	-0.38654
1.00089	-0.7694	-0.23149	0.771493	0.544386	-0.78661	0.941707	0.243632	0.764892	1.36176	-0.04255	-1.3192	0.473353	0.407888	0.752926	0.057302	1.3204	0.553609
0.014897	-0.05359	0.038698	-0.22911	-0.61849	-0.50701	-0.46419	-0.47326	-0.63209	0.160076	0.050469	-0.21054	-0.59096	-0.69608	-0.68832	-0.52321	-0.24733	-0.4588
0.080097	-0.55201	0.471909	0.064934	-1.10613	-0.55836	-0.864	-1.16275	-1.16919	0.423298	-0.21457	-0.20872	-0.41219	-1.1199	-0.60039	-0.78869	-1.02998	-0.64491
0.017593	-0.22981	0.212215	0.075873	0.143758	0.059556	0.842811	0.708605	0.994245	0.208902	-0.11519	-0.09371	0.30414	0.149817	0.285875	0.889676	0.886532	0.823262
0.069628	0.287409	-0.35704	0.528329	0.493494	0.193117	1.01977	1.05921	1.12534	-0.16569	-0.03328	0.198974	0.404741	0.51348	0.262826	1.14968	0.958253	1.07405
0.009466	-0.01579	0.006324	0.743754	0.391461	0.196007	1.0425	0.895925	0.782224	0.143919	0.008258	-0.15218	0.61837	0.447937	0.364042	1.18512	0.923717	0.927162
0.006772	0.095644	-0.10242	-0.58208	-0.30226	-0.39295	-0.28726	-0.38194	-0.34892	-0.00199	0.008998	-0.00701	-0.46793	-0.47283	-0.54334	-0.44629	-0.2923	-0.30067
0.163207	-0.16382	0.000616	0.530974	-0.1637	-0.22841	0.00511	-0.10625	-0.30611	0.384198	-0.12112	-0.26307	0.006204	-0.237	-0.26233	0.246277	-0.10379	-0.05129
0.014016	0.001782	-0.0158	-0.47438	-0.468	-0.28567	-0.53207	-0.70287	-0.66303	0.079701	-0.07419	-0.00551	-0.43734	-0.6407	-0.53621	-0.68815	-0.68897	-0.58085
0.219783	-0.28589	0.066112	1.10604	0.977057	0.806742	1.70435	1.44097	1.59491	0.111186	-0.15931	0.048126	0.980109	0.882407	0.868318	1.17394	1.40543	1.63084
-0.00263	-0.11348	0.116103	0.701078	0.930264	0.777845	1.28914	1.22808	1.44672	-0.09065	-0.06279	0.153441	0.604043	0.899202	0.743591	0.602405	1.16503	1.3441
0.660336	0.447525	-1.10786	1.42769	1.86435	0.842721	3.04947	2.36575	2.7128	0.06986	-1.09317	1.02331	0.939369	2.30928	2.39481	1.69919	1.85118	1.9975
-0.13361	-0.94013	1.07375	2.33841	2.59595	1.91338	2.48942	2.47903	2.32233	0.023377	-0.66241	0.639033	2.36273	2.28109	2.21374	2.17265	2.28852	2.19191
0.252642	-0.25656	0.00392	0.349457	-0.04565	0.078274	0.812742	0.55587	0.821382	0.226972	-0.15039	-0.07658	0.474586	0.02885	0.118355	0.611846	0.807264	1.05005
0.067456	-0.12739	0.05993	0.848807	1.11237	0.802164	1.58629	1.58412	1.67963	-0.07319	-0.18758	0.260773	0.931655	1.24575	0.995842	1.59383	1.56713	1.44907
0	0	0	1.13717	0.892137	0	1.5218	1.1786	1.67278	-0.35516	0.710322	-0.35516	-0.35516	1.09939	-0.35516	1.21815	2.36316	1.89564
-0.026	-0.04944	0.075439	0.581559	0.783888	0.700607	0.723111	0.787479	0.737991	-0.06286	-0.11367	0.176536	0.382382	0.498353	0.464181	0.613673	0.589188	0.439175
0.10652	-0.22033	0.113808	0.49305	-0.11235	-0.14422	-0.48125	-0.28785	-0.4476	0.274754	-0.01203	-0.26273	-0.19178	-0.31066	-0.26585	-0.12348	-0.38472	-0.51209
0	0	0	1.13717	0.892137	0	0.952892	2.26025	1.67278	-0.35516	0.710322	-0.35516	0.666613	1.49727	1.15992	1.95277	2.09502	3.10758
-0.22681	0.191246	0.035566	-0.09781	-0.03512	0.284991	-0.14397	-0.08859	-0.22909	-0.25946	0.15331	0.106146	0.017911	-0.25245	0.010648	0.020633	-0.11305	-0.05786
-0.17825	0.22206	-0.04381	0.005609	0.576647	0.430989	-0.24626	-0.0349	-0.00455	-0.40586	0.145862	0.259993	0.164999	0.607864	0.455865	-0.20206	-0.1825	-0.27054
-0.07226	0.203803	-0.13154	-0.41444	-0.09918	-0.16904	0.095094	0.097951	0.090617	-0.20395	0.021039	0.182916	-0.40244	-0.08002	-0.36605	-0.14591	0.143245	-0.18438
-0.01196	-0.16893	0.180891	1.10312	0.814214	0.717692	0.785431	0.990015	0.936445	0.166243	-0.19605	0.029805	0.492898	0.649459	0.325195	0.632131	0.620368	0.635258
0.391592	-0.67052	0.278925	3.887	4.39202	3.35256	4.47607	4.69733	4.78765	0.436014	0.286727	-0.72274	5.61179	6.27267	5.21534	5.95248	6.15904	6.04369
-0.43036	-0.01454	0.444897	4.97483	4.7474	4.65008	6.56342	6.64896	6.8541	0.775353	-0.38768	-0.38768	6.098	6.19532	5.79301	7.56643	7.83107	8.13657
-0.4446	-0.4446	0.889197	2.78752	3.59161	2.49758	4.50699	4.78974	5.32657	-0.35516	0.710322	-0.35516	3.59211	4.03841	3.63264	5.21266	4.75279	5.28503
0.013122	-0.17777	0.164651	0.561508	0.256223	0.385307	1.02065	1.02212	1.05906	0.141672	-0.05393	-0.08774	0.557382	0.382401	0.473481	1.21366	1.07259	1.20018
-0.10534	0.118288	-0.01295	-0.07852	0.281715	0.113263	0.638038	0.816122	0.739504	-0.32899	0.110629	0.218365	0.044249	0.275356	0.083142	0.387841	0.865483	0.479682
-0.65556	1.31112	-0.65556	5.66937	5.6924	5.13731	7.05643	7.28774	7.02817	0.138335	-0.59467	0.456331	5.13757	5.1746	4.50194	5.48233	6.0976	6.056
-0.06423	-0.6137	0.677927	4.71929	4.79936	3.96919	5.7005	5.77689	5.85431	0.034895	-0.13066	0.095766	4.92179	5.3661	4.83357	5.87968	6.12139	5.96856
0.022236	-0.26734	0.245107	0.080331	-0.51098	-0.31363	-0.21402	-0.16684	-0.27164	0.189443	-0.01217	-0.17727	-0.09688	-0.524	-0.3204	-0.29532	-0.3107	-0.01532
0.152459	0.007081	-0.15954	0.406009	0.551259	0.45276	1.41963	1.25076	1.33231	0.091068	0.097277	-0.18834	0.80044	1.08779	0.949158	1.42055	1.65392	1.43848
-0.11162	0.018063	0.093555	-0.03802	0.029094	0.108276	0.199899	0.209221	0.228468	-0.05614	-0.05778	0.113918	0.043733	0.064396	0.120429	0.262197	0.278392	0.313598
0.439609	-0.5678	0.128191	0.730518	0.839184	0.588054	0.805048	1.44153	1.23682	-0.03368	0.071427	-0.03774	0.030742	0.391108	0.536685	0.597155	0.898161	0.425254
0.037803	-0.16217	0.124363	0.005593	-0.2428	0.003513	0.162933	0.171302	0.250498	0.122786	-0.04385	-0.07893	0.023528	-0.18571	0.072524	0.360922	0.180434	0.29662
0.093439	-0.01401	-0.07943	0.687788	0.443736	0.835814	1.36869	1.31703	1.42391	-0.2016	0.026904	0.174701	0.895334	0.796541	0.843871	0.479867	1.58948	1.7774
-0.0842	0.10556	-0.02136	0.24358	0.371753	0.185834	0.856716	1.11404	0.947963	0.168632	0.119658	-0.28829	0.456817	0.429376	0.252605	0.934365	1.19598	0.962252
-0.12395	-0.00747	0.131423	-0.09034	-0.096	-0.05593	0.410046	0.241499	0.379139	-0.00369	-0.11958	0.123265	-0.11952	-0.16922	-0.11265	0.543373	0.383829	0.091691
-0.13687	0.170865	-0.03399	-0.32222	-0.01758	-0.13427	0.376768	0.509713	0.548395	-0.11047	0.175611	-0.06514	-0.04349	0.312312	0.045594	0.531987	0.7465	0.393317
0.031194	0.105244	-0.13644	-0.64849	-0.58367	-0.37023	-0.19348	-0.2427	-0.25725	-0.11497	-0.05568	0.170651	-0.54823	-0.73428	-0.43602	-0.23702	-0.42949	-0.34859
0	0	0	0	1.83502	1.95058	2.2458	2.87143	3.43926	0	0	0	2.35661	2.42003	1.51509	3.30618	1.69262	3.46274
0.244042	-0.08452	-0.15953	-0.04195	-0.06793	0.073352	0.556221	0.239479	0.513545	0.178459	0.012537	-0.191	0.326645	0.078559	0.268888	0.781246	0.56351	0.646244
-0.11172	0.077981	0.03374	1.0105	0.884517	0.935723	1.66382	1.51467	1.65257	-0.03195	-0.0562	0.088159	1.16152	1.2138	1.0701	1.76315	1.69802	1.65691
0.046913	-0.71432	0.667403	-0.46894	-1.72723	-1.15269	-1.56146	-1.85462	-1.95344	0.447316	-0.13806	-0.30925	-0.76735	-1.6189	-1.0893	-1.52807	-1.66964	-1.29148
0.044968	-0.32845	0.283486	1.11789	0.994502	0.739799	1.54158	1.39604	1.5691	0.01912	-0.18879	0.169667	1.44298	1.40083	1.31969	1.61645	1.62126	1.83647
0.220134	-0.81758	0.597442	5.02753	4.58864	4.23872	6.08229	5.73727	6.10243	0.029281	-0.31052	0.281239	5.10259	4.72231	4.7097	6.30846	5.86803	6.25136
-0.09729	0.137069	-0.03977	-0.74422	-0.52787	-0.30351	-0.48647	-0.39535	-0.40252	-0.1633	0.113974	0.049322	-0.63057	-0.69937	-0.48837	-0.93193	-0.50142	-0.50578
0.046368	-0.40198	0.355617	1.59057	1.7405	1.431	3.06579	3.0143	3.20827	0.007102	0.309976	-0.31708	1.7616	1.34667	1.27286	2.79582	2.47925	2.71584
0.007005	-0.00356	-0.00345	-0.05786	-0.09676	0.091236	0.232129	0.138272	0.294617	0.079192	-0.1101	0.030912	0.129237	-0.01222	0.146122	0.487957	0.282515	0.212635
1.02513	-1.17946	0.154335	2.22599	1.43773	0.771122	3.89741	3.73042	2.84893	0	0	0	3.62463	3.14295	2.23766	5.76417	4.85326	4.39578
-0.00813	0.175632	-0.1675	0.539722	1.11257	0.779162	1.2122	1.41197	1.47232	-0.21491	-0.03815	0.253062	0.849885	1.19222	0.854709	0.647338	1.5834	1.48661
-0.10538	-0.44164	0.547024	-0.26904	-1.15642	-0.65927	-1.22398	-1.36214	-1.33176	0.390966	-0.18477	-0.2062	-0.78219	-1.19395	-0.77167	-1.03384	-1.3389	-1.00226
0	0	0	1.76511	1.43928	1.95058	2.50557	3.2994	3.43926	0	0	0	2.84448	1.45456	1.51509	2.30794	2.12057	2.58799
-0.03425	0.08414	-0.04989	-0.70227	-0.49356	-0.21572	-0.33971	-0.46802	-0.30484	-0.11446	-0.0133	0.127762	-0.39777	-0.52251	-0.35855	-0.46714	-0.35622	-0.3142
-0.06128	0.01404	0.047242	-0.63503	-0.6852	-0.86075	-0.54955	-0.43944	-0.4414	0.043876	0.044778	-0.08865	-0.71907	-0.71399	-0.80553	-0.13578	-0.2467	-0.56015
-0.22692	0.182649	0.044271	0.47318	0.770235	0.943911	1.13767	1.20482	1.51231	-0.47638	0.170315	0.306065	0.837382	0.834684	0.918433	0.535688	1.21851	0.966269
0.078639	0.277125	-0.35576	2.95372	2.48983	2.41785	4.3246	4.68778	4.86506	-0.01819	-0.75119	0.769377	3.68502	2.79802	2.88848	4.90745	4.86387	4.41092
1.774	-1.02519	-0.74881	1.81176	-2.68095	-1.6225	0.728134	-2.39448	-1.47466	2.02649	-1.6473	-0.37919	0.809252	-0.32564	-0.82185	0.834465	-2.23744	-2.14698
-0.06702	0.171457	-0.10444	-0.93065	-0.687	-0.45379	-1.15215	-1.09679	-1.133	-0.0352	0.020826	0.014376	-0.92291	-0.885	-0.81009	-0.95009	-1.14723	-1.15012
-0.13073	-0.03931	0.170032	1.40265	1.47222	1.22658	2.32156	2.48224	2.68571	0.202472	0.053184	-0.25566	2.71419	3.28923	2.16999	3.07018	3.51156	3.23134
-0.05208	0.15116	-0.09908	0.159905	0.610362	0.285531	0.300867	0.540132	0.411064	-0.26897	0.11167	0.157297	0.177455	0.564371	0.092754	0.12285	0.521442	0.040581
0.007836	0.142251	-0.15009	0.951939	1.42883	0.808016	1.37181	1.74108	1.07041	0.086057	0.178047	-0.2641	1.02313	1.24142	0.684621	0.594786	1.49321	1.0573
0.182361	-0.28144	0.099075	1.29215	1.34983	1.20043	1.94078	2.03827	2.12092	-0.3946	0.059302	0.335299	1.44677	1.42948	1.03913	2.2114	1.98181	2.09303
0.110651	-0.18434	0.073688	-0.3095	-0.8187	-0.45475	-0.88325	-1.10199	-1.0832	0.232859	-0.14589	-0.08697	-0.63072	-0.95715	-0.66846	-0.94289	-1.05307	-0.833
0.062892	-0.02356	-0.03933	1.33672	1.25091	0.700736	1.78425	1.99996	1.96244	0.071283	-0.1093	0.038016	1.37912	1.22389	1.00807	1.67286	1.9198	1.91842
-0.50203	0.324344	0.177689	2.84732	2.9648	2.39382	3.53384	3.63942	2.854	-0.29221	0.388557	-0.09635	2.23941	2.11905	2.69929	2.89357	2.90612	3.21762
-0.10078	0.173015	-0.07224	-0.80421	-0.43867	-0.46279	-0.25489	-0.23697	-0.18564	-0.183	0.102161	0.080843	-0.60284	-0.48662	-0.53994	-0.42824	-0.15133	-0.48985
0	0	0	1.13717	2.40043	0	1.5218	1.81851	3.28586	0.775353	-0.38768	-0.38768	1.96893	0.51564	1.12741	2.40468	2.06251	2.47344
-0.11956	-0.23346	0.353014	-0.03079	-0.117	0.023757	0.072768	0.069029	0.024433	-0.00368	0.045982	-0.04231	0.357565	0.250814	0.563819	0.379265	0.202185	0.205451
0.279655	-0.36954	0.089889	0.276232	1.19663	0.025652	1.44767	0.946497	2.00333	1.36124	-0.14788	-1.21336	2.63417	2.18908	1.28371	2.23016	1.92635	2.0753
0.252951	-0.0067	-0.24625	1.21322	1.27005	1.13713	1.59234	1.59532	1.77846	0.083009	0.034648	-0.11766	1.28874	1.32956	1.11199	1.61322	1.66683	1.812
0.008868	-0.10663	0.09776	0.18074	0.187631	0.333752	0.181347	0.252973	0.461194	0.106409	-0.18514	0.078727	0.152252	0.143128	0.160476	0.097496	0.322357	0.436762
-0.15734	0.09504	0.062302	0.091537	0.542124	0.438206	0.737691	0.932428	0.915078	-0.25314	0.131553	0.121585	0.540672	0.690038	0.739611	0.689555	1.23264	1.11122
0.169975	0.050168	-0.22014	0.8413	1.0063	0.323518	1.58288	1.5455	1.28663	0.0893	0.186594	-0.27589	0.995543	1.25389	1.06771	1.54537	1.82596	1.43273
-0.07034	0.093315	-0.02298	-0.47651	-0.36144	-0.29743	-0.45397	-0.41203	-0.40261	-0.03737	-0.05699	0.094354	-0.47004	-0.43753	-0.40102	-0.12505	-0.41708	-0.30351
-0.13547	0.117383	0.018083	-0.8648	-0.68052	-0.48902	-0.81452	-0.85844	-0.74757	-0.05209	0.0843	-0.03221	-0.69901	-0.66783	-0.49997	-0.34805	-0.77059	-0.74936
0.195767	0.03477	-0.23054	2.01607	2.37052	2.01282	2.84557	2.84834	2.89708	-0.29675	0.189893	0.106855	1.99457	2.29492	2.08142	2.30626	2.84048	2.7784
0.088073	0.060429	-0.1485	-0.74786	-0.41942	-0.44204	-0.19787	-0.11563	-0.15113	-0.13787	0.084279	0.05359	-0.57246	-0.53325	-0.45437	-0.15689	-0.17669	-0.22109
0.315109	-0.82445	0.509343	-0.82445	-0.82445	-0.82445	0.697352	2.04698	2.28974	0.138335	-0.59467	0.456331	0.696461	0.192283	-0.71224	0.326738	0.032469	1.20097
-0.32666	-0.18322	0.509881	0.015853	0.057488	-0.00182	-0.46741	-0.27113	-0.4921	-0.2116	-0.28666	0.498263	-0.19834	-0.30091	-0.38147	-0.5918	-0.51245	-0.7822
0.206436	0.079818	-0.28625	0.377784	0.348899	-0.02207	0.768077	0.909725	0.752701	0.256014	0.126203	-0.38222	0.629931	0.532599	0.412719	0.995977	1.14932	1.03923
-0.00603	0.108446	-0.10242	0.054931	0.36125	0.132515	0.408783	0.646801	0.758451	0.044154	-0.02602	-0.01813	0.221107	0.390765	0.01659	0.730247	0.787238	0.487717
-0.05478	-0.44978	0.504558	0.575517	-0.21583	0.157973	0.266024	0.29513	0.24641	0.312001	-0.25899	-0.05301	0.38649	-0.01582	0.083952	0.196028	0.400742	0.361832
-0.11503	0.033887	0.081143	0.10707	0.364523	0.106622	0.863572	0.901778	1.00039	0.1065	-0.09221	-0.01429	0.550269	0.499471	0.317639	1.19817	1.3132	1.09842
0.077242	0.138438	-0.21568	-0.15995	-0.36962	-0.52364	-0.10519	0.196045	-0.08403	0.124522	0.17432	-0.29884	-0.59818	-0.55814	-0.60572	0.2023	-0.13807	-0.15492
0.145809	-0.23384	0.088028	-0.38387	-1.14452	-0.72934	-1.11554	-1.26651	-1.3194	0.378108	-0.12272	-0.25539	-0.75779	-1.03867	-1.04241	-0.54362	-1.1263	-1.04575
0.09281	-0.40352	0.310712	0.621855	0.257747	0.151304	0.831238	0.726728	0.913482	0.061335	0.000979	-0.06231	-0.00884	0.29843	0.076176	0.209127	0.484152	0.782439
-0.32596	0.651916	-0.32596	0.811216	0.566179	1.62462	-0.32596	-0.32596	1.77247	0.218144	0.726742	-0.94489	0.669036	0.50967	0.570199	1.36305	1.99946	0.865067
0	0	0	0	2.14525	1.54112	1.5218	0	2.42668	0	0	0	1.02177	0	0	1.57331	1.08149	1.17195
-0.8493	1.6986	-0.8493	1.95754	0.985724	1.10128	0.103594	1.74866	1.84462	-1.02916	0.642468	0.386692	1.32745	0.823272	-0.08125	0.544152	0.052325	0.142786
0.061403	-0.44574	0.384336	-0.16993	-0.92113	-0.7494	-1.4217	-1.48773	-1.81249	0.341923	0.000399	-0.34232	-0.51685	-1.0711	-0.75749	-1.57697	-1.37197	-1.34496
-0.059	0.127007	-0.06801	0.062707	0.366444	0.128532	1.01018	0.987157	0.897639	-0.0929	0.175658	-0.08276	0.256575	0.341725	0.293235	0.676425	1.06074	0.885892
-0.0362	0.047841	-0.01164	0.074077	0.30868	0.094778	0.598122	0.729472	0.829203	0.083256	-0.0939	0.010645	0.320367	0.354975	0.053824	0.833007	0.913751	0.655019
0.086165	-0.04601	-0.04015	0.203396	0.362399	0.430691	0.576788	0.682566	0.513118	-0.11528	0.013302	0.101974	0.345949	0.296002	0.30571	0.018009	0.618523	0.80735
0.04656	0.030267	-0.07683	0.277598	0.455295	0.187656	0.792183	0.888017	0.975659	-0.14669	-0.02277	0.169456	0.150877	0.320877	0.22308	0.594999	0.711677	0.591626
0.016181	0.093495	-0.10968	-0.56224	-0.11069	-0.39917	-0.72183	-0.44944	-0.73758	-0.03356	0.178616	-0.14506	-0.53138	-0.31816	-0.55944	-1.02536	-0.42475	-0.79531
0.108525	0.232104	-0.34063	-0.1334	0.202079	-0.0097	0.45504	0.724747	0.573715	-0.15469	0.057638	0.09705	0.148242	0.311823	0.157731	-0.08199	0.921146	0.575066
-0.20335	0.212472	-0.00912	1.88921	2.15164	1.59926	2.47476	1.52851	3.02826	-0.19727	1.55756	-1.3603	1.48419	2.53944	0.877365	2.7931	2.87692	1.73038
-0.10864	-0.02771	0.136352	0.47213	0.328201	0.543381	0.857437	0.717555	0.797272	0.002784	-0.16923	0.166448	0.633845	0.419479	0.535622	0.74562	0.959903	1.05638
0.348056	-0.27121	-0.07684	1.55058	1.3644	1.11732	2.03168	1.92959	2.06608	0.114793	-0.12705	0.01226	1.421	1.19364	1.06344	1.8898	1.71845	1.80615
0.161459	-0.10826	-0.0532	2.28383	2.42691	1.86603	4.55863	4.81575	4.69455	-0.25099	0.62361	-0.37262	2.68219	2.27169	2.05302	4.92811	4.66833	4.94287
-0.02216	0.09115	-0.06899	-0.20708	0.09413	0.137953	-0.04726	0.124347	0.166062	-0.15171	0.037124	0.114583	-0.1372	0.004218	-0.00584	-0.33929	0.154825	0.017693
1.1788	-0.5894	-0.5894	1.17571	0.302738	0.377844	0.932405	1.22911	2.69646	1.36124	-0.14788	-1.21336	-1.21336	-0.31005	0.301722	2.47092	0.907201	1.03744
0.023808	0.052509	-0.07632	-0.60237	-0.36741	-0.15363	-0.24251	-0.36395	-0.14581	-0.11411	0.098054	0.016052	-0.36009	-0.35123	-0.05707	-0.61792	-0.24485	-0.12033
0.201057	-0.00984	-0.19121	0.693947	0.844441	0.774825	1.68538	1.88886	1.88807	-0.20265	0.085102	0.117552	1.21359	0.951347	1.14525	1.94012	2.2281	2.02633
-0.0295	0.057593	-0.02809	0.129694	0.340157	0.169213	0.615813	0.604463	0.780668	-0.14433	0.087893	0.056436	0.363148	0.390936	0.319314	1.02206	0.784784	0.707464
-0.10624	0.109206	-0.00297	0.123925	0.338749	0.243117	0.667766	0.835571	0.882619	-0.11825	0.051492	0.066756	0.316749	0.338287	0.228119	0.873147	0.779429	0.591069
-0.05985	0.071909	-0.01206	-0.5345	-0.33129	-0.4603	-0.33228	-0.25648	-0.26158	-0.08396	0.001199	0.082764	-0.4232	-0.37114	-0.54347	-0.14482	-0.09659	-0.47765
-0.07887	0.354922	-0.27605	-1.04696	0.012545	-0.35948	-0.11851	-0.66724	-0.39917	-0.14972	0.090195	0.059523	-0.79185	0.32918	-0.50517	-1.20339	0.657215	-0.96101
-0.12732	0.227733	-0.10041	-0.38486	0.106202	-0.11166	0.00992	0.083234	0.142913	-0.23287	0.117406	0.115464	-0.18228	-0.03683	-0.1165	-0.23794	0.126223	-0.02799
0.115005	-0.01371	-0.1013	0.477885	0.185821	-0.01511	0.526849	0.503009	0.543975	0.202096	0.015608	-0.2177	0.357334	0.249838	0.278883	0.752961	0.798268	0.784866
0.174386	-0.3589	0.18451	-0.11251	-1.32503	-0.67495	-1.22413	-1.41576	-1.41346	0.430652	-0.15731	-0.27334	-0.80527	-1.51439	-0.96207	-1.27545	-1.44006	-1.10833
0.037998	0.09367	-0.13167	-0.02326	0.152567	0.037969	0.150779	0.328961	0.220066	-0.15786	0.059869	0.097991	0.112026	0.233151	0.093529	0.14881	0.548053	0.270696
-0.02946	0.03938	-0.00992	0.671029	0.367062	0.740828	0.929803	0.75484	0.790063	-0.04999	0.022801	0.027189	0.773157	0.583408	0.920244	1.21656	0.72652	1.23358
-0.01353	0.098865	-0.08533	0.81592	1.25265	1.12005	1.92717	2.0042	2.10984	-0.2624	0.079834	0.182571	1.22527	1.39389	1.23443	1.04659	2.11503	2.1473
-0.151	0.151508	-0.00051	0.489663	0.456016	0.331986	1.04785	1.22566	1.00487	-0.04619	-0.00997	0.056154	0.47661	0.652266	0.387192	0.951944	1.38379	1.08679
-0.00358	0.210643	-0.20706	0.033566	0.361496	0.024113	0.636655	0.436011	0.592404	-0.26833	0.032602	0.235724	0.164706	0.461039	0.360813	0.986855	0.933991	0.153411
-0.12041	0.159203	-0.0388	0.322066	0.594143	0.402943	0.938689	1.11446	0.96894	-0.16913	0.055465	0.113665	0.609703	0.781755	0.674714	0.568548	1.06469	1.19693
0.103603	-0.19091	0.087308	0.600754	0.459972	0.10622	0.98101	0.95438	0.73151	0.180479	-0.14759	-0.03289	0.517941	0.094061	0.117983	0.464425	0.843814	0.704383
-0.0615	0.117215	-0.05571	0.058607	0.074676	-0.12465	0.370025	0.542586	0.719053	-0.0862	0.093487	-0.00729	0.070509	0.176177	0.011069	0.391701	0.844614	0.632471
-0.0823	-0.00173	0.084029	-0.67475	-0.50873	-0.31542	-0.29017	-0.36006	-0.24635	-0.06839	-0.02851	0.096904	-0.44395	-0.34735	-0.3934	-0.31659	-0.08161	-0.20437
-0.05733	0.142473	-0.08514	-0.37733	-0.25221	-0.29178	0.086414	0.021412	0.11399	-0.13489	0.069753	0.065134	-0.1653	-0.14952	-0.20582	0.246709	0.112538	-0.19278
0.099396	0.035956	-0.13535	-0.18618	-0.36641	-0.11916	0.302855	0.004273	0.216879	-0.05211	0.015824	0.036281	-0.28169	-0.48534	-0.34147	0.31167	-0.08319	-0.01468
0	0	0	1.13717	0	0	0	0	0	0	0	0	0	0	0.947912	1.57331	0	0
-0.65556	1.31112	-0.65556	-0.65556	1.74487	0.885558	1.27319	2.64384	3.04882	0.218144	0.726742	-0.94489	1.67619	0.907546	1.77199	2.20948	1.5053	2.67316
-0.02944	0.091125	-0.06168	-0.83587	-0.57738	-0.55006	-0.42639	-0.50501	-0.43919	0.006985	-0.10215	0.09516	-0.58235	-0.57618	-0.55746	-0.22312	-0.29524	-0.61833
-0.80117	1.31724	-0.51607	0.359537	0.618561	0.844873	0.570026	0.674271	0.952465	-1.10157	0.403905	0.697663	0.322654	-0.27833	-0.36998	-0.87189	0.559239	0.034828
-0.12886	0.318743	-0.18988	-0.35207	0.055295	-0.11888	0.389415	0.425941	0.54074	-0.30721	0.118083	0.189129	-0.21191	-0.02116	-0.10744	-0.29483	0.477608	0.443427
-0.05959	0.087588	-0.028	0.222052	0.148417	0.292748	0.481935	0.542704	0.526782	-0.05678	0.055786	0.000995	0.442476	0.283253	0.170132	0.22929	0.932491	0.649262
-0.07216	0.154339	-0.08218	-0.89624	-0.80869	-0.55297	-0.72701	-0.44435	-0.5943	-0.05516	0.015017	0.040142	-0.92609	-0.99481	-0.61109	-0.06022	-0.37225	-0.50792
0.107304	-0.41925	0.311948	-0.24228	-1.19143	-0.72105	-1.30115	-1.49753	-1.45775	0.378223	-0.13831	-0.23991	-0.71439	-1.38156	-0.87494	-1.12969	-1.44626	-1.21396
-0.77056	0.207318	0.563239	1.765	1.06447	0.196687	3.04712	3.12662	2.51531	0.218144	0.726742	-0.94489	2.416	1.21908	1.96269	1.36305	2.19483	2.81337
0.092941	-0.00907	-0.08387	-0.01734	0.057156	-0.05146	0.797512	0.635466	0.794479	0.257718	0.06403	-0.32175	0.080544	0.084614	0.258711	0.943887	0.847363	0.848394
-0.21218	-0.44963	0.661811	0.837121	0.122791	0.113654	0.820961	1.00794	0.906919	0.626641	0.077173	-0.70381	0.994749	0.771805	0.84726	1.26365	1.81807	1.40867
-0.05676	0.135448	-0.07868	-1.03197	-0.79997	-0.70767	-0.83388	-0.86625	-0.77445	-0.09043	0.095336	-0.0049	-0.89775	-0.76898	-0.82838	-0.8564	-0.69187	-1.03174
-0.057	0.129825	-0.07283	-0.45061	-0.06304	-0.08557	0.031185	0.086196	0.196568	-0.15466	0.01226	0.142398	-0.25231	-0.05749	-0.14543	-0.09747	0.181601	-0.00694
-0.16908	0.283074	-0.114	0.807096	1.20933	0.501973	1.01833	1.27415	1.18334	-0.20702	0.211002	-0.00398	1.15192	1.69245	1.25028	0.72684	1.44736	1.4223
-0.22114	0.518358	-0.29721	-0.27368	0.131278	-0.57294	-0.13426	-0.15138	0.221542	-0.20362	0.193613	0.010011	0.291824	0.921406	0.56861	-1.20829	-0.0099	-0.35858
-0.02664	0.263657	-0.23702	0.285619	-0.14216	-0.55901	0.255016	0.640669	0.807942	0.210799	-0.17048	-0.04032	0.63399	0.748568	0.284596	0.928844	1.20987	1.17212
-0.05015	-0.00635	0.056503	-0.22194	-0.2659	-0.15424	0.280988	0.216162	0.310857	0.072192	-0.15435	0.082157	0.099793	0.185331	0.149847	0.37265	0.708729	0.617538
-0.23786	-0.39954	0.637401	1.42942	2.11714	1.56476	2.9238	3.47051	3.06809	0.321081	0.180104	-0.50119	1.29137	1.36148	0.799837	3.066	2.03816	3.15258
0.094411	0.047389	-0.1418	-1.16678	-1.06483	-0.94584	-1.68265	-1.61978	-1.81598	-0.09122	0.011723	0.0795	-1.24213	-1.26826	-1.24971	-1.90152	-1.71973	-1.91112
0.113477	-0.21299	0.09951	2.31673	2.77526	2.16702	3.31434	3.57972	3.48065	0.048543	-0.13672	0.088181	2.67685	2.97025	2.49014	3.17586	3.78753	3.63758
-0.08959	1.31874	-1.22915	2.59811	3.01683	2.29518	3.37929	3.55405	3.5963	-0.05176	-0.14931	0.201064	2.28399	2.76671	2.85511	2.4695	4.02686	3.85483
0.241245	0.65707	-0.89832	0.238859	2.35858	1.85242	2.82029	1.97311	3.81126	-0.47195	-0.47195	0.943901	3.15268	3.04461	3.42879	2.83423	3.5835	2.99079
0.023474	0.05782	-0.08129	1.2424	1.44847	1.20437	1.865	2.12729	2.14356	-0.00893	-0.18915	0.198082	1.49858	1.70147	1.44928	2.45197	2.18096	2.1727
0.020783	-0.02979	0.009011	-0.26438	-0.31375	-0.37907	-0.19276	-0.31837	-0.19493	0.129226	-0.03825	-0.09098	-0.20658	-0.38238	-0.30491	-0.0273	-0.05179	0.12046
-0.00046	0.102637	-0.10217	-0.57778	-0.22002	-0.29699	-0.1733	0.002297	-0.07919	-0.13625	-0.03115	0.167399	-0.27525	-0.26448	-0.31417	0.042196	0.045214	-0.27413
0.156621	-0.14068	-0.01594	0.028418	-0.30491	-0.37855	-0.44689	-0.51114	-0.54141	0.257991	-0.16924	-0.08875	-0.24624	-0.3943	-0.49957	-0.61574	-0.73763	-0.57941
0.160287	-0.27957	0.119284	0.531563	-0.07906	-0.09992	0.032314	0.210494	0.060801	0.360858	-0.05479	-0.30607	0.079621	-0.20887	-0.21244	0.600928	0.183429	0.218863
-0.05148	0.160714	-0.10923	0.050317	0.47071	0.099449	0.643506	0.798014	0.781221	-0.30897	0.227279	0.081687	0.347746	0.557344	0.307444	0.525925	0.851321	0.50898
0.06769	-0.41551	0.347816	1.02546	0.512135	0.321763	1.13449	1.45688	1.2628	0.341658	-0.10589	-0.23576	0.822244	0.627455	0.611626	1.53934	1.43487	1.10959
-0.02567	0.003855	0.021818	-0.1779	-0.12089	-0.19459	0.101267	0.306974	0.260984	0.095837	0.040186	-0.13602	-0.01744	-0.01504	-0.11377	0.25461	0.463804	0.347095
-0.06456	0.264772	-0.20021	0.181403	0.584611	0.164121	0.896658	0.984722	1.08509	-0.28781	0.148016	0.139797	0.242182	0.651417	0.45461	0.989844	1.12262	0.791953
0.049032	0.039756	-0.08879	0.056177	0.197222	0.10008	0.676008	0.559186	0.615796	0.163879	-0.01688	-0.147	0.252947	0.455712	0.255148	0.533655	0.747305	0.917323
0.052212	0.031326	-0.08354	-0.3269	-0.26197	-0.27609	0.02361	0.038443	0.095598	-0.11025	-0.03457	0.144814	-0.10888	-0.20928	-0.18883	0.019718	0.053528	0.053581
-0.65556	1.31112	-0.65556	3.49768	3.04298	2.98381	3.89645	4.31372	4.51486	0	0	0	5.12943	4.33256	3.9878	4.56818	5.10796	5.87394
-0.05983	-0.00616	0.065984	-0.05853	0.075413	0.159689	0.430586	0.456625	0.535842	-0.10093	-0.07907	0.180002	0.135676	0.001209	0.105814	0.167047	0.411553	0.230826
-0.02356	0.154997	-0.13144	0.359124	0.750968	0.473296	1.27682	1.33232	1.43157	-0.2518	0.069708	0.182092	0.607805	0.874267	0.627022	1.18133	1.33531	1.25019
-0.20619	0.087103	0.119084	0.577585	0.662881	0.510088	1.44913	1.28853	1.43328	-0.03443	-0.07731	0.111744	0.505725	0.556397	0.551913	0.819575	1.2677	1.30112
-0.1051	0.140344	-0.03525	-0.99172	-0.76428	-0.62	-1.14821	-1.11538	-1.1477	-0.09946	0.019849	0.079611	-1.00263	-1.14238	-1.07357	-1.25854	-1.2973	-1.45877
0.085123	-0.07398	-0.01114	0.028495	0.29188	0.078213	0.629621	0.679204	0.643789	0.086997	-0.03872	-0.04828	0.262746	0.256854	0.135319	0.811619	0.537195	0.502555
0.784889	0.505834	-1.29072	0.780928	0.632376	-0.67394	1.28585	1.14481	1.74666	-0.22765	0.362825	-0.13518	0.285975	-0.91095	0.00107	-0.28255	0.77254	-1.90297
0.08615	-0.45793	0.371784	-0.36133	-1.10323	-0.99035	-1.10171	-1.03921	-1.02495	0.507398	-0.03036	-0.47704	-0.67175	-0.99784	-0.96608	-0.33863	-0.92132	-0.95299
0.087592	0.078064	-0.16566	0.057026	0.615155	0.283299	0.764889	0.834833	0.976584	-0.27812	0.029301	0.248816	0.300863	0.445548	0.254875	-0.03239	0.77051	0.560335
0.066845	-0.41278	0.34594	0.020639	-0.03646	0.249379	0.527306	0.152736	0.511936	0.067999	-0.07516	0.007159	0.174873	0.068386	0.414398	-0.02698	0.343633	0.765906
0.863456	0.175322	-1.03878	1.03287	-0.53755	-0.83145	1.4451	1.5246	1.83737	0.646457	-0.3329	-0.31356	0.414443	1.08652	0.796732	1.94561	1.96857	0.431077
-0.15278	0.056442	0.096339	0.656875	1.23721	1.33323	1.65664	1.76185	1.97047	-0.30219	-0.03733	0.339523	1.03532	1.16026	1.23469	1.33733	1.45321	1.53678
-0.29022	-0.77385	1.06406	0.006142	-0.69122	-0.26272	-0.09552	-0.12179	0.045181	0.294385	-0.07914	-0.21525	0.095195	-0.23556	0.117278	0.2473	0.264746	0.49665
-0.18481	0.053336	0.131473	-0.42288	-0.13307	0.035218	0.333234	0.0868	0.282427	-0.26642	-0.05076	0.317181	0.15885	-0.09399	0.237358	-0.17997	0.366303	0.526771
0.028401	0.047123	-0.07552	-0.44374	-0.15576	-0.15047	0.306672	0.228617	0.292697	-0.03338	-0.00049	0.033875	-0.08526	-0.08637	0.023232	0.415745	0.509492	0.387068
0.132371	-0.22776	0.09539	-0.33279	-1.13457	-0.95518	-1.58372	-1.6726	-1.79551	0.348723	-0.04353	-0.30519	-0.99034	-1.49769	-1.23884	-1.37569	-1.77242	-1.7071
-0.06961	0.094614	-0.02501	-0.04773	0.1617	0.096584	0.507633	0.473769	0.625512	0.005533	0.055397	-0.06093	0.245815	0.266828	0.180063	0.620361	0.527371	0.329065
0.090137	-0.1105	0.020363	0.642418	0.698369	0.368691	0.752418	0.930833	0.957559	0.049495	-0.02298	-0.02651	0.757804	0.967951	0.597105	1.15059	1.20288	1.13043
0	0	0	2.53555	2.14525	0	0.952892	3.47361	3.28586	-0.25381	0.254792	-0.00098	0.615702	0.747127	1.30004	0.156475	0.275781	0.393116
-0.23786	-0.39954	0.637401	-1.37742	-0.48528	0.163702	1.12815	1.49401	1.90845	0.499942	0.7986	-1.29854	1.90987	1.33888	1.19853	2.27038	1.41978	1.99012
0.253887	-0.23603	-0.01786	1.13149	1.22346	0.968991	1.59276	2.14334	1.92841	0.22766	-0.25939	0.031729	1.09883	1.36396	1.15123	1.13647	1.74712	1.74635
-0.0167	-0.03557	0.052268	-0.21831	-0.27448	-0.39157	-0.66405	-0.4122	-0.58268	0.064237	0.033615	-0.09785	-0.54902	-0.54231	-0.55199	-0.62109	-0.47185	-0.58425
-0.03641	-0.04983	0.086236	-0.89517	-1.09963	-0.72518	-1.31785	-1.5041	-1.34929	0.087224	-0.09714	0.009919	-1.04354	-1.25004	-0.97448	-1.14567	-1.5368	-1.30185
0.038766	-0.09739	0.058623	-0.57426	-0.72728	-0.38374	-0.56527	-0.86807	-0.70061	0.08077	-0.11231	0.031539	-0.41032	-0.67085	-0.50184	-0.53714	-0.74971	-0.62413
0.070739	0.090088	-0.16083	-0.08056	0.224428	0.02721	0.018466	0.41099	0.247974	-0.08187	0.093021	-0.01116	0.124322	0.219984	0.032919	0.011411	0.302357	0.114595
0.018125	-0.00056	-0.01756	-0.23774	-0.06499	0.02091	0.333497	0.312868	0.438887	-0.10463	-0.0838	0.188432	-0.03649	0.141832	0.063552	0.113082	0.464151	0.431086
-0.02924	-0.09465	0.12389	1.76494	2.16033	1.60447	1.97895	2.2814	2.30384	-0.24562	-0.0107	0.256319	1.67472	2.40795	1.71742	1.68224	2.19975	2.03294
0.057594	0.128687	-0.18628	0.191089	0.325244	0.091323	0.603364	0.977394	1.0419	0.055815	0.37733	-0.43315	0.443702	0.893972	0.311783	1.15188	1.39957	0.888281
-0.0456	0.046628	-0.00103	0.461285	0.617822	0.288347	0.813858	0.982256	0.877652	-0.14645	0.010443	0.136009	0.485841	0.68161	0.451497	0.895546	0.981346	0.63535
0.125042	-0.0877	-0.03734	-0.16822	-0.43547	-0.38832	0.357876	0.338829	0.21214	0.173486	-0.01432	-0.15916	-0.00976	-0.30826	-0.28954	0.046592	0.288829	0.313133
0.327404	-0.63035	0.302945	1.04513	0.388145	0.217771	0.727108	0.91305	0.874257	0.372642	0.071928	-0.44457	0.236042	0.746368	0.351139	1.21332	0.97082	1.17585
-0.01376	0.017515	-0.00375	0.520153	0.554923	0.248185	1.32628	1.07506	1.51507	0.019899	-0.02245	0.002548	0.82637	0.697911	0.708563	1.33197	1.56145	1.6486
0	0	0	1.13717	1.83502	0.967243	3.08508	2.59796	2.69392	0	0	0	1.61392	2.99329	2.49707	2.30794	2.12057	1.80995
0.082998	0.10859	-0.19159	0.121715	0.332991	0.116645	0.185482	0.674166	0.32368	-0.15531	0.219224	-0.06391	0.118307	0.400052	0.050365	-0.34045	0.621695	0.397925
0.131211	-0.13393	0.002715	0.802553	0.994275	0.971134	2.01752	2.34595	2.32984	0.00891	0.048615	-0.05753	1.29921	1.24406	1.20999	2.66404	2.66744	2.83358
0.408241	-0.38208	-0.02616	2.04549	2.59895	2.27942	3.45443	3.87438	3.40873	0.431425	-0.74121	0.309786	2.98984	2.32563	2.84614	2.56895	3.4769	3.72043
-0.28082	0.170143	0.110673	0.012466	0.737723	0.331719	0.495281	0.655961	1.2195	-0.36463	0.07873	0.285902	0.756579	1.20735	0.85132	0.523234	0.995334	-1.28237
0.643476	-0.11341	-0.53006	-0.0191	-0.95008	-0.22651	-0.35304	0.051566	0.138295	0.271154	-0.4888	0.217648	0.020733	-0.78359	0.294757	0.70051	0.128916	0.07687
0.301231	0.254006	-0.55524	0.683189	0.839984	0.09215	0.610105	0.329457	1.04359	-0.38839	-0.18198	0.570368	0.817993	1.7498	0.534113	1.31674	1.15045	-0.30188
0.055934	-0.08928	0.03335	-0.70139	-1.67321	-0.56605	0.104002	-0.6368	-0.06897	-0.67141	0.456813	0.214598	-0.03761	-1.39359	-1.32487	-0.45366	-0.30167	-0.15535
0.085422	0.077587	-0.16301	0.716405	0.79299	0.655059	1.23537	1.18082	1.24864	0.083337	-0.25295	0.169609	0.952679	1.00448	0.947195	1.46693	1.07351	1.04401
-0.11759	-0.03582	0.153411	0.213375	0.934715	-0.05302	0.183393	1.30685	0.792018	-0.62919	0.304925	0.324263	1.24567	1.03408	0.924657	1.51396	0.657966	1.0689
0.076278	0.259195	-0.33547	0.993484	0.876454	0.865421	2.62876	2.49215	2.55242	-0.36846	0.360635	0.007827	1.46965	1.34678	1.92897	1.81169	2.52471	2.88589
0.070371	0.148282	-0.21865	0.75739	0.820675	0.641296	1.21065	1.15573	1.21331	-0.00479	-0.23571	0.240498	0.972196	1.01464	0.941785	1.35438	1.01525	0.887421
-0.34045	0.48667	-0.14622	1.05554	0.665238	0.789141	1.24562	1.81938	1.4393	0.462919	-0.10357	-0.35935	1.06928	1.21809	1.58808	1.66832	-0.08258	1.08592

## Sheet: s4c right
wt_log_R1	wt_log_R2	wt_log_R3	wt_24h_R1	wt_24h_R2	wt_24h_R3	wt_48h_R1	wt_48h_R2	wt_48h_R3	wt_TRP1_log_R1	wt_TRP1_log_R2	wt_TRP1_log_R3	wt_TRP1_24h_R1	wt_TRP1_24h_R2	wt_TRP1_24h_R3	wt_TRP1_48h_R1	wt_TRP1_48h_R2	wt_TRP1_48h_R3
0.123814	-0.12975	0.005938	0.981818	1.19215	0.510726	1.11335	1.37069	1.14685	0.108828	-0.0137	-0.09513	1.0711	1.33383	0.758443	1.62636	1.46869	1.0924
0.505052	0.014013	-0.51906	1.51866	1.64551	1.21203	1.46359	1.87328	1.75893	1.01836	-0.00445	-1.01392	0.93112	1.29106	1.79153	1.36133	1.62569	1.32849
0.052042	0.171161	-0.2232	0.971728	0.767925	0.37241	1.28982	1.35156	1.53781	0.312366	0.615572	-0.92794	1.38264	1.86055	1.10261	1.91872	1.88721	1.55943
0.302916	-0.5076	0.20468	2.00752	1.26134	1.1535	2.0241	1.8659	2.06399	-0.42394	0.12091	0.303032	1.92911	2.19212	2.17471	3.07887	2.50254	2.48032
0.85284	0.062517	-0.91536	1.28581	1.70183	0.625762	2.80325	2.38404	1.18307	0	0	0	2.03254	2.16396	2.23766	2.79236	2.71832	3.61805
0.515477	-0.33433	-0.18114	1.30439	1.62398	0.78053	2.00958	1.91375	2.6972	-0.79673	0.891845	-0.09512	2.62222	2.97719	2.66834	3.09764	3.80881	3.609
-0.03342	0.011406	0.022009	0.651145	0.478714	0.324209	1.14628	1.34423	1.31494	0.053404	0.0243	-0.0777	1.07663	1.05651	0.770231	1.67293	1.58215	1.45834
-0.32596	0.651916	-0.32596	-0.32596	-0.32596	0.641285	1.19585	1.49255	-0.32596	-0.35516	0.710322	-0.35516	-0.35516	1.49727	-0.35516	1.63173	0.726324	0.816785
0.172246	-0.29984	0.127592	0.338719	-0.47862	-0.1946	-1.06162	-1.26366	-1.23225	0.426977	-0.19588	-0.2311	0.036252	-0.28838	-0.52233	-0.72274	-1.19403	-0.82194
0	0	0	0	0	0	0	0	0	0	0	0	0	0	0	0	0	1.17195
-0.10552	0.25967	-0.15415	-0.59181	-0.311	-0.60925	-0.66573	-0.41428	-0.35091	-0.13845	0.038666	0.099782	-0.69245	-0.39859	-0.76352	-0.81708	-0.28891	-0.6394
-0.23538	0.031789	0.20359	0.613717	0.65603	0.650726	0.859168	0.795512	1.08889	-0.05248	-0.14836	0.200843	0.485858	0.832222	0.736457	0.89381	0.685354	1.01263
-0.36203	0.332121	0.029913	0.871768	1.02765	0.895404	0.627026	1.09217	1.32123	-0.03602	-0.30674	0.342759	0.679303	1.01465	0.690926	0.967737	1.17783	0.766726
-0.02008	0.061836	-0.04175	0.167193	0.280358	0.213986	-0.02641	0.008097	0.025522	0.052661	-0.00514	-0.04752	-0.06279	0.088632	0.000289	0.098936	-0.13971	-0.16593
-0.12646	-0.04194	0.168393	-0.20334	-0.42374	-0.3437	-0.80975	-0.86676	-1.02711	0.103694	-0.066	-0.03769	-0.51043	-0.60336	-0.54603	-0.80068	-0.94435	-0.92876
0.151983	-0.16817	0.016185	0.147614	-0.19032	-0.22873	-0.25447	-0.35799	-0.32099	0.206164	-0.06743	-0.13873	0.019411	-0.03117	-0.10491	-0.67716	-0.13112	0.047143
0.015459	0.087068	-0.10253	1.22832	1.30438	0.875575	1.78008	1.84681	1.81259	-0.06877	0.111074	-0.04231	1.24928	1.39657	0.942226	1.77499	1.79064	1.75035
-0.12156	0.176578	-0.05501	0.206132	0.520841	0.236372	0.551759	0.662771	0.790934	-0.02092	-0.21091	0.231826	0.567842	0.694138	0.541443	0.663578	0.858137	0.783873
0.142866	0.010106	-0.15297	0.385262	-0.23345	-0.15288	-0.504	-0.26044	-0.37035	0.497025	-0.10541	-0.39162	-0.56754	-0.22844	-0.67097	0.138348	-0.8571	-0.72206
-0.17498	0.186748	-0.01177	-0.1977	-0.06324	-0.37973	-0.11201	0.016143	0.013386	-0.08095	0.092413	-0.01146	-0.1273	-0.06935	-0.19309	0.073097	0.048947	-0.15803
0.070859	-0.16399	0.093131	1.02387	0.842548	0.896944	1.35339	1.25701	1.37335	-0.1854	-0.06596	0.25136	1.0803	1.18345	1.08365	1.06103	1.12747	1.63795
-0.09832	0.139283	-0.04097	-1.30154	-1.01525	-0.76251	-1.68511	-1.69529	-1.70363	-0.12013	0.015495	0.104632	-1.31088	-1.28726	-1.13127	-1.5952	-1.75634	-1.80251
2.19643	-2.869	0.672577	2.59638	-1.03398	-0.11827	1.89658	-2.869	-1.80265	1.62016	-1.2092	-0.41096	-0.13574	-2.7312	-1.13744	0.741128	-1.9419	-1.04652
-0.1766	0.068549	0.10805	-0.04385	-0.4213	0.141552	0.075655	-0.12679	0.036304	0.016494	-0.01525	-0.00124	0.074947	-0.33823	0.113218	0.281968	-0.25152	0.296539
0.026861	-0.04955	0.02269	-0.57082	-0.63067	-0.23267	-0.92333	-1.20493	-1.00591	0.132125	-0.16778	0.035654	-0.5685	-0.81781	-0.54042	-1.02025	-1.13986	-1.0974
0.041148	-0.05763	0.01648	-0.12696	-0.28694	-0.20039	-0.45059	-0.59471	-0.62273	0.065646	-0.09095	0.025307	-0.20038	-0.36275	-0.24947	-0.68194	-0.53568	-0.58143
-0.10888	0.236545	-0.12766	-0.46229	-0.02357	0.021514	0.075143	-0.12013	-0.039	-0.15863	0.083056	0.075569	-0.26853	-0.00569	-0.07385	-0.5218	-0.17097	-0.04022
-0.03016	0.186623	-0.15646	1.54854	1.63879	1.03395	2.12786	2.11278	2.26041	-0.05253	-0.20522	0.257747	1.62839	2.1163	1.52683	2.05007	2.24148	2.0375
-0.24836	0.33577	-0.08741	0.458656	0.522582	0.644487	1.40321	1.5598	1.40004	0.016628	0.3458	-0.36243	0.730732	1.02413	0.614953	1.18267	1.24421	1.15421
0.506663	-0.14254	-0.36413	1.5342	2.09273	2.14721	1.67468	2.0714	2.81827	-1.21718	-0.15169	1.36887	2.14371	2.76432	2.59091	2.57393	3.02004	2.66886
-0.07173	0.088626	-0.01689	-0.42298	0.125571	0.099207	0.281486	0.128095	0.361949	-0.21193	0.064793	0.147139	0.374603	0.349794	0.350867	0.233472	0.425447	-0.06085
0.128165	-0.51844	0.390278	0.113304	-0.69769	-0.65918	-0.83422	-1.14714	-1.31016	0.477856	-0.13724	-0.34061	-0.47512	-0.76392	-0.58374	-0.71926	-1.17346	-1.0153
0.076811	-0.16907	0.092255	-0.04367	-0.77146	-0.08699	0.548874	0.535064	0.860938	-0.24589	0.292536	-0.04664	-0.37569	-0.33704	0.024198	0.150802	0.281498	0.402329
-0.05019	-0.05636	0.106548	-0.40711	-0.31089	-0.21548	-0.46953	-0.45785	-0.26031	-0.01668	0.025855	-0.00918	-0.3431	-0.53266	-0.32387	-0.42713	-0.41406	-0.50283
0.054054	-0.0956	0.041542	0.848022	0.347646	0.36818	0.442511	0.657777	0.535909	-0.24344	-0.08859	0.332029	0.607797	0.782866	0.590199	0.703083	0.666614	0.550077
-0.02242	0.186248	-0.16382	0.789613	1.09143	0.543965	1.25801	1.42859	1.35478	-0.07636	0.08401	-0.00765	0.676138	1.09893	0.631696	1.13876	1.31581	1.07836
-0.28948	0.438354	-0.14887	0.621542	0.717938	0.831822	1.42902	1.75879	1.58205	0.260401	0.327577	-0.58798	0.752888	1.26689	0.650263	1.50033	1.56794	1.49201
0.225652	-0.42093	0.195275	0.124349	-0.6186	-0.19463	-0.1304	-0.58963	-0.46957	0.364656	-0.26367	-0.10099	-0.06705	-0.56645	-0.31772	-0.08952	-0.60302	-0.34507
0.113654	-0.28928	0.175631	0.0453	-0.28297	-0.39967	-0.78543	-0.57807	-0.86302	0.259255	0.019813	-0.27907	-0.38193	-0.43374	-0.50457	-0.66558	-0.68785	-0.70935
0.1153	-0.04798	-0.06732	-0.26691	-0.16974	-0.09273	-0.57238	0.03746	0.125063	-0.11107	0.12054	-0.00947	-0.37456	0.029908	-0.16361	-0.32043	-0.02571	-0.02866
0.176199	0.512356	-0.68856	0.812581	1.07186	0.525124	1.19845	1.3786	1.12407	0.042587	0.230359	-0.27295	-0.11558	0.693066	-0.03798	1.37784	1.45005	1.4668
0.13394	0.097775	-0.23172	0.016536	-0.04688	-0.00071	0.19372	-0.11934	0.124517	-0.0318	0.150909	-0.1191	-0.25939	-0.24722	-0.11754	0.173477	-0.30136	-0.29572
0.151738	-0.27699	0.125249	-0.57245	-0.96943	-0.70231	-1.09208	-1.27086	-1.29166	0.245485	-0.10872	-0.13677	-0.69588	-1.10828	-0.92115	-1.24321	-1.24208	-1.17962
-0.00676	0.028137	-0.02138	-0.03347	-0.29644	-0.09872	0.23868	0.079904	0.216544	-0.0325	-0.05338	0.085882	-0.07951	-0.08647	0.085169	0.277736	0.146355	0.379052
0.079111	0.179986	-0.2591	0.755631	0.88478	0.482971	0.68662	1.03858	0.897706	0.089902	0.024309	-0.11421	0.633531	0.693364	0.405161	0.550051	0.683394	0.62335
0.114791	-0.23709	0.122304	-0.76709	-0.97842	-0.8504	-0.94701	-1.20913	-0.95027	0.071157	-0.07809	0.006934	-1.02367	-1.15812	-1.02419	-0.77674	-1.2166	-1.2107
0.045166	-0.16446	0.119299	0.890089	1.09089	0.773553	1.98363	2.00301	2.24281	0.282839	-0.0328	-0.25004	1.20197	1.39925	1.2343	1.86267	2.05552	2.37628
0.071912	0.158893	-0.23081	-0.51943	-0.58588	-0.42046	-0.44224	-0.55196	-0.60583	-0.0939	0.069948	0.023949	-0.46138	-0.45446	-0.39422	-0.57115	-0.5542	-0.76301
-0.14374	0.197733	-0.05399	-0.04264	-0.11627	0.061967	0.015013	0.012585	-0.04419	-0.04923	-0.01444	0.063669	-0.19146	-0.23814	-0.16437	-0.01892	-0.09618	-0.33485
-0.03687	-0.04438	0.081248	-0.89813	-0.9038	-0.65869	-1.23626	-1.26901	-1.31494	0.15745	-0.05401	-0.10344	-1.02274	-1.00102	-0.94306	-0.99168	-1.28994	-1.32485
-0.18625	-0.56464	0.750897	0.729148	0.285375	0.296654	0.36634	0.585351	0.240229	0.2079	0.056753	-0.26465	0.394694	0.389967	0.329729	0.237802	0.259234	0.63203
0.035609	0.004779	-0.04039	1.54988	1.59942	0.90786	1.81057	1.92006	1.98237	-0.24894	0.128758	0.120179	1.89983	2.41594	1.88971	2.66097	2.68501	2.73249
0.02897	-0.23137	0.202396	-0.91232	-0.73834	-0.65637	-1.23008	-1.48935	-1.73607	0.054995	-0.02432	-0.03067	-0.26056	-0.48249	-0.33192	-0.75227	-0.98934	-1.03351
0.231175	-0.07434	-0.15683	0.140834	0.336043	0.375375	0.727898	0.481515	0.807956	-0.11492	-0.03588	0.150804	0.552598	0.550075	0.574736	0.314352	0.608352	0.748165
-0.43036	-0.01454	0.444897	1.23692	0.265101	-0.60268	-1.56992	-1.56992	0.102857	0.493496	-1.30499	0.811492	0.308934	0.547444	-0.35708	0.268324	1.14519	-1.30499
-0.06012	0.196237	-0.13612	-0.70621	-0.31276	-0.23169	-0.64612	-0.591	-0.53715	-0.30049	0.035626	0.264862	-0.4921	-0.40619	-0.31642	-1.03983	-0.63627	-0.88302
0.173409	-0.06122	-0.11218	0.244761	0.449179	0.20712	0.584007	0.656446	0.625679	-0.12035	0.038397	0.08195	0.409405	0.577579	0.44191	0.506234	0.581402	0.428661
0.063029	-0.0441	-0.01893	0.166881	0.330085	0.123999	0.041804	0.006959	-0.08263	0.018202	-0.00283	-0.01538	0.113027	0.211961	0.139977	-0.0681	-0.11178	0.016317
-0.04067	-0.22611	0.266788	-0.16959	-0.61171	-0.64513	-1.31944	-1.12902	-1.38979	0.262032	0.01789	-0.27992	-0.64212	-0.85332	-0.79409	-1.12733	-1.18474	-1.21448
0.048155	-0.39043	0.342272	-0.29957	-1.37223	-0.88988	-1.75635	-1.86642	-1.93872	0.402749	-0.12767	-0.27508	-0.96744	-1.61609	-1.11065	-1.69861	-1.90884	-1.58939
-0.11897	0.106503	0.012468	-0.15487	0.13993	0.018862	-0.11119	-0.02714	-0.05826	-0.13976	0.040548	0.099216	-0.16563	-0.00406	-0.05926	-0.0935	-0.01326	-0.11551
-0.02567	0.042817	-0.01714	-0.60815	-0.55904	-0.33526	-0.71293	-0.79211	-0.68141	-0.07186	-0.00071	0.072567	-0.60782	-0.53587	-0.46102	-1.17542	-0.6603	-0.6238
-0.12759	0.004647	0.122944	-0.14042	-0.13673	-0.1299	-0.23869	-0.01537	-0.25811	-0.02999	0.049394	-0.0194	-0.12102	-0.05542	-0.07882	-0.24461	-0.13448	-0.25024
-0.48594	0.134453	0.351483	0.302387	0.265781	-0.12556	1.33671	0.965752	0.920635	0.221521	-0.45612	0.234603	0.341763	-0.3459	0.324461	-0.36785	0.452245	0.910661
0.408241	-0.38208	-0.02616	0.841206	0.07932	0.181164	2.01265	1.93944	1.75424	-0.48735	0.021249	0.4661	0.706231	0.202053	0.58728	1.14198	1.66137	1.63829
0	0	0	1.13717	0	0	1.92875	0	1.06636	0.775353	-0.38768	-0.38768	-0.38768	-0.38768	-0.38768	0.603594	0.693809	0.784269
-0.17173	0.182291	-0.01056	-0.44196	-0.13394	-0.22901	-0.60148	-0.43703	-0.58268	-0.23391	0.042537	0.191373	-0.51266	-0.28992	-0.40396	-0.40468	-0.58219	-0.80081
-0.31303	-0.60244	0.915477	0.446422	-1.2364	-0.54024	-1.25299	-1.39536	-1.54439	0.437983	-0.18898	-0.249	-1.33829	-1.35739	-0.85846	-0.76386	-1.83549	-0.9919
0.085026	0.051096	-0.13612	0.230459	0.094768	0.145015	0.314015	0.283017	0.358245	-0.04158	0.237353	-0.19577	0.839392	0.691829	0.661543	1.26306	0.821318	1.02941
0.008113	-0.0699	0.06179	-1.08456	-0.62309	-0.87167	-1.14053	-1.35624	-1.32331	0.065679	0.008644	-0.07432	-0.73059	-0.65111	-0.73986	-1.22093	-0.92594	-0.82364
-0.25939	-0.36624	0.625633	2.67877	2.67931	2.29757	3.26799	3.30362	3.25393	-0.13682	-0.38732	0.524145	2.00023	2.49153	2.31509	3.25006	2.81217	3.11145
0.003647	0.107018	-0.11067	0.1356	0.38597	0.18238	0.213096	0.456804	0.270587	-0.07004	0.227258	-0.15722	0.420254	0.612847	0.495105	0.026458	0.478925	0.601669
0.008177	0.092482	-0.10066	-0.61264	-0.40775	0.023319	-0.33919	-0.55981	-0.47432	-0.01246	-0.16627	0.178729	-0.10367	-0.21286	-0.07141	-0.87247	-0.62046	-0.2327
0.004985	-0.09779	0.092805	0.216384	0.219804	-0.09137	-0.17605	-0.03171	-0.21526	0.050362	-0.15872	0.108361	-0.16457	0.033183	-0.2036	-0.08631	-0.2048	-0.32936
0.189014	-0.33957	0.150552	-0.22768	-0.5989	-0.04829	-0.23057	0.189817	0.003537	0.135111	-0.03264	-0.10247	0.160433	-0.21866	0.218498	-0.16491	0.069234	0.126153
0.051429	0.08974	-0.14117	-0.09578	-0.07253	-0.2895	0.119002	-0.10058	0.099782	-0.00892	-0.00588	0.014802	0.096032	0.007852	-0.09632	0.43681	0.376339	0.056549
-0.08093	0.126158	-0.04523	-0.06154	-0.01991	0.217022	0.119032	0.059556	0.010904	0.052742	0.075774	-0.12852	-0.02788	0.060404	0.204305	0.147704	0.028105	0.214319
-0.00176	0.049891	-0.04813	0.296647	0.225402	0.343099	0.388617	0.363467	0.515192	-0.0652	-0.02087	0.086069	0.205941	0.316776	0.247826	0.729031	0.216211	0.31732
-0.14031	-0.08766	0.227978	0.010448	-0.14663	0.343381	0.157954	-0.19007	0.150767	0.000368	-0.10875	0.108379	0.143955	-0.03749	0.229883	0.023905	-0.16217	0.17232
1.33785	-0.53315	-0.8047	2.07714	1.42647	0.704814	2.04207	1.49907	1.39043	0.275154	-0.03049	-0.24467	1.32831	0.864338	-0.10494	0.685169	0.93039	0.290031
-0.12984	0.047534	0.082308	0.046091	0.40884	-0.00665	-0.02525	0.149223	0.163218	-0.26434	-0.02445	0.288789	-0.14707	0.413575	-0.09976	0.097894	0.011795	-0.35094
-0.08994	0.01489	0.075055	-0.22753	0.053306	-0.30801	-0.03219	-0.14665	0.025931	-0.01838	0.025041	-0.00666	0.719359	0.864482	0.732002	0.970602	1.00153	1.08155
-0.10773	-0.20615	0.313882	2.1388	2.08963	2.24584	3.11545	2.91178	3.43232	0.520468	-1.10436	0.583894	2.55971	2.81253	2.65401	3.74825	3.3928	3.50103
-0.12232	0.009272	0.113044	-0.1501	0.016573	0.150989	-0.22981	-0.20467	-0.08315	0.105708	0.029225	-0.13493	-0.09938	-0.04024	0.006777	0.242852	-0.13667	-0.03041
0.015661	0.037332	-0.05299	-1.14795	-0.92524	-0.68748	-1.08838	-1.09818	-1.22032	-0.13162	0.064577	0.06704	-1.12139	-1.12144	-0.9408	-1.57693	-1.10045	-1.33933
0.064377	-0.26541	0.201036	-0.10091	-0.75613	-0.49879	-0.96074	-1.02911	-1.12512	0.436437	-0.13574	-0.3007	-0.50172	-0.85545	-0.74133	-0.59083	-1.01307	-0.98371
0.137113	-0.09136	-0.04575	-0.17473	-0.62445	-0.39395	-0.82595	-0.61245	-0.71415	0.310716	0.074861	-0.38558	-0.24865	-0.44284	-0.34099	-0.43399	-0.67808	-0.34702
-0.03999	0.096564	-0.05658	-0.09941	-0.0149	0.071139	-0.18736	-0.12402	-0.06307	-0.14371	0.096446	0.047264	-0.12748	-0.03001	-0.12326	0.156098	-0.29162	-0.29561
0.759707	-0.37985	-0.37985	1.82131	-0.37985	-0.37985	-0.37985	-0.37985	-0.37985	0	0	0	2.03254	0	0	0	0	0
-0.51846	1.03692	-0.51846	0.618713	-0.51846	-0.51846	1.00334	-0.51846	-0.51846	0.420192	0.322645	-0.74284	0.278936	-0.74284	0.205074	-0.74284	-0.74284	-0.74284
0.193378	-0.16115	-0.03222	0.112096	-0.28974	0.025103	0.070006	-0.32876	-0.21699	0.132707	-0.02638	-0.10633	0.181989	-0.19549	0.092637	-0.27594	-0.26852	-0.06691
-0.06849	-0.27341	0.341903	0.004046	-0.68797	-0.17744	-0.9575	-0.53472	-1.07968	0.260647	-0.09427	-0.16637	-0.57527	-0.92175	-0.58684	-0.43756	-0.57243	-0.26408
-0.19884	0.163786	0.035053	-0.75825	-0.58002	-0.39685	-0.70515	-0.66043	-0.56006	-0.29471	0.146817	0.147888	-0.71811	-0.56868	-0.62449	-1.11614	-0.79524	-0.76793
0	0	0	0	0	0.967243	0	0	0	0	0	0	0	0	0	1.98689	2.12057	0
-0.07564	0.33316	-0.25752	0.000607	0.174691	-0.02191	-0.07799	0.055676	0.023167	0.016665	0.061113	-0.07778	-0.14032	0.074797	0.003528	-0.04188	0.086147	-0.09126
-0.4446	-0.4446	0.889197	0.692576	-0.4446	-0.4446	0.508294	-0.4446	0.62176	0	0	0	0	0	0	0	1.69262	0
-0.22034	-0.44866	0.668998	-0.01622	-0.29799	-0.69148	-0.91011	-0.45304	-1.37145	0.212435	0.18452	-0.39695	-0.04604	-0.21044	-0.37208	-0.26146	-0.25995	-0.49827
-0.19281	-0.58974	0.782545	0.089798	-0.69563	-0.46176	-0.97741	-0.90563	-1.14479	0.38564	-0.13464	-0.251	-0.05268	-0.45375	-0.26621	-0.39259	-0.84057	-0.85416
0.160535	0.07571	-0.23625	-0.39936	0.024778	-0.19697	-0.35581	-0.37691	-0.20117	0.071671	0.084058	-0.15573	-0.23104	0.019005	-0.0159	0.306316	-0.1955	-0.49357
0.001587	0.218427	-0.22001	-0.44252	-0.45818	-0.32249	-0.36598	-0.51588	-0.5447	-0.00319	0.040275	-0.03709	-0.27191	-0.48017	-0.33557	-0.38934	-0.49942	-0.41709
-0.20881	0.136793	0.072013	-0.1783	0.076381	0.159329	-0.05478	0.089149	0.488583	0.146198	0.102654	-0.24885	-0.14418	0.074738	0.068742	0.135942	-0.00352	0.122551
0.215435	-0.208	-0.00744	-0.17666	-0.90116	-0.63466	-0.95994	-1.14612	-1.13201	0.301115	-0.12521	-0.17591	-0.74141	-1.0767	-0.89548	-0.87283	-1.212	-1.135
-0.63388	-0.06925	0.703121	-0.30291	-1.94632	-0.30851	-1.31666	-1.01996	0.080849	1.65287	-1.07089	-0.58198	-1.13549	-1.3156	-0.45115	-1.18114	-1.04746	-1.35807
-0.43036	-0.01454	0.444897	0.965632	0.830511	-0.60268	-1.56992	-1.56992	0.102857	-0.33813	-0.46499	0.803118	-2.13661	-0.28418	-0.21547	-1.14534	-2.13661	-2.13661
-0.04343	-0.16316	0.206589	-0.84092	-0.83046	-0.60199	-0.87428	-1.03084	-0.90935	0.086112	-0.14092	0.054804	-0.68008	-0.76004	-0.59589	-0.53208	-0.95235	-0.99455
0.084061	0.131835	-0.2159	0.782063	1.1536	0.851294	1.20176	1.53344	1.39727	-0.16857	0.122361	0.046208	0.960214	1.12391	0.947891	1.40623	1.32681	1.31963
0.136414	-0.03283	-0.10359	-0.63765	-0.92022	-0.90426	-1.26049	-1.389	-1.43151	0.099874	-0.05516	-0.04471	-0.87457	-1.03636	-1.11182	-1.03119	-1.35442	-1.57364
0.096707	-0.19736	0.100649	0.333484	-0.19912	-0.27707	-0.27047	-0.28657	-0.41853	0.287726	-0.05082	-0.2369	-0.10032	-0.30639	-0.27212	-0.29922	-0.30722	-0.24001
0.004639	0.101924	-0.10656	0.204817	0.052756	0.0138	-0.28724	-0.14501	-0.10068	-0.17435	0.147399	0.026952	0.143007	0.093005	-0.05676	-0.22693	-0.18918	-0.1172
-0.05217	0.072854	-0.02069	-0.65453	-0.36414	-0.28522	-0.67607	-0.74882	-0.77309	-0.2128	0.018902	0.193901	-0.48746	-0.46508	-0.46385	-0.76736	-0.75289	-0.89335
-0.14538	-0.12493	0.270311	-0.45656	-0.39237	0.145136	-0.3928	-0.59634	-0.453	0.099834	-0.01957	-0.08026	-0.18445	-0.29157	0.072167	-0.28684	-0.46342	-0.09926
-0.05266	0.026661	0.026002	-0.70525	-0.52029	-0.31709	-0.86463	-0.94896	-0.83463	-0.00758	-0.07016	0.077742	-0.61763	-0.67097	-0.53208	-0.55996	-0.85792	-0.87171
-0.11798	0.216908	-0.09892	0.471924	0.40684	0.101725	0.35135	0.27468	0.33141	0.336847	-0.31105	-0.02579	0.605299	0.68145	0.632662	0.884543	0.665541	1.1315
-0.07336	0.200726	-0.12736	-0.81408	-0.40561	-0.37009	-0.90515	-0.81544	-0.72721	-0.08971	0.057579	0.032134	-0.58131	-0.48688	-0.35839	-0.92613	-0.81388	-0.8315
-0.16695	0.242051	-0.0751	-0.62571	-0.14156	-0.1167	-0.36722	-0.26732	-0.18024	-0.32849	0.090741	0.23775	-0.41291	-0.18802	-0.2118	-0.5612	-0.26171	-0.56534
-0.14832	-0.10013	0.248457	0.555681	0.516562	0.748032	1.03505	0.813401	1.17702	0.122262	-0.1395	0.017239	0.678291	0.831395	1.04899	1.44946	0.964152	1.35424
0.029476	0.059947	-0.08942	0.582536	0.761198	0.574165	0.567068	0.762125	0.884316	0.063864	0.164829	-0.22869	0.602488	0.865069	0.879129	0.621588	0.929328	0.898399
-0.00644	-0.19245	0.198887	0.668615	0.311775	0.194646	0.050612	0.173515	0.05668	0.219466	0.00548	-0.22495	0.258338	0.168727	0.140318	0.228082	-0.03953	0.03698
0.064409	-0.45871	0.394303	-0.37348	-1.42185	-0.93487	-1.82171	-1.9739	-2.00964	0.379063	-0.14372	-0.23535	-0.98192	-1.61121	-1.07833	-1.85106	-2.02667	-1.67376
0.032919	-0.19782	0.1649	0.488222	-0.03184	-0.10298	-0.23738	-0.304	-0.25187	0.345927	-0.07285	-0.27308	0.15114	-0.06965	0.007978	-0.2034	-0.30884	-0.15341
-0.05448	0.010081	0.044403	-0.18245	-0.06449	-0.15216	-0.06619	-0.07103	-0.02587	-0.02264	-0.00806	0.030703	-0.01703	-0.04522	-0.07096	0.060611	0.074733	-0.08044
-0.29748	-0.8288	1.12627	0.625719	-1.49369	-0.07835	-0.85027	-1.232	-1.34257	0.455891	-0.18435	-0.27154	-1.06927	-1.39208	-0.70799	-0.44772	-1.37024	-0.46003
0.102712	0.136285	-0.239	0.183963	0.126382	0.179466	0.159024	0.321736	0.316609	-0.08137	0.233334	-0.15196	0.176786	0.284666	0.2291	0.21387	0.465749	0.383386
-0.04597	-0.03615	0.082121	0.007246	-0.01598	0.162418	-0.10436	-0.11072	0.039865	-0.09359	0.017659	0.075935	0.153241	0.143535	0.145542	-0.17983	0.126754	0.098772
-0.05836	-0.03908	0.097443	-0.57654	-0.20998	-0.35107	-0.65888	-0.87728	-0.85951	-0.05824	0.018511	0.039729	-0.14455	-0.08543	-0.21061	-0.55628	-0.49181	-0.37276
0.025652	-0.30874	0.283089	2.63933	2.57735	2.26493	2.86993	2.88361	2.92195	-0.17949	0.24562	-0.06613	2.52352	2.73796	2.4744	2.43625	2.6006	2.86821
-0.00706	-0.04244	0.049502	-0.52681	-0.79081	-0.38558	-1.28891	-1.43076	-1.34386	0.27678	-0.15972	-0.11706	-0.93987	-1.13203	-0.831	-0.7317	-1.51007	-1.27858
-0.11061	-0.12287	0.233476	-1.0286	-1.20635	-0.87716	-1.36945	-1.32363	-1.07757	-0.15238	0.097906	0.05447	-0.95234	-1.5821	-0.91936	-1.19392	-1.27231	-1.26951
-0.06357	-0.00587	0.069445	-0.19201	-0.10227	0.003871	-0.04124	-0.01984	-0.14808	0.023421	-0.02469	0.001266	-0.33614	-0.29514	-0.29569	-0.43256	-0.47211	-0.46681
0.131178	0.264464	-0.39564	0.846379	1.21315	0.938618	1.54939	1.2424	1.56397	-0.05891	0.080991	-0.02208	0.837549	0.96192	1.08884	0.871549	1.07984	1.4311
-0.11597	0.058195	0.057771	0.046473	0.053072	0.100703	-0.21698	-0.21303	-0.26693	-0.14611	-0.02925	0.175362	-0.04008	-0.04569	-0.05351	-0.05572	-0.25398	-0.36117
0.028891	-0.09753	0.068643	0.166401	0.031709	0.144201	-0.22048	-0.24409	-0.19524	0.108168	-0.18907	0.080898	0.112673	0.045865	0.091573	0.017042	-0.07105	-0.01722
0.016011	-0.05012	0.034114	1.1873	1.2335	1.24864	1.48605	1.40231	1.41349	-0.2279	-0.06398	0.29188	1.2857	1.1118	1.14135	1.25776	1.33835	1.55303
-0.01579	0.084109	-0.06832	0.569543	0.543692	0.83543	0.923926	0.818872	0.531214	-0.05378	-0.17988	0.233658	0.362702	0.772095	0.338992	1.01843	0.774694	0.985186
-0.02006	0.063723	-0.04366	-0.45788	-0.45274	-0.439	-0.60159	-0.6647	-0.65663	-0.04792	0.053688	-0.00577	-0.644	-0.54804	-0.55719	-0.56433	-0.70138	-0.82867
-0.13445	-0.76019	0.894642	-0.26041	-0.96198	-0.857	-1.25744	-1.18309	-1.57007	0.369409	-0.02882	-0.34059	-0.44033	-0.75844	-0.5912	-0.32392	-0.90419	-0.97997
0.227097	-0.0934	-0.1337	0.069357	-0.05918	0.03311	-0.12071	-0.37352	-0.37909	0.13088	-0.08007	-0.05081	0.053669	-0.11146	-0.06742	-0.4378	-0.3539	-0.24254
0.030991	0.098558	-0.12955	1.03343	1.20651	0.795786	1.06075	0.98104	1.17016	0.084906	-0.07357	-0.01133	1.19408	1.27479	0.80231	0.900556	1.19505	1.06879
-0.32596	0.651916	-0.32596	-0.32596	-0.32596	0.641285	-0.32596	0.852646	-0.32596	0.775353	-0.38768	-0.38768	-0.38768	-0.38768	0.560235	1.92026	-0.38768	-0.38768
0.048102	0.158778	-0.20688	-0.51801	-0.13212	-0.18364	-0.3556	-0.34651	-0.2651	-0.16119	-0.00233	0.163515	-0.20567	-0.13658	-0.21081	-0.44198	-0.30259	-0.435
0.056943	0.091624	-0.14857	-0.52542	-0.29371	-0.42568	-0.60483	-0.62072	-0.67449	-0.00796	0.052771	-0.04481	-0.59135	-0.5541	-0.66216	-0.81574	-0.64684	-0.77283
0.144203	-0.10913	-0.03507	0.497936	0.150152	0.028817	0.293121	0.144178	0.28825	0.276921	-0.16187	-0.11505	0.244012	0.171486	0.190705	0.662738	0.295561	0.235287
0.560366	-0.70898	0.148614	0.729782	-1.23639	-0.14572	-0.74692	-1.49706	-1.00289	-0.48735	0.021249	0.4661	0.706231	0.769647	-0.13529	-0.65911	0.799804	0.937614
0	0	0	4.41896	5.3353	4.52151	5.33276	5.5775	5.79979	0.775353	-0.38768	-0.38768	4.2977	4.87632	4.26516	5.05464	5.15967	5.4551
-0.13022	0.111195	0.01903	0.750117	0.520113	0.171828	0.598403	0.744397	0.586554	0.097892	-0.05774	-0.04015	0.642773	0.566408	0.416382	0.804547	0.766613	0.640441
-0.00808	0.145463	-0.13738	-0.73873	-0.53888	-0.59531	-0.94521	-0.87652	-0.91428	-0.15362	0.084872	0.068743	-0.82397	-0.65372	-0.78611	-0.96039	-0.93961	-1.12747
-0.01845	0.258746	-0.24029	-0.56096	-0.43217	-0.32733	-0.51559	-0.59407	-0.55453	-0.05295	0.148426	-0.09548	-0.66964	-0.57169	-0.52751	-0.69047	-0.53905	-0.39718
-0.18969	-0.32575	0.515444	1.70931	1.56746	1.6063	2.48987	2.28001	2.48079	-0.12237	-0.27202	0.394396	1.88275	1.81067	1.95324	2.52926	2.15768	2.47859
0.006748	0.364443	-0.37119	-0.13639	0.129004	-0.15776	0.452212	0.233657	0.638522	-0.36704	0.244977	0.122065	0.369583	0.229105	0.261039	0.418408	0.601156	-0.05806
0.116348	-0.17317	0.056823	-0.04303	-0.34201	-0.11923	-0.29844	-0.27299	-0.34884	0.104859	-0.0871	-0.01776	-0.17168	-0.31661	-0.20198	0.047581	-0.30756	-0.08875
-0.04388	-0.08244	0.12632	0.335185	-0.03356	-0.21351	-0.21769	0.199662	-0.26726	0.228269	-0.24805	0.019784	0.46102	-0.113	-0.06167	0.306976	-0.10775	0.147859
-0.0754	0.063451	0.011952	-0.10123	0.090757	0.010302	0.099374	-0.07588	-0.0226	-0.02356	0.108608	-0.08505	-0.05452	-0.07743	-0.18655	-0.16692	-0.28827	0.036742
0.125723	0.063454	-0.18918	0.09581	-0.10129	-0.12356	0.211296	0.044836	-0.1806	-0.00496	0.002657	0.002308	-0.0486	-0.26631	-0.10197	-0.28301	0.098615	0.03944
0.004835	-0.16372	0.15889	0.00049	-0.24275	0.025259	-0.2353	0.215911	0.009459	0.119667	0.013079	-0.13275	0.108053	-0.14416	-0.21925	0.359092	0.190689	0.004139
-0.17271	0.057174	0.115538	-0.15733	-0.15398	0.109717	-0.37361	-0.21433	-0.18962	-0.11764	-0.04229	0.159933	-0.17208	-0.25118	-0.1389	-0.26276	-0.32774	-0.16106
-0.05067	0.127279	-0.0766	-0.33205	-0.15778	-0.30305	-0.42619	-0.43215	-0.42976	-0.08849	0.018275	0.070211	-0.34757	-0.17802	-0.3001	-0.23955	-0.3577	-0.69803
0.252685	0.073857	-0.32654	0.103549	0.318286	0.262357	0.592524	0.393095	0.629748	0.023354	0.016338	-0.03969	0.37576	0.691751	0.45655	0.469776	0.524787	0.678683
0.052913	-0.04531	-0.00761	-0.10921	-0.14578	-0.06821	-0.4467	-0.45974	-0.41473	0.061974	-0.0354	-0.02658	-0.11524	-0.17143	-0.15047	-0.44411	-0.39319	-0.28005
0.077332	-0.29932	0.221988	0.350814	-0.11981	0.298634	0.34937	0.10388	0.269211	0.065289	-0.07186	0.006573	0.456105	-0.05029	0.401355	-0.02074	0.275956	0.547539
-0.13832	-0.08971	0.22803	0.509099	-0.13253	0.074384	0.184362	0.049189	0.145844	0.287345	-0.05772	-0.22963	0.339275	-0.11145	0.067694	-0.04655	0.300521	0.232429
-0.07349	0.031637	0.041848	0.001293	-0.07389	0.103868	-0.12764	-0.17317	-0.11153	0.028274	-0.08166	0.053387	-0.0376	-0.07108	0.032955	0.053464	-0.15994	-0.05314
1.14376	-0.08295	-1.06082	1.97427	-1.06082	-1.06082	1.44475	-1.06082	-1.06082	1.13692	-0.03572	-1.1012	-0.07943	-1.1012	-0.15329	-1.1012	0.591417	0.708752
-0.02506	0.079561	-0.0545	-0.34163	-0.08364	-0.01516	-0.47032	-0.34155	-0.39821	-0.14583	0.05248	0.093347	-0.34889	-0.14181	-0.16888	-0.61291	-0.46548	-0.48597
1.14376	-0.08295	-1.06082	1.14034	1.33961	1.46913	0.867929	1.81061	1.6331	-0.47195	-0.47195	0.943901	0.549823	1.94808	1.76571	1.51494	1.97823	2.61872
0.044253	0.184411	-0.22866	-0.12238	-0.04678	0.055713	-0.5422	-0.30779	-0.45341	-0.00913	0.092896	-0.08376	-0.275	-0.14435	-0.27673	-0.51621	-0.28117	-0.60646
0.045243	-0.38923	0.343987	-0.12867	-1.06653	-0.79064	-1.028	-1.4681	-1.2726	0.386715	-0.10974	-0.27698	-0.37905	-1.04534	-0.66655	-0.68538	-1.16673	-1.21161
-0.03615	-0.05033	0.086475	0.547427	0.591719	0.136161	0.77184	0.601815	0.609805	-0.08491	-0.07572	0.160631	0.571129	0.463076	0.545236	0.672384	0.781476	0.699203
0.149914	-0.05096	-0.09895	0.010033	0.154418	0.111638	0.043732	0.113022	0.013336	0.092366	-0.00412	-0.08824	0.418313	0.334828	0.281672	0.197049	0.311617	0.057933
0.146316	0.103613	-0.24993	0.311967	0.471788	0.235163	0.271522	0.512124	0.516784	0.132932	-0.03356	-0.09937	0.19708	0.442765	0.360021	0.121117	0.342486	0.400076
-0.0922	0.063086	0.029115	-0.3799	-0.21868	-0.17939	-0.29375	-0.19352	-0.23415	-0.06834	0.055713	0.012631	-0.24058	-0.28071	-0.05462	-0.41853	-0.20081	-0.07072
-0.11526	0.142917	-0.02765	-0.27483	-0.13835	-0.0712	0.109958	0.244929	0.08165	-0.37868	0.127413	0.251271	0.098867	0.247128	0.115642	0.164108	0.202461	-0.15828
-0.1445	0.042141	0.102358	0.183308	0.472571	0.466725	0.404505	0.389288	0.407462	-0.17476	-0.05025	0.225012	0.204107	0.469436	0.345572	0.505812	0.232225	0.440438
-0.22842	0.028907	0.199515	0.534109	-0.2179	-0.43089	-0.01948	-0.54778	-0.05479	-0.61158	0.552194	0.059383	0.14815	0.399824	0.268545	0.22785	0.022342	-0.32884
-0.00356	-0.90231	0.905873	0.080457	-0.83085	-0.34819	-0.73754	-0.87114	-0.71482	0.4128	-0.36577	-0.04703	0.02431	-0.3307	0.12816	-0.00626	-0.86766	-0.32725
-0.63342	0.559441	0.073976	4.00718	4.34166	3.64162	5.68283	5.30913	5.64653	0.290826	0.280432	-0.57126	3.47044	3.83368	3.5449	5.01507	4.6659	4.7592
0.034784	-0.00196	-0.03282	-0.5463	-0.60851	-0.53147	-1.18668	-1.08563	-1.31234	0.03661	0.038098	-0.07471	-0.77363	-0.94214	-0.81983	-1.21178	-1.41612	-1.32543
-0.00831	-0.07652	0.084833	-0.67745	-1.16305	-0.80015	-1.85484	-1.8101	-1.99499	0.19654	-0.02496	-0.17158	-1.20525	-1.56972	-1.19637	-1.97361	-1.96589	-1.85381
0.020281	-0.05567	0.035387	-0.88477	-1.12883	-0.71699	-1.62716	-1.81259	-1.85365	0.170287	-0.11103	-0.05926	-1.15746	-1.46407	-1.11224	-1.44105	-1.94818	-1.66871
0.037033	-0.20986	0.172827	-0.5458	-1.14236	-0.83278	-1.57028	-1.66857	-1.82871	0.272951	-0.07567	-0.19728	-1.05833	-1.40165	-1.11129	-1.07007	-1.74281	-1.62898
-0.11688	0.031198	0.08568	-0.22685	0.066725	-0.00988	-0.00707	-0.07768	0.162722	-0.16371	0.054604	0.109106	0.028068	0.247364	-0.06502	-0.16291	0.08131	-0.07143
-0.28763	0.02001	0.267619	2.00292	1.71739	1.08709	1.72631	2.18059	2.07695	0.062002	-0.17641	0.114404	1.70219	1.69237	1.18789	1.82651	1.86356	1.62689
0.114861	-0.23856	0.123698	-0.04405	-0.3314	-0.21707	-0.40837	-0.40569	-0.52752	0.090449	-0.14151	0.051065	-0.32457	-0.40514	-0.35104	-0.30888	-0.57297	-0.55425
-0.06124	0.186309	-0.12507	-0.33021	-0.16461	-0.21724	-0.15401	-0.08769	-0.21245	-0.21834	0.112913	0.105423	-0.0878	-0.09669	-0.12969	-0.17405	0.043162	-0.36139
-0.11357	0.085116	0.028456	-0.26838	-0.75343	-0.32295	-0.52001	-0.46998	-0.51427	-0.08336	0.064065	0.019291	-0.2878	-0.55048	-0.29014	-1.0125	-0.40442	-0.16398
0.076951	-0.42735	0.350398	-0.18134	-1.29765	-0.84202	-1.59615	-1.80178	-1.88443	0.476813	-0.16912	-0.30769	-0.79314	-1.52827	-1.04308	-1.39761	-1.94545	-1.63737
0.109094	0.064409	-0.1735	-0.62656	-0.91861	-0.84673	-1.04175	-1.14887	-1.18738	0.203115	-0.08187	-0.12124	-0.85438	-1.23332	-0.94167	-0.87788	-1.29876	-1.28902
-0.03161	0.031862	-0.00025	-0.38891	-0.35021	-0.41642	-0.52686	-0.42284	-0.53931	0.050448	0.088721	-0.13917	-0.26704	-0.15123	-0.29233	-0.30335	-0.24304	-0.4804
0.000685	-0.15018	0.149494	0.881214	1.05072	0.833119	0.959995	1.14501	1.01238	-0.07971	-0.03782	0.117524	0.953105	1.08827	0.918049	0.563523	1.24231	1.28895
-0.20335	0.212472	-0.00912	1.88921	0.492108	-0.37567	2.47476	0.917332	1.08377	0.390549	1.01738	-1.40793	0.624604	0.046622	0.513211	1.38442	1.90382	1.68274
-0.00984	-0.20605	0.215888	-0.00368	-0.27867	-0.44567	0.11102	-0.03679	-0.00021	0.024292	-0.15181	0.127513	-0.30174	-0.39194	-0.40622	0.212969	-0.12783	-0.0891
0.06923	-0.17765	0.108418	0.387347	-0.02206	0.110627	0.434287	0.123511	0.068293	0.292445	-0.09318	-0.19926	0.002496	0.214267	-0.28159	0.347521	0.217408	0.160369
0.237372	-1.53082	1.29345	1.27601	-0.09155	-0.56358	-1.53082	-0.35222	0.141954	-0.08666	-1.24969	1.33636	-1.24969	0.914271	0.987967	-1.24969	-0.16821	-1.24969
-0.0589	-0.45844	0.517338	0.752486	0.110935	0.330025	0.709902	0.327545	0.45237	0.145456	-0.12135	-0.0241	0.391473	0.163398	0.4389	0.510068	0.178313	0.826049
-0.18371	-0.01144	0.195144	0.309267	0.216511	0.436064	-0.07797	-0.00016	0.000729	-0.02249	-0.01645	0.038934	0.210841	0.255824	0.237946	0.089888	-0.03956	0.019018
0.186742	-0.27162	0.084879	0.34921	-0.1758	0.031248	0.042854	-0.12904	-0.04297	0.257332	-0.16873	-0.0886	0.18883	-0.14774	0.080911	0.444303	-0.12235	0.042664
-0.13901	0.068333	0.070677	-1.04451	-1.5111	-0.94336	-2.44445	-2.339	-3.2598	-0.6985	0.304864	0.393636	-2.53154	-2.29351	-1.07744	-3.26908	-3.2734	-2.63632
0.014669	0.125737	-0.14041	-0.9387	-0.88219	-0.92315	-1.05698	-1.06639	-1.32373	0.092004	0.051198	-0.1432	-1.06144	-0.99527	-1.15139	-1.11476	-1.10344	-1.33381
1.14376	-0.08295	-1.06082	0.704289	0.774202	-1.06082	2.02426	1.53714	1.6331	0.727038	-1.07145	0.344407	1.54963	-0.16813	0.44364	2.61284	1.04912	2.68681
-0.20836	-0.06892	0.277279	-0.72038	-1.03773	-0.45844	-1.51504	-1.43254	-1.40681	0.055239	-0.07455	0.019306	-1.13547	-1.31087	-0.86957	-1.85562	-1.54425	-1.15564
-0.05546	0.050211	0.005247	-1.19863	-0.90442	-0.86535	-1.17707	-1.3346	-1.29142	-0.09795	0.010549	0.087402	-1.07485	-1.05743	-1.024	-1.30276	-1.20781	-1.39803
0.004456	-0.35489	0.350437	0.347679	-0.03974	-0.25941	0.088183	0.094299	0.207926	0.209342	0.147707	-0.35705	0.550585	0.394932	0.533634	0.909247	0.665369	0.839617
-0.0715	0.026988	0.044507	-0.04478	-0.23362	-0.11945	-0.36429	-0.63335	-0.5628	-0.01691	-0.06483	0.081741	-0.23984	-0.20324	-0.3418	-0.09719	-0.62343	-0.90059
0.042612	-0.10103	0.058422	0.769938	0.768495	0.443272	1.24134	1.08225	1.09338	0.012343	-0.14598	0.133636	1.10896	1.12699	0.968593	1.73574	1.42158	1.49984
0.01298	-0.00294	-0.01004	-0.23585	-0.22244	-0.11552	-0.01742	-0.17787	-0.00633	-0.08266	-0.02385	0.106512	-0.14636	-0.1142	0.006659	-0.35353	-0.13601	0.000954
-0.03981	-0.0084	0.048214	-0.95765	-1.08819	-0.73685	-1.54623	-1.54079	-1.73499	-0.04018	0.001024	0.039155	-1.2987	-1.59478	-1.17109	-1.67148	-1.82988	-1.85511
-0.14428	0.067737	0.076538	0.671009	0.91498	0.726061	0.703824	0.83476	0.738788	-0.1577	0.01371	0.143995	0.677962	0.950277	0.789951	0.510211	0.7783	0.826945
-0.04436	-0.04043	0.084788	0.49609	0.385496	0.469149	0.510827	0.418127	0.496301	-0.01298	-0.10673	0.119713	0.518741	0.470495	0.520181	-0.19942	0.471586	0.642206
0.10844	-0.11011	0.001675	-0.50816	-0.30102	-0.16722	-0.47793	-0.57713	-0.52231	-0.11348	0.031771	0.081708	-0.42851	-0.28615	-0.30721	-0.56072	-0.48985	-0.36503
0.222278	-0.22588	0.003605	-0.41312	-0.99945	-0.85028	-1.27886	-1.52888	-1.45432	0.331546	-0.10847	-0.22307	-0.78387	-1.05591	-0.99022	-1.01732	-1.51761	-1.33776
-0.00241	1.14439	-1.14197	2.09015	-0.24984	0.808607	1.10382	1.11827	0.530804	-0.22024	-0.34709	0.567328	0.825762	0.145244	0.218939	-1.02745	-0.3261	-0.84677
-0.02696	-0.25027	0.277228	0.545796	0.259883	0.102575	0.7381	0.521614	0.395559	-0.00351	-0.18255	0.186057	-0.12283	-0.32449	-0.67174	-0.63723	0.0105	-0.53215
-0.55748	-0.53116	1.08864	1.80649	2.43586	2.18038	2.42727	2.25206	2.31577	-0.7086	-0.82931	1.53791	1.6355	1.56417	1.65048	1.17017	1.65909	1.61983
-0.03418	-0.12522	0.159403	-0.40924	-0.31483	-0.1384	-0.23568	-0.36445	-0.28255	-0.09877	-0.05161	0.150374	-0.37877	-0.50945	-0.41826	-0.18136	-0.46961	-0.61319
0.093728	-0.04747	-0.04626	0.223236	0.232925	0.419372	0.132449	0.266607	0.254544	-0.00289	-0.06649	0.069376	0.108908	0.168493	0.233659	-0.05056	0.149209	0.268062
-0.18984	-0.06013	0.249973	-0.10299	-0.11119	0.037987	-0.288	-0.15112	-0.14385	-0.02899	0.005274	0.023712	-0.09725	-0.46668	-0.12137	-0.39146	-0.56066	-0.06547
0.151529	-0.03499	-0.11654	0.226474	0.145721	0.14041	0.068133	0.153287	0.190738	0.180163	-0.05768	-0.12249	0.158188	0.170408	0.074566	-0.1046	0.167245	0.129477
0.218213	-0.11968	-0.09853	0.157504	0.135387	-0.10649	-0.09524	-0.21965	-0.1021	0.116851	-0.06374	-0.05311	-0.09885	-0.12287	-0.07145	0.128936	-0.29227	-0.23321
0.166303	-0.15164	-0.01466	-0.17106	-0.59828	-0.49879	-0.84325	-1.0171	-0.88621	0.257777	-0.04259	-0.21518	-0.42417	-0.78626	-0.68727	-0.78646	-1.12166	-0.75221
0.002333	0.087934	-0.09027	-0.892	-0.58984	-0.4379	-0.87256	-0.8687	-0.81704	-0.0994	-0.00293	0.10233	-0.72545	-0.58258	-0.57667	-1.07826	-0.83352	-0.53781
0.315109	-0.82445	0.509343	-0.82445	0.067685	1.4447	-0.82445	0.994053	1.27397	0.169829	0.042974	-0.2128	-1.62865	0.791371	0.29249	0.94173	-1.62865	-1.62865
-0.06105	0.118892	-0.05784	-0.84481	-0.60955	-0.53319	-0.87552	-1.02023	-0.93919	-0.11573	-0.00619	0.121921	-0.7114	-0.68368	-0.69387	-0.84324	-0.88817	-1.00068
-0.35766	-0.01274	0.370402	-1.14489	-0.66462	-0.46618	-1.16848	-1.15242	-1.06438	-0.59988	-0.11976	0.719636	-1.3653	-1.25485	-1.34393	-2.58802	-1.1347	-1.14172
-0.71394	0.245566	0.468369	-1.88469	-1.0838	-0.96782	-1.71722	-1.62215	-1.63165	-0.622	-0.09083	0.712828	-2.00385	-1.52243	-1.79928	-3.64279	-1.62262	-2.56149
0.152025	-0.07096	-0.08107	-0.34827	-0.46754	-0.47761	-0.45606	-0.50874	-0.58195	0.244519	-0.12214	-0.12238	-0.38034	-0.58824	-0.60573	-0.15272	-0.78961	-0.54859
0.089046	-0.06538	-0.02366	0.395468	0.535172	0.318568	0.623605	0.686481	0.680043	-0.17039	0.09004	0.080349	0.353167	0.62257	0.264489	0.405184	0.675701	0.471755
0	0	0	0	0	0.967243	1.92875	1.1786	1.06636	0.775353	-0.38768	-0.38768	1.22625	0.51564	-0.38768	-0.38768	1.30494	0.784269
-0.00369	0.064565	-0.06088	-0.2307	-0.09924	-0.07496	0.342993	-0.07797	0.120019	-0.11598	-0.0465	0.162485	-0.34604	-0.27325	-0.2287	-0.01086	0.013156	-0.18152
0.759707	-0.37985	-0.37985	0.757321	-0.37985	1.16127	1.14195	0.798751	1.71857	0	0	0	2.03254	0	0.947912	2.57038	1.08149	0
-0.04129	0.005644	0.035648	-0.66295	-0.6535	-0.59762	-0.73413	-0.87818	-0.81929	-0.00557	-0.03021	0.035785	-0.62553	-0.72741	-0.73641	-0.70732	-0.96153	-0.98189
-0.03172	-0.00702	0.038747	-0.66183	-0.69035	-0.53275	-0.74271	-0.92067	-0.99501	0.024493	-0.09785	0.073357	-0.65901	-0.75532	-0.63093	-0.63641	-0.84769	-0.82969
-0.0823	0.066334	0.01597	-0.0099	0.023821	0.115899	-0.24351	-0.27903	-0.21081	-0.1133	-0.03393	0.147232	-0.18104	-0.08396	-0.01801	-0.07505	-0.30709	-0.3922
0.070783	0.13434	-0.20512	-0.01086	0.088233	0.067159	0.296146	0.214708	0.070968	0.123821	-0.08236	-0.04146	-0.12336	0.132937	-0.00632	0.107488	-0.0082	0.049827
0.119389	-0.20776	0.088374	1.06715	1.06735	0.674015	1.29545	1.36169	1.28932	0.039466	-0.08007	0.040601	1.1562	1.28857	0.858314	1.0015	1.33472	1.42609
-1.15115	-0.17328	1.32444	0.613954	0.994096	0.799427	0.777594	1.10909	1.96304	-0.48735	0.021249	0.4661	-0.62861	-0.19582	0.270766	1.50399	1.06794	2.23565
-0.00869	-0.07197	0.080664	0.891777	0.834807	0.669773	0.894533	0.750826	0.833666	-0.14458	0.076582	0.068002	0.732495	0.744409	0.703171	0.729168	0.754381	0.694307
-0.32596	0.651916	-0.32596	0.811216	0.566179	0.641285	0.626934	1.49255	0.7404	0	0	0	1.02177	0	0	0.991271	0	0
0.090233	0.377535	-0.46777	1.0554	1.52134	0.972493	2.07712	2.44805	2.2272	-0.44306	0.055472	0.387583	1.34295	1.69793	1.58148	2.4499	2.80909	2.72292
0	0	0	0	0.892137	0	1.92875	2.87143	1.06636	0	0	0	0	0	0	1.98689	2.71832	0
-0.01085	-0.17254	0.183385	1.05075	-0.25827	1.60033	1.57522	1.44755	0.948016	0.303403	-0.85963	0.556225	1.49698	1.30434	2.74313	2.44655	0.832991	1.39117
-0.33766	0.086634	0.251026	1.51505	1.54809	1.67255	1.39572	1.38852	1.40445	-0.39741	-0.16064	0.558043	1.21255	1.18476	1.33714	1.12152	0.960784	1.19476
-0.09785	-0.24075	0.338598	3.06989	3.21639	2.55079	3.53874	3.38401	3.44442	-0.29572	-0.47129	0.767012	3.06403	3.36327	2.76849	3.57822	3.36305	3.19884
-0.0261	0.212068	-0.18597	0.425681	0.790185	0.377149	0.98558	1.00828	1.01834	0.009841	-0.0115	0.001658	0.540829	0.789755	0.477709	0.768273	1.0609	0.993218
0.03523	0.081142	-0.11637	-0.12764	-0.30835	-0.1373	-0.49268	-0.59256	-0.39801	-0.07427	0.043493	0.030776	-0.33686	-0.3483	-0.20305	-0.59381	-0.7689	-0.67348
0.054495	-0.35347	0.298971	0.663382	0.246726	0.090706	-0.0448	0.247088	-0.08212	0.289773	0.094418	-0.38419	0.399131	0.429051	0.253875	0.169558	0.195924	0.353138
-0.34059	0.134472	0.206113	-0.03319	0.492144	0.358106	0.166733	0.062471	0.474879	0.007124	-0.19487	0.187741	0.264407	0.598239	0.278332	0.439564	0.594134	0.411739
0.37115	-0.29257	-0.07858	0.299247	0.052052	-0.10389	0.093567	0.045495	-0.44876	0.322093	-0.02775	-0.29435	0.114066	0.052696	-0.32878	0.280482	0.0627	-0.02229
0.096981	0.001937	-0.09892	0.051671	0.046898	-0.17304	-0.44905	-0.24264	-0.64251	0.050191	0.050573	-0.10076	-0.31583	-0.22449	-0.41801	-0.61358	-0.33343	-0.56751
-0.02353	0.072424	-0.04889	-1.23633	-0.99265	-0.68071	-1.46595	-1.46684	-1.59981	-0.02145	-0.02512	0.046569	-1.12982	-1.12839	-1.04731	-1.22603	-1.5626	-1.60647
0.084132	0.1022	-0.18633	-0.27261	-0.22258	-0.16248	-0.17128	-0.26793	-0.01829	-0.02891	0.053234	-0.02433	-0.24095	-0.15003	-0.17725	0.149669	-0.09609	-0.16063
0.054426	-0.01286	-0.04157	-0.04278	-0.1842	0.260797	-0.04408	-0.00887	0.165056	0.008142	-0.02478	0.016638	0.127642	-0.06444	0.256192	-0.0969	0.056265	0.444649
0.759707	-0.37985	-0.37985	2.42698	0.512283	1.16127	0.573038	-0.37985	-0.37985	0	0	0	1.61392	1.45456	0.947912	1.57331	1.08149	1.17195
0.192983	-0.3507	0.157722	1.0404	0.624736	0.581249	0.795381	0.794837	0.794061	0.347109	-0.24774	-0.09937	0.923603	0.78824	0.766002	1.25134	0.889856	1.05658
-0.05549	0.174555	-0.11907	0.212178	-0.75964	-0.32551	-0.08909	0.506564	-1.5283	-0.47147	0.155369	0.316098	0.08666	-0.81539	-0.34881	0.884419	-0.57733	-0.46
-0.01628	-0.50121	0.517498	0.33924	-0.2359	-0.36117	-0.33835	-0.44507	-0.42781	0.53856	0.033113	-0.57167	-0.23854	-0.21175	-0.01728	0.154379	-0.14608	-0.01797
0	0	0	1.13717	1.83502	1.54112	1.5218	2.26025	2.09843	0	0	0	1.02177	1.85243	2.23766	0.991271	2.45018	2.2508
0.166991	-0.17824	0.011248	0.352201	0.026703	0.126262	-0.20213	-0.35277	-0.30615	0.201872	-0.15147	-0.05041	0.081185	-0.12398	-0.03867	0.061277	-0.28348	-0.3336
0.12865	-0.2414	0.112746	0.328654	-0.25879	-0.28334	-0.17625	-0.23445	-0.23862	0.268705	-0.04862	-0.22008	-0.11306	-0.17647	-0.35918	-0.03921	-0.35389	-0.30829
-0.0917	0.023672	0.068031	-0.31016	-0.34316	-0.03394	-0.21699	-0.31102	-0.21792	0.000695	-0.03336	0.032666	-0.06693	-0.38512	-0.13168	-0.93719	-0.50512	-0.26648
0.220988	-0.26158	0.04059	0.833192	0.594605	0.32229	0.871392	0.670946	0.572053	0.190894	-0.02907	-0.16182	0.51327	0.448159	0.312246	0.717238	0.405851	0.421169
0.029921	-0.0036	-0.02632	-0.46314	-0.72477	-0.36167	-0.95168	-1.05286	-0.92186	-0.02552	-0.03103	0.05655	-0.69768	-0.96696	-0.60635	-0.85583	-0.99445	-1.02233
0.002652	-0.44056	0.437904	-0.19806	-0.87731	-0.66674	-0.84771	-1.0122	-1.14708	0.312304	-0.05463	-0.25768	-0.43891	-0.64659	-0.52271	-0.35995	-0.8418	-0.66912
-0.10556	-0.03599	0.141552	-0.18733	-0.32621	-0.35848	-0.45525	-0.28106	-0.2248	-0.05263	0.070246	-0.01762	-0.41221	-0.28347	-0.3143	-0.42762	-0.39193	-0.37364
-0.16495	0.169189	-0.00424	1.29728	1.55941	1.1475	1.74261	1.77926	1.83752	-0.30963	0.027679	0.281953	1.2219	1.55152	1.26904	1.54836	1.55715	1.49246
-0.19698	-0.46763	0.664611	-0.18366	-0.81004	-0.7387	-1.13497	-1.15264	-1.24469	0.315612	-0.05023	-0.26538	-0.52809	-0.81267	-0.68993	-0.82247	-1.1658	-0.99523
0.003321	0.070045	-0.07337	0.692962	0.603875	0.427522	0.891201	0.792891	0.664623	-0.07796	0.044282	0.033682	0.741981	0.672601	0.470462	0.86833	0.694653	0.832107
0.028898	0.069099	-0.098	0.965598	0.792787	0.456628	1.0414	1.1892	1.13109	-0.17769	0.185937	-0.00825	0.477482	0.575709	0.569437	1.88779	0.846184	1.17708
0.230689	0.000873	-0.23156	0.207762	0.069201	-0.08763	-0.06771	0.145513	-0.11387	0.126312	-0.10602	-0.02029	-0.22926	-0.42859	-0.15227	-0.11933	-0.23139	-0.15814
0.092625	-0.13269	0.040061	0.251193	-0.06302	-0.21874	-0.33759	-0.34667	-0.2601	0.200021	-0.06023	-0.13979	-0.14495	-0.34619	-0.41621	-0.77269	-0.37812	-0.35539
-0.13343	0.250488	-0.11706	-0.9342	-0.36889	-0.43882	-0.35767	-0.43882	-0.28067	-0.31047	0.077571	0.232902	-0.66233	-0.37022	-0.4037	-1.12144	-0.29044	-0.36501
-0.33704	-0.32832	0.665365	0.529229	-0.25903	0.23495	-0.94747	0.893108	-0.44953	0.215905	-0.06354	-0.15237	-0.125	-0.11455	-0.13706	0.076549	-0.33051	-0.02049
0	0	0	0	0	0	0	0	0	0.879999	-0.09935	-0.78064	0.424575	0.223529	-0.27535	-2.1965	0.943217	-0.38654
0.141517	-0.30727	0.165754	0.604475	1.28799	0.797788	1.09379	1.06968	1.28921	-0.37408	0.275753	0.098331	1.29889	1.62756	1.27652	1.28182	1.53885	1.40842
0.353601	-1.4146	1.06099	1.6205	1.391	1.52758	1.95801	2.48258	1.87127	0.218144	0.726742	-0.94489	1.41172	1.21908	2.5431	2.94567	2.90257	2.51785
-0.056	0.152049	-0.09605	-0.1985	0.244277	-0.16364	-0.35409	-0.20618	-0.326	-0.23296	0.147457	0.085504	0.011855	0.546954	0.244172	-0.12153	0.0556	-0.14994
-0.15237	0.066451	0.08592	-1.08068	-0.93143	-0.56874	-1.51041	-1.57799	-1.43774	-0.05459	-0.02367	0.078257	-1.04903	-1.02486	-0.7995	-1.30462	-1.54494	-1.43989
-0.09289	-0.13171	0.224596	0.078024	-0.07623	-0.29924	-0.36313	-0.35667	-0.19235	0.295105	-0.23016	-0.06495	-0.35301	-0.21963	-0.34454	-0.15521	-0.31858	-0.09201
0.105711	-0.04871	-0.057	-0.08128	-0.17114	-0.53523	-0.08058	-0.34317	-0.57025	0.297742	-0.11692	-0.18082	-0.04657	0.011701	-0.34067	-0.22583	-0.07755	-0.13569
0.354132	-0.24898	-0.10515	1.99883	2.2427	1.72581	2.15584	1.75925	2.61781	0.078977	-0.30501	0.226037	2.33001	2.33039	1.94408	2.60004	2.36648	2.99474
0	0	0	1.13717	0	0	0	0	0	0	0	0	0	0	0	0	0	0
-0.05767	-0.53521	0.592884	0.088447	-0.88234	-0.73601	-0.95785	-0.93168	-1.07463	0.162468	-0.04476	-0.11771	-0.29125	-0.96441	-0.33267	-0.4029	-0.89421	-0.21664
-0.08076	0.131368	-0.05061	-0.65742	-0.39577	-0.45111	-0.606	-0.65868	-0.58086	-0.09374	0.052702	0.041034	-0.62528	-0.50564	-0.56171	-0.73423	-0.59432	-0.84327
-0.26865	0.236548	0.032105	3.39503	3.84447	2.77684	3.91011	4.00482	3.94026	-0.41144	0.438758	-0.02732	3.32308	3.88274	3.45117	3.49469	3.65818	3.6931
-0.26489	-0.08139	0.346279	1.36936	1.57136	1.15691	1.137	1.36155	1.27219	-0.10537	-0.09977	0.205141	0.909811	1.19949	0.740382	0.630869	0.786857	0.777258
0.227023	0.015151	-0.24217	-0.37845	-1.02719	-0.83031	-1.05414	-1.21235	-1.06339	0.29048	-0.07747	-0.21301	-0.89766	-1.03787	-0.97981	-1.04365	-1.3272	-1.26418
0.140748	0.078081	-0.21883	-0.61797	-0.68285	-0.78337	-0.88744	-0.97208	-0.91289	0.194845	0.052807	-0.24765	-1.07357	-0.95052	-0.87597	-0.90959	-0.8813	-0.95471
-0.21751	-0.15968	0.377191	1.11101	0.902802	0.809996	1.25612	1.45485	1.39213	0.137824	-0.07689	-0.06093	0.891939	1.02551	1.11258	1.24012	1.19945	1.43182
0.201326	-0.09578	-0.10554	-0.43089	-0.72683	-0.71717	-1.40984	-1.53637	-1.6275	0.196258	-0.05573	-0.14053	-0.84378	-1.07692	-1.06926	-1.45488	-1.62264	-1.72973
0.512537	-0.33398	-0.17855	-0.0175	-0.43183	-0.74688	-0.58745	-0.77883	-0.9427	0.373054	-0.09289	-0.28016	-0.02738	-0.63706	-0.78584	-1.53679	-0.70572	-1.06672
0.011354	-0.0305	0.019151	-0.9696	-1.06261	-0.55372	-1.51284	-1.64886	-1.60515	-0.01723	-0.02608	0.043315	-1.03884	-1.35006	-0.91077	-2.2438	-1.75587	-1.39395
-0.00627	-0.0196	0.025865	-0.09	-0.29659	-0.30544	-0.19786	-0.31118	-0.31725	0.128896	-0.12648	-0.00242	-0.20887	-0.33781	-0.38435	-0.05563	-0.27315	-0.40119
-0.01761	0.130934	-0.11333	-0.04335	-0.28034	-0.30315	-0.36376	-0.3067	-0.1704	-0.01508	-0.02122	0.036307	-0.35434	-0.34284	-0.47363	-0.34877	-0.4524	-0.6217
-0.02897	0.044186	-0.01522	-0.17747	0.071132	-0.02751	0.144393	0.036423	0.176124	-0.17151	0.01408	0.157432	-0.07976	0.035371	0.078241	-0.05588	0.087936	-0.05417
0	0	0	1.13717	0	0	0	1.1786	0	1.19899	-0.59949	-0.59949	-0.59949	-0.59949	0.348417	-0.59949	0.481991	1.21046
0.161665	-0.31794	0.156272	0.148843	0.161888	-0.00253	0.348808	0.353487	0.265828	0.018052	0.124553	-0.1426	0.217061	0.235132	0.233114	0.537583	0.323905	0.605062
-0.19583	-0.9066	1.10243	0.678823	-0.32785	-0.17091	0.084538	0.490277	0.205087	0.410607	-0.01907	-0.39154	0.298249	0.175073	0.28742	0.935161	0.214165	0.668822
-0.06488	-0.1143	0.179177	0.618165	0.565161	0.520676	0.544947	0.538444	0.502905	0.098892	-0.12302	0.024124	0.591244	0.726395	0.675969	1.00645	0.38183	0.587498
0.01949	-0.12831	0.108815	0.271428	0.30782	0.151451	-0.25634	-0.11479	-0.48261	-0.09146	-0.09384	0.185306	-0.21624	-0.22701	-0.14703	-0.80531	-0.63089	-0.70404
0.012752	0.025304	-0.03806	-0.33778	-0.12213	-0.25612	-0.14457	-0.03332	-0.21884	-0.06938	0.121187	-0.0518	0.043129	0.138722	0.048454	-0.05599	0.149389	0.039443
-0.06378	0.10872	-0.04494	1.11911	1.54686	0.91097	1.40013	1.59606	1.59989	-0.12764	0.016683	0.110954	1.33697	1.91038	1.37568	0.851116	1.68989	1.64909
0.207765	0.235854	-0.44362	-0.14751	0.315085	-0.68296	0.094612	0.32145	0.425687	0.054801	-0.12309	0.068293	0.431557	0.968025	0.26365	-0.54792	0.545407	-0.13687
0	0	0	0	0	0	2.91652	0	0	-0.82711	0.238371	0.588741	-0.82711	0.076205	-0.82711	0.164159	-0.82711	0.344834
0.528297	-1.67629	1.14799	4.64865	3.98602	3.87353	5.30546	5.14973	5.16657	0.462919	-0.10357	-0.35935	4.55288	4.56595	4.40549	4.85132	5.26478	5.41824
-0.12844	-0.18551	0.313948	-0.16248	-0.1465	-0.13741	-0.52013	-0.71687	-0.7283	0.021372	-0.11822	0.096852	0.007835	-0.17222	-0.02425	0.128906	-0.50642	-0.45489
-0.25541	0.120312	0.135094	-0.74995	-0.34149	0.225511	-0.64608	-0.69112	-0.28524	-0.32171	0.261113	0.060598	-0.41222	-0.29458	-0.1861	-0.83388	-0.73182	-0.41494
-0.08702	0.062714	0.024308	-0.96145	-0.70855	-0.52702	-1.41161	-1.45056	-1.46329	-0.07783	-0.0104	0.088229	-0.85157	-1.00201	-0.79834	-1.39694	-1.48885	-1.60598
-0.01377	0.102555	-0.08879	-0.26431	-0.03594	-0.07607	-0.26196	-0.13686	-0.20416	-0.0313	0.01871	0.012589	-0.44017	-0.06743	-0.37015	-0.25299	-0.15998	-0.56672
-0.04755	0.111234	-0.06369	-0.17041	0.055651	-0.0741	-0.25238	-0.14027	-0.16424	-0.06895	0.037365	0.031587	-0.3148	-0.08622	-0.30158	-0.13628	-0.12125	-0.40521
-0.02586	0.089681	-0.06382	-0.13365	0.095182	-0.07675	-0.21934	-0.04576	-0.12363	-0.01178	0.045543	-0.03376	-0.25416	0.013548	-0.29769	-0.02301	-0.01967	-0.36601
0.054617	-0.06221	0.007594	0.438209	-0.0675	-0.01022	0.060806	-0.12429	-0.13932	0.114676	-0.022	-0.09268	-0.03233	-0.20127	-0.07812	-0.30842	-0.21101	-0.08744
-0.04371	0.134229	-0.09052	2.72436	2.47028	2.64726	2.62785	2.76296	2.63925	-0.00664	-0.0266	0.033242	2.78188	2.29669	2.42423	1.779	2.70932	2.85278
0.327706	0.240768	-0.56847	2.97742	2.74822	2.5268	3.05258	3.28722	3.22105	0.212954	0.127074	-0.34003	2.69478	2.80317	2.48933	2.71563	3.19849	3.45275
0.008161	0.006092	-0.01425	-0.63998	-0.22055	0.068307	-0.7541	-0.68845	-0.36944	-0.1026	-0.23189	0.334493	-0.52885	-0.39561	-0.33993	-0.93495	-0.81329	-0.99741
-0.29664	-0.40288	0.69952	-0.55842	-0.85861	-1.05147	-1.36798	-1.14313	-1.32625	0.290565	-0.00556	-0.285	-0.53487	-0.73465	-0.71594	-0.75496	-0.7438	-0.74056
-0.03663	-0.00379	0.040416	0.172819	0.386688	0.233186	-0.04141	0.071867	-0.10717	-0.06548	0.085458	-0.01998	0.314856	0.325681	0.208645	0.195183	0.365041	0.116484
-0.11784	-0.0215	0.139336	-0.11902	-0.1296	0.104262	-0.16328	-0.17566	-0.25791	0.000959	-0.06511	0.064148	-0.17334	-0.22211	-0.02049	-0.13088	-0.2541	-0.13584
-0.4446	-0.4446	0.889197	1.32051	1.39042	1.50598	-0.4446	2.42683	1.98209	0	0	0	1.02177	0	1.51509	2.30794	3.31175	3.09067
-0.10614	0.063856	0.042283	-0.32375	-0.43428	-0.13697	-0.14306	-0.32106	-0.19102	-0.01508	-0.05706	0.072139	-0.10333	-0.09616	-0.22982	0.067076	-0.15999	-0.10292
-0.0855	0.027866	0.057632	-0.76001	-0.75201	-0.57387	-1.74511	-1.65774	-1.82255	0.016946	-0.0135	-0.00344	-1.18958	-1.2521	-1.03794	-1.5679	-1.97614	-1.92352
0.157754	-0.19066	0.032902	0.183142	-0.30979	-0.2314	-0.45626	-0.26606	-0.32494	0.283573	-0.0659	-0.21767	-0.28987	-0.49881	-0.39705	-0.22829	-0.44256	-0.47462
0.006723	0.112982	-0.11971	-0.40734	-0.17704	-0.21737	-0.06928	-0.20517	-0.06956	0.002613	-0.0746	0.071989	-0.07567	-0.01742	0.024549	-0.15471	-0.15189	-0.12646
0.759707	-0.37985	-0.37985	0.757321	1.05942	0.58739	-0.37985	1.88039	2.31407	0.775353	-0.38768	-0.38768	0.634097	0.51564	-0.38768	-0.38768	1.73289	0.784269
-0.05326	0.093667	-0.04041	-0.09511	-0.08089	-0.04967	-0.19989	-0.21539	-0.21321	0.051542	-0.13674	0.085195	-0.04117	0.018815	0.016919	-0.06464	-0.07984	-0.19799
-0.17253	0.119526	0.053004	1.79846	2.53521	1.85129	2.1424	2.19491	2.11386	-0.24932	-0.03755	0.286869	2.01303	2.49593	2.08338	1.39836	2.15005	2.18447
0.175621	-0.32326	0.147641	0.174338	-0.13939	-0.28125	-0.17279	-0.27021	-0.3671	0.267581	-0.13963	-0.12795	-0.18804	-0.35958	-0.40409	-0.23731	-0.39965	-0.41627
-0.07445	-0.0727	0.147152	0.302286	0.298225	0.074162	0.327435	0.188848	0.179001	0.019779	-0.02053	0.000756	0.255247	0.489858	0.339599	0.477891	0.343329	0.479272
-0.00168	-0.04962	0.051296	0.877775	0.771193	0.414158	1.30154	1.13616	1.2384	0.085791	-0.23477	0.148983	0.762563	0.908844	0.855043	1.48049	1.34412	1.30672
-0.06916	0.006802	0.062363	2.01541	2.25098	1.88529	2.52951	2.75077	2.61636	-0.25548	0.193195	0.062281	2.11775	2.69939	2.1736	2.57824	2.76536	2.81462
-0.02038	0.059177	-0.0388	-1.00207	-0.90277	-0.79432	-1.07055	-1.24616	-1.32668	-0.03381	-0.04508	0.078887	-1.04284	-1.0995	-1.06935	-1.16215	-1.25703	-1.43162
0.154871	-0.14488	-0.00999	0.585652	0.433351	0.260222	0.576705	0.663321	0.614152	-0.03198	-0.0859	0.117879	0.560932	0.540496	0.544804	0.926498	0.601013	0.693693
0.016471	0.120215	-0.13669	-0.25162	-0.10474	-0.25467	-0.46972	-0.31395	-0.46561	-0.00039	0.07394	-0.07355	-0.39254	-0.1727	-0.40682	-0.32089	-0.33968	-0.46138
0.041478	-0.22241	0.180929	0.371017	-0.23842	-0.07285	-0.40638	-0.40192	-0.38849	0.163121	-0.1435	-0.01962	-0.05592	-0.58209	-0.12344	0.05668	-0.52719	-0.22862
0.077467	-0.10976	0.032293	-0.60869	-1.07729	-0.78758	-1.59717	-1.77338	-1.86176	0.229884	-0.05464	-0.17525	-1.06474	-1.453	-1.19172	-1.58683	-1.87597	-1.73466
-0.00466	0.066645	-0.06198	0.292903	0.051748	-0.20764	0.156646	0.246984	0.167609	0.193314	-0.05511	-0.13821	0.061752	-0.06467	0.065733	-0.12484	0.072251	0.078284
0.001866	-0.10831	0.106443	-0.02187	-0.54166	-0.69763	-0.77719	-0.13526	-0.55557	0.418774	-0.06056	-0.35821	-0.25976	-0.42879	-0.58529	-0.0565	-0.0529	0.089049
-0.07547	-0.12606	0.201538	0.553341	0.236306	-0.05342	-0.07713	0.153651	-0.22653	0.174846	-0.01883	-0.15602	0.232895	-0.12255	-0.02877	0.130406	0.251647	0.124608
-0.00193	-0.45406	0.455986	0.576971	-0.52519	-0.16093	-0.20801	-0.19404	-0.18616	0.448443	-0.16023	-0.28821	0.176485	-0.49019	-0.14281	0.228657	-0.41249	-0.12283
-0.00758	0.243562	-0.23598	0.077264	0.44527	0.217158	0.45071	0.545663	0.455247	-0.08487	-0.04497	0.129841	0.076926	0.512081	0.398894	-0.18421	0.196993	0.285671
0.718127	-1.14651	0.428386	3.92841	3.63008	3.31314	5.98346	5.69107	5.90203	-0.39569	0.142422	0.253263	3.90545	3.99077	3.95784	6.20205	5.43575	5.81797
0.083354	-0.2028	0.119442	-0.10598	-0.71129	-0.57713	-1.11432	-1.08675	-1.24757	0.180041	-0.01037	-0.16967	-0.57584	-0.92643	-0.77349	-1.46169	-1.18064	-1.10676
0.002494	0.214037	-0.21653	-0.15557	0.109134	-0.0961	-0.23961	-0.00562	-0.16076	-0.21961	0.178097	0.041517	-0.24753	0.056785	-0.21699	-0.65485	-0.19428	-0.24264
-0.1744	-0.0862	0.260603	0.055924	-0.03377	0.150905	-0.00205	0.056622	0.204937	-0.06495	0.155274	-0.09032	0.107721	0.020828	0.03025	-0.50162	0.013294	0.281532
-0.21931	0.161026	0.058279	1.45144	1.30099	0.957014	0.891059	0.869049	0.882267	-0.33426	0.054532	0.279725	1.3061	1.17605	0.876374	0.894798	0.81897	0.753446
0.143739	0.011799	-0.15554	-0.62722	-1.15249	-1.09788	-1.48883	-1.16665	-1.51001	0.229286	-0.01471	-0.21457	-1.21758	-1.53493	-1.24517	-1.2847	-1.49813	-1.4317
-0.04183	0.099273	-0.05744	0.11539	0.553665	0.176515	0.093201	0.297007	0.1784	-0.13433	0.1393	-0.00497	0.249601	0.398383	0.425697	-0.04721	0.302103	0.04344
-0.10953	0.125006	-0.01548	1.71749	2.20513	1.957	2.60918	2.625	2.73361	-0.42595	-0.03375	0.459707	2.02411	2.36797	2.17587	1.57611	2.62181	2.7409
-0.01951	-0.21607	0.235579	-0.04324	-0.35837	-0.2023	-0.02169	0.214363	-0.23409	0.256036	-0.11279	-0.14325	-0.1066	-0.20891	-0.42419	-0.5672	0.09268	-0.09919
-0.10802	-0.15414	0.262161	0.934066	0.326659	0.434564	0.571542	0.641203	0.274258	0.210617	-0.30393	0.093311	0.382513	0.06742	0.31674	0.909375	0.307666	0.712584
-0.06478	-0.86987	0.934659	-0.23234	-0.93332	-0.9313	-0.90074	-0.80068	-1.13334	0.679224	-0.25721	-0.42201	-0.04259	0.072823	-0.07898	0.475939	-0.30006	0.365495
-0.1171	0.050268	0.066831	0.146099	0.05824	-0.12882	-0.01156	0.139891	-0.04165	0.068793	0.026169	-0.09496	-0.00992	0.059205	-0.09878	0.460996	0.154595	-0.01733
-0.02249	0.034552	-0.01206	-0.66669	-0.2286	-0.23359	-0.27884	-0.37687	-0.21394	-0.18668	0.01982	0.166863	-0.19692	-0.11631	-0.25307	-0.61445	-0.17358	-0.24526
0.192085	-0.02307	-0.16901	0.072677	-0.04965	-0.1582	0.221103	0.072354	0.250599	0.244986	-0.06308	-0.1819	-0.13285	0.074039	0.204888	0.502049	0.211804	0.515193
0.086654	-0.17668	0.090029	-0.4984	-0.95237	-0.78556	-0.98912	-1.34108	-1.45016	0.286255	-0.07853	-0.20773	-0.8858	-1.34803	-1.03723	-1.20952	-1.38715	-1.30532
0.056015	0.047198	-0.10321	0.423227	0.204442	0.054454	-0.22787	-0.13584	-0.47859	0.136802	-0.03383	-0.10298	0.031758	-0.13864	-0.17421	-0.4976	-0.23854	-0.28575
0.122635	-0.17309	0.05045	2.49351	2.51254	1.83074	2.63743	2.55322	2.59862	0.056319	0.084941	-0.14126	2.25084	2.75017	2.03926	2.52734	2.38377	2.41318
0.157305	-0.40238	0.245072	0.594253	-0.44028	-0.23131	-0.3681	-0.61285	-0.70199	0.519227	-0.22655	-0.29267	0.012134	-0.41979	-0.3017	-0.08173	-0.78955	-0.55631
0.074052	-0.13445	0.060397	-0.81284	-0.99634	-0.80188	-1.15877	-1.1663	-1.25348	0.190501	-0.08793	-0.10257	-0.87664	-1.02422	-0.96733	-0.8593	-1.15951	-1.216
0.148419	-0.14213	-0.00629	0.307251	-0.00774	0.032625	0.292626	0.065406	0.074658	0.125666	-0.01593	-0.10974	0.427315	0.129535	0.333935	0.665137	0.218981	0.400447
-0.13334	0.059082	0.074253	0.35037	0.467445	0.150367	-0.04102	0.176706	-0.18703	-0.23139	0.135864	0.09553	-0.02837	0.009287	-0.06631	-0.39899	-0.17516	-0.32053
0.159499	0.016302	-0.1758	0.096411	0.043391	0.020072	-0.01778	-0.0151	-0.13396	0.303095	-0.07698	-0.22611	-0.08057	0.114818	0.18308	0.237778	0.058873	0.186063
-0.07012	0.136575	-0.06646	-1.15475	-0.86963	-0.83049	-1.48293	-1.43242	-1.40247	-0.10491	0.049007	0.055905	-1.18455	-1.11219	-1.20092	-1.51565	-1.39467	-1.73826
0.050272	-0.06235	0.012082	0.441566	0.302278	0.417263	0.422637	0.252886	0.354549	0.173119	-0.12474	-0.04838	0.383638	0.346303	0.410058	0.731678	0.244964	0.397835
0.022051	0.075773	-0.09782	-0.41297	-0.22146	-0.26515	-0.45762	-0.44246	-0.32459	-0.16951	0.034286	0.135228	-0.5604	-0.30911	-0.52554	-0.49805	-0.56033	-0.99222
0.065773	-0.10325	0.037478	0.112698	-0.08365	0.524266	0.459228	0.091958	0.520483	0.044548	-0.12829	0.083744	0.249518	-0.09688	0.432589	-0.07289	-0.20966	0.384333
0	0	0	0	0	0	0.952892	0	0	0	0	0	0	0	0	0.991271	0	0
-0.09988	0.083465	0.016416	0.639516	1.03934	0.540846	0.829273	0.986941	0.821752	-0.24806	-0.01956	0.267624	0.662602	0.864584	0.673301	0.065804	0.751782	0.730946
-0.04684	0.079407	-0.03257	-0.39966	-0.24626	-0.34503	-0.61626	-0.45777	-0.61049	-0.09138	0.061037	0.030341	-0.4792	-0.37041	-0.41397	-0.48134	-0.48234	-0.90077
0.056145	-0.18948	0.133336	-0.2732	-0.38066	-0.22263	-0.60876	-0.69035	-0.66458	0.125641	-0.06593	-0.05971	-0.21578	-0.35314	-0.24524	-0.79121	-0.52329	-0.52626
-0.1275	0.078767	0.048731	1.29234	1.69748	1.04892	1.4591	1.60883	1.64972	-0.26543	0.061037	0.204396	1.26134	1.87307	1.38175	0.637929	1.5734	1.31214
-0.2967	0.227044	0.069653	0.898891	1.54212	0.706198	1.17585	1.23992	1.42645	-0.32677	-0.02853	0.3553	0.876323	1.64748	1.15931	-0.21696	1.22056	0.45264
-0.0294	0.024292	0.005111	-0.09399	0.085979	0.107644	-0.12912	-0.25135	-0.2071	-0.02994	-0.01279	0.042734	0.057425	0.075743	0.126417	-0.45709	-0.21613	-0.03466
-0.03137	-0.16374	0.195108	0.053953	0.248497	-0.0159	-0.37908	-0.11707	-0.40907	0.009511	0.024748	-0.03426	0.112664	0.052138	-0.01178	-0.99095	-0.30525	-0.21232
-0.08218	0.186506	-0.10433	-1.26727	-0.84035	-0.80731	-1.36136	-1.16247	-1.3639	-0.1065	0.109967	-0.00347	-1.1939	-1.05292	-1.07854	-1.55518	-1.28578	-1.48063
0	0	0	0	0.892137	0	0.952892	0	1.67278	0	0	0	1.61392	0	0	1.57331	1.08149	2.2508
0.065792	0.336508	-0.4023	0.281501	0.445164	0.070529	0.667143	0.913393	0.921355	-0.07466	0.294842	-0.22018	0.040658	0.227907	-0.10723	0.739424	0.889777	0.810795
0.055919	0.004641	-0.06056	0.135451	0.318013	0.152941	0.660253	0.640109	0.693135	-0.20161	0.102367	0.099247	0.229968	0.464289	0.145387	0.608358	0.545388	0.334367
-0.12511	-0.08297	0.208075	-0.2547	-0.00258	0.07743	-0.3067	-0.1075	0.122025	-0.13896	0.09019	0.048774	-0.04064	0.208793	-0.10773	0.142398	0.188577	-0.05999
-0.10736	0.252877	-0.14552	0.408296	0.427539	0.527107	0.912852	0.060185	0.716065	0.372574	-0.26319	-0.10938	0.4129	0.422753	0.513676	-0.00799	0.01498	0.249212
-0.09274	0.114505	-0.02176	-0.06538	0.080952	-0.12417	-0.3828	-0.05936	-0.36875	-0.16262	0.040211	0.12241	0.024553	0.210414	0.082031	-0.57801	-0.15879	-0.2304
0.021069	0.026629	-0.0477	-0.31468	-0.19973	-0.14442	-0.35295	-0.25542	-0.29951	0.09159	0.049721	-0.14131	-0.28671	-0.33182	-0.27776	-0.06557	-0.03821	-0.10797
-0.21752	0.210133	0.007387	0.183927	0.130438	0.091743	0.203528	0.379687	0.33155	0.03711	-0.02789	-0.00922	0.022233	0.196231	0.218366	0.556967	0.438916	0.236005
0.161061	-0.01211	-0.14895	-0.6851	-0.84562	-0.83674	-1.17457	-1.02203	-1.18011	0.175544	0.019309	-0.19485	-0.91239	-0.99382	-0.93075	-1.07569	-1.18754	-1.31323
0.094778	-0.04495	-0.04983	-0.31931	-0.44573	-0.36521	-0.92466	-0.71189	-0.79127	0.129148	-0.048	-0.08115	-0.38588	-0.30138	-0.35182	-0.28764	-0.73214	-0.86325
0	0	0	1.13717	0	0.967243	1.92875	0	1.06636	0.06986	-1.09317	1.02331	-0.0714	-0.18985	-1.09317	0.480142	-1.09317	0.716783
0.095443	0.002894	-0.09834	-0.44698	-0.49348	-0.07492	-0.21344	-0.35677	-0.27882	0.10091	0.024985	-0.12589	-0.31707	-0.31907	-0.03412	-0.30554	-0.54116	-0.26861
0.759707	-0.37985	-0.37985	-0.37985	-0.37985	-0.37985	-0.37985	1.43865	0.686504	1.49208	-0.74604	-0.74604	0.275734	-0.74604	0.769045	0.245231	1.37452	0.425906
-0.0896	-0.27328	0.362876	0.27084	-0.34631	-0.07566	0.012903	-0.28241	-0.38486	-0.01813	-0.0531	0.071231	-0.09223	-0.3549	0.171403	-0.59117	-0.28688	-0.11437
-0.1672	0.076658	0.090543	-0.26049	-0.51045	-0.21603	-0.21962	-0.4791	-0.64528	0.120531	-0.0757	-0.04483	-0.24738	-0.46996	-0.40447	-0.4136	-0.59443	-0.51486
-0.00044	0.116412	-0.11597	-0.32906	-0.33652	-0.13316	-0.47873	-0.55465	-0.51561	0.020503	-0.07598	0.05548	-0.34264	-0.49081	-0.36724	-0.29233	-0.55065	-0.51238
0.178384	0.125725	-0.30411	0.055096	-0.00916	-0.08127	-0.19611	0.070305	0.041934	0.214084	0.027151	-0.24123	-0.14761	0.077032	-0.21235	-0.06876	-0.06636	-0.20206
0.036386	-0.39914	0.362754	0.274877	0.351122	0.257108	0.513399	0.973164	0.576795	0.189375	0.054533	-0.24391	-0.11304	-0.00225	0.15644	-0.57232	-0.04545	0.247131
-0.06524	0.026731	0.038511	-0.80694	-0.57501	-0.59067	-1.23843	-1.09128	-1.2781	-0.07719	0.056575	0.020613	-0.90934	-0.86001	-0.88715	-1.27202	-1.16165	-1.40755
-0.39145	-0.55313	0.944581	3.76853	3.15951	2.5764	4.10297	4.38518	3.54898	-1.06065	0.004829	1.05583	3.50428	3.14155	2.16612	5.05137	2.40479	4.20967
0.009019	0.120094	-0.12911	-1.20255	-1.05233	-0.85044	-1.40109	-1.53716	-1.48557	0.016776	0.032353	-0.04913	-1.16962	-1.2358	-1.11577	-1.26648	-1.62769	-1.7127
0.093072	-0.14475	0.051676	-0.22297	-0.43661	-0.15326	-0.31396	-0.71452	-0.56235	0.202832	-0.17663	-0.02621	-0.27779	-0.45922	-0.43675	-0.05946	-0.68781	-0.60974
0.00758	0.112896	-0.12048	0.453687	0.601681	0.537713	0.873719	0.773033	0.94761	-0.22491	0.088401	0.136506	0.659729	0.803798	0.732706	0.807454	0.781677	0.770545
-0.02839	0.528357	-0.49997	-0.25934	-0.19418	-0.18393	-0.16264	-0.24044	0.071346	-0.02141	0.304897	-0.28349	-0.34764	-0.10042	-0.12908	-0.65574	-0.22058	0.042329
0.523371	0.000191	-0.52356	1.30032	1.09565	0.785595	1.34098	1.31246	1.36684	0.444484	-0.00539	-0.4391	1.32921	1.5151	1.11306	1.55476	0.868028	1.63009
-0.11065	0.10744	0.003213	0.242897	0.490354	0.068345	0.721256	0.502855	0.461553	0.085184	-0.01661	-0.06858	0.399661	0.683554	0.449037	0.267522	0.814741	0.81358
-0.13036	-0.05552	0.185881	0.395353	0.686266	0.302459	0.761448	0.714237	0.993522	0.257631	-0.17729	-0.08034	0.826438	1.01437	0.514783	0.848482	0.956608	0.952693
-0.1268	0.101356	0.02544	-0.31671	0.19771	-0.04996	-0.43141	-0.40452	-0.49757	-0.24999	-0.01659	0.266579	0.011795	0.162295	0.014149	-0.22399	-0.31489	-0.53182
-0.07062	0.153387	-0.08277	-0.09851	0.036696	-0.12808	0.077242	0.097187	0.155528	-0.04882	0.08916	-0.04034	-0.01111	0.138548	-0.01795	0.241648	0.197121	-0.05384
-0.12603	0.185216	-0.05919	-0.60005	-0.44328	-0.22014	-0.81	-0.63964	-0.61679	-0.17373	0.043517	0.130214	-0.59579	-0.58241	-0.51709	-0.55302	-0.84674	-0.83478
0.256394	-0.15824	-0.09815	0.222869	-0.04988	-0.06793	0.290442	-0.30664	0.141475	0.229466	0.041152	-0.27062	0.010277	-0.07553	-0.01593	0.51461	-0.21214	0.018925
-0.04175	0.030112	0.011637	0.140794	0.583357	0.180052	0.4582	0.467675	0.635151	0.017525	-0.17252	0.154995	0.385522	0.562578	0.236832	0.398108	0.676677	0.6094
0.112965	-0.02504	-0.08793	-0.38069	0.03297	-0.28621	-0.30689	-0.09003	-0.57181	0.091491	-0.02775	-0.06374	0.047873	0.07318	-0.02257	0.163347	0.117339	0.107469
-0.03819	-0.02832	0.066514	0.22225	0.213735	0.612965	-0.10971	0.038156	-0.23143	-0.16167	-0.02292	0.184594	0.246799	-0.37933	0.210127	-0.73029	-0.59179	-0.443
0.026454	0.119158	-0.14561	-0.21396	0.068763	-0.11793	-0.33782	-0.09277	-0.29012	-0.11832	0.079977	0.038339	-0.29121	-0.03077	-0.21591	-0.31323	-0.22421	-0.50974
0.951261	0.302062	-1.25332	-0.11615	0.581699	0.287796	0.675425	1.00692	1.4406	-0.70549	-0.70549	1.41099	-0.70549	2.2878	1.21565	0.285778	1.74469	0.466453
0.114838	-0.07447	-0.04037	0.06174	-0.09015	-0.34726	-0.15172	-0.13171	-0.2439	0.18321	-0.05593	-0.12728	-0.1466	-0.03775	-0.31359	-0.18361	-0.21185	-0.13569
-0.21346	0.2056	0.007862	-0.3434	-0.31544	-0.32857	-0.39897	-0.40251	-0.33854	-0.08989	0.03635	0.053536	-0.36132	-0.28251	-0.46326	-0.27983	-0.37272	-0.52125
-0.14799	-0.51908	0.667066	-0.13381	-0.94146	-0.55373	-1.07772	-1.01116	-1.01877	0.41407	-0.05599	-0.35808	-0.55259	-0.86508	-0.41669	-0.36724	-0.85412	-0.57829
-0.06047	-0.00805	0.068515	0.016625	0.106229	0.009872	0.184576	0.048159	-0.01554	0.294204	-0.13654	-0.15766	0.028769	0.108936	0.061682	0.194267	0.037998	0.423036
-0.04386	0.209583	-0.16572	-0.13985	0.264975	-0.08455	0.057289	0.24748	0.187475	-0.23509	0.142477	0.092612	-0.05956	0.21307	-0.03324	0.120881	0.153402	-0.06205
-0.13625	-0.00764	0.143888	-0.17252	-0.11303	-0.1442	0.069287	-0.07377	0.006233	-0.00497	-0.0342	0.03917	0.05211	0.265878	0.074082	0.304143	0.319743	0.278534
0.051277	-0.10131	0.050035	-0.87832	-0.54426	-0.40305	-0.70611	-0.78264	-0.75802	-0.06799	-0.10619	0.174175	-0.69333	-0.62419	-0.44594	-1.2536	-0.86238	-0.78112
0.106658	0.069934	-0.17659	-0.74859	-0.56635	-0.43201	-1.09715	-1.23168	-1.07956	0.008872	0.068551	-0.07742	-0.59765	-0.48543	-0.49496	-1.23546	-1.0187	-1.11643
-0.0019	-0.09792	0.099825	-0.54028	-0.43156	-0.2828	-0.41956	-0.70135	-0.52535	-0.00818	0.017556	-0.00937	-0.19752	-0.35724	-0.30669	-0.70771	-0.55193	-0.36289
0.023977	0.146347	-0.17032	0.290827	0.466539	0.27647	0.380595	0.498299	0.441507	0.018282	0.024232	-0.04251	0.346545	0.578655	0.426629	0.239056	0.266818	0.278683
0.136888	0.071084	-0.20797	0.018571	-0.11224	-0.09406	-0.06692	-0.01913	-0.21506	-0.02042	0.180992	-0.16058	-0.20974	-0.05744	-0.20414	-0.13367	-0.07509	-0.01485
-0.08926	0.004328	0.084934	0.309564	0.607159	0.490332	0.890489	0.696962	0.832164	-0.17791	-0.01394	0.191855	0.312005	0.439647	0.319218	0.717019	0.434322	0.360532
0.759707	-0.37985	-0.37985	-0.37985	-0.37985	-0.37985	1.14195	-0.37985	-0.37985	0	0	0	0	0	0	0	0	0
0.093647	0.046785	-0.14043	-0.1426	0.136308	-0.03886	0.179212	0.156219	0.138001	-0.25951	0.076442	0.183064	-0.17622	0.063245	0.011927	-0.19204	-0.07716	-0.2028
0.007927	0.107724	-0.11565	-0.06948	0.27845	0.14556	0.243896	0.277731	0.503114	-0.0814	0.046854	0.034541	0.17589	0.226847	0.085668	-0.05977	0.374733	0.583178
0.153575	-0.30739	0.153816	-0.42673	-0.81753	-0.44444	-0.62222	-0.87031	-0.76198	0.255051	-0.10822	-0.14683	-0.57768	-0.85981	-0.64313	-0.23087	-0.89677	-0.76748
-0.02269	0.007674	0.015016	-0.38176	-0.23682	-0.1532	-0.29041	-0.49288	-0.14978	-0.04253	-0.01278	0.055314	-0.48243	-0.30414	-0.20375	-0.34401	-0.33072	-0.30382
0.002666	-0.11687	0.114201	0.08405	-0.05952	0.200125	-0.18231	-0.19646	-0.15588	0.082772	-0.05021	-0.03256	-0.03959	-0.14837	-0.00137	-0.17973	-0.28318	-0.04634
-0.06753	-0.04524	0.112774	-0.0123	-0.08127	0.189471	-0.32969	-0.32822	-0.21745	0.034192	-0.04359	0.009394	-0.22286	-0.22076	-0.06794	-0.39014	-0.40578	-0.14951
0.00102	-0.15117	0.150154	-0.49883	-0.50086	-0.14206	-0.26042	-0.5607	-0.37417	-0.02842	-0.19441	0.222828	-0.25539	-0.43788	-0.19136	-1.02862	-0.5534	-0.16882
0.311076	-0.23219	-0.07888	-0.023	-0.28894	-0.12149	0.108607	-0.13265	0.041217	0.108186	-0.20968	0.101498	-0.09712	-0.43906	-0.06383	-0.70414	-0.4878	-0.0247
-0.09869	-0.04105	0.139734	-0.28901	-0.15316	-0.08541	-0.77614	-0.91016	-0.94067	0.039234	-0.06157	0.022339	-0.1787	-0.24743	-0.08472	-0.71529	-0.84009	-0.69387
-0.06202	0.182453	-0.12043	-0.57932	-0.37621	-0.44557	-0.24591	-0.45752	-0.34579	-0.17373	0.091449	0.082282	-0.3311	-0.27856	-0.285	-0.55776	-0.29761	-0.34268
0.056737	-0.01462	-0.04212	-0.2571	-0.04026	-0.17098	-0.33423	-0.02921	-0.04778	0.022898	0.03588	-0.05878	-0.43497	-0.27681	-0.33748	-0.29305	-0.06338	-0.36598
0.06597	-0.04697	-0.019	-0.83978	-0.83906	-0.63712	-1.16919	-1.19464	-1.31166	0.068821	-0.06496	-0.00386	-0.83908	-1.03815	-0.94126	-1.22132	-1.08579	-1.33481
0.177925	-0.09745	-0.08048	0.06232	-0.06167	-0.00747	0.019233	-0.00209	0.033297	0.104958	0.04466	-0.14962	0.236883	0.22936	0.165922	0.121861	0.240924	0.471996
0.252947	-0.4275	0.174556	0.503842	0.234811	0.417163	0.651203	0.462632	0.547442	0.111418	-0.14428	0.032866	0.604934	0.482721	0.684981	0.066833	0.540152	1.0434
-0.08144	0.177644	-0.09621	-0.54632	-0.17563	-0.17891	-0.56493	-0.29797	-0.31567	-0.21126	0.093544	0.11772	-0.36899	-0.31275	-0.2374	-0.51597	-0.26655	-0.47544
0.021065	0.059415	-0.08048	-0.98425	-0.949	-0.87674	-1.42694	-1.41727	-1.46193	0.077075	0.028204	-0.10528	-1.10121	-1.19532	-1.13916	-1.53742	-1.52428	-1.5072
-0.07623	0.183565	-0.10733	-0.40451	-0.17693	-0.34519	-0.32529	-0.29552	-0.35206	-0.04737	0.086007	-0.03864	-0.20293	-0.17349	-0.39182	-0.22036	-0.20803	-0.40153
-0.1137	-0.55361	0.66731	-0.12916	-0.72716	-0.65594	-0.67905	-0.77233	-0.78319	0.313036	-0.039	-0.27404	-0.18053	-0.48275	-0.2895	-0.8315	-0.47115	-0.43835
0.030834	-0.33017	0.299341	0.175958	-0.62856	-0.56742	-0.91367	-1.00458	-1.21676	0.376342	-0.10604	-0.27031	-0.39193	-0.75301	-0.61828	-0.70363	-0.95335	-1.06404
-0.17948	0.128782	0.050697	0.008886	0.240353	0.322497	0.412406	0.369354	0.59195	-0.23947	-0.09475	0.334219	0.289469	0.526132	0.424893	-0.01405	0.409855	0.599685
0.433749	0.272062	-0.70581	1.0593	1.12921	-0.70581	1.53999	1.55443	1.39261	0.420192	0.322645	-0.74284	1.87823	1.89458	-0.74284	2.24185	1.37773	2.11828
-0.05621	0.120745	-0.06454	-0.40602	-0.33243	-0.22128	-0.32741	-0.35229	-0.40295	-0.22317	0.079858	0.143316	-0.43134	-0.42587	-0.35674	-0.47218	-0.56228	-0.58966
-0.12026	0.339521	-0.21926	-0.65164	-0.04973	-0.68167	-0.52031	-0.55822	-0.60196	-0.5807	0.35773	0.222973	-0.46671	-0.09488	-0.37591	-1.26369	-0.30971	-1.24892
0.039412	0.041148	-0.08056	3.78931	3.83794	3.6025	4.72684	4.58372	4.80424	-0.35578	-0.25189	0.607666	4.04636	3.95545	3.83437	4.75093	4.66157	4.89857
-0.06329	0.053876	0.009419	-0.92225	-0.83303	-0.64804	-1.15869	-1.27615	-1.16631	-0.04182	-0.02843	0.070246	-0.87474	-1.00417	-0.86819	-1.08124	-1.27483	-1.37428
-0.17231	0.034546	0.137761	0.458817	0.307678	0.477945	0.716845	0.780462	0.75423	0.143408	-0.02885	-0.11456	0.099737	0.04289	0.238613	0.746217	0.52531	0.34502
-0.00139	-0.01317	0.014559	-0.69553	-0.88599	-0.35455	-1.03598	-1.34241	-1.14765	0.023302	-0.12858	0.105274	-0.78433	-1.08561	-0.56402	-0.80242	-1.39134	-0.9796
-0.02875	0.16154	-0.13279	-0.01136	-0.18171	-0.06792	-0.18019	-0.45493	-0.36076	0.093991	-0.06259	-0.0314	-0.19979	-0.50702	-0.28128	-0.08038	-0.41137	-0.5175
0.124211	-0.02767	-0.09654	-0.11994	-0.40373	-0.16702	-0.22403	-0.43753	-0.26072	0.10772	-0.04697	-0.06075	-0.01311	-0.27196	-0.18489	-0.11048	-0.36211	-0.26616
0.15209	-0.2619	0.109814	0.660938	0.13406	0.144553	0.198988	0.289523	0.180679	0.239222	-0.0722	-0.16702	0.290354	0.166758	0.154038	0.390229	0.182426	0.25777
-0.11139	0.0193	0.092094	1.53217	1.99703	1.54502	2.15405	2.23224	2.08106	-0.03787	0.002021	0.035851	1.34423	1.84095	1.36115	1.94471	1.91737	1.95688
-0.15792	-0.47661	0.634527	0.071965	-0.252	-0.25509	0.08739	0.207224	0.121056	0.400899	-0.15911	-0.24179	-0.0251	-0.07774	-0.19811	0.351633	0.2579	0.1809
0.099926	0.144702	-0.24463	-0.0331	-0.20602	-0.28897	-0.45875	-0.21181	-0.57233	0.098471	0.190034	-0.28851	-0.28238	-0.38197	-0.50507	-0.84885	-0.35332	-0.51617
0.007569	0.250446	-0.25802	-0.45315	-0.16668	-0.21343	-0.19025	-0.07778	-0.34777	-0.13874	0.113994	0.02475	-0.31279	0.023914	-0.27534	-0.25863	0.012941	-0.25962
0.030159	-0.19888	0.168724	0.086308	-0.21296	-0.12376	-0.20076	-0.45847	-0.14223	0.224017	-0.06942	-0.15459	-0.24807	-0.26453	-0.09743	-0.08622	-0.32046	-0.28061
0.055623	0.046744	-0.10237	-0.07499	0.173584	0.05989	-0.02601	-0.03126	-0.09642	0.069535	-0.10994	0.040406	-0.11494	0.045423	-0.11667	-0.44903	-0.10362	-0.22449
-0.00234	0.019882	-0.01754	-0.0684	0.223247	0.091922	0.107665	0.237291	0.036159	0.052084	0.507851	-0.55994	0.861737	0.310813	0.477973	0.70504	0.033181	-0.22492
0.047407	-0.28145	0.234041	0.323703	-0.31168	-0.42739	-0.27104	-0.27912	-0.28802	0.500987	-0.10721	-0.39377	-0.19875	-0.44808	-0.3544	0.285308	-0.02186	-0.24874
0.006688	0.134966	-0.14165	-0.46207	-0.48936	-0.90243	-0.56336	-0.73499	-0.94116	0.039286	0.158459	-0.19775	-0.3498	-0.69927	-0.58728	-1.30193	-0.29687	-0.62058
0.077985	-0.06332	-0.01466	-0.77425	-0.63624	-0.56213	-0.79178	-0.88511	-0.92061	0.066742	0.063337	-0.13008	-0.74548	-0.7937	-0.6617	-1.0383	-0.91532	-0.96884
-0.21621	-0.19984	0.416045	-0.25098	-0.1753	-0.42742	-0.602	-0.20837	0.173633	0.0556	-0.17645	0.120852	0.221922	-0.11886	-0.04723	-0.52375	-0.35127	-0.03792
0.030648	-0.06807	0.037422	0.11861	0.37949	0.324609	0.576526	0.523944	0.598659	-0.15806	-0.05922	0.217279	0.267435	0.4226	0.379066	0.110048	0.505325	0.463188
0.759707	-0.37985	-0.37985	-0.37985	0.512283	-0.37985	0.573038	2.21811	0.686504	0.303403	-0.85963	0.556225	0.162146	-0.85963	0.088284	0.713685	0.832991	-0.85963
-0.17751	-0.00816	0.185661	-0.66206	-0.66223	-0.43007	-0.801	-0.83845	-0.82287	-0.05123	-0.02291	0.074143	-0.59786	-0.62479	-0.53743	-0.49474	-0.77675	-0.90457
0.064472	0.088238	-0.15271	-0.40186	-0.42504	-0.28011	-0.5572	-0.54154	-0.53615	-0.11271	-0.02798	0.140696	-0.41238	-0.5751	-0.39413	-0.80799	-0.60618	-0.69119
0.130742	-0.14004	0.009302	-0.38418	-0.52368	-0.45608	-0.76742	-0.91026	-0.94514	0.185773	-0.16277	-0.023	-0.51989	-0.61763	-0.58755	-0.5645	-0.8505	-0.95536
0.194578	0.327467	-0.52204	0.586779	0.297606	0.260537	0.749047	0.395542	0.576832	-0.01835	0.143742	-0.12539	0.244773	0.715562	0.742459	0.929488	0.558654	0.538128
0.021029	-0.0965	0.075471	-0.12783	-0.16525	0.186192	-0.09388	-0.32607	0.015831	-0.04363	-0.012	0.055632	-0.00112	0.103285	0.232978	-0.10259	0.03066	0.22128
0	0	0	1.13717	0	0	0	2.59796	2.42668	-0.47195	-0.47195	0.943901	-0.47195	0.431366	0.475961	0.51932	1.64861	0.699995
0.058872	0.009349	-0.06822	-0.33689	-0.76913	-0.76998	-1.09009	-1.07588	-1.25794	0.118794	0.015401	-0.1342	-0.91095	-1.08073	-1.03554	-1.11734	-1.43865	-1.42232
0	0	0	0	0.892137	0	0	1.1786	0	0	0	0	0	0	0	0	0	0
-0.12177	0.210622	-0.08885	-0.23268	-0.27688	0.106333	-0.21342	-0.32028	-0.18058	0.140086	-0.08929	-0.05079	-0.38594	-0.43018	-0.3273	-0.06557	-0.42415	-0.26355
0.14905	-0.36484	0.215795	0.410276	-0.29238	-0.31924	-0.20304	-0.24715	-0.1208	0.32336	-0.07112	-0.25224	0.221722	-0.07321	0.035795	0.039742	-0.03754	0.23224
0.149458	0.031288	-0.18075	0.016464	0.166916	0.038144	0.155786	0.063996	0.212002	0.19443	-0.14754	-0.04689	-0.15645	-0.07696	-0.17831	0.266423	0.111946	0.161002
-0.11132	0.128439	-0.01712	-0.30142	-0.20531	-0.10998	-0.31643	-0.14262	-0.24349	0.019869	0.087573	-0.10744	-0.33912	-0.13021	-0.45335	-0.69014	-0.31925	-0.27497
0	0	0	1.13717	0.892137	0	1.5218	0	0	-0.35516	0.710322	-0.35516	0.666613	0.548156	1.8825	0.63611	1.33746	-0.35516
-0.1691	0.068541	0.100561	0.215307	0.210892	0.294811	0.616405	0.390434	0.573059	-0.05957	0.011539	0.048028	0.414136	0.479336	0.431576	0.234922	0.744791	0.622172
0.102165	-0.24199	0.139822	-0.21767	-0.76162	-0.8109	-0.80043	-1.09511	-1.25296	0.336528	-0.04593	-0.2906	-0.73202	-1.07676	-0.68528	-0.88478	-1.51277	-1.22333
0.07719	-0.18183	0.104641	0.216208	0.066407	-0.12191	0.156729	0.22115	0.094454	-0.01341	0.102394	-0.08898	0.2014	0.113326	-0.04601	-0.0172	0.047865	0.28368
0	0	0	0	0.892137	0.967243	0.952892	2.59796	0	-0.47195	-0.47195	0.943901	0.549823	-0.47195	0.475961	-0.47195	1.97823	-0.47195
-0.07498	-0.1366	0.211574	0.62055	0.601084	0.647573	0.94828	0.877255	0.884229	-0.00574	-0.17983	0.185568	0.846168	0.801443	0.805338	1.13932	0.95829	0.908525
-0.06674	0.154728	-0.08799	-0.2311	0.324998	0.149364	0.050333	0.17749	0.180697	-0.13557	0.167031	-0.03146	0.053967	0.338664	-0.02173	0.08021	0.245792	0.224028
-0.02462	0.016654	0.007965	-0.52819	-0.44549	-0.5326	-0.45799	-0.48565	-0.49639	-0.00887	-0.00442	0.013292	-0.53654	-0.4418	-0.49473	-0.57137	-0.40397	-0.50542
0.065974	0.049609	-0.11558	-0.31675	-0.18008	0.054843	0.003414	-0.13936	0.005801	-0.11385	-0.03726	0.151113	-0.07612	-0.2068	-0.02231	-0.37605	-0.11503	0.03677
-0.04147	0.072009	-0.03054	-0.421	-0.30278	-0.29473	-0.21511	-0.14217	-0.16029	-0.04121	-0.07219	0.113406	-0.28015	-0.12772	-0.20032	-0.32307	-0.22506	-0.34128
-0.72105	0.106072	0.614979	1.17448	-1.86061	-0.89337	0.068137	-1.86061	-0.18783	0.664968	-0.50767	-0.1573	1.04792	0.279281	-0.62524	1.21921	-1.57315	0.236802
0.123495	-0.30606	0.182569	-0.10612	-0.59843	-0.00942	-0.37233	-0.80371	-0.56538	0.12094	-0.13829	0.017349	-0.20069	-0.78858	-0.33711	-1.2115	-0.88525	-0.29665
-0.05709	0.085547	-0.02846	1.0983	1.4969	0.960916	1.31383	1.61577	1.41841	-0.24033	0.178574	0.061758	1.20739	1.78179	1.37037	0.872284	1.58768	1.57319
-0.17891	0.238313	-0.0594	-0.22289	-0.03587	-0.4277	-0.654	0.237115	0.286364	-0.26782	0.418479	-0.15066	0.042238	0.568457	0.000847	-0.12943	0.692153	0.423186
-0.18011	0.152164	0.027947	1.24167	1.71624	1.04983	1.52805	1.64849	1.65213	-0.41481	0.13549	0.279324	1.27423	1.93047	1.42399	0.650437	1.58451	1.34619
-0.31095	0.158255	0.1527	0.867937	1.43037	0.710717	1.25743	1.09149	1.27609	-0.54847	0.156062	0.392412	0.815697	1.68871	1.10907	-0.01759	1.1653	0.488364
0.094881	-0.05609	-0.03879	-0.20543	-0.24845	-0.31833	-0.49763	-0.41837	-0.48907	0.05361	-0.0668	0.013194	-0.4706	-0.34538	-0.42272	-0.36947	-0.55903	-0.55509
-0.00962	0.068022	-0.05841	-0.43084	-0.47412	-0.31648	-0.8007	-0.75898	-0.98741	-0.00288	0.014544	-0.01167	-0.61721	-0.66542	-0.5976	-0.51336	-0.8582	-0.85039
0.003496	0.096542	-0.10004	-0.84486	-0.49025	-0.30641	-0.53801	-0.73013	-0.48463	0.000489	0.025512	-0.026	-0.27746	-0.24635	-0.23687	-0.54669	-0.15413	-0.38248
-0.10522	0.013496	0.091729	0.057099	0.100542	0.415201	0.448375	0.349433	0.572216	0.045262	-0.20121	0.155946	0.321423	0.239658	0.466378	0.623382	0.540363	0.717202
0	0	0	1.13717	2.61719	1.54112	2.50557	3.76932	2.42668	0	0	0	2.35661	1.45456	1.51509	0	2.71832	3.46274
0.022885	0.078896	-0.10178	1.56411	2.09594	1.34189	2.23966	2.39008	2.26503	-0.12345	0.153139	-0.02969	1.63499	2.32961	1.58793	2.15356	2.43112	2.09272
-0.0307	0.137821	-0.10712	-0.70787	-0.41399	-0.6548	-0.51092	-0.54524	-0.6156	-0.09763	0.06484	0.032795	-0.59348	-0.43775	-0.60739	-0.63594	-0.61739	-0.81556
0.570036	-0.37963	-0.1904	2.75968	2.20415	2.02513	3.30577	3.09077	3.416	1.2381	-1.14455	-0.09355	3.44703	3.91427	3.4672	4.00151	3.90035	4.35962
0.067631	0.04388	-0.11151	0.39696	0.339908	0.185901	0.194615	0.279095	0.260462	0.114858	-0.09187	-0.02299	0.141295	0.243598	0.093578	0.051076	0.239492	0.244463
-0.77056	0.207318	0.563239	0.366618	1.62988	2.17162	0.751247	2.10087	1.65613	0.321081	0.180104	-0.50119	-0.89526	-0.06461	-1.91704	0.069849	-0.22442	0.670955
-0.00249	0.045324	-0.04284	-0.15033	0.047192	-0.1004	-0.23828	-0.29783	-0.01718	-0.08641	0.118319	-0.03191	-0.02975	0.140433	-0.08295	0.119925	-0.09829	-0.20012
0.237127	-0.28239	0.045267	0.415763	0.279743	0.214264	0.439052	-0.1386	-0.25097	0.03184	-0.18259	0.150749	0.30654	-0.12028	0.012241	-0.11981	0.113783	0.047836
-0.15624	-0.00718	0.163425	0.740716	0.272407	0.530605	1.71519	1.15986	1.52908	-0.42534	0.179721	0.24562	0.71339	0.636424	0.569907	1.70907	1.88208	2.1247
0.065806	-0.23219	0.166383	-0.74348	-1.1209	-0.77928	-1.36503	-1.49047	-1.57582	0.102429	-0.08496	-0.01747	-0.8652	-1.3904	-1.03425	-1.82768	-1.53694	-1.42106
0.050095	-0.40956	0.359469	-0.30754	-1.31125	-1.037	-1.46281	-1.5621	-1.89465	0.393347	-0.15361	-0.23974	-0.92464	-1.6164	-1.16689	-1.02318	-1.73179	-1.53458
-0.11657	-0.05221	0.168778	-0.61775	-0.7294	-0.43017	-1.16543	-1.17312	-1.29962	0.0329	-0.07696	0.044063	-0.82125	-0.95214	-0.73373	-0.97867	-1.41469	-1.27394
0.009114	0.001145	-0.01026	-0.22655	-0.23841	-0.33422	-0.11141	-0.30453	-0.22075	-0.10855	-0.0143	0.122856	-0.23824	-0.16887	-0.13482	-0.27944	-0.15177	-0.34897
0.036009	0.132292	-0.1683	-0.36044	-0.47336	-0.30915	-0.40084	-0.69254	-0.65595	-0.09397	-0.01123	0.105197	-0.25589	-0.17837	-0.26991	-0.45398	-0.35632	-0.41029
-0.03044	-0.06568	0.096115	-0.04462	-0.1973	0.043936	-0.06905	-0.32558	-0.12367	0.0532	-0.15215	0.098948	-0.05589	-0.14584	-0.02092	-0.09053	-0.35747	-0.17373
0	0	0	2.20116	0	0	1.92875	0	1.06636	0.420192	0.322645	-0.74284	-0.74284	0.711719	-0.74284	-0.74284	-0.74284	-0.74284
0.227589	-0.3126	0.085016	1.48387	1.04021	1.07761	1.84383	1.42542	1.68035	0.159587	0.138845	-0.29843	1.5268	1.49795	1.41366	2.185	1.61445	2.02246
-0.09373	-0.03527	0.128998	-0.37292	-0.18104	-0.12736	-0.18084	-0.09867	-0.09235	-0.11382	-0.03787	0.151687	-0.35749	-0.30302	-0.27112	-0.41818	-0.21909	-0.27932
0.07056	0.058585	-0.12914	-0.41435	-0.1975	-0.17863	-0.59982	-0.44558	-0.4887	-0.06838	0.014553	0.053829	-0.38015	-0.26724	-0.30076	-0.93591	-0.49868	-0.43892
0.008842	-0.08805	0.079203	-0.58486	-0.23721	-0.32265	-0.70634	-0.60353	-0.65403	-0.03385	-0.08252	0.116375	-0.54323	-0.29934	-0.43378	-0.60934	-0.64709	-0.72533
-0.04568	0.05658	-0.0109	-0.05901	-0.4958	-0.58387	-0.62363	-0.46543	-0.64134	0.198215	-0.00436	-0.19385	-0.51627	-0.53804	-0.78706	-0.67772	-0.4308	-0.4844
0.011625	-0.33175	0.320126	0.043298	-0.54034	-0.42561	-0.62113	-0.41091	-0.81964	0.221403	-0.06069	-0.16071	-0.03021	-0.10359	-0.04706	0.037077	-0.15542	-0.07313
0.045007	0.013612	-0.05862	-0.05965	-0.45818	-0.10128	-0.7927	-0.67188	-0.72087	0.106815	-0.03522	-0.07159	-0.35206	-0.56708	-0.3331	-0.68251	-0.64637	-0.54908
-0.06839	0.115548	-0.04716	-0.43295	-0.31601	-0.11305	-0.65839	-0.62605	-0.66346	-0.14432	0.012131	0.132189	-0.44604	-0.38661	-0.34303	-0.55647	-0.68538	-0.81242
0.188281	-0.00332	-0.18496	-0.5214	-0.31412	-0.26087	-0.39951	-0.55428	-0.34752	-0.06579	-0.08944	0.155228	-0.31641	-0.20934	-0.24408	-0.45769	-0.27021	-0.319
0.023563	-0.00249	-0.02107	-0.6107	-0.53991	-0.59843	-0.67911	-0.58465	-0.78313	-0.00663	0.137001	-0.13037	-0.50713	-0.30225	-0.58178	-0.75922	-0.36489	-0.46599
-0.92291	0.148617	0.774294	-0.17908	-0.15293	-0.07328	-0.42195	-0.56299	-0.89306	0.636441	0.808331	-1.44477	-0.52336	0.571067	-0.19797	0.670092	0.675962	0.442157
-0.01545	-0.09298	0.108434	1.0916	1.08436	0.551712	1.25559	1.42968	1.51894	0.292612	-0.19017	-0.10244	1.46311	1.73959	1.56518	1.93197	1.97516	1.76375
0.12065	0.058821	-0.17947	-0.38245	-0.41032	-0.36534	-0.53179	-0.39014	-0.46952	0.015231	-0.04711	0.031875	-0.60915	-0.59824	-0.29294	-0.82479	-0.52276	-0.75267
0.01193	0.177605	-0.18953	-0.06584	0.10278	0.097678	-0.11551	0.017409	-0.03236	-0.06522	0.065039	0.000179	0.183412	0.1405	-0.07712	-0.23345	0.102713	0.088399
0.158315	-0.08018	-0.07813	-0.32329	-0.49469	-0.44787	-0.86649	-0.81482	-0.85816	0.14038	-0.03259	-0.10779	-0.64475	-0.63666	-0.66497	-0.83531	-0.8761	-1.0162
-0.10299	-0.0685	0.171487	0.26417	0.257942	0.361831	0.536157	0.191263	0.547254	-0.09087	-0.11906	0.20993	0.659605	0.641361	0.665714	0.533145	0.508508	0.789526
0.409085	-0.05773	-0.35135	-0.02011	0.145267	1.01819	1.8358	0.646663	0.458919	-0.02226	-0.77238	0.79464	0.491362	1.26279	1.11827	0.814758	1.74168	1.13388
-0.04721	-0.3215	0.368707	0.989932	1.25967	1.08877	1.57763	1.58198	1.69516	-0.08912	-0.30325	0.392364	1.13129	1.2411	1.07894	1.32305	1.43357	1.55015
0.218315	-0.57145	0.353138	0.521034	-0.11778	-0.13146	-0.02141	-0.2155	-0.37352	0.480703	-0.16031	-0.32039	0.466008	0.175585	0.204876	0.574943	0.004949	0.171374
-0.12091	0.332549	-0.21164	0.402726	0.446874	0.114835	0.588379	0.572472	0.480714	0.074889	-0.08152	0.006635	0.240527	0.699182	0.056284	0.496748	0.553541	0.538955
0	0	0	0	0.892137	0	3.3726	2.26025	3.1142	0.64178	0.514924	-1.1567	0.457218	-0.25339	-0.20879	1.82798	0.535914	0.015242
-0.03025	0.145193	-0.11494	0.117195	0.257098	0.185821	0.164117	0.196302	0.245731	-0.15017	-0.00584	0.156007	0.311874	0.431922	0.381138	-0.08672	0.434006	0.372901
-0.08024	0.2745	-0.19426	-0.12316	-0.10789	-0.44354	-0.15864	-0.26047	-0.37494	-0.08455	0.045475	0.039078	0.31478	-0.21585	-0.2148	-1.1919	0.044281	-0.3182
0.139581	0.06001	-0.19959	1.74162	1.21177	0.839603	2.13626	2.39679	2.08012	0.470641	-0.19397	-0.27667	1.07061	0.93902	1.1885	2.22121	1.69825	1.94161
0.110656	0.044186	-0.15484	-0.08541	0.265107	-0.09394	0.246267	0.050399	0.191201	0.290017	-0.2386	-0.05141	0.448048	0.444618	0.385367	0.641686	0.380368	0.306017
0.086017	0.265283	-0.3513	1.05125	1.04061	0.633307	1.29561	1.41581	1.34645	0.041474	-0.15632	0.114845	1.14717	1.35631	0.91863	1.5384	1.38408	1.38518
-0.20636	-0.15261	0.358974	-0.98302	-0.48338	-0.38394	0.001688	-0.10574	-0.27925	-0.26892	0.116251	0.152674	-0.16677	-0.60525	-0.36766	-0.05057	-0.08039	0.137527
-0.03153	0.041177	-0.00965	-0.50779	-0.44963	-0.429	-0.5236	-0.53167	-0.52717	-0.06749	-0.0321	0.099584	-0.68742	-0.57641	-0.66763	-0.05964	-0.65418	-0.75708
-0.18416	0.130654	0.053509	1.59723	1.8143	1.82782	2.17131	2.18445	2.26284	-0.15667	-0.04343	0.2001	1.67933	1.62963	1.76052	2.4301	2.09314	2.15918
0.077682	-0.20303	0.12535	1.16311	1.36213	1.44977	1.76425	1.46217	1.64479	-0.22238	0.137172	0.085203	1.47226	1.82415	1.82892	1.65147	1.7203	1.93652
-0.03163	-0.21786	0.249485	0.334383	-0.07888	0.001527	-0.115	-0.00265	0.104108	0.045598	-0.11992	0.074323	-0.00893	-0.1875	0.109704	0.25643	0.099426	-0.06476
0.103286	-0.0061	-0.09718	0.555264	0.857341	0.55371	0.665968	0.70944	0.751994	-0.05262	-0.04308	0.095706	0.662866	1.05074	0.745488	0.630611	0.8233	0.809183
-0.10915	0.143574	-0.03443	0.934544	1.30532	0.677796	1.15274	1.25862	1.28139	-0.09129	0.162117	-0.07083	1.25591	1.71006	1.13186	0.863877	1.49399	1.37197
-0.02509	0.20848	-0.18339	0.223076	0.757763	-0.25132	0.686347	0.237789	0.578902	-0.04264	0.060341	-0.0177	0.235463	0.722224	0.327526	-1.11075	0.484658	0.136138
-0.18452	0.161004	0.023516	1.46085	1.88926	1.13814	1.76507	1.93238	1.90636	-0.34147	0.054844	0.286624	1.43008	2.0428	1.56669	1.11131	1.81131	1.5357
-0.31939	0.344941	-0.02555	1.08196	1.57831	0.769681	1.42014	1.61367	1.67887	-0.54008	0.09647	0.443613	1.08379	1.87679	1.22365	0.141523	1.60067	0.850219
-0.08266	-0.05163	0.134291	0.630995	0.704568	0.509563	1.08784	1.18844	1.24572	-0.10292	-0.09716	0.20008	0.710997	0.896837	0.511965	1.21185	1.03649	1.32217
0.296425	-0.03903	-0.25739	0.210273	0.432989	0.092787	0.833691	0.758953	1.02947	0.061062	0.127849	-0.18891	0.473568	0.512005	0.553755	0.995176	0.832169	0.614924
0.160782	0.168689	-0.32947	-0.09623	-0.00688	-0.17298	-0.06618	0.050687	-0.13146	0.090118	0.106218	-0.19634	0.04667	0.188033	0.053683	0.043858	0.217558	0.064022
0.128867	-0.05607	-0.0728	0.164741	0.011651	0.05098	0.242945	-0.02071	0.10241	0.195176	-0.12459	-0.07059	0.189001	0.316484	0.227449	0.581916	0.390039	0.549314
-0.02232	0.049884	-0.02756	-0.73837	-0.68067	-0.38972	-0.89181	-0.9663	-0.90149	-0.104	-0.03107	0.135074	-0.60846	-0.73096	-0.57521	-0.85464	-0.88687	-0.75713
0.056538	-0.05365	-0.00289	-0.58427	-0.56843	-0.5423	-0.91566	-0.93636	-0.97793	0.090833	-0.00217	-0.08866	-0.61802	-0.85039	-0.79549	-0.47499	-0.89357	-0.94653
0.054219	-0.00568	-0.04854	0.157862	0.27069	0.195931	0.249791	-0.03064	0.006115	0.042981	-0.06392	0.020937	0.194929	0.238667	0.216681	0.479912	0.063626	0.103654
0.759707	-0.37985	-0.37985	0.757321	0.512283	0.58739	-0.37985	-0.37985	-0.37985	0.775353	-0.38768	-0.38768	0.634097	0.51564	1.12741	2.18271	1.30494	1.42228
0.180871	0.562618	-0.74349	0.176511	0.457862	0.306358	0.707476	0.943928	0.93263	0.105262	0.358567	-0.46383	0.408473	0.541433	0.547964	1.01258	0.850724	1.04637
-0.4446	-0.4446	0.889197	1.32051	-0.4446	1.09652	0.508294	1.37391	-0.4446	-0.35516	0.710322	-0.35516	1.25876	-0.35516	1.8825	2.21522	0.726324	0.816785
0.119971	-0.43851	0.318537	0.625669	0.096043	0.084746	0.207902	0.208502	0.14246	0.294131	-0.03908	-0.25505	0.342755	0.337354	0.247199	0.616216	0.169693	0.135859
-0.15228	-0.02984	0.182115	0.617373	0.650743	0.446632	1.22588	1.22593	1.36381	0.063349	0.144107	-0.20746	0.898908	1.14344	0.868899	1.72501	1.40976	1.86905
0.759707	-0.37985	-0.37985	1.82131	1.45517	-0.37985	1.54889	1.43865	2.53946	0	0	0	0	1.85243	1.92115	1.98689	2.71832	2.58799
-0.02619	-0.24731	0.2735	0.279494	0.207811	-0.304	0.067027	0.42697	0.086391	0.113717	-0.0804	-0.03332	0.093572	0.17989	-0.1549	0.229787	0.312188	0.125355
-0.02366	-0.01606	0.039725	0.038507	-0.09051	0.102137	-0.57066	-0.41541	-0.58103	0.024923	-0.00106	-0.02386	-0.55259	-0.52993	-0.42864	-0.63603	-0.74848	-0.53087
-0.1382	0.251808	-0.1136	1.53104	1.64625	0.885131	1.5117	1.50663	1.51707	-0.36216	0.10426	0.257904	1.08412	1.40652	1.0412	1.10011	0.972496	1.00066
0	0	0	0	0	0	0	0	0	0	0	0	0	0	0	0	0	1.17195
0.035537	-0.01337	-0.02217	-0.29383	-0.3212	-0.11821	-0.38148	-0.46191	-0.46548	0.043597	0.02209	-0.06569	-0.4679	-0.30181	-0.26784	-0.75488	-0.42792	-0.55064
0.095199	-0.11818	0.022978	-0.87259	-1.18527	-0.96655	-1.51939	-1.48644	-1.70203	0.193515	-0.07691	-0.11661	-1.25833	-1.45442	-1.17144	-1.16902	-1.56228	-1.42391
-0.12053	-0.44603	0.566563	-1.20829	-2.07809	-1.86717	-2.74368	-3.0176	-2.81444	0.146446	0.074259	-0.22071	-2.10701	-2.19088	-2.14306	-2.44003	-2.55398	-2.3651
0.1659	-0.35957	0.193675	0.072792	0.153259	0.072145	-0.18492	-0.08381	-0.14273	0.253149	-0.25837	0.005218	-0.02969	-0.37494	-0.00723	-0.01062	0.020022	0.107934
-0.00857	0.114711	-0.10614	0.254761	0.520845	0.241213	0.396912	0.49786	0.608155	-0.116	0.045792	0.070208	0.235388	0.457259	0.242339	0.545046	0.481245	0.396879
0.017919	0.013235	-0.03115	0.268995	0.474787	0.318304	-0.06595	0.332436	0.161245	-0.03172	0.037248	-0.00553	0.210237	0.414638	0.250614	0.060572	0.302408	0.230224
0.095325	-0.20653	0.111207	0.359535	-0.17902	-0.00123	0.22329	0.212819	0.124543	0.137275	-0.20519	0.067919	0.102789	-0.04005	0.122505	0.056015	0.264995	0.231786
0.061397	-0.39907	0.337669	0.413729	-0.42499	-0.25422	-0.0838	-0.02081	-0.43322	0.316707	-0.00462	-0.31208	0.181054	-0.27703	-0.30569	0.164837	-0.24041	-0.12463
0.014125	-0.083	0.06887	0.428356	0.401435	0.47462	0.471431	0.493377	0.740413	0.000878	-0.12003	0.119153	0.528569	0.578324	0.295116	0.914922	0.63975	0.717333
0.265398	-0.30252	0.037122	0.124683	-0.48657	-0.404	-0.25955	-0.30966	-0.46048	0.275593	0.052228	-0.32782	-0.27072	-0.42474	-0.32138	-0.45862	-0.35134	-0.43202
0.077555	-0.28472	0.207168	0.323855	-0.04693	-0.13507	-0.14281	0.040038	-0.12619	0.165296	-0.05606	-0.10924	-0.11117	-0.23162	-0.24169	-0.12199	-0.21442	-0.15402
0	0	0	1.13717	0.892137	0.967243	0	0	1.06636	0.775353	-0.38768	-0.38768	-0.38768	0.51564	-0.38768	-0.38768	1.30494	-0.38768
-0.073	0.139343	-0.06634	-0.33253	-0.13759	-0.20742	-0.21824	-0.11769	-0.24086	0.045109	-0.00768	-0.03743	-0.46149	-0.28388	-0.36159	-0.13317	-0.16421	-0.41848
0.037653	-0.02101	-0.01664	-0.6582	-0.77882	-0.65533	-1.23237	-1.22437	-1.30702	0.008986	0.039801	-0.04879	-0.77734	-1.03586	-0.8307	-1.04648	-1.20369	-1.18454
-0.0182	0.133889	-0.11569	0.254494	0.562033	0.334904	0.465908	0.464711	0.571017	-0.28741	0.122676	0.164737	0.463688	0.784059	0.490253	0.284116	0.541496	0.48698
0.091931	-0.03569	-0.05624	0.255866	0.406249	0.254342	0.37639	0.322111	0.312962	0.025931	-0.12288	0.096948	0.289133	0.285866	0.116087	0.129898	0.240843	0.243
0.023374	-0.07699	0.053618	0.599059	0.587671	0.333687	0.488514	0.611046	0.654161	-0.02618	-0.09449	0.120666	0.544627	0.566044	0.479666	0.436373	0.648082	0.706941
-0.22692	-0.20195	0.428867	-0.10934	-0.1334	0.122875	0.07974	-0.16365	0.066854	-0.02415	-0.11648	0.140621	0.120113	-0.08276	0.322186	0.366031	-0.22294	0.217287
0.03824	-0.10853	0.070289	-0.06241	0.157744	0.038927	-0.17787	-0.19333	-0.36306	0.05175	-0.13181	0.080062	-0.26856	-0.14203	-0.3024	-0.40571	-0.3651	-0.38997
0.004098	-0.06362	0.059525	0.725381	0.883816	0.569094	1.02812	1.11181	0.913705	0.109063	-0.08818	-0.02088	0.408754	0.631251	0.457666	0.899571	0.680276	0.682255
0.153269	-0.09697	-0.0563	-0.61073	-0.82206	-0.56008	-0.65054	-0.83737	-0.82307	0.206782	-0.03576	-0.17102	-0.7233	-0.76393	-0.70197	-0.72581	-0.87579	-0.78731
0.093022	-0.06376	-0.02927	-0.46288	-0.76868	-0.47963	-1.16893	-1.30713	-1.2697	0.130828	-0.04284	-0.08799	-0.76381	-0.88939	-0.77229	-0.9879	-1.22522	-1.32767
-0.05779	0.218146	-0.16036	-0.55452	-0.28472	-0.47466	-0.5276	-0.5252	-0.50765	-0.13302	0.138155	-0.00513	-0.56069	-0.26196	-0.27235	-0.42289	-0.40687	-0.51476
-0.00067	-0.1634	0.164075	0.216011	-0.2334	-0.34971	-0.68023	-0.38689	-0.90248	0.281187	0.01576	-0.29695	-0.4228	-0.61299	-0.59341	-0.84799	-0.76278	-1.02153
-0.13976	0.1746	-0.03484	-0.97337	-0.66792	-0.73036	-1.23358	-1.0598	-1.15154	-0.0835	0.056541	0.026962	-0.87154	-0.85789	-0.86115	-1.38791	-1.1511	-1.18026
0.13359	-0.22689	0.093298	0.44066	0.321719	0.332285	0.129134	0.194713	0.097776	0.080332	-0.03391	-0.04643	0.231996	0.294797	0.207763	0.026665	0.086698	0.271696
0.072933	-0.43544	0.362506	0.684479	0.194723	0.000954	0.009715	0.149989	0.128364	0.184062	-0.07703	-0.10703	0.094055	0.187006	0.148467	-0.02624	0.027691	0.253234
0.037834	0.06405	-0.10188	0.513118	0.455537	0.294278	0.385657	0.478156	0.258658	0.15612	-0.00329	-0.15283	0.619121	0.497588	0.341057	0.400735	0.423587	0.35411
0.095569	-0.02577	-0.0698	0.526324	0.496753	0.240282	0.208491	0.34718	0.275016	0.09605	0.007354	-0.1034	0.325707	0.400823	0.301735	-0.04005	0.323552	0.140425
-0.17206	-0.48695	0.659002	-0.33774	-1.22482	-0.84692	-1.23171	-1.23489	-1.21211	0.324123	-0.08677	-0.23735	-0.41069	-0.9963	-0.62304	-0.52303	-0.84741	-0.78449
0.14753	0.110148	-0.25768	1.482	1.92853	1.65766	2.11633	2.18121	2.29334	-0.09532	0.179026	-0.08371	1.756	2.17847	1.90966	1.61725	2.34915	2.32348
-0.00066	-0.02086	0.021517	-0.39964	-0.12793	-0.0092	0.026548	-0.09913	0.063742	-0.14662	-0.00094	0.14756	-0.18979	-0.01256	0.03758	-0.15217	-0.09807	-0.22123
0.036533	-0.12915	0.092615	-0.25521	-0.61812	-0.4188	-0.50386	-0.77782	-0.53895	0.177025	-0.07121	-0.10582	-0.25605	-0.55469	-0.48644	-0.55966	-0.66455	-0.5828
0.126294	-0.07727	-0.04903	-0.37903	-0.69628	-0.445	-0.65648	-0.99568	-1.04785	0.173256	-0.02469	-0.14856	-0.60306	-0.7949	-0.67817	-0.64249	-1.11752	-0.99949
-0.0424	-0.04565	0.088047	0.565977	0.718974	0.775709	1.20953	0.930527	1.36136	0.122327	-0.19862	0.07629	0.343259	0.399009	0.510603	0.901709	0.791914	1.18502
-0.0613	0.173666	-0.11237	-0.17749	0.339791	-0.05099	0.571518	0.182492	0.448525	-0.12959	0.211145	-0.08155	-0.06751	0.284911	0.026518	0.538154	0.594788	-0.04561
0.081988	0.002504	-0.08449	0.864392	-0.03471	0.224368	0.585067	1.03011	0.635333	0.31528	-0.01559	-0.29969	0.607946	0.644796	0.426676	0.411675	0.6816	0.6608
0.255903	-0.13125	-0.12466	0.272218	-0.0167	-0.19101	0.137034	0.008127	-0.10577	0.138367	-0.0927	-0.04567	0.065701	0.013115	-0.02986	0.500303	-0.01222	-0.11533
-0.1098	0.095493	0.014309	1.3795	1.74585	1.12294	1.58275	1.72568	1.74505	-0.31003	0.088574	0.221459	1.38304	1.9925	1.49639	0.946182	1.65294	1.46586
-0.25011	0.24218	0.007935	0.873504	1.48636	0.654488	1.16351	1.18083	1.48527	-0.55959	-0.01679	0.576378	0.865655	1.79777	1.17842	0.168913	1.34176	0.516533
0.090321	0.04759	-0.13791	1.10281	1.23778	0.718878	1.03205	1.14837	0.985546	0.050768	-0.08999	0.039218	1.27405	1.44411	1.01621	1.75852	1.78047	1.3855
0.061042	-0.12901	0.067973	0.4654	-0.03271	-0.36201	0.004438	0.251127	0.044416	0.266787	0.020734	-0.28752	-0.12452	-0.17126	-0.40276	-0.03759	-0.06508	-0.11621
0.230617	-0.05945	-0.17117	0.731063	0.700246	0.403367	1.0038	1.07701	0.869776	0.216984	0.101652	-0.31864	0.527903	0.725562	0.515683	0.587644	1.13235	0.96246
0.056135	0.205343	-0.26148	-0.31185	-0.16482	-0.08206	-0.11154	-0.18908	-0.18513	-0.00639	0.026056	-0.01966	-0.0647	-0.16148	0.104525	-0.06907	-0.24314	-0.18011
0.144072	-0.55796	0.413883	0.393604	-0.86835	-0.10463	-0.05532	-0.33106	-0.2336	0.471749	-0.24269	-0.22906	0.0514	-0.72122	-0.21911	-0.48982	-0.25866	0.098403
0.529827	-0.10788	-0.42195	-0.29471	0.652561	0.112545	-0.29083	0.487789	-0.08757	-0.92143	0.416815	0.504616	0.201338	1.23402	0.443209	1.40864	1.23906	1.31966
-0.03046	0.070205	-0.03974	-0.80506	-0.65767	-0.46701	-1.33483	-1.12494	-1.23313	0.008358	0.060555	-0.06891	-0.90817	-0.85805	-0.8542	-1.32325	-1.248	-1.33477
-0.11074	0.15036	-0.03962	-0.38094	-0.18897	-0.0887	-0.64054	-0.51107	-0.43066	-0.14223	0.081119	0.061112	-0.4276	-0.47736	-0.48046	-0.79722	-0.72901	-0.50024
0.144029	-0.90847	0.764439	0.964621	0.081023	-0.02982	0.925687	0.636618	0.429081	0.44167	-0.20418	-0.23749	0.515733	0.192228	0.220442	1.51095	0.547431	0.636015
0.152602	0.019399	-0.172	0.507555	0.463743	-0.13472	0.459345	0.475221	0.349603	0.282979	-0.1215	-0.16147	0.177261	0.399993	0.14767	0.662951	0.191123	0.633112
-0.06602	0.07253	-0.00651	-0.91155	-0.85265	-0.86544	-1.23697	-1.26306	-1.30519	-0.02642	0.027813	-0.0014	-1.103	-1.09047	-1.01531	-1.35713	-1.2322	-1.41326
0.10751	0.053895	-0.1614	-0.45532	-0.35863	-0.47004	-0.5141	-0.38039	-0.5207	0.081725	0.013994	-0.09572	-0.49982	-0.35864	-0.31576	-0.39816	-0.50852	-0.61464
0.126368	0.029302	-0.15567	-0.36003	-0.25735	-0.35133	-0.40731	-0.40316	-0.43631	-0.08272	0.18153	-0.09881	-0.4456	-0.29947	-0.27598	-0.5731	-0.43404	-0.56628
0.798117	-1.40647	0.608351	1.40037	-1.40647	-0.43922	-0.45358	-1.40647	0.691959	0.138335	-0.59467	0.456331	-1.66015	-1.66015	-0.71224	-0.08684	-0.57866	-1.66015
-0.0032	-0.56235	0.565546	-0.01194	-0.6792	-0.38671	-0.71438	-0.95825	-0.92417	0.284372	-0.20648	-0.07789	-0.1068	-0.59988	-0.22731	-0.03625	-0.91709	-0.45092
0.155654	-0.15014	-0.00552	0.328902	0.117366	0.123941	0.327446	0.308187	0.24965	0.143745	-0.07038	-0.07337	0.220407	0.094685	0.105226	-0.02066	0.038664	0.282415
-0.14238	0.147134	-0.00475	0.093619	0.290217	0.227904	0.468116	0.385556	0.56474	-0.27141	0.043104	0.228307	0.41716	0.396476	0.4024	0.107527	0.438419	0.636037
0.033279	0.08078	-0.11406	-0.26789	-0.43426	-0.38994	-0.80034	-0.47094	-0.68168	-0.02781	0.089092	-0.06128	-0.55584	-0.49855	-0.55429	-1.24025	-0.60891	-0.64691
-0.07872	0.037904	0.040814	-0.09657	0.151262	0.126763	0.165062	0.413812	0.20671	-0.01751	-0.02198	0.039491	0.171792	0.58142	0.158142	0.30517	0.27664	0.498144
-0.07982	0.22813	-0.14831	-0.53094	-0.29992	-0.33267	-0.64524	-0.44962	-0.49762	-0.11806	0.067707	0.050352	-0.50664	-0.20372	-0.46505	-0.3927	-0.32503	-0.44767
-0.02497	0.095213	-0.07024	-0.39199	-0.33736	-0.40357	-0.39189	-0.39301	-0.29377	-0.11838	0.059388	0.058996	-0.59553	-0.45402	-0.52184	-0.37589	-0.4599	-0.61682
-0.01156	0.192208	-0.18064	0.13132	0.323227	0.253525	0.293283	0.329884	0.297389	-0.15508	0.075265	0.079812	0.034497	0.133202	0.074528	0.244204	0.266013	0.063916
0.110664	-0.27551	0.164841	-0.13552	-0.55739	-0.59601	-0.5405	-0.39112	-0.54834	0.140603	-0.17104	0.030437	-0.63267	-0.88393	-0.55607	-0.37486	-0.52739	-0.30579
-0.06373	-0.10075	0.164476	-0.13394	-0.52701	-0.2979	-0.36909	-0.53836	-0.60434	0.080936	-0.06463	-0.01631	-0.40078	-0.78219	-0.1888	-0.22465	-0.76359	-0.40253
0.079897	0.018676	-0.09857	-0.02804	0.229593	-0.32014	0.143223	0.231369	-0.02916	0.096503	-0.10053	0.00403	-0.16351	0.25686	-0.13114	0.08388	0.146872	-0.01703
0.221596	-0.22976	0.008167	-0.3911	-0.97403	-0.65294	-0.84064	-1.05575	-0.96704	0.270306	-0.02918	-0.24113	-0.48788	-0.84787	-0.57589	-0.87481	-0.95154	-0.79995
-1.74827	1.02095	0.727322	0.787285	0.396983	0.781679	0.977363	0.849694	0.945654	0.06986	-1.09317	1.02331	-0.0714	2.18535	2.6159	1.21477	-0.01168	2.66508
0.038007	-0.01207	-0.02594	-0.82154	-0.62512	-0.55949	-1.2807	-1.39001	-1.39421	0.021482	-0.03271	0.011228	-0.751	-0.83792	-0.79603	-1.18442	-1.33572	-1.36706
-0.02179	-0.0921	0.113893	2.819	2.72413	1.92717	2.92163	3.17762	2.74609	-0.19047	-0.06254	0.253015	1.92124	2.0254	1.33943	2.31497	2.02752	1.72169
0.116408	-0.21245	0.09604	2.57958	2.52089	1.74281	2.55945	2.93429	2.40474	-0.33177	-0.02258	0.354348	1.63165	1.78536	1.19254	2.05393	1.7903	1.44571
-0.04804	-0.05428	0.102311	0.026506	0.170715	0.165603	-0.6535	-1.59974	0.112408	-0.31782	-0.02783	0.345656	-0.10908	-0.27724	-0.12639	-0.45641	-0.37259	-0.72377
-0.11752	0.145071	-0.02755	0.365278	0.828123	0.216412	0.214228	0.560175	0.120964	-0.22154	0.05637	0.16517	0.012067	0.442027	-0.09041	0.051251	-0.05955	-0.4527
0.114309	-0.04429	-0.07002	-0.67492	-1.05638	-0.9035	-1.42637	-1.57342	-1.61787	0.206986	-0.08548	-0.12151	-1.04689	-1.3438	-1.1633	-1.30233	-1.74128	-1.77413
-0.13307	0.083958	0.049108	-0.34534	-0.36436	-0.21077	-0.38099	-0.40795	-0.39658	-0.09088	-0.06923	0.160114	-0.36606	-0.38119	-0.22104	-0.62635	-0.53034	-0.33287
-0.03429	0.010245	0.024047	-0.40256	-0.1266	0.016836	-0.05868	-0.20125	-0.08348	-0.1678	-0.0182	0.186005	-0.01482	-0.08469	0.161524	-0.05588	0.078902	0.056809
0.154942	0.025086	-0.18003	0.416734	0.785652	0.443351	0.650868	0.703119	0.732833	-0.02654	0.08504	-0.0585	0.581901	0.924876	0.53662	0.388495	0.736766	0.706417
0.026945	0.007772	-0.03472	0.720706	0.7398	0.518719	0.814447	1.06397	0.886266	-0.01017	0.050353	-0.04019	0.683715	0.901174	0.579689	0.956857	1.07152	0.843831
-0.12862	0.174257	-0.04564	0.042909	0.426161	0.031832	0.249157	0.369855	0.338909	-0.07423	0.079734	-0.00551	0.172651	0.389054	0.168756	0.187971	0.384918	0.148943
0.066908	-0.00131	-0.0656	-0.16191	-0.15595	-0.2449	-0.59771	-0.32812	-0.62846	0.090659	-0.05025	-0.04041	-0.22282	-0.46902	-0.33354	-0.91438	-0.45746	-0.4522
0.061083	-0.10214	0.041061	-0.36742	-0.60311	-0.21689	-0.83955	-1.03892	-1.01024	0.119291	-0.10771	-0.01158	-0.478	-0.76845	-0.40962	-0.93201	-1.12183	-0.89913
-0.00204	0.058772	-0.05673	-0.46512	-0.24885	-0.17257	-0.71155	-0.74314	-0.81773	0.000127	-0.0397	0.039576	-0.21789	-0.24709	-0.22374	-0.54674	-0.66209	-0.61102
0.734199	-1.034	0.299798	1.77284	-1.034	-1.034	0.894751	-1.034	-1.034	0.303403	-0.85963	0.556225	0.754294	0.04369	-0.85963	-0.85963	0.832991	-0.85963
0	0	0	0	0	0.967243	0	0	0	0	0	0	0	0	0	0	0	0
0.083173	0.030203	-0.11338	-0.17687	-0.51749	-0.4657	-0.43181	-0.66504	-0.63965	-0.0134	0.033296	-0.01989	-0.39199	-0.52252	-0.42848	-0.42896	-0.62889	-0.81508
-0.03663	-0.54371	0.580338	1.00337	0.584944	0.420888	0.468335	0.771304	0.487192	0.305977	0.071887	-0.37786	0.786972	0.890628	0.70572	0.618403	0.775277	0.922789
0.000768	-0.15866	0.157889	1.41125	1.28475	1.11633	1.34806	1.30871	1.47946	-0.06028	-0.20993	0.270209	1.19711	1.21596	1.12499	1.22356	1.35815	1.40516
0.033412	0.037708	-0.07112	0.048643	0.275937	0.156233	0.449467	0.342504	0.485434	-0.18304	-0.031	0.214039	-0.00268	0.276814	0.133928	-0.21009	0.226944	0.01906
-0.23786	-0.39954	0.637401	-1.37742	0.457604	0.163702	1.12815	-1.37742	-0.31106	0	0	0	2.03254	0	0.947912	1.98689	2.71832	2.58799
0.164512	-0.18065	0.016142	-0.49267	-1.02837	-0.98388	-1.40725	-1.5618	-1.65994	0.334292	-0.03548	-0.29881	-0.88793	-1.27082	-1.23283	-1.23681	-1.52705	-1.69726
-0.03908	-0.02935	0.068425	-0.35208	-0.35832	-0.41042	-0.40077	-0.32582	-0.43732	0.111158	-0.07327	-0.03789	-0.39589	-0.33397	-0.44341	-0.2358	-0.22919	-0.40438
-0.00323	0.050146	-0.04692	-0.12934	0.116507	-0.4626	0.173555	0.306407	0.248584	-0.06409	0.021623	0.042464	-0.13301	-0.00984	-0.31359	0.030109	0.162939	-0.05837
0.079413	-0.64048	0.561069	0.285929	-0.73036	-0.30886	-0.37318	-0.64129	-0.62897	0.311493	-0.12013	-0.19136	-0.07498	-0.48947	-0.17137	-0.22145	-0.62102	-0.09544
-0.02299	0.145219	-0.12223	-0.66046	-0.57717	-0.50962	-0.64776	-0.40777	-0.63414	0.119181	-0.07772	-0.04146	-0.55639	-0.5709	-0.38008	-0.90365	-0.65819	-0.73557
-0.00342	-0.04832	0.051745	-0.49166	-0.58019	-0.37827	-0.32626	-0.62097	-0.53351	0.087082	-0.06385	-0.02324	-0.42455	-0.51993	-0.53308	-0.31677	-0.58841	-0.6191
-0.37137	0.377155	-0.00579	1.14634	1.73414	0.892189	1.59764	1.67808	1.83274	-0.32525	-0.06482	0.390066	0.985767	1.82055	1.3952	0.10521	1.64884	0.842849
-0.15332	0.156706	-0.00339	1.51469	1.91994	1.21524	1.82273	1.9765	1.94956	-0.31492	0.087253	0.227665	1.46314	2.0958	1.64177	1.15444	1.87519	1.68101
0.425722	-0.26389	-0.16183	0.187869	-0.65292	-0.5476	-0.35417	-0.01772	-0.5104	0.594176	-0.08763	-0.50654	-0.13074	-0.02343	-0.53065	-0.11393	-0.09867	-0.42456
-0.0452	-0.15681	0.202011	-0.38441	-0.50441	-0.5977	-1.24204	-0.88557	-1.07457	0.176358	0.027406	-0.20376	-0.72636	-0.7416	-0.76577	-0.87166	-0.87431	-1.17985
0.036038	-0.07201	0.035971	0.037446	-0.08864	0.067853	-0.57607	-0.48914	-0.60338	0.070438	-0.07668	0.006237	-0.1151	-0.46136	-0.21304	-0.67758	-0.68618	-0.79316
-0.03819	0.033426	0.004761	0.380604	0.28997	0.248656	0.435761	0.389931	0.503776	0.095749	-0.03607	-0.05968	0.379695	0.567399	0.390766	1.00917	0.674642	0.666692
-0.01351	-0.02212	0.035632	-0.14599	-0.45297	-0.52655	-0.61077	-0.21171	-0.53277	0.215091	0.037285	-0.25238	-0.59126	-0.56949	-0.62755	-0.68977	-0.61894	-0.53776
0.072869	0.047752	-0.12062	0.168886	0.103715	-0.17778	-0.26109	0.232577	0.014004	0.067828	0.034145	-0.10197	-0.06861	0.094291	-0.05294	-0.41788	0.050137	-0.08915
0.759707	-0.37985	-0.37985	-0.37985	1.05942	-0.37985	-0.37985	1.43865	0.686504	0	0	0	1.61392	0.903317	0.947912	0.991271	1.08149	1.80995
0.026532	-0.08643	0.059901	-0.01526	-0.3293	-0.38778	-0.67221	-0.43564	-0.64868	0.198534	-0.04438	-0.15416	-0.24899	-0.50276	-0.48259	-0.51168	-0.57711	-0.65999
-0.08265	-0.33671	0.419359	0.260982	-0.38031	-0.38337	-0.46205	-0.36615	-0.47783	0.385113	-0.08695	-0.29816	-0.09384	-0.18744	-0.22316	0.177377	-0.34465	-0.20129
1.02118	-1.518	0.496821	3.59412	3.58554	2.66722	4.11599	4.36769	4.51662	-0.05176	-0.14931	0.201064	3.73391	4.31687	3.89151	4.65064	4.84821	5.08342
-0.42872	-0.25101	0.679731	0.932553	0.738133	0.552157	0.872263	1.40392	1.24165	0.262196	-0.05344	-0.20876	0.94093	1.45546	1.28132	0.880547	1.48355	1.6436
-0.02117	-0.00889	0.030058	-0.1811	-0.00418	-0.07033	0.053297	-0.49204	-0.21709	-0.05738	-0.09047	0.147849	-0.12296	-0.31903	-0.12582	-0.52945	-0.40601	-0.14606
-0.03704	0.036144	0.000899	0.069958	0.381136	0.184421	0.12575	0.258224	0.299059	0.001462	-0.05821	0.05675	0.175403	0.413519	0.135754	0.272025	0.333652	0.297049
0.013312	-0.44768	0.434369	0.702148	0.454759	0.147073	0.754331	0.851259	0.465632	0.268077	-0.09075	-0.17733	0.350447	0.463934	0.127482	0.661914	0.476457	0.616191
0.135092	-0.35687	0.221777	0.023779	-0.61161	-0.46817	-0.89442	-0.82876	-0.80504	0.454077	-0.12153	-0.33255	-0.60183	-0.62341	-0.57346	-0.54903	-0.83165	-0.6229
-0.06613	0.054017	0.012108	0.57697	0.698823	0.323532	0.757524	0.754382	0.748764	-0.13684	-0.03436	0.171197	0.720984	0.85636	0.663447	0.542877	0.761556	0.583597
0.321402	-0.71033	0.388932	1.58055	1.13497	0.916985	1.92634	1.68002	1.64797	0.207395	-0.05706	-0.15033	1.57572	1.37522	1.52086	1.77856	1.94185	2.04868
-0.52914	0.119532	0.409611	0.362223	0.812292	1.11516	1.22163	1.2214	1.16054	-0.15729	-0.30013	0.457421	0.184339	0.310963	0.703357	0.948817	0.956741	0.962898
0.137724	-0.1832	0.04548	0.072226	-0.59283	-0.34169	-0.64088	-0.71097	-0.72934	0.326357	-0.13779	-0.18857	-0.44491	-0.8072	-0.55389	-0.55126	-0.8417	-0.66478
0.027131	-0.54553	0.518398	0.734306	0.364996	0.228277	0.729264	0.766543	0.746777	0.307583	-0.0298	-0.27779	0.665198	0.618757	0.785077	1.18964	0.768754	1.12793
-0.1294	-0.01664	0.146032	-0.5756	-0.95373	-0.61236	-1.39983	-1.39824	-1.40787	0.223566	-0.12946	-0.09411	-1.10248	-1.22379	-1.03379	-0.80495	-1.54178	-1.33787
0.094919	-0.22376	0.128845	0.464531	0.087827	-0.03344	0.555737	0.360419	0.282563	0.025757	-0.06114	0.035383	0.238369	0.367265	0.198033	0.938906	0.493055	0.77242
0.088258	-0.08065	-0.00761	-1.73656	-1.70893	-1.71537	-2.12233	-2.05297	-2.158	0.174233	-0.08081	-0.09343	-1.73737	-1.89678	-2.03982	-1.66228	-2.23072	-2.10004
-0.1059	0.136915	-0.03102	-0.94823	-0.68735	-0.53198	-1.2744	-1.24945	-1.2859	-0.12675	-0.00447	0.131219	-0.96249	-0.85995	-0.84486	-1.18629	-1.32872	-1.45326
0.101978	0.08284	-0.18482	0.314946	0.180568	0.192736	0.413489	0.364316	0.670199	0.079704	0.280721	-0.36042	0.446679	0.62901	0.564723	0.878144	0.814193	0.716476
-0.13969	0.11774	0.021955	0.418714	0.657958	0.509857	0.557799	0.858636	0.839166	-0.00234	0.166976	-0.16464	0.49613	0.793929	0.586942	0.685351	0.861088	0.847274
0.030458	-0.01398	-0.01648	-0.17144	-0.10438	0.21341	-0.01361	-0.26774	-0.08638	-0.11221	-0.03717	0.149382	0.094216	-0.09986	0.114854	0.030202	-0.28053	-0.24573
0.011182	0.151504	-0.16269	-0.53371	-0.21759	-0.15298	-0.31034	-0.2978	-0.25727	-0.19583	0.200949	-0.00511	-0.26748	0.054044	-0.20923	-0.61228	-0.28923	-0.29746
-0.02261	0.025819	-0.00321	-0.38002	-0.18519	-0.21217	-0.25267	-0.43685	-0.33787	-0.08931	-0.00413	0.093441	-0.26767	-0.16447	-0.20585	-0.35631	-0.24986	-0.3049
-0.01629	-0.1237	0.139987	1.01602	0.997705	0.925915	1.13438	1.36772	1.29461	0.014163	-0.13456	0.120399	0.842243	0.887156	0.693418	1.0694	0.981932	1.20126
0.02257	-0.11501	0.092444	0.194854	-0.25592	-0.09472	-0.17676	-0.52053	-0.19213	0.252746	-0.20812	-0.04463	-0.02434	-0.18179	-0.06995	0.157559	-0.21982	-0.02979
0.074723	-0.10754	0.032815	0.160045	-0.34726	-0.48203	-0.43261	-0.40589	-0.44053	0.207747	0.134539	-0.34229	-0.08717	-0.21098	-0.19207	0.033737	-0.47777	-0.26985
-0.09784	0.129993	-0.03215	-0.27137	-0.07017	0.078565	-0.13227	-0.27781	-0.16005	-0.0698	-0.0446	0.1144	-0.07708	-0.08778	0.032647	-0.26565	-0.11454	-0.01872
-0.09632	0.106726	-0.0104	-0.78631	-0.46422	-0.48484	-0.95945	-0.95015	-1.00223	-0.03784	0.018133	0.019709	-0.67434	-0.64952	-0.66002	-0.94969	-0.94001	-1.13064
0.242973	-0.3443	0.101332	-0.05318	-0.872	-2.93103	-0.17093	-0.45753	-2.37372	0.3523	-0.32535	-0.02695	-0.18064	-0.51161	-0.6649	-1.04349	-1.08383	-0.41013
0.040812	-0.17026	0.129443	-0.02247	-0.83597	-0.37081	-0.64914	-0.76909	-0.73621	0.178286	-0.16625	-0.01204	-0.82029	-1.17376	-0.64306	-0.65004	-0.84989	-0.6256
0.006752	0.056524	-0.06328	-0.9854	-0.81809	-0.52513	-0.80226	-1.04927	-0.8576	-0.11903	-0.01374	0.132776	-0.94438	-0.88984	-0.72916	-0.92081	-1.08447	-1.187
-0.03493	-0.41938	0.454306	-0.07231	-0.8828	-0.70617	-1.36273	-1.32292	-1.60042	0.29569	-0.14239	-0.1533	-0.92929	-1.39774	-1.14352	-1.3792	-1.70243	-1.61753
-0.04269	0.030946	0.011745	0.017401	-0.13532	-0.0121	-0.53504	-0.47319	-0.59918	0.027285	0.017664	-0.04495	-0.24823	-0.2872	-0.28405	-0.31868	-0.41397	-0.33343
0.312332	0.011658	-0.32399	0.010604	-0.27122	-0.37104	0.416012	0.798745	-0.77205	0.385104	0.143486	-0.52859	0.840862	0.89289	0.171023	0.366925	0.782808	0.400583
-0.73746	0.33981	0.397648	2.01157	2.2316	1.69473	2.54917	2.29229	2.57711	-0.07516	-0.2338	0.30896	1.59037	2.29618	2.23651	2.89718	2.91134	2.59338
0.242236	-0.34959	0.107358	2.22139	2.0284	1.57326	2.57102	2.57783	2.5674	0.282305	-0.10847	-0.17384	2.27591	2.61868	2.00789	3.27694	3.09619	3.16975
-0.04503	0.042826	0.002207	-0.56885	-0.50863	-0.43124	-0.74572	-0.77671	-0.9571	0.055083	-0.03456	-0.02053	-0.61481	-0.81429	-0.59225	-0.69907	-0.83535	-0.67201
-0.05142	0.11324	-0.06182	0.15714	-0.05426	0.376447	0.69907	0.302325	0.405315	-0.03133	-0.18069	0.212029	0.539519	0.298982	0.592267	0.570244	0.258169	0.701856
-0.13544	0.181626	-0.04618	1.1391	1.23958	1.00262	1.66411	1.64623	1.72538	-0.50544	0.187975	0.317469	1.35189	1.24211	1.31072	1.35195	1.40515	1.34722
-0.05457	0.672485	-0.61792	2.7184	2.04551	1.92968	3.00187	2.99331	2.31851	0.473503	-0.11564	-0.35786	2.41399	1.93887	1.88472	2.43103	2.66019	2.84334
0.031607	0.142129	-0.17374	0.025368	0.155434	0.005814	0.067056	0.090982	-0.07382	0.006866	0.01936	-0.02623	0.096027	0.255349	0.068111	0.024515	0.051544	-0.00499
-0.00817	-0.30158	0.309745	0.153274	-0.38788	-0.16406	-0.38283	-0.61618	-0.4835	0.144671	-0.18511	0.040436	-0.22255	-0.76824	-0.45212	-0.83852	-0.93066	-0.77583
0.030566	0.179645	-0.21021	-0.01259	0.464995	0.246649	0.096438	0.304741	0.333557	-0.30001	0.094068	0.20594	0.101998	0.255414	0.225758	-0.57704	0.141021	0.100041
0.180839	-0.02917	-0.15167	-0.04616	-0.00448	-0.29801	-0.86098	-0.62492	-1.34083	0.03327	0.207382	-0.24065	-0.41618	-0.30911	-0.39031	-0.63251	-0.66465	-0.6676
0.051412	-0.00927	-0.04214	0.420785	0.67113	0.576083	0.608231	0.599118	0.701664	0.026696	-0.00836	-0.01834	0.530465	0.735713	0.55848	0.103667	0.708931	0.580895
0.084451	-0.14949	0.065039	-0.65255	-0.96089	-0.73245	-1.15062	-1.20224	-1.29676	0.194438	-0.07978	-0.11466	-0.87818	-1.28806	-0.93214	-0.92512	-1.39198	-1.18627
-0.05549	0.174555	-0.11907	0.965503	-0.75964	-0.32551	-0.66591	-1.41605	-0.49623	0.230302	-0.12609	-0.10421	0.454834	-0.87998	-0.80629	-1.05706	-0.92338	-3.04395
0.129247	0.06053	-0.18978	-0.36711	-0.36068	-0.28798	-0.83904	-0.75074	-0.92004	0.205195	-0.066	-0.13919	-0.48042	-0.44885	-0.61471	-0.706	-0.64422	-0.66055
0.095899	-0.01792	-0.07798	-0.06561	-0.17226	-0.26551	-0.54283	-0.6666	-0.27359	0.190481	-0.0185	-0.17198	-0.22139	-0.18072	-0.04527	-0.56457	-0.14279	-0.17368
-0.05553	0.041871	0.013655	-0.47168	-0.3923	-0.57508	-0.68513	-0.42923	-0.63637	-0.04837	0.068694	-0.02033	-0.46966	-0.37474	-0.5987	-0.34613	-0.41182	-0.58737
1.91406	-1.58464	-0.32942	2.34175	-0.89879	-1.34105	0.497119	-1.61076	-0.95169	2.18795	-1.10365	-1.08431	0.839773	-0.56337	-0.48391	0.10539	-2.1193	-0.33967
0.16932	-0.14401	-0.02531	-0.41557	-0.93923	-0.65066	-1.36865	-1.59251	-1.687	0.320706	-0.10615	-0.21455	-0.83159	-1.29784	-0.95341	-1.24361	-1.70154	-1.52126
-0.1821	0.070308	0.111789	-0.25448	0.012399	-0.22991	-0.28939	-0.19239	-0.22508	0.01667	-0.20829	0.191615	-0.3643	-0.32325	-0.38804	0.044071	-0.36919	-0.29068
-0.1288	0.186968	-0.05816	0.122084	0.49646	0.16288	0.324337	0.405792	0.455169	-0.35806	0.078093	0.279963	0.091145	0.594029	0.247938	-0.43872	0.482828	0.144762
-0.04221	0.098643	-0.05643	0.380288	0.372492	0.17527	0.645316	0.618067	0.757323	0.031598	-0.06055	0.02895	0.153748	0.376192	0.263982	0.604968	0.59639	0.534262
0.142594	0.141535	-0.28413	-0.26976	-0.23702	-0.19719	-0.27823	-0.35648	-0.2859	-0.20715	0.152831	0.054321	-0.33184	-0.06704	-0.16672	-0.35457	-0.36383	-0.35771
0.134586	0.068529	-0.20311	-0.07956	0.123701	0.216273	0.366068	0.193176	0.393883	0.030361	-0.01092	-0.01944	0.28909	0.303895	0.318309	0.181553	0.347532	0.523604
-0.11431	-0.82447	0.938774	0.093213	-0.87677	-0.75602	-0.67738	-1.05116	-0.69099	0.503257	-0.09289	-0.41036	-0.13108	-0.42033	-0.13385	-0.04923	-0.53016	-0.28854
0.013619	0.016315	-0.02993	0.218473	0.596165	0.33768	0.731797	0.669522	0.739276	-0.18149	0.080008	0.101484	0.549095	0.652451	0.730889	0.184874	0.860493	1.01846
0.215738	0.002926	-0.21866	1.25438	0.592792	-0.01134	-0.59957	-0.37385	-0.4861	1.19899	-0.59949	-0.59949	0.422279	1.25294	0.348417	-0.59949	1.52107	-0.59949
0.090046	-0.06377	-0.02628	0.099404	-0.10226	-0.26329	-0.48344	-0.36159	-0.58676	0.206781	-0.02674	-0.18004	-0.14692	-0.15293	-0.35086	-0.26407	-0.24016	-0.39627
0.083916	0.041507	-0.12542	0.240108	-0.00335	-0.32497	-0.93654	-0.70847	-0.78494	0.195864	-0.03768	-0.15818	-0.51525	-0.63424	-0.80555	-1.1259	-1.04854	-0.94838
0.18321	-0.24692	0.063714	-0.43413	-1.12547	-0.78864	-1.37649	-1.63806	-1.62133	0.306147	-0.13477	-0.17138	-0.89046	-1.44433	-1.08087	-1.47556	-1.74113	-1.69772
-0.03237	0.252507	-0.22013	-0.45263	-0.06376	-0.13667	-0.53942	-0.38646	-0.2549	-0.30681	0.182915	0.123894	-0.41387	-0.25136	-0.38488	-0.66281	-0.34516	-0.42856
-0.4446	-0.4446	0.889197	0.692576	-0.4446	0.522645	1.8012	1.81565	1.65383	-0.55721	1.11442	-0.55721	1.47533	0.346108	-0.55721	-0.55721	-0.55721	-0.55721
-0.0697	0.068022	0.001681	-0.889	-0.82067	-0.37831	-0.9378	-1.04201	-0.94661	-0.12232	-0.03588	0.158201	-0.79262	-0.99508	-0.60997	-0.86409	-1.15605	-1.20107
-0.25251	0.156842	0.095668	-0.66453	-0.59068	-0.11144	-0.64954	-0.66502	-0.53805	-0.1043	-0.03087	0.135178	-0.68854	-0.808	-0.3682	-0.23421	-0.89777	-0.71831
0.059553	0.01537	-0.07492	0.341584	0.439984	0.054485	-0.06365	0.231698	0.011188	0.074091	0.032536	-0.10663	0.10115	0.330656	0.064893	-0.34399	0.080884	0.012793
0.019501	0.173124	-0.19263	0.322051	0.317969	0.13492	0.191966	0.127424	0.061537	0.083013	-0.05404	-0.02897	0.347963	0.424051	0.168244	0.302654	0.157393	0.367203
0.054803	0.170126	-0.22493	0.368946	0.37509	0.418242	0.70544	0.712667	0.650632	-0.11938	0.125447	-0.00607	0.559538	0.540993	0.35599	0.756613	0.586282	0.536028
-0.02828	0.271222	-0.24294	-0.30728	-0.19244	-0.45352	-0.28306	-0.11831	-0.1121	0.131789	-0.08935	-0.04244	-0.17174	-0.23806	-0.06894	-0.23059	0.110727	-0.65556
0.193238	-0.07281	-0.12043	0.049463	-0.01466	-0.17376	0.142096	0.500109	0.463311	0.125466	-0.07298	-0.05249	0.173654	0.331681	0.182053	0.480571	0.445626	0.454749
0.024422	0.060209	-0.08463	-0.31019	-0.11253	-0.07213	0.169322	-0.14795	0.221261	0.053918	-0.07007	0.016149	-0.25512	-0.25193	-0.13951	-0.30813	-0.05365	0.003428
-0.03383	-0.00391	0.037736	-0.92947	-0.89546	-0.69759	-1.21236	-1.18861	-1.12739	-0.09319	0.048371	0.044819	-0.91339	-1.15612	-0.98285	-0.9559	-1.14557	-1.31592
-0.02715	-0.00176	0.02891	-0.37245	0.099688	-0.32452	0.001855	-0.01959	-0.22215	0.017747	-0.0387	0.020952	-0.23441	0.169832	0.033879	0.184097	0.140055	0.133374
-0.32596	0.651916	-0.32596	0.811216	1.11332	0.641285	-0.32596	-0.32596	-0.32596	1.49208	-0.74604	-0.74604	1.2865	0.157277	0.769045	0.245231	0.335446	-0.74604
0.022584	0.143706	-0.16629	0.071763	0.494156	0.200726	0.585508	0.528177	0.565705	-0.12219	0.043955	0.078232	0.318179	0.822214	0.47721	0.574897	0.613456	0.336875
0.028192	-0.06876	0.040564	-0.20637	-0.14787	-0.26911	-0.06881	-0.01176	0.003977	-0.06177	-0.08936	0.151122	-0.39082	-0.22062	-0.3016	0.088471	-0.35713	-0.3473
-0.4446	-0.4446	0.889197	-0.4446	-0.4446	-0.4446	-0.4446	-0.4446	-0.4446	0	0	0	0	0	0	0	1.69262	0
-0.01127	-0.22408	0.235352	2.04779	2.46651	1.16271	2.30015	3.18981	3.34645	0.219078	-1.57941	1.36033	2.85411	2.75316	2.64189	2.86332	3.32852	3.31893
-0.16972	-0.63333	0.803049	-0.54724	-1.49549	-1.16497	-2.00346	-2.04201	-2.35224	0.468174	-0.06731	-0.40086	-0.89582	-1.53594	-1.14459	-1.53996	-1.94161	-1.74045
-0.10021	0.025554	0.074653	-0.60026	-0.76711	-0.53022	-1.10402	-0.87662	-1.02767	0.106743	0.03416	-0.1409	-0.6377	-0.61829	-0.43994	-0.69816	-0.92721	-0.96517
-0.055	0.184594	-0.1296	-1.06261	-0.94782	-0.96152	-1.28865	-1.27863	-1.14209	0.118674	0.098118	-0.21679	-1.21144	-1.04358	-0.86753	-1.16153	-1.18724	-1.15785
0.105201	-0.25734	0.152141	-0.51036	-1.11737	-0.77905	-1.80032	-1.8035	-1.94125	0.26146	-0.04447	-0.21699	-1.0395	-1.47953	-1.06245	-1.88079	-1.94394	-1.68676
0.21033	-0.18461	-0.02572	-0.41321	-0.73382	-0.20077	-0.62002	-1.06082	-0.92157	-0.04885	-0.08024	0.129086	-0.2579	-0.73854	-0.10964	-0.88281	-0.8133	-0.74946
0.087337	-0.1158	0.028461	0.574869	0.652357	0.627516	0.856711	0.88995	0.828925	0.050237	-0.04126	-0.00897	0.693219	0.785833	0.668562	0.836172	0.861769	0.933227
-0.13406	0.031066	0.102997	0.898096	0.901521	0.537339	1.38639	1.55465	1.36298	-0.19936	0.264826	-0.06547	1.38772	1.4151	1.44077	1.89071	1.87503	1.95847
0.115901	-0.11105	-0.00485	-0.25138	-0.4819	-0.41286	-0.86227	-0.95039	-1.00899	0.274786	-0.17418	-0.10061	-0.4397	-0.67755	-0.55181	-0.60149	-0.93185	-0.80705
0	0	0	0	0.892137	0	2.50557	2.26025	0	1.19899	-0.59949	-0.59949	1.01443	0.303822	-0.59949	-0.59949	-0.59949	1.21046
-0.02749	0.06707	-0.03958	0.007115	0.344714	0.257619	0.08792	0.280297	0.074372	-0.11751	0.116402	0.001109	0.024409	0.328625	0.057376	0.188383	0.245075	0.194353
-0.03715	0.147273	-0.11012	-0.32705	0.085744	-0.11418	-0.20483	-0.14793	-0.18463	-0.33585	0.095855	0.239997	-0.38647	0.014382	-0.24441	-0.40152	-0.16812	-0.55319
0.071975	-0.06688	-0.00509	-0.26553	-0.39484	-0.39617	-0.33904	-0.44995	-0.48429	0.067852	-0.0511	-0.01675	-0.31439	-0.40704	-0.37055	-0.25683	-0.43206	-0.44828
0.056171	0.069294	-0.12546	-0.09373	0.31938	0.031817	0.350626	0.532077	0.388254	-0.15567	0.219152	-0.06348	0.049826	0.489429	0.029005	-0.07612	0.453869	0.581725
-0.1011	0.087046	0.014058	-0.14716	-0.09231	0.021149	0.103404	-0.24038	0.099656	0.056458	-0.10157	0.045108	0.09928	0.03461	0.13258	0.39718	0.021611	0.35279
-0.58395	-0.16813	0.752078	2.10375	2.38606	1.6758	2.93923	2.846	3.15657	-0.39564	0.538467	-0.14282	2.28886	1.84377	1.80461	3.5536	2.7615	4.08151
-0.03793	-0.22541	0.263341	1.22636	0.730945	1.1245	1.40822	1.18093	1.43467	0.126403	-0.38228	0.255876	1.12089	0.780411	1.43836	0.536378	0.628782	1.65284
-0.14714	0.020144	0.126997	-0.18211	-0.18798	0.130109	-0.06008	0.048874	0.032721	-0.1788	0.04849	0.130314	-0.08304	0.026495	0.18732	-0.14344	-0.06727	0.173788
0.018905	0.071007	-0.08991	-0.16953	-0.04047	-0.0332	0.047505	-0.20859	-0.03507	-0.0581	0.036504	0.021601	0.124504	0.082929	0.187697	-0.23506	0.143865	0.28167
-0.00245	-0.02291	0.02536	-0.13346	-0.05734	0.124869	0.27725	0.176641	0.355684	-0.10721	-0.0088	0.116014	0.046165	0.064367	0.162016	0.22409	0.11807	0.263833
0	0	0	0	0	0	0	0	1.06636	0	0	0	0	0	0.947912	0	0	0
-0.00837	0.024649	-0.01628	-0.95234	-0.78992	-0.76378	-1.15368	-1.18683	-1.19883	0.036177	-0.05099	0.014809	-1.00203	-0.97607	-1.06165	-0.995	-1.26242	-1.13749
-0.00546	0.097316	-0.09186	-0.311	-0.00847	0.037312	0.083547	-0.00668	0.026784	-0.1562	0.023375	0.132822	0.079313	-0.09936	-0.01144	-0.62491	0.020595	-0.21118
-0.21788	0.04658	0.171302	-0.75026	-0.96141	-1.59831	-0.56556	0.028714	0.215987	0.555949	0.816225	-1.37217	-0.20638	-0.27028	-0.76289	-1.14851	-0.77734	-0.72084
0.04968	-0.41203	0.362345	0.317701	-0.34564	-0.20457	-0.25754	-0.26171	-0.33022	0.268739	-0.04323	-0.22551	0.091615	-0.29491	-0.15749	0.219667	-0.27489	-0.13487
0.14485	-0.41049	0.26564	-0.0518	-0.60772	-0.58173	-0.56464	-0.59163	-0.80396	0.312089	0.067729	-0.37982	-0.1214	-0.62177	-0.22467	-0.89843	-0.39971	-0.33323
-0.08489	0.248785	-0.1639	-0.46229	-0.24199	-0.26396	-0.40159	-0.32226	-0.2343	-0.09117	0.110524	-0.01936	-0.00056	-0.2325	-0.09175	-0.1721	-0.13594	-0.21897
0.153627	-0.30805	0.154421	-0.26311	-1.33737	-0.93286	-1.66152	-1.79423	-1.86929	0.455128	-0.11635	-0.33878	-1.10193	-1.68317	-1.19634	-1.40668	-1.93202	-1.72202
-0.02419	-0.00593	0.030118	-0.26933	-0.08379	-0.03687	-0.39367	-0.24592	-0.36529	0.1359	-0.01289	-0.12301	-0.10824	-0.28503	-0.20476	-0.50417	-0.25409	-0.15756
0.110798	-0.07497	-0.03582	0.313803	-0.00811	0.154677	0.708468	0.52306	0.53448	0.222793	-0.08571	-0.13709	0.579892	0.339099	0.444703	0.862002	0.809348	0.7803
0.096893	-0.07382	-0.02308	0.326875	0.505626	0.451996	0.62875	0.548036	0.553524	-0.12656	-0.19097	0.317527	0.511367	0.342922	0.329576	0.550288	0.484283	0.169122
-0.13703	0.298647	-0.16162	-0.00146	0.06504	0.158072	-0.00554	0.067566	0.298815	0.097281	-0.03619	-0.06109	0.210434	0.14159	0.198619	0.309248	0.240851	0.508422
0.011685	0.153892	-0.16558	-0.7874	-0.57087	-0.39407	-0.61779	-0.70628	-0.69163	-0.22434	0.020308	0.204031	-0.67819	-0.69676	-0.56505	-0.93435	-0.68873	-0.72835
0.048775	-0.05436	0.005586	0.16854	-0.39389	-0.26393	-0.09728	-0.21259	-0.2334	0.366283	-0.17326	-0.19302	-0.06211	-0.39311	-0.06429	0.049604	-0.24575	-0.16535
-0.01499	-0.05196	0.066955	0.726599	0.674017	0.497711	0.866038	0.85546	0.963801	-0.15344	-0.06404	0.217484	0.722796	0.773215	0.486718	1.02057	0.96377	0.890631
0.037518	0.108473	-0.14599	0.095388	-0.03602	0.141597	-0.1202	-0.07599	0.104182	-0.00161	-0.15126	0.152866	0.182036	0.163156	0.19746	0.285645	-0.08113	0.31174
0.032044	-0.1517	0.119658	-0.24527	-0.3816	-0.34268	-0.94717	-0.9326	-0.92297	-0.06364	-0.02778	0.091429	-0.48201	-0.51317	-0.49508	-1.07571	-0.83644	-0.90043
-0.09331	-0.23186	0.325169	0.704167	-0.00231	0.318939	0.366825	-0.02991	0.228582	0.179514	-0.16707	-0.01245	0.416486	-0.09374	0.308511	0.378807	-0.22744	0.43019
-0.02215	0.08184	-0.05969	-0.09558	0.219782	0.163299	-0.13264	0.057259	-0.01988	0.01726	0.025237	-0.0425	-0.03002	0.249714	-0.03102	-0.3268	0.00924	-0.06239
0.013321	0.076107	-0.08943	-0.25664	-0.24192	-0.15122	-0.13912	-0.09221	-0.13507	-0.05813	0.048474	0.009659	-0.16121	0.074952	-0.15403	-0.50301	0.041925	-0.08735
-0.10952	0.024798	0.08472	0.133857	0.182157	0.187561	0.643459	0.656293	0.754946	-0.10152	-0.04218	0.143698	0.242083	0.31344	0.474191	0.675229	0.653795	0.953899
0.174995	-0.34319	0.168191	0.450833	0.271756	0.359392	0.4066	0.286864	0.504773	0.189978	-0.20004	0.010062	0.529962	0.509885	0.465193	-0.17723	0.378221	0.782631
0.022465	-0.20864	0.186173	-0.03639	-0.17241	-0.21464	-0.22137	-0.45086	-0.38561	0.153552	-0.04712	-0.10643	-0.06983	-0.08842	-0.07751	0.027917	-0.27366	-0.00323
0.052055	0.052748	-0.1048	0.126887	0.186509	0.06569	0.406794	0.429427	0.383906	-0.01816	-0.14827	0.166434	0.331741	0.499091	0.294211	0.723087	0.665021	-0.00214
0.138532	0.189432	-0.32796	-0.37441	-0.07908	-0.24947	-0.29828	-0.11354	-0.04504	0.034173	0.076452	-0.11062	-0.18915	-0.1297	-0.29737	0.301188	-0.07452	0.007652
0.02285	0.088034	-0.11088	0.56803	0.632513	0.559743	0.887709	0.731581	0.894877	-0.09025	-0.0706	0.160849	0.63224	0.835559	0.613363	0.967183	0.854779	0.798001
-0.65556	1.31112	-0.65556	1.10955	-0.65556	0.311682	1.27319	1.60468	0.410797	0.303403	-0.85963	0.556225	0.754294	-0.85963	0.655458	-0.85963	1.59056	2.00149
-0.11837	-0.09593	0.214298	-0.8499	-0.39523	-0.54121	-0.99861	-0.75644	-1.08723	-0.16926	-0.03581	0.205078	-0.45698	-0.41413	-0.62992	-1.24956	-0.7186	-0.93533
0.070409	-0.33521	0.264799	0.031875	-0.1922	-0.07883	-0.31572	-0.26642	-0.48399	0.213799	0.104268	-0.31807	-0.26588	-0.05141	0.124227	0.183086	-0.16185	0.274514
0.122789	-0.0165	-0.10629	0.048392	-0.42701	-0.21481	-0.12259	-0.2134	-0.31713	0.061055	0.013545	-0.0746	-0.09532	-0.29056	-0.03365	-0.38374	-0.29606	-0.14296
0.173368	-0.03434	-0.13903	0.352028	0.309221	-0.05596	0.454219	0.322749	0.393569	-0.15958	0.133373	0.026207	0.054799	0.102627	-0.02824	0.351287	0.221232	0.163917
0.013978	0.062373	-0.07635	-0.99518	-0.93782	-0.92401	-1.28443	-1.26288	-1.38685	0.009651	-0.01036	0.000705	-1.21224	-1.16301	-1.19525	-1.17429	-1.28487	-1.42413
-0.06249	0.071047	-0.00855	-0.07369	0.178118	0.150754	-0.05071	0.119042	0.089536	-0.05326	0.077767	-0.02451	-0.1873	0.088102	-0.03075	-0.20549	-0.03747	-0.10837
0.088847	0.163383	-0.25223	-0.18767	0.107631	0.043596	-0.06949	-0.14311	-0.0428	-0.04417	0.056367	-0.0122	-0.1576	-0.11875	-0.04726	-0.3209	-0.28241	-0.16474
-0.05541	0.163083	-0.10768	-0.17044	0.093766	-0.06866	0.047892	0.102932	0.148039	0.13644	0.077097	-0.21354	0.293017	0.312461	0.123407	0.406478	0.270143	0.362364
0.128991	-0.32085	0.191856	-0.25546	-1.03163	-0.5479	-1.23015	-1.31543	-1.40522	0.321322	-0.11879	-0.20254	-0.73703	-1.20974	-0.78456	-1.33393	-1.37898	-1.16195
0.05518	0.078545	-0.13372	0.408596	0.405344	0.326425	0.727914	0.639208	0.521075	0.003686	0.198725	-0.20241	0.699814	0.971203	0.454328	1.04666	0.803923	0.990782
-0.16839	0.280458	-0.11206	-1.41292	-1.06055	-0.58663	-1.49177	-1.59781	-1.4034	-0.12347	0.144218	-0.02075	-1.29501	-1.38741	-1.09114	-1.46754	-1.5704	-1.49947
0.121069	-0.16873	0.047659	0.634751	0.723214	0.458108	0.869826	0.933127	0.502672	0.089281	0.012775	-0.10206	0.894969	1.19877	0.670447	0.85141	1.10344	1.11834
-0.26488	0.283039	-0.01815	0.915603	0.862527	0.365173	0.817012	1.34649	0.878656	0.134095	0.01557	-0.14966	0.549502	0.748331	0.638404	0.790445	1.23205	0.816656
-0.17226	0.123201	0.049061	0.038272	0.23551	-0.03787	0.235753	0.264292	0.372436	-0.23773	0.108114	0.129618	0.054534	0.293013	0.16527	0.123178	0.35439	0.220354
0.05531	0.084229	-0.13954	0.314283	0.344418	0.004479	0.379379	0.604263	0.629423	-0.10028	-0.03215	0.132433	0.312165	0.568892	0.51892	0.168836	0.769863	0.366409
-0.0515	0.153548	-0.10205	-0.09256	-0.0517	0.030387	-0.02174	-0.0803	-0.03888	-0.20345	0.08059	0.122859	-0.06409	-0.00637	0.045061	-0.11286	-0.19285	-0.22122
0.025257	0.128679	-0.15394	-0.45301	-0.09563	-0.11771	-0.53162	-0.40836	-0.44443	-0.04033	0.111158	-0.07082	-0.41377	-0.07894	-0.2905	-0.40643	-0.34113	-0.67988
-0.23786	-0.39954	0.637401	0.823744	0.061857	-1.37742	0.144386	-0.19881	0.295361	0.371878	-0.36112	-0.01075	0.930004	0.99342	-0.47869	-0.43534	0.266012	-1.42661
-0.03238	0.015521	0.016863	-0.16421	-0.21114	0.008274	-0.14864	-0.38227	-0.2383	0.056884	-0.10055	0.043663	-0.31514	-0.317	-0.15872	-0.17687	-0.55889	-0.22643
-0.67161	-0.67161	1.34321	2.13523	-0.67161	-0.67161	1.25714	1.1469	-0.67161	0.727038	-1.07145	0.344407	-1.07145	-1.07145	-0.12353	0.501867	0.621173	1.17935
0.172067	-0.10281	-0.06925	0.39534	-0.13479	0.022445	-0.09483	-0.30862	-0.25584	0.295364	-0.0719	-0.22346	-0.13741	-0.24531	-0.19505	0.529765	-0.1916	0.198523
-0.08665	-0.53736	0.624006	0.417157	-0.21689	-0.02645	0.122741	-0.2327	-0.02436	0.213701	0.015665	-0.22937	0.219045	0.063776	0.197277	-0.23765	0.016769	0.291408
0.168104	-0.08729	-0.08082	0.61492	0.364753	0.275353	0.33161	0.343805	0.25867	0.235178	-0.1094	-0.12577	0.262938	0.221231	0.130699	0.601464	0.374789	0.282222
-0.12943	0.08624	0.043187	-0.47167	-0.69423	-0.49188	-0.80817	-0.60335	-0.79607	0.004723	0.007289	-0.01201	-0.72618	-0.68678	-0.65571	-0.50786	-0.77382	-0.86126
-0.0744	-0.01657	0.090969	-0.29038	-0.40701	-0.50606	-0.40142	-0.55683	-0.29199	-0.0887	0.204249	-0.11554	-0.30793	-0.69898	-0.22388	-0.88068	-0.51178	-0.28951
-0.14456	0.051558	0.093001	1.03612	0.906332	0.635248	0.299959	0.570344	0.494927	-0.31441	-0.03443	0.348841	0.925304	0.907628	0.65974	0.484496	0.365227	0.339299
-0.16235	-0.04562	0.207977	-0.18454	-0.0636	0.149218	-0.05783	-0.26061	-0.09521	-0.16875	-0.05317	0.221924	0.087128	0.128782	0.274956	-0.13943	-0.00769	0.023965
0.132155	0.116574	-0.24873	0.166515	0.316721	0.288264	-0.30329	-0.15434	-0.26174	-0.00663	0.055493	-0.04886	0.225044	0.235074	0.324557	-0.42879	-0.20434	-0.11406
0.066912	-0.11109	0.044175	0.178263	0.11883	0.006762	-0.42374	-0.03281	-0.2133	0.129008	0.019442	-0.14845	-0.22316	-0.02237	-0.16061	-0.37855	-0.19389	-0.25021
0.054105	0.176133	-0.23024	-0.05235	0.120193	-0.04794	0.154825	0.136135	0.200839	0.067437	0.007206	-0.07464	-0.03286	0.030578	-0.21622	0.259383	0.001965	-0.06018
0.759707	-0.37985	-0.37985	-0.37985	1.05942	1.16127	0.573038	-0.37985	-0.37985	0	0	0	0	1.45456	1.51509	0.991271	0	1.17195
0.241245	0.65707	-0.89832	3.74496	3.88481	2.8476	5.32904	5.60494	5.63941	-0.39564	0.538467	-0.14282	4.06862	4.79788	3.86115	5.36647	5.84688	5.68334
-0.05721	0.032421	0.024785	0.824623	0.345928	0.549196	1.15871	0.97047	1.22135	-0.02581	-0.07786	0.103665	0.558079	0.907922	0.373702	0.637248	0.844271	1.32896
0.026418	0.033562	-0.05998	-0.3755	-0.03365	-0.26736	-0.29957	-0.23561	-0.20591	-0.14698	0.023515	0.123465	-0.34294	0.003796	-0.22012	-0.75389	-0.14991	-0.11855
0.198805	-0.46772	0.26892	1.08778	-1.34915	0.188379	0.743699	-0.64836	-0.31032	1.02053	-0.08442	-0.93611	-0.67767	-0.88474	-0.03417	0.162126	-0.80384	-0.66104
0.149751	-0.31726	0.167505	-0.26524	-0.71268	-0.39585	-0.77165	-1.02315	-1.06327	0.111963	-0.07853	-0.03343	-0.5	-0.98999	-0.64214	-1.85173	-1.21367	-0.97718
-0.34045	0.48667	-0.14622	-0.34284	0.355009	0.061107	1.43651	0.780233	0.192766	0.301487	1.19551	-1.497	-1.497	0.666968	-1.497	0.48989	0.195622	-0.32505
-0.4446	-0.4446	0.889197	1.32051	0.447538	-0.4446	1.0772	1.81565	0.62176	0	0	0	1.61392	0	0.947912	1.57331	0	2.2508
-0.24709	0.276073	-0.02899	1.65027	1.8356	1.55561	1.95142	1.86351	1.9215	-0.28993	0.157351	0.132575	1.29904	1.71994	1.24728	1.5251	1.87423	1.95948
-0.39145	-0.55313	0.944581	1.27583	-0.09173	0.010111	-0.57812	0.287496	0.895675	0.26645	-0.90919	0.642739	0.263665	-0.72839	0.136057	-0.01043	-0.46025	-0.33002
0.04145	-0.06448	0.023029	-0.46018	-0.36289	-0.23828	-0.29333	-0.2914	-0.17653	0.062421	-0.06058	-0.00184	-0.24523	-0.30045	-0.32065	-0.17783	-0.33117	-0.25417
0.103505	0.389758	-0.49326	-0.41252	-0.19036	-0.043	-0.47714	-0.54259	-0.35799	-0.04085	0.442232	-0.40139	-0.3183	-0.48924	-0.15498	-0.9485	-0.71124	-0.58037
0.221394	-0.44054	0.219147	1.67073	1.31034	1.1764	2.04782	1.74743	1.72504	0.071894	-0.21408	0.142182	1.34784	1.25865	1.10609	1.54285	1.41009	1.67681
-0.04996	-0.00543	0.055393	0.514602	0.493265	0.490038	0.777084	0.638399	0.932086	-0.0165	0.028051	-0.01155	0.523635	0.377153	0.595726	0.837773	0.486592	0.829796
-0.00388	-0.00818	0.012062	-0.30903	-0.23465	-0.50149	-1.03108	-0.95554	-1.13253	0.043971	0.077852	-0.12182	-0.47482	-0.52854	-0.60926	-1.19842	-0.83795	-0.76542
0.167441	0.015256	-0.1827	-0.01464	-0.59036	-0.48074	-0.20503	-0.22473	-0.37136	0.150962	-0.24678	0.095821	-0.1273	-0.36313	-0.44255	0.149802	-0.14277	0.009032
-0.17255	-0.02249	0.195042	1.16297	1.61064	1.30062	2.41818	2.51948	2.30332	0.02775	-0.14023	0.112479	1.2569	1.67844	1.31985	2.70462	2.28107	2.40353
0.175568	0.778492	-0.95406	0.602219	0.600786	0.481579	1.22636	1.41517	0.99738	0.382484	0.723358	-1.10584	1.98479	2.13486	2.33444	2.33718	2.33231	3.13429
-0.43036	-0.01454	0.444897	0.195187	1.55164	0.38066	0.935651	2.05911	2.13446	-1.171	0.926144	0.244854	1.18561	2.54983	2.43176	2.27252	2.43333	2.83241
-1.32717	0.639516	0.687651	2.23299	2.7824	2.93187	4.88206	4.55852	4.75482	0.076306	1.01042	-1.08672	2.76081	2.72633	3.06086	5.25353	5.44512	5.40471
0	0	0	2.20116	0.892137	0.967243	0.952892	1.1786	1.06636	-0.05176	-0.14931	0.201064	-0.19301	0.239768	1.02287	-0.22352	0.905776	-1.21479
0.015331	0.07284	-0.08817	0.040561	0.423567	0.27252	0.209667	0.034945	0.246327	0.019402	0.116501	-0.1359	-0.17992	0.301765	0.025979	0.018174	0.267833	0.248459
-0.13097	0.074888	0.05608	-0.50927	-0.09754	-0.06025	-0.08972	0.142071	-0.10416	-0.147	0.005207	0.141791	-0.18323	-0.09203	-0.1871	0.192244	-0.08799	-0.10792
0.233743	-0.028	-0.20574	1.43422	0.970407	0.916475	1.54208	1.27111	1.17768	0.242777	-0.07348	-0.1693	1.22226	0.958362	1.30898	1.76163	1.41255	1.46895
0.028038	-0.03734	0.009302	0.472812	0.464907	0.332774	0.593189	0.704295	0.736814	-0.03582	0.027895	0.007926	0.320967	0.557614	0.383347	0.415602	0.771632	0.821789
0.263004	0.344781	-0.60779	1.88568	1.43903	1.45773	1.1435	1.53203	2.08681	-0.47195	-0.47195	0.943901	3.15268	3.50955	2.60403	2.32041	3.25905	4.08612
0	0	0	0	0	0	0	1.1786	1.06636	0	0	0	0	0.903317	0	0	1.08149	1.17195
0.85284	0.062517	-0.91536	1.28581	0.919665	0.625762	2.69688	2.55825	1.18307	-0.35516	0.710322	-0.35516	-0.35516	1.09939	1.56598	2.4372	2.78455	1.89564
-0.11411	0.063603	0.050511	0.473038	0.51059	0.421293	0.840145	0.834341	0.948067	-0.17992	-0.02591	0.205835	0.459619	0.795296	0.658212	1.06295	0.697907	0.492974
-0.51846	1.03692	-0.51846	0.618713	1.62679	1.43212	1.41029	-0.51846	1.57997	0.218144	0.726742	-0.94489	0.076888	0.907546	1.55219	0.046385	1.5053	1.64311
0	0	0	0	0.892137	0.967243	0.952892	1.1786	0	0	0	0	0	0.903317	0	0.991271	0	1.17195
0	0	0	1.13717	0.892137	2.26915	0	2.59796	2.09843	-0.82711	0.238371	0.588741	0.194662	1.02532	-0.82711	-0.82711	0.865506	1.42369
0.227161	0.166889	-0.39405	1.66806	1.59756	1.40739	2.00228	2.02678	2.01515	-0.27425	0.053243	0.221004	1.41021	1.50513	0.826403	1.51783	1.45566	1.71081
-0.32596	0.651916	-0.32596	1.43915	-0.32596	-0.32596	2.59056	1.93429	-0.32596	0	0	0	1.61392	2.42003	0.947912	0	1.69262	3.09067
-0.24023	0.313547	-0.07331	0.367304	0.511379	0.51699	0.828534	0.743319	0.971001	0.162346	0.00012	-0.16247	0.518698	0.677622	0.527264	0.790771	1.07968	0.957474
0.009825	0.495423	-0.50525	0.372134	1.09219	1.01812	1.69199	1.56835	2.1472	0.04581	0.416779	-0.46259	1.80964	2.25905	1.77977	2.22438	2.27658	2.3086
-0.39009	0.139866	0.250229	0.871549	1.40373	1.30972	2.5273	2.46069	2.73084	-0.36846	0.360635	0.007827	2.1118	2.31593	1.81057	2.85448	3.22636	3.14981
0.707603	0.78938	-1.49698	1.53811	1.47523	0.453599	1.22865	1.37444	0.929701	0.786586	-1.45153	0.664947	0.905077	1.95091	1.26534	0.121779	1.86022	0.799266
-0.09285	0.208291	-0.11544	1.40417	0.772071	0.528199	1.74123	2.31832	1.42297	0.613845	-0.56413	-0.04972	2.0066	2.10114	1.55268	2.27889	2.2522	2.61402
0.34658	0.040743	-0.38732	0.449523	0.18568	-0.55103	0.611388	-0.07716	-0.36044	0.445644	0.206019	-0.65166	0.243231	-0.02422	0.518608	0.372691	0.327258	0.33536
0.022724	-0.29795	0.275224	1.2969	1.14947	0.850176	1.15599	1.45059	1.17887	0.061783	-0.17214	0.110354	1.31052	1.578	1.06082	1.93785	1.41625	1.68203
0.149742	0.348391	-0.49813	-0.69844	-0.4814	-0.54053	-0.63256	-0.49239	-0.49186	0.092886	0.319855	-0.41274	-0.10504	0.025507	0.108827	-0.17814	0.027141	0.167719
-0.266	-0.24789	0.513892	0.071389	-0.26626	-0.33204	-0.28328	0.018625	0.056723	0.13983	-0.07752	-0.06231	0.036165	0.287497	-0.19775	0.709656	0.247714	0.26426
-0.37064	0.258645	0.111991	1.55463	0.572723	1.41652	1.20772	1.85151	2.01222	-0.19279	-0.18268	0.375474	1.529	0.665278	1.33739	1.32343	1.89696	1.97945
2.02596	-1.01298	-1.01298	1.52258	1.13227	1.25618	2.07211	2.08825	-1.01298	0.027991	0.326649	-0.35464	0.850579	0.393472	-1.77049	0.537444	0.947829	-0.59855
-0.0167	-0.00653	0.023233	-0.52922	-0.23901	0.141251	-0.48217	-0.35976	-0.48654	-0.38917	0.073967	0.315199	-0.31169	-0.42773	-0.08241	-1.53766	-0.68407	-0.55624
0.036723	-0.09501	0.058287	0.288295	0.197624	0.039654	0.768995	1.06155	0.937161	-0.10372	0.072575	0.031145	0.195227	0.36899	-0.03482	0.424632	0.829299	0.583093
-0.1105	-0.05029	0.160782	0.639589	0.302949	-0.2726	1.18241	0.590462	1.00016	-0.15863	0.086442	0.072186	0.783032	0.811819	0.000836	1.08007	0.936935	1.04166
-0.07452	-0.02657	0.101092	-0.5444	-0.13557	0.276582	0.006403	0.018958	0.110864	-0.08811	0.123974	-0.03587	-0.45772	-0.44957	0.026851	-0.19008	-0.22612	0.13058
0.394264	-1.08929	0.695022	0.587451	-0.02748	0.617749	0.271853	-0.38442	-0.54624	-0.00314	0.496728	-0.49359	-0.23515	0.063308	-0.84198	0.226541	-0.95907	-0.21852
0.047388	-0.27237	0.224982	-0.23419	-0.95629	-0.70461	-0.89521	-1.03504	-1.07653	0.277091	-0.07161	-0.20548	-0.69659	-0.96178	-0.86782	-1.26546	-1.05882	-0.95967
-0.02826	0.035618	-0.00736	-0.38401	-0.52618	-0.09481	-0.27478	-0.39316	-0.37545	-0.0003	0.013556	-0.01326	-0.3082	-0.40807	-0.17351	-0.57619	-0.37605	-0.26933
0.012534	0.117951	-0.13049	0.19057	0.481418	0.412686	0.267365	0.232291	0.521916	0.069007	0.029839	-0.09885	0.147343	0.270204	0.164212	-0.21566	0.19572	0.348316
-0.02217	-0.04963	0.071794	0.26326	-0.28063	-0.09333	-0.25496	-0.28091	-0.03879	0.411828	-0.19178	-0.22005	0.315919	0.128028	0.110739	0.729935	0.330211	0.227129
0.024191	-0.07082	0.046625	-0.46509	-0.59689	-0.49767	-0.61981	-0.82264	-0.72292	0.055712	-0.15164	0.095932	-0.55844	-0.74169	-0.65839	-0.63304	-0.96839	-1.04658
0.007797	0.048564	-0.05636	-0.41419	-0.54884	-0.38616	-0.25463	-0.48215	-0.57292	0.073697	-0.02383	-0.04987	-0.35771	-0.46065	-0.52501	-0.08373	-0.7378	-0.6204
0.092093	-0.14679	0.0547	0.216499	0.281549	0.154823	0.190748	0.078415	0.195632	0.146307	-0.10421	-0.0421	0.194991	0.351474	0.179232	0.201694	-0.07915	0.174522
0.128136	-0.04837	-0.07977	-0.07367	-0.34389	-0.34822	-0.48707	-0.37095	-0.64439	0.157687	0.089224	-0.24691	-0.46911	-0.49133	-0.50592	-0.31106	-0.4956	-0.52822
-0.09897	0.209938	-0.11097	-1.47204	-1.04211	-0.94698	-1.15536	-1.21896	-0.98013	-0.03569	-0.02691	0.062592	-1.14643	-1.10188	-1.27128	-1.34182	-1.19321	-1.88031
-0.02031	-0.06259	0.0829	-0.57438	-0.33133	-0.2286	-0.5138	-0.58081	-0.61477	-0.06181	0.111419	-0.04961	-0.41087	-0.20916	-0.23214	-0.26688	-0.41535	-0.43135
0.178985	-0.22629	0.047308	-0.33935	-0.92197	-0.7895	-1.26679	-1.34868	-1.56823	0.25288	-0.0775	-0.17538	-0.76882	-1.07658	-0.94252	-1.40546	-1.46448	-1.43477
-0.02468	0.107283	-0.08261	0.040407	0.314405	0.317598	0.517136	0.506139	0.611803	-0.18042	0.076973	0.103446	0.089988	0.418408	0.358995	0.200383	0.492935	0.408748
-0.01492	0.061998	-0.04708	0.078891	0.419257	0.01879	0.050484	0.42731	0.01988	0.119897	-0.00987	-0.11002	-0.02238	0.242256	-0.13526	0.025525	0.211763	-0.22505
-0.19124	0.131482	0.059759	-0.09603	0.270865	0.041837	0.241236	0.224413	0.2046	-0.25452	-0.08729	0.341816	-0.40934	-0.13174	-0.25009	-0.79132	-0.1867	-0.33446
0.035027	-0.05751	0.022481	-0.57872	-0.12026	0.151313	0.234198	-0.17315	0.032961	-0.22251	0.08321	0.139298	0.127346	0.018189	0.352178	-0.43824	-0.11952	0.196506
0.315109	-0.82445	0.509343	0.940657	0.067685	0.142791	-0.82445	1.43579	0.848326	0.843828	0.110827	-0.95466	0.659266	-0.05134	-0.00674	0.618657	1.16591	0.217291
-0.05191	-0.23851	0.290419	0.282971	-0.18557	0.093046	-0.0828	-0.20849	0.002887	0.211606	-0.11253	-0.09908	0.155812	-0.15184	0.120296	0.422617	-0.06486	0.26392
-0.38101	0.467726	-0.08672	2.70988	2.67499	1.69851	3.69066	3.60193	3.92591	-0.33682	0.289517	0.047302	2.93315	3.36536	2.97363	3.51183	3.58948	3.67776
0	0	0	1.76511	0.892137	0.967243	4.07961	3.47361	3.5779	0	0	0	2.03254	2.8263	2.49707	3.56892	3.731	4.47921
-0.07934	0.128198	-0.04885	-0.91091	-0.65626	-0.70646	-0.95238	-1.03417	-0.83507	-0.11949	0.015074	0.104416	-0.82294	-0.57922	-0.7058	-0.91827	-0.88672	-1.05901
-0.07758	-0.14506	0.222639	0.468932	0.438071	0.224769	0.128492	0.417835	0.273407	0.092565	0.047964	-0.14053	0.278248	0.395937	0.334385	-0.14643	0.39728	0.310448
0.236402	0.053072	-0.28947	-0.38524	-0.38363	-0.28877	-0.21809	-0.44513	-0.09375	0.218588	0.272212	-0.4908	-0.42953	-0.0611	-0.30362	0.035363	-0.00843	-0.0183
-0.09304	-0.41824	0.51128	-0.53265	-1.29815	-1.01633	-1.84833	-1.81553	-2.05001	0.335871	-0.05277	-0.2831	-0.96937	-1.42674	-1.16584	-1.54827	-1.75316	-1.70418
-0.07255	-0.07125	0.143806	1.27104	1.50996	0.878456	1.45166	1.56302	1.54644	-0.10538	-0.27406	0.379445	0.847991	1.27046	0.742383	1.05097	0.807332	0.97203
-0.12551	-0.02756	0.153065	-0.46304	-0.40577	-0.66283	-0.41826	-0.46269	-0.4671	0.054358	-0.0159	-0.03846	-0.57844	-0.41751	-0.56075	-0.17988	-0.48129	-0.4794
0.057531	-0.08953	0.031995	-0.75387	-0.93594	-0.77305	-1.22121	-1.07901	-1.26674	0.195099	0.000712	-0.19581	-0.97537	-1.07271	-0.95163	-1.00902	-1.11371	-1.09649
0.000461	0.035821	-0.03628	-0.80435	-0.76859	-0.34989	-1.08254	-1.16781	-1.14432	-0.00543	-0.08203	0.087459	-0.83905	-0.81446	-0.65895	-1.28225	-1.2316	-1.1687
-0.03718	0.05843	-0.02125	1.20157	1.36509	0.981379	1.28746	1.45315	1.26879	-0.08567	-0.02145	0.10712	0.765434	1.13042	0.80043	0.993588	0.971788	0.913328
-0.08938	-0.37061	0.459991	-0.56475	-1.12452	-0.75483	-1.52109	-1.62652	-1.65157	0.260051	-0.09707	-0.16298	-0.9367	-1.33626	-0.93754	-1.42827	-1.61696	-1.35565
-0.0865	0.018591	0.067908	-0.93815	-1.02583	-0.62665	-1.75751	-1.74986	-1.76432	-0.0011	0.031909	-0.03081	-1.27357	-1.40154	-1.05319	-2.01315	-1.87175	-1.701
-0.19168	-0.08742	0.279099	0.691025	1.17978	0.780783	0.931532	0.922461	0.770617	-0.16215	0.123739	0.038409	1.25879	1.65847	1.36991	1.46658	1.51528	1.43779
-0.34045	0.48667	-0.14622	1.75211	1.13718	0.789141	1.75598	1.39141	1.21391	0.462919	-0.10357	-0.35935	1.43321	0.388764	0.721874	1.53098	1.69024	1.51347
-0.06425	0.328706	-0.26446	0.689615	0.530759	0.119557	0.685622	0.687836	0.794448	0.007971	0.125286	-0.13326	0.887909	1.05873	0.846985	1.34447	1.1049	0.677007
0.103503	0.035856	-0.13936	-0.03589	-0.25051	-0.25417	-0.40667	-0.39564	-0.38927	-0.11702	0.129661	-0.01264	-0.26648	-0.32826	-0.03383	-0.26891	-0.31612	-0.23548
-0.00681	-0.04822	0.055036	-0.67954	-0.65025	-0.46497	-0.66973	-0.87968	-0.86903	-0.10801	0.085163	0.022848	-0.81604	-0.87584	-0.66521	-0.66085	-0.82069	-1.05891
-0.15104	0.034052	0.116992	1.88057	1.53315	1.30885	2.00271	1.99696	1.87117	0.472781	-0.39384	-0.07894	2.21578	1.97446	1.77983	2.40609	2.04183	2.25224
-0.01833	-0.0478	0.06613	1.38669	1.43754	1.06577	1.60388	1.44865	1.73543	-0.02606	-0.07873	0.104785	1.39152	1.61098	1.29743	1.45972	1.54948	1.60622
-0.10723	0.070513	0.036715	0.727578	0.82357	0.697228	1.02812	1.14349	1.1854	0.000751	-0.05466	0.053908	0.961826	1.19889	0.941231	1.46839	1.21883	1.15981
0.020305	-0.07887	0.058562	-0.02978	-0.10848	0.21048	0.140773	-0.15023	0.047823	0.012895	-0.15597	0.143075	0.179655	-0.06122	0.195156	0.244732	-0.15927	0.082956
-0.21422	-0.30867	0.52289	0.598055	0.402431	0.532702	0.798941	0.639584	0.657788	0.293405	-0.26226	-0.03114	0.624982	0.494774	0.314716	1.27501	0.485364	0.62512
0.001509	-0.81633	0.814823	-0.02924	-0.9307	-0.58674	-0.81172	-1.22958	-1.05368	0.388819	-0.36848	-0.02033	-0.50439	-0.89078	-0.60952	-0.95599	-1.20015	-0.79333
0.017686	-0.37132	0.353639	0.712781	-0.06638	-0.04083	0.523744	0.517393	0.654043	0.449807	-0.19363	-0.25618	0.621909	0.011661	0.088372	0.359498	0.308486	0.173938
0.133083	0.057628	-0.19071	0.034156	0.413667	-0.00776	0.244997	0.366751	0.076037	0.038411	0.043773	-0.08218	0.150846	0.520044	0.271323	-0.10086	0.201394	0.42264
0.242696	0.23157	-0.47427	0.896956	0.827925	0.51531	1.18061	1.76354	0.006699	0.614947	-0.35137	-0.26357	0.36117	1.00736	0.614389	1.37712	0.980188	0.705107
-0.05939	0.08552	-0.02613	0.211041	0.631003	0.216739	0.441989	0.524861	0.533082	-0.1804	-0.00123	0.181637	0.185471	0.806332	0.343508	0.391365	0.617611	0.543409
-0.04542	0.425844	-0.38042	4.07649	4.78477	3.7366	5.21845	4.90602	5.29568	0.196133	-0.10951	-0.08663	3.7341	4.48678	3.68716	4.41831	4.63316	4.31591
-0.0801	0.123481	-0.04339	1.65613	2.02599	1.36832	2.04913	2.14671	2.12956	-0.30148	0.006387	0.295091	1.634	2.22362	1.73674	1.38334	2.07136	1.8843
-0.12372	0.264963	-0.14124	0.979868	1.64458	0.897661	1.60894	1.58673	1.71133	-0.82198	0.302476	0.519507	1.33158	2.1447	1.51016	0.392212	1.92857	1.03391
0.093857	-0.10389	0.010029	-0.03023	-0.01297	-0.2471	-0.27178	-0.13828	-0.21251	0.053626	0.050811	-0.10444	-0.23686	-0.15487	-0.37194	-0.6633	-0.276	-0.4373
0.255531	-0.19238	-0.06315	0.055167	-0.24776	-0.36959	-0.65243	-0.61995	-0.77126	0.217719	-0.03191	-0.18581	-0.18478	-0.6859	-0.44659	-0.61959	-0.45922	-0.72177
-0.11985	-0.00547	0.125315	-0.68758	-0.82409	-1.33433	-1.18134	-0.9538	-1.51124	0.123999	-0.18464	0.060639	-0.50059	-0.48013	-1.37552	-1.24664	-0.75562	-1.1471
-0.00303	0.066582	-0.06356	0.407807	0.636162	0.323998	1.06013	0.829797	1.02274	-0.09796	-0.03097	0.128934	0.36323	0.621204	0.447023	0.486484	0.872695	0.750271
0.215922	0.000948	-0.21687	0.498418	0.322316	-0.29975	0.816737	0.495561	-0.05976	-0.28373	0.512625	-0.2289	0.89211	0.427033	0.040072	0.711065	0.219737	-0.03501
-0.08754	0.173562	-0.08602	-0.79148	-0.42198	-0.52248	-0.79692	-0.8069	-0.75979	-0.17377	0.024888	0.148886	-0.66623	-0.52789	-0.69412	-0.72897	-0.78426	-0.94935
-0.13267	-0.30554	0.43821	-0.01043	-0.88889	-0.2675	-0.47967	-0.72458	-0.8194	0.755453	-0.008	-0.74745	-0.74243	-0.60847	-0.52007	-0.69942	-0.19136	-0.0319
0.143185	-0.1104	-0.03278	-0.73372	-0.72925	-0.55773	-1.32197	-1.40549	-1.39449	0.034375	-0.03731	0.002933	-0.77607	-1.00304	-0.7481	-1.4102	-1.34574	-1.34327
0.105089	-0.22607	0.12098	0.458884	0.260191	0.334844	0.257171	0.377954	0.177061	0.205723	-0.17602	-0.0297	0.13399	0.236779	0.195396	0.405553	0.087424	0.16898
-0.02158	0.25367	-0.23209	-0.44742	-0.08851	-0.13806	-0.15216	-0.16209	-0.04643	-0.1391	0.14263	-0.00353	-0.36803	-0.15817	-0.40579	-0.54829	-0.06275	0.118883
0.090037	0.062493	-0.15253	-0.26706	-0.27637	-0.21126	-0.44154	-0.4425	-0.48678	0.228651	-0.09313	-0.13552	-0.24321	-0.28354	-0.33475	-0.25041	-0.38875	-0.63766
0.087172	-0.13941	0.052234	-0.50778	-0.7203	-0.46059	-0.76116	-0.84266	-0.79911	0.225663	-0.25021	0.024544	-0.5114	-0.76323	-0.56131	-0.68797	-0.843	-0.84147
0.05507	0.069635	-0.12471	-0.48049	-0.19771	-0.35886	-0.60437	-0.32461	-0.73337	0.004215	0.000129	-0.00434	-0.64156	-0.38024	-0.65116	-0.86601	-0.57788	-0.70112
-0.25961	0.098307	0.161303	0.976234	1.28203	0.765633	1.97889	1.92862	1.79574	0.024943	0.162561	-0.1875	1.17104	1.4746	0.884388	1.25109	1.96582	1.61782
-0.10499	0.119444	-0.01445	0.0378	0.183795	0.175196	-0.08634	0.064846	0.060888	-0.05523	0.044803	0.01043	0.010466	0.13653	0.030574	0.077996	0.069703	-0.11186
-0.03845	0.267482	-0.22903	-0.32341	-0.29359	-0.40276	-0.24483	-0.06688	-0.40667	-0.04924	0.053733	-0.00449	-0.49596	-0.36495	-0.3852	-0.32254	-0.10434	-0.27153
0.048878	-0.03355	-0.01533	-0.01119	0.000661	0.12263	-0.04143	-0.04373	-0.09754	0.176749	-0.07543	-0.10131	-0.06042	-0.00503	-0.05636	0.101756	-0.009	-0.17036
-0.09054	0.042019	0.048517	0.273841	0.438306	0.311255	0.624833	0.588511	0.667267	-0.17161	-0.02806	0.199671	0.30274	0.50476	0.322938	0.782335	0.511925	0.296994
-0.22632	-0.56112	0.787441	0.430381	-0.12898	0.190376	0.548811	0.584499	0.423312	0.351953	0.030622	-0.38258	0.720871	0.470841	0.857446	1.06955	0.605232	1.00972
-0.20631	0.083652	0.122661	-1.22746	-1.0188	-0.74581	-2.10147	-2.00919	-2.09528	-0.15621	-0.02247	0.178683	-1.30345	-1.31368	-1.0776	-1.8853	-2.31536	-2.23326
-0.1151	0.6646	-0.5495	1.67687	1.23827	1.64103	1.03323	1.4161	1.03601	0.727038	-1.07145	0.344407	3.36207	2.44512	2.82929	1.23649	2.06827	3.04051
0	0	0	1.13717	0.892137	0	0.952892	1.1786	1.06636	0	0	0	1.61392	0.903317	0	0	1.08149	1.80995
-0.24656	0.077008	0.169554	1.68718	1.83382	1.50816	2.88457	2.88536	3.23298	-0.28944	-0.3414	0.630837	2.18597	2.52365	2.14406	3.17965	3.08447	3.05743
-0.18364	0.072544	0.111097	2.16741	2.17	1.55157	2.84206	2.85105	2.8185	-0.18444	0.236513	-0.05208	2.06528	2.27615	2.05289	2.88279	2.48393	2.7956
-0.32596	0.651916	-0.32596	0.811216	0.566179	0.641285	-0.32596	1.49255	-0.32596	-0.35516	0.710322	-0.35516	-0.35516	-0.35516	-0.35516	-0.35516	1.33746	1.45479
0.059855	0.20869	-0.26855	0.436745	0.63724	0.491161	0.765681	0.72957	0.921278	-0.06672	0.033311	0.033405	0.38304	0.730039	0.485997	0.67239	0.721414	0.804863
-0.13211	0.136625	-0.00452	0.105417	0.442018	-0.03539	0.232524	0.547885	0.530662	-0.33591	0.08621	0.249697	-0.04564	0.484047	0.003328	0.239985	0.423992	0.00184
0.08937	-0.11539	0.02602	-0.90327	-1.22142	-0.95519	-1.4899	-1.45178	-1.49945	0.178791	-0.05753	-0.12126	-0.94972	-1.16669	-1.04405	-1.57249	-1.4817	-1.42186
-0.23786	-0.39954	0.637401	-1.37742	-1.37742	0.573164	-1.37742	-1.37742	0.295361	-1.02916	0.642468	0.386692	-1.02916	-0.12584	0.485925	0.957726	0.052325	0.780793
0.148994	0.010108	-0.1591	-0.23992	-0.08333	-0.09974	0.118006	-0.1034	-0.02258	-0.01851	-0.00494	0.023444	-0.28417	-0.00042	-0.15657	-0.18644	0.018979	-0.27162
-0.03321	-0.81418	0.847392	0.883854	0.376759	0.392328	0.889926	0.570425	0.585074	0.275196	-0.15181	-0.12338	0.470872	0.586387	0.53547	0.573361	0.650282	1.14286
0.237926	-0.17084	-0.06709	-0.46707	-0.93919	-0.91414	-1.29773	-1.38197	-1.51496	0.253532	-0.05624	-0.19729	-0.94376	-1.22238	-1.13599	-1.3363	-1.46812	-1.49904
0.010612	0.05402	-0.06463	-0.50191	-0.64592	-0.64373	-1.14653	-1.00912	-1.22833	0.113101	0.042277	-0.15538	-0.83474	-0.62434	-0.72333	-0.9167	-1.06174	-1.22856
-0.0817	0.01136	0.070338	-0.09063	0.412142	-0.06657	0.027695	0.492685	0.199091	-0.16427	0.006711	0.157557	-0.0074	0.37968	0.110843	0.153366	0.365974	0.029872
0.107659	-0.17425	0.066594	0.260545	0.298908	0.409466	0.430759	0.477209	0.324871	0.017864	-0.0473	0.029441	0.124353	0.280568	0.359576	0.207974	0.494321	0.468107
0.012309	0.074081	-0.08639	-0.03342	0.205431	0.126172	0.228239	0.18506	0.129584	-0.18992	0.058757	0.131161	0.208392	0.14671	0.088563	-0.07253	0.269773	0.46615
-0.14389	-0.28327	0.427162	0.836639	0.274496	0.582261	0.974147	0.953807	0.913807	0.280362	-0.26181	-0.01855	0.426559	0.416349	0.638995	1.25641	0.793851	1.0324
-0.00742	0.007067	0.000355	-0.00278	-0.03904	0.152762	-0.13028	-0.25745	-0.13887	0.092795	-0.09387	0.001074	-0.04901	-0.25422	0.067339	0.082967	-0.24071	-0.16821
-0.0731	0.106994	-0.03389	0.050962	-0.04853	-0.09229	0.031881	-0.27541	-0.13754	0.199973	-0.07393	-0.12604	-0.35805	-0.18903	-0.29524	-0.15433	-0.24318	-0.1623
-0.01222	-0.0202	0.032424	-0.42271	-0.26862	-0.20311	-0.26435	-0.0973	-0.08144	-0.11037	0.06023	0.050141	-0.42152	-0.35373	-0.32305	-0.24699	-0.14819	-0.12156
-0.17583	-0.0014	0.177223	-0.32033	-0.41963	-0.37952	-0.39371	-0.3605	-0.18447	-0.16246	-0.21428	0.376747	-0.51027	-0.30693	-0.04261	-0.85273	-0.20877	-0.54723
0.081021	-0.04311	-0.03791	-0.30392	-0.20611	-0.06474	-0.02965	0.03823	0.232866	-0.02297	-0.04363	0.0666	-0.23682	-0.13554	-0.12401	-0.15233	-0.08581	-0.0646
-0.02042	-0.0516	0.072017	-0.29188	-0.4346	-0.20014	-0.33732	-0.13457	-0.08191	0.055664	-0.11825	0.062586	-0.06221	-0.12205	-0.34472	-0.12269	0.088813	-0.05521
-0.10636	-0.09861	0.20497	-0.36831	-0.35908	-0.34716	-1.19078	-1.07014	-1.21306	0.158928	-0.08706	-0.07187	-0.53753	-0.59101	-0.50071	-1.11334	-1.00311	-0.8918
-0.07707	0.06589	0.01118	-0.18963	0.077925	0.078949	-0.02978	0.215993	0.23701	-0.13247	0.108117	0.024354	-0.09926	0.201684	0.1326	0.177898	0.323266	0.199689
-0.00729	0.031911	-0.02462	-0.10823	-0.15223	-0.1509	-0.35429	-0.31853	-0.34418	-0.01701	0.042261	-0.02525	-0.30291	-0.337	-0.21029	-0.38787	-0.24506	-0.25144
-0.05291	-0.01769	0.070599	-0.51621	-0.60679	-0.45098	-0.80336	-0.73117	-0.79196	-0.04175	-0.02088	0.062623	-0.63207	-0.63763	-0.62102	-0.87741	-0.83053	-0.65788
0.082404	0.120704	-0.20311	0.571738	0.848841	0.682319	0.904471	1.08024	1.00192	-0.11238	0.020789	0.09159	0.793161	1.04799	0.918658	0.656556	1.03581	0.967846
-0.01254	-0.0439	0.056446	-1.19445	-0.92805	-1.07298	-1.10249	-1.18515	-1.15998	-0.01528	-0.11552	0.130801	-0.58767	-0.53406	-0.65782	-0.60883	-0.70416	-0.78306
-0.01289	0.016093	-0.0032	-0.0896	0.368904	-0.25413	-0.46308	-0.63163	-0.71306	0.094524	0.162356	-0.25688	1.68734	2.09227	1.5382	1.42304	1.23558	1.50899
-0.11408	0.108898	0.005178	-0.45286	-0.22149	-0.10068	-0.64507	-0.61011	-0.53175	-0.09841	0.07024	0.028168	-0.33806	-0.3413	-0.19986	-0.46154	-0.62411	-0.6205
-0.13196	-0.06434	0.196296	-0.84608	-0.95231	-0.78376	-1.15999	-0.86066	-1.35539	0.066558	-0.20019	0.133629	-0.91666	-1.2473	-1.15355	-1.19195	-1.47215	-1.2702
-0.08519	0.088107	-0.00292	0.453855	0.624374	0.457713	0.762778	0.736732	0.790374	0.174156	-0.17463	0.000478	0.661902	0.990982	0.608231	1.29218	1.10497	0.985716
-0.17967	0.060307	0.119359	0.232106	-0.04895	0.030934	0.320245	0.397389	0.367004	0.087991	-0.06857	-0.01942	0.156859	0.219392	0.227372	0.818609	0.31331	0.571952
-0.01387	-0.23985	0.253715	0.620464	0.26466	0.158047	0.458562	0.380701	0.196651	0.120005	-0.24167	0.121663	0.210844	0.182779	0.270479	0.577621	0.2465	0.606483
-0.77056	0.207318	0.563239	5.07183	5.25612	4.59101	7.40542	7.50825	7.68977	0.06986	-1.09317	1.02331	4.62164	5.06669	4.66058	6.78421	7.08723	7.2702
-0.03079	0.079186	-0.0484	-0.84348	-0.56603	-0.27509	-0.68254	-0.57697	-0.69156	-0.06853	-0.02536	0.093884	-0.61247	-0.59041	-0.42281	-0.79718	-0.72029	-0.68762
-0.06259	0.089197	-0.02661	-0.538	-0.28164	-0.29158	-0.25069	-0.34716	-0.13753	-0.21443	0.007697	0.206735	-0.39294	-0.21401	-0.30767	-0.76285	-0.20809	-0.40975
-0.65556	1.31112	-0.65556	1.5456	-0.65556	-0.65556	-0.65556	0.523044	1.01722	-0.47195	-0.47195	0.943901	0.549823	-0.47195	-0.47195	-0.47195	0.609535	1.338
0.044391	-0.00427	-0.04012	-0.43338	-0.25307	-0.16488	-0.68937	-0.80276	-0.73451	-0.0045	0.016372	-0.01188	-0.40103	-0.36755	-0.23815	-0.66774	-0.7307	-0.7422
-0.03091	0.021174	0.009735	1.32288	1.38266	0.891863	1.37085	1.60349	1.4186	-0.08985	0.012746	0.077103	1.02269	1.13448	0.831726	1.12281	1.33513	1.32082
-0.87361	1.12752	-0.25391	2.26463	2.40246	1.81192	3.16707	3.34235	3.45953	0.227722	-0.19423	-0.0335	3.09527	3.54031	2.83126	4.32887	4.42044	4.36134
0.759707	-0.37985	-0.37985	1.38525	-0.37985	0.58739	1.86594	-0.37985	-0.37985	0.303403	-0.85963	0.556225	0.754294	-0.85963	0.088284	0.713685	0.832991	0.312319
-0.06017	0.054597	0.005575	-0.29702	-0.15103	-0.38246	-0.09962	-0.02448	-0.03531	-0.06587	-0.00792	0.073788	-0.18808	-0.07754	-0.3469	-0.12049	0.0692	-0.22319
0.184399	0.004064	-0.18846	-0.15359	-0.09456	-0.10235	-0.19421	-0.04525	-0.35518	0.018066	0.047497	-0.06556	-0.10678	-0.09597	-0.02839	-0.35242	0.116303	-0.02354
0.079135	-0.09464	0.015503	0.412753	0.565922	0.444402	0.91421	1.01317	0.978372	0.144584	0.03336	-0.17794	0.456739	0.683411	0.624501	1.0108	0.946709	0.972
-0.05126	-0.08792	0.13918	0.113766	-0.17435	-0.44221	-0.32813	-0.20628	-0.35995	-0.00051	0.041173	-0.04067	-0.43993	-0.40315	-0.47035	-0.41078	-0.16739	-0.18355
-0.03242	0.01935	0.013068	-0.86373	-0.8796	-0.75176	-1.23047	-1.21917	-1.25759	0.151361	-0.03519	-0.11617	-1.09047	-1.0782	-1.08484	-1.07603	-1.30278	-1.3364
0.093673	-0.08471	-0.00897	-0.84861	-1.02306	-0.5342	-1.32238	-1.60329	-1.50867	0.170958	-0.14628	-0.02467	-0.79147	-1.15359	-0.83088	-1.25517	-1.65218	-1.30217
-0.09769	0.028407	0.069282	-0.91952	-1.05197	-0.5739	-1.70116	-1.71407	-1.61958	0.164861	-0.11865	-0.04621	-1.24848	-1.36405	-1.00263	-1.07707	-1.8454	-1.65549
-0.17117	-0.66921	0.840384	0.243776	-1.20697	0.000733	-0.51086	-0.31392	0.654956	0.493567	-0.44917	-0.0444	-0.38813	0.17197	0.471391	0.418388	0.168545	1.01142
0.107341	-0.17483	0.067487	0.146759	-0.05103	0.14648	-0.09188	-0.06539	-0.11512	0.092443	-0.08883	-0.00361	0.01798	-0.124	0.060868	0.066545	-0.19132	0.015327
0	0	0	3.23212	1.43928	1.95058	2.72563	0	2.09843	0.775353	-0.38768	-0.38768	1.22625	-0.38768	1.84998	2.40468	1.30494	2.703
0.065689	0.127178	-0.19287	0.079223	0.323726	0.219173	0.533527	0.521423	0.57785	-0.12138	0.040399	0.08098	0.293112	0.400084	0.264029	0.132158	0.561455	0.488719
-0.01085	-0.17254	0.183385	1.65643	-1.15041	-0.18317	0.778338	-1.15041	-0.08405	1.19899	-0.59949	-0.59949	-0.59949	0.855062	0.348417	0.391776	0.481991	-0.59949
0.09773	-0.02383	-0.0739	0.087313	0.081527	-0.07759	0.017327	0.207049	0.048807	0.073055	0.074686	-0.14774	-0.01789	0.037712	-0.04668	0.166104	-0.0397	-0.1865
0.01063	0.099835	-0.11046	-0.01252	0.02074	-0.15675	-0.20852	-0.09055	-0.15731	0.012273	-0.11155	0.099275	0.158919	-0.05976	0.000367	0.136604	-0.02647	-0.34482
0.099139	-0.2565	0.157359	0.879866	0.876518	0.545917	1.25331	0.981044	1.22478	0.28427	-0.17535	-0.10892	1.30223	1.16471	1.19546	1.26523	1.39815	1.60731
0.050136	0.002894	-0.05303	-0.06071	0.054947	0.086126	-0.13907	-0.31542	-0.23038	0.168376	-0.03858	-0.12979	-0.01702	-0.31783	-0.24648	-0.15235	-0.51829	-0.07417
0.114144	-0.02287	-0.09127	0.685134	1.04842	0.887448	1.28529	1.36679	1.35929	-0.06912	-0.06669	0.13581	0.725384	1.02338	0.750742	1.2471	1.28536	1.21824
-0.11395	-0.0863	0.200255	-0.51855	-0.36592	-0.12962	-0.19596	-0.45575	-0.26885	-0.09004	0.05306	0.036978	-0.19963	-0.23632	-0.15375	-0.49566	-0.27976	0.037811
-0.03618	0.051719	-0.01554	-0.62826	-0.49774	-0.40173	-0.60589	-0.76784	-0.59271	-0.14136	-0.02449	0.165849	-0.65834	-0.59282	-0.71629	-1.21298	-0.78795	-0.9348
-0.11586	0.065363	0.050499	-0.26469	-0.0192	0.08031	0.089211	-0.09003	0.024739	-0.10829	0.004365	0.103927	0.010909	0.037623	0.108882	0.342523	-0.06734	-0.06514
0.132206	-0.36373	0.231525	0.517988	0.354181	0.562711	0.651409	0.419559	0.593925	0.251774	-0.15234	-0.09943	0.485435	0.360035	0.57715	0.251516	0.185415	0.708124
-0.04525	0.032324	0.012921	0.398314	0.785797	0.513613	0.423052	0.82028	0.735937	0.092875	-0.08753	-0.00535	0.342725	0.801352	0.533323	0.740522	0.893097	0.661168
-0.30925	1.0529	-0.74365	2.07579	2.66011	1.32186	1.92002	1.81973	2.04457	-0.04311	0.074785	-0.03167	1.94721	1.94479	1.74058	1.68758	2.62393	2.50475
-0.132	0.23817	-0.10617	-0.1768	0.12698	-0.13673	0.324618	0.166715	0.16863	-0.25905	0.123867	0.13518	-0.18589	-0.05246	0.118309	0.327851	-0.09687	0.009402
0.019001	-0.05761	0.038606	-0.50653	-0.55127	-0.56671	-0.97771	-1.05058	-1.07855	0.200858	-0.11576	-0.0851	-0.52183	-0.75136	-0.72181	-0.89883	-1.03799	-1.00539
-0.04315	0.084986	-0.04184	-0.78233	-0.51383	-0.48487	-0.69837	-0.61954	-0.63384	-0.17714	0.066306	0.110834	-0.67666	-0.50223	-0.58518	-0.58461	-0.62165	-0.94318
0.012037	-0.07556	0.063524	-0.14396	-0.01057	-0.09117	-0.14095	0.108425	-0.06028	-0.00836	0.029054	-0.02069	-0.18719	-0.02436	-0.1328	-0.19025	0.00371	-0.1381
0	0	0	0	0	0	0	0	0	0	0	0	0	0	0	0	0	0
0.005769	0.1418	-0.14757	0.332205	0.513682	0.462737	0.490728	0.543018	0.499559	-0.21157	0.150457	0.061109	0.372927	0.598116	0.489308	-0.36576	0.470732	0.568274
0.117551	-0.08721	-0.03034	0.347729	0.153354	0.040808	0.052848	-0.05815	-0.03818	0.212665	-0.0693	-0.14336	0.047336	0.012749	0.127575	0.291575	0.029202	0.048914
0.125395	0.007866	-0.13326	0.512709	0.484473	0.222611	0.523368	0.504229	0.625188	0.123408	0.059993	-0.1834	0.515678	0.813025	0.593694	1.05367	0.603151	0.769647
0.066005	-0.08268	0.016673	1.62293	1.5666	1.36824	1.62741	1.55012	1.55384	0.191937	-0.17113	-0.0208	1.6153	1.60075	1.29226	1.9159	1.72945	1.80209
0.04228	-0.07467	0.032387	0.682331	0.757694	0.420479	1.2779	1.03648	1.19471	0.215876	-0.01436	-0.20152	0.991613	1.12742	0.880069	1.06102	1.2245	1.62116
0.000212	-0.16874	0.168525	-0.99537	-0.69044	-0.84345	-1.57433	-2.03477	-1.87853	0.511148	-0.07893	-0.43222	-0.82355	-1.04624	-0.93586	-1.44193	-1.49609	-1.33216
-0.39145	-0.55313	0.944581	-0.39383	-0.09173	0.419573	0.39774	0.729238	-0.46465	-0.25381	0.254792	-0.00098	0.197085	0.435595	-0.46892	0.57005	1.52751	1.17116
-0.83282	-0.65336	1.48619	0.279984	-1.65964	-0.75603	-1.86468	-1.90978	-1.66701	0.737335	-0.36018	-0.37715	-0.70413	-2.23138	-0.84332	-0.96712	-1.93308	-2.40061
0.112747	-0.02162	-0.09113	0.16499	0.373072	0.286288	0.446893	0.391307	0.392957	0.0323	0.008651	-0.04095	0.295162	0.469648	0.359824	0.420946	0.397202	0.515513
0.059633	-0.06094	0.001308	-0.29071	-0.56336	-0.19591	-0.71291	-0.94928	-0.76901	0.172917	-0.11591	-0.057	-0.60956	-0.90292	-0.59269	-1.08429	-1.00711	-0.98915
0.010371	0.222587	-0.23296	0.733405	1.44393	1.01148	1.53167	1.64013	1.55818	-0.23692	0.237639	-0.00072	0.88036	1.2413	0.906963	1.24119	1.45264	1.26281
-0.02515	0.073602	-0.04845	-0.78457	-0.80464	-0.61194	-0.78926	-0.92897	-0.91009	0.147229	0.000892	-0.14812	-0.81668	-0.81822	-0.65413	-0.7283	-0.89655	-0.88351
-0.0124	-0.11567	0.128072	0.046915	0.173103	0.229032	0.519748	0.586133	0.642687	-0.05806	-0.1203	0.178358	0.159546	0.527973	0.150433	0.467167	0.377708	0.623303
-0.20941	0.052472	0.156939	-0.30834	-0.14709	-0.26386	-0.27654	-0.31184	-0.13765	-0.02591	0.02009	0.005818	-0.36518	-0.37803	-0.34262	0.063962	-0.07941	0.128578
0.077867	0.126456	-0.20432	-0.07688	-0.21183	0.171564	-0.34032	-0.47098	-0.42479	-0.13171	0.130996	0.000719	-0.09348	-0.4131	-0.06202	-0.97352	-0.34607	-0.34014
0.054365	-0.0436	-0.01077	-0.15807	-0.20566	-0.13632	0.181082	-0.12532	0.023703	0.059275	-0.05891	-0.00037	-0.1085	-0.22667	-0.14554	0.171986	-0.1702	-0.16177
0.219692	-0.26811	0.048415	0.299138	-0.05036	0.275995	0.317435	-0.11606	0.16392	0.220905	-0.28289	0.061981	0.21868	-0.06511	0.219569	0.54713	-0.21527	0.197237
-0.08601	0.122612	-0.0366	-0.37549	-0.20023	-0.16124	-0.138	-0.14325	-0.09907	-0.22012	0.016113	0.204006	-0.32366	-0.28374	-0.29692	-0.24694	-0.24056	-0.36822
0.060222	-0.09658	0.036356	-0.33869	0.031823	-0.26651	-0.53309	-0.17716	-0.35842	0.083612	0.045121	-0.12873	-0.12509	-0.25202	-0.11597	-0.56552	-0.64723	-0.43131
0.075005	-0.07781	0.002802	0.001481	-0.35822	-0.73935	-0.93593	-0.60331	-0.99181	0.077959	-0.0401	-0.03786	-0.74833	-0.79534	-1.11209	-1.0832	-0.92482	-1.26095
0.102588	-0.0499	-0.05268	0.070196	0.01624	-0.09026	0.04672	0.159069	0.000441	-0.19007	-0.03903	0.229097	-0.14261	-0.17189	-0.1986	-0.15907	-0.09302	0.093198
-0.03109	0.180557	-0.14947	-1.10644	-0.76581	-0.71069	-0.9364	-1.08425	-0.91741	-0.0942	-0.02225	0.116457	-0.93865	-0.96543	-0.92651	-0.93432	-1.03181	-1.23192
0.081509	-0.00259	-0.07892	-0.29161	0.039912	-0.22789	-0.33933	-0.07372	-0.41651	-0.00288	0.060758	-0.05788	-0.21402	0.026758	-0.22265	-0.83072	-0.14247	-0.40037
-0.07389	-0.22373	0.297622	0.910682	0.843641	0.710796	1.43365	1.35307	1.45756	0.01236	0.088713	-0.10107	1.04512	1.29104	1.06815	1.46104	1.53478	1.67912
0.096609	-0.05341	-0.0432	-0.92998	-0.97155	-0.84864	-0.98856	-1.23287	-1.31939	0.081209	-0.0563	-0.02491	-0.82897	-1.03677	-1.10666	-1.0182	-1.19838	-1.09903
-0.18303	0.15959	0.023443	0.058645	0.204743	0.170429	0.770042	0.851789	0.940065	-0.08537	-0.13566	0.221027	0.374558	0.620917	0.257162	1.23605	0.978702	0.957583
0.196304	-0.25905	0.062748	-0.29564	-0.91089	-0.7401	-1.00098	-1.11349	-1.11917	0.379886	-0.14461	-0.23527	-0.84444	-1.28214	-0.85094	-1.02445	-1.22604	-1.32768
-0.03203	-0.03999	0.072019	-0.25229	-0.30329	-0.04391	-0.42832	-0.5704	-0.37074	0.019454	-0.07695	0.057499	-0.23495	-0.31878	-0.20422	-0.24482	-0.45037	-0.30658
0.040934	-0.03895	-0.00198	-0.28079	-0.25062	-0.17016	-0.31051	-0.31184	-0.35283	-0.06298	7.77e-05	0.062899	-0.28285	-0.23634	-0.26971	-0.52096	-0.49972	-0.47665
0	0	0	0	0.892137	0.967243	0.952892	0	0	0	0	0	0	0	0	0	0	0
0.481285	0.089912	-0.5712	-0.27063	0.50331	0.720158	0.042529	-0.04705	0.252181	-0.03746	-0.04835	0.085811	0.146998	-0.43643	-0.70886	-1.26356	-0.57048	-1.32726
-0.14577	0.099037	0.046729	0.322424	0.298983	0.505499	0.851534	0.741488	0.729242	-0.22004	0.217029	0.003011	1.36411	1.25087	1.95939	0.641104	1.32532	2.02792
-0.04719	0.104229	-0.05704	-0.95906	-0.22654	-0.33989	0.279568	0.846891	0.786051	-0.11448	-0.11302	0.2275	0.13277	0.51276	0.459607	0.272417	0.884589	0.942673
-0.02915	0.103678	-0.07452	-0.28596	-0.15042	-0.05049	-0.49951	-0.30126	-0.47666	-0.17043	0.125633	0.044801	0.035881	0.225745	0.27847	-0.08343	-0.17592	-0.12011
0	0	0	1.13717	0	0	0	0	0	0	0	0	0	0	0	0	0	0
-0.21765	-0.18609	0.403743	-0.89458	0.105008	0.289809	0.825044	0.457416	0.105601	0.171553	0.104162	-0.27572	0.24878	-0.05061	-0.05582	-0.58805	0.168831	0.187283
-0.1629	-0.16612	0.329024	-0.30863	0.3375	0.213679	0.377062	0.482506	0.322012	-0.25863	0.175284	0.083348	0.299974	0.203337	0.296109	0.151345	0.413755	0.741788
0.033197	0.080602	-0.1138	0.043295	0.112235	-0.01626	0.009222	-0.02474	0.044937	-0.17163	0.049125	0.122503	-0.10866	0.034139	-0.00962	-0.16834	-0.01371	-0.19549
0.044107	-0.19453	0.150422	0.566363	0.320934	0.5378	0.669982	0.586198	0.595347	0.069723	-0.15315	0.08343	0.628563	0.340403	0.598151	0.515632	0.511192	0.76052
0.16167	-0.18857	0.026899	0.225978	0.178883	0.013235	-0.03992	-0.01014	-0.14751	0.050052	0.138634	-0.18869	-0.03551	0.160434	-0.01996	0.140067	0.069695	0.091296
-0.17999	0.209208	-0.02922	-0.62126	-0.42527	-0.36377	-0.40153	-0.37637	-0.36332	-0.14121	0.051997	0.089217	-0.53352	-0.30717	-0.35462	-0.43178	-0.41849	-0.41289
-0.10109	0.152232	-0.05114	0.43605	0.648114	0.256606	0.752169	0.607907	0.595482	-0.37815	0.115358	0.262791	0.400755	0.383959	0.492485	0.051181	0.440895	0.598323
-0.0463	-0.29807	0.344374	0.302041	0.040052	0.283354	1.2416	1.15291	1.3916	0.381893	-0.09404	-0.28785	0.847939	1.19923	0.875237	1.85448	1.69739	1.75485
-0.07102	-0.36501	0.436029	0.121541	-0.75255	-0.48653	-0.93266	-0.85483	-1.0323	0.338476	-0.08087	-0.2576	-0.39075	-0.91368	-0.46424	-0.36618	-1.00476	-0.74424
-0.30326	-0.56193	0.865192	1.29571	0.957961	0.779484	1.39284	1.46824	1.44532	0.299199	-0.22519	-0.074	1.19017	1.26733	1.22964	1.8278	1.66406	1.86095
0.023082	-0.41261	0.389528	-0.30544	-1.05083	-0.99953	-1.37477	-1.27946	-1.61076	0.423533	-0.05721	-0.36633	-0.71893	-1.07938	-1.05639	-0.8648	-1.34029	-1.21265
-0.098	0.162081	-0.06408	0.221692	0.309669	0.039236	0.490454	0.454416	0.566934	-0.04478	0.087905	-0.04312	0.186125	0.474434	0.170857	0.37591	0.562064	0.441697
-0.05297	0.28522	-0.23225	0.254334	0.418273	0.467962	0.903573	0.842381	1.09119	-0.29496	0.119301	0.175656	0.529814	0.681111	0.700539	0.361468	0.960086	1.17988
0.315109	-0.82445	0.509343	-0.82445	1.98114	0.142791	0.697352	-0.82445	0.848326	-0.47195	-0.47195	0.943901	1.56059	0.982606	0.475961	0.51932	1.64861	1.77885
0.122082	0.251403	-0.37349	0.614523	0.585439	0.50664	0.688886	0.505103	0.707654	0.108895	0.001137	-0.11003	0.548243	0.750915	0.452314	0.696411	0.346836	0.543494
0.005845	0.029355	-0.0352	-0.02601	-0.01011	0.193871	0.284543	0.325877	0.190221	0.168953	-0.04236	-0.12659	0.222445	0.293355	0.085556	0.45284	0.246007	0.286928
-0.04155	0.15028	-0.10873	-0.42868	-0.31683	0.19716	-0.33615	-0.52921	-0.2583	-0.09186	-0.0844	0.176261	-0.21602	-0.48134	-0.07367	-0.38946	-0.51719	-0.38799
-0.0192	-0.04239	0.061587	0.55681	0.46023	0.407717	0.308042	0.266601	0.321493	0.072548	-0.04058	-0.03197	0.354022	0.235038	-0.04768	-0.3205	-0.39919	0.071353
0	0	0	0	0	0	0.952892	0	1.06636	0	0	0	1.02177	0	0	0	0	0
0.048063	0.073807	-0.12187	0.137356	0.333816	0.099273	0.553409	0.505359	0.544042	-0.11207	-0.0109	0.122974	0.1113	0.343961	-0.04066	0.430987	0.438018	0.20291
0.570036	-0.37963	-0.1904	1.58136	2.07157	2.12805	4.20478	4.36906	4.1491	-0.03828	-0.68946	0.727738	2.35372	1.33734	1.73684	3.11587	3.32731	3.6994
-0.98875	0.20411	0.784638	1.2956	1.35263	0.988972	-0.25137	0.716663	1.06371	0.448448	-0.37707	-0.07137	0.445455	0.32738	-0.06816	0.496172	0.552523	0.591103
-0.01112	0.117118	-0.106	0.014211	-0.0624	-0.1102	0.109569	0.130995	0.205129	0.050938	0.110465	-0.1614	0.216959	0.003402	0.012091	0.49014	0.221011	0.255507
-0.03475	0.059139	-0.02439	-0.10081	0.074609	-0.10625	-0.01619	0.070392	0.051851	-0.00873	0.040671	-0.03194	-0.04674	0.200451	-0.04891	-0.03965	0.153885	0.038216
0.007592	-0.0584	0.050813	0.650874	0.715657	0.373727	0.890477	1.0807	1.09787	-0.06183	0.110263	-0.04843	0.764644	0.949305	0.880246	0.382904	0.679632	1.37443
-0.09142	0.264622	-0.1732	0.329113	0.664889	0.442085	0.781032	0.912696	0.897329	-0.06987	0.030667	0.039198	0.547396	0.860825	0.584144	0.881282	0.925211	0.593586
-0.0213	-0.12206	0.143365	1.48297	0.686187	0.529748	1.44374	1.25312	1.27431	0.229488	-0.23281	0.00332	1.00321	0.948434	0.734479	1.92493	1.32613	1.35359
0.130604	0.00524	-0.13584	0.033051	0.170946	0.074506	0.162125	0.265192	0.435898	0.014599	-0.17465	0.160051	0.16707	0.007847	0.150475	-0.24189	0.241871	0.324418
0.047383	0.184788	-0.23217	-0.69433	-0.55699	-0.42933	-0.71117	-0.42669	-0.55577	-0.09715	0.073015	0.024138	-0.71077	-0.53394	-0.61077	-0.72069	-0.7965	-0.86347
0.167142	-0.01311	-0.15403	-0.04225	-0.22215	-0.24918	-0.48121	-0.47466	-0.5886	0.17301	-0.00222	-0.17079	-0.3373	-0.3928	-0.42396	-0.23219	-0.86689	-0.81875
-0.12918	-0.21446	0.343634	0.654004	0.343314	0.268045	0.789844	0.803523	0.701769	0.252952	0.023356	-0.27631	0.734999	0.811938	0.321002	0.913281	0.735873	0.65756
-0.44701	0.699789	-0.25278	3.36704	2.29066	3.47837	2.02566	3.19663	3.06138	0.770607	0.11943	-0.89004	1.98302	1.89631	2.39927	2.06976	1.42511	1.15685
-0.02374	-0.01024	0.033978	-0.01652	-0.06417	0.249374	0.186726	0.065073	0.185085	-0.11566	-0.16101	0.276667	0.268092	0.065968	0.291963	0.213366	-0.0737	-0.0626
-0.15234	0.115922	0.036421	-0.72743	-0.57916	-0.44758	-0.50248	-0.53328	-0.41463	-0.14415	0.023313	0.120838	-0.44845	-0.51114	-0.46551	-0.54499	-0.59322	-0.39646
-0.09301	-0.46833	0.561343	0.779882	0.413071	0.139337	0.675201	0.900926	0.722039	0.223041	-0.15347	-0.06957	0.885102	1.11506	0.743365	0.236279	1.32618	1.28555
0.065401	-0.28766	0.222258	-0.15353	-0.75037	-0.35914	-0.85193	-1.12138	-1.01616	-0.04421	0.096107	-0.0519	-0.44334	-1.11868	-0.48792	-2.81872	-1.16051	-0.67199
0.066764	-0.04089	-0.02587	-0.55759	-0.60788	-0.50931	-0.9541	-1.1462	-1.19878	0.109516	-0.0784	-0.03112	-0.73475	-0.86053	-0.80822	-0.99977	-1.23335	-1.13236
-0.04253	-0.03322	0.075752	-0.47914	-0.46284	-0.34833	-0.46232	-0.63079	-0.66482	-0.08933	-0.1989	0.288235	-0.62821	-0.65429	-0.5603	-0.75352	-0.83428	-0.67564
0.009377	0.076397	-0.08577	-0.70135	-0.42342	-0.37166	-0.55511	-0.57487	-0.62236	-0.10218	-0.00584	0.108021	-0.5816	-0.41071	-0.502	-0.52891	-0.58169	-0.76551
0.08581	0.427419	-0.51323	3.78217	3.18168	2.87093	3.24108	3.64767	3.09536	-0.41445	-0.47815	0.892601	2.36588	2.07351	2.51498	2.17286	1.96082	2.21496
-0.87544	-0.35728	1.23272	-0.44248	-1.20436	-0.69306	-0.13807	-0.04568	-1.57728	-0.20555	0.093107	0.112445	0.840447	0.822265	-0.08289	0.303901	0.446148	0.857081
0.204307	-0.18422	-0.02008	-0.01772	-0.51271	-0.38511	-0.61704	-0.90624	-0.92285	0.296547	-0.13103	-0.16552	-0.38822	-0.70081	-0.63892	-0.56272	-1.16372	-1.06223
-0.05459	-0.37062	0.425213	1.71065	1.18661	1.16331	1.6223	1.24062	1.38452	-0.05057	-0.29486	0.345427	1.55255	1.21611	1.27709	1.83712	1.51143	1.65136
-0.51172	-0.31324	0.824961	1.96744	0.692292	0.470817	0.805163	1.61726	1.42446	0.555689	0.220273	-0.77596	1.23574	0.729867	0.915644	0.89866	1.06276	0.993591
0.030804	-0.07127	0.040465	0.652645	0.424656	0.444595	1.00372	0.618716	0.730054	-0.04039	0.015981	0.024413	0.870719	0.527805	0.83772	1.0394	0.82148	0.867017
0	0	0	0	0	0	1.92875	2.26025	2.09843	0.775353	-0.38768	-0.38768	-0.38768	1.06688	0.560235	2.18271	1.30494	1.86312
0.007582	-0.10001	0.092432	-0.53592	-0.72153	-0.45656	-0.63546	-0.87162	-0.8429	0.090065	-0.11383	0.023767	-0.58448	-0.77264	-0.56429	-0.68998	-0.952	-0.88575
-0.06661	0.045826	0.020785	-0.10737	-0.05749	0.076791	0.09806	0.120786	0.171772	-0.07926	-0.0111	0.090358	0.057394	0.119473	0.06696	0.151435	0.024312	0.168528
-0.08582	0.269604	-0.18379	-0.22109	-0.1036	-0.07131	0.095126	0.093194	0.454164	-0.02989	0.118844	-0.08896	-0.03524	0.228787	0.008391	0.378372	0.17944	0.150953
-0.14939	0.092669	0.056718	0.33534	0.421762	0.292475	0.775831	0.824637	0.702137	0.090505	0.025731	-0.11624	0.472483	0.60866	0.403645	0.953582	0.956799	0.87193
[truncated: 4,980 more rows]

## Sheet: s4d
	wt log chrxiir	wt 24 chrxiir	wt 48 chrxiir	wt log other	wt 24 other	wt 48 other
[truncated: 6 more rows]

[truncated: 5 more sheets: s4e tom70, s4e wga, s4f left, s4f right, s4g]
