# Supplementary material for: Senescence in yeast is associated with amplified linear fragments of chromosome XII rather than ribosomal DNA circle accumulation
Source: PLoS Biol. 2023 Aug 29;21(8):e3002250. doi: 10.1371/journal.pbio.3002250 (PMC10464983; doi:10.1371/journal.pbio.3002250)
Supplement: S8 File — (ZIP) [file pbio.3002250.s021.zip › underlying data/figure s5.xlsx]

## Sheet: 5a sep
SEP	heat shock 20min
0.891724	5.486
1.81597	5.128
-1.00064	-2.05
1.79076	2.026
-1.3131	-1.918
-0.80084	-1.071
-1.03222	-3.3
-0.98073	-4.333
-0.80318	-2.043
-0.71887	-0.722
-1.38373	-1.453
-0.4423
-0.96386
1.08009	3.375
-0.53452	-1.281
1.75175	3.785
-0.85551	-0.661
-1.3828	-2.453
-1.23481	-1.806
-1.13541	-2.374
-1.28783	-1.83
-1.14933	-3.024
-0.99261	-2.379
-1.22195	-1.469
-1.05995	-2.784
-0.87613	-1.443
1.00255	1.39
-0.17661	2.598
-0.3498	2.778
2.30791	3.324
1.0889	3.273
0.694868	1.09
-1.19798	-1.996
-1.13267	-1.126
-1.31321	-2.141
0.451964	2.386
-1.26174	-2.165
1.58482	0.687
-1.2806	-1.917
2.52759	1.058
0.753662	4.275
-1.17919	-3.602
2.0723	2.335
-1.02227	-4.143
-1.21832	-2.435
1.09213	2.372
-0.58746	-2.079
-1.19556	-3.404
-1.15554	-2.84
-0.53993	-1.273
-1.0827	-3.329
-1.27057	-2.85
0.235795	0.858
2.62689	5.56
-0.92217	-0.632
-0.93304	-3.004
-0.74095	-0.553
0.706782	2.273
-0.48916	-1.063
-0.70069	-0.479
0.341451	1.058
1.24212	1.291
1.41064	3.643
0.074933	1.837
-1.06603	-1.315
-0.01837	0.669
0.611386	1.632
-1.02131	-2.562
-0.72571	-2.335
-1.06853	-2.499
-1.21374	-2.824
-0.66348	-1.406
-1.00703	-1.567
-1.06275	-1.398
0.834109	0.642
0.95994	2.612
-1.26288	-3.438
-0.61773	-2.035
-0.6967	0.689
0.245022	4.696
-0.82081	-1.706
-1.03463	-1.709
-1.03305	-4.358
-1.04459	-2.09
-0.96835	-2.392
-0.92977	-2.075
-1.11187	-1.94
-1.24368	-1.562
-0.78427	-0.881
-1.44213	-2.299
-0.85783	-3.311
-1.34587	-1.979
1.51632	2.134
-0.62779	-1.495
-0.97152	-4.511
-1.22231	-2.818
-1.21437	-4.549
-1.04211	-1.558
0.058236	1.168
0.492836	1.899
0.756697	3.356
0.709818	2.639
-0.22516	0.809
0.41828	0.794
-1.20202	-2.203
-0.90143	-5.101
-1.11415	-2.133
-1.34842	-1.766
-1.21642	-1.899
1.99611	5.814
2.10177	2.212
0.63867	2.3
-1.11969	-5.04
1.43788	1.783
-0.98401
-1.05721	-2.147
-1.0708	-1.908
-0.79089	-2.43
-0.83004	-2.175
-1.14772	-3.548
-0.96186	-2.232
0.458645	3.124
-1.25548	-2.522
-1.63858	-4.288
-1.39838	-2.106
-0.81785	-3.795
1.29865
-0.65114	3.086
-1.00997	-1.916
-1.225	-0.982
-0.32661	-1.116
3.02238
-1.12481	-1.369
1.64837	1.82
-0.29556	-1.189
-1.06421	-3.702
-0.54488	-1.075
-0.7659	-1.181
-0.85327	-0.59
1.18768	2.539
-0.88245	-1.859
-0.13829	-1.432
-1.29214
-1.00404	-3.234
-0.92228	-1.831
-1.03806	-1.225
-0.62407	-1.113
-0.81323	-1.388
-1.06449	-3.645
-1.0499	-1.628
0.351664	-2.052
1.16772	1.793
-0.56219	-2.174
2.94663	3.068
-1.35091	-2.435
-0.96705	-3.828
-0.42691	-4.328
-0.80961	-4.365
-1.24846	-2.612
-0.4963	3.626
-0.80105
-1.22922	-2.084
2.07572	5.435
1.37904	1.741
-0.78145	-1.558
-0.7653	-0.777
0.756835	2.19
-0.96665	-1.773
1.16043	1.879
-1.16633	-4.243
-0.43106	-2.256
2.8951	3.375
-1.07355	-2.027
-1.77892	-3.006
-1.09553	-2.285
-1.21441	-2.557
3.1837
-1.10665	-3.231
-0.69366	-2.506
1.54554	2.115
-1.12464	-1.794
-1.29895	-1.538
-1.08592	-2.456
-0.81574	-0.924
0.878081	1.193
0.388745	0.965
-1.03884	-3.709
-1.24614	-2.09
-0.73241	-0.949
0.514976	1.445
1.20295	4.738
-1.27537	-2.424
-1.20634	-2.291
-1.14433	-3.685
1.11613	1.102
-1.34555	-1.029
1.13993	1.303
1.48069	3.526
0.721449	2.8
0.777853	1.462
-1.01283	-1.591
-1.33451	-2.191
1.80974	5.049
-0.81393	-0.993
-0.64433	-1.264
-0.56366	-1.358
-0.66287	-0.946
-1.06295	-1.952
1.72835	5.936
-1.1091
-0.956	-5.229
-1.28593	-1.579
-1.43409	-3.172
-0.64014	-0.935
0.831954	2.089
-1.16722	-2.987
-1.1979	-4.177
-1.15579	-2.057
0.840373	1.923
-0.27877	-1.816
-0.68617	-1.209
-0.80329	-5.864
2.13782
-1.33324	-2.23
-0.55885	-1.737
-0.75669	-0.81
-1.24807	-2.124
1.22725	2.488
-0.50695	-0.731
-0.85888	-2.23
1.37663	1.832
-0.42193	1.001
-1.1498	-2.345
-0.63013	-0.81
-0.44468	-0.724
0.749545	1.794
-1.20653	-5.385
2.63035	5.766
0.746709	1.638
-0.74197
1.59994	1.738
-1.24685	-2.153
-1.48177	-1.878
-0.62393	-2.422
-0.83355	-1.88
-0.74176	-1.197
-1.17606	-2.105
-0.54489	-2.526
1.61524	3.281
-0.66394	-0.727
-0.54398	-0.694
-0.69045	-1.77
-0.96386	-1.62
0.713116	5.276
1.96122	1.787
1.83201	0.858
-0.85464	-1.871
-0.90089	-4.981
0.844231	1.108
-0.9301	-3.029
-0.59266	-2.957
-0.73595	-4.564
-0.61438	-2.271
-1.02962	-1.874
-1.39173	0.409
-1.08584	-2.382
-0.61161	-1.549
-0.80939	-0.649
-1.37913	-2.212
-1.35336	-2.343
-0.80565	-2.373
-0.18018	-0.763
-0.56818	-1.961
-0.48745	-2.776
-0.8542	-1.416
-0.47875	-1.75
0.861582	2.375
-0.91792	-2.035
-0.81661	-3.022
0.815229	-0.24
3.60877	1.886
-0.20383	-2.662
3.49887	4.196
-0.83636	-1.807
1.90164	1.721
-0.85391	-1.586
-0.04457	-1.945
-0.38248	-3.679
2.19363	5.987
-0.000159	-1.938
-0.59767	-1.728
-0.20841	-2.221
-0.609	-5.04
-0.50387	-4.044
0.301652	-4.694
-0.55379	-2.286
-0.38264	-4.292
0.114106	-1.078
-0.78332	-3.122
0.819744	0.804
2.32788	3.611
2.37775	2.704
1.23137	4.273
-1.015	-1.77
2.9441	2.109
1.33407	2.659
-0.53714	-3.855
-0.51767
1.10957	0.721
-0.11726	-0.932
-0.27943	-1.037
1.45305	1.755
4.61386	2.257
-0.94501	-1.721
6.60312	5.778
-0.87049
-0.16027	-1.614
-1.08263	-1.626
-0.67042	-1.922
-0.64053
2.06554
1.7395	1.967
-1.20403	-1.531
0.599912	0.959
-0.22811	-2.614
-0.63691	-2.382
-0.2671	-1.419
2.02028	-2.461
-0.25166	-2.889
0.0736	-1.393
-0.80945	-1.75
-0.59858	-3.176
0.490936	-1.148
-1.78182	-4.035
-0.5641	-2.203
0.6694	-0.835
-0.53245	-2.628
-0.95019	-1.733
-0.41932	-0.506
-0.64341	-2.009
-0.45249	-2.903
-1.0411	-2.027
-0.86352	-3.222
-0.84336	-1.539
-1.08321
-0.617	-2.201
0.108534	-1.665
-0.68443	-1.872
-0.73503	-0.619
3.04957	4.618
-1.2303	-3.12
-1.23995	-2.404
-0.85801	-2.005
-0.75591	-2.481
-1.15046	-3.949
-0.53803	-2.94
0.415695	1.75
-1.17007	-1.747
0.750698	1.807
2.54104	3.149
-1.00833	-2.124
1.43801	2.277
-1.15921	2.172
-1.14818	-1.587
0.853597	1.961
1.0132	1.128
-0.90504	-2.458
-1.23653
-1.06541	-1.932
-1.00155	-2.406
-1.38236	-2.09
0.522461
-0.95786	-1.502
-0.36081	-2.158
-1.31709	-2.597
3.6144	1.607
-1.19845	-4
-0.9738	-1.05
-0.23018	2.525
-1.23285	-2.343
-0.92792	-2.404
1.98669
-0.65437	-1.614
-0.317	-0.463
-0.84623	-1.019
-0.99889	-1.857
-1.51	-2.16
-0.90581	-1.302
0.286454	0.323
-0.82684	-1.032
-0.87957	-0.643
0.337175	0.874
-1.29226	-2.298
-1.07845	-3.084
-0.94117	-2.839
-0.87761	-1.97
-1.17951	-1.583
-0.95407	-1.82
-0.89448	-2.179
-0.736	-4.211
-0.91108	-1.014
-0.41246	2.086
0.718585
2.92219	1.663
-1.10296	-2.832
-0.25904	-0.82
2.30325	4.012
-1.1926	-1.649
-0.47536	-2.209
1.56531	0.744
1.93788	6.4
0.02052	1.32
-0.53036	-1.983
2.12684	6.414
-1.19137	-2.615
-0.70238	-1.497
-1.07936	-2.019
-1.16615	-2.294
-1.30148	-1.871
-0.43896
-1.44772	-3.158
-0.37004	-2.689
1.5631	1.318
-1.48525	-2.104
-1.33444	-2.033
-1.15881	-2.392
-0.82603	-2.139
-0.10624	2.252
-0.63118	-1.984
0.754815	1.112
-1.05377
1.87577	1.591
-0.66855	-1.256
2.70329	0.696
1.2366	2.946
-0.97204	-3.204
2.4244	6.858
0.624624	2.414
-1.70476	-2.562
-0.57761	-1.588
-0.72674	-3.564
-1.18802	-4.183
0.837442	2.638
0.48924	1.824
-1.0532	-1.964
-1.33631	-2.24
-0.79999	-1.96
0.469086
0.744912
0.855078	5.057
0.487027	2.64
0.53108	2.322
1.65371	1.143
1.67171	1.792
-1.46366	-1.557
2.30477	4.798
0.588243	1.506
-0.80588	-0.888
-0.84956	-1.193
-0.98556	-3.444
-1.20481	-4.574
-1.23149	-1.711
-0.22209	-0.89
-0.75719	-0.789
-1.15438	-2.175
-1.51295
-0.94322	-1.508
1.98001	5.491
3.23964	3.764
1.19218	3.002
0.634274
-0.35766	-1.01
1.21332	1.485
-0.46612	-0.661
-1.11879	-3.689
0.670146	3.197
0.214568	1.743
0.63417	1.528
0.531003	1.562
-0.68068	-1.382
-0.75058	-1.158
-0.8705	-1.773
-1.01603	-2.423
0.700229	2.919
-0.85603	-2.035
-1.09983	-1.775
-1.2376	-2.068
2.38963	2.342
-0.05583	-1.205
1.36263	3.87
-1.151	-2.148
-0.92378	-2.071
1.81226	3.794
-1.12796	-4.283
2.79163	0.847
-1.33273	-4.124
-0.36848	-1.763
-1.36651	-4.375
-1.25869	-1.979
-0.95758	-2.218
1.06909	3.024
-1.28915	-0.382
0.159765	2.554
-0.31594	-1.248
-1.11959	-2.174
-1.11944	-2.964
-1.27133	-2.244
-0.02701	2.693
0.629535	2.786
0.80662	2.9
-0.6281	-1.948
2.29407	3.876
-0.92177	-2.18
-1.21844	-3.129
-1.0413	-1.607
-0.54707	-1.108
-0.87608	-0.063
-0.88732	-1.742
0.673438	3.477
0.95035	2.63
-1.24667	-2.326
-1.01423	-1.726
0.433453	2.036
-0.85301	-0.959
-1.06955	-2.025
1.7201	3.912
-1.25286	-2.16
1.68286	2.332
-1.37619	-2.064
-1.25648	-1.945
0.683993	1.069
1.12683	3.132
-1.21682	-2.961
-0.28364	-0.606
-1.15008	-3.103
-0.67149	-2.017
-0.98128	-1.676
-0.75865	-3.366
1.10165	1.736
-0.61641	-0.848
3.26466	3.533
0.316111	1.579
-0.667
-0.47317	-1.689
1.40026	2.292
0.012885	-1.302
-1.22422
-1.27366	-1.715
-0.35423	-1.678
-0.85133	-2.349
2.69117	4.225
-0.94285	-2.026
-0.78521	-1.949
-1.17108	-4.315
-0.75283	-1.793
0.833078	1.983
0.087032
-1.04928	-2.469
1.18852	2.136
1.4775	3.376
1.00793	3.81
3.70436	4.078
-0.48939	-2
0.266989	0.807
-1.16765	-4.05
-1.38769	-2.425
-1.1882	-4.901
-0.52811	-1.028
-1.13347	-2.384
1.17963	2.972
-0.8103	-0.595
-1.06702	-2.055
-1.32827	-3.468
0.700454	1.608
-1.14332	-5.146
-0.84256	-3.003
-0.84196	-2.262
1.09977	2.221
1.19114	-2.686
-1.06651	-2.697
-1.10606	-3.64
-0.41182
-1.37155	-2.093
-1.08246	-3.164
-1.05107	-1.976
-0.98059	-2.348
-1.53602	-1.498
-0.95101	-2.934
-0.79979	-3.927
0.805173	2.374
-0.76464	-2.028
0.762522	3.124
-1.11289	-1.273
1.28688	1.038
-0.82721	-4.07
-0.77973	-1.3
1.36705	3.531
3.95136
-0.79514	-2.109
-0.51704	-2
-0.56275	-1.11
-0.7073	-1.16
-1.16257	-4.159
-0.96654
-0.60384	-2.387
-0.77945	-2.328
-0.58931	-1.088
-1.5522	-2.415
-1.12341	-1.846
-1.26181	-1.712
-0.66604	-1.049
-1.07368	-2.356
1.16476	2.621
1.52462	2.086
2.68833	2.886
1.14165	1.61
-1.14608	-2.866
1.8856	2.792
1.2594
0.976021	2.135
-1.08998
-1.14181	-1.359
1.27323	1.598
-0.60638	-2.091
-0.80163	-2.65
-1.02515	-2.804
2.53287	1.335
-0.93828	-1.132
-0.91198	-2.864
0.276323	1.985
0.981124	2.513
1.04907
-1.41179	-2.328
0.976072
-1.16523	-1.763
1.13183	1.698
-0.95733	-0.911
-0.47729	-1.149
-0.84514	-2.783
-0.45251	-2.74
-0.91071	-1.861
2.44154
-0.49446	-0.463
0.59068	0.983
-0.91387	-2.104
-0.40358	-1.027
0.159145	2.492
-0.97425	-2.285
-0.97144	-0.883
0.058233	2.457
-1.38876	-4.858
1.01332	-3.217
-1.3294	-1.093
1.21624	3.331
-0.50292
-1.29941	-2.447
-0.85486	-1.588
-0.64773	-1.762
-1.15589	-2.142
-0.64627
0.744226	1.904
1.77497	1.135
-0.70812
-0.96453	-1.947
-0.80541	-3.445
-1.42598	-1.813
-0.57513	-0.639
0.945173	4.533
1.09149	3.05
-0.70107	-1.605
-0.91704	-4.765
1.18583	2.56
1.51922	1.704
1.36497	1.206
-0.27595	-0.877
0.91298	1.34
-0.55197	-1.368
1.12014	4.114
-0.000494	1.491
-0.94611	-3.88
3.04711	1.872
0.893882	3.851
-0.7532	-2.633
-1.42367	-1.468
-0.86432	-0.824
-1.37854	-4.837
0.321349	1.681
0.89203	1.756
-1.21123	-1.809
-0.05054
1.7353	1.513
-1.07448	-1.915
-1.37692	-3.542
-1.23497	-2.68
1.19853	1.142
1.30333	3.114
-0.77364	-3.489
-0.5923	-1.585
-0.85056	-1.029
-0.55128	-1.626
1.54348	1.271
-0.80608	-3.872
-1.50522	-1.925
1.90328	2.144
-1.03055	-1.265
-0.87489	-2.43
0.515186	1.413
1.26186	2.373
2.12091	3.167
-0.63028	-1.975
-1.15414	-3.308
-1.4288	-2.646
-1.67217	-2.14
1.83523	3.278
-1.18542	-2.095
-0.55254
-1.20919	-0.951
2.43985
-1.03129	-2.001
1.1589	1.417
3.27556
0.863382	0.802
-0.78746	-2.781
-0.80296	-0.699
-1.06787	-1.92
0.917711	1.519
-1.3202	-1.429
1.19475	3.397
0.242639	2.516
-0.86718	-1.519
-1.29042	-2.312
1.40342	2.668
-1.16517	-1.803
-1.03648	-2.62
-1.29501	-2.01
1.43605	2.488
-0.66862	-2.255
-1.24358	-2.227
1.73788	4.997
-1.0082
-1.30255	-1.868
-0.22468	-1.194
0.677087	2.319
-1.08835	-2.634
-0.85555	-2.38
-1.66631	-1.733
0.028245	1.809
0.904022	1.421
1.28206	4.101
1.10826	1.103
-0.83372	-2.164
-0.64497	-1.854
-1.37095	-1.847
1.47188	5.503
-1.25716	-1.288
-0.80498	-1.186
-0.6352	-2.337
-1.17007	-1.692
-1.2042	-2.093
-0.7825	-0.713
-0.93351	-1.563
-0.90477	-3.258
-1.18495	-1.991
-0.95913	-0.885
-0.71121	-0.787
-0.4251	-1.453
-1.31081	-3.478
-0.76508	-1.038
-0.57387	-2.477
-0.86131	-3.053
-1.05593	-1.268
1.76928	5.648
-0.83306	-4.682
-1.27014	-3.959
0.650439	4.33
1.65058
0.448216	4.716
1.0472	1.377
-1.67902	-1.922
-0.79311	-0.833
0.384614	3.925
1.85117	2.683
-1.2692	-1.82
-0.58283	-1.697
-0.90329	-1.312
-0.85802	-2.013
-1.00791	-3.215
-1.19062	-4.665
0.984157	1.741
-0.6638	-0.775
-0.90684	-3.497
-1.12549	-3.411
-1.08426	-1.977
-1.07082	-2.001
-1.07995	-1.407
2.26306	4.499
-1.2738	-2.609
-1.13128	-3.119
0.040487	2.156
0.856195	0.215
0.931007	2.112
-1.12363	-1.442
1.98617	1.917
-0.61864	-1.349
4.32184	3.498
2.46288	2.626
1.03981	1.852
-1.0461	-2.496
-1.0041	-2.405
-1.07366	-1.443
-1.17802
-1.02345	-2.083
1.34264	1.134
-0.85369	-0.391
-1.24437	-0.99
-1.22143	-3.153
-1.21866	-2.28
-0.66748	-1.864
-1.06479	-3.784
0.10036	1.371
1.09226	2.503
2.35686	3.041
-0.9782	-4.242
-0.96568	-2.942
-0.31921	-0.453
2.02812	4.337
2.09048	5.154
-1.33504	-2.957
0.777876	2.433
-0.72681	-0.723
-0.03647	1.229
-0.83528	-2.118
-1.11592	-1.797
-0.98285	-1.773
-0.672	-0.996
-0.74724	-0.935
-1.0976	-3.435
0.703872	2.247
-0.92381	-3.587
1.60989	2.534
-1.00966	-1.684
0.19438	1.725
-0.56213	-1.364
-0.71952	-1.828
-1.02204	-0.986
3.76226	6.782
-0.34261	-2.065
-0.73365	-2.237
-1.16577	-2.329
-1.0271
2.45482	4.876
2.15138	3.669
-1.42715	-1.561
-1.63972	-0.004
-0.79741	-1.948
-0.43937
-1.31438	-3.541
-1.07483	-0.273

## Sheet: 5a age
age 48h	heat shock 20min
0.495528	5.486
0.167818	5.128
-0.18899	-2.05
0.309748	2.026
-0.42445	-1.918
-0.46669	-1.071
-0.11992	-3.3
0.016747	-4.333
0.021824	-2.043
-0.17738	-0.722
-0.4412	-1.453
-0.49837
-0.34737
-0.08882	3.375
0.041965	-1.281
0.5372	3.785
-0.43834	-0.661
-0.52409	-2.453
-0.53462	-1.806
-0.42873	-2.374
-0.39351	-1.83
0.124075	-3.024
-0.41344	-2.379
0.064849	-1.469
-0.21982	-2.784
0.151085	-1.443
0.181597	1.39
0.854636	2.598
0.930162	2.778
0.816798	3.324
0.299875	3.273
-0.04867	1.09
-0.34529	-1.996
-0.37901	-1.126
-0.39617	-2.141
0.046452	2.386
-0.33154	-2.165
0.810024	0.687
-0.46263	-1.917
2.77627	1.058
-0.10056	4.275
0.033576	-3.602
0.33851	2.335
-0.00918	-4.143
-0.25855	-2.435
-0.13614	2.372
-0.00205	-2.079
-0.06029	-3.404
-0.23524	-2.84
-0.06419	-1.273
-0.0531	-3.329
-0.12972	-2.85
0.213961	0.858
-0.02508	5.56
-0.28405	-0.632
0.163269	-3.004
-0.12011	-0.553
0.095564	2.273
0.076628	-1.063
0.132204	-0.479
-0.07128	1.058
0.120431	1.291
-0.17543	3.643
0.156685	1.837
-0.20788	-1.315
0.081713	0.669
0.001741	1.632
-0.11535	-2.562
-0.12149	-2.335
-0.23852	-2.499
-0.01519	-2.824
-0.03643	-1.406
-0.33874	-1.567
-0.3934	-1.398
0.185672	0.642
0.130913	2.612
-0.14497	-3.438
0.225112	-2.035
-0.05213	0.689
0.722583	4.696
-0.53703	-1.706
-0.31353	-1.709
0.115432	-4.358
-0.01378	-2.09
0.480869	-2.392
-0.10326	-2.075
-0.44535	-1.94
-0.25984	-1.562
-0.29587	-0.881
-0.37813	-2.299
-0.21401	-3.311
-0.43321	-1.979
0.142452	2.134
-0.24431	-1.495
-0.08226	-4.511
-0.50134	-2.818
0.065782	-4.549
-0.25466	-1.558
-0.00122	1.168
-0.28307	1.899
-0.40647	3.356
1.27418	2.639
-0.13649	0.809
-0.39517	0.794
-0.53033	-2.203
-0.10695	-5.101
-0.38524	-2.133
-0.45672	-1.766
-0.17853	-1.899
0.908791	5.814
0.537807	2.212
0.085174	2.3
-0.19403	-5.04
-0.12233	1.783
-0.11232
-0.4317	-2.147
-0.59979	-1.908
-0.07019	-2.43
-0.12756	-2.175
0.08135	-3.548
-0.14716	-2.232
0.680169	3.124
-0.54994	-2.522
-0.30263	-4.288
-0.47735	-2.106
0.131198	-3.795
0.496589
0.671018	3.086
-0.44038	-1.916
-0.29999	-0.982
0.701403	-1.116
0.381204
-0.48901	-1.369
0.699598	1.82
0.034301	-1.189
-0.10887	-3.702
-0.06216	-1.075
-0.09851	-1.181
-0.20537	-0.59
0.381871	2.539
-0.32388	-1.859
-0.15932	-1.432
-0.3755
-0.19863	-3.234
0.062721	-1.831
-0.02564	-1.225
-0.09409	-1.113
0.15612	-1.388
-0.06888	-3.645
-0.40175	-1.628
0.347162	-2.052
-0.06564	1.793
-0.08008	-2.174
-0.27469	3.068
-0.42219	-2.435
0.246015	-3.828
0.09484	-4.328
-0.14526	-4.365
-0.40548	-2.612
0.439459	3.626
-0.39401
-0.54208	-2.084
-0.53815	5.435
0.380412	1.741
-0.04683	-1.558
-0.11847	-0.777
0.115137	2.19
-0.42658	-1.773
0.5706	1.879
-0.02215	-4.243
0.0526	-2.256
1.0988	3.375
-0.34544	-2.027
-0.56602	-3.006
-0.46913	-2.285
-0.54836	-2.557
1.79367
-0.14958	-3.231
0.111543	-2.506
0.421824	2.115
-0.23757	-1.794
0.297294	-1.538
-0.28968	-2.456
-0.1706	-0.924
0.699334	1.193
0.468565	0.965
0.175468	-3.709
-0.41629	-2.09
-0.27064	-0.949
0.449983	1.445
0.16058	4.738
-0.51435	-2.424
-0.4045	-2.291
0.357184	-3.685
0.323277	1.102
0.041145	-1.029
-0.31875	1.303
0.146411	3.526
0.180226	2.8
1.03991	1.462
-0.32922	-1.591
-0.47927	-2.191
2.50696	5.049
-0.2155	-0.993
0.106257	-1.264
-0.25636	-1.358
0.067095	-0.946
-0.3929	-1.952
0.394231	5.936
-0.31815
-0.31303	-5.229
-0.329	-1.579
-0.16522	-3.172
-0.52315	-0.935
0.210243	2.089
-0.13716	-2.987
0.120212	-4.177
-0.40954	-2.057
0.421405	1.923
0.125753	-1.816
0.070316	-1.209
0.423288	-5.864
1.05913
-0.28886	-2.23
-0.25699	-1.737
-0.22007	-0.81
-0.03369	-2.124
-0.03291	2.488
-0.07901	-0.731
-0.07745	-2.23
0.047077	1.832
-0.27271	1.001
-0.55235	-2.345
0.923388	-0.81
0.088845	-0.724
-0.04482	1.794
0.122846	-5.385
0.849871	5.766
0.820469	1.638
0.327473
2.35912	1.738
-0.36631	-2.153
0.869041	-1.878
0.472351	-2.422
0.090113	-1.88
-0.231	-1.197
-0.47766	-2.105
-0.48548	-2.526
0.233903	3.281
-0.04387	-0.727
-0.26029	-0.694
0.175249	-1.77
-0.02896	-1.62
-0.14169	5.276
0.214501	1.787
0.091629	0.858
-0.08805	-1.871
0.227301	-4.981
0.069109	1.108
-0.32583	-3.029
-0.17441	-2.957
-0.10521	-4.564
-0.27851	-2.271
-0.60422	-1.874
-0.14195	0.409
-0.50934	-2.382
0.274849	-1.549
-0.30699	-0.649
-0.60513	-2.212
0.077351	-2.343
0.024948	-2.373
-0.0968	-0.763
0.020199	-1.961
0.463024	-2.776
-0.39083	-1.416
-0.08496	-1.75
1.11682	2.375
-0.08783	-2.035
0.025589	-3.022
0.155055	-0.24
1.37342	1.886
-0.07813	-2.662
0.327399	4.196
-0.42903	-1.807
-0.37523	1.721
-0.51261	-1.586
-0.28314	-1.945
-0.35985	-3.679
0.804301	5.987
-0.35029	-1.938
-0.50628	-1.728
-0.30551	-2.221
-0.0159	-5.04
-0.41686	-4.044
0.068241	-4.694
-0.11728	-2.286
-0.12365	-4.292
-0.01954	-1.078
-0.29981	-3.122
0.422402	0.804
0.47449	3.611
0.600307	2.704
0.29267	4.273
-0.56668	-1.77
0.09868	2.109
0.1954	2.659
-0.08264	-3.855
-0.30069
-0.000775	0.721
-0.16357	-0.932
-0.34453	-1.037
0.039035	1.755
1.14076	2.257
-0.52081	-1.721
-0.39268	5.778
-0.24381
0.033357	-1.614
-0.04332	-1.626
-0.44658	-1.922
-0.30116
-0.18733
0.711491	1.967
-0.18701	-1.531
0.024104	0.959
-0.39099	-2.614
-0.57316	-2.382
0.106726	-1.419
0.135647	-2.461
-0.03164	-2.889
-0.36024	-1.393
-0.56068	-1.75
-0.07366	-3.176
-0.00722	-1.148
0.207252	-4.035
-0.49862	-2.203
-0.01622	-0.835
-0.12622	-2.628
-0.57854	-1.733
-0.06116	-0.506
-0.6696	-2.009
-0.23427	-2.903
-0.27068	-2.027
-0.02508	-3.222
-0.09579	-1.539
-0.42197
0.161139	-2.201
-0.31061	-1.665
-0.16286	-1.872
-0.1642	-0.619
0.661916	4.618
0.07914	-3.12
-0.52569	-2.404
-0.11387	-2.005
0.018163	-2.481
-0.07813	-3.949
-0.01799	-2.94
0.148837	1.75
-0.45627	-1.747
-0.15827	1.807
0.37996	3.149
-0.11259	-2.124
0.052294	2.277
1.49902	2.172
-0.12327	-1.587
0.331033	1.961
0.166234	1.128
0.163571	-2.458
-0.47983
-0.23502	-1.932
-0.36423	-2.406
-0.51244	-2.09
0.244281
-0.14491	-1.502
-1.14661	-2.158
-0.45539	-2.597
0.237576	1.607
0.011983	-4
-0.33023	-1.05
-0.24451	2.525
-0.0132	-2.343
-0.07588	-2.404
0.276327
-0.22936	-1.614
-0.11146	-0.463
-0.27136	-1.019
-0.4263	-1.857
0.092941	-2.16
-0.03842	-1.302
-0.33686	0.323
-0.20249	-1.032
-0.39844	-0.643
0.580302	0.874
-0.48395	-2.298
-0.13207	-3.084
0.278639	-2.839
-0.55513	-1.97
-0.48938	-1.583
-0.21752	-1.82
0.287406	-2.179
0.182593	-4.211
0.078433	-1.014
0.348805	2.086
0.398951
0.869584	1.663
-0.35156	-2.832
-0.07428	-0.82
-0.10022	4.012
-0.13858	-1.649
-0.00634	-2.209
-0.81138	0.744
0.87033	6.4
-0.1131	1.32
-0.20413	-1.983
-0.12695	6.414
0.015441	-2.615
0.11803	-1.497
0.056685	-2.019
-0.51544	-2.294
-0.57482	-1.871
0.071853
0.04811	-3.158
0.122515	-2.689
1.05894	1.318
-0.51784	-2.104
-0.61149	-2.033
-0.28241	-2.392
0.070121	-2.139
-0.03501	2.252
0.285666	-1.984
0.039486	1.112
-0.06459
0.459974	1.591
-0.20967	-1.256
2.24675	0.696
0.612933	2.946
-0.04518	-3.204
-0.56957	6.858
0.098816	2.414
-0.5319	-2.562
-0.24031	-1.588
0.284179	-3.564
-0.13243	-4.183
0.796299	2.638
-0.07162	1.824
-0.51842	-1.964
-0.19876	-2.24
-0.26961	-1.96
0.006833
1.2628
0.605953	5.057
0.773221	2.64
0.796309	2.322
1.21702	1.143
0.710643	1.792
-0.50467	-1.557
0.221819	4.798
0.173164	1.506
-0.2176	-0.888
-0.17507	-1.193
-0.25465	-3.444
-0.11703	-4.574
-0.25462	-1.711
-0.03491	-0.89
-0.32152	-0.789
0.151115	-2.175
-0.45296
-0.10073	-1.508
0.522719	5.491
-0.89202	3.764
0.019096	3.002
0.138871
0.419638	-1.01
0.390821	1.485
-0.11536	-0.661
-0.26534	-3.689
0.282	3.197
0.143702	1.743
0.145542	1.528
-0.03813	1.562
-0.00892	-1.382
0.006948	-1.158
-0.2477	-1.773
0.134603	-2.423
-0.28609	2.919
-0.23172	-2.035
-0.51264	-1.775
-0.43304	-2.068
0.996094	2.342
-0.00804	-1.205
1.0301	3.87
-0.44971	-2.148
-0.19258	-2.071
-0.05615	3.794
0.34354	-4.283
2.91665	0.847
-0.07063	-4.124
-0.23432	-1.763
-0.0329	-4.375
-0.61665	-1.979
-0.27115	-2.218
0.38784	3.024
-0.09451	-0.382
0.044518	2.554
-0.24006	-1.248
-0.29764	-2.174
-0.09981	-2.964
-0.39692	-2.244
-0.4371	2.693
0.163892	2.786
0.253724	2.9
-0.10605	-1.948
3.81002	3.876
-0.29561	-2.18
-0.12446	-3.129
-0.49609	-1.607
-0.21568	-1.108
-0.40911	-0.063
-0.39837	-1.742
0.105506	3.477
0.259191	2.63
-0.09423	-2.326
-0.36284	-1.726
-0.28525	2.036
-0.20412	-0.959
0.008965	-2.025
0.660786	3.912
-0.45408	-2.16
0.881796	2.332
-0.56629	-2.064
-0.53091	-1.945
0.030091	1.069
0.149167	3.132
0.340401	-2.961
-0.01058	-0.606
-0.01676	-3.103
-0.39203	-2.017
-0.08405	-1.676
0.081745	-3.366
0.169388	1.736
-0.14589	-0.848
-0.02496	3.533
0.062486	1.579
0.036293
0.237817	-1.689
0.537717	2.292
0.033102	-1.302
-0.42783
-0.34737	-1.715
0.150966	-1.678
-0.1232	-2.349
-0.24534	4.225
-0.13403	-2.026
-0.29009	-1.949
-0.04808	-4.315
-0.17723	-1.793
-0.3738	1.983
0.348859
-0.37169	-2.469
-0.03714	2.136
0.631821	3.376
0.784631	3.81
1.12455	4.078
0.191529	-2
-0.11487	0.807
0.020524	-4.05
-0.4886	-2.425
-0.17301	-4.901
0.069571	-1.028
-0.44566	-2.384
1.85895	2.972
0.010619	-0.595
-0.15705	-2.055
-0.02823	-3.468
0.137248	1.608
0.040039	-5.146
0.357423	-3.003
-0.03777	-2.262
0.72059	2.221
1.15909	-2.686
0.03067	-2.697
0.017865	-3.64
-0.11723
-0.48232	-2.093
0.024108	-3.164
-0.48139	-1.976
-0.27924	-2.348
-0.35512	-1.498
-0.01785	-2.934
-0.06577	-3.927
0.060474	2.374
0.061654	-2.028
0.358378	3.124
-0.36818	-1.273
-0.11707	1.038
-0.06883	-4.07
-0.12876	-1.3
-0.55251	3.531
-0.10606
-0.00663	-2.109
-0.23826	-2
0.407047	-1.11
-0.17644	-1.16
0.104267	-4.159
0.156188
-0.23728	-2.387
0.152369	-2.328
-0.38499	-1.088
-0.46745	-2.415
-0.4669	-1.846
0.306071	-1.712
-0.24765	-1.049
-0.40547	-2.356
-0.28239	2.621
0.602663	2.086
0.678521	2.886
0.323744	1.61
0.112516	-2.866
1.38477	2.792
0.496457
0.344477	2.135
-0.4414
-0.33612	-1.359
0.667764	1.598
0.041454	-2.091
-0.09624	-2.65
0.126482	-2.804
-0.24039	1.335
-0.2972	-1.132
-0.04874	-2.864
0.035103	1.985
0.405077	2.513
0.260119
-0.0537	-2.328
0.8444
0.313054	-1.763
0.596466	1.698
-0.0791	-0.911
-0.04765	-1.149
-0.17932	-2.783
-0.07489	-2.74
-0.21226	-1.861
0.219362
0.025237	-0.463
0.819417	0.983
-0.05953	-2.104
-0.24758	-1.027
-0.10404	2.492
0.083174	-2.285
-0.25832	-0.883
-0.12799	2.457
-0.32169	-4.858
0.335706	-3.217
-0.38372	-1.093
0.301981	3.331
-0.25437
-0.52326	-2.447
-0.09957	-1.588
-0.06763	-1.762
-0.50604	-2.142
-0.25997
-0.09366	1.904
0.07517	1.135
-0.16878
-0.50973	-1.947
0.134833	-3.445
-0.35846	-1.813
-0.23366	-0.639
0.460625	4.533
0.241486	3.05
-0.06751	-1.605
0.1135	-4.765
-0.1799	2.56
0.26227	1.704
0.278295	1.206
-0.0114	-0.877
0.190912	1.34
-0.03244	-1.368
0.626804	4.114
-0.31683	1.491
0.180559	-3.88
-0.48988	1.872
-0.0389	3.851
0.279041	-2.633
-0.49977	-1.468
-0.06756	-0.824
0.218708	-4.837
-0.03652	1.681
0.374505	1.756
-0.41195	-1.809
0.148896
0.638474	1.513
-0.07536	-1.915
-0.029	-3.542
-0.53266	-2.68
-0.21633	1.142
0.04076	3.114
0.208968	-3.489
0.212172	-1.585
-0.05858	-1.029
0.050301	-1.626
0.006766	1.271
0.015259	-3.872
-0.60144	-1.925
-0.09428	2.144
-0.47204	-1.265
-0.07041	-2.43
0.180668	1.413
-0.33388	2.373
0.326722	3.167
-0.01568	-1.975
-0.01967	-3.308
-0.08205	-2.646
-0.5044	-2.14
0.378761	3.278
-0.53197	-2.095
-0.18877
-0.73853	-0.951
0.442357
-0.26984	-2.001
0.456139	1.417
0.019492
0.029056	0.802
-0.19284	-2.781
-0.26172	-0.699
-0.32491	-1.92
0.775081	1.519
-0.253	-1.429
1.15417	3.397
-0.15046	2.516
-0.59254	-1.519
0.118498	-2.312
0.834594	2.668
-0.52615	-1.803
-0.39392	-2.62
-0.44113	-2.01
0.28853	2.488
0.056269	-2.255
-0.4523	-2.227
0.733808	4.997
-0.04682
-0.5001	-1.868
0.129172	-1.194
0.095283	2.319
0.050742	-2.634
0.022664	-2.38
-0.38854	-1.733
0.093587	1.809
0.180559	1.421
1.89982	4.101
1.53884	1.103
-0.36139	-2.164
-0.20098	-1.854
-0.43556	-1.847
-0.10866	5.503
-0.35018	-1.288
-0.10784	-1.186
-0.151	-2.337
-0.31893	-1.692
-0.44176	-2.093
-0.19383	-0.713
-0.20874	-1.563
-0.33817	-3.258
-0.52637	-1.991
-0.07954	-0.885
-0.05603	-0.787
0.008171	-1.453
-0.16806	-3.478
-0.3158	-1.038
-0.07752	-2.477
-0.07625	-3.053
-0.2411	-1.268
1.47379	5.648
0.145944	-4.682
-0.13928	-3.959
3.2758	4.33
0.580815
0.193433	4.716
0.454657	1.377
0.18644	-1.922
-0.03154	-0.833
-0.13919	3.925
0.66789	2.683
-0.50843	-1.82
-0.1903	-1.697
-0.17819	-1.312
-0.12151	-2.013
0.023411	-3.215
-0.08614	-4.665
0.045326	1.741
-0.41594	-0.775
-0.01769	-3.497
0.065363	-3.411
-0.54523	-1.977
0.20508	-2.001
-0.33646	-1.407
0.657556	4.499
-0.60631	-2.609
0.283798	-3.119
0.037064	2.156
-0.16303	0.215
0.323152	2.112
-0.03934	-1.442
0.308591	1.917
0.001623	-1.349
0.888312	3.498
1.49913	2.626
0.33932	1.852
0.247234	-2.496
0.111943	-2.405
-0.46638	-1.443
-0.39363
-0.51256	-2.083
0.283511	1.134
-0.31105	-0.391
-0.13326	-0.99
0.107712	-3.153
-0.41625	-2.28
-0.03324	-1.864
0.088675	-3.784
0.146391	1.371
0.046623	2.503
0.712	3.041
-0.11805	-4.242
-0.01707	-2.942
0.055269	-0.453
-0.30633	4.337
-0.18429	5.154
-0.09984	-2.957
0.344346	2.433
-0.14813	-0.723
-0.10839	1.229
0.146621	-2.118
-0.47557	-1.797
-0.21141	-1.773
0.028145	-0.996
-0.27939	-0.935
0.013817	-3.435
-0.1096	2.247
0.030573	-3.587
-0.25915	2.534
-0.3632	-1.684
-0.13273	1.725
-0.59206	-1.364
0.190515	-1.828
-0.10923	-0.986
2.63239	6.782
-0.1273	-2.065
-0.06297	-2.237
-0.45559	-2.329
-0.36109
-0.61227	4.876
0.382097	3.669
0.148195	-1.561
-0.09606	-0.004
-0.11006	-1.948
-0.06492
-0.03552	-3.541
-0.52	-0.273

## Sheet: 5b
	0.639388
	-1.7812
	0.592318
	-2.11204
	-0.87413
	-0.47649
	-1.37914
	-0.30595
-1.32827	-1.92247
	-0.5922
	-0.35581
	-0.13021
	-0.52179
	-0.94958
	-0.89436
	-0.72526
	-0.44309
	-0.51841
	-1.85551
	-1.7462
	-1.18197
	-0.35197
	-0.81654
	-0.21413
	-1.56484
	-0.66238
	-0.80608
	-0.8046
	-1.55391
	-0.72986
	-1.34631
	3.17944
	-0.65318
	-0.62428
	-0.35711
	-1.29432
	-1.19714
	-1.11105
	-0.27339
	-1.31965
	-1.18964
	-1.46657
	-1.78809
	-1.03272
	-1.25678
	-1.56407
	-0.79704
	5.28277
	-1.34659
	-1.25427
	0.048215
	-1.37731
	-1.06467
	-0.94204
	-0.82669
	-0.71457
	-0.32895
	-0.42458
	3.27522
	0.067203
	-0.52998
	-0.78702
	-0.90874
	-1.26458
-0.2671	-1.697
	-1.50983
2.0723	0.345888
	-0.73038
	-1.13969
	-0.94584
	-1.12835
	-0.85919
	-1.2536
	-1.87394
	-0.70288
	-0.08427
	0.075777
	0.015413
	-0.86651
	-0.52921
	-0.99829
	-0.21315
-1.0041	-1.0173
	-1.33505
	-0.74586
	-0.72536
	0.480866
	-1.38251
	-0.75513
0.855078	0.823606
0.744912	1.09225
2.07572	0.687987
	-0.09155
	-0.48138
	-0.96949
	-0.67773
	-0.65003
	-1.4965
	-1.08498
	-0.63568
	-0.92332
	-0.90366
	-0.70283
	-1.31424
	-1.23608
	0.077742
	-1.14451
	-0.9216
	-0.78499
	-1.50836
	0.259491
	-0.68025
	-0.88677
2.8951	2.35599
	-1.1176
	-0.00436
	-0.39428
	-0.82774
	-0.07807
	-0.93827
	-1.09777
	-0.84405
	-0.7612
	-1.25067
	-0.06438
	-0.92884
	0.022532
	-0.75021
	-0.22057
	0.059943
	-0.99161
	0.010593
	-0.68427
	-0.70896
	-1.07272
	-1.15396
	-0.08004
	-0.75324
	-1.01536
	-0.94036
	-0.54772
	-0.85488
	-1.2028
	-0.75497
	-0.94721
	-0.13608
	-0.64318
	-0.75379
	-1.00392
-1.15881	-0.48441
	-0.81054
	-0.36787
	-0.33081
	0.052229
0.433453	0.247117
	-1.50331
	-0.44711
0.599912	-0.28295
	-0.39814
	-0.42562
	-1.26272
-0.7825	-1.69447
	-1.27725
	-1.24689
	-1.23155
	-0.59069
	-0.90865
	-0.36538
	-0.55181
	-0.48803
	-0.1991
	-0.6127
	-0.06095
	-0.84637
	-0.57145
	-0.28777
	-1.64404
	-0.65056
	-1.0434
	-0.31215
	-0.86787
	-0.94657
	-0.72059
0.245022	3.18382
-1.07355	-1.19404
	-0.15932
-0.67149	-0.75737
-0.90581	-1.11652
	-1.07561
	0.018076
0.384614	3.19864
	-1.01499
	-0.80872
	-0.60907
	-1.00443
	-0.43945
	-0.83576
	-0.32835
-0.317	-1.84678
	-0.6578
	-0.8156
	-0.93887
	0.181995
	-0.70363
	-0.45806
	-0.82761
-1.19556	-1.32497
-1.70476	-0.81602
	-0.8489
	-1.57779
	-1.18846
	-0.95492
	-0.6747
	-0.75239
	-0.43749
	-0.17232
	-1.00738
	-0.88425
	-1.14375
-0.91108	-0.50883
-0.64014	-1.34955
-1.06853	-1.74158
	-0.8904
	-1.42826
	-0.0725
-0.93304	-1.50917
	-1.32234
	-0.32562
	-0.93881
1.16043	1.05625
	-1.51642
	-0.10694
	-0.27297
	-0.22694
	0.089393
	-0.68326
	0.023097
	0.301627
	-1.01598
0.63867	-0.27017
	-0.75859
	-0.27613
	-0.3855
	0.301176
	0.454671
	-0.02037
	-0.46727
	-0.47781
	0.100872
	-0.52878
0.984157	0.5914
2.38963	0.916256
	-0.35062
1.98669	1.34891
	-1.50976
	3.51883
	-0.99109
	-1.57047
	-1.08909
	-1.46202
	-0.7347
	-0.73773
	-0.92176
	-0.43331
	-0.74343
	-0.71288
	-1.3601
	-0.8745
	-0.39407
	-0.92073
	-1.50371
	-0.41979
	-0.77696
	-1.44048
	-1.0088
	-1.22467
	-1.33441
	-0.44658
	-0.56654
	-0.91547
	-0.73796
	-0.62765
	-0.90691
	-1.07659
	-0.91388
0.677087	-1.39145
	-0.71958
	-0.30059
	-1.01954
0.040487	0.504301
	-1.18091
	-0.56579
	-1.50143
	0.190497
	1.30852
	-2.62728
	-2.07282
	-0.36244
	-1.4412
	0.628028
	-0.77868
	-1.53192
	-0.94282
	-0.88893
	0.076628
-1.26288	-1.10867
	-1.83444
	-0.07793
	-0.65412
	-0.05237
	-0.95813
	-1.11948
	-0.86027
	-0.61024
	-1.12811
	-0.50192
	-0.28611
	-0.8977
	-0.73541
	-0.6299
	-1.34813
	-1.13318
	-1.02756
	-1.33125
	-0.544
	-1.95516
	-0.80617
	-0.57461
	-0.41403
	-1.04273
	-1.24021
	0.640526
	-0.03412
	0.518754
	-0.24697
	-0.65028
	-0.48323
	-0.39101
	0.034544
-0.85801	-1.82264
0.59068	-0.16539
	-0.25121
	-0.52497
	-0.28162
	-0.07221
	-0.79756
	-1.10042
	-1.35592
	-1.06862
	-1.39262
	0.928526
	-1.29702
	-0.73624
	-0.95866
	-0.2341
	-1.27687
	0.271124
	-0.89749
	-0.57165
	-1.00138
	-1.87328
	-0.24109
	-1.05671
	-0.60095
	-1.11112
	-0.75148
	-0.81624
-1.11969	-1.30837
	-1.21208
	1.78098
	-1.06798
	-1.25466
	0.078397
	-1.25595
	-0.38686
	-1.03061
	-1.05309
	1.12335
	-0.69955
	-1.01187
	-0.51862
	-0.82982
	-0.77425
	-0.5949
	-0.7568
	-1.61967
	-1.3159
-1.26181	0.429948
	-0.88505
-0.48745	-2.10918
	-1.0579
-0.63118	-1.17278
	-1.32193
	-0.80507
	-1.273
-0.71952	-1.42123
-1.35336	-0.13306
	-1.69993
	-1.34336
	-1.43339
	-1.32624
	-1.51547
	-0.45895
	-0.66299
	-1.48477
	-1.00156
	-1.518
	-1.17176
	-0.46534
	-0.94606
	-0.31586
	-0.4767
	-0.80711
	-1.21393
	-0.73191
	-1.42382
	-0.48787
	-0.4156
	-1.26049
-1.0499	-1.47917
	-0.82729
	-1.04895
	-0.55966
	-0.79794
	-0.63963
	-1.19794
	-0.5987
	-0.87195
	-0.83266
	0.863292
1.5631	2.45479
	-0.76021
	-0.61101
	-1.16594
	-1.06757
	-0.90047
	-1.05222
-0.38248	-1.28921
	-0.73989
	-1.95659
	-0.63274
	-1.63075
	-1.03407
	-1.62689
	-0.95305
	-1.21452
	-1.20301
	-1.13841
	-0.80208
	-0.0404
	-1.70464
	-0.08629
	-1.13551
	-0.93947
0.515186	-0.26648
	-1.50135
	-0.85016
-0.95733	-1.04364
-0.71887	-1.07171
-0.97144	-0.92523
	-0.60005
	-0.71098
	-0.74603
	-0.88943
	-0.69774
	1.40879
	-1.04017
	-1.10591
	-0.95747
	-0.58168
	-1.05382
	-1.14139
	-1.54031
	-1.24666
	-0.71464
-1.63972	-0.61791
	-0.45397
	-0.85517
	-2.79871
	-0.35223
	-0.63335
	-0.44713
	-0.79488
	-0.44431
	-0.77685
	-0.94058
	-0.54649
	-1.00173
	-0.53336
	-1.13545
	-0.37069
	-1.57953
	-0.9448
	-0.72086
	-0.77237
	-1.16337
	-1.45417
	-0.18545
	-1.13889
	-0.45376
	-0.66374
	-1.40626
	-0.54896
	-0.50149
	-0.92331
	-1.0239
-1.14818	-1.72453
	-0.9592
	-0.81291
	-1.11122
	-1.94693
	-1.2373
	-1.05473
	-0.52128
	-0.98398
	-0.97518
	-0.45942
	-0.82345
	-0.97805
	-0.70349
	-0.07107
	-1.39704
	-1.09157
-1.14433	-0.59544
	-0.07869
	-0.39893
	-0.60031
	-1.2804
	-0.07109
	-1.05888
0.341451	-0.37194
	-0.82745
	-0.64602
	-0.2659
	-1.01099
	-0.40245
	-0.70991
	-0.61013
	-0.74042
-1.31081	-1.50315
	-0.92647
	-0.4533
	-1.27563
	-1.17196
	-1.05252
	-1.54671
	-0.4398
	-1.17672
1.36705	-0.67462
	-1.07638
	2.36886
	-0.40521
	-0.77419
	-0.9049
	-0.90523
	-1.70138
	-0.11131
	-1.56128
	0.30606
	-1.19175
	-0.8249
	-0.96714
	-1.43024
	-2.35079
	-1.14427
	-0.2439
	-0.67269
	-0.95969
	-2.1989
	-1.72096
	-1.05196
	-1.25141
	-0.65995
	-1.69382
	-0.99165
	-0.50866
0.6694	-0.98747
	-1.0819
	-0.96296
	-0.5044
-1.06955	-1.53733
	-0.79508
	-0.6951
	-0.75065
	-0.56652
	-0.7089
	-0.75457
	-0.44964
	-0.53375
	-0.70677
	-1.10444
	-1.49641
	-1.41234
	-0.78181
0.706782	-0.10822
0.02052	-0.97537
	-0.872
	-0.85415
	-0.45945
	-1.61302
	-0.37537
	-2.11075
	-0.85912
	-0.71764
	-0.48943
	-0.30987
	-0.45333
	-0.55282
	-1.27856
	-0.29632
	-0.90147
	-1.61155
	-1.95022
	-0.87785
	-0.67382
	-1.23396
0.028245	-0.34916
	-0.69956
	-2.01681
	-1.54755
	-1.94351
	-0.56948
	-0.67169
	-0.95812
	-0.98305
	-0.8813
	-1.03375
	-0.96509
	-0.91928
	-0.923
	-0.08778
	0.42847
	-0.28502
	-0.24057
	-0.19519
	-1.28037
	0.00073
	-0.502
	0.099557
	-1.29573
	-0.79605
	0.241656
	-0.95377
	-0.57487
	-0.35
	-0.33081
	-0.74953
	-1.07108
	-0.02327
	-0.55667
	0.713004
	-0.29077
	-1.13603
	-1.00963
	-0.44538
	-1.65302
	-0.24403
	-1.33426
	-0.41881
	-1.21063
	-1.05945
	-1.3055
	-1.06745
	0.555775
	-1.03296
	-0.52494
	-1.13983
	-0.60638
	-0.0681
	-1.34847
	4.54296
	1.73475
	-1.60863
	-1.04387
	-0.73904
	-0.42285
	-0.53804
	-0.95533
	-0.64253
	-0.9089
	-0.92082
	-1.1825
	0.050054
	-1.28482
	-1.3265
	-0.82453
	-1.68695
	0.159567
	-0.42523
	-0.58462
	-1.29887
	-0.63178
1.72835	1.82186
	-0.47213
	-0.76674
	-0.91171
	-1.02211
	-0.77366
	-0.60232
	-0.6509
	0.248174
	-0.66008
	-0.12502
	-0.66762
	-0.59093
	-0.39961
	-0.83308
	-0.59574
	-0.81485
	-0.68773
	-0.65767
	-0.42396
	-0.37129
	-0.9497
	-0.39756
	-1.05289
	-0.34307
	-0.25667
	-1.68843
	-1.15374
	-1.64903
2.43985	-1.02349
	-1.50353
	-1.07823
	-1.87122
	-0.37434
	-2.15101
	-0.81055
	-0.70598
	-1.49645
	-0.96083
	-1.45345
	-0.48387
	-0.88537
	-1.42177
	-0.98883
	-0.26634
	-0.91052
	-0.55035
	-0.41249
	-0.38788
	-1.29564
	-0.46713
	-1.23425
	1.07093
	0.940191
	1.01628
	-0.49966
	0.553857
	-0.20757
	-0.75346
	-0.64003
	0.161725
	-1.0155
	0.221784
-0.87613	-0.86883
	-1.44877
-1.03884	-1.46691
	-0.97056
	-1.27543
-0.77364	-0.90179
-1.00791	-1.19721
-0.53714	-1.23079
	0.295864
	-0.63033
-0.90329	-1.9219
	-1.24049
	1.37063
	-0.94225
	-0.6927
1.33407	-0.47759
3.02238	2.23001
	-0.55157
	-0.84512
	-0.17677
	-0.33036
0.487027	1.1578
	-1.98903
-0.93351	-0.88964
	-0.97031
	-1.34311
	-0.94954
	-1.75336
	-0.80584
	-1.67846
	-0.81612
	-0.25563
	-1.58961
	0.216914
	-1.09015
-1.37854	-1.51746
	-1.03637
	-0.77831
	0.240066
	-1.61793
	-0.9213
	0.048081
	-1.20273
	-0.47175
	-1.58584
	-1.36253
	-1.34223
-0.86352	-0.82932
	-0.7576
-0.81661	-1.66878
	-0.78465
	-1.057
	-0.03803
	-0.75851
	-0.57088
	-1.09734
	-0.78282
	-1.0578
	-1.35354
	-0.27881
	-0.59003
	-0.96286
	-1.2344
	-1.43471
	0.082958
	0.018158
	-1.1105
	-0.7642
	-0.89497
	-0.75005
	-2.30401
	-1.05287
-0.77973	-0.45405
	0.323117
	-0.23929
	-0.52076
-0.78427	-1.29758
	-1.12829
	-0.33268
	-0.99319
	-1.99445
	-0.19288
	-0.51384
	-1.6218
-0.04457	-2.16041
	-0.71531
	-1.54318
	-0.72949
	-1.164
	-1.38395
-0.90089	-1.35991
	-0.57521
	-0.94715
	-1.81701
	-0.81109
	-0.50335
	-1.7443
	-0.53523
	-1.27908
	-0.93315
	-0.88124
	-1.14119
	-0.75686
	-1.26873
	-0.9952
	-0.06039
	0.168299
-1.07936	-1.07823
-0.98128	-1.16979
	-0.48983
	-0.70006
-1.05593	-1.76701
	-0.40108
	-1.17575
	-0.65424
	-1.84585
-0.80541	-1.05164
	-0.89381
	2.39332
-1.42715	-0.70952
	-0.84873
	-1.11782
	-0.51736
	-1.68229
	0.176777
	0.240203
-0.72674	-1.54698
	-0.95838
	-0.98814
	-1.41425
	-1.07398
	-0.14752
	-0.16839
	-1.52421
	-1.37052
	-0.31096
	-0.64806
	-2.05015
	-0.55724
	-1.05828
	-0.70711
	-1.05702
	-0.28147
	-0.122
1.45305	-0.97932
	-0.43249
2.12091	0.915191
	-0.29949
	-0.10788
	-0.60339
	-0.5186
	-0.86212
	-0.39013
	-1.09938
0.917711	0.43064
	-0.63083
-1.07483	-0.74458
-0.80588	-1.17586
	-1.10314
-0.9738	-0.84316
-0.6638	-0.9833
	-1.05594
	-0.53746
	-1.17554
	-0.61027
	-1.3527
	-1.00442
	-1.2696
	-0.85674
	-1.10975
-0.85888	-1.05589
-0.95786	-1.42318
	-0.895
	-1.03775
-0.20841	-1.36998
0.058236	-0.14831
0.756697	-1.19379
	-0.47776
	-0.788
0.861582	0.946811
	-0.27134
-0.91792	-1.05161
	0.231909
	-1.19278
	-1.53419
	-0.46742
	0.440406
	-0.97429
-1.15008	-1.6459
	-0.73833
	-0.04641
	-0.5867
-0.66394	-0.92278
	-0.76396
	0.824675
	-0.82366
	-1.90357
-1.05377	-1.74853
	-1.55662
	-0.4407
	-0.43668
	0.330691
	-0.4437
	0.342752
	-0.52455
	-0.52502
	-0.27278
	-0.8825
	0.134554
	0.482078
	0.04196
	-0.08726
	-0.71973
	0.261436
	-0.15776
	-0.0149
	0.234191
	-0.27295
	-0.62091
	-0.19253
	-0.81807
	-0.75597
	-1.01791
	-0.76854
	-0.52496
	-0.86169
	-0.85483
	-0.5377
	-1.02657
	-0.96456
	-1.03878
	-0.53841
	-0.58532
	-0.2815
	-0.50553
	-1.0611
	-0.49433
	0.106169
	-0.70971
	-0.86279
	-0.79665
	-1.04623
	-1.38272
	-0.89527
	0.045057
	-1.29586
0.159765	1.61929
	-0.9107
	-0.69244
	-1.70438
	-1.1571
	-0.48816
	-0.28046
-0.4963	-0.02968
	1.65432
	-0.86406
	0.344531
	-0.4457
	-0.79932
	-1.08397
	-0.90373
	-1.13232
	-1.98988
	-1.2649
	-0.81147
	0.077646
	0.37245
	-0.26264
	0.073324
	-0.46276
	-1.59125
	-1.09898
	-0.432
	2.74045
1.14165	-0.30527
-0.46612	-1.36392
	-0.91763
	-1.09266
	-1.17736
	-1.38797
	6.38556
	4.65952
	-1.33122
	-0.98475
	-0.33705
	-1.55038
	-2.13457
	-0.92115
	-0.91863
	-0.51644
	-0.73206
	-0.33796
	-0.55404
	-1.215
	-1.36912
	-0.76757
	-1.25661
	-1.16186
	-0.95178
	-0.91382
	-1.34966
	-1.23811
	0.143878
	-0.76536
	-0.40018
	-0.76356
	-1.80499
	-0.59521
	-1.44329
	-2.19079
	-0.55791
	-1.82996
	-0.4311
	-1.13973
	-0.91942
-0.94285	-1.98848
	-0.79877
	-0.67563
1.19853	2.60139
	-0.46913
	-0.88718
	-1.68831
-0.45249	-1.32218
	-1.00322
	-0.80664
	-1.34093
	-2.03644
	0.433511
	-1.55607
	-1.28412
	-0.74589
	-1.01408
	-0.3883
-0.80939	-1.25895
-1.02204	-1.90707
	-3.24772
	-1.29498
	-0.64738
	-0.60782
	-0.85045
	-0.96685
	0.705788
	-0.77943
	-1.29223
-0.43937	-1.08331
	0.006992
	-0.21724
	-1.23701
	-0.72054
	-1.30769
	1.58259
-1.67902	-1.88455
	-1.35138
	-0.98402
	-0.52658
	-1.01042
	-1.58585
1.03981	0.097528
	-1.14064
	-1.44976
	-1.04724
	-0.39058
	-1.55028
	-0.11209
	-1.32837
	-0.93719
	-0.119
	-0.60615
1.98001	1.33252
	-0.37811
	-0.84071
	-0.71533
	-1.03979
	-0.624
	-1.40324
	-0.64415
	-0.93241
	-1.35638
	0.16406
-1.27014	-1.24846
-0.68068	-1.12308
-0.84956	-0.93486
	-0.58374
	-1.02147
	-1.72593
0.837442	-1.1943
	-1.22333
	-1.266
	-0.91635
-0.62407	-1.55844
-0.95101	-1.23125
-1.06787	-1.02082
-0.60638	-1.36916
-0.66287	-1.17385
-0.48916	-1.04718
-0.11726	-1.62279
	-1.35643
	-0.6105
	-1.3018
-0.85056	-1.36263
	-0.48755
	-1.20432
	-0.6661
	-0.79867
	-1.27487
	-0.67499
	-0.9223
	-0.69664
	1.67943
-0.55254	-1.0897
2.30325	0.117044
	-0.8554
	2.07744
	0.506906
	-0.06079
	-0.98836
	-0.93517
	-1.19145
	-0.54654
	-0.4724
	-0.36313
0.95994	0.112736
	-1.78871
	-1.2812
	-2.07046
	-0.25495
	0.624397
-0.8103	-1.1915
	-1.30682
	-0.69251
	-0.96252
	0.174014
	1.7004
-0.53993	-1.15421
1.09213	-1.05455
-0.78521	-0.96251
	-1.36195
	-0.69393
	-0.52196
3.27556	0.483839
	-0.73877
	-0.46925
	-0.86809
	-0.61119
1.90328	-0.52167
	-0.56191
2.09048	-0.00269
	-0.6901
	-0.58712
-1.225	-1.50954
-0.10624	0.277335
0.074933	-0.00578
	-0.78907
	0.973892
	-0.86223
	-0.3772
	0.078939
	-0.81459
	-0.95329
	-0.95631
1.59994	2.6229
	-1.74918
	-0.2695
	-0.77282
	-1.29836
	-0.72542
	-0.96444
	-0.5601
	-0.3335
	-0.77849
	-0.26108
-0.3498	-0.13439
	-0.59314
3.1837	2.32682
	-0.31095
	-0.6093
	-0.42527
	-1.25884
	-0.96373
	-0.708
	-0.89502
	-0.86734
	-0.13872
	-0.26541
	-1.07205
	-0.6577
2.30791	1.06885
	-1.43362
	-0.45727
1.26186	0.216757
1.7353	1.7676
	-0.44579
-0.69045	-1.02457
	-1.09806
	5.00781
-0.22516	1.18201
0.448216	0.332762
	-0.6768
-0.88732	-1.14025
	-0.28496
0.777876	-0.44592
	-1.35181
	-0.53052
	-0.57321
	1.23437
	-0.57603
	-0.58482
	-1.22516
	-1.05133
-0.27943	-1.50637
1.64837	1.23348
	-1.82982
1.23137	0.356004
	-0.25799
	-1.07544
	-1.18942
1.09226	1.30848
	-0.04698
	-0.69105
-0.98556	-1.35037
	-1.28065
-0.62779	-1.22056
	-0.84827
	-0.74553
	0.175138
	0.008351
	-0.89104
	-0.68843
	-0.94325
	-1.13637
	-0.22069
	-0.62465
	-1.20591
	-0.06696
	-0.56274
	-1.1548
	-0.54237
	-0.31811
	-1.16557
	1.12695
	-1.05074
	-1.22059
	-1.45002
	-1.69742
-1.11879	-2.10386
	-0.09239
	-1.58449
	-0.44138
	2.43919
-1.16523	-1.13511
	-0.90388
	-1.80606
	-1.28283
	-0.93041
	-1.10172
	-0.83839
	-0.32247
	2.48281
	-1.54752
	-0.64803
	-0.72343
	-1.27748
	-0.46818
	-1.02365
	-1.29488
	-1.23108
	-1.16376
	3.8767
	-0.36405
	-0.81009
	-1.19573
	-1.33111
-1.24807	-1.33698
	-0.95396
	-1.03777
	-0.62034
	-1.05666
	-0.89738
	-1.11624
	-1.28179
	-0.74384
	-1.1707
	-0.88919
	-1.19501
	-0.93395
	-0.53387
-1.24437	-1.42317
	-0.87638
	-0.56487
	-1.1047
	-0.7735
	-1.09039
	-0.7722
	-0.16389
	-0.50914
	-1.1652
	-0.99116
	-1.14893
	-1.23107
	-1.14583
	-0.71496
	-2.70465
	-2.47219
-1.11944	-1.25826
	-1.44107
	-1.15537
	-0.79819
	-0.51731
	-0.12728
	-2.43164
	-0.87514
	-1.31421
	-1.33314
	-0.63122
	-0.52053
	-1.42458
	-0.80007
	-0.96699
	0.184431
	-0.36495
1.19218	-0.67607
	-0.58234
	-0.05019
	-1.29861
	-0.77353
	-0.34795
	0.286436
	-0.67446
	-1.24394
	-1.26212
	-0.81425
	-0.91948
	-0.89611
	-0.51125
	-0.5266
	-0.69001
	-0.82199
	-0.74829
	-0.81691
	-0.18673
	-0.60386
	-1.36312
	-0.83908
	-0.67823
	-0.72229
	-0.0418
	-1.54168
	-1.01898
	-0.35105
	-0.84003
0.713116	0.325574
3.76226	1.30272
	-0.24294
2.29407	3.01353
	3.19389
0.709818	-1.13914
2.62689	1.18388
	-1.08895
1.41064	-0.0582
	0.033291
	-0.76323
	-1.27233
	-0.82062
	-0.40319
	-0.59762
	-1.01845
	-0.99086
	-1.12579
	-1.1971
-0.65437	-1.03731
	-0.95232
	-1.44134
	-0.80355
	-1.49275
	0.228188
	0.245985
	-0.07182
	-1.20576
	-1.32995
	0.23572
2.45482	-1.02228
	-1.69827
	-0.84098
	0.679198
	-1.40647
	-0.94902
	-5.45547
	-0.0837
	-0.63014
	-0.83763
0.650439	3.93819
	-0.77911
	-0.78879
	-1.07712
	-0.28215
	-0.88139
	-0.58099
0.10036	-0.31396
	-0.78868
	-0.3673
	-0.24851
	1.38559
	0.5419
	1.81041
	-0.7085
	0.115246
	-2.00826
	-1.16891
	-1.3462
	-0.41403
	-0.72763
	2.35163
1.28688	1.71327
	-0.52107
	-1.3362
	-0.03221
	-1.08007
	-1.01007
	-1.04214
	-0.51496
	-1.29687
	-1.69137
	-0.3445
	-0.8528
	-0.82525
	-1.0813
	-1.04084
	-0.70204
	-0.88643
	-0.63297
	-1.12484
	-1.90983
-1.07082	-1.15386
-0.5641	-1.1616
-1.44772	-1.93329
	0.006156
	0.057936
	-1.31051
	-1.4938
	-1.77588
	-0.82493
	-0.67005
	-0.84938
	-0.37689
	-0.20859
	-1.00157
	-0.97054
-0.85802	-1.52771
-1.08246	-0.91529
	-0.5396
	-1.23459
	0.06786
	-0.75283
	-0.9345
	-0.57112
	-0.50569
	-1.48443
	-1.14079
	-0.28048
	-0.94544
	-1.53159
	-0.85484
-1.16765	-1.22516
	-0.39872
	-1.47671
	-0.87449
	-0.20495
	-0.29493
	0.655797
	0.797269
	-0.67938
	-1.00088
	0.068587
	-0.93724
0.286454	-1.50112
	-1.72369
	-0.88869
2.70329	-0.1115
	-1.79354
	-0.15787
	-1.49192
	-0.15466
	-0.95878
	-0.27095
	-0.49842
	-1.34906
	-1.38291
	-0.77772
	-0.90219
	-0.95868
	-0.85989
	-0.86852
	-0.52148
	-0.84854
	-0.01771
	-0.34514
	-1.083
	-1.29695
	-1.48111
	1.33624
	-0.90738
	-0.72836
	0.079169
	-0.66205
	-1.18031
	-0.81556
	-0.82321
	-1.31366
-1.0082	-1.21747
	-0.66564
	-1.51725
	-0.84565
	-1.66552
	-0.556
	-0.76592
	-1.22549
	-1.72836
	-0.56198
	-0.79163
	-1.54501
-0.84336	-1.52731
	-1.27044
	-1.22809
	-1.10936
	-0.92687
	-1.11253
	-0.53799
	-0.32628
	-0.85357
	-0.61715
	-0.77121
	-0.52024
	-0.77725
-0.13829	-1.40262
1.60989	-0.50078
	-0.97941
	-1.68326
	-1.28271
	-1.01691
	0.483296
1.83201	-0.01191
	-0.74861
	-0.99166
	-1.404
	-0.58223
	-0.8935
0.242639	0.200582
-1.14332	-1.38691
	-0.7505
	-0.69631
	-0.11212
-0.47317	-1.80106
-0.9782	-1.20266
-1.26174	-1.42104
	-1.04284
	-0.88265
-0.55197	-1.41561
	-0.63464
	-0.72304
	-1.17735
	-0.43113
	-1.20811
	-0.30226
	-0.80939
	-0.35305
	-0.56906
	-0.31514
	-0.19864
	-0.4872
	-0.03681
	-1.93116
	-1.1668
	-0.38324
	-1.79726
	-1.08694
	-1.00199
	-1.79284
	-1.04224
	-0.40092
-0.85555	-0.73744
	-0.69508
	-0.50154
3.6144	-0.08862
	-0.98099
	-0.81388
	-0.79338
	-1.09689
	-1.1099
	-0.21186
	-0.9387
	-1.88202
	-1.24046
-1.05995	-1.43898
	-0.7849
-1.38876	-1.58247
	-0.74119
	-0.87094
	-1.24618
	-0.70606
-0.73365	-0.48176
-0.64627	-1.27302
	-1.68616
	-0.67071
	-0.68318
	-0.02796
	-0.82352
	-1.18127
	-1.2308
	-1.51293
	-0.52238
	-1.22926
	-1.12413
	-0.72825
	-0.63164
	-1.21822
	-0.38994
	-0.28332
-1.08592	-1.60678
	-1.64691
	-1.09994
	-0.72165
	-1.09463
	-1.21797
	-0.61482
	-0.83053
	-1.16111
-0.23018	0.184129
	-0.13275
	-0.62098
	-0.24585
	-1.18327
	-0.58408
-0.91704	-1.17318
	-0.85054
	-1.16213
	-0.69791
	-1.07093
	-0.49773
	-0.84607
	-0.95111
	-1.05476
	-1.06974
	0.070957
	-0.9059
	-0.85697
	-0.75247
	-0.44859
	-0.57149
	-0.43504
	-1.68463
	-0.48371
0.904022	0.122378
	-0.90893
	-1.09171
-1.07448	-1.05554
-1.31438	-1.15497
	-1.17495
	-1.23948
	-1.18315
	-0.57458
-1.24667	-1.20028
	0.623976
	-0.78576
	-0.53726
	-0.51907
	-0.40947
	-1.21161
	0.057186
	-0.46902
	-1.32225
	-1.17115
	-1.64121
	-0.63201
	-2.02274
	-1.51208
	-0.86775
	-0.38681
	-0.26586
	-1.32742
3.04711	0.56589
	-1.20894
	-1.39474
	-1.16776
	0.263725
	0.761145
	0.151462
	0.238635
	-0.54022
	-1.14635
	-1.07556
	-0.64582
	-0.90981
	-0.59855
	-0.229
	-0.91058
	-1.23186
1.09149	-0.35394
	-1.05071
	-0.80339
	0.084235
	-0.96735
	2.43541
	0.176686
	-0.97809
	-0.95928
	-0.92268
	-1.10812
	-0.59975
	-0.47919
	-0.30873
	-0.17415
	-0.80658
	-1.09653
	-0.70388
	-1.59219
	-1.62306
	-1.10485
	-0.81299
	-0.88491
	-1.46378
	-0.54668
	-1.18135
	-1.03328
	-0.09177
	-0.76915
	-1.01282
	-0.76149
	-0.54683
	-0.70489
	-1.01779
	-1.47089
	-0.74675
	-1.52773
	-1.50699
	-0.81188
	-1.06082
	-0.55184
	-1.42206
	-0.26514
	0.359078
	-1.93712
	-1.58626
-1.24685	-1.52372
	-1.29013
	-1.82026
	-1.38548
	-1.3501
	-1.29024
	-0.97913
	-0.77581
	-0.98017
	-0.97099
	-1.28381
	-0.45117
	-1.01027
	-0.51591
	-0.95873
	-0.61201
	-0.30037
	-1.12602
	-1.22179
	-3.16124
-0.61438	-1.05059
	-1.34495
	-1.05287
	0.139434
	-0.90468
	-1.56896
	-0.61615
	-1.66438
	0.53294
	-1.70908
	-0.9141
	-0.47313
	-0.63834
	0.409188
	-0.64442
	-1.78707
	-2.0197
	-0.9041
	-1.38138
	-0.72911
	-1.2726
	-0.92777
	-1.06773
	-0.37172
	-1.48534
	-0.81513
	-0.78684
-1.21844	-1.79906
	-1.75716
	-1.10178
	-0.72508
	-0.86083
	-0.91206
	-0.77467
	-0.39474
	-0.88394
	-0.63874
	-0.72183
	-1.16756
	-1.71219
	1.33225
	-1.37048
	-0.99429
	-0.47396
	-0.90394
	-0.33246
0.388745	-0.71031
	-0.59106
	-0.43913
	-0.98026
	-0.51758
	-0.89952
	-0.99826
	-0.10562
	-0.03557
	-1.38776
	-2.42009
	-0.77312
-0.66604	-1.36396
	-1.4051
	-0.23171
	-0.27626
	-0.92571
	-0.48481
	-0.70447
	-0.33218
	-0.49247
	-0.75991
	-1.08181
	-0.51837
	-0.22888
2.79163	3.03737
	-0.33552
	-1.04819
	-1.03352
	-1.17529
	-1.38963
	-0.58541
	0.958906
	-1.19501
	0.313946
	-1.07941
	-0.30788
	-0.77677
	-0.54993
0.981124	-0.25269
-0.84514	-0.92734
	-1.21645
	-0.74617
	-0.86841
	-1.23254
	-1.59719
-0.94117	-1.11107
	-0.69361
	-1.31572
	-0.43181
	-1.60306
	-2.08537
	-1.23478
	-0.38137
	-2.21401
	-1.6728
	-1.56818
	-1.66681
	-1.62133
	-2.04517
	-1.49488
	-2.02528
	-1.2955
	-1.15144
	-1.28516
1.18583	-0.20618
	-1.54502
	-1.36358
	-1.85435
	-1.94941
	-0.87999
	-1.3444
	-1.31423
	-2.34375
	-1.68306
	-1.28149
	-1.50046
	-1.76284
	-1.61434
	-1.72369
	-0.75119
	-1.72749
	-2.23288
	-1.59244
	-1.55673
	-1.80047
	-1.20386
	-1.59529
	-0.96334
	-1.7223
	-2.20385
	-2.12614
	-2.17796
	-1.05897
	-1.75078
	-1.35301
	-1.05973
	-1.69196
	-1.71003
	-1.33088
	-1.2185
	-1.56283
	-0.74729
	-1.43301
	-1.31448
	-1.48241
	-1.68039
	-1.53117
	-1.72803
	-1.182
	-1.75821
	-1.43456
	-1.40557
	-2.01753
	-0.48132
-1.37692	-0.94496
-0.29556	-1.38343
	-1.32998
	-0.42475
	-0.64101
1.93788	2.69747
	-0.46635
	-0.00823
	-1.36297
	-0.38783
	-1.38627
	-1.43304
	-1.40657
	-1.24897
	-0.93224
	-0.94785
	-1.20027
	-0.96257
	0.099033
-0.58746	-0.84514
	-0.60846
	-1.45765
[truncated: 4,091 more rows]

## Sheet: 5c
diamide age	diamide gfp	sorbitol age	sorbitol gfp	dtt age	dtt gfp	aa starve age	aa starve gfp	heat shock age	heat shock gfp	osmotic age	osmotic gfp	nitrogen age	nitrogen gfp	stationary age	stationary gfp
0.037445	0.411566	0.164996	0.528808	0.152164	0.404889	0.224244	0.691745	0.292211	0.685917	0.257944	0.389873	0.337194	0.580343	0.347451	0.743824
0.108075	0.555151	0.229596	0.523609	0.071584	0.172974	0.290684	0.56033	0.307604	0.725075	0.093995	0.387685	0.169205	0.508139	0.298838	0.748158
0.160644	0.623806	0.189036	0.418788	0.010814	0.000215	0.073887	0.11485	0.266791	0.622518	0.007382	0.003271	0.377294	0.619557	0.313343	0.749948
0.182578	0.624658	0.065658	0.267563	0.001015	0.11678	0.082978	0.253746	0.049377	0.033692	0.139347	0.451507	0.335337	0.549664	0.323177	0.732472
0.002758	0.23619	0.047966	0.016732	0.006453	0.168874	0.165993	0.417373	0.116303	0.515083	0.25002	0.51056	0.102794	0.232367	0.314674	0.677863
0.20272	0.595386	0.04694	0.088469	0.05305	0.289141			0.141325	0.447952			0.282909	0.499137	0.089245	0.297738
0.230368	0.504665	0.070882	0.485166	0.126569	0.443194			0.104165	0.531301			0.121575	0.493677	0.32792	0.668383
0.17389	0.4345			0.198957	0.532619			0.121421	0.336755			0.010278	0.028341	0.255136	0.707499
								0.136174	0.596915			0.322948	0.629248	0.310161	0.746873
								0.168903	0.654769
								0.227369	0.67454
								0.179893	0.666232
								0.19283	0.678448
								0.235765	0.656351
								0.214941	0.663698
								0.195028	0.65797
								0.158092	0.55886
								0.075316	0.176923
								0.076623	0.07622
								0.236263	0.669378
								0.232103	0.612471
								0.210743	0.575378

## Sheet: 5d
change in age	change in heat shock
	0.669378
	-0.313
	0.052
2.20573	0.598
1.26555	0.148
	0.176
	-0.58
	-0.823
	0.716
	0.966
	-0.648
	0.587
	0.209
	1.036
	-0.012
	-0.038
	-0.018
	-0.485
	0.116
	-0.672
	-0.095
	-0.065
	2.662
	4.18
	0.622
	0.275
	-0.266
	0.091
	1.048
	-0.889
	3.772
	-0.143
	-0.153
	-1.561
	0.438
	1.305
	-0.151
	-0.023
	0.296
	0.007
	0.856
	0.919
	-1.061
	-1.434
	0.163
	-0.418
	-0.249
	-1.064
	-2.025
	-0.792
	2.089
	0.684
	-0.719
	0.158
	-0.186
	-0.317
	-0.387
	0.174
	-0.189
	0.083
	-0.971
	0.01
	-0.985
	-0.269
	-0.039
	0.47
	-0.194
	-0.312
	-0.705
	-0.686
	0.152
	-0.163
	0.008
	-1.548
	-0.978
	-1.419
	0.258
	0.547
	-0.085
	0.064
	-0.305
	0.377
	0.054
	-0.797
	0.12
	-0.005
	-1.131
	0.532
	-0.28
	-0.146
	0.51
	-0.421
	-1.48
	0.25
	-0.376
	0.949
	0.122
	2.513
	0.12
	-0.253
	-0.731
	-0.146
	-0.19
5.61225
	-0.763
	-0.023
	0.283
	-0.09
	-0.111
	-0.361
	-0.034
	0.423
	-0.043
	0.224
	0.297
	-0.128
	0.37
	-0.098
	-0.287
	-0.821
	0.615
	-0.597
	-0.138
	-0.371
	0.334
	0.546
	1.17
	-1.019
	-1.69
	-1.479
	-2.35
	0.271
	0.144
	-0.132
	-1.698
	-0.383
	1.069
	-0.717
	-0.664
	0.064
	-0.276
	-0.894
	-2.433
	-1.458
	-1.585
	-1.838
	0
	-0.513
	0.082
	0.203
	-0.037
	-2.026
	-1.363
	0.083
	0.437
	-0.031
	0.271
	-0.124
	-0.369
	-0.381
	-0.782
	-0.394
	0.728
	0.793
	-0.843
	0.577
	0.177
	0.904
	0.794
	1.393
	1.386
	2.084
	2.008
	2.9
	0.643
	-0.236
	0.12
	0.561
	-0.519
	0.355
	-1.899
	-0.425
	-0.638
	-0.21
	0.044
	0.02
	-0.025
	0.442
	-0.172
	-0.52
	0.157
	-0.599
	-0.264
	-0.139
	2.288
	-0.697
	0.419
	0.207
	0.238
	-0.446
	0.379
	2.967
	-1.308
	-1.268
	0.283
	-1.126
	-1.246
	-1.495
	-0.504
	0.113
	2.085
	-0.004
	-0.69
	-0.413
	-0.124
	-1.075
	0.042
	0.341
	-0.046
	0.839
	-0.487
	-1.158
	-0.003
	-0.128
	0.017
	-0.442
	-0.245
	-0.392
	-0.218
	-0.682
	-0.339
	2.739
	0.015
	0.3
	1.075
	-1.546
	0.809
	-0.567
	0.015
	-1.678
	0.041
	-0.54
	-0.076
	-0.434
	0.793
	0.081
	-0.441
	-1.017
	-0.204
	1.842
	-1.177
	-1.132
	2.955
	-0.02
	0.654
	-0.137
	0.051
	-0.186
	-1.574
	0.147
	1.806
	-1.322
	-1.477
	-0.429
	0.806
	0.341
	0.055
	-0.556
	0.173
	-0.384
	0.979
	-0.787
	0.127
	0.611
	0.543
	-1.887
	0.846
	1.047
	0.739
	0.549
	-1.515
	-0.522
	0.459
	0.27
	-0.271
	-0.383
	-0.415
	-1.943
	-0.962
	0.834
	0.344
	0.282
	-0.567
	-0.742
	1.363
	-0.694
	0.766
	-0.784
	0.28
	0.041
	-0.426
	0.092
	-0.262
	-0.484
	0.225
	0.229
	-0.01
	-0.218
	-0.839
	-0.477
	-0.388
	-0.319
	0.786
	-0.496
	0.522
	-1.08
	0.245
	0.701
	0.925
	-0.06
	0.025
	-0.538
	0.181
	0.011
	-1.45
	0.108
	-0.184
	0.908
	-1.603
	0.568
	-0.61
	0.987
	0.521
	0.59
	3.369
	-0.195
	0.397
	-0.942
	0.186
	-0.649
	0.007
	1.033
	-0.721
	-0.471
	0.04
	0.006
	0.066
	-1.647
	0.061
	-0.494
	0.063
	0.038
	-0.417
	-0.1
	0.405
	-0.402
	-0.721
	-0.222
	0.572
	-0.3
	0.17
	-0.281
	-0.249
	-0.061
	0.39
	1.378
	0.579
	-0.647
	0.454
	0.522
	0.003
	-0.003
	-0.503
	0.235
	-0.724
	2.77
	0.163
	-0.3
	-0.39
	0.347
	1.339
	0.662
	-1.654
	-2.164
	-0.25
	1.046
	0.049
	0.283
	0.428
	0.747
	-0.433
	0.022
	-1.25
	-0.396
	0.011
	0.073
	0.209
	0.762
	0
	-0.526
	-0.351
	-0.078
	-0.263
	0.655
	-0.13
	-0.384
	3.095
	0.902
	-0.276
	0.759
	0.239
	-0.907
	0.405
	0.245
	0.423
	-0.707
	0.09
	2.467
	0.764
	0.647
	0.77
	0.754
	-0.034
	0.075
	0.544
	-0.433
	-1.472
	1.467
	0.106
	0.338
	0.603
	-0.086
	-0.378
	-0.137
	0.495
	0.918
	-0.03
	-0.435
	-0.093
	-1.553
	-0.219
	0.297
	0.152
	0.533
	0.514
	-0.182
	-0.394
	-0.011
	-0.253
	-1.08
	0.585
	0.299
	0.213
	-0.1
	0.2
	-1.838
	1.87
	0.019
	-0.37
	0.281
	0.649
	-0.943
	-0.087
	-0.653
	0.301
	-0.473
	0.033
	-0.212
	-1.404
	0.141
	-1.182
	1.882
	2.151
	0.136
	-1.65
	0.646
	-0.024
	0.116
	0.396
	0.32
	-0.419
	0.222
	-0.331
	-0.662
	-0.104
	-0.02
	0.874
	0.285
	-0.193
	-1.872
	-0.117
	-0.45
	-0.944
	-1.129
	-0.401
	-0.069
	0.308
	0.49
	-1.104
	0.53
	-0.894
	0.603
	0.517
	-0.184
	0.443
	-0.176
	0.248
	2.954
	-1.091
	-1.29
	-0.465
	-0.146
	-1.082
	0.408
	0.432
	1.615
	1.608
	0.386
	-0.312
	-0.935
	-1.273
	0.043
	-0.352
	0.434
	-0.453
	-0.005
	0.482
	-1.963
	-1.602
	-1.023
	0.747
	-0.671
	-1.309
	-1.868
	0.207
	0.027
	0.858
	-0.264
	0.86
	-0.912
	1.082
	0.576
	0.182
	0.127
	-1.278
	0.689
	0.175
	0.214
	0.546
	0.931
	-0.288
	-0.203
	-0.108
	-0.726
	-0.521
	0.152
	0.398
	-0.511
	-0.519
	-1.47
	-0.746
	-1.437
	-2.047
	0.217
	-0.417
	2.12
	-1.741
	-0.205
	-0.591
	-0.119
	-0.597
	0.185
	-0.773
2.9908	-0.736
	0.508
	0.396
	-0.507
	-2.21
	-0.254
	0.415
	-0.206
	-0.452
	-0.236
	-1.28
	-0.586
	0.035
	0.418
	0.214
	-0.138
	0.649
	-0.036
	1.292
	-0.511
	0.021
	0.123
	-0.074
	-0.067
	0.441
	-1.464
	0.3
	0.613
	0.954
	-0.565
	0.202
	-1.668
	0.125
	0.439
	0.899
	0.179
	0.783
	0.553
	0.417
	-0.699
	1.041
	-0.035
	1.699
	-1.147
	0.737
	0.944
	0.638
	-0.247
	0.33
	0.016
	0.02
5.54818
	-0.631
	-0.695
	-0.89
	0.144
	0.384
	0.267
	-0.339
	-0.14
	2.419
	1.322
	-0.09
	-0.913
	0.771
	0.07
	1.119
	-0.228
	0.049
	-0.247
	-0.044
	-0.434
	-0.057
2.573
	0.32
	0.969
	1.036
	2.546
	0.595
	0.27
	-0.556
	0.127
	0.187
	-0.303
	-0.145
	-1.504
	-0.886
	-0.778
	-1.256
	-0.305
	-1.043
	0.304
	0.239
	-0.166
3.74116
	-0.935
	0.985
	-0.19
	-1.891
	-0.15
	-0.646
	-2.355
	-1.664
	1.045
	-1.528
	-1.414
	1.209
	0.312
	0.849
	0.207
	-0.17
	-0.239
	-0.172
	-0.419
	0.962
	-0.489
	0.1
	0.828
	-0.799
	-2.465
	0.599
	-0.091
	-1.376
	0.15
	-0.513
	-1.035
	-1.388
1.89872
	0.243
	0.212
	0.572
	0.339
	3.61
	2.594
	0.988
	-0.905
	-1.013
	-2.828
	-0.033
	0.25
	0.12
	1.205
	-0.198
	-0.515
	-0.215
	0.595
	0.098
	-0.588
	0.638
	-0.345
	-0.509
	0.521
	0.25
	0.732
	0.186
	-0.475
	-0.426
	4.049
	-0.236
	0.079
	-0.02
	0.783
3.32565	1.948
	-0.175
	-0.17
	0.156
0.965557
	-0.526
	-1.367
	-1.706
	0.562
	-0.087
	0.776
	0.016
	1.217
	0.442
	0.33
	-0.067
	-0.312
	-0.362
	-0.144
	0.595
	0.059
	0.222
	-1.397
	-0.801
	0.228
	-0.091
	-0.33
	0.664
	0.096
	-1.288
	0.171
	-1.282
	-0.971
	-0.468
	-0.795
	-1.345
	-0.333
	0.132
	-2.232
	-0.948
	0.704
	0.081
	-0.925
	-0.308
	0.165
	-0.339
	0.18
	-0.081
1.2592
	1.876
	-1.715
	0.27
	-0.577
	-0.939
	1.778
	-0.314
	-0.431
	0.563
	-0.14
	0.342
	-0.834
	-0.51
	0.303
	0.85
	0.466
	-0.373
	-0.71
	-0.264
	-0.413
	-0.532
	-0.148
	-1.299
	1.507
	0.241
	0.603
	0.636
	-2.135
	0.733
	-0.722
	0.748
	-0.397
	-0.14
	-1.015
	-0.364
	1.479
	0.148
	0.275
	0.014
	0.585
	-0.397
	-0.493
	0.221
	-0.128
	-1.277
	-0.935
	0.497
	0.164
	0.431
	0.41
	-0.519
	-0.033
	-0.272
	-2.381
	-1.624
	0.415
	-0.678
	-0.447
	1.14
	-1.619
	-0.38
	-0.589
	-0.459
	-0.813
	-0.96
	0.568
	0.272
	0.298
	0.964
	-0.177
	-0.615
	0.224
	-0.65
	-1.288
	2.348
	0.96
	0.109
	-0.783
	1.055
	-0.047
	0.126
	1.477
	-0.073
	-0.075
	0.005
	-0.85
	1.863
	1.879
	1.101
	-0.015
	-0.234
	-0.158
	0.422
	0.481
	-0.597
	0.021
	-1.872
	-1.165
	0.015
	-0.419
	0.338
	-0.11
	0.453
	-0.711
	1.093
	-0.132
	0.442
	-0.14
	-0.386
	0.16
	2.341
	0.166
	0.478
	-0.626
	-0.266
	-0.443
	-2.16
	-0.725
	-1.004
	-0.274
	-0.397
	0.322
	-1.134
	0.293
	0.348
	-0.04
	1.276
	-1.644
	0.384
	1.913
	1.094
	-0.577
	-0.354
1.29547
	0.352
	0.011
	-0.119
	-0.3
	-0.617
	-0.234
	-0.301
	-0.374
	-0.064
	-0.394
	-0.076
	0.122
	-0.962
	-0.021
	-2.15
	-0.86
	0.472
	-0.534
	-1.12
	-0.882
	-0.933
	-1.027
	-0.15
	-0.177
	-0.609
	-0.274
	-0.205
	-0.192
	-1.455
	-1.195
	-0.268
	0.778
	0.032
	-0.895
	0.951
	0.249
	-0.966
	-1
	-1.558
1.36217	-0.45
	0.289
	-0.7
	1.818
	-0.322
	-2.239
	0.197
	0.64
	-0.737
	-1.036
	-1.164
	-0.087
	-0.283
	-0.447
	-0.817
	-0.528
	-0.634
3.61464
	0.401
	-0.011
	0.715
	-0.836
	0.184
	-1.046
	-0.274
	-0.197
	-0.266
	0.791
	-0.442
	-0.142
	-2.034
	-0.374
	0.323
	-1.521
	-1.546
	-0.005
	-0.287
	-0.109
	-0.615
	-0.476
	-0.344
	2.245
	0.22
	-2.111
	1.162
	2.084
	0.664
	0.862
	-1.765
	-2.336
	0.106
	-0.528
	-0.301
	0.187
	-0.313
	0.121
	0.14
	1.036
	-0.259
	-0.142
	-0.629
	0.121
	-0.601
	-1.906
	-2.174
	-0.893
	-1.832
	-1.425
	0.245
	1.955
	-0.376
	-0.393
	-0.051
	0.027
	-0.333
	-0.038
	0.916
	-0.072
	-0.158
	0.094
	2.27
4.81296
	0.148
	0.138
	0.5
	-1.204
	-0.396
	0.259
	0.104
	-1.014
	0
	-1.021
	-1.148
1.38126	2.513
1.72832
	0.007
3.48663
1.69075
	-0.585
	0.015
	2.148
	1.02
	-0.363
	-1.459
	-0.05
	-1.034
	0.043
	0.063
	0.482
	0.342
	1.546
	0.16
	-1.232
	-0.118
	-0.76
	-0.043
	0.445
	0.201
	-0.208
	-0.136
	-0.619
	0.253
	0.313
	0.47
	-0.466
	-0.07
	-0.498
	0.649
	-0.392
	0.251
	0.859
	0.655
	-0.43
	-0.196
	-0.335
	-0.358
	-0.218
	1.742
	0.288
	0.017
	0.248
	0.633
	0.335
	-0.133
	0
	-0.119
	0.755
	0.237
	0.283
	-0.194
	0.684
	-0.093
	0.516
	-0.299
	-1.478
	-0.337
	0.281
	1.168
	0.451
	1.677
	-0.065
	-0.314
	0.18
	1.489
	0.449
	0.214
	-0.381
	-0.409
	-1.503
5.14891
	-0.522
	-0.764
	-0.144
	0.349
	-0.402
	0.325
	-0.017
	0.206
	0.548
	-0.327
	0.655
	3.432
	-1.013
	-0.109
	0.086
	0.272
	0.603
	0.196
	-0.302
	-1.656
	-1.899
	0.634
	-0.336
	-0.76
	0.737
	0.015
	-0.115
4.53989	-1.222
	0.005
	0.287
	-1.835
	0.287
	0.78
	0.667
	0.084
	0.244
	0.188
	0.2
	1.922
	-1.674
	2.506
	-1.542
	0.24
	-0.267
	-0.787
	-0.031
	0.139
	-0.346
	-0.349
	-0.167
	-0.092
	-0.398
	-0.595
	-0.424
	1.462
	-1.147
	-1.406
-1.92959	-1.056
	-0.108
	-1.048
	-0.052
	-0.316
	-0.087
	0.149
	-0.215
	0.56
	0.188
	0.274
	0.103
	0.278
	-0.437
	0.76
	0.171
	-0.138
	0.686
	-0.349
	-0.057
	0.751
	0.246
	0.206
	-1.968
	0.318
	-1.909
	-0.315
	0
	0.654
	0.345
	-0.084
	-1.143
	0.303
	0.226
	-0.384
	-0.208
	-0.392
	1.716
	-0.384
	-0.15
	0.038
	-1.767
	-0.237
	0.776
	-0.173
	0.445
	-0.435
	-0.144
	0.253
	1.653
	0.676
	-0.557
	-0.201
	-0.155
	-0.282
	0.558
	-0.794
	0.655
	3.213
	0.498
	0.035
	-0.5
	-1.829
	-1.909
	-2.188
	0.232
	0.491
	0.114
	0.116
	0.294
	-0.081
	-0.223
	-0.065
	-0.239
	0.235
	0.045
	-0.661
2.38522
	-1.162
	0.518
	0.115
	0.012
	1.047
	-0.118
	-0.082
2.62544
	0.613
	-0.012
	0.263
	0
	-0.274
	0.34
	-0.526
	0.193
	-0.45
	-0.158
	-0.663
	0.25
	-0.585
	2.106
	0.17
	0.461
	-0.049
	0.141
	-0.5
	0.43
	-0.298
	0.016
	0.328
	0.054
	2.157
	-0.571
	0.618
	0.664
	0.037
	-0.213
	0.829
	-1.563
	0.911
	-0.487
	2.261
	0.308
2.64678
	-0.236
	-1.353
	-1.567
	-0.597
	-0.015
	-0.2
	0.361
	4.045
	0.848
	0.16
	0.589
	-0.559
	1.485
	0.178
	-0.008
	-0.606
	0.008
4.4741
	-0.188
	1
	-0.688
	-0.485
	0.511
	0.29
	-0.778
	-0.315
	-0.871
	-0.631
	-0.716
	0.544
	0.141
	-0.523
	-1.799
	0.683
	-0.92
	-0.171
	-0.51
	0.222
	-1.491
	0.48
5.28943	0.044
	3.673
	-0.069
	-0.797
	-0.177
	0.073
	-0.327
	-0.781
	-1.02
	0.143
	0.718
	-0.541
	0.921
	0.146
	0.442
	-3.278
	0.115
	-0.264
	-0.381
	-0.581
	0.596
	1.29
	0.69
	-0.218
	-0.879
	-0.374
	-0.156
	-0.45
	-1.335
	-0.641
	-0.222
	1.122
	-0.521
	-1.79
	-0.377
	0.529
	-0.284
	0.985
	-1.364
	1.075
	1.04
	-0.08
	-0.039
	1.299
	1.191
	-0.085
	-0.286
	0.279
	0.905
	2.429
	0.483
3.81494
	-2.884
	1.669
	-0.768
	-1.68
	1.45
	-0.057
	-0.959
	-0.817
	0.347
	0.082
	-0.926
	-4.046
	-0.136
	-0.159
	-0.135
	0.097
	0.188
	-0.136
	0.363
	0.248
	-0.163
	-0.722
	0.72
	0.308
	-0.917
	-1.198
	0.242
	-0.862
	-1.162
	-0.078
	-0.538
	0.612
	-0.658
	-0.325
	-1.17
	-0.845
	1.091
	-0.441
	-0.387
	0.563
	0.055
	1.274
	-0.912
	1.205
	0.515
	-0.488
	0.393
	-0.853
1.19212	1.976
	0.279
	1.177
-1.03466	1.165
	-0.019
	0.878
	-0.179
	0.874
	-0.407
	-0.91
	0.645
3.73369	0.066
	-1.231
	-0.093
	-0.208
	-0.217
	0.341
	-0.033
	0.428
	-0.452
	0.054
	-0.009
	0.303
	0.496
	-0.084
	-0.814
	-0.784
	0.376
	0.363
	-3.25
	-1.116
	0.544
	0.791
	0.021
	-0.064
	-0.076
	-0.143
	2.206
	-0.171
	4.434
	1.376
	-0.349
	1.311
	0.714
3.27898
	0.219
	-0.443
	0.687
	-1.038
	-1.377
	0.92
	-0.686
	1.163
	0.119
	0.293
	0.835
3.74566	-0.532
	-0.508
	-0.418
	-0.347
	0.223
	-0.437
	-0.517
	-2.501
	0.486
	-0.765
	-1.335
	-0.746
3.32284
	0.175
	0.358
	0.228
	0.443
	0.163
1.64055
	-0.181
	2.106
2.75127	0.012
1.37193
	0.132
	-0.488
1.82136	-0.085
	-0.267
	-0.382
	0.138
	-0.607
	-0.104
	-1
4.19093
	-1.781
	-1.821
	-0.044
	-0.647
	1.414
	0.197
	1.708
	-0.365
	-1.087
	-0.218
	-1.411
	-0.585
	-0.184
	-0.487
	-0.197
	0.644
	0.719
	-0.118
	3.557
	0.204
	0.625
	1.316
	-0.965
	1.146
	0.181
	-0.526
	0.064
	-0.051
	0.327
	0.509
	-1.233
	0.014
	-1.744
	-1.406
	0.83
4.49862
	-0.585
	-0.261
	-1.198
	0.883
	-1.506
1.54212
	0.243
	0.113
	-1.981
	-0.433
	-0.656
	-0.009
	-0.637
	-0.564
	0.199
	0.237
	-0.094
	-0.544
	0.823
	0.659
	-1.837
	0.142
	-0.283
	-0.229
	0.256
	0.266
	-0.087
3.21544	0.233
	-0.412
	0.461
	0.027
	0.381
	-0.163
	-0.664
	0.24
	-0.566
	0.411
	0.284
	-1.451
	-0.43
	0.927
	-1.172
	-0.409
2.73331
	-0.139
	-0.311
	0.243
	2.367
	-0.627
	-0.778
	-1.602
	-2.188
	-1.006
	0.361
	-0.076
	-0.427
	-1.066
	0.636
	0.501
	-0.162
	0.357
	-1.541
	-1.668
	-1.799
	-1.144
	-0.394
	0.258
	0.068
	2.029
	0.252
	-0.424
	0.028
	-0.506
	-0.294
	-0.345
	-0.138
	1.219
	0.44
	-0.393
	1.232
	-0.46
	0.141
	-0.829
	-0.026
	-0.251
	0.3
	-0.569
	-1.013
	0.21
	-0.709
	-0.921
	-0.619
	0.606
	0.674
	0.059
	-0.059
	-0.224
	0.348
	0.827
	1.468
	-0.645
	-1.526
	0.206
	1.075
	0.302
1.64815
	-0.047
	-0.592
	0.729
	-0.176
	-1.251
	-0.162
	0.685
	2.173
	-1.409
	0.138
	1.021
	0.511
	-0.281
	0.189
	-0.566
	0.406
	-2.084
2.02513	0.835
	0.297
	-0.297
	-1.237
	0.337
4.01775	0.913
	-2.134
	0.542
	1.214
	4.932
	-0.439
	-0.465
	-0.929
	-0.794
	-1.336
	-1.583
	-1.684
	0.143
	-0.013
	-0.092
	-0.67
	-0.258
	-0.115
3.44824	0.885
	-0.698
	-1.973
	-2.606
	-2.132
0.926347	-0.216
	-0.707
	0.223
	0.168
	0.62
	0.264
4.46963	1.127
	0.087
	0.465
	-0.222
	-0.042
1.13122
	-0.916
	2.456
	1.016
	-1.314
1.47295
	-0.264
1.62538	-0.173
	-0.529
1.09665	-0.356
	-1.305
	-0.355
	-0.818
	1.043
	0.691
	-0.201
	-0.505
	0.401
	0.04
	0.914
	0.814
	0.23
	-0.757
	-0.304
	0.036
	0.613
	0.569
	0.547
	-1.868
1.03501	0.588
	1.665
3.08474	1.238
	0.064
	-0.061
	0.01
	0.424
	2.738
	2.49
1.62224
	-0.212
1.7518
	-1.106
1.40587	-0.354
	0.305
2.15081
	-0.315
	-0.282
	2.141
1.58341	0.475
2.22951
	-0.064
	-1.314
	-2.573
	0.045
	-0.054
	0.431
	0.737
1.40573	0.168
	0.424
	0.062
	-0.1
	0.445
	-0.856
	-0.212
	-1.294
	0.011
	-0.184
	1.554
	-0.22
	0.231
	1.994
	2.232
	-0.172
6.70154
4.90734
1.03081
	0.363
	0.067
	-0.183
0.969871	0.096
	-0.049
	-0.464
1.60727
	-1.114
	0.725
5.97245	3.412
	-0.091
3.09704	-0.226
	-0.561
	0.167
1.3624
	0.183
	-0.561
	-0.424
	2.006
	-1.597
	-0.839
	-0.208
	0.235
	0.629
3.34298	0.952
	0.489
	1.128
1.65231	0.349
	-0.209
	0.636
	-0.62
	0.262
	-0.542
	2.031
	-0.483
	-0.126
	-0.386
	0.652
	0.647
0.91883	0.337
	-0.36
	-0.163
	-1.441
	-0.191
	0.343
	0.423
	-1.675
	-0.281
	-0.157
	0.814
2.00636	-0.576
4.6925	-0.113
	-0.581
	0.034
	-0.267
1.81779
	0.881
	-0.959
	-0.699
	-0.017
	0
	-1.424
	-0.615
	0.502
2.0106	0.23
	0.193
	0.351
	0.286
	0.482
	-0.101
	-0.599
	-0.062
	0.522
	-1.118
	-0.878
	-0.671
	0.296
	0.069
	-0.942
	-0.415
0.739386	-0.274
	-1.59
	0.467
	0.146
0.266214	-0.835
	-2.22
3.4552	0.467
	0.06
	0.459
2.04233	0.094
	0.154
	-1.168
	-0.463
	0.062
	0.028
	0.589
	0.044
	-0.241
	-0.04
1.38733	-0.295
	-0.964
	-1.012
	-0.392
	-1.607
	0.764
	-0.517
1.79325	3.25
	0.791
	0.076
	-1.553
	0.127
	-0.016
	-0.488
	0.02
	0.436
	-0.487
	-1.44
	-1.724
	-0.271
	-0.2
	-0.272
	-0.295
	-0.388
	0.013
1.30252	-0.16
	-0.169
	-0.11
2.22886	-0.561
3.59289	-0.317
	0.2
	-0.112
	-0.338
	0.359
	-0.017
	0.678
	0.493
	-0.778
1.93345
2.26116	-0.105
	-1.284
2.53864	-0.161
	0.453
	0.178
	-0.839
	0.114
	-0.363
	-1.605
	1.73
	-0.729
	1.388
	0.355
	0.127
	0.256
	0.409
	-0.262
	-0.409
	-0.105
	0.243
	0.807
	0.167
	-0.779
	0.096
	-0.701
	0
	2.024
	-0.885
	-1.495
	-1.513
	0.114
	-0.6
	-0.572
	0.094
	-0.036
	-0.874
	2.145
	-0.121
	-0.095
	-0.142
	-1.255
	0.116
	0.193
	2.112
	0.781
	1.133
	-2.004
	0.236
	-0.532
	-1.757
	0.435
[truncated: 2,641 more rows]

## Sheet: 5e
	0.639388
	-1.7812
	0.592318
	-2.11204
	-0.87413
	-0.47649
1.26555	-1.37914
	-0.30595
	-1.92247
	-0.5922
	-0.35581
	-0.13021
	-0.52179
	-0.94958
	-0.89436
	-0.72526
	-0.44309
	-0.51841
	-1.85551
	-1.7462
	-1.18197
	-0.35197
	-0.81654
	-0.21413
	-1.56484
	-0.66238
	-0.80608
	-0.8046
	-1.55391
	-0.72986
	-1.34631
	3.17944
	-0.65318
	-0.62428
	-0.35711
	-1.29432
	-1.19714
	-1.11105
	-0.27339
	-1.31965
	-1.18964
	-1.46657
	-1.78809
	-1.03272
	-1.25678
	-1.56407
	-0.79704
	5.28277
	-1.34659
	-1.25427
	0.048215
	-1.37731
	-1.06467
	-0.94204
	-0.82669
	-0.71457
	-0.32895
	-0.42458
2.75723	3.27522
	0.067203
1.09665	-0.52998
	-0.78702
	-0.90874
	-1.26458
	-1.697
	-1.50983
	0.345888
	-0.73038
	-1.13969
	-0.94584
	-1.12835
	-0.85919
	-1.2536
	-1.87394
	-0.70288
	-0.08427
	0.075777
	0.015413
	-0.86651
	-0.52921
	-0.99829
	-0.21315
	-1.0173
	-1.33505
	-0.74586
	-0.72536
	0.480866
	-1.38251
	-0.75513
	0.823606
	1.09225
	0.687987
	-0.09155
	-0.48138
	-0.96949
	-0.67773
	-0.65003
	-1.4965
	-1.08498
	-0.63568
	-0.92332
	-0.90366
	-0.70283
	-1.31424
	-1.23608
3.1137	0.077742
	-1.14451
	-0.9216
	-0.78499
	-1.50836
	0.259491
	-0.68025
	-0.88677
	2.35599
	-1.1176
	-0.00436
	-0.39428
	-0.82774
	-0.07807
	-0.93827
	-1.09777
	-0.84405
	-0.7612
	-1.25067
	-0.06438
	-0.92884
	0.022532
	-0.75021
	-0.22057
	0.059943
	-0.99161
	0.010593
	-0.68427
	-0.70896
	-1.07272
	-1.15396
	-0.08004
	-0.75324
	-1.01536
	-0.94036
	-0.54772
	-0.85488
	-1.2028
	-0.75497
	-0.94721
	-0.13608
	-0.64318
	-0.75379
	-1.00392
	-0.48441
	-0.81054
	-0.36787
	-0.33081
	0.052229
	0.247117
	-1.50331
	-0.44711
	-0.28295
	-0.39814
	-0.42562
	-1.26272
	-1.69447
	-1.27725
	-1.24689
	-1.23155
	-0.59069
	-0.90865
	-0.36538
	-0.55181
	-0.48803
	-0.1991
	-0.6127
	-0.06095
	-0.84637
	-0.57145
	-0.28777
	-1.64404
	-0.65056
	-1.0434
	-0.31215
0.690986	-0.86787
0.86044	-0.94657
	-0.72059
	3.18382
	-1.19404
	-0.15932
	-0.75737
	-1.11652
	-1.07561
	0.018076
	3.19864
	-1.01499
	-0.80872
	-0.60907
	-1.00443
	-0.43945
	-0.83576
	-0.32835
	-1.84678
	-0.6578
	-0.8156
	-0.93887
	0.181995
	-0.70363
	-0.45806
	-0.82761
	-1.32497
	-0.81602
	-0.8489
	-1.57779
	-1.18846
	-0.95492
	-0.6747
	-0.75239
	-0.43749
	-0.17232
	-1.00738
	-0.88425
	-1.14375
	-0.50883
	-1.34955
	-1.74158
	-0.8904
	-1.42826
	-0.0725
	-1.50917
	-1.32234
	-0.32562
	-0.93881
	1.05625
	-1.51642
	-0.10694
	-0.27297
	-0.22694
	0.089393
	-0.68326
	0.023097
	0.301627
	-1.01598
	-0.27017
	-0.75859
	-0.27613
	-0.3855
	0.301176
1.38733	0.454671
	-0.02037
	-0.46727
	-0.47781
	0.100872
	-0.52878
	0.5914
3.36688	0.916256
	-0.35062
	1.34891
	-1.50976
	3.51883
	-0.99109
	-1.57047
	-1.08909
	-1.46202
	-0.7347
	-0.73773
	-0.92176
	-0.43331
	-0.74343
	-0.71288
	-1.3601
	-0.8745
	-0.39407
	-0.92073
	-1.50371
	-0.41979
	-0.77696
	-1.44048
	-1.0088
	-1.22467
	-1.33441
	-0.44658
	-0.56654
	-0.91547
	-0.73796
	-0.62765
	-0.90691
	-1.07659
	-0.91388
	-1.39145
	-0.71958
	-0.30059
	-1.01954
	0.504301
	-1.18091
	-0.56579
	-1.50143
	0.190497
	1.30852
	-2.62728
	-2.07282
	-0.36244
	-1.4412
	0.628028
	-0.77868
	-1.53192
	-0.94282
	-0.88893
	0.076628
	-1.10867
	-1.83444
	-0.07793
	-0.65412
	-0.05237
	-0.95813
	-1.11948
	-0.86027
	-0.61024
	-1.12811
	-0.50192
	-0.28611
	-0.8977
	-0.73541
	-0.6299
	-1.34813
	-1.13318
	-1.02756
	-1.33125
	-0.544
	-1.95516
	-0.80617
	-0.57461
	-0.41403
	-1.04273
	-1.24021
1.91778	0.640526
	-0.03412
	0.518754
	-0.24697
	-0.65028
	-0.48323
	-0.39101
	0.034544
	-1.82264
	-0.16539
	-0.25121
	-0.52497
	-0.28162
	-0.07221
	-0.79756
	-1.10042
	-1.35592
	-1.06862
	-1.39262
	0.928526
	-1.29702
	-0.73624
	-0.95866
	-0.2341
	-1.27687
	0.271124
	-0.89749
	-0.57165
	-1.00138
	-1.87328
	-0.24109
	-1.05671
	-0.60095
	-1.11112
	-0.75148
	-0.81624
	-1.30837
	-1.21208
	1.78098
	-1.06798
	-1.25466
	0.078397
	-1.25595
	-0.38686
	-1.03061
	-1.05309
	1.12335
	-0.69955
	-1.01187
	-0.51862
	-0.82982
	-0.77425
	-0.5949
	-0.7568
	-1.61967
	-1.3159
	0.429948
	-0.88505
	-2.10918
	-1.0579
	-1.17278
	-1.32193
	-0.80507
	-1.273
	-1.42123
	-0.13306
	-1.69993
	-1.34336
	-1.43339
	-1.32624
	-1.51547
	-0.45895
	-0.66299
	-1.48477
	-1.00156
	-1.518
	-1.17176
	-0.46534
	-0.94606
	-0.31586
	-0.4767
	-0.80711
	-1.21393
	-0.73191
	-1.42382
	-0.48787
	-0.4156
	-1.26049
	-1.47917
	-0.82729
	-1.04895
	-0.55966
	-0.79794
	-0.63963
	-1.19794
	-0.5987
	-0.87195
0.359181	-0.83266
1.79325	0.863292
	2.45479
	-0.76021
	-0.61101
	-1.16594
	-1.06757
	-0.90047
	-1.05222
	-1.28921
	-0.73989
	-1.95659
	-0.63274
	-1.63075
	-1.03407
	-1.62689
	-0.95305
	-1.21452
	-1.20301
	-1.13841
	-0.80208
	-0.0404
	-1.70464
	-0.08629
	-1.13551
	-0.93947
	-0.26648
	-1.50135
	-0.85016
	-1.04364
	-1.07171
	-0.92523
	-0.60005
	-0.71098
	-0.74603
	-0.88943
	-0.69774
	1.40879
4.90734	-1.04017
	-1.10591
	-0.95747
	-0.58168
	-1.05382
	-1.14139
	-1.54031
	-1.24666
	-0.71464
	-0.61791
	-0.45397
	-0.85517
	-2.79871
	-0.35223
	-0.63335
	-0.44713
	-0.79488
	-0.44431
	-0.77685
	-0.94058
	-0.54649
	-1.00173
	-0.53336
	-1.13545
	-0.37069
	-1.57953
	-0.9448
	-0.72086
	-0.77237
	-1.16337
	-1.45417
	-0.18545
	-1.13889
	-0.45376
	-0.66374
	-1.40626
	-0.54896
	-0.50149
	-0.92331
	-1.0239
	-1.72453
	-0.9592
	-0.81291
	-1.11122
	-1.94693
	-1.2373
	-1.05473
	-0.52128
	-0.98398
	-0.97518
	-0.45942
	-0.82345
	-0.97805
	-0.70349
	-0.07107
	-1.39704
	-1.09157
	-0.59544
	-0.07869
	-0.39893
	-0.60031
	-1.2804
	-0.07109
	-1.05888
	-0.37194
	-0.82745
	-0.64602
	-0.2659
	-1.01099
	-0.40245
	-0.70991
	-0.61013
	-0.74042
	-1.50315
	-0.92647
	-0.4533
	-1.27563
	-1.17196
	-1.05252
	-1.54671
	-0.4398
	-1.17672
	-0.67462
	-1.07638
	2.36886
	-0.40521
	-0.77419
	-0.9049
	-0.90523
	-1.70138
	-0.11131
	-1.56128
	0.30606
	-1.19175
	-0.8249
	-0.96714
	-1.43024
	-2.35079
	-1.14427
	-0.2439
	-0.67269
	-0.95969
	-2.1989
	-1.72096
	-1.05196
	-1.25141
	-0.65995
	-1.69382
	-0.99165
	-0.50866
	-0.98747
	-1.0819
	-0.96296
	-0.5044
	-1.53733
	-0.79508
	-0.6951
	-0.75065
	-0.56652
	-0.7089
	-0.75457
	-0.44964
	-0.53375
	-0.70677
	-1.10444
	-1.49641
	-1.41234
	-0.78181
	-0.10822
	-0.97537
	-0.872
	-0.85415
	-0.45945
	-1.61302
	-0.37537
	-2.11075
	-0.85912
	-0.71764
	-0.48943
	-0.30987
	-0.45333
	-0.55282
	-1.27856
	-0.29632
	-0.90147
	-1.61155
	-1.95022
	-0.87785
	-0.67382
	-1.23396
	-0.34916
	-0.69956
	-2.01681
	-1.54755
	-1.94351
	-0.56948
	-0.67169
	-0.95812
	-0.98305
	-0.8813
	-1.03375
	-0.96509
	-0.91928
	-0.923
	-0.08778
	0.42847
	-0.28502
	-0.24057
	-0.19519
	-1.28037
	0.00073
	-0.502
	0.099557
	-1.29573
	-0.79605
	0.241656
	-0.95377
	-0.57487
	-0.35
	-0.33081
	-0.74953
	-1.07108
	-0.02327
1.13122	-0.55667
	0.713004
	-0.29077
	-1.13603
	-1.00963
	-0.44538
	-1.65302
	-0.24403
	-1.33426
	-0.41881
	-1.21063
	-1.05945
	-1.3055
	-1.06745
	0.555775
	-1.03296
	-0.52494
	-1.13983
	-0.60638
	-0.0681
	-1.34847
	4.54296
	1.73475
	-1.60863
	-1.04387
1.81779	-0.73904
	-0.42285
	-0.53804
	-0.95533
	-0.64253
	-0.9089
	-0.92082
	-1.1825
0.883393	0.050054
	-1.28482
	-1.3265
	-0.82453
	-1.68695
	0.159567
	-0.42523
	-0.58462
	-1.29887
	-0.63178
	1.82186
	-0.47213
	-0.76674
	-0.91171
	-1.02211
	-0.77366
	-0.60232
	-0.6509
	0.248174
	-0.66008
	-0.12502
	-0.66762
	-0.59093
	-0.39961
	-0.83308
	-0.59574
	-0.81485
	-0.68773
	-0.65767
	-0.42396
	-0.37129
	-0.9497
	-0.39756
	-1.05289
	-0.34307
	-0.25667
	-1.68843
	-1.15374
	-1.64903
	-1.02349
	-1.50353
	-1.07823
	-1.87122
	-0.37434
	-2.15101
	-0.81055
	-0.70598
	-1.49645
	-0.96083
	-1.45345
	-0.48387
2.20347	-0.88537
	-1.42177
1.41464	-0.98883
	-0.26634
2.76434	-0.91052
	-0.55035
	-0.41249
	-0.38788
	-1.29564
	-0.46713
	-1.23425
	1.07093
	0.940191
	1.01628
	-0.49966
	0.553857
	-0.20757
	-0.75346
	-0.64003
	0.161725
	-1.0155
	0.221784
	-0.86883
	-1.44877
	-1.46691
	-0.97056
	-1.27543
	-0.90179
	-1.19721
	-1.23079
	0.295864
	-0.63033
	-1.9219
	-1.24049
	1.37063
	-0.94225
	-0.6927
	-0.47759
	2.23001
	-0.55157
	-0.84512
	-0.17677
	-0.33036
	1.1578
	-1.98903
	-0.88964
	-0.97031
	-1.34311
	-0.94954
	-1.75336
	-0.80584
	-1.67846
	-0.81612
	-0.25563
	-1.58961
	0.216914
	-1.09015
	-1.51746
	-1.03637
	-0.77831
	0.240066
	-1.61793
	-0.9213
	0.048081
	-1.20273
	-0.47175
	-1.58584
	-1.36253
	-1.34223
	-0.82932
	-0.7576
	-1.66878
	-0.78465
	-1.057
	-0.03803
	-0.75851
	-0.57088
	-1.09734
	-0.78282
	-1.0578
	-1.35354
1.99275	-0.27881
	-0.59003
	-0.96286
	-1.2344
	-1.43471
	0.082958
	0.018158
	-1.1105
	-0.7642
	-0.89497
	-0.75005
	-2.30401
	-1.05287
	-0.45405
	0.323117
	-0.23929
	-0.52076
	-1.29758
	-1.12829
	-0.33268
	-0.99319
	-1.99445
	-0.19288
	-0.51384
	-1.6218
	-2.16041
	-0.71531
	-1.54318
	-0.72949
	-1.164
	-1.38395
	-1.35991
	-0.57521
	-0.94715
	-1.81701
	-0.81109
-1.32266	-0.50335
	-1.7443
	-0.53523
	-1.27908
	-0.93315
	-0.88124
	-1.14119
2.99988	-0.75686
	-1.26873
	-0.9952
	-0.06039
	0.168299
	-1.07823
	-1.16979
	-0.48983
	-0.70006
	-1.76701
	-0.40108
	-1.17575
	-0.65424
	-1.84585
	-1.05164
	-0.89381
	2.39332
	-0.70952
	-0.84873
	-1.11782
	-0.51736
	-1.68229
	0.176777
	0.240203
	-1.54698
	-0.95838
	-0.98814
	-1.41425
	-1.07398
	-0.14752
	-0.16839
	-1.52421
	-1.37052
	-0.31096
	-0.64806
	-2.05015
	-0.55724
	-1.05828
	-0.70711
	-1.05702
	-0.28147
	-0.122
	-0.97932
	-0.43249
	0.915191
	-0.29949
	-0.10788
	-0.60339
4.21635	-0.5186
	-0.86212
	-0.39013
	-1.09938
	0.43064
	-0.63083
	-0.74458
	-1.17586
	-1.10314
	-0.84316
	-0.9833
-1.43524	-1.05594
	-0.53746
	-1.17554
	-0.61027
	-1.3527
	-1.00442
	-1.2696
	-0.85674
	-1.10975
	-1.05589
	-1.42318
	-0.895
	-1.03775
	-1.36998
	-0.14831
	-1.19379
	-0.47776
	-0.788
	0.946811
	-0.27134
	-1.05161
	0.231909
	-1.19278
	-1.53419
	-0.46742
	0.440406
	-0.97429
	-1.6459
	-0.73833
	-0.04641
	-0.5867
	-0.92278
	-0.76396
	0.824675
	-0.82366
	-1.90357
	-1.74853
	-1.55662
	-0.4407
	-0.43668
	0.330691
	-0.4437
	0.342752
	-0.52455
	-0.52502
	-0.27278
	-0.8825
	0.134554
	0.482078
	0.04196
	-0.08726
	-0.71973
	0.261436
	-0.15776
	-0.0149
	0.234191
	-0.27295
	-0.62091
	-0.19253
	-0.81807
	-0.75597
	-1.01791
	-0.76854
	-0.52496
	-0.86169
	-0.85483
	-0.5377
	-1.02657
	-0.96456
	-1.03878
	-0.53841
	-0.58532
	-0.2815
	-0.50553
	-1.0611
	-0.49433
	0.106169
	-0.70971
	-0.86279
	-0.79665
	-1.04623
	-1.38272
	-0.89527
0.969871	0.045057
	-1.29586
	1.61929
	-0.9107
	-0.69244
	-1.70438
	-1.1571
	-0.48816
	-0.28046
	-0.02968
	1.65432
	-0.86406
	0.344531
	-0.4457
	-0.79932
	-1.08397
	-0.90373
	-1.13232
	-1.98988
	-1.2649
	-0.81147
	0.077646
	0.37245
	-0.26264
-1.48618	0.073324
	-0.46276
	-1.59125
	-1.09898
	-0.432
4.6925	2.74045
	-0.30527
	-1.36392
	-0.91763
	-1.09266
	-1.17736
	-1.38797
3.48663	6.38556
	4.65952
	-1.33122
	-0.98475
	-0.33705
	-1.55038
	-2.13457
	-0.92115
	-0.91863
	-0.51644
	-0.73206
	-0.33796
	-0.55404
	-1.215
	-1.36912
	-0.76757
	-1.25661
1.38126	-1.16186
1.72832	-0.95178
	-0.91382
	-1.34966
	-1.23811
	0.143878
	-0.76536
	-0.40018
	-0.76356
	-1.80499
	-0.59521
	-1.44329
	-2.19079
	-0.55791
	-1.82996
	-0.4311
	-1.13973
	-0.91942
	-1.98848
	-0.79877
	-0.67563
	2.60139
	-0.46913
	-0.88718
	-1.68831
	-1.32218
	-1.00322
	-0.80664
	-1.34093
	-2.03644
	0.433511
	-1.55607
	-1.28412
	-0.74589
	-1.01408
	-0.3883
	-1.25895
	-1.90707
	-3.24772
	-1.29498
	-0.64738
	-0.60782
	-0.85045
	-0.96685
	0.705788
	-0.77943
	-1.29223
	-1.08331
	0.006992
	-0.21724
	-1.23701
	-0.72054
	-1.30769
	1.58259
	-1.88455
	-1.35138
	-0.98402
	-0.52658
	-1.01042
	-1.58585
	0.097528
	-1.14064
	-1.44976
	-1.04724
	-0.39058
	-1.55028
	-0.11209
	-1.32837
	-0.93719
	-0.119
	-0.60615
	1.33252
	-0.37811
	-0.84071
	-0.71533
	-1.03979
	-0.624
	-1.40324
	-0.64415
	-0.93241
	-1.35638
2.24891	0.16406
	-1.24846
	-1.12308
	-0.93486
3.74116	-0.58374
	-1.02147
	-1.72593
	-1.1943
	-1.22333
	-1.266
	-0.91635
	-1.55844
	-1.23125
	-1.02082
	-1.36916
	-1.17385
	-1.04718
	-1.62279
	-1.35643
	-0.6105
	-1.3018
	-1.36263
	-0.48755
	-1.20432
	-0.6661
	-0.79867
	-1.27487
	-0.67499
	-0.9223
	-0.69664
	1.67943
	-1.0897
	0.117044
	-0.8554
	2.07744
	0.506906
	-0.06079
	-0.98836
	-0.93517
	-1.19145
	-0.54654
	-0.4724
	-0.36313
	0.112736
	-1.78871
	-1.2812
	-2.07046
	-0.25495
	0.624397
	-1.1915
	-1.30682
	-0.69251
	-0.96252
1.2574	0.174014
	1.7004
	-1.15421
	-1.05455
	-0.96251
	-1.36195
	-0.69393
	-0.52196
	0.483839
	-0.73877
	-0.46925
	-0.86809
	-0.61119
	-0.52167
	-0.56191
	-0.00269
	-0.6901
	-0.58712
	-1.50954
	0.277335
	-0.00578
	-0.78907
	0.973892
	-0.86223
	-0.3772
	0.078939
	-0.81459
	-0.95329
	-0.95631
	2.6229
	-1.74918
	-0.2695
	-0.77282
	-1.29836
	-0.72542
	-0.96444
	-0.5601
	-0.3335
	-0.77849
	-0.26108
	-0.13439
	-0.59314
	2.32682
	-0.31095
	-0.6093
	-0.42527
	-1.25884
	-0.96373
	-0.708
	-0.89502
	-0.86734
	-0.13872
	-0.26541
	-1.07205
	-0.6577
	1.06885
	-1.43362
	-0.45727
	0.216757
	1.7676
	-0.44579
	-1.02457
	-1.09806
	5.00781
	1.18201
	0.332762
	-0.6768
	-1.14025
	-0.28496
	-0.44592
	-1.35181
	-0.53052
	-0.57321
2.64678	1.23437
	-0.57603
	-0.58482
	-1.22516
	-1.05133
	-1.50637
	1.23348
	-1.82982
	0.356004
	-0.25799
	-1.07544
	-1.18942
	1.30848
1.64055	-0.04698
	-0.69105
	-1.35037
	-1.28065
	-1.22056
	-0.84827
	-0.74553
	0.175138
	0.008351
	-0.89104
	-0.68843
	-0.94325
	-1.13637
	-0.22069
	-0.62465
	-1.20591
	-0.06696
	-0.56274
	-1.1548
	-0.54237
	-0.31811
	-1.16557
	1.12695
	-1.05074
	-1.22059
	-1.45002
	-1.69742
	-2.10386
	-0.09239
	-1.58449
	-0.44138
	2.43919
	-1.13511
	-0.90388
	-1.80606
	-1.28283
	-0.93041
	-1.10172
	-0.83839
	-0.32247
	2.48281
	-1.54752
	-0.64803
	-0.72343
	-1.27748
	-0.46818
	-1.02365
	-1.29488
	-1.23108
	-1.16376
1.36217	3.8767
	-0.36405
	-0.81009
	-1.19573
	-1.33111
	-1.33698
	-0.95396
	-1.03777
	-0.62034
	-1.05666
	-0.89738
	-1.11624
	-1.28179
	-0.74384
	-1.1707
	-0.88919
	-1.19501
	-0.93395
	-0.53387
	-1.42317
	-0.87638
	-0.56487
	-1.1047
	-0.7735
	-1.09039
	-0.7722
	-0.16389
	-0.50914
	-1.1652
	-0.99116
	-1.14893
	-1.23107
	-1.14583
	-0.71496
	-2.70465
	-2.47219
	-1.25826
4.46963	-1.44107
	-1.15537
	-0.79819
	-0.51731
	-0.12728
	-2.43164
	-0.87514
	-1.31421
	-1.33314
	-0.63122
	-0.52053
	-1.42458
	-0.80007
	-0.96699
	0.184431
	-0.36495
	-0.67607
	-0.58234
	-0.05019
	-1.29861
	-0.77353
	-0.34795
	0.286436
	-0.67446
	-1.24394
	-1.26212
	-0.81425
	-0.91948
	-0.89611
	-0.51125
	-0.5266
	-0.69001
	-0.82199
	-0.74829
	-0.81691
	-0.18673
	-0.60386
	-1.36312
	-0.83908
	-0.67823
	-0.72229
	-0.0418
	-1.54168
	-1.01898
	-0.35105
	-0.84003
	0.325574
	1.30272
	-0.24294
	3.01353
	3.19389
	-1.13914
	1.18388
	-1.08895
	-0.0582
	0.033291
	-0.76323
	-1.27233
	-0.82062
	-0.40319
	-0.59762
	-1.01845
	-0.99086
	-1.12579
	-1.1971
	-1.03731
	-0.95232
	-1.44134
	-0.80355
	-1.49275
	0.228188
	0.245985
	-0.07182
	-1.20576
	-1.32995
	0.23572
	-1.02228
	-1.69827
	-0.84098
	0.679198
	-1.40647
4.78963	-0.94902
	-5.45547
	-0.0837
	-0.63014
	-0.83763
	3.93819
	-0.77911
	-0.78879
	-1.07712
	-0.28215
	-0.88139
	-0.58099
	-0.31396
	-0.78868
	-0.3673
	-0.24851
1.33081	1.38559
	0.5419
	1.81041
	-0.7085
	0.115246
	-2.00826
	-1.16891
	-1.3462
	-0.41403
	-0.72763
4.01775	2.35163
	1.71327
	-0.52107
	-1.3362
	-0.03221
	-1.08007
	-1.01007
	-1.04214
	-0.51496
1.47295	-1.29687
	-1.69137
	-0.3445
	-0.8528
	-0.82525
	-1.0813
	-1.04084
	-0.70204
	-0.88643
	-0.63297
	-1.12484
	-1.90983
	-1.15386
	-1.1616
	-1.93329
	0.006156
	0.057936
	-1.31051
	-1.4938
	-1.77588
1.03081	-0.82493
	-0.67005
	-0.84938
	-0.37689
	-0.20859
	-1.00157
	-0.97054
	-1.52771
	-0.91529
	-0.5396
	-1.23459
2.63376	0.06786
	-0.75283
	-0.9345
	-0.57112
	-0.50569
	-1.48443
	-1.14079
	-0.28048
	-0.94544
	-1.53159
	-0.85484
	-1.22516
	-0.39872
	-1.47671
	-0.87449
	-0.20495
	-0.29493
	0.655797
	0.797269
	-0.67938
	-1.00088
	0.068587
	-0.93724
	-1.50112
	-1.72369
	-0.88869
	-0.1115
	-1.79354
	-0.15787
	-1.49192
	-0.15466
	-0.95878
	-0.27095
	-0.49842
	-1.34906
	-1.38291
	-0.77772
	-0.90219
	-0.95868
	-0.85989
	-0.86852
	-0.52148
	-0.84854
	-0.01771
	-0.34514
	-1.083
	-1.29695
	-1.48111
	1.33624
	-0.90738
	-0.72836
	0.079169
	-0.66205
	-1.18031
	-0.81556
	-0.82321
	-1.31366
	-1.21747
	-0.66564
-1.36658	-1.51725
	-0.84565
	-1.66552
	-0.556
	-0.76592
	-1.22549
	-1.72836
	-0.56198
	-0.79163
	-1.54501
	-1.52731
	-1.27044
	-1.22809
	-1.10936
	-0.92687
	-1.11253
	-0.53799
	-0.32628
	-0.85357
	-0.61715
	-0.77121
	-0.52024
	-0.77725
	-1.40262
	-0.50078
	-0.97941
	-1.68326
	-1.28271
	-1.01691
	0.483296
	-0.01191
	-0.74861
	-0.99166
	-1.404
	-0.58223
	-0.8935
	0.200582
	-1.38691
	-0.7505
	-0.69631
	-0.11212
	-1.80106
	-1.20266
	-1.42104
	-1.04284
	-0.88265
	-1.41561
	-0.63464
2.16589	-0.72304
	-1.17735
	-0.43113
	-1.20811
	-0.30226
	-0.80939
	-0.35305
	-0.56906
	-0.31514
	-0.19864
	-0.4872
	-0.03681
	-1.93116
	-1.1668
	-0.38324
	-1.79726
	-1.08694
	-1.00199
	-1.79284
1.62224	-1.04224
	-0.40092
	-0.73744
	-0.69508
	-0.50154
4.08781	-0.08862
	-0.98099
	-0.81388
	-0.79338
	-1.09689
	-1.1099
	-0.21186
	-0.9387
	-1.88202
	-1.24046
	-1.43898
	-0.7849
	-1.58247
	-0.74119
	-0.87094
	-1.24618
	-0.70606
	-0.48176
	-1.27302
	-1.68616
	-0.67071
	-0.68318
	-0.02796
	-0.82352
	-1.18127
	-1.2308
	-1.51293
	-0.52238
	-1.22926
	-1.12413
	-0.72825
	-0.63164
	-1.21822
	-0.38994
	-0.28332
	-1.60678
	-1.64691
	-1.09994
	-0.72165
	-1.09463
	-1.21797
	-0.61482
	-0.83053
	-1.16111
	0.184129
	-0.13275
	-0.62098
	-0.24585
	-1.18327
	-0.58408
	-1.17318
	-0.85054
	-1.16213
	-0.69791
	-1.07093
	-0.49773
	-0.84607
	-0.95111
	-1.05476
	-1.06974
	0.070957
	-0.9059
	-0.85697
	-0.75247
	-0.44859
	-0.57149
	-0.43504
	-1.68463
	-0.48371
	0.122378
	-0.90893
	-1.09171
	-1.05554
	-1.15497
	-1.17495
	-1.23948
	-1.18315
	-0.57458
	-1.20028
	0.623976
	-0.78576
	-0.53726
	-0.51907
3.45555	-0.40947
	-1.21161
3.59145	0.057186
	-0.46902
	-1.32225
	-1.17115
	-1.64121
	-0.63201
	-2.02274
	-1.51208
	-0.86775
	-0.38681
	-0.26586
	-1.32742
2.80106	0.56589
	-1.20894
	-1.39474
	-1.16776
	0.263725
	0.761145
	0.151462
	0.238635
	-0.54022
	-1.14635
	-1.07556
	-0.64582
	-0.90981
	-0.59855
	-0.229
	-0.91058
	-1.23186
	-0.35394
	-1.05071
	-0.80339
	0.084235
	-0.96735
	2.43541
	0.176686
	-0.97809
	-0.95928
	-0.92268
	-1.10812
	-0.59975
	-0.47919
	-0.30873
	-0.17415
	-0.80658
	-1.09653
	-0.70388
	-1.59219
	-1.62306
	-1.10485
	-0.81299
	-0.88491
	-1.46378
	-0.54668
	-1.18135
	-1.03328
	-0.09177
	-0.76915
	-1.01282
	-0.76149
	-0.54683
	-0.70489
	-1.01779
	-1.47089
	-0.74675
	-1.52773
	-1.50699
	-0.81188
	-1.06082
	-0.55184
	-1.42206
	-0.26514
1.69168	0.359078
	-1.93712
	-1.58626
	-1.52372
	-1.29013
	-1.82026
	-1.38548
	-1.3501
	-1.29024
	-0.97913
	-0.77581
	-0.98017
	-0.97099
	-1.28381
	-0.45117
	-1.01027
	-0.51591
	-0.95873
	-0.61201
	-0.30037
	-1.12602
	-1.22179
	-3.16124
	-1.05059
	-1.34495
	-1.05287
	0.139434
2.9908	-0.90468
	-1.56896
	-0.61615
	-1.66438
	0.53294
	-1.70908
	-0.9141
	-0.47313
	-0.63834
	0.409188
	-0.64442
	-1.78707
	-2.0197
	-0.9041
1.3624	-1.38138
	-0.72911
	-1.2726
	-0.92777
	-1.06773
	-0.37172
	-1.48534
	-0.81513
	-0.78684
	-1.79906
	-1.75716
	-1.10178
	-0.72508
	-0.86083
	-0.91206
	-0.77467
	-0.39474
	-0.88394
	-0.63874
	-0.72183
	-1.16756
	-1.71219
4.72702	1.33225
	-1.37048
	-0.99429
	-0.47396
	-0.90394
	-0.33246
	-0.71031
	-0.59106
	-0.43913
	-0.98026
	-0.51758
	-0.89952
	-0.99826
	-0.10562
	-0.03557
	-1.38776
	-2.42009
	-0.77312
	-1.36396
	-1.4051
	-0.23171
	-0.27626
	-0.92571
	-0.48481
	-0.70447
	-0.33218
	-0.49247
	-0.75991
	-1.08181
	-0.51837
	-0.22888
	3.03737
	-0.33552
	-1.04819
	-1.03352
	-1.17529
	-1.38963
	-0.58541
	0.958906
	-1.19501
	0.313946
	-1.07941
	-0.30788
	-0.77677
	-0.54993
	-0.25269
	-0.92734
	-1.21645
	-0.74617
	-0.86841
	-1.23254
	-1.59719
	-1.11107
	-0.69361
	-1.31572
	-0.43181
	-1.60306
	-2.08537
	-1.23478
	-0.38137
	-2.21401
	-1.6728
	-1.56818
	-1.66681
	-1.62133
	-2.04517
	-1.49488
	-2.02528
	-1.2955
	-1.15144
	-1.28516
	-0.20618
	-1.54502
	-1.36358
	-1.85435
	-1.94941
	-0.87999
	-1.3444
	-1.31423
	-2.34375
	-1.68306
	-1.28149
	-1.50046
	-1.76284
	-1.61434
	-1.72369
	-0.75119
	-1.72749
	-2.23288
	-1.59244
	-1.55673
	-1.80047
	-1.20386
	-1.59529
	-0.96334
	-1.7223
	-2.20385
	-2.12614
	-2.17796
	-1.05897
	-1.75078
	-1.35301
	-1.05973
	-1.69196
	-1.71003
	-1.33088
	-1.2185
	-1.56283
	-0.74729
	-1.43301
	-1.31448
	-1.48241
	-1.68039
	-1.53117
	-1.72803
	-1.182
	-1.75821
	-1.43456
	-1.40557
	-2.01753
	-0.48132
	-0.94496
	-1.38343
	-1.32998
	-0.42475
	-0.64101
	2.69747
	-0.46635
	-0.00823
	-1.36297
	-0.38783
	-1.38627
	-1.43304
	-1.40657
	-1.24897
	-0.93224
	-0.94785
	-1.20027
	-0.96257
	0.099033
	-0.84514
	-0.60846
	-1.45765
[truncated: 4,091 more rows]
