# Supplementary material for: Senescence in yeast is associated with amplified linear fragments of chromosome XII rather than ribosomal DNA circle accumulation
Source: PLoS Biol. 2023 Aug 29;21(8):e3002250. doi: 10.1371/journal.pbio.3002250 (PMC10464983; doi:10.1371/journal.pbio.3002250)
Supplement: S8 File — (ZIP) [file pbio.3002250.s021.zip › underlying data/figure s6.xlsx]

## Sheet: top left
wt log DNA	wt 24h DNA	wt 48h DNA	spt3 log DNA	spt3 24h DNA	spt3 48h DNA	rad52 log DNA	rad52 24h DNA	rad52 48h DNA	sac3 log DNA	sac3 24h DNA	sac3 48h DNA
1	0.966705	0.923842	1	0.658982	0.764207	1	0.983128	0.859457	1	0.975984	0.585517
1	0.979814	0.944278	1	0.744262	0.829903	1	0.993298	0.896407	1	0.983802	0.681463
1	1.00827	0.989711	1	0.817687	0.895822	1	1.03777	0.942	1	1.02707	0.768715
1	1.03121	1.00389	1	0.873569	0.938883	1	1.06853	0.991059	1	1.07743	0.849602
1	1.07876	1.0591	1	0.931664	1.00283	1	1.11339	1.03767	1	1.11512	0.926925
1	1.09659	1.08862	1	0.989085	1.04532	1	1.13585	1.07098	1	1.1322	0.986914
1	1.09233	1.09346	1	1.01073	1.06167	1	1.11759	1.08183	1	1.11612	1.02274
1	1.07885	1.08027	1	1.02203	1.06843	1	1.11143	1.07534	1	1.10496	1.05887
1	1.08304	1.09872	1	1.04499	1.08848	1	1.12531	1.08515	1	1.10799	1.07582
1	1.07536	1.08605	1	1.03987	1.0844	1	1.11022	1.08672	1	1.11263	1.0794
1	1.06293	1.08262	1	1.03228	1.0698	1	1.10815	1.07521	1	1.10765	1.0824
1	1.05237	1.07022	1	1.04693	1.07547	1	1.12113	1.06396	1	1.10482	1.0798
1	1.06209	1.06185	1	1.08156	1.08732	1	1.10733	1.05443	1	1.08777	1.08433
1	1.03827	1.03403	1	1.0958	1.08769	1	1.05771	1.01545	1	1.04016	1.10091
1	1.03764	1.02749	1	1.13417	1.11689	1	1.04592	1.00127	1	1.00032	1.11925
1	1.04888	1.03555	1	1.18007	1.15514	1	1.02258	0.981844	1	0.978252	1.15011
1	1.06768	1.06077	1	1.20524	1.17585	1	1.03163	0.975845	1	0.974171	1.19292
1	1.10764	1.12394	1	1.25747	1.24081	1	1.06551	1.00398	1	1.00038	1.24695
1	1.17761	1.20971	1	1.32594	1.31841	1	1.13891	1.05718	1	1.06171	1.29436
1	1.21166	1.25862	1	1.35093	1.35692	1	1.15884	1.07022	1	1.09342	1.34061
1	1.22725	1.27689	1	1.35479	1.37516	1	1.17861	1.0855	1	1.11623	1.36419
1	1.23871	1.28559	1	1.35495	1.40114	1	1.19528	1.1133	1	1.14434	1.36004
1	1.21323	1.25747	1	1.30345	1.36652	1	1.17715	1.10506	1	1.12986	1.30407
1	1.16272	1.18784	1	1.21753	1.27879	1	1.11555	1.06552	1	1.09304	1.25101
1	1.12516	1.13144	1	1.15932	1.2042	1	1.09594	1.05496	1	1.0599	1.19196
1	1.08713	1.0734	1	1.08497	1.12103	1	1.06172	1.04287	1	1.01119	1.12358
1	1.03413	1.0108	1	1.02877	1.03298	1	1.00338	0.999708	1	0.951618	1.09157
1	1.0019	0.958508	1	0.998255	0.954076	1	0.969656	0.979195	1	0.906027	1.08869
1	0.988708	0.9826	1	1.00914	0.958641	1	1.03585	1.03328	1	0.893507	1.0928
1	0.988325	0.988204	1	1.02561	0.962905	1	1.03906	1.05092	1	0.89383	1.11062
1	1.00603	1.03653	1	1.07265	0.988613	1	1.06857	1.07389	1	0.913093	1.14937
1	1.05065	1.09432	1	1.12288	1.05043	1	1.11064	1.11384	1	0.942	1.18632
1	1.09917	1.17302	1	1.18647	1.136	1	1.14456	1.13909	1	0.974954	1.27183
1	1.18131	1.24968	1	1.29173	1.24071	1	1.13147	1.12058	1	1.02651	1.40487
1	1.26848	1.3758	1	1.43081	1.39223	1	1.2215	1.16999	1	1.10882	1.53252
1	1.30075	1.41173	1	1.48845	1.45657	1	1.24804	1.17832	1	1.13992	1.59462
1	1.30298	1.41497	1	1.50865	1.46711	1	1.25482	1.15749	1	1.14321	1.5891
1	1.29483	1.39524	1	1.5064	1.45383	1	1.25117	1.12919	1	1.14101	1.52497
1	1.22306	1.30677	1	1.39546	1.35072	1	1.20849	1.08149	1	1.09308	1.35732
1	1.11029	1.14731	1	1.18348	1.15836	1	1.10872	0.994888	1	1.00631	1.13655
1	1.10179	1.11853	1	1.0196	1.031	1	1.07028	0.949603	1	0.986514	0.927496
1	1.10082	1.07039	1	0.858718	0.932016	1	1.04845	0.917806	1	1.00402	0.74975
1	1.0906	1.0498	1	0.766652	0.880919	1	1.0402	0.903196	1	1.01099	0.665891
1	1.12718	1.0753	1	0.715658	0.855807	1	1.06741	0.910969	1	1.03524	0.599213
1	1.2066	1.14377	1	0.687229	0.827064	1	1.07134	0.906114	1	1.0613	0.545642
1	1.13706	0.965503	1	0.615351	0.809259	1	1.04777	0.857052	1	1.06397	0.495336
1	1.27016	1.68426	1	1.78818	1.75835	1	1.31182	0.868145	1	0.992235	0.636418

## Sheet: top right
wt log	wt 24	wt 48	spt3 log	spt3 24	spt3 48	rad52 log	rad52 24	rad52 48	sac3 log	sac3 24	sac3 48
0	0	0.459829	0	0	0.906541	0	0	0.697446	0	0	0
0	0	0.459829	0	0	0.378546	0	0	0.697446	0	0	0
0	0.799755	1.6596	0	1.44398	1.38714	0	2.55501	1.97313	-2.22045e-16	0.034646	-0.23231
0	0	0	0	0	0.274622	0	0	0	0	0	0
-4.4409e-16	2.10884	2.48013	-5.9e-16	1.1478	1.05516	0	1.97341	1.39885	0	0.658198	-0.08655
0	0.856864	0.908548	0	0.168379	-0.03075	0	1.64983	1.02776	0	0.814656	0.227775
0	0.449562	0.838811	0	0.69561	0.941141	-2.2204e-16	0.809992	1.38017	-1.4803e-16	0.040673	0.252323
-3.7007e-16	1.32218	1.41658	1.48e-16	1.00138	1.39855	2.22045e-16	0.513615	-0.08505	0	0.863957	1.27083
0	0.390366	-0.43877	0	-1.17704	-0.59429	0	0.566171	-0.41441	0	-0.98112	0.440907
0	0.970532	1.20351	0	1.49543	1.10088	0	2.52473	1.06289	0	-0.04953	-0.06913
0	1.31613	1.42313	0	0.983811	1.03806	0	0.822192	0.430948	0	1.56435	1.42814
-4.4409e-16	0.540334	0.995197	0	0.095963	0.627681	0	0.673653	1.02556	-2.96059e-16	0.230393	0.652724
-1.0362e-15	1.82428	2.80972	2.96e-16	2.28117	3.28095	4.44089e-16	2.01782	2.00328	2.96059e-16	0.990938	1.00938
0	3.36221	3.22987	0	1.57842	2.20739	4.44089e-16	2.46839	3.01146	0	2.45039	2.37558
-2.9606e-16	0.306427	0.165346	-1.2e-15	0.131619	0.209547	8.88178e-16	1.64036	1.14692	5.92119e-16	0.618134	0.24883
0	-0.34542	0.276209	0	-1.07976	-0.20335	1.11022e-16	0.780498	1.09789	0	0.566183	0.320136
-2.9606e-16	-1.25817	-1.63864	5.92e-16	0.123987	-0.54351	0	-0.82293	-0.87191	5.92119e-16	-0.69387	-1.42634
0	0.242386	0.164485	5.92e-16	0.282371	0.059516	-8.8818e-16	-0.02196	-0.37577	0	0.063301	0.018279
0	0.531971	0.118164	0	-0.0676	0.799516	0	1.08296	1.2634	0	0	0.227775
0	-0.0036	0.007937	1.18e-15	0.00736	0.31884	-8.8818e-16	0.100371	0.346534	0	0.335541	0.474382
2.96059e-16	0.367366	0.504028	-3e-16	0.158664	0.575158	0	0.010306	0.507716	-5.92119e-16	0.205923	0.324175
4.44089e-16	0.80147	1.4338	5.92e-16	0.827835	1.85601	4.44089e-16	1.33956	1.5234	-5.92119e-16	0.490176	0.37436
-5.9212e-16	0.688141	0.7975	0	0.441387	0.068116	-8.8818e-16	0.59795	0.242068	-5.92119e-16	0.327621	0.176636
-2.9606e-16	-0.21531	-0.062	-5.9e-16	-0.10161	0.131802	-8.8818e-16	-0.03064	0.152261	1.77636e-15	0.114052	0.356483
-2.9606e-16	0.104372	0.160323	1.18e-15	-0.21483	-0.29547	0	-0.12113	-0.09186	-5.92119e-16	0.188579	0.136463
-1.4803e-16	0.180283	0.322446	2.96e-16	0.262678	0.601771	8.88178e-16	0.032799	0.101743	-5.92119e-16	0.043936	0.48976
0	-0.15959	0.794994	0	0.48221	1.3326	0	0.081198	2.11002	0	0.144437	-0.08395
2.96059e-16	-0.32785	-0.26941	2.96e-16	-0.37604	-0.33135	-4.4409e-16	0.004737	0.087513	1.18424e-15	-0.28105	-0.25965
-5.9212e-16	-0.10725	-0.15238	0	-0.09525	-0.33238	0	-0.39322	-0.62422	-5.92119e-16	-0.15299	-0.41427
0	0.311902	0.318834	0	0.246282	0.984996	0	0.545709	0.337516	0	-0.32721	0.173337
-4.4409e-16	0.292158	0.190983	5.92e-16	0.397861	0.197281	8.88178e-16	0.219837	-0.03145	-5.92119e-16	-0.01612	-0.27472
1.18424e-15	0.083142	-0.20779	1.18e-15	1.17987	1.11155	-8.8818e-16	-0.25409	-0.58038	0	0.145657	-0.05047
2.96059e-16	-0.12747	-0.06851	1.18e-15	0.244621	0.46466	8.88178e-16	0.022994	0.110325	-5.92119e-16	-0.2092	0.013216
0	1.25672	1.94979	7.4e-17	0.804644	2.2991	0	1.96741	2.39177	0	0.665539	1.77734
2.96059e-16	-0.28847	-0.51926	-1.8e-15	-0.29568	-0.62865	-8.8818e-16	-0.17623	-0.32956	0	-0.00371	-0.21499
8.88178e-16	-0.10399	0.068291	0	0.018797	0.095219	8.88178e-16	-0.13052	-0.11184	0	-0.14044	0.006936
0	0.428883	0.332875	-1.2e-15	0.385174	-0.26171	0	0.286786	-0.31843	5.92119e-16	-0.17301	-0.15212
-2.9606e-16	0.427894	0.632188	-5.9e-16	0.547496	0.561928	8.88178e-16	0.188137	0.098789	-5.92119e-16	0.471455	0.211658
-5.9212e-16	-0.98538	-1.66603	-1.2e-15	-1.13552	-1.77554	0	-0.85036	-0.96414	5.92119e-16	-0.63445	-0.82685
-7.4015e-17	-0.52087	-1.73535	0	-1.40753	-1.64231	0	-0.16638	-0.96047	0	-0.27995	0.161952
0	2.0506	2.68744	0	2.49815	2.73592	-1.1102e-16	1.4124	1.12423	0	0.436836	0.666155
-2.9606e-16	1.6995	1.87522	1.48e-16	1.96736	2.25326	4.44089e-16	0.717931	0.292011	0	0.636478	0.674316
2.96059e-16	-0.77465	-0.9986	-1.8e-15	-0.31089	-0.75956	0	-0.52145	-0.57829	5.92119e-16	-0.47121	-0.80463
-2.9606e-16	-0.25279	-0.33925	-5.9e-16	-0.42335	-0.8683	0	-0.40837	-0.34467	-5.92119e-16	-0.21446	-0.29251
0	1.03062	1.99043	0	0.774202	1.31132	-1.1102e-16	1.31262	1.74487	0	-0.64653	0.998616
0	-0.54248	-0.61944	2.96e-16	-0.33677	-0.09916	4.44089e-16	-0.48599	0.036589	-2.96059e-16	-0.30189	-0.23505
0	0.718557	1.31439	2.96e-16	0.51131	1.70507	0	0.929164	1.07676	-1.18424e-15	0.68996	1.19078
-2.9606e-16	-0.845	-1.12562	0	-0.48376	-0.61458	0	-0.31118	-0.26238	1.18424e-15	-0.23054	-0.6513
-1.4803e-16	-0.2486	-0.13833	-5.9e-16	0.284873	0.49683	-4.4409e-16	-0.02836	0.223676	-1.77636e-15	-0.23331	-0.22662
-1.8504e-17	0.447058	0.952858	0	0.246282	1.07008	0	1.54426	1.33719	0	0.298544	-0.98112
-5.9212e-16	0.367262	0.484997	0	0.478238	0.995202	8.88178e-16	0.321349	0.388068	0	0.305725	0.592598
-2.9606e-16	0.642217	0.776802	-5.9e-16	0.403136	0.744268	0	0.158859	0.127706	0	0.264956	0.405944
0	-0.07684	-0.05917	1.78e-15	-0.14211	-0.27222	0	-0.24878	-0.3542	5.92119e-16	-0.09064	-0.09611
5.92119e-16	1.54646	2.1165	-5.9e-16	0.558292	1.61446	4.44089e-16	1.53863	1.54871	2.96059e-16	0.8993	1.18599
-1.4803e-16	-0.35452	-0.27056	-3e-16	-0.24969	-0.1823	-4.4409e-16	0.19118	0.361456	-8.88178e-16	-0.15269	-0.36984
-2.9606e-16	0.3502	0.48572	2.96e-16	0.210413	0.333078	4.44089e-16	0.002473	0.146648	-5.92119e-16	0.216477	0.171523
5.92119e-16	-0.25097	-0.42039	5.92e-16	-0.25668	-0.37379	8.88178e-16	-0.35358	-0.3303	0	-0.08049	0.06416
-8.8818e-16	-1.11327	-1.50816	5.92e-16	-0.21309	-0.95391	8.88178e-16	-1.205	-0.96926	-1.18424e-15	-0.59683	-1.04398
2.96059e-16	0.087858	0.223213	-1.8e-15	0.094601	0.243039	0	-0.18883	-0.21581	5.92119e-16	-0.17043	0.098446
-2.9606e-16	-0.21004	-0.38973	5.92e-16	-0.31165	-0.617	0	-0.39771	-0.4184	-1.18424e-15	-0.09983	-0.08052
-5.9212e-16	0.0824	-0.01379	0	0.02228	-0.04242	8.88178e-16	-0.1527	-0.2743	0	0.143623	0.069091
0	-0.64883	-0.72429	0	-0.33971	-0.43827	0	-0.72297	-0.59622	5.92119e-16	-0.38491	-0.28751
1.18424e-15	-0.2265	-0.16369	0	-0.14826	-0.08845	8.88178e-16	0.337045	0.238329	-5.92119e-16	0.179672	0.042019
0	0.580122	-0.23977	0	0.936096	1.80425	0	1.12355	1.32953	0	0.144395	1.06939
-8.8818e-16	-0.64774	-0.81703	-1.2e-15	-0.26185	-0.58314	8.88178e-16	-0.6311	-0.57522	-1.77636e-15	-0.35096	-0.44471
0	4.12815	4.70121	0	5.30036	3.68428	-2.2204e-16	2.47743	2.13437	0	1.29612	0.644065
-2.9606e-16	0.56688	0.868843	0	0.049413	0.658735	0	0.316243	0.471899	0	0.414881	0.793281
0	0.31176	0.196434	0	0	0	0	0.640485	0	0	0.310056	0
0	1.21354	1.86625	0	0.743098	2.20525	-1.1102e-16	1.72011	2.29209	-7.40149e-17	0.662127	0.403005
2.96059e-16	-0.17832	-0.23969	-5.9e-16	-0.3048	-0.34133	0	-0.12582	-0.11955	0	-0.04245	-0.05594
5.92119e-16	0.316544	0.569984	8.88e-16	0.096517	0.231289	0	0.544314	0.747808	0	0.255764	0.176079
0	-0.17658	-0.12205	5.92e-16	-0.36528	-0.2358	8.88178e-16	0.03977	0.168775	0	-0.0177	-0.06726
0	-0.32452	-0.41745	-5.9e-16	-0.18777	-0.19367	-8.8818e-16	-0.36544	-0.1468	0	0.060109	0.037374
0	-0.34837	-0.62003	1.78e-15	-0.78145	-1.22525	0	-0.3678	-0.57532	-5.92119e-16	-0.4218	-0.60037
2.96059e-16	0.133477	0.542949	-5.9e-16	0.712103	0.980261	0	0.195749	0.553743	5.92119e-16	0.162554	0.215554
0	0.149922	0.260984	1.18e-15	0.283035	0.371829	4.44089e-16	0.199473	0.146598	0	0.109456	0.109058
-5.9212e-16	-0.23076	-0.37001	-1.2e-15	-0.19186	-0.27808	8.88178e-16	-0.21786	-0.15157	-5.92119e-16	-0.11235	-0.31073
0	0.552982	0.676858	2.96e-16	0.629005	1.22293	0	0.010249	0.047006	-1.18424e-15	0.396561	0.359572
-5.9212e-16	-0.08641	-0.37425	-5.9e-16	-0.18442	-0.61821	0	-0.33623	-0.54557	0	-0.3255	-0.47944
5.92119e-16	-0.50253	-0.68938	0	-1.15825	-0.88946	8.88178e-16	-0.4714	-0.49	-1.18424e-15	0.060269	0.351964
2.96059e-16	-0.00494	-0.86044	0	-1.82765	-0.82205	4.44089e-16	-1.52833	-2.6739	1.4803e-16	-0.2234	0.622527
8.88178e-16	-1.06467	-1.50283	0	-1.06326	-1.91223	0	-0.69735	-0.87503	0	-0.70903	-1.03753
-5.9212e-16	0.262824	0.429301	-1.2e-15	-0.33046	-0.02162	8.88178e-16	0.24778	0.295234	0	0.139187	0.50997
0	-0.19255	-0.14432	-1.2e-15	-0.52964	-0.41776	0	-0.32772	0.028874	5.92119e-16	-0.04945	0.212104
2.96059e-16	-0.55745	-0.68059	-5.9e-16	-0.40807	-0.77032	-8.8818e-16	-0.60215	-0.58322	0	-0.37382	-0.38337
0	0.063611	-0.13353	0	-0.22213	-0.61457	-8.8818e-16	-0.08087	-0.351	1.18424e-15	-0.27174	-0.35579
-5.9212e-16	-0.30533	-0.28875	1.78e-15	-0.19665	-0.22138	0	0.113419	0.042209	-5.92119e-16	-0.02839	-0.03457
0	-0.17856	-0.32259	1.18e-15	-0.65585	-0.75849	8.88178e-16	-0.21902	-0.32469	-5.92119e-16	-0.49261	-0.37708
0	-0.71967	-1.02156	-1.8e-15	-0.62636	-0.83657	-8.8818e-16	-0.80827	-0.4688	5.92119e-16	-0.53661	-0.58622
-2.9606e-16	1.76079	1.98052	0	0.568135	1.0739	8.88178e-16	0.646915	0.067212	0	0.409231	0.423234
-2.9606e-16	1.00417	1.12853	2.96e-16	0.553555	1.08734	8.88178e-16	-0.06243	-0.49661	5.92119e-16	0.465002	0.776528
2.96059e-16	0.008333	0.03216	0	0.466053	0.554952	0	-0.04952	-0.17663	0	0.088381	0.076957
5.92119e-16	-0.14451	-0.56144	0	0.761322	0.49557	0	-0.44294	-0.24801	-5.92119e-16	-0.2762	-0.58078
5.92119e-16	0.884276	1.01374	5.92e-16	0.620495	0.822354	-8.8818e-16	0.197785	0.061548	-5.92119e-16	0.400732	0.409182
-4.4409e-16	0.442403	0.673214	-1.2e-15	0.313962	0.717976	8.88178e-16	0.379471	0.321724	-5.92119e-16	-0.06007	0.182447
0	1.13405	1.54081	0	0.36752	-0.07417	-1.1102e-16	1.25025	1.34978	0	-0.04307	1.16938
0	1.35145	2.17064	0	0.308162	1.40874	4.44089e-16	1.26472	1.42284	-1.4803e-16	0.37007	1.08783
1.4803e-16	0.73531	1.01392	0	0.372232	1.31153	-4.4409e-16	0.814135	0.619938	0	0.461835	0.942267
-5.9212e-16	0.768456	0.859366	-5.9e-16	0.216042	0.325966	8.88178e-16	0.653369	0.670228	0	0.551661	0.503351
0	0.47273	0.299273	0	0.486857	0.699179	0	-0.02775	0.390779	5.92119e-16	0.342492	0.358614
0	0.726252	0.811686	-3e-16	0.045128	0.482813	-4.4409e-16	0.399601	0.827036	0	0.182114	0.573095
7.40149e-17	1.35048	1.28044	2.96e-16	0.08735	0.312995	0	1.27939	1.05843	2.96059e-16	0.031802	0.556698
-5.9212e-16	0.055219	0.051592	2.96e-16	0.403159	0.411225	4.44089e-16	0.268751	0.188425	0	0.290067	-0.12251
0	0.166887	0.090251	-3e-16	0.124194	0.143335	4.44089e-16	0.165857	0.013737	-5.92119e-16	-0.12115	-0.0862
0	1.61939	2.09689	0	1.84772	1.85015	-4.4409e-16	1.20723	0.789426	0	1.2594	1.0817
0	0.165212	0.541893	0	0.235975	0	0	-0.32268	0.49401	0	0.315653	0.404158
2.96059e-16	0.26956	0.490099	0	0.338036	0.499845	0	-0.05734	-0.12102	5.92119e-16	0.415047	0.478666
0	0.306049	0.803634	0	0.94008	0.837677	-2.2204e-16	0.69438	0.632876	-2.96059e-16	0.408365	0.36067
5.92119e-16	1.06153	1.16879	-3e-16	0.784815	1.08325	4.44089e-16	1.27639	1.093	-2.96059e-16	0.081053	0.532712
0	1.28934	1.46243	0	1.1496	1.56815	-2.2204e-16	0.021147	0.232263	-4.44089e-16	0.652313	-1.57336
1.4803e-16	1.24267	1.46356	1.48e-16	0.99947	1.15847	-2.2204e-16	1.09361	1.01307	0	1.03282	0.744537
0	0.209229	0.243773	0	0.754219	0.194849	0	0.402047	0.324696	0	0	0
-7.4015e-17	0.985645	2.18412	-1.5e-16	2.80986	2.93244	-4.4409e-16	0.07968	-0.24091	0	1.99992	1.65722
-2.2204e-16	1.08454	2.09959	-1.5e-16	2.6759	3.04989	4.44089e-16	0.613134	0.437726	1.4803e-16	1.6678	0.964605
3.70074e-17	0.414664	0.163468	0	0	0.500219	0	0.63768	0.901141	0	0.315653	0
0	0.678745	0.442111	0	0	1.02821	0	0.992675	1.07847	0	-0.01994	-0.12486
0	-2.44455	-3.8434	-3e-16	-0.63063	-0.65308	0	-1.12352	-2.54805	1.18424e-15	-0.96894	-2.64902
-1.4803e-16	0.016199	0.341554	0	-0.66444	-0.3468	0	1.1628	1.07759	0	0.477921	0.4728
2.96059e-16	0.389257	0.763673	5.92e-16	-0.5029	0.066242	-4.4409e-16	1.78394	1.64165	4.44089e-16	1.23615	1.13764

## Sheet: bottom left
wt log DNA	wt 24h DNA	wt 48h DNA	spt3 log DNA	spt3 24h DNA	spt3 48h DNA	rad52 log DNA	rad52 24h DNA	rad52 48h DNA	sac3 log DNA	sac3 24h DNA	sac3 48h DNA
1	1.01806	1.01331	1	0.586313	0.773817	1	1.07389	0.947807	1	1.07144	0.465379
1	0.971908	0.931161	1	0.596204	0.784101	1	1.06983	0.981379	1	1.04087	0.47886
1	0.958713	0.962201	1	0.648905	0.816971	1	1.08255	1.04327	1	1.05399	0.549762
1	0.929157	0.948601	1	0.675332	0.842696	1	1.09648	1.09263	1	1.03632	0.620368
1	0.925639	0.967595	1	0.751147	0.888616	1	1.09449	1.11829	1	1.01602	0.688712
1	0.929989	0.978127	1	0.812968	0.92826	1	1.07551	1.10224	1	1.0099	0.762549
1	0.931224	0.986768	1	0.889874	0.972475	1	1.05761	1.07992	1	1.00581	0.856363
1	0.937149	0.982315	1	0.939986	0.998017	1	1.05155	1.06082	1	1.00142	0.90358
1	0.9434	0.990297	1	0.977331	1.01916	1	1.03572	1.04413	1	1.00508	0.934005
1	0.951068	0.989302	1	1.00133	1.03346	1	1.04786	1.03717	1	1.02639	0.976106
1	0.958205	1.00378	1	1.02447	1.04312	1	1.04552	1.03228	1	1.04821	1.00093
1	0.988856	1.03541	1	1.05494	1.06437	1	1.06143	1.04417	1	1.07634	1.01372
1	1.01717	1.03999	1	1.05572	1.0582	1	1.03683	1.02117	1	1.08272	1.04428
1	1.05405	1.05824	1	1.10478	1.08767	1	1.05446	1.0163	1	1.08753	1.08607
1	1.08277	1.08649	1	1.14745	1.10855	1	1.06622	1.03252	1	1.07724	1.10801
1	1.13185	1.14222	1	1.1759	1.14594	1	1.07826	1.04564	1	1.08061	1.15063
1	1.14154	1.15922	1	1.1928	1.17564	1	1.07041	1.04051	1	1.0716	1.16784
1	1.17414	1.19631	1	1.23757	1.23543	1	1.11905	1.06678	1	1.0899	1.18604
1	1.168	1.20652	1	1.22504	1.23412	1	1.11038	1.06194	1	1.08248	1.18579
1	1.15872	1.1763	1	1.20103	1.22394	1	1.08682	1.04228	1	1.07563	1.19687
1	1.10707	1.1113	1	1.18284	1.19362	1	1.05215	1.01026	1	1.03863	1.1557
1	1.07956	1.06826	1	1.14438	1.13446	1	1.01883	0.984667	1	0.997562	1.11385
1	1.00611	0.985538	1	1.08783	1.05357	1	0.958766	0.959016	1	0.933818	1.06452
1	0.964592	0.925215	1	1.05318	1.002	1	0.930495	0.953448	1	0.89414	1.02506
1	0.957035	0.947215	1	1.0284	0.981596	1	0.94316	0.96837	1	0.878536	0.998414
1	0.935205	0.908636	1	0.980241	0.943426	1	0.931592	0.976735	1	0.861326	0.987576
1	0.903946	0.871654	1	0.957004	0.929744	1	0.919093	0.982389	1	0.849204	0.981754
1	0.915183	0.885719	1	0.961712	0.928014	1	0.92021	0.98163	1	0.846607	0.986368
1	0.916995	0.891158	1	0.965372	0.929311	1	0.915512	0.989076	1	0.857279	0.998335
1	0.897819	0.860489	1	0.975715	0.922456	1	0.894184	0.978712	1	0.853207	1.00893
1	0.931314	0.925012	1	1.03025	0.977224	1	0.929462	0.992636	1	0.888327	1.03687
1	1.00657	0.996991	1	1.09289	1.05592	1	0.989831	1.01413	1	0.93918	1.07526
1	1.05893	1.05621	1	1.13544	1.12675	1	1.05466	1.02699	1	1.00458	1.12443
1	1.1027	1.0867	1	1.17362	1.17594	1	1.0896	1.02255	1	1.04436	1.16154
1	1.13512	1.12292	1	1.19855	1.20206	1	1.10299	1.02461	1	1.05138	1.17888
1	1.1611	1.13907	1	1.21573	1.2128	1	1.10655	1.02026	1	1.04245	1.19489
1	1.14315	1.12136	1	1.21855	1.19515	1	1.07759	1.00038	1	1.02381	1.21566
1	1.1324	1.11179	1	1.24234	1.18636	1	1.04951	0.993967	1	0.981242	1.23652
1	1.14942	1.1494	1	1.29111	1.21335	1	1.06197	1.00363	1	0.978325	1.28759
1	1.1655	1.19684	1	1.35129	1.2652	1	1.0911	1.01364	1	0.99688	1.38111
1	1.22742	1.30915	1	1.44562	1.37582	1	1.16582	1.07399	1	1.06237	1.51138
1	1.31203	1.44753	1	1.56859	1.52032	1	1.26565	1.13427	1	1.13288	1.6397
1	1.32549	1.48893	1	1.60808	1.56103	1	1.28864	1.15248	1	1.16299	1.69268
1	1.30402	1.48426	1	1.58876	1.55568	1	1.26191	1.12681	1	1.15317	1.67413
1	1.30801	1.4645	1	1.57438	1.54781	1	1.26658	1.12937	1	1.16529	1.61103
1	1.25104	1.36518	1	1.45362	1.42316	1	1.19887	1.06475	1	1.12619	1.44411
1	1.17758	1.24403	1	1.27834	1.25546	1	1.13102	1.00662	1	1.07006	1.23773
1	1.1537	1.17728	1	1.13399	1.15481	1	1.08849	0.962507	1	1.06174	1.06098
1	1.13646	1.10812	1	0.995752	1.05139	1	1.0624	0.932926	1	1.041	0.890785
1	1.10764	1.04351	1	0.857663	0.952926	1	1.01666	0.872469	1	1.02122	0.752984
1	1.09956	1.00827	1	0.800095	0.912602	1	0.997386	0.844209	1	1.00839	0.689913
1	1.08155	0.963618	1	0.742757	0.874518	1	0.955039	0.807531	1	1.00106	0.633385
1	1.06154	0.9011	1	0.691964	0.826528	1	0.931451	0.767927	1	0.977925	0.588019
1	1.06712	0.884178	1	0.656116	0.793208	1	0.932508	0.734799	1	0.992973	0.545938
1	1.24585	0.999932	1	1.04438	0.824912	1	0.703693	0.798469	1	1.23086	1.0536

## Sheet: bottom right
wt log	wt 24	wt 48	spt3 log	spt3 24	spt3 48	rad52 log	rad52 24	rad52 48	sac3 log	sac3 24	sac3 48
0	0.706669	1.08246	-7.4e-17	-1.22862	-0.34517	0	0.481576	-0.1931	0	0.289621	0.780903
0	0.387563	0.154298	0	-0.2926	0.103645	0	1.27472	2.09499	0	0.315653	0.347702
7.40149e-16	0.43856	0.437655	0	0.039755	0.345969	0	0.0705	-0.2747	-8.88178e-16	0.68849	1.01156
0	0.312119	0.373167	0	0.294696	0.162336	-4.4409e-16	0.049634	-0.5274	0	1.04217	1.67935
-1.4803e-16	0.451062	0.368949	2.96e-16	0.052963	0.194631	0	-0.04519	-0.70632	0	1.09489	1.03685
0	0.821301	1.75798	0	0.379542	1.24957	0	1.79524	1.88086	0	-0.04258	0.49321
-4.4409e-16	1.11001	1.52079	8.88e-16	0.604586	1.27499	0	1.04639	0.873183	0	0.841569	0.938814
-3.7007e-16	1.88843	2.66647	0	1.29906	1.79132	0	2.33255	2.6542	-7.40149e-16	1.12841	1.23685
2.22045e-16	1.695	1.98245	4.44e-16	1.77217	1.63099	4.44089e-16	0.942463	0.521785	2.96059e-16	1.47275	1.06425
2.96059e-16	2.50248	2.88942	0	2.20271	2.08444	4.44089e-16	0.994399	0.438987	0	1.10309	0.320603
0	2.99466	3.81342	-1.5e-16	1.8096	2.07599	0	2.05707	1.84071	-1.4803e-16	1.4636	1.03982
2.96059e-16	1.27691	1.67741	8.88e-16	0.100288	0.907942	-4.4409e-16	1.54476	1.33913	0	0.506988	0.63704
5.92119e-16	1.78888	2.22066	0	1.60558	2.65608	0	1.64125	1.45697	-1.18424e-15	1.18389	1.24764
-7.4015e-17	1.59221	2.76018	0	-0.02189	0.500314	2.22045e-16	2.61742	3.00559	2.96059e-16	1.28944	1.27167
-2.2204e-16	2.65658	2.84475	-3e-16	2.57637	3.66417	0	2.48827	2.65433	2.96059e-16	1.384	1.502
7.40149e-17	0.327255	-0.49512	1.48e-16	-0.46887	-2.06469	2.22045e-16	0.015619	-0.56209	0	-0.41186	0.468578
4.44089e-16	0.37836	0.580282	0	0.355552	0.71544	8.88178e-16	0.718371	0.656208	-2.96059e-16	0.274585	0.467026
-8.8818e-16	0.339259	0.441559	5.92e-16	0.213767	0.457447	0	0.372703	0.405527	-5.92119e-16	0.196073	0.190332
5.92119e-16	-0.02077	-0.26654	0	-0.1274	-0.45641	-8.8818e-16	-0.12247	-0.17938	5.92119e-16	-0.08297	-0.31594
5.92119e-16	0.088794	0.203307	-5.9e-16	0.228135	0.218332	8.88178e-16	-0.06413	-0.07214	-5.92119e-16	-0.06388	-0.04763
0	0.112585	-0.06915	5.92e-16	0.112818	0.176103	8.88178e-16	0.078008	0.055295	-8.88178e-16	0.221723	-0.12638
-8.8818e-16	-0.77228	-1.33389	-1.8e-15	-1.06135	-1.65885	0	-0.79298	-0.69382	2.36848e-15	-0.62447	-0.83305
-1.4803e-15	0.013363	-0.0064	8.88e-16	0.085928	-0.05183	0	0.068209	-0.06683	0	-0.09233	-0.02113
2.96059e-16	0.589623	0.915159	5.92e-16	0.179219	0.820949	0	0.801272	0.914512	5.92119e-16	0.322601	0.508122
0	1.06557	1.34887	-1.5e-16	0.610393	1.7923	-4.4409e-16	1.36162	1.42483	5.92119e-16	0.804336	0.838462
2.96059e-16	0.162854	0.400443	1.78e-15	0.844863	0.64793	0	0.096349	-0.00839	0	0.148129	0.028898
1.85037e-16	0.982518	1.59125	0	1.13467	0.769233	0	2.69013	3.17683	0	-0.92217	-0.03523
2.96059e-16	-0.02693	-0.20662	0	-0.34012	-0.67585	0	-0.2218	-0.55247	1.77636e-15	-0.07455	-0.18743
-5.9212e-16	0.046233	-0.08216	1.18e-15	-0.09045	-0.26654	0	-0.12945	-0.35481	1.18424e-15	0.066213	-0.06508
-8.8818e-16	-0.20582	-0.42864	-1.2e-15	-0.38532	-0.74927	8.88178e-16	-0.33197	-0.48688	-5.92119e-16	-0.25789	-0.312
8.88178e-16	-0.17648	-0.07578	5.92e-16	0.543233	0.58116	0	-0.21065	-0.08794	-1.77636e-15	-0.02048	0.083471
2.96059e-16	0.222564	0.297744	-5.9e-16	0.218648	0.079598	0	0.165111	0.036851	5.92119e-16	-0.00754	-0.21371
-1.1842e-15	-1.00987	-1.24027	0	-0.32075	-0.80313	-8.8818e-16	-0.76829	-0.66603	0	-0.38345	-0.83078
2.96059e-16	-0.31517	-0.21945	-1.2e-15	-0.2785	0.044986	0	0.008638	0.476025	-1.18424e-15	0.023757	0.319839
5.92119e-16	0.634599	0.848174	-5.9e-16	0.580684	1.08347	-8.8818e-16	0.425934	0.521885	5.92119e-16	0.287628	0.729699
1.4803e-16	-0.42261	-0.7401	2.96e-16	-0.40559	-0.63854	0	-0.09791	0.428344	8.88178e-16	0.498626	0.704618
8.88178e-16	-0.63509	-0.72164	0	-0.64311	-0.76873	0	-0.04382	0.230795	-1.77636e-15	0.170254	0.024561
0	0.383168	-0.05664	0	-0.11755	0.136383	0	0.262902	1.5319	0	-0.2939	0.702059
-1.4803e-16	2.55919	3.64077	8.88e-16	0.979048	2.61877	4.44089e-16	1.90096	1.84867	5.92119e-16	1.23077	1.73446
-1.4803e-16	0.303897	0.440533	-1.2e-15	0.119805	0.080533	-8.8818e-16	0.237489	0.278316	0	-0.04088	-0.05766
-5.9212e-16	0.03195	-0.26314	-5.9e-16	-0.12591	-0.43136	-8.8818e-16	-0.05485	-0.30715	0	-0.23134	-0.53425
-7.4015e-16	-0.23614	-0.16939	-3e-16	0.267311	0.158764	-4.4409e-16	0.279949	0.221545	-5.92119e-16	-0.22585	-0.27793
1.4803e-16	0.679381	1.15509	2.96e-16	1.15526	1.52233	0	2.42044	2.09536	8.88178e-16	0.823859	0.800824
0	0.092831	0.123295	5.92e-16	0.14584	0.166873	0	0.039924	-0.12082	5.92119e-16	-0.06323	0.091206
5.92119e-16	0.708481	0.942648	0	0.605973	0.792878	0	0.426477	0.265452	0	0.247635	0.368736
0	-0.55906	-0.66425	0	0.218764	-0.03934	0	-0.53777	-0.39069	5.92119e-16	-0.20851	-0.34968
-2.9606e-16	-0.62644	-1.09398	-5.9e-16	-0.62684	-1.18965	0	-0.64244	-0.68444	0	-0.46134	-0.63865
-1.4803e-16	0.150629	1.42522	0	0.365871	1.52236	0	1.33915	1.78129	0	0.00184	-0.05064
5.92119e-16	0.688094	0.974698	-5.9e-16	0.857874	1.19945	8.88178e-16	0.828114	0.941351	0	0.205775	0.624101
2.96059e-16	3.08311	4.20652	2.96e-16	1.82044	2.91892	2.22045e-16	2.66304	2.70582	0	0.513485	1.17209
3.70074e-17	2.07296	2.41861	0	1.7655	2.9083	0	2.41719	2.50072	0	0.29868	1.51252
5.92119e-16	0.273869	0.197151	0	-0.12261	-0.21914	0	-0.34299	-0.40889	0	0.25146	0.216257
2.96059e-16	-0.222	-0.36874	2.96e-16	-0.21197	-0.41171	0	-0.03033	0.011263	-2.96059e-16	0.00634	-0.18111
2.96059e-16	-0.02311	-0.1463	5.92e-16	-0.28766	-0.40847	-8.8818e-16	-0.22535	-0.07643	0	0.088243	-0.02271
5.92119e-16	1.01459	1.28933	1.18e-15	-0.94122	-0.42815	0	0.636706	0.862988	1.77636e-15	0.539809	0.913942
0	1.103	1.99972	-1.5e-16	-0.19925	0.402212	0	1.89536	3.21184	0	0.354727	1.43354
0	2.69323	2.79481	0	0.39149	1.80952	0	1.88776	1.34109	0	2.02851	2.26866
0	5.75944	7.08626	0	5.30646	7.21054	8.88178e-16	0.610291	0.465986	0	1.47191	2.6539
0	1.04167	1.75543	0	-0.30568	0.383073	0	0.421509	1.24016	0	0.363285	2.18419
-2.9606e-16	-0.02895	-0.01377	5.92e-16	0.261293	0.321536	0	-0.00188	0.131293	0	0.123409	0.184512
0	0.628709	0.382806	0	0.689814	0.607711	0	0.048965	-0.84264	0	0.614612	0.956511
0	2.61686	2.81356	0	2.80471	2.23393	0	1.76559	1.46483	-4.44089e-16	0.800925	-0.28909
0	2.18638	3.87725	0	0.631114	2.60571	0	2.20146	2.15841	0	1.33006	0.241301
-3.7007e-17	2.26361	2.48841	0	0.689814	1.52066	-1.1102e-16	2.27842	2.59651	0	0.476592	1.54457
-5.9212e-16	0.3057	0.18277	5.92e-16	0.001146	-0.09562	0	-0.09954	-0.35298	-1.18424e-15	0.003434	-0.06216
2.96059e-16	-0.246	-0.28248	-5.9e-16	-0.21971	-0.16651	-8.8818e-16	-0.08514	-0.02527	5.92119e-16	-0.26099	-0.30766
0	0.059965	0.000262	1.18e-15	-0.1936	-0.25323	8.88178e-16	-0.19888	-0.14977	-5.92119e-16	0.005808	0.144116
-5.9212e-16	-0.01912	0.035751	0	-0.29024	-0.29332	8.88178e-16	-0.2254	-0.34495	0	0.173325	0.265358
5.92119e-16	-0.41396	-0.77209	1.18e-15	-0.58487	-0.85522	0	-0.37146	-0.41877	0	-0.31716	-0.69255
5.92119e-16	-1.19407	-1.9957	0	-0.90268	-1.33944	0	-1.22888	-1.09476	1.77636e-15	-0.47288	-0.99442
-4.4409e-16	0.716468	1.01558	2.96e-16	1.03874	1.08572	-4.4409e-16	0.628263	0.617664	2.96059e-16	0.787421	0.423381
0	0.299679	0.001454	0	-0.76585	-0.41396	8.88178e-16	0.014414	-0.4492	0	-0.3953	0.138358
2.96059e-16	1.30018	1.4493	-5.9e-16	0.022721	0.430585	0	0.80539	0.146737	1.18424e-15	0.109345	0.210922
-5.9212e-16	-0.58862	-0.54509	5.92e-16	-0.19638	-0.5261	8.88178e-16	-0.34499	-0.14439	5.92119e-16	-0.43218	-0.57993
-1.1842e-15	-0.77707	-0.86295	1.18e-15	-0.43173	-0.75836	-8.8818e-16	-0.60284	-0.35778	0	-0.62476	-0.74734
-5.9212e-16	-0.97131	-1.08235	5.92e-16	-0.16498	-0.57579	-8.8818e-16	-0.29621	-0.2712	5.92119e-16	-0.2897	-0.87078
0	-0.57442	-0.71157	5.92e-16	-0.35342	-0.69336	0	-0.47341	-0.438	-1.18424e-15	-0.4115	-0.42105
-2.9606e-16	0.560517	0.556505	0	-0.1531	0.214819	0	0.508073	0.367418	5.92119e-16	0.189074	0.121912
0	-0.21785	-0.36576	-5.9e-16	-0.4537	-0.59785	8.88178e-16	-0.13463	-0.23235	1.18424e-15	-0.24931	-0.4175
1.18424e-15	-0.57987	-0.83737	-5.9e-16	-0.63259	-1.02581	8.88178e-16	-0.54265	-0.31523	5.92119e-16	-0.59235	-0.56846
-2.9606e-16	0.015163	-0.27532	0	-0.51136	-0.65492	8.88178e-16	-0.46515	-0.25272	5.92119e-16	-0.22737	-0.02994
2.96059e-16	-0.16989	-0.27003	8.88e-16	0.02572	0.070598	4.44089e-16	-0.0683	0.012345	-2.96059e-16	-0.07888	-0.06245
0	0.033793	0.101151	-8.9e-16	-0.45089	-0.26263	0	0.611643	0.638302	-8.88178e-16	0.082253	0.214434
2.96059e-16	-0.68883	-0.98681	1.18e-15	-0.57762	-0.84709	-8.8818e-16	-0.53757	-0.39809	0	-0.34197	-0.4484
0	-0.63564	-0.95115	5.92e-16	-0.51586	-0.89215	8.88178e-16	-0.53359	-0.28145	1.77636e-15	-0.37273	-0.47176
2.96059e-16	0.265707	0.237041	0	-0.09784	-0.28072	0	0.092618	-0.05838	-5.92119e-16	-0.0598	-0.07527
0	0.043519	0.434165	0	0.246282	0.558685	0	1.17796	0.320994	0	0.332693	1.25
-2.9606e-16	-0.73193	-0.72865	2.96e-16	0.080558	-0.29084	0	-0.58974	-0.37349	-5.92119e-16	-0.14256	-0.34902
2.22045e-16	1.96813	2.2052	0	4.18451	4.37289	4.44089e-16	0.86634	0.272015	0	0.886633	1.10481
0	1.91981	2.18298	0	2.96354	3.20841	4.44089e-16	0.474958	-0.08944	-2.96059e-16	0.369142	0.432948
2.96059e-16	-0.28788	-0.41464	0	-0.20721	-0.38896	0	-0.30576	-0.35311	-5.92119e-16	-0.20087	-0.14844
5.92119e-16	0.022885	-0.17636	0	0.033922	0.407621	0	0.006851	0.573905	0	0.384954	0.336714
-2.9606e-16	2.01602	1.83942	-5.9e-16	1.07977	2.21079	0	2.26087	2.4564	-2.96059e-16	1.11692	1.30754
2.96059e-16	0.790043	0.910846	1.18e-15	0.332103	0.626764	0	0.132134	0.236684	0	0.347409	0.546026
4.44089e-16	3.22953	3.73969	-3e-16	1.79816	3.16072	4.44089e-16	2.65717	2.98064	0	1.9527	2.5304
-5.9212e-16	0.733242	0.84078	0	0.364668	0.379961	8.88178e-16	0.758061	0.377338	0	0.455511	0.427213
-5.9212e-16	0.627946	0.679373	1.18e-15	0.344029	0.542621	0	0.133816	0.048254	-1.18424e-15	0.333845	0.702279
2.96059e-16	0.166325	0.441481	0	-0.06159	0.490414	0	0.776385	0.742984	2.96059e-16	-0.1595	0.125999
5.92119e-16	0.168255	0.13729	-5.9e-16	0.148367	0.211326	-8.8818e-16	-0.03217	-0.06988	0	0.283308	0.208172
2.96059e-16	1.02333	1.29714	-1.2e-15	0.152664	0.519906	-8.8818e-16	0.628314	0.622223	0	0.394744	0.541932
1.85037e-16	4.54151	5.18616	0	6.00379	6.08091	-4.4409e-16	1.43636	1.126	-1.18424e-15	1.19208	0.75596
-1.1842e-15	-0.07364	-0.22733	-5.9e-16	-0.00461	-0.19232	0	-0.24197	-0.31219	1.18424e-15	-0.1967	-0.2631
0	0.164379	0.054916	-1.8e-15	0.089598	0.104386	8.88178e-16	-0.15241	-0.15921	0	-0.085	-0.16964
-2.9606e-16	1.39837	1.85958	2.96e-16	0.87805	1.30319	0	1.47812	1.44811	5.92119e-16	0.552126	0.831029
-5.9212e-16	0.524486	0.57378	8.88e-16	0.295466	0.782469	0	0.369892	0.389885	0	0.047627	0.126367
2.96059e-16	-0.38875	-0.43654	-5.9e-16	0.067377	-0.02849	-8.8818e-16	-0.51827	-0.4362	5.92119e-16	-0.1396	-0.1535
2.96059e-16	0.659216	0.878684	8.88e-16	0.575394	0.809069	8.88178e-16	0.735551	0.769328	1.18424e-15	0.09179	0.170886
-2.9606e-16	0.83266	1.27985	0	-0.66275	-0.12818	0	1.32015	1.2468	5.92119e-16	0.203392	0.432661
8.88178e-16	-0.08985	-0.09084	0	0.004622	0.013014	8.88178e-16	-0.05445	0.009731	0	0.086739	0.24644
1.4803e-15	-0.94341	-1.56852	5.92e-16	-1.00625	-1.8726	0	-0.73151	-0.79606	-5.92119e-16	-0.55059	-0.96589
4.44089e-16	1.35611	2.20877	0	1.60045	1.16982	2.22045e-16	1.34023	1.23482	0	-0.8366	-0.21693
2.96059e-16	-1.03921	-1.49301	5.92e-16	-0.9689	-1.71537	-8.8818e-16	-0.61095	-0.8632	0	-0.45964	-0.86112
1.4803e-16	-0.14491	-0.36385	-3e-16	-0.31515	-0.824	0	-0.32767	-0.69312	2.96059e-16	-0.24586	-0.45692
-8.8818e-16	1.62314	2.15712	-1.8e-15	0.639621	1.07859	0	0.478875	0.584783	-5.92119e-16	1.25581	1.4052
-8.8818e-16	0.074635	-0.00971	5.92e-16	0.429063	0.537394	-8.8818e-16	-0.02223	-0.06816	0	0.148785	0.222823
-1.4803e-16	1.07128	1.13696	-3e-16	0.535506	0.629537	-4.4409e-16	0.118121	0.220468	5.92119e-16	0.009627	0.118952
0	0.849447	1.04447	0	0.482257	0.274622	2.22045e-16	0.358963	0.1626	-7.40149e-17	0.532282	0.264422
1.4803e-16	-0.5725	-0.46601	-3e-16	0.40439	0.068042	-4.4409e-16	-0.57126	-0.70242	0	-0.08168	-0.22464
0	0.383768	0.474077	0	0.868	0.569471	2.22045e-16	-0.38522	-0.56335	1.4803e-16	-0.21932	-0.0162
-1.1842e-15	-0.50909	-0.64558	1.18e-15	-0.37341	-0.53501	0	-0.52948	-0.21866	5.92119e-16	-0.18215	-0.23048
2.96059e-16	-0.31232	-0.32369	1.18e-15	0.028686	-0.13813	8.88178e-16	-0.14646	-0.21448	5.92119e-16	-0.22919	-0.28433
5.92119e-16	0.172656	0.275268	0	0.034855	0.119095	0	0.199607	0.29482	-5.92119e-16	0.165538	0.070727
2.96059e-16	-0.37446	-0.19953	1.18e-15	-0.24669	-0.08628	0	-0.242	0.01326	-1.77636e-15	-0.07268	0.046153
5.92119e-16	-0.04545	-0.18851	-1.2e-15	-0.28981	-0.25572	8.88178e-16	-0.13068	-0.01142	5.92119e-16	0.060438	-0.10815
1.4803e-16	0.24746	0.332758	-3e-16	0.097907	0.119813	0	0.342854	0.142252	8.88178e-16	0.231081	0.127707
0	-0.07297	0.124391	-8.9e-16	0.057816	0.05646	0	0.075862	0.151091	-5.92119e-16	-0.24576	-0.34853
2.96059e-16	-0.05939	-0.31932	-1.2e-15	-0.47051	-0.77323	0	-0.52549	-0.47244	5.92119e-16	-0.18231	-0.1183
-2.9606e-16	0.655209	0.836722	2.96e-16	0.247148	0.555671	-4.4409e-16	0.66433	0.565869	2.96059e-16	0.291073	0.510032
-2.9606e-16	-0.03392	0.188346	-3e-16	-0.00353	0.312168	4.44089e-16	0.360139	0.389926	2.96059e-16	-0.0528	-0.13398
-2.9606e-16	0.536645	0.373238	5.92e-16	0.614683	0.669944	0	-0.0366	-0.25926	0	0.521116	0.321387
-1.1842e-15	-0.12548	0.038806	-5.9e-16	0.483174	0.618547	8.88178e-16	-0.11811	-0.09658	-1.18424e-15	0.01006	0.15061
0	0.391283	0.476354	1.48e-15	0.065592	0.500579	-8.8818e-16	0.080614	0.025902	2.96059e-16	0.429766	0.38043
0	-0.03327	-0.17436	0	-0.28572	-0.54105	0	-0.06585	-0.27386	-5.92119e-16	-0.16905	-0.3345
-2.9606e-16	-0.45346	-0.69718	0	-0.43834	-0.68549	-8.8818e-16	-0.5764	-0.56154	-5.92119e-16	-0.29431	-0.33598
-2.9606e-16	-0.1417	-0.1316	0	-0.19767	-0.30897	8.88178e-16	-0.01237	-0.23543	0	-0.23783	-0.35883
7.40149e-16	2.52479	2.48096	5.92e-16	1.06755	2.27809	0	1.64713	1.40348	-5.92119e-16	0.824562	0.860394
-5.9212e-16	2.21912	2.04904	5.92e-16	0.969869	2.01325	0	1.28085	1.06008	-1.77636e-15	0.879144	0.86949
0	0.770054	0.587806	2.96e-16	0.231665	0.87908	-2.2204e-16	0.230801	0.236214	2.96059e-16	0.820498	0.207486
0	0.279132	0.421184	0	0.576738	1.82208	0	1.02617	0.508355	0	0.520754	0.087811
2.96059e-16	-1.43702	-1.43497	2.96e-16	-0.15652	-0.06606	0	-0.52218	-0.8823	0	-0.67538	-1.02885
0	4.22736	4.99506	0	2.85037	3.3553	2.22045e-16	1.73298	1.66698	-1.4803e-16	1.46981	1.29866
