# Supplementary material for: Senescence in yeast is associated with amplified linear fragments of chromosome XII rather than ribosomal DNA circle accumulation
Source: PLoS Biol. 2023 Aug 29;21(8):e3002250. doi: 10.1371/journal.pbio.3002250 (PMC10464983; doi:10.1371/journal.pbio.3002250)
Supplement: S8 File — (ZIP) [file pbio.3002250.s021.zip › underlying data/figure s7.xlsx]

## Sheet: s7a left
	Singles	Doubles (or more)
WT-LOG	0.39437	0.60563
WT-24h	0.399248	0.600752
WT-48h	0.709725	0.290275
rad52-LOG	0.230764	0.769236
rad52-24h	0.181325	0.818675
rad52-48h	0.220136	0.779864

## Sheet: s7a right
	Singles	Doubles (or more)
WT-LOG	469	489
WT-24h	567	398
WT-48h	607	307
HST3/4-LOG	285	620
HST3/4-24h	339	517
HST3/4-48h	346	543

## Sheet: s7b tom70
	WT-LOG	Hst3/4Δ-LOG	WT-24h	Hst3/4Δ-24h	WT-48h	Hst3/4Δ-48h
AE.7	4542	4450	11404	21101	9740	13984
AE.8	4187	4881	14769	24667	18212	17219

## Sheet: s7b wga
	WT-LOG	Hst3/4Δ-LOG	WT-24h	Hst3/4Δ-24h	WT-48h	Hst3/4Δ-48h
AE.7	-83.03	-120.7	5280	4011	11598	4166
AE.8	-112.7	-73.02	5560	3487	9858	4255

## Sheet: s7b area
WT-LOG	Hst3/4Δ-LOG	WT-24h	Hst3/4Δ-24h	WT-48h	Hst3/4Δ-48h
26	26.11	41.78	40.78	45.89	40.78
25.11	26.33	40.89	40.06	44.83	40.5

## Sheet: s7c
wt log	hst log	wt 24h	hst 24h
0.096984	0.133362	8.23719	3.12423

## Sheet: s7d
MA wt average	MA wt diff		ma hst av	ma hst dif		wt MA 24h average	wt MA 24h difference		rad52 MA 24h average	rad52 MA 24h difference
4.87494	1.62421		6.76019	0.896524		8.73241	0.89231		9.0644	0.948509
1.98723	-0.10671		4.7646	1.15201		3.30274	1.46152		4.30673	1.38778
3.5365	1.50594		4.74916	0.742622		4.76629	0.702277		5.63586	1.23321
3.04559	1.35849		4.99218	0.398594		5.05396	1.47307		6.48789	1.38201
5.40674	-0.03133		7.52149	0.891001		4.86095	1.23516		6.10119	1.54288
6.90553	1.56841		8.13942	2.50934		7.33985	0.48214		7.82996	1.68703
7.3909	2.68785		8.73363	-0.04948		7.77585	-0.11417		7.56328	1.23195
10.1669	-0.14967		10.8576	0.190586		8.40749	-0.50672		8.71657	-0.49888
9.54135	-0.62093		9.55616	-1.44631		7.6196	0.637619		8.20937	0.682705
8.65841	0.263474		9.10813	0.571919		6.719	0.929272		7.23763	0.549664
9.77306	-0.02888		10.5733	-0.70823		9.87214	0.217863		9.70572	-0.27084
7.33016	0.200485		8.04467	-0.81297		10.4598	-0.32626		9.96236	-0.44797
6.3692	0.700696		7.72753	0.95445		9.74716	-0.09314		9.44135	0.145652
10.6605	0.527867		11.7443	0.06221		9.2429	1.1335		10.0101	1.70874
8.88846	-0.43807		9.41593	-0.02825		7.79168	0.318513		8.18663	0.55529
9.18046	0.193383		9.75111	-0.62001		7.49785	-0.00301		6.99699	-0.4047
7.74887	-0.27477		8.41508	0.698829		9.85529	-0.21622		9.9138	0.4274
7.60262	-0.33128		8.34469	-0.27968		8.10071	0.91858		8.70582	0.681413
7.60456	0.256533		8.06866	-0.52763		14.7588	-1.0291		14.4481	-0.92187
8.12428	0.430616		8.82803	-0.04854		3.14286	0.489366		3.02874	-0.44363
10.3949	0.338557		10.6096	-0.45799		8.56785	-0.11053		8.19023	-0.13043
9.11707	-0.12166		9.03703	1.54037		10.3077	-0.48072		9.90374	-0.74743
11.5041	-0.01779		11.4534	-0.08933		10.234	-0.20743		9.94111	-0.31176
9.3464	-0.4044		9.78248	0.258093		9.38163	-0.15745		9.66325	-0.03551
9.75001	-0.08175		9.71659	1.40493		8.43617	1.40457		9.44697	1.04098
9.00369	0.506584		9.62656	0.682239		5.0647	0.539871		6.28208	1.02003
15.9855	-0.49333		15.1997	-0.03493		7.93395	-0.06873		8.23456	-0.05274
5.50197	0.768333		4.05952	0.774285		8.6691	-0.41721		8.02105	-0.55431
5.69019	1.21839		7.03131	-0.18631		4.77393	-0.30366		5.31368	0.765327
10.6677	-0.21554		10.762	-0.63129		8.78682	-0.31383		8.532	-0.34421
13.6958	0.194184		13.7441	-0.42353		7.20215	0.518751		7.37962	0.644143
6.89696	-0.11953		7.36525	-0.90171		9.52889	0.805714		10.0922	1.16416
8.1942	0.213645		9.15432	1.17811		5.5962	0.721673		6.24947	0.93781
7.69868	-0.56134		8.14143	-1.39534		11.1049	-0.23229		10.8459	-0.15148
7.84306	-0.13124		8.26608	0.157506		11.1578	-0.21511		10.6586	-0.09404
8.19378	0.048914		8.80306	0.547977		6.92586	-0.17915		6.89489	-0.1622
8.62776	0.549126		9.42401	0.384774		5.2817	0.801344		6.21575	1.30129
10.813	-0.06235		11.4686	-0.45655		8.07231	-0.013		7.98926	-0.13121
6.76867	0.521159		7.7385	1.51085		11.8687	-0.75073		11.2401	-0.37784
7.04954	-0.27222		8.10771	-0.9283		9.73049	-0.14554		9.72882	0.075833
7.66943	0.239768		8.3284	-0.43676		7.91574	0.70524		8.20428	0.545004
10.3739	-0.14447		10.7359	-0.42272		10.1413	-0.86799		9.58162	-0.81228
10.9482	-0.38528		10.8315	-1.44234		7.13185	0.91575		8.11535	1.27438
8.70469	0.063587		9.56249	0.156107		8.69566	-0.51128		8.71672	-0.23762
12.0415	-0.03037		11.8463	0.477799		8.86059	-0.03497		8.6762	-0.42107
9.62575	0.063797		9.77533	0.019962		9.99216	-0.82289		9.54797	-0.8468
9.21391	-0.62927		8.93733	0.614967		7.7144	0.434496		7.47048	0.118232
8.47253	-0.01298		8.96464	0.609578		6.78047	1.35015		7.24374	1.47207
10.4138	-0.31843		10.6648	-0.18804		10.159	-0.77169		8.94994	-0.59858
9.55126	0.243265		10.1954	0.233591		8.42132	0.281459		8.96242	0.63608
10.7516	-0.1414		11.3018	-0.92345		11.4756	-0.41955		11.4074	-0.55324
8.23883	0.2904		8.89236	0.633631		8.3098	0.297732		8.43684	0.48022
8.42428	-0.07783		8.71763	0.268151		9.28238	0.204343		9.20402	0.015198
8.60405	-0.26648		8.78302	0.171175		12.7217	-0.47814		12.0707	-0.46902
12.0473	0.126203		11.8347	1.21172		13.3072	-0.85655		12.2778	-0.81704
8.78805	0.2652		8.74566	1.33759		10.2108	-0.00135		10.2957	-0.1991
7.70611	-0.23109		8.60833	-0.07521		9.94313	-0.50349		9.78218	-0.25968
8.01766	-0.05433		8.46321	-0.38116		9.78894	-0.13834		9.71749	-0.12229
8.567	0.236342		9.19641	-0.25528		3.63982	0.145573		4.32865	1.31315
10.3824	0.320367		10.7333	-0.44588		13.1824	-0.27096		13.0182	-0.4692
14.4902	-0.36939		14.3289	-0.74891		10.6135	-0.44607		9.84938	-0.65361
3.99309	0.361565		2.47161	0.472917		7.19755	0.15414		6.89888	1.06661
13.9382	-0.33287		13.8766	-0.76682		12.2386	-0.86244		11.2362	0.073616
8.96574	0.139803		9.90692	0.372818		7.5971	2.54975		8.55727	0.252257
9.07041	-0.21263		10.0271	-0.9206		8.71456	0.232015		8.70146	0.420594
9.54891	-0.47188		10.1695	-0.77312		8.38912	-0.33504		7.93225	-0.7178
10.8644	0.424003		11.4043	-0.19866		10.073	0.112284		9.90876	-0.27372
8.62976	-0.29986		9.44227	-0.39896		7.19414	-0.29433		7.02511	0.298128
9.54439	-0.04829		10.4609	-0.58645		8.5451	-0.15527		8.50986	-0.01408
8.08121	-0.29132		8.58877	-1.02047		7.91358	0.042548		7.96364	-0.00943
10.9011	1.40457		11.9497	1.99176		9.62213	0.285738		9.73902	0.300537
5.77792	0.272943		6.8235	1.76732		10.1953	0.066412		10.3083	0.280077
10.0419	0.021749		10.7062	0.026427		3.56078	1.40531		3.74008	0.879976
11.1262	0.194723		11.1207	0.056625		11.5599	0.146771		11.6761	0.209458
8.51695	0.630127		9.02553	0.780321		9.37879	-0.16341		8.79772	0.794704
7.75117	-0.06401		8.50908	0.840511		5.28681	2.15747		6.70035	1.65793
3.99984	-0.07774		6.13794	1.35026		10.3938	0.003163		10.3522	-0.06774
5.41539	-0.22312		6.86268	0.857039		10.3054	-0.9229		10.0735	-1.16097
9.13157	0.07419		10.2671	-0.07544		9.28772	-0.45462		8.72599	-0.45138
8.215	0.41007		8.83109	-0.9818		8.76629	-0.40039		8.41682	-0.34935
5.89218	0.266001		7.49448	-1.01198		9.4759	-0.01705		9.625	-0.04752
3.35492	0.039214		5.1763	1.05788		9.97529	-0.0535		9.9048	0.058792
7.45935	-0.06473		8.34126	-0.35635		6.01289	-0.28988		6.72674	0.213497
6.76659	0.008462		7.74553	-0.46432		9.74458	-0.58105		9.53784	-0.45905
6.3022	1.21741		7.2956	3.12372		8.11898	0.048487		8.17004	0.195521
9.98656	0.145433		10.2064	1.61447		8.04961	-0.33791		7.37789	0.35027
3.01374	-0.13988		3.71042	-1.33486		9.79587	-0.35853		9.10905	0.109694
6.7992	0.221373		8.22931	1.63811		7.42926	-0.1932		7.70671	-0.18122
3.98407	0.800734		4.45105	1.69484		9.11136	-0.41041		9.07652	-0.20905
3.04206	-0.13017		5.01409	2.55788		6.88431	0.016506		7.51819	0.100022
3.8371	0.521469		5.76702	2.24782		12.0994	-0.57349		11.4157	-0.59618
9.88619	-1.8715		10.2997	-2.98008		2.44736	-0.86096		2.33398	-0.48678
6.70933	-0.29563		8.6157	-0.01004		10.4002	-0.76046		10.233	-0.58231
5.82594	0.256694		7.74538	0.091197		7.43109	0.926516		8.05281	1.01755
9.16175	0.514054		9.04964	1.58801		11.6147	-0.82338		11.2634	-0.87798
5.79085	0.110739		5.85288	1.2871		11.9259	-0.05023		11.3122	-0.01143
7.32853	0.129329		7.15666	1.58564		7.87438	0.087822		8.10358	0.409419
8.67708	0.128994		8.78039	-0.57723		12.1765	-0.43729		12.1003	-0.59351
8.30016	0.006231		8.40684	1.22596		8.89367	-0.23727		8.76808	-0.29379
10.1779	-0.2247		9.87697	0.655551		11.8943	-0.51687		11.5243	-0.55201
8.82467	-0.21823		8.29507	0.416373		7.39805	0.324248		7.32195	0.599501
8.6166	-0.42474		8.32493	-0.0833		9.13641	-0.53261		9.01207	-0.5436
9.10049	-0.05764		8.79039	-0.51163		11.9059	-0.29732		11.8738	-0.22552
8.95105	0.551081		8.69885	1.24039		6.84692	0.604295		7.25847	0.718907
5.15041	-0.80494		6.25376	0.627837		8.53153	0.636703		8.79849	0.885797
8.78126	0.414711		9.77701	1.49912		11.6975	0.389024		11.3948	-0.10328
12.3253	0.754857		11.3597	1.4952		13.155	-0.91273		12.0893	-0.8235
8.50689	1.11891		9.32893	0.624692		10.0186	0.115149		9.69874	-0.11759
8.07355	-0.25523		7.88777	-0.06427		10.1729	-0.13569		10.1875	0.228507
7.80106	0.313701		7.8532	0.266487		10.2601	-0.31811		9.29929	-0.67031
2.81982	-0.74234		3.66033	1.85036		8.78174	0.160629		8.92475	0.773265
8.91372	-0.4719		9.29465	-0.03207		10.6452	0.048572		10.564	0.118851
13.957	-0.60923		13.4279	-1.39211		11.6455	-0.38186		10.9418	-0.04726
7.24665	0.106083		7.04709	-0.08721		8.36358	2.4915		9.15326	0.693061
11.4673	0.257833		10.6709	0.269152		13.1794	-0.5704		12.685	-0.54997
8.31058	-0.43891		7.78166	-1.18778		7.4871	-1.0402		7.41526	-0.73438
7.83547	-0.40086		7.68343	-0.15159		9.78595	-0.09946		9.71291	-0.3646
9.44855	-0.21105		9.8024	0.280696		8.15445	0.996848		8.46439	0.311161
12.8516	-0.32342		12.1233	-1.33441		13.1582	0.06409		13.0761	-0.17086
8.283	-0.31598		8.42989	-1.08088		10.497	0.111449		10.5194	0.123083
9.86256	-0.5651		9.8786	-0.1889		10.2841	1.22052		11.099	0.673768
8.162	-0.59914		8.49489	-0.52006		7.54483	0.647021		7.99325	0.60586
7.8826	-0.01597		7.47943	1.23788		11.1484	-0.45254		10.8721	-0.55529
9.18102	-0.08444		8.66721	1.30141		10.358	-0.6958		9.34969	-0.27804
8.27155	-1.09387		7.53383	1.36096		9.33218	0.011775		9.31239	-0.21236
7.25615	0.231671		7.46004	-0.07769		7.73871	1.00941		8.12642	0.728208
10.6132	-0.47705		10.3876	-0.10372		9.58371	-0.28059		9.67797	-0.27758
7.4234	1.89425		8.3324	1.03863		9.87991	-0.41761		9.45839	-0.55783
13.1579	-0.29995		12.3493	-0.95638		8.9905	0.222994		8.81794	0.302769
9.08107	0.843145		10.2961	1.59655		2.60352	-0.22155		2.04237	0.665538
6.64064	-0.00969		7.11277	0.210931		8.80546	0.478066		8.83319	0.917682
14.0256	-0.34988		13.3403	-1.3783		10.7295	-0.62698		10.6473	-0.87977
7.1421	0.360295		7.42614	0.114604		9.34805	-0.44283		9.08954	-0.49058
9.1827	0.176328		8.22917	0.392235		8.45295	1.6252		9.23137	0.94297
7.43437	0.456215		6.79892	0.086567		7.30875	-0.0577		7.77309	0.503406
9.49472	-0.41015		9.20311	-0.89681		8.2136	-0.17076		8.16206	0.235184
9.7774	-0.34811		9.55511	-0.91922		7.04	0.026735		7.19792	0.068173
8.16663	0.106715		7.94829	2.04907		8.46824	-0.00271		8.41342	0.075721
9.3825	0.970387		10.0043	0.377243		7.58071	-0.04567		7.49891	-0.08036
8.21622	-0.77835		8.45916	-0.38195		7.25721	-0.07499		6.74462	-0.01928
10.1587	0.146718		10.2674	0.475949		9.439	-0.06986		9.4998	-0.38055
8.2103	0.439804		8.53099	0.648342		9.56746	-0.26696		9.5222	-0.37024
7.85529	-0.04678		7.55678	-0.0503		8.20543	0.22544		8.76141	0.121415
6.60904	-0.0027		7.13465	0.026967		11.7662	-0.1104		11.5995	-0.19303
10.7841	-0.02164		10.6046	-0.5418		10.624	0.173893		10.478	0.134301
8.94409	-0.05176		8.92603	-0.51249		7.67303	0.147692		7.38439	0.232301
10.86	-0.09143		10.4917	-0.93229		11.4456	0.007764		11.1714	-0.09555
9.02595	0.052604		9.08142	-0.07205		12.2099	-0.14947		12.0456	-0.43627
9.46891	-0.71879		8.97188	0.285281		9.43546	-0.04047		9.32045	-0.2118
2.5371	-0.17689		2.85675	1.2432		9.69342	-0.66463		9.14656	-0.46283
9.32052	-0.66348		9.07008	-0.36978		8.12123	0.4225		8.37551	0.480106
10.3276	-0.29403		9.87382	0.582732		8.33095	0.089388		8.49802	-0.07614
9.8214	0.018977		9.58893	-0.70962		8.58226	0.337015		9.02619	0.485884
4.98793	3.99351		7.16438	1.41552		9.40564	-0.26199		9.46674	0.026028
4.3408	4.06218		6.49516	1.29603		7.09858	-0.16414		7.53962	0.1946
10.999	-0.46181		10.2946	0.400499		9.63717	0.37156		9.90979	0.066094
8.67925	0.357336		9.00484	0.104022		4.20009	-0.04088		4.47602	0.034703
10.4358	0.402728		10.1638	1.39625		9.02339	-0.36886		8.65058	-0.42015
6.09114	2.43388		6.85107	0.180857		4.4401	4.00286		6.26206	1.44277
10.3143	-0.14086		9.21131	0.699985		12.7966	-0.56475		12.2934	-0.71588
10.851	0.177363		10.8631	-0.1138		13.3415	-0.88288		12.5683	-0.89903
9.78689	-0.0188		9.63877	0.285209		12.7419	-0.91286		12.1939	-0.8642
6.54345	0.286963		6.87088	0.514356		13.4377	-0.84297		12.7933	-0.545
11.8872	-0.40214		11.2942	-1.08458		8.74817	-0.05933		9.0634	0.152343
8.37157	-0.36103		7.81316	-1.21257		6.56318	1.60041		7.35672	1.96168
8.68316	0.471908		8.72097	0.142525		10.6735	-0.20017		10.3203	-0.52403
8.81299	-0.11873		8.31452	1.17951		8.89747	-0.24002		9.00453	-0.03316
10.3151	-0.08186		10.1066	-0.59386		8.39498	-0.45095		8.30948	0.025675
8.39179	-0.39127		8.07865	0.936918		13.9388	-0.77633		12.9637	-0.62812
8.72302	0.01136		9.02867	0.706957		10.4268	-0.79998		9.8384	-0.71505
8.69592	0.032592		8.45429	0.47882		10.0131	-0.38785		9.87749	-0.07716
10.3082	-0.42782		9.00946	-0.1095		10.3696	0.919048		10.6583	0.819116
7.23834	-0.30023		7.60932	-0.19166		11.2001	-0.24534		11.2414	0.035606
11.9564	0.878585		11.123	1.79886		6.84235	0.156043		6.64779	0.268945
7.33784	0.800495		7.9025	0.389504		8.43255	0.395205		8.27741	-0.02769
6.61379	0.989638		7.08027	0.427562		11.1938	0.31796		10.8544	-0.15541
9.58794	-0.99701		8.91496	-1.21161		10.094	0.065563		9.73696	0.231662
13.8429	-0.53656		12.9352	-1.62884		8.13342	-1.16911		7.8734	-1.83824
9.08221	-0.90849		8.93409	-0.68253		10.5146	-0.91736		9.96469	-1.0491
6.69298	0.005256		6.73377	-0.56102		11.9442	-0.74151		11.4102	-0.59959
10.8083	-0.39468		9.79012	-0.33408		11.1274	-0.99214		10.8046	-1.06783
8.98648	0.022212		8.70229	0.070422		7.51314	0.013536		7.53004	0.901972
10.9264	-0.01066		10.5872	-0.15191		11.0472	-0.13528		10.8369	-0.36792
7.22568	-0.43487		6.80843	-0.79327		7.10419	0.658081		7.28812	0.957343
9.31859	-0.32081		9.21005	0.068938		9.18842	-0.19393		9.33704	-0.12026
7.4813	-0.13113		7.82195	0.11652		13.7488	-0.93023		13.1541	-1.2994
8.48137	-0.25289		7.9935	-0.21277		8.85713	0.768083		9.0651	0.46548
11.0143	-0.13136		10.935	0.095841		9.49953	0.447609		9.59127	0.240962
4.37602	0.989797		6.29545	1.81378		9.95616	-0.32813		9.8614	-0.02142
8.49799	0.65735		8.1264	1.80011		11.4866	-0.75695		10.9975	-0.33203
9.26062	-0.55661		9.28583	-0.08987		6.15707	0.300268		6.26365	0.86343
5.53177	-0.0351		4.88234	1.59395		9.11779	2.13842		10.3347	-0.43575
10.1236	-0.31456		9.40184	0.913025		9.97335	-0.29016		9.94308	-0.10408
7.33932	0.162501		7.55551	0.044539		10.3409	0.289194		10.1679	-0.00819
8.8348	-0.4796		8.73915	0.635141		8.31652	-0.06139		8.02044	-0.52375
8.51709	-0.24363		8.47708	0.017853		8.47833	0.168232		8.53547	0.268629
10.9381	-0.41599		10.1616	0.224652		7.83059	0.059494		7.56425	-0.1222
8.44192	-0.79906		8.29627	-0.28614		8.56998	-0.4254		7.97024	-0.59851
8.35009	0.244592		8.47686	0.366503		9.0333	-0.64261		8.80595	-0.70581
7.91495	-1.18819		8.0071	1.05322		11.212	-0.66518		11.0803	-0.74914
10.833	0.398796		11.3761	1.71828		10.1004	-0.76124		10.7469	-0.9946
11.3218	-0.56871		11.5815	-1.10425		8.70414	-1.31486		9.2935	-1.45658
12.1326	-0.83684		10.7352	-2.29172		8.84441	-0.43382		8.78964	-0.49705
11.246	-0.97189		10.3993	-2.69637		9.93037	0.41376		10.0809	0.448012
9.79553	0.189893		9.50714	0.055425		7.4457	-0.13763		7.90026	0.205466
9.11672	0.218239		9.45415	0.241556		11.5871	-0.64069		11.5639	-0.45702
9.16222	-0.36391		8.90646	-0.31361		8.45474	-0.63102		8.10441	-0.55902
9.08364	-0.10542		8.93313	0.163888		11.0014	0.040616		10.8998	-0.26643
9.10841	-0.27812		9.81494	-0.12064		8.98549	0.045528		8.94097	0.115925
8.15973	0.591577		9.41661	-0.00951		8.67061	0.933593		9.1205	0.837846
8.21533	0.849553		8.87692	-0.31803		8.81159	0.79619		9.02911	0.606009
8.46878	0.408986		8.66972	0.63937		5.12128	1.18165		6.33501	1.33589
8.19121	0.336578		8.7057	1.30932		10.3085	1.57595		10.8132	0.519936
12.5816	-0.42081		11.6226	-1.50911		6.5727	2.94425		8.27978	1.16974
11.7531	-0.5019		11.1547	-1.04706		9.44825	0.528374		9.86774	1.34394
12.8696	-0.09311		12.0523	0.631159		9.98478	-0.19376		9.78386	-0.22968
5.79249	0.336936		6.61644	0.553538		8.68053	0.330979		8.31918	0.000128
5.47216	-0.50147		6.37755	1.58206		8.16192	0.269733		8.50697	0.020101
10.1917	0.753167		10.9131	1.91829		8.43221	0.079826		8.17941	0.01093
7.31625	0.328161		7.61357	0.394634		11.2446	-0.02748		11.0783	-0.238
9.12691	0.353264		8.62247	0.017393		12.7587	-0.97256		12.5474	-0.86194
10.7479	-0.03976		10.1645	0.821017		8.95343	-0.22189		8.90381	0.207528
8.02218	-0.8646		7.75748	0.263927		8.5147	0.008621		8.79308	0.374835
10.6651	-0.14135		10.4102	-0.29073		9.16844	0.746183		9.16747	0.740086
4.53085	0.925992		5.50307	0.381018		2.4858	-0.2951		1.71453	1.26294
3.20185	0.559962		4.82131	0.808926		8.05856	-0.0886		7.4581	-0.23546
5.78359	-0.03219		5.91853	1.10938		11.8058	0.165731		11.4331	-0.07892
8.31943	0.189487		8.4599	0.807462		8.95101	-0.07382		8.59642	0.036862
7.41423	-0.46125		7.04393	-0.5561		9.37585	-0.23175		9.28893	-0.15183
10.8498	0.877678		10.8719	1.18827		10.4469	0.580718		10.3597	-0.02159
7.91935	0.187604		8.0882	0.341602		9.71146	-0.5192		9.48594	-0.78786
12.7657	-0.45943		12.1976	-1.28367		8.851	-0.5834		8.25953	-0.31578
9.75024	0.23752		9.47874	-0.19907		8.23084	-0.29335		8.10263	-0.04474
5.05733	0.102472		4.74825	-0.75516		10.4701	1.33211		11.1698	0.530822
8.66723	-0.49569		8.05854	-0.67749		12.6688	-0.58013		11.8339	-0.34631
9.68291	-0.38288		9.55893	-0.03814		7.73342	0.572225		7.96446	0.619599
8.5309	-0.41193		8.33124	0.426314		6.23126	0.736023		6.35386	0.823499
14.3481	-0.28448		13.4037	-0.45114		8.40172	0.060464		8.29764	0.246277
5.16231	2.36068		7.25154	1.75977		8.89282	-0.01284		8.57202	0.044384
10.8248	-0.47676		10.0802	-1.0283		9.8636	-0.58331		9.9452	-0.42867
10.2658	0.372793		10.1009	-0.47497		2.9994	0.166945		9.21843	0.199979
10.3699	0.225477		10.229	0.446688		6.00435	0.894586		6.91746	0.561286
7.81657	0.059323		7.86024	0.047963		11.8013	-0.04195		11.5619	0.256094
9.81418	0.363954		9.29867	1.07542		13.8352	-0.86294		13.3655	-0.754
10.5725	0.718371		10.6218	0.175649		7.62938	-0.10181		7.20655	0.147658
10.0212	0.274593		10.0423	0.109933		7.73155	-0.26524		7.60538	0.088674
9.33157	-0.1044		9.04779	-0.29594		4.24645	1.99026		5.68872	0.826059
9.44459	0.295962		9.20138	0.957986		7.5474	-0.5127		6.89187	-0.12094
8.40603	-0.05916		8.61243	-0.26571		10.1231	-0.50411		10.0111	-0.45972
6.50759	0.352925		7.47505	0.48169		5.01936	3.34033		6.58603	1.34802
8.90194	0.364233		8.38647	0.330374		9.53949	1.36328		9.70566	0.738177
6.34961	0.061731		6.34423	-0.21854		8.23088	-0.74805		7.58569	-0.65129
12.9659	-0.69169		11.8108	0.002427		8.89455	-0.69743		8.53369	-0.65912
9.58252	-0.83955		8.92583	-0.72364		7.04022	0.938871		7.11411	0.082164
5.37568	0.631871		6.66705	0.563831		13.1376	-0.62762		12.3963	-0.67458
9.75495	0.027362		9.40861	-1.16442		7.06572	-0.40147		6.39167	-0.25812
8.92635	0.782907		9.04516	0.211687		13.1408	-0.86464		12.7291	-0.85323
9.36677	2.30569		9.68753	-2.08758		9.4262	-0.23334		9.40339	-0.09072
9.17476	-0.31042		9.24607	-0.24614		9.31182	-0.21161		9.09937	0.120589
9.7217	0.599146		10.1672	-0.15164		10.9986	-0.04727		11.0317	0.167526
5.92565	1.35033		8.54828	-0.38242		7.61764	0.100109		7.68393	-0.1156
8.42795	-0.74465		8.19063	0.106434		7.3295	0.05743		6.80366	0.174903
9.75894	-0.04869		9.37627	0.168587		11.0452	0.565351		11.3344	-0.06354
9.47294	-0.44521		9.13994	-0.47972		13.3776	0.240908		13.2269	-1.05226
10.1728	0.018434		10.0692	0.657125		9.64686	-0.24134		9.41266	0.184302
8.47629	-0.82988		7.81495	0.0175		9.92243	1.1897		12.0319	0.789526
8.85559	-0.28313		8.61471	-0.80117		6.03598	-0.17452		8.01771	0.13659
8.08324	-0.18242		8.39719	0.119056		11.9384	-0.15146		11.2548	-0.06813
8.32908	0.312291		8.75389	0.426277		9.40813	-0.29131		9.08385	-0.80579
7.65418	-0.02657		7.64653	0.837866		13.3748	-0.735		12.8467	-0.78341
7.20572	0.039474		8.09737	-0.28991		10.435	-0.1281		10.5623	0.194879
10.7875	-0.11791		10.2686	0.681834		10.5624	-0.06561		10.6866	0.23797
11.5864	-0.77328		11.1918	0.294107		10.547	-0.04106		10.6756	0.251769
11.1168	-0.8015		10.9146	-0.64853		8.70008	0.117519		8.52709	-0.18319
8.27079	1.15333		8.7043	0.579106		5.81758	2.61306		6.61019	1.78523
8.45973	0.304713		9.39542	0.821568		6.56154	2.74931		7.87194	2.11447
7.68194	3.76859		10.4681	1.40859		9.28217	-0.26675		9.89628	-0.09606
8.40368	0.412085		9.55995	0.28085		9.01971	-0.82554		8.55085	-0.08585
10.1507	-0.30511		9.87172	-0.53006		11.6696	0.261575		10.9709	0.090899
3.30088	2.52059		5.7945	1.87078		10.2254	-0.05078		10.2663	-0.39387
6.5782	0.151741		7.29732	0.259902		9.36096	-0.301		9.3197	-0.19052
8.08521	0.567778		8.41943	0.34515		14.9815	-0.69796		14.3511	-0.9243
13.2489	-0.23235		13.0737	-0.15929		9.37926	-0.12201		8.91562	-0.15221
11.8998	-0.68451		10.7103	0.24079		9.80222	-0.26991		9.94051	-0.07342
10.3356	-0.04975		9.93061	-0.13924		10.0048	-0.07788		9.93764	0.04875
9.8322	-0.15614		10.0493	-0.74633		11.1405	2.05903		11.5646	1.28464
11.523	-0.40438		11.8267	-0.56176		9.96205	-0.08476		9.75015	-0.0704
7.94207	1.02743		8.16322	2.48692		9.00568	0.222251		9.02331	0.306259
11.9087	-0.52699		11.2767	-0.70086		7.23939	0.68521		7.33441	0.734723
13.4656	-0.3955		12.8104	-1.10684		7.51086	2.0483		8.38446	1.55675
7.04665	-0.9887		7.34327	-1.09673		12.0288	-0.90238		11.6285	-1.03008
8.9142	1.32715		10.0658	0.777502		8.99508	0.423781		9.13736	0.270563
11.3453	-0.29324		10.519	-0.17008		11.5398	-0.20634		11.4898	-0.20497
8.87504	-0.38275		8.76385	-1.03305		9.19851	0.017263		8.66747	-0.31523
9.79123	-0.28862		9.73641	-0.66569		13.8343	-0.82718		13.0413	-0.83773
9.51714	-0.07101		9.47263	-0.54825		7.76388	0.043027		7.66786	-0.07263
8.40401	-0.32743		8.66205	-0.43247		6.32468	-0.42319		5.72666	0.276519
7.15971	-0.01035		7.24361	-0.28229		8.13789	0.242787		7.89194	0.35622
11.0914	0.04414		10.4386	-0.39232		9.94798	-0.03904		9.3233	0.164048
10.8423	0.254807		10.5996	-1.63001		8.11367	0.243943		8.56829	0.334897
9.52165	0.037389		9.36939	-0.42522		4.96675	3.62706		6.82565	1.90501
8.30047	-0.06097		8.31585	-0.5977		10.6876	-0.46747		10.1499	-0.48867
9.63838	0.270276		9.61845	-0.24518		9.87759	-0.05017		10.0302	0.073201
8.52778	-0.0342		8.74109	-0.28968		7.92276	0.055049		7.93499	0.082954
7.09771	0.354866		7.75249	0.072511		10.0942	1.23386		10.3562	1.43977
5.16556	-1.17686		5.76741	-1.39696		8.4426	-0.96194		7.92124	-0.88219
9.91696	-0.1897		10.3202	-1.02691		7.03069	0.279283		7.16705	-0.14203
9.03256	-0.02882		8.49261	0.857012		14.871	1.95722		15.4825	0.586884
8.5676	0.094833		8.67335	0.16876		6.45565	-0.204		6.54925	0.05463
9.80094	-0.38648		8.89508	-0.3879		7.66592	0.562539		7.44493	0.078552
9.51175	0.777652		8.64415	1.99815		6.7107	-0.7018		6.25547	-0.23517
12.116	-0.03365		11.74	-0.26059		9.36567	0.022517		9.20924	0.068322
6.94944	0.388006		6.88801	0.555854		9.35507	-0.37897		9.47318	-0.22438
8.48613	0.577842		8.0019	2.52157		7.97243	-0.04771		7.9704	0.460812
10.7246	0.488546		10.7004	-0.24329		10.9297	-0.74812		10.2593	-0.93546
2.86929	-0.81417		2.91395	1.35761		8.8645	0.224736		8.56332	-0.34556
9.60553	0.246957		9.35021	0.504025		8.1075	2.27657		9.33819	1.48707
9.95863	0.236118		9.80129	-0.43129		11.2571	-0.02844		10.7665	-0.15471
8.03159	-0.58112		7.71924	-0.75824		10.1925	-0.87304		9.69509	-0.77897
10.078	-0.88874		9.17653	0.603536		8.95273	0.108065		8.9342	0.335897
9.27452	-0.00343		9.0705	2.08677		9.00652	0.320093		8.98662	0.040858
10.3984	0.136966		9.37007	0.714836		8.41157	0.050645		8.22577	0.068112
4.01288	1.01637		6.08139	1.18999		11.2137	-0.95429		10.8377	-1.06971
5.16028	0.777857		7.14735	1.3877		9.19581	0.384402		9.47701	0.278119
16.4899	-0.23983		15.5894	-0.30167		10.8521	-0.30252		10.7018	-0.38771
7.87077	-0.1285		8.41818	-0.82951		7.71155	0.181818		7.77034	0.065963
7.0523	-0.66778		6.84239	-0.96945		8.30367	0.737325		8.66135	1.22041
13.0382	-0.27177		12.3275	-1.0375		9.95299	-0.33299		9.79469	-0.74773
9.25825	-0.4762		8.5183	-1.09096		10.3441	-0.29483		10.0782	-0.31514
8.91679	-0.13424		8.80489	-0.55175		11.235	1.3436		13.3358	0.515466
8.73652	-0.03664		8.4731	0.168709		8.28085	1.04653		10.3834	0.073801
8.4386	-0.47106		8.21418	0.239002		11.8283	0.030554		11.8429	-0.09884
11.2339	0.440327		11.1597	-0.01112		8.67538	0.09287		8.36804	-0.14994
9.52052	-0.12723		9.21269	-0.85272		11.2573	-0.97432		10.8481	-1.06885
9.65829	-0.12016		9.33428	-0.86294		6.56481	0.263197		9.3556	0.151231
12.6534	-0.0936		11.8188	-0.5929		8.22607	0.199506		8.61084	0.352078
5.72241	0.357882		6.29907	0.063106		8.90197	-0.06261		9.06902	-0.12548
8.07497	-0.56987		7.84018	-1.1722		4.43396	0.452467		4.67855	0.292386
9.3664	-0.36292		8.99113	-0.08305		8.68472	-0.03886		8.48562	-0.2233
7.64846	-0.2317		7.88904	-0.09096		8.63539	-0.22228		8.60773	0.137447
7.64956	0.711271		8.01429	0.841045		8.66202	0.132728		8.80332	0.139309
9.35274	0.083158		9.50058	0.91356		9.32177	-0.79185		8.87535	-0.89905
8.25683	0.00756		8.55185	0.410112		8.79942	-0.37943		8.89374	-0.39691
8.84275	0.042765		9.25014	0.411782		8.12283	-0.34115		8.08275	-0.19363
8.4121	0.569812		7.86212	-0.47285		8.28188	-0.05303		7.97143	-0.19038
7.16006	0.523785		7.62931	0.048538		8.62645	-0.33167		8.29462	-0.60935
9.42023	0.88191		9.36231	0.473373		9.51401	-0.26892		9.33689	-0.37785
10.6436	0.142532		10.8044	-0.0172		7.87434	-0.01443		7.87166	0.239747
7.78042	-0.38571		7.2279	0.240674		4.86927	0.292164		4.93307	0.293458
10.5886	-0.64478		10.0563	-1.25089		10.8433	-0.66021		10.4627	-0.96759
12.1241	-0.50589		11.4768	-1.18017		10.8975	-1.03778		10.5091	-1.0274
9.11945	-0.11559		8.59466	-0.73203		9.10502	-0.27361		8.6886	-0.23674
9.50782	-0.26904		9.09601	-0.85724		9.78596	0.52839		10.1613	0.620162
6.19375	1.60983		6.34316	1.80663		7.18581	-0.21516		7.28808	0.436754
5.94015	0.480646		7.40257	0.424213		5.1158	1.059		6.10255	1.40318
10.6076	0.201581		10.4385	-0.83437		6.38406	0.26467		6.69965	0.259961
8.09222	0.234212		8.87673	0.966874		6.97311	0.458838		7.60279	0.560695
9.98796	0.024944		9.9981	-0.3309		11.8789	-0.05898		11.4968	-0.19046
6.73316	-0.44943		6.45812	0.692176		10.0014	-0.06596		10.4311	0.188304
8.03037	-0.19134		7.62831	0.093426		11.1354	-0.42382		11.0978	-0.34763
10.5903	-0.37991		10.1318	-0.97176		7.71528	0.032379		7.57259	0.085605
9.66504	-0.45373		8.99555	-0.2781		7.75031	0.298797		7.92748	0.576238
7.77174	0.270859		7.8862	1.00156		7.53442	-0.21399		7.44608	0.103992
4.72098	-1.0533		6.03615	-0.12479		11.3198	0.346996		11.238	-0.75578
10.1645	-0.6066		9.52154	-1.02875		11.4653	-0.09037		11.3307	-0.06254
10.7129	-0.06261		10.2957	-0.45927		9.13374	-0.12788		9.03697	-0.0417
8.91242	0.55251		9.23639	0.149445		9.30259	-0.33181		9.17381	-0.28324
7.83097	0.173822		7.85041	0.204696		9.0456	-0.54569		8.35845	-0.48643
12.3491	-0.16809		12.0281	-0.22392		8.20045	0.041596		8.2236	0.104753
9.7233	-0.31933		9.6448	0.007614		10.0573	0.010869		10.0771	-0.15455
8.62307	-0.30752		8.9345	-0.38734		7.89055	-0.14591		7.98867	0.078508
9.88943	-0.31155		9.63729	-0.78665		9.31111	-0.61123		9.56183	-0.41944
7.34032	-0.09876		7.77889	-0.41683		10.6194	-0.58499		10.3746	-0.29216
9.325	-0.19768		9.24849	-0.41435		9.92121	-0.42088		9.98672	-0.25052
7.52754	-0.32475		7.67129	-0.6114		9.34824	0.341974		9.89944	0.117429
7.88686	-0.10453		7.77929	-0.29411		8.38581	-0.06523		8.5113	-0.05276
9.4258	0.798867		10.122	-0.06901		10.1449	0.466375		10.2901	-0.31991
9.20808	0.250575		8.94662	0.634085		11.0121	-0.01771		11.0044	-0.25555
9.72115	0.150542		9.23804	-0.10069		8.60992	0.115534		8.83851	0.599009
10.3092	-0.46367		9.90241	0.228227		10.4282	-0.56557		9.9659	-0.32907
9.35007	0.024771		9.75138	-0.33131		9.41479	-0.25992		9.24912	-0.25733
8.03671	0.013208		7.9501	-0.44739		13.2676	0.072227		13.188	-0.08945
7.89811	-0.02943		7.92788	-0.57551		13.6136	0.029309		13.6241	-0.1632
9.58118	0.113215		8.78464	0.065568		9.08276	-0.38326		9.16015	-0.17785
8.76815	-0.0176		8.72114	0.135535		7.12612	-0.14715		7.20272	-0.11619
3.10249	1.19559		4.71441	1.92877		12.431	-0.17852		11.6927	-0.15793
14.1273	-0.48116		13.1952	-1.37156		9.57447	-0.46971		9.61647	-0.34505
6.37109	0.632369		7.73617	0.878578		8.81649	-0.15878		8.88738	0.142587
7.55421	1.46466		8.3911	0.117794		10.4989	-0.77466		10.129	-0.6141
5.35637	-0.34899		6.30998	0.172388		8.6397	-0.00493		8.56434	0.062536
8.16628	0.162141		8.08783	-0.71117		8.64291	0.382652		8.5008	0.427514
10.9324	-0.31569		10.0664	-0.11683		9.42743	-0.30296		9.386	-0.27125
7.03094	-0.05266		7.05463	-0.31523		10.6255	-0.93934		10.1009	-0.93217
14.2209	-0.60919		13.4791	-1.63135		9.40548	-0.31155		9.29476	-0.14504
3.51304	-0.667		3.68554	0.093421		9.78775	-0.50676		9.08743	0.001365
13.4669	-0.39016		12.7063	-1.55991		11.0809	-0.34267		10.3135	-0.32482
11.0043	-0.53107		10.3869	-1.36239		9.09356	0.187935		9.17305	0.244474
8.7016	-0.33197		8.33461	-0.63283		11.6441	-0.32257		11.5045	-0.51167
7.64758	0.23244		7.50185	-0.14476		6.95375	-0.46377		8.57795	0.124861
6.32131	0.432666		6.61385	-0.27488		8.2061	3.74113		10.06	2.66523
7.99123	-0.13063		8.08063	-0.3452		12.2719	-0.80377		11.8613	-0.78566
14.0028	-0.30368		13.6962	-1.33647		7.52196	0.412242		7.43294	0.423942
3.86232	-0.76097		4.1272	-0.12278		10.7393	-0.64803		10.2505	-0.49129
2.71677	-0.68449		2.82331	-0.56064		8.922	-0.08966		8.61358	-0.19171
7.4515	-0.19212		6.99195	1.26568		9.75682	-0.2329		9.50258	-0.18302
10.0284	-0.60178		9.30015	0.82979		10.444	0.310534		10.3913	0.229897
10.7228	0.263756		10.7643	0.188806		8.77518	1.68888		9.23514	0.660721
8.81669	-0.12096		8.47859	0.393018		7.70827	-0.1477		7.33351	0.221797
7.87711	0.297739		7.88641	0.206138		8.13393	-0.1787		7.81365	-0.15846
5.51151	1.25297		7.00106	1.50946		9.12473	-0.28042		9.11562	-0.39078
9.59448	-0.1388		8.99003	0.599113		8.59214	-0.08613		8.3057	-0.00953
7.59767	1.34937		8.56648	1.14163		9.8596	0.050173		9.83771	0.003517
8.00743	0.159979		7.72882	0.467222		4.92849	0.079765		4.96343	0.449898
10.1586	-0.23924		9.62572	0.518134		8.05808	-0.14112		7.58034	-0.06174
8.52188	-0.42294		8.42822	0.224236		7.63849	-0.6207		7.06266	-0.21391
9.43001	-0.00379		9.15327	0.653689		9.4457	-0.66023		9.04203	-0.42988
10.0765	0.431188		10.4394	0.286267		5.96481	-0.28731		6.24056	0.334333
8.33532	-0.10035		8.35208	-0.23		10.2445	0.271586		10.6085	0.15294
7.60489	-0.26422		8.10085	-0.16921		11.9213	-0.58745		11.6638	-0.4227
9.02831	-0.31784		9.05738	1.20333		10.1737	-0.37167		10.1173	-0.41522
6.99961	0.338062		5.87309	1.37904		11.3166	-0.45731		10.8826	-0.57071
8.53824	0.361898		8.89781	1.27488		6.87488	0.37912		6.77723	0.306458
8.87391	-0.03643		8.55879	0.901538		8.12344	-0.03828		8.32794	-0.03186
8.56215	-0.17424		8.4391	-0.38963		11.2034	-0.628		10.5625	-1.03239
6.65267	0.050073		6.97029	-0.02606		8.34821	-0.13707		8.4559	-0.02279
12.0107	0.104302		10.5691	0.983951		9.30607	-0.06977		9.02526	0.054201
7.64216	-0.2846		7.21512	0.281344		7.65703	0.071207		7.90943	-0.14778
9.25201	-0.34975		8.43933	0.5731		8.6548	-0.20824		8.59592	-0.08933
11.9787	-0.05854		11.2367	-0.26974		9.13944	0.237696		9.60066	0.58594
10.0968	0.618016		10.124	0.70064		7.65131	-0.59947		6.95343	-0.40896
7.20829	-0.19382		6.83087	1.87403		8.22021	0.050924		8.306	0.390242
2.50648	0.464827		2.58347	0.696646		8.56746	0.62047		8.73644	0.41993
7.99454	-0.14263		8.00281	1.3453		8.67079	0.078438		8.89237	0.122836
4.77676	-0.54292		4.52761	-0.05412		10.3223	-0.50476		10.2692	-0.3046
9.29363	-0.03508		9.03147	-0.45636		9.06936	-0.14999		9.29624	-0.07208
7.74662	0.147878		7.47496	0.455409		9.81792	-0.34217		9.63293	-0.33708
10.1053	0.2763		9.7896	0.48126		9.08829	-0.24066		8.51941	-0.48161
8.45349	0.712004		8.58085	0.565579		9.95252	1.18276		12.0012	0.796036
7.32751	1.09592		7.46896	0.896197		5.57814	-0.23158		7.59422	0.004615
7.84284	0.250006		7.66617	0.705649		11.193	1.33327		13.3183	0.570146
7.81438	-0.12356		7.5618	0.550791		8.14452	1.00047		10.1505	0.041663
6.86221	-1.17798		6.40383	-0.99299		11.4761	-0.26007		11.2642	-0.06699
10.6335	0.30094		10.8657	0.106174		11.6476	-0.40981		11.2977	-0.58064
9.52355	0.115442		9.60523	0.372502		8.61888	-0.54987		8.89064	0.164535
9.31295	0.378431		9.54536	0.550678		10.7217	0.188293		10.8526	0.249599
8.85637	0.375179		9.06972	0.04342		9.12147	1.66476		9.76424	1.48269
9.08499	-0.68835		8.636	0.129578		9.57343	-0.5949		9.76092	-0.40097
7.3316	-0.1826		6.76005	1.16919		3.87135	2.33305		4.35732	2.20817
5.40492	1.20525		6.45199	0.926548		8.48965	0.304964		8.45999	0.24626
7.94189	0.925132		7.61162	2.31624		9.58821	-0.0705		9.458	-0.19762
9.21052	0.128886		9.32495	-0.39695		8.01939	0.300646		7.8231	-0.7434
9.38145	0.199842		8.9086	0.282027		4.51307	0.512754		5.09434	1.89407
9.82331	-0.7964		9.43763	-1.80868		12.5531	-0.88388		11.6856	-0.93891
10.193	-0.17213		9.09024	0.397441		12.4154	-0.88793		11.1484	-1.00843
8.88494	-0.14627		8.39688	0.238994		12.382	-0.5951		11.9009	-0.66823
10.1937	-0.44791		9.58341	-0.67013		9.84328	-0.26906		9.86411	-0.28365
10.7396	0.335376		9.3896	0.850307		8.91116	-0.38366		9.09697	-0.07143
12.0753	0.044649		11.4087	-0.79739		8.51281	-0.06865		8.63801	0.111571
5.45408	1.20018		6.31214	0.678929		7.83225	1.19809		8.04434	1.06439
8.55522	-0.09588		8.18108	-0.83626		10.6711	-0.22977		10.5978	-0.28333
9.0986	-0.63004		8.78148	-1.02743		12.0493	-0.26616		12.1165	-0.25179
8.02484	0.386886		8.09105	-0.21012		11.085	-0.38424		10.7451	-0.04177
7.65837	-0.42317		7.6002	-0.75925		8.50216	-0.38225		8.39517	-0.13008
8.57719	-0.24276		8.81826	0.17232		8.62128	-0.31023		8.20774	0.236477
7.08615	0.142342		7.17521	-0.02603		9.30771	-0.20904		8.66625	-0.52071
10.5759	0.306974		10.1563	0.340084		11.9442	-0.29		11.6779	-0.62935
7.98633	-0.30375		8.05716	-0.02674		8.83494	-0.36814		8.93421	-0.22923
6.51519	-0.03098		6.6041	0.621558		8.12493	-0.58573		7.92743	-0.15765
7.93843	-0.04067		7.9356	0.000924		4.30725	-0.13752		4.13642	0.888074
8.69092	-0.15155		8.03956	0.807662		7.82414	0.906704		7.97607	1.13142
9.16462	-0.05222		8.60088	-0.03806		8.473	-0.38872		8.13039	-0.20918
8.49418	-0.31652		7.78138	-0.8823		8.82531	0.042222		8.68548	0.029962
11.5797	0.004705		10.9896	-0.4403		10.7392	-0.42461		10.2448	-0.53391
7.65619	-0.05286		7.43993	-0.07551		7.94412	0.292038		8.15908	0.185678
8.86298	-0.42918		8.1583	-0.38252		3.05674	0.380156		3.94509	0.477111
10.0419	-0.27502		9.26673	-0.15309		7.85567	1.11031		8.76592	0.321283
8.19293	-0.46373		7.73781	-1.23382		8.49981	0.087958		8.19991	-0.03602
8.05479	0.79072		8.26748	0.094079		7.26312	0.318905		7.85433	0.846568
7.25907	-0.0739		7.89585	0.044109		9.73641	0.184055		10.2558	0.384241
9.03435	-0.28193		8.40719	-0.32668		5.52006	-0.22762		5.49018	-0.31808
8.34189	0.107002		8.15201	-0.25804		5.70209	1.2625		6.45791	1.99257
9.10581	-0.03663		9.01293	-0.96496		7.74524	0.025941		7.81068	0.161834
8.29859	-0.16003		8.31192	-0.63911		7.2005	0.905951		7.53631	1.26882
8.30231	-3.40122		9.90785	0.058361		5.72709	-0.61976		5.741	0.745081
10.2012	-0.09239		10.0559	0.37189		9.20179	-0.46482		8.94372	-0.3602
7.76143	0.346931		7.81384	-0.16829		9.45031	1.74388		9.87491	1.66428
10.0028	-0.25033		9.39553	-0.52688		6.69907	1.32279		7.66247	1.18532
7.45961	0.521788		8.05484	0.421824		8.11282	0.083036		7.85018	-0.28226
9.45686	0.004573		9.50111	-0.44754		10.6207	0.652794		10.9918	0.55665
8.53604	0.00716		8.15245	-0.9266		9.79839	0.969931		11.8432	0.799334
11.638	-0.39827		10.8918	-0.26136		5.84412	0.240666		7.94881	0.210817
6.75207	0.585699		9.11058	0.852997		11.429	1.49344		13.6564	0.483878
4.22119	1.42162		5.65954	0.97636		8.31983	1.14078		10.4434	-0.02382
13.2165	-0.16425		12.9791	-0.20434		9.20501	0.612421		9.60149	0.659177
10.2104	0.00271		10.6381	-0.71947		6.90356	0.242779		7.49624	0.843816
9.23177	-0.42803		9.04424	-0.97836		10.7983	-0.09469		10.7975	0.115063
8.69948	-0.05494		9.08852	0.364666		7.68678	0.073156		7.67601	0.561808
8.90574	-0.50337		9.162	-0.41356		10.0153	-0.60559		9.75523	-0.68128
7.70342	-0.07258		7.4009	0.572873		8.98337	-0.56769		8.86762	-0.39604
3.85934	-0.27143		4.7353	-0.16961		8.04675	0.205536		7.96426	-0.31929
6.71876	-0.05497		7.58465	0.389158		8.3527	0.310967		8.39555	0.852349
8.84719	0.722821		9.55599	0.953337		10.1105	0.266171		9.86997	-0.05238
8.67317	0.273082		10.233	0.903735		6.91597	0.569099		7.29828	0.956869
7.38595	0.534402		7.72799	1.39074		8.65761	0.058452		8.36942	0.428762
7.61317	0.414998		7.91822	1.17128		10.1411	0.014055		10.1037	-0.59885
5.12922	2.09711		6.67357	1.40924		8.49172	1.35161		8.50072	1.50492
2.30505	-0.13774		3.36234	-2.18302		8.6924	-0.24708		8.51181	-0.12694
2.78034	-0.03168		4.95775	0.953344		9.79435	-1.01083		8.93853	-0.80063
9.38522	0.462315		10.0151	0.242278		7.74218	-1.72077		5.89081	-1.71982
2.92919	-0.19032		3.41033	1.7654		7.43207	0.096778		7.43098	0.108024
7.11976	0.237089		7.77721	0.156097		10.0968	0.336292		10.3321	0.147293
2.41869	0.578342		2.97161	-0.40155		9.76961	0.351385		9.55654	0.143675
11.9141	-0.40515		10.3116	-1.42066		7.74459	0.057123		7.83169	0.585197
8.32233	-0.25021		7.50959	0.168431		6.84712	-0.09116		6.26858	-0.27476
9.09986	-0.15367		9.18225	-0.16904		8.29513	0.432197		8.5668	0.166736
10.5147	-0.19497		10.2861	-1.01917		8.38955	-0.25797		8.09282	0.066401
6.96087	0.483674		6.94101	0.188736		9.17909	0.04463		8.84897	0.192474
8.25013	-0.00406		8.22392	-0.06355		9.14467	-0.22851		9.17226	-0.11279
8.80701	0.612829		8.916	0.266641		10.5591	-0.70012		10.1346	-0.76135
10.9164	0.388497		10.4563	1.36537		11.0925	0.381158		11.3915	0.589554
7.77201	-0.04651		7.39239	0.044198		10.5671	0.302835		10.6807	0.19218
7.78804	0.472615		8.10252	0.226876		9.09563	0.50418		9.22092	0.422596
11.3789	-0.36839		10.8181	-0.77266		9.15099	-0.04261		8.89147	-0.1973
9.13593	0.055633		9.11061	-0.42389		10.3577	0.042098		10.6569	-0.16904
8.4576	-0.29198		8.40689	-0.16899		10.3339	0.723458		10.5219	0.168474
11.0336	-0.68777		10.6998	-1.35975		11.0308	-0.66696		10.4963	-0.6649
8.69496	1.46795		9.28125	1.00706		10.2985	-0.57307		9.94046	-0.52113
7.13233	-0.01149		6.99523	-0.4232		9.64801	-0.44064		9.60112	-0.17565
11.1867	0.066248		10.6943	0.970913		9.01546	-0.12503		8.56196	-0.51492
8.06377	0.137369		7.5968	2.22146		9.58527	-0.79324		9.17087	-0.61212
13.1568	0.552095		12.3755	1.426		11.1886	0.362235		11.2876	-0.05366
7.71871	0.794838		6.69127	2.48179		8.15241	0.29077		8.15685	0.456557
7.18783	0.300711		7.71144	1.37594		8.58142	0.41836		8.64992	0.635726
11.2863	1.10895		11.5538	1.24588		9.23669	0.418487		9.11113	-0.03221
8.46717	0.094862		8.63871	1.14769		8.45204	-0.80588		7.78509	-0.46596
8.42343	0.880773		8.85332	0.482857		9.37879	1.68683		10.8862	0.529286
8.75379	-0.68542		6.94089	0.205083		10.5989	-0.18158		10.5898	-0.31978
9.31988	-0.6785		8.81456	-0.08189		9.22929	-0.43339		8.81659	-0.14706
10.2564	0.667791		10.6671	0.436009		9.68996	-0.50944		9.31364	-0.63698
9.45478	0.376092		9.32315	0.714452		7.42293	0.684371		7.70947	0.712691
8.36117	0.469541		8.36366	0.364863		6.94322	0.034474		6.92504	0.372553
8.08041	0.193393		8.36277	0.005907		7.26101	0.348774		7.56414	0.58065
10.006	-0.77296		9.8016	-0.81989		8.98784	0.018849		8.91811	-0.12589
12.78	0.052529		10.9987	1.20414		11.5303	1.41345		13.5824	0.594952
8.32777	-0.46901		7.94564	0.382801		8.31042	1.00223		10.363	0.022733
9.97747	-0.80553		9.71271	-0.2192		6.36972	1.01759		6.65011	-0.01777
4.94705	4.08711		6.5706	2.09599		7.60059	0.020914		7.44363	0.416624
6.39024	1.29984		7.03214	1.8225		8.1338	0.608978		8.52021	0.510999
4.25005	1.61914		5.53061	1.13149		9.00107	-0.18891		9.07433	-0.09525
9.84851	0.598025		10.0585	0.665817		8.22997	-0.1958		7.66415	0.338928
8.0877	-0.41559		8.50854	-0.26082		3.6464	0.154745		4.38631	0.910706
5.5261	1.67018		6.84475	2.16845		10.7778	-0.64592		10.7133	-0.42237
5.38514	-0.86702		6.55549	0.583597		8.66501	-0.22221		8.44472	-0.94622
8.79721	0.264019		9.71509	1.10699		9.86607	0.335969		9.37614	0.105651
9.44642	0.35161		8.79148	0.787073		7.32985	0.276266		7.26454	0.70149
10.0567	0.147764		9.35051	0.974741		10.9899	-0.87922		10.4478	-1.23362
7.34044	0.096268		7.72861	-0.09433		9.19187	-0.43068		8.96434	-0.24739
9.23281	0.084837		9.1637	0.723031		10.6504	-0.32557		10.346	-0.36097
7.74887	0.729417		8.00047	0.80385		10.826	-0.36195		10.1946	-0.42784
11.1232	-0.22981		10.5593	0.100058		9.39274	0.187423		9.19872	0.433618
8.62114	-0.32082		7.73708	1.25567		8.72004	0.201276		9.12951	0.364981
11.7627	0.313581		10.2325	2.24332		9.3814	-0.3667		8.97394	-0.4911
8.48712	-0.25229		8.00048	2.11722		8.16761	0.057842		8.55085	0.309955
9.91255	0.117573		9.57274	-0.65309		9.46397	-0.39052		9.54316	-0.0593
8.0876	0.076805		8.11371	0.583079		10.004	-0.3803		9.799	-0.11737
7.33695	-0.1597		7.73892	0.765569		10.6481	0.233371		10.6746	0.123121
8.39323	-0.76438		8.3187	-0.13944		7.72637	-0.43235		7.35647	-0.13364
9.36399	-0.51299		9.16073	-0.27921		8.94971	-0.32229		8.48087	-0.63821
2.76375	0.21183		4.43137	0.74859		8.23336	-0.04219		8.25209	0.05032
10.0906	0.179666		10.2073	-0.24253		9.62847	-0.67538		9.00447	-0.45882
8.11563	-0.13429		7.80832	-0.39968		12.2803	-0.67138		11.769	-0.64617
11.1632	0.370051		10.808	-0.27597		11.0397	2.48748		11.9068	1.03603
10.6918	1.26683		11.3877	-0.94053		11.0062	2.27847		11.7551	1.07907
5.12484	0.479625		5.90956	0.375376		4.57466	0.118557		4.47194	0.304711
6.08445	1.10323		7.52714	1.9962		14.3595	0.467279		14.0658	0.17561
9.94861	-0.34363		9.55982	-0.14959		11.7186	-0.88093		11.1311	-0.8423
10.1238	-0.22488		10.0295	-0.81523		9.4176	-0.30949		9.26652	-0.47632
3.8312	1.69264		5.66054	0.728381		9.95728	-0.17344		9.97163	0.252694
10.8624	0.065935		10.7957	0.028185		10.617	0.545932		10.9614	0.655887
15.6765	-0.61405		14.8759	-1.60211		9.04014	0.657127		9.3656	1.06995
4.83979	0.804566		3.1711	0.369394		9.73771	0.164317		9.70953	0.341223
8.13659	0.067104		8.75454	-0.37811		9.07527	-0.19025		8.71174	-0.43038
7.41047	0.035298		7.75051	-0.05497		12.245	-0.39847		11.9909	-0.42965
9.89362	-0.50553		9.51938	-0.88425		9.9372	-0.29818		9.34101	-0.18187
10.977	0.034825		10.9494	0.030122		9.63477	-0.38936		9.48672	-0.23865
6.05184	1.92009		7.35469	1.12643		8.60693	0.667144		8.30126	0.550572
3.50985	-0.54735		3.27219	1.48913		8.13434	1.26827		8.63667	0.887393
7.74307	-0.0496		7.61336	-0.37586		9.35793	0.157623		9.36989	-0.21959
6.36303	0.525783		7.34188	0.124681		10.3653	-0.83765		9.58758	-0.72187
7.70019	-0.06495		7.35641	-0.33616		8.71016	-0.37629		8.66262	-0.22007
6.53724	-0.84292		6.13249	-0.64963		8.32216	-0.16115		8.61345	0.206273
9.2963	2.1056		11.268	-4.06415		10.3592	-0.25376		9.86694	-0.14732
3.18663	0.077475		4.19996	-0.65533		8.73632	-0.58511		8.60164	-0.291
9.36075	-0.1747		9.02841	-0.22919		12.1678	-0.48604		12.1726	0.133705
7.31981	0.68779		7.35276	1.008		8.4999	1.25502		10.7186	-0.00045
12.2538	0.040425		11.6731	-1.10083		11.6235	1.54732		13.8242	0.472677
11.1601	-0.47383		10.7307	-0.92979		5.26543	-0.34044		4.87843	-0.06714
3.69958	0.399837		3.76409	-0.40155		9.32303	-0.49818		8.69866	-0.38555
9.56086	0.374808		9.46233	0.633619		9.82501	0.002896		9.69602	-0.39836
7.46084	-0.47331		7.30781	-0.88579		8.03303	0.303798		8.08289	0.389798
8.97602	-0.1393		8.79924	-0.00902		8.64865	-0.37785		8.47672	-0.14102
10.4405	-0.52483		9.66034	-1.40001		8.74976	0.028954		8.82509	0.148806
9.27811	-0.26057		8.62408	0.759956		11.0654	-0.24678		10.5924	-0.19865
13.4457	-0.44084		12.7851	-1.32401		9.70037	-0.17023		9.29373	-0.08168
9.31633	-0.07509		9.77909	-0.21723		7.3362	0.738473		7.31183	0.990867
10.2264	-0.37009		10.058	-0.02019		8.62484	-0.08786		8.60162	-0.08441
10.4941	-0.72516		9.80269	-0.65759		9.00086	0.209197		9.1721	0.014488
9.77669	-0.2809		9.34057	-0.86146		9.71251	0.432022		9.3422	0.075766
9.6774	0.877582		9.73484	0.242752		9.23379	-0.35467		8.56873	-0.10761
9.49401	0.399549		9.4409	-0.17733		9.31618	0.530479		9.53983	0.69614
6.84417	-0.20769		7.51514	0.685262		6.17491	1.20882		6.36668	0.480363
7.16253	0.163357		7.86855	0.441061		7.62878	0.760715		7.58213	1.14308
1.8587	-0.69167		2.78531	-0.444		11.8504	-0.29009		11.1486	-0.36394
3.10194	-0.20519		3.47161	-0.52708		7.89655	0.439947		7.81214	0.521931
10.1097	0.389108		10.1713	-0.12162		13.5283	-0.71656		13.1794	-0.38386
9.15212	0.011029		8.67562	-0.60569		7.61443	0.170354		7.19399	0.530033
8.71241	-0.22001		8.29084	-0.76897		9.66687	-1.72301		9.23771	-0.10355
5.93167	-0.40409		5.02485	2.16438		14.5852	-0.72518		14.3146	-0.63036
8.6719	-0.04864		7.45298	0.836691		7.94511	0.226798		8.24627	0.560436
9.80028	-0.10292		8.99379	0.47203		8.30691	0.526246		8.70759	0.421677
10.1558	0.153297		9.74595	1.45547		11.07	-0.02346		10.9408	-0.374
10.2989	-0.12637		9.90325	-0.43638		9.09472	-0.3041		9.30304	0.051744
9.65744	-0.40921		8.58529	1.09064		9.90836	-0.26179		9.86084	-0.15671
12.2055	-0.26707		11.1419	0.538292		7.72261	0.977383		8.5573	1.05976
8.35226	-0.13965		8.3575	-0.56416		8.75829	-0.05459		8.64315	0.323151
10.8124	-0.64264		10.1634	-0.14299		8.40997	-0.22576		7.97821	-0.10343
9.2954	0.40211		8.96521	0.9443		11.0256	-0.09032		10.9059	-0.13617
7.79739	0.09573		8.16818	-0.09758		11.3684	-0.58112		11.0052	-0.82822
7.21006	-0.15213		6.36353	0.934837		3.8699	-1.29289		3.57874	-0.0121
5.99505	0.280166		5.60855	1.95239		9.2944	-0.41243		8.70845	-0.36116
8.94281	0.137657		8.35922	1.41038		10.9502	-0.77887		10.719	-0.93339
7.46166	-0.0152		7.31911	0.11716		12.0595	-0.55642		11.147	-0.83681
9.99169	0.016009		9.57753	0.840772		9.03254	-0.046		9.03605	-0.41776
7.60156	0.64192		6.90008	3.5225		4.63813	-0.21336		4.85158	0.868382
9.85416	0.42861		9.31752	1.48545		3.97271	1.98162		5.52897	1.03154
7.80345	-0.35379		7.38496	-0.65966		6.07615	1.9394		7.2358	1.62749
9.58357	-0.30885		8.89579	0.203037		9.63827	-0.50558		9.2996	-0.37847
9.08778	0.943325		9.67497	0.596959		8.87689	0.157134		8.92717	0.19088
9.21261	0.294122		8.42986	1.20208		8.88612	1.12452		9.15288	0.417016
7.18606	0.068884		6.90635	-0.28877		4.25065	2.23312		4.70495	0.872546
7.04603	0.207024		6.69697	0.0268		9.90334	0.059551		9.87862	-0.01211
7.87807	0.399974		7.71426	0.194458		9.92024	-0.13555		9.49712	-0.20657
10.3537	-0.56251		9.51891	0.715283		8.44103	0.230388		8.75718	0.14047
7.82623	0.307434		8.26344	0.242971		7.33772	-0.11889		8.43173	0.185401
8.45704	-0.30566		8.65745	0.169615		8.72226	0.553388		9.2026	0.478696
8.96041	0.104158		9.04116	-0.1568		10.1704	-0.78464		9.6708	-0.67806
7.91432	-0.27171		7.96577	-0.23142		2.61177	-0.04316		2.42976	1.74283
10.8491	-0.67522		9.32352	0.872303		8.53205	-0.34127		8.31818	-0.44968
7.06121	0.464118		7.13831	0.268787		8.57822	-0.17046		8.35563	-0.14647
3.76238	0.08614		4.07434	0.562906		8.83756	-0.48237		8.74375	-0.4638
8.90431	-0.26903		8.9378	-0.86779		3.92833	0.031441		2.89994	-0.19125
10.9773	0.342414		9.6748	1.54486		13.9281	-0.67115		13.0976	-0.70362
8.4263	-0.17997		8.37569	1.41034		8.31488	-0.16		8.39059	-0.09299
9.1298	-0.4642		8.55524	-1.10981		10.1592	0.257825		10.5167	-0.05425
7.35561	0.190164		7.22226	1.37927		8.27555	0.306731		8.61308	0.453344
8.50484	-0.32162		8.29173	0.344016		9.28257	-0.23732		9.21594	-0.11589
10.987	-0.35095		10.9044	-0.13892		8.15014	0.084163		8.35888	0.132413
9.02063	0.104564		8.30766	0.529737		8.91698	-0.51588		8.29495	0.015812
8.24217	-0.40684		8.30463	-0.49621		8.02785	0.381503		8.30164	0.569648
3.36243	-0.25251		3.74892	0.272648		10.9732	-0.09137		10.5745	-0.08154
6.8638	-0.04152		7.51965	0.359557		8.38708	-0.03206		8.01056	-0.33284
7.1259	-1.02995		7.65853	0.040483		12.2719	-0.78541		11.5704	-0.69694
6.27519	0.100511		7.19966	0.771467		9.59899	-0.22035		9.54704	-0.30243
6.73129	1.32926		7.4546	2.34438		11.553	-0.69866		11.2137	-0.5951
6.86574	0.842065		7.64578	2.32441		10.4303	-0.45822		10.0586	-0.3894
5.50881	1.39108		6.3137	2.36052		10.4178	0.276033		10.1412	0.263412
5.43803	0.61061		6.83904	0.632871		7.98979	0.255697		8.02729	0.256915
2.50637	-0.12509		3.90204	1.74881		8.35036	0.384813		8.56178	0.853864
4.66176	0.003036		5.59717	0.527645		5.0293	-0.32063		5.49431	0.080068
7.89843	-0.38813		7.8867	-0.04175		7.44232	-0.04897		7.98984	0.384583
7.97804	0.076371		8.05884	0.276324		7.70313	-0.16762		8.01609	0.097187
8.46631	0.482216		9.20405	0.585893		8.76372	-0.84356		8.4351	-0.78671
2.47581	-0.64696		4.15781	0.800939		8.59604	-0.20176		8.58691	0.423657
4.9619	-0.18258		6.09656	0.458376		8.84239	0.252912		9.34573	0.269168
5.07714	1.19635		5.95375	1.17041		8.84785	-0.21045		9.05342	-0.09263
4.53897	2.13063		6.57248	1.26881		13.6253	-1.07189		12.3601	-0.62562
7.26237	0.547506		8.54361	0.810038		8.41672	-0.63524		8.29572	-0.35118
7.63173	-0.16579		8.10438	-0.77295		9.78699	-0.99334		9.43085	-0.7821
8.07766	-0.62985		8.2164	-0.27717		13.7092	-0.80492		12.9588	-0.75497
7.74091	0.246818		8.05655	0.348859		8.01017	-0.45197		7.85634	-0.88871
6.76697	0.390121		6.93526	1.1714		11.5299	0.615596		11.6941	0.22044
9.76797	0.349235		9.12103	-0.09295		6.78513	0.776576		7.51664	0.805332
10.3513	-0.16873		9.88471	-1.06929		11.3534	-0.38471		11.0992	-0.16114
9.28597	-0.21743		9.53277	-0.38265		10.0235	0.200499		10.0932	0.011115
9.52464	0.316419		10.7935	0.286036		11.3928	-0.12115		11.3384	-0.28398
7.8059	-0.14115		7.95412	0.743953		9.67249	-0.35485		9.45893	-0.14196
7.2448	0.087789		7.01821	-0.6944		8.07199	0.083181		8.25388	0.417919
9.70674	-0.24369		10.0171	0.238051		8.5099	-0.07543		8.29824	0.221878
7.89748	0.584731		8.37819	0.810854		6.41213	1.02504		6.46365	0.586882
14.7179	-0.4077		13.5703	-0.45551		7.57682	-0.08265		7.32404	0.006016
8.42461	-0.07323		8.45978	-0.40716		9.58055	-0.08373		9.39149	-0.1532
10.1662	-0.19973		9.35565	-0.34836		11.0052	-0.02464		10.9994	-0.1476
9.77752	-0.29254		9.67707	-0.87561		10.491	-0.83803		10.3268	-0.64513
9.03901	-0.48482		8.22048	1.59128		9.27806	-0.09672		9.4082	0.004758
8.26299	1.08917		8.99587	2.3534		4.48868	-1.10755		4.39753	-0.19473
5.10124	0.033405		5.51984	2.07753		9.55603	-0.08016		9.06522	0.132918
7.74287	-0.04507		7.24281	2.43037		8.86931	-0.41643		8.33024	0.027718
8.43631	-0.12418		8.10362	-0.61693		8.04135	-0.32543		8.03584	-0.13667
4.32601	-0.16904		5.27778	0.856455		12.7753	-0.84711		11.9063	-0.83018
8.55572	-0.10824		8.17307	0.175398		8.80546	-0.13266		8.84991	0.071373
7.04062	0.12948		7.29075	0.106516		9.10042	0.15081		9.04557	0.741122
9.53269	0.490797		10.2261	0.29499		8.63257	0.425547		8.93211	0.164919
5.50971	0.504314		6.16745	0.994247		8.30467	0.071242		8.57257	0.505787
10.5091	-0.07994		10.5255	-0.51622		9.66943	-0.58679		9.51313	-0.48431
10.683	-0.23291		10.2881	-0.49625		7.46501	-0.16577		7.0902	-0.11007
6.36608	-0.19032		6.70277	0.047514		8.51848	0.630179		8.71276	0.931055
4.94372	0.936313		6.47265	1.05715		7.61884	0.064354		7.69346	0.306131
7.58676	0.283793		7.52611	0.126074		11.7578	-0.32584		11.0708	-0.20795
11.3615	-0.47439		10.812	-1.24713		8.26036	0.337651		8.04106	0.371615
9.46206	-0.05425		9.20419	0.084377		11.8345	0.093175		11.8498	0.028229
7.88951	-0.02754		8.42826	-0.51879		8.11971	-0.21926		8.05382	-0.13498
9.90882	-0.53255		9.25462	-0.92655		9.76684	0.165208		9.92904	0.560025
7.27943	-0.00177		7.8106	0.390262		9.12381	0.358028		9.18723	0.333821
8.35432	-0.32638		7.82881	0.598133		10.9033	-0.14381		10.6817	0.301852
8.70626	0.131468		8.15086	-0.0316		8.3771	0.123723		9.19799	0.437822
9.75941	-0.32505		9.17302	-1.13064		7.33032	-0.23701		7.49918	-0.1047
7.30825	0.245608		7.20304	0.485779		8.59803	0.584158		9.01337	0.508939
6.68272	0.525958		6.86573	1.5982		10.3083	-0.59812		10.3441	0.147973
9.82648	-0.40565		8.37901	-0.69598		7.61767	-0.08238		7.14692	-0.42872
8.14826	-0.25904		7.96052	1.72679		9.24437	-0.20048		8.85878	-0.23674
11.1594	-0.71267		10.1639	1.12637		8.85325	0.199122		8.78961	0.212522
8.13451	0.093782		8.1976	0.215958		11.5396	-0.95501		11.0001	-1.01713
9.08438	0.281961		8.57036	0.652824		11.8445	0.082403		11.872	0.079986
12.3544	-0.40918		11.7929	-1.02192		8.40073	-0.0148		8.39574	-0.17992
12.9554	-0.71934		12.3041	-1.41945		8.42405	-0.0511		8.70642	0.333118
10.0478	-0.03847		10.1433	-0.24664		13.0546	-0.61433		12.3427	-0.39689
9.51701	-0.54972		8.82563	0.76787		6.91924	0.377584		7.93147	0.201694
9.67363	-0.33607		9.4063	-0.28749		10.4837	-1.02271		10.1	-0.74253
3.84117	0.329913		4.59624	0.525778		7.68128	0.602806		8.0941	0.455195
13.128	-0.01372		12.1944	0.236968		6.62911	0.712035		6.64355	0.646793
10.5377	-0.03085		9.75379	-0.89618		9.46528	0.075986		9.42005	0.195871
6.92762	0.331347		7.103	0.611586		7.49425	0.218453		7.50267	-0.16283
11.6389	-0.74537		10.4824	-0.06291		10.1832	-0.04062		10.3325	-0.54114
7.69884	1.90172		7.635	1.60556		12.0399	-0.22478		11.7581	-0.25876
8.38392	-0.1111		8.48178	0.105955		10.5612	-0.12502		10.4937	-0.16743
8.20704	-0.37032		8.08051	-1.14261		7.54267	0.091702		7.34923	-0.03052
9.81893	0.02897		9.54953	-0.23403		8.31493	0.055301		8.10566	0.097359
6.79519	-0.12595		6.91878	-0.43793		9.72308	0.415701		9.63341	0.278661
8.29577	0.008312		8.16946	0.612126		8.93241	-0.55528		8.62158	-0.52415
7.82384	-0.06614		7.98156	-0.24779		8.55104	-0.40384		8.22861	-0.00234
9.6582	0.410912		9.43682	0.909998		9.83375	0.856608		10.2418	1.29443
9.92777	0.001381		9.94487	0.197404		9.80592	-0.03563		9.89869	0.130344
11.4494	0.236237		11.6445	0.470966		9.59544	0.254522		9.77402	0.106515
8.9086	0.181895		8.18359	1.54705		9.3691	0.098634		8.99677	-0.014
5.28688	1.90315		6.1588	1.52537		8.21983	0.003987		8.0981	0.17258
10.2685	0.409168		9.89065	0.063357		5.64701	0.571003		6.3285	1.05474
9.85938	-0.69899		9.56328	-0.62643		9.18046	-0.22817		9.0667	-0.37384
8.97327	-0.08185		8.59142	-0.89929		3.77856	-0.02762		2.76986	-1.08773
8.49468	-0.24557		8.23378	-1.08945		13.601	-0.46058		13.3106	-0.67795
9.35932	0.179612		9.07633	0.653067		6.71438	1.67841		7.18711	1.05885
9.5227	-0.18159		9.68014	-0.61477		10.0415	-0.35645		9.91758	-0.32191
5.65195	-0.17167		5.66051	-0.4462		8.05364	-0.21796		8.0653	-0.20165
9.52712	-0.624		9.25538	-0.15865		10.1025	1.38321		10.3375	0.508413
7.89571	0.010025		7.83929	0.230639		8.06924	0.496711		8.40843	0.738562
7.49525	-0.47333		7.18085	-0.57925		9.89097	-0.35106		9.43058	-0.18143
9.42528	-0.12645		8.88837	-0.3644		7.97903	-0.36461		7.85438	0.021432
7.13944	-0.13142		6.48951	1.10784		8.24884	1.35558		8.4989	0.261946
8.86451	-0.26896		8.58607	-0.21208		6.0259	0.559295		6.43085	0.321088
6.93056	-0.26892		7.77743	-0.09285		7.59718	0.242943		7.97109	0.415629
11.5617	-0.18301		11.1315	-1.03375		9.0622	-0.22502		9.35493	-0.21147
2.54692	0.361142		1.56875	0.404165		6.60442	1.10477		7.13856	0.713321
10.054	-0.4058		9.25269	0.2925		8.21525	0.420893		8.76715	0.57725
7.41217	0.474		7.86088	0.840749		10.1988	0.465663		10.8177	0.307574
11.063	-0.44199		10.7479	-0.95002		4.93472	1.55684		5.71069	1.32393
11.5018	-0.17949		11.3696	-0.49799		7.77114	0.462648		8.30399	1.16182
7.94184	-0.15303		7.75161	-0.56117		4.50333	0.826177		6.2534	1.79124
12.0193	-0.23282		11.2742	-0.00039		4.26591	1.19458		6.05404	2.27743
8.73367	-0.1362		7.90318	0.465564		4.14994	0.900568		4.82766	1.30995
11.8521	-0.08732		11.196	-0.69491		5.67402	0.025441		5.53175	0.047793
7.29613	0.128133		7.13365	-0.05942		7.80206	1.09637		8.0571	1.04191
8.87927	-0.30795		7.87478	1.14249		9.92076	-0.57613		10.1679	0.631853
11.7379	-0.29745		11.073	1.25768		6.71505	-0.17831		6.73661	0.608693
6.68934	0.460174		7.2118	0.17605		4.23953	1.18083		4.66866	1.23882
8.17241	0.528491		7.90806	2.06042		11.9038	-0.21165		8.80525	0.684913
11.3467	0.267018		11.0967	0.010762		6.31231	0.172633		7.05685	1.68234
12.7888	-0.79383		12.1005	-1.53972		7.62992	0.220695		8.46193	-0.37085
9.59688	0.085984		9.42529	-0.25455		8.60354	-0.13713		7.76134	-0.21732
9.95308	-0.32079		10.2593	-0.3793		2.87896	0.393113		3.83356	0.637276
10.2716	0.169793		9.4475	-0.52262		9.31001	-0.63439		8.66604	-0.56042
8.48355	-0.04194		8.9814	0.519838		8.66758	-0.33768		8.58747	-0.12859
10.364	-0.28371		10.6787	-0.37088		7.76362	0.358963		7.72141	0.108909
11.176	-0.10384		10.3529	0.262055		7.65358	-0.03955		7.61599	0.030957
8.18818	1.55167		8.96894	0.931504		11.031	-0.52255		10.6068	-0.5612
13.5233	0.078322		12.7419	-0.97457		9.99018	-0.4524		9.7615	-0.63982
7.25918	-0.86093		7.13108	-0.55686		11.7883	0.214967		11.1674	0.030092
9.60389	-0.05737		8.49795	0.557199		9.49851	-0.25793		9.1051	-0.12485
7.85217	0.783002		7.42833	1.12231		7.44704	-1.15657		7.53277	-1.28238
13.0642	0.080044		12.7119	-0.11957		8.78976	-0.38078		8.44909	-0.27112
10.6305	0.216878		10.5861	-0.55708		12.314	-0.68627		11.7184	-0.52475
10.5653	0.658799		10.8148	-0.03844		9.18255	0.221494		9.55038	0.150238
7.55028	0.222151		7.36823	1.52639		9.09865	0.169667		9.1539	0.050774
10.8372	-0.29979		10.6019	-0.58112		9.34584	0.069571		9.58895	-0.46866
9.95728	-0.166		9.18791	-0.72195		7.45038	-0.18524		7.61608	-0.24432
9.02262	0.091698		9.24929	-0.53077		8.46045	0.060838		8.25012	0.33058
7.4481	0.343438		8.16071	0.002569		4.41404	2.36265		5.11882	1.83664
9.43077	-0.31698		9.60674	-0.24076		10.4445	-0.76055		10.3449	-0.5979
9.58543	-0.32778		9.45966	-0.7852		10.1905	0.374611		10.1497	0.19316
8.90042	0.34794		9.0039	-0.08183		7.59114	-0.35525		7.60289	0.333177
8.69655	0.00478		9.12539	-0.27916		14.1596	-0.95171		13.2277	-0.61224
10.4932	-0.30916		10.2885	-0.93265		10.9669	1.21718		10.6322	0.748099
9.14719	-0.20587		8.67057	-0.28303		9.52584	-0.51322		9.31889	-0.25552
8.49258	0.964292		8.9304	1.06339		10.5544	-0.82363		10.1592	-1.016
7.10881	-0.26905		6.82948	1.45848		11.2309	-0.64361		11.2228	-0.53564
8.02915	-0.02183		8.08133	-0.06336		9.7883	1.18006		9.90424	0.316686
6.8826	0.02851		7.08641	-0.4399		13.0109	-0.81736		12.1741	-0.60693
8.09603	-0.21132		8.3013	-0.09998		13.7225	-0.86621		13.1736	-0.88093
7.11207	-0.02942		7.25334	0.451423		9.73917	0.881239		9.49602	1.19422
6.98834	0.095637		6.56324	-0.27307		7.57442	0.444073		7.69147	0.925476
9.33205	0.03521		8.79676	0.299053		7.92423	-0.18286		8.0854	0.339985
9.34331	0.007537		9.21842	-0.32742		9.46196	-0.60093		9.15636	-0.70743
7.89122	0.26208		8.64199	0.336712		5.88306	1.57247		6.14751	0.998646
11.4758	-0.05455		11.4426	-0.61114		9.17225	1.29408		9.73553	1.12307
10.1836	-0.13527		10.2089	-0.1017		9.46192	0.746837		9.80194	0.246115
7.24147	-0.06562		7.28942	0.083867		9.21279	0.021419		9.36366	-0.01279
11.3267	0.083831		11.0407	-0.30626		7.42264	0.508525		7.62813	0.255507
11.9429	-0.14288		10.9988	0.651294		12.7699	-0.51822		12.7373	-0.66113
9.22605	0.027907		8.84893	-0.12606		7.41521	0.199248		7.30984	0.393331
9.39784	-0.3359		8.80504	-1.21041		7.39977	0.144071		7.61843	0.121794
7.95923	-0.01125		8.25573	-0.10688		4.22969	0.745554		4.74483	0.520668
8.02178	0.017403		8.07236	-0.22939		8.50069	0.350306		9.27842	0.678054
8.23839	0.216282		8.56388	0.266811		4.9972	4.20275		8.15138	1.02843
9.20084	-0.40238		9.42559	-0.39848		11.6815	1.68084		13.9026	0.520693
6.79242	-0.18169		7.00289	0.577655		8.47217	1.17149		10.742	-0.0387
9.59517	0.538315		9.09258	1.27588		10.9799	-0.09943		10.7327	-0.00277
4.02501	-0.25103		4.32477	0.506824		8.7465	-0.19006		8.14272	-0.35939
8.66888	-0.21156		8.03969	0.181773		7.9785	-0.95144		7.87153	0.57473
4.68667	3.00102		5.94213	2.71353		9.10428	0.45336		9.5638	0.490241
12.5828	-0.36684		11.956	-1.11909		5.17373	0.171195		5.06795	0.244384
13.0926	-0.72356		12.3008	-1.43202		10.8275	-0.58132		10.6581	-0.49033
12.5727	-0.49186		11.8637	-1.40686		4.69645	-0.39199		4.2181	0.590591
13.418	-0.25666		12.4707	-1.18015		11.6555	-0.67623		11.0806	-0.71425
8.58931	-0.40019		8.72685	0.12077		8.06746	0.348699		7.85672	0.016274
6.65511	0.930067		7.08712	1.52902		7.5591	-0.22735		7.71663	-0.15408
10.4942	-0.13056		10.1555	-0.68651		8.62263	-0.25424		8.34607	-0.15612
8.78794	-0.22223		8.91134	0.158785		9.31773	-0.56558		9.01533	-0.54453
8.2749	-0.53905		8.49583	-0.5304		10.4866	-0.34835		10.3647	-0.21252
13.6007	-0.66567		12.8905	-1.25619		6.0209	1.00585		6.71517	1.11615
10.1023	-0.65457		9.92005	-1.22511		10.1282	0.12961		10.0662	-0.15773
9.71726	-0.15485		10.0224	-0.31282		8.48768	-0.3426		8.50554	-0.10105
10.1907	0.393435		10.58	0.209636		9.0915	0.034714		9.10172	-0.19955
11.2975	-0.20283		11.3696	-0.12052		9.68349	0.338491		9.94756	0.483511
6.6009	0.221292		6.89126	0.020852		7.42493	0.161331		7.06191	0.588689
8.18968	0.189635		8.04743	-0.07185		16.0502	-1.00002		15.7342	-1.13409
10.951	0.48772		9.94886	0.790297		5.28566	1.67526		7.04838	1.54428
9.70849	0.278106		9.82106	-0.17534		6.79219	1.96097		7.83038	0.64554
7.66094	-1.70539		6.92513	-1.94046		8.93821	0.519096		9.28995	0.393444
10.1007	-0.59261		9.82337	-0.60753		10.5527	0.168028		10.758	0.183873
11.6494	-0.91421		11.2799	-1.11074		9.41779	-1.02933		8.81286	-1.11221
10.7444	-0.62541		10.3197	-0.55781		8.80238	-0.14366		8.84928	-0.1863
7.03501	0.136256		7.4973	0.622429		8.80437	0.54838		8.52954	0.030164
10.773	-0.09701		10.6438	-0.66615		11.1069	-0.77614		10.6524	-0.70373
6.83286	0.542651		7.20155	1.76538		10.026	-0.59986		9.50086	-0.60518
8.93592	-0.4451		9.14515	-0.04179		8.73884	0.082332		8.90903	-0.13818
13.7082	-0.69736		12.8044	-1.66909		8.34175	0.320354		8.50644	0.292698
8.64233	0.619846		8.61701	0.662212		7.81516	0.096759		8.07066	0.014573
9.06158	0.092627		9.22651	0.520952		7.82333	0.561902		7.78214	0.254382
9.72662	-0.17019		8.72076	1.27589		9.97756	0.034324		9.90977	-0.40997
11.0463	-0.28572		10.5514	-1.04786		8.11677	-0.0326		7.9787	-0.20055
5.8364	-0.18474		5.7946	-0.30945		10.0785	-0.30081		10.1175	-0.19076
9.7393	0.786519		9.02542	-0.5814		7.734	-0.37586		7.79412	-0.22727
9.89752	-0.09326		8.89398	0.716208		8.71915	-0.19426		9.08939	-0.11933
10.0855	0.256797		9.68685	-0.03769		7.99025	-0.31156		8.22683	0.019279
8.01532	-0.38656		8.07947	-0.47397		10.1183	-0.36085		9.33362	-0.14651
8.17479	-0.07449		8.46986	-0.46384		8.87444	-0.01357		9.139	0.124049
7.51611	0.020309		7.79012	-0.3591		9.81426	-0.13978		9.50857	0.065967
8.1758	-0.30773		8.02287	-0.73479		11.0629	-0.52733		10.8121	-0.53785
8.73146	-0.37478		8.04248	0.497451		9.98669	0.698331		10.2906	0.589334
11.0751	-0.41556		10.3599	-0.10284		10.816	-1.06784		10.486	0.322426
9.74518	-0.95043		10.0873	-0.72053		11.0403	0.005732		9.6643	1.47035
8.06839	-1.96821		8.39182	-1.23565		10.1621	-0.26101		10.056	-0.52552
8.61368	-0.11543		8.27282	-0.66127		8.36561	-0.86345		8.01591	-0.51213
9.74803	0.224503		9.96431	0.457911		8.19061	0.509386		8.54991	0.527719
7.30032	0.009371		7.32073	0.679307		9.10758	0.068715		9.09861	0.470109
11.1452	-0.26542		10.8152	-0.18501		7.73605	0.345129		7.67882	0.357839
8.24216	-0.48692		8.2997	-0.91699		9.17759	-0.56422		9.29031	-0.31853
10.9846	0.13495		10.7386	-0.2963		10.0217	-0.37308		9.92191	-0.48681
8.80502	-0.04134		9.0189	-0.0779		10.6741	-0.28644		10.4923	-0.61961
8.45747	0.510982		9.06742	0.245596		7.96251	1.19664		8.32345	1.00751
8.74205	0.479335		8.47454	1.12087		4.19923	2.16216		5.64454	2.06495
4.86554	1.13999		7.08635	1.41085		10.1416	-0.2795		10.1679	0.248971
10.6878	0.80336		10.0167	0.380564		7.38907	-0.1195		7.26248	0.037548
7.11827	1.99893		8.05806	0.127918		7.97606	0.47177		8.52797	0.821911
9.63182	-0.23		10.7416	-0.73552		8.23808	-0.17027		7.89261	-0.25792
9.95259	-0.5156		9.49576	-0.06861		11.1236	-0.83437		10.7454	-0.71603
8.09217	0.026811		8.0649	0.34153		13.9442	-0.80462		13.6559	-0.58161
8.13639	0.452438		8.38689	0.208688		13.0148	-0.85113		12.5758	-0.6806
8.14542	0.258272		8.13102	-0.56471		4.21035	-0.32394		4.23226	0.847238
10.8666	-0.2109		10.6082	-0.53007		10.9928	0.078079		10.8171	-0.01492
12.6468	-0.29342		11.0867	0.663079		9.99506	0.204724		10.2102	0.431444
8.64705	0.037761		8.62538	1.02367		9.1295	0.027765		9.11518	0.175559
8.3971	-0.14143		8.76127	0.201134		8.13313	-0.05217		7.90504	-0.39645
8.93576	0.532939		9.35734	0.600924		7.57142	0.764919		7.94778	1.33452
2.0371	-0.65849		2.77515	-0.46432		9.13238	0.024136		9.01205	-0.04814
7.69554	-0.09352		7.85265	-0.49047		11.6015	0.871018		12.0427	0.424665
11.5588	0.253633		11.4841	-0.44227		8.56868	-0.34071		8.66578	0.040222
8.6728	-0.08851		8.56202	-0.3025		8.34503	-0.51195		8.2863	-0.16026
8.99581	-0.46391		8.86981	-0.24304		10.8833	-0.07052		10.9009	-0.11947
10.1037	0.387791		10.1039	-0.13615		8.59764	0.475683		8.5595	0.273919
9.3499	-0.45962		9.45749	-0.06435		7.7979	0.563341		8.08274	0.105155
8.50865	-0.47296		8.05828	-0.71374		3.12453	2.02612		4.22949	1.2894
7.93789	-0.25611		7.94886	-0.41943		7.91096	-0.06484		7.87612	-0.10736
10.6192	0.764261		10.8213	1.19882		10.1012	-0.54418		9.83748	-0.32017
12.2394	-0.39793		11.8322	-0.76592		10.5951	-0.59634		10.4428	-0.68117
7.62204	0.111272		7.76816	0.543679		10.5147	-0.08456		10.2089	-0.26613
6.21727	0.649991		6.41571	0.454233		9.26153	0.433576		9.1655	0.223064
8.10714	0.036472		8.41542	-0.22817		9.12625	0.177986		8.96759	0.079269
8.63586	-0.24114		8.95148	-0.58772		8.24019	0.403989		8.09646	0.36212
9.57638	-0.74356		9.3722	0.492211		9.50447	1.51667		10.4949	0.682824
3.56795	2.38807		10.0317	0.156258		6.40761	0.617771		7.18877	0.654815
5.80399	1.09604		6.44736	1.70447		6.98587	-0.84594		6.81299	-1.07493
11.4703	0.094644		11.2908	0.293224		4.4677	-0.71543		3.28928	0.829794
13.7956	-0.37082		12.7739	-0.52485		8.97955	0.272147		9.15135	0.398787
7.49722	-0.02126		7.63981	-0.63466		9.39408	-0.35266		8.96867	-0.5139
7.3723	-0.24939		7.62475	-0.19378		9.62665	1.06033		10.621	0.623813
3.5548	1.8856		5.03913	1.52049		10.0101	-0.73639		9.50708	-0.65527
7.33602	-0.40294		6.74089	-0.54406		7.1909	0.147076		7.63626	0.363955
9.94701	-0.37742		9.73018	0.183243		7.54906	-0.24245		7.68192	0.007742
5.06813	2.38587		6.14474	1.60973		9.38379	-0.04171		9.0228	-0.44973
9.36017	0.982747		9.56514	1.20111		10.625	-0.16934		10.7179	-0.27117
7.79594	-0.38638		7.52727	-0.65296		9.10077	0.17228		9.10561	0.154172
8.44107	-0.26918		8.54344	-0.40184		10.9735	-0.24832		11.0164	-0.16166
6.8542	0.527905		7.04199	0.524893		8.26346	-0.1938		8.14144	-0.39477
12.7056	-0.37649		12.0874	-1.07786		9.99482	-0.36803		9.65195	0.001725
6.29678	-0.61628		6.33107	-0.68724		7.9076	-0.00392		8.08447	-0.02644
12.876	-0.81187		11.9522	-0.42507		10.1044	-0.86366		9.95303	-0.89035
9.16901	-0.17761		9.13196	-0.43691		10.0867	-0.16253		10.2203	-0.02853
9.17895	-0.39576		9.45454	-0.68922		7.70112	0.81919		8.07421	0.758154
10.7987	-0.13265		10.901	0.167042		9.80362	-0.91941		9.44888	-0.93935
7.27719	-0.06639		7.80269	0.140917		7.6944	0.141982		8.24143	0.61294
7.27997	0.091345		6.95382	-0.32421		9.52367	-0.65156		8.83609	-0.89102
11.0052	0.757381		10.9801	0.204705		12.4462	-0.20249		12.3282	-0.02224
12.9371	-0.22488		11.6351	-1.34271		10.0178	-0.23652		10.0786	-0.15627
9.37105	-0.20005		9.22914	0.346994		3.87656	0.315846		4.60588	-0.17048
9.87519	0.76723		11.0017	1.64095		6.8705	0.373102		7.74235	0.721461
5.22213	-1.22824		6.45436	0.688558		5.52426	-0.51148		6.61891	0.729864
4.08294	3.21308		6.58282	1.44032		9.25639	-0.16495		9.07556	-0.2625
11.6896	0.155071		10.9635	-0.63258		5.19064	-0.16938		5.6116	0.054683
9.28761	-0.18544		8.67038	0.386909		5.93491	0.078274		6.25356	0.255015
13.2507	-0.17728		12.2462	-0.56553		10.6347	0.043768		10.6635	0.032063
10.2446	-0.02692		9.68916	0.434455		8.9638	0.472409		8.86042	0.395964
10.4151	0.003379		9.69688	0.569829		9.43603	0.136716		9.31306	0.169594
10.4018	0.069804		9.84765	0.751679		8.55041	-0.47279		8.48046	-0.26908
8.40109	-0.10106		8.55363	-0.57833		8.1105	0.444325		8.51492	0.649682
5.96261	2.1808		8.09789	-0.51455		6.70657	0.205919		7.50157	1.67795
6.85674	1.14865		8.88615	-0.56836		11.5245	-0.37518		10.6268	-0.50501
9.2711	0.034522		9.21726	0.54371		7.93834	1.00856		8.26021	0.850395
8.64343	-0.61276		8.59099	-0.62311		10.9606	-0.78794		10.0923	-0.42127
11.649	-0.04747		10.9934	-0.54484		7.816	0.187578		8.19475	0.624366
10.2522	-0.0156		10.2805	-0.78189		9.26497	0.377555		9.70034	0.733754
9.05633	-0.28172		9.00964	-0.24417		8.84395	0.566255		8.97732	0.210705
15.0064	-0.28619		14.2248	-2.0855		8.38099	0.049935		8.58912	0.281178
9.01104	-0.1827		9.00226	-0.69993		12.1364	-0.18545		11.811	-0.19806
9.49217	-0.2294		9.51583	-0.07077		7.00818	0.472398		7.04291	0.363785
9.72855	-0.0441		9.65944	-0.53917		8.84179	0.187508		9.28327	0.312028
10.9999	1.13485		11.5342	0.436545		3.66981	1.92997		4.51687	1.29605
9.61991	-0.04822		9.466	-0.48704		3.40279	1.2148		4.24583	1.64903
8.6497	0.101316		8.67149	0.474456		9.05404	-0.05545		9.15318	0.15575
7.08806	0.473209		7.47846	0.351673		9.15035	-0.04681		9.30069	0.197456
7.40569	1.60944		8.76566	1.34993		5.87254	0.577784		5.9243	1.57835
11.6409	-0.55705		11.3196	-0.96184		8.86077	0.476076		9.0501	0.826385
8.83917	0.46996		9.4594	-0.2792		8.46102	0.897063		8.9043	1.40329
11.3773	0.065768		11.065	-0.25578		7.68539	0.090203		7.90455	0.395576
8.92362	-0.25892		8.7047	-0.95323		8.69781	-0.56291		8.55615	-0.63713
13.7491	-0.46794		13.0707	-1.41809		9.88206	-0.17385		9.63862	-0.1999
7.31528	-0.33268		7.74248	-0.16851		7.68315	0.41921		7.79863	0.377794
5.97093	-0.48329		5.79522	0.003794		10.1248	0.053572		10.117	-0.2317
7.9193	0.050079		7.95644	-0.23102		10.0617	-0.5874		9.84979	-0.3606
9.52449	-0.04428		9.20436	-0.15496		7.69085	0.441527		7.59347	0.756291
8.11424	-0.23905		8.67837	-0.36588		8.95709	-0.4237		8.51987	-0.59018
5.32859	2.73692		6.89765	1.56734		11.118	-0.56093		10.8025	-0.67258
10.3175	-0.54363		9.98225	-1.273		9.05452	-0.43278		9.07174	-0.35033
9.65542	-0.54287		9.37856	0.407011		10.865	-0.50148		10.8498	-0.52869
7.77503	-0.35038		7.68081	0.278231		5.30008	3.27907		4.01554	2.03994
10.6804	0.048405		10.8123	-1.1179		2.28818	-0.78602		2.61635	0.322579
7.98824	-0.64647		7.46828	-0.84776		11.3145	-0.30784		10.9226	-0.44751
6.6251	0.345911		6.42946	1.49685		9.00781	1.35096		9.89269	0.465893
14.4276	1.04597		14.4267	2.6479		2.83915	1.04634		3.40478	0.826119
6.27276	-0.59615		6.9726	-0.40213		8.39139	0.504695		8.81851	0.669867
7.51051	0.529075		7.3862	-0.19274		10.7898	-0.574		10.5814	-0.61903
6.43672	-0.42292		6.24958	-0.30466		9.39105	-0.03202		9.42282	-0.00831
9.16153	0.095325		9.13673	-0.08673		8.76539	-0.13466		9.04051	0.267529
9.06172	-0.42907		9.14462	0.337819		8.86397	0.34723		9.33792	0.728463
7.69309	0.127299		8.00775	0.149131		7.01091	-0.06051		7.33561	0.08227
10.3893	-0.45639		9.85777	-1.28395		10.5585	-0.56277		10.2582	-0.41555
8.58014	-0.05931		8.13341	-0.72157		6.97864	2.47642		7.61868	1.7624
8.07489	1.578		8.89175	0.929556		15.2982	-1.00834		14.7971	-0.83155
10.8437	0.156504		10.3905	-0.56048		7.35579	0.238333		7.48785	0.517611
9.82354	-0.36018		9.5761	-1.23695		9.26071	2.30205		10.0961	0.475713
8.52012	0.070392		8.54506	-0.01349		8.66637	0.64575		9.56369	-0.31103
8.93386	-0.07037		8.72933	0.057253		9.83577	-0.24359		9.64626	-0.26279
8.07732	0.296508		7.92954	0.454967		9.3167	-0.23967		9.26317	-0.02755
10.926	-0.74436		10.4912	-1.18438		8.26445	-0.24084		8.28044	0.311112
9.11106	0.729154		9.19475	-0.04377		8.73895	0.523692		8.97971	-0.09328
10.6836	-0.15634		9.93999	0.866059		2.37863	-0.22523		3.75218	0.925732
7.50407	0.100226		7.15175	0.860218		2.94129	-0.09105		3.82405	1.65697
8.2399	-0.43946		8.48637	0.430732		8.63772	-0.18678		8.63642	-0.25072
9.6413	-0.27952		9.49129	-0.23436		9.28744	0.208897		9.31699	-0.50094
10.0253	-0.16829		10.0122	-0.71754		8.60919	-0.33426		8.01363	0.439491
10.7351	0.890503		11.6681	1.8415		8.6201	-0.38603		8.50163	0.047923
5.03889	-0.20114		5.88824	1.51393		6.66943	-0.02027		7.02381	0.096998
11.5201	-0.14373		11.5387	-0.50503		10.2763	-0.59473		9.87879	-0.47018
8.28276	-0.61271		7.59728	-0.92342		8.54643	-0.2687		8.34461	0.292536
10.8269	-0.61909		10.3053	-0.79913		8.68683	0.062608		8.97867	0.5435
6.353	0.055554		7.28163	1.36844		8.95807	0.341724		9.50654	-0.23795
8.07443	0.210537		8.47051	0.570619		7.4056	0.007935		7.62335	0.212025
8.8373	-0.28583		8.63613	-0.33855		8.10881	0.085503		8.46736	0.267269
4.38756	0.359387		4.85982	-0.00805		10.485	-0.01103		10.4963	-0.12715
8.32956	-0.20689		7.27827	0.554379		11.4302	0.255165		11.3169	-0.18104
8.30201	-0.29323		8.51926	-0.36409		9.20872	-0.05805		9.07889	-0.34506
8.54223	0.152126		8.41153	0.404277		10.2273	0.100939		10.2162	0.095499
8.85121	-0.68893		8.39322	-0.47525		9.64939	0.187187		9.6637	-0.08807
8.75213	-0.2673		8.42288	-0.7399		10.5551	-0.71377		10.2811	-0.76908
7.89255	-0.1161		7.40351	0.861667		8.90941	-0.15211		9.08973	-0.18433
7.83048	-0.50124		7.87069	-0.62449		9.09969	-0.14737		8.99265	-0.19252
8.49366	-0.25769		8.15495	-1.05399		8.41005	-0.27995		7.94871	-0.43848
9.20904	-0.13074		9.05202	-0.71078		10.5326	-1.31197		9.6693	-0.87667
7.56139	-0.21875		7.95829	-0.24778		13.7329	-0.86293		12.873	-0.68334
4.20535	-0.85016		5.25039	-0.12939		8.05187	0.7395		7.92506	0.547871
10.6035	-0.64964		9.6822	-1.08089		10.8475	-0.54637		10.8157	-0.51815
3.54368	2.18697		5.02579	-0.8281		11.184	-0.0375		11.1554	-0.13589
10.5339	-0.61817		9.55855	-0.34188		4.72268	2.49513		5.62244	2.52425
8.85892	0.155194		8.61481	-0.54539		9.99158	-1.01933		9.37489	-1.2701
9.7758	0.311845		9.49947	1.37804		3.72965	-1.22621		3.33099	-0.81398
6.78126	-0.22383		6.91152	0.938402		9.39253	-0.44064		9.06788	0.011584
4.9671	0.983087		5.99724	0.710406		8.78187	0.765981		9.08627	0.847077
6.07169	-0.11409		6.50161	0.986034		7.84431	0.788081		8.16977	0.861874
6.74235	0.13188		7.32912	0.667332		8.54691	-0.28159		8.40677	-0.1349
11.7351	0.041212		10.6451	0.750343		7.5714	1.00101		7.88952	-0.9509
9.78311	0.036147		9.65126	1.25447		11.2304	-0.63243		10.8005	-0.55795
11.208	-0.43056		11.0122	-0.95904		10.1748	-0.28391		10.3181	-0.37105
7.40343	0.338307		7.40535	-0.00333		8.7725	-0.15674		8.60665	-0.14476
7.59729	0.086401		7.99252	-0.2584		7.30741	-0.3532		7.20111	-0.35248
7.22848	-0.20089		7.58131	-0.31138		9.13	-0.18716		9.18104	-0.13251
11.4283	0.131916		10.6255	-1.01665		7.95276	0.421449		8.22157	0.706829
11.1928	-0.09622		11.1683	-0.17816		6.81198	1.25116		7.40009	0.859488
8.84855	-0.21953		8.95917	-0.53143		9.42059	-0.45374		8.72993	-0.3119
8.98901	-0.46061		9.02986	-0.26968		11.0458	-0.62776		10.8662	-0.65193
9.25811	-0.29762		8.45186	-0.81999		11.3969	-0.0339		11.1436	-0.00555
8.03616	0.326323		8.07398	-0.06071		9.43431	-0.16247		9.03981	-0.2329
9.90723	-0.14126		10.0425	-0.10239		9.9773	-0.59956		9.73713	-0.41677
7.77134	-0.28701		7.8665	0.01241		7.80907	1.06941		8.56743	1.84844
8.9464	-0.83016		8.44039	0.588875		7.11208	-0.22648		6.54677	0.14663
10.2945	-0.33566		9.75386	-0.21489		11.918	0.087146		11.467	-0.06213
9.67145	-0.47419		9.67362	-0.84562		10.8322	-0.39105		10.463	-0.3938
8.95907	0.193027		8.95245	-0.04135		10.686	0.141979		10.552	-0.05335
8.07481	0.005064		8.47827	-0.51411		7.6497	0.174132		7.70949	-0.15129
10.0783	0.264249		9.6894	0.162236		7.93652	0.536521		8.18192	0.359396
10.8035	-0.09672		10.5795	0.260135		10.0454	0.280789		10.3085	0.211104
8.56311	-0.34512		9.03549	-0.64362		8.72272	1.22521		10.1859	0.224034
10.2311	0.030896		9.84916	-0.91705		8.0377	-0.12151		8.14584	-0.30085
9.01768	-0.43179		8.59398	0.412664		9.24813	-0.44655		8.21894	0.389291
13.1954	0.116794		12.7972	-0.48505		8.51048	-0.09486		8.52676	0.223321
13.5497	0.006329		13.1723	-0.54869		9.37397	0.113703		9.5228	0.242036
8.65413	-0.41737		8.11607	0.810247		14.5093	-0.7085		14.2741	-0.58299
6.59667	-0.30689		6.10865	0.836112		1.94529	-0.7946		2.51752	0.319357
12.2334	0.147105		11.1865	-0.76126		11.796	0.595119		11.7	-0.31547
9.25917	-0.80489		9.2136	-0.62927		8.25014	1.16876		9.06606	0.375681
8.52721	-0.35877		8.75872	-0.42108		9.42316	0.21151		9.39538	0.593885
10.1776	-0.3921		10.0166	-1.14414		8.95808	-0.49125		8.52113	-0.44061
8.33788	0.086618		8.38254	-0.23325		9.59428	-0.2712		9.63842	-0.29984
8.07102	0.291244		8.2516	0.317802		10.6105	0.300707		10.6957	-0.21123
9.1963	-0.12985		8.51647	0.501993		11.5652	1.2844		13.5382	0.573463
10.2374	-0.61013		9.76124	-1.15438		8.22194	0.941259		10.2777	0.064853
9.12705	-0.4321		9.20193	-0.40676		8.61219	-0.62775		8.054	-0.6892
9.15839	-0.66149		8.95649	-0.55543		8.35943	-0.17429		8.40575	-0.339
10.6022	-0.32565		9.97347	-0.79413		11.0385	-0.68169		10.6243	-0.6225
8.86393	-0.23786		8.17438	1.42984		2.42384	0.437623		2.99096	0.828078
11.4021	-0.32932		10.6183	-0.46166		9.04157	0.038535		8.89249	0.351571
6.38611	-0.90477		6.53437	1.07097		8.7488	0.072663		8.60183	0.69155
9.34051	1.66871		11.5801	-1.6883		8.53694	-0.069		8.78007	0.163965
12.0125	-0.48956		11.2837	-0.34332		8.70232	-0.04994		8.37952	-0.39324
7.67526	0.243384		8.02334	-0.66986		11.927	-0.49422		11.6649	-0.47395
10.6787	-0.23928		9.4236	-0.07263		7.02667	1.89775		7.69379	0.970913
8.71726	0.005812		8.49231	-0.54423		13.3021	0.129022		13.1303	-0.28297
9.52046	-0.18318		9.26644	-0.54362		9.32044	-0.32762		9.13441	-0.13173
10.1115	0.264543		10.1978	-0.20367		8.93763	0.194958		9.13781	0.03035
8.80055	1.34278		8.82801	0.830992		7.21917	-0.31978		7.78311	-0.20931
7.25122	0.099643		7.03383	0.516334		10.4576	0.088124		10.6901	-0.09317
7.5449	-0.43357		7.7991	-0.3323		9.05877	-0.28208		8.62088	-0.47269
8.91085	-0.1365		9.09994	-0.71196		8.80869	-0.6995		8.2212	-0.33148
8.22325	-0.19657		8.25324	-0.14558		9.41752	-0.42344		9.44744	-0.39634
9.52486	-0.12201		9.2344	-0.08451		8.71858	0.688903		8.4221	0.450661
4.49246	-0.00931		4.69507	-0.34068		3.12334	1.5658		4.63641	1.58977
7.68606	-0.0722		7.62037	-0.19173		8.36887	0.26477		8.64136	0.522586
7.07638	-0.92266		7.13056	-0.56085		9.1201	0.04099		9.17158	-0.22327
9.03684	-0.54083		8.75394	-0.58357		10.1004	-0.45723		9.60197	-0.76818
6.18433	-0.61607		6.33693	-1.21533		10.4634	-0.64407		10.069	-0.70543
10.0024	0.198277		10.2228	0.457609		8.65867	-0.32005		8.37492	-0.19395
11.8534	-0.27107		11.0854	-0.21215		12.5414	-0.69896		11.8184	-0.53689
9.89128	-0.408		9.6347	-0.33923		12.4181	-0.85572		11.8774	-0.94279
10.9935	-0.16589		10.6599	-0.997		4.72373	0.254873		4.2558	-0.02576
6.69093	0.644873		0.134506	-0.31231		2.56725	-0.48443		1.15787	0.156733
7.90455	0.193527		4.3421	0.96598		9.69057	-0.2352		9.5233	-0.05335
10.7682	-0.58769		10.2003	-1.331		8.95432	-0.03235		9.00569	0.362989
8.29023	-0.21362		8.52058	-0.6227		6.85442	2.43344		8.18606	1.58462
8.98438	-0.13344		8.72382	-0.36175		8.28655	-0.23121		8.2572	-0.08193
7.67297	0.113616		7.72296	-1.00094		10.7778	-0.5639		10.3889	-0.23795
8.31738	-0.16197		8.4177	0.035957		9.96051	-0.22207		9.8093	-0.3231
8.84064	-0.08649		8.85575	0.822631		5.97484	1.3084		6.7802	0.998836
7.24605	-0.51108		6.7824	-0.8056		8.07837	-0.27405		7.36113	-0.4689
7.97228	-0.22009		8.10324	-0.34374		6.76003	0.339696		7.40015	0.5808
8.53936	0.399302		8.06666	0.912172		8.9088	-0.0448		8.9622	-0.24968
8.48499	0.114175		8.21329	0.732388		12.1405	-0.914		11.1422	-0.76627
10.0197	-0.36009		10.0574	-0.34365		2.44628	-0.05047		2.06444	0.733285
8.74028	-0.35896		8.46049	0.460934		11.7008	-0.06476		11.3344	-0.28517
9.63899	-0.32389		9.15309	-0.0963		8.78426	1.98943		9.83827	0.248289
8.77174	-0.04141		8.72133	-0.73839		11.5844	0.256627		11.3332	-0.6484
4.9511	-1.01612		6.20593	0.897163		9.85962	-0.2413		10.0264	-0.52106
8.87669	0.257661		9.72452	1.17605		8.20504	0.092027		7.8465	-0.02763
10.6108	0.891978		11.5495	1.92956		5.24308	0.155007		5.52536	1.05574
5.2222	-0.26387		5.7654	2.38807		10.1326	-0.18927		10.2869	-0.25224
11.1912	-0.03048		10.7443	0.404953		6.41573	0.436544		7.004	0.649454
11.4965	-0.06727		10.4734	-0.1077		4.21431	0.356709		5.94546	1.38539
8.50061	-0.50468		8.67419	0.390756		9.89241	0.928297		11.9457	0.749809
10.7088	0.073548		10.0278	2.063		5.91828	0.038758		8.05679	0.166717
9.22344	0.774433		9.21147	2.02654		7.42798	0.284353		7.93447	0.812563
9.28473	-0.42372		9.03171	0.43461		10.2014	-0.18172		9.88342	-0.13462
3.52717	2.58319		5.10884	2.70299		10.2753	-0.18832		10.0635	0.199248
8.24284	-0.09195		8.05088	0.573472		9.72114	-0.09638		9.47559	-0.02672
9.38439	0.127768		8.46464	1.27287		11.0346	-0.15799		10.9017	-0.24714
8.01571	0.077432		7.4187	-1.14093		12.2418	-0.22954		11.8044	-0.41631
4.92162	0.253601		5.47859	0.620644		2.02984	-0.58883		2.48235	0.883288
12.2398	-0.83415		11.5132	-1.249		9.6846	-0.24204		9.13656	-0.20001
12.2967	-0.5903		11.2831	-1.29688		10.1276	0.256492		9.52128	0.218833
12.314	-0.20017		11.0515	-0.15106		8.51966	0.165178		7.89157	0.34753
9.43972	-0.32092		9.07032	0.531135		10.9933	-0.98086		10.7917	-0.82789
8.6799	-0.56759		8.48654	0.322259		8.66417	0.053291		8.88387	0.310817
8.34946	-0.30783		7.86458	0.288288		11.7812	-0.88053		11.186	-0.99399
7.66475	0.906017		7.60598	1.41898		11.2485	-0.37407		11.0674	-0.2682
10.4573	0.079616		9.25875	1.82622		9.12707	1.23068		9.92784	1.63128
11.6851	-0.30576		10.6789	0.953131		10.9468	-0.32851		11.0762	-0.47963
10.7304	-0.08467		9.56349	1.97166		9.80465	-0.48925		9.022	-0.41885
8.27268	-0.54978		8.01172	0.03277		9.22483	0.066294		9.57362	-0.09562
8.26961	-0.27997		7.91925	0.844393		7.03464	0.345553		10.1328	-0.41836
9.00354	-0.27133		8.30279	-0.34764		8.33052	-0.48581		7.88287	-0.00545
11.7981	-0.05458		10.7386	0.29891		9.11351	0.547154		9.11072	0.325823
8.54278	-0.27324		8.12284	0.924998		9.81996	-0.5235		9.55017	-0.36592
7.71759	-0.65521		7.45117	0.323957		10.1784	-0.73964		10.0261	-0.66426
4.27285	-0.45434		4.22125	0.638311		9.0014	0.336582		9.72042	0.351506
7.63806	0.778647		7.71608	1.3263		8.20313	1.54149		9.30454	1.0235
8.0693	-0.2209		7.60072	0.84545		8.85806	0.163615		9.0873	0.455565
8.51769	-0.07554		8.20829	0.675602		10.0778	0.142788		9.42144	0.497376
10.3759	-0.26675		9.4123	-0.03267		7.53827	0.466737		7.62235	0.96772
7.70295	0.114956		7.181	1.84732		10.5666	-0.82976		10.5125	-0.71994
3.03509	0.484081		3.10534	1.74038		8.39144	0.667976		8.7507	0.413624
8.27404	0.516809		7.99676	0.788524		9.83488	0.629369		10.259	0.486669
8.22924	0.227659		7.76496	0.88127		7.26077	0.554234		7.6256	0.385877
7.19777	0.021617		7.26428	0.821857		8.48528	-0.00824		8.75054	-0.30181
9.62894	-0.35452		9.03613	1.13		11.6509	0.004071		11.8237	-0.71898
5.18648	-0.84396		4.79183	-0.01593		9.06416	-0.16704		9.26866	0.145
5.5068	0.872245		6.63986	2.27805		11.1764	-0.63604		10.3221	-0.82442
7.59453	0.18167		7.62701	0.827588		9.39493	-0.58494		9.66873	-0.29843
7.19654	0.535533		7.27531	1.27297		12.3178	-0.77835		11.5169	-0.59743
5.75901	-0.66296		5.95845	1.81725		8.7866	-0.38395		8.5344	-0.13997
9.14196	0.001967		8.49358	0.217298		5.69322	0.338527		6.81011	2.02644
10.1518	0.667064		10.7057	-0.31922		8.4029	0.408419		8.54758	0.295471
6.49566	1.02829		6.69535	2.3671		11.2746	-0.52767		11.4082	-0.53772
7.75495	0.200887		7.13165	0.80242		10.279	-0.14896		9.87939	-0.32386
10.3897	0.650398		10.0788	1.48973		5.75733	0.880092		6.17328	0.747161
5.14361	-0.38986		6.24191	1.16178		11.0265	-0.78778		10.7282	-0.662
8.99093	0.44896		9.75404	1.4673		8.6462	0.027255		8.50461	0.189273
11.0517	1.12524		11.8412	1.97168		9.04678	0.491857		9.06441	0.501965
5.53191	0.272029		6.4432	1.93632		10.5026	-0.24298		10.3475	0.191016
9.13478	0.551491		8.74726	1.87003		12.1843	0.376349		12.6771	0.140068
6.81053	0.018611		7.30195	0.670768		11.3051	0.458		11.7867	0.120554
10.5399	0.178293		10.3007	0.170858		8.23658	-0.0956		8.11961	0.06005
7.51879	0.03712		7.77063	-0.09833		8.34154	-0.14524		8.39108	-0.13635
9.86049	-0.48642		9.27483	-0.02843		9.39512	-0.10559		9.33047	-0.33469
8.91455	-0.02938		8.77521	-1.17615		9.6407	-0.8787		9.05455	-0.50438
7.91013	0.483499		7.75015	-0.001		9.69928	-0.67429		8.93128	-0.40146
8.22158	0.5283		8.63335	0.499072		11.6381	-0.41259		11.2601	-0.35738
9.78716	0.226617		9.66118	0.056724		9.83351	0.185119		9.83771	0.2382
6.99451	-0.02428		7.58047	0.744586		8.60533	-0.24474		8.17112	0.125916
8.23005	-0.01898		8.17024	0.135398		6.67296	-0.49282		6.34847	0.23245
10.196	-0.20009		10.1296	-1.41658		11.3894	-0.0928		11.0428	-0.25811
8.46037	0.252939		7.6408	2.53362		11.0969	-0.4135		10.916	-0.4479
8.28922	-0.23749		8.60749	-0.5698		11.7397	-0.31873		11.0293	-0.11451
9.50207	-0.61155		8.96647	-1.43799		9.49836	-0.03081		9.413	0.329657
6.71214	-1.11121		5.47705	-1.96122		9.63033	-0.36111		8.94697	-1.01761
7.307	0.253685		7.37793	-0.55108		8.93841	-0.09555		8.3494	0.102232
9.95287	0.362029		10.0898	0.226725		7.7645	-0.19908		7.77777	-0.39939
9.54147	0.294104		9.43311	-0.03013		10.1143	0.745746		10.3641	-0.12759
7.55062	-0.24535		8.06098	-0.10419		7.78529	-0.40452		7.75737	-0.28396
6.62749	-0.10349		6.70598	-0.48948		12.6073	-0.32218		12.3234	-0.54378
8.15166	0.463881		8.36729	0.629784		10.6486	-0.28773		10.7584	-0.14653
8.00788	-0.32211		8.04447	-0.27086		10.6952	-0.91138		10.329	-0.85553
8.79844	-0.07665		8.93772	-0.21697		8.57404	2.74391		9.0203	1.89309
8.99046	-0.1705		9.11449	-0.32752		8.53013	-0.18948		8.43121	-0.29347
10.2348	-0.54722		9.81114	-1.08955		8.83715	0.37624		9.39294	0.670879
11.0726	-0.10313		11.188	0.327732		11.0539	-0.78274		10.4138	-0.52882
10.4089	0.255521		10.2697	0.329687		2.54858	1.02658		3.34951	0.324588
8.7045	-0.03642		9.13303	0.0406		7.90473	-0.07961		7.90504	0.092015
9.0869	-0.0084		8.9223	-0.63749		7.53503	0.11017		7.39838	0.25078
10.253	0.220455		9.80638	-0.24521		8.18756	0.155307		8.45949	-0.15144
10.1896	0.629919		10.2013	-0.09986		10.1741	-0.1384		9.76554	-0.23449
10.4055	-0.19614		10.208	-0.47059		9.96684	-0.37169		9.50858	-0.52157
9.93161	-0.25074		9.60741	-1.21992		6.073	-0.13433		6.89143	0.492316
9.40408	-0.51634		9.35762	-0.17196		10.5636	0.781224		10.6244	0.452962
8.46796	-0.40908		7.91564	-0.62391		9.12513	-0.25129		8.73327	-0.41792
9.34148	-0.80078		8.87998	-0.58307		9.41549	-0.74564		8.84822	-0.64096
10.8624	0.323727		10.5979	-0.21655		8.38033	0.233401		8.54777	0.026297
7.81597	-0.02108		8.17109	-0.09209		6.27312	1.52567		6.90591	1.25933
8.27794	0.067226		8.57437	0.028416		10.9915	0.084732		11.0539	0.037981
8.83135	0.083794		8.74575	-0.00046		9.6944	-0.13243		9.74019	0.02395
8.09591	-0.58396		7.72555	-0.94703		7.31345	0.653521		8.04873	1.15189
8.79832	1.10128		8.9901	1.55208		13.7914	-0.88736		12.8203	-0.71288
10.3545	-0.15702		9.78837	0.53821		10.7001	-0.60938		10.4203	-0.43769
8.94559	-0.65338		8.76563	-0.9834		7.48481	-0.2399		7.21789	-0.17688
9.18707	-0.11189		9.04476	-0.86949		8.61981	0.199432		8.76605	-0.07551
7.43634	0.412884		7.71583	-0.19492		7.54241	-0.25235		7.39835	-0.0008
6.79525	-0.03385		7.09937	-0.23204		5.88099	0.165127		6.38962	0.530319
6.88129	0.279286		7.31197	0.453201		11.7599	-0.34489		11.4056	0.531621
8.76042	0.19938		8.71248	-0.26526		9.65868	0.255487		9.91154	0.703343
4.83795	-0.35217		5.64449	1.27436		6.13585	0.683141		6.58186	1.23047
9.79692	1.1586		10.7321	1.95444		8.45892	-0.28147		8.20886	-0.4408
5.9282	1.1572		6.18091	0.72159		7.4607	-0.60992		6.86955	1.24798
7.34452	-0.07325		7.51351	0.11145		11.5951	-0.54097		11.1428	0.480492
7.91396	0.224933		8.38241	0.342935		10.1521	-0.28352		10.1664	-0.4641
8.75255	-0.12009		8.31417	1.00666		6.71562	-0.29793		6.31735	-0.08934
7.66551	-0.38328		7.75568	-0.28142		8.8022	0.165636		8.88321	0.074641
2.94701	0.087032		3.59819	0.989127		10.0894	0.298998		10.2401	1.22308
10.6366	-0.34196		10.2172	-0.54368		9.73172	0.10738		9.71036	0.005429
8.61128	-0.1124		8.23368	-0.97457		9.05766	0.093849		9.25212	0.003653
9.64507	0.692167		9.10013	0.199605		11.3707	-0.33035		11.0816	-0.46717
6.93286	0.013619		7.59504	-0.07951		12.6432	-0.62029		12.4847	-0.58719
10.5667	-0.62035		10.1208	-1.01074		9.57038	0.057799		9.37682	-0.00131
8.82905	-0.3403		8.91946	-0.45718		13.9927	-0.8287		13.0989	-0.5672
10.2408	-0.32699		10.1686	0.026774		5.57137	-0.60726		5.1775	0.211562
10.621	0.00728		10.1465	-0.8635		9.89443	-0.77033		9.66707	-1.12703
8.99775	-0.07463		9.31502	-0.15637		9.4523	0.11483		9.5754	0.263984
8.61042	0.064506		8.85384	0.434928		3.60577	-0.74782		3.41816	-1.00928
8.84642	-0.6627		8.64603	-0.63089		11.0121	0.652153		10.641	-0.63255
8.081	0.04035		8.56493	0.547295		4.97408	0.844869		5.1465	0.250249
9.30315	-0.29684		9.27434	-0.27231		8.17806	-0.08681		7.82969	0.232981
9.86165	-0.36323		10.0026	-0.37855		10.1597	0.065793		9.74641	-0.245
10.5254	0.105133		10.7868	-0.1389		9.30142	0.092408		9.49773	-0.07158
7.48881	-0.53942		7.68291	-0.86997		9.83421	-0.27395		9.84893	0.041228
8.79168	-0.21108		8.33217	-1.0235		11.2998	-0.43453		10.8934	-0.6829
8.10059	-0.09831		8.51601	-0.44845		8.57259	-0.03826		8.88625	0.06154
9.25448	-0.19899		9.12552	-0.82426		11.9993	-0.07644		12.076	-0.49416
11.9953	-0.31191		11.4213	-1.11595		9.96484	-0.048		9.57971	-0.25959
11.3418	1.22764		11.7981	-0.09711		8.50766	0.349364		9.48696	1.08115
11.3113	1.11274		11.6865	0.012187		9.49438	0.069564		9.80608	0.267792
4.45199	-0.39237		3.65482	-0.59806		9.81596	-0.24463		9.97697	-0.19301
14.2409	0.49217		13.6368	0.690954		2.73778	0.033758		2.35751	0.181436
11.4118	-0.39868		10.9979	-1.17202		12.3228	-0.23844		12.0178	-0.3761
9.25141	-0.33423		8.95913	-0.56877		7.57426	-0.00055		7.72545	-0.31925
9.66689	-0.15399		9.3219	0.86232		12.6105	-0.77219		12.138	-0.79853
10.2747	0.500968		10.6807	1.058		10.0044	0.095719		9.98222	-0.21955
8.87321	0.4889		9.81406	0.454073		9.89373	-0.2659		9.64324	-0.12373
9.52996	0.127353		9.78231	0.058182		7.62682	1.00879		8.84459	0.106293
8.63391	-0.35833		8.43101	-0.39536		4.99698	-0.44413		4.78587	-0.2313
12.0015	-0.3507		11.5488	-0.9054		10.7201	-0.85961		10.2814	-0.88715
9.65826	-0.01608		8.89101	0.199767		12.4155	-0.77415		12.1098	-1.15217
9.30083	-0.38903		9.18867	-0.54725		9.73625	-0.41401		9.76258	-0.38489
8.1067	0.337364		8.11516	0.416926		9.97904	1.10259		12.0297	0.825226
8.23688	0.489599		8.80877	-0.43634		5.70775	-6.4e-05		7.63158	0.308503
9.03821	0.043164		8.60042	1.62399		10.0139	0.124958		10.4841	-0.10862
9.87924	-0.42991		9.37053	-1.31842		9.66671	-0.31518		10.5761	-0.1304
8.53935	-0.2215		8.3996	-0.19442		8.25716	0.977305		8.55994	0.450747
8.08519	-0.0156		8.44763	0.395677		4.57696	3.30283		6.69665	2.67773
9.87659	-0.29413		9.76505	-0.71231		7.83586	0.755248		8.27059	0.70606
8.4344	-0.5914		8.29377	-0.44357		8.11485	0.354274		8.35301	0.178766
11.7386	0.005838		11.3367	0.208582		7.3921	-0.16569		7.48371	0.042323
6.27327	0.292628		7.02258	1.99618		9.1256	0.269555		9.31986	0.619505
9.98055	1.33674		10.7624	1.92832		9.60961	-0.21439		9.43829	-0.40362
4.52972	0.481718		4.81094	0.86619		10.6116	-0.7464		10.3666	-0.35324
9.12993	-0.44043		8.24336	-0.77103		10.4347	0.613607		10.3898	-0.15305
9.62794	-0.00889		9.4073	-0.78025		8.75143	-0.50692		8.31282	0.198825
7.87104	0.232634		8.35303	0.054825		7.42028	0.007029		7.47286	0.610103
8.32449	-0.3401		8.32976	-0.55673		9.26222	-0.98037		9.14574	-0.90655
8.31162	-0.24805		8.7027	-0.12988		10.1816	-0.4258		9.53288	-0.45834
10.7658	-0.21953		10.6548	-0.35946		12.2599	-0.74106		11.8093	-0.68449
9.45121	0.148874		8.98235	-0.46377		11.2938	0.052335		11.0608	0.043163
6.98499	0.482686		7.18913	0.708287		8.6101	0.229382		8.8829	0.465645
8.42771	-0.21721		8.32117	-0.11184		3.22461	0.079081		3.72478	1.48561
8.84609	0.196912		8.80205	0.285827		2.67338	0.92761		3.21628	1.63436
9.2943	0.235509		9.10834	0.358582		5.11735	0.628414		5.98381	1.00055
8.88783	-0.08973		8.56912	-0.63159		8.63447	0.529711		8.28662	-0.0625
8.94889	0.124551		9.45563	0.263669		7.45724	0.016119		7.46619	0.276018
5.99301	0.612891		6.39663	0.840495		14.6252	-0.89332		13.7504	-0.53443
7.77567	0.269832		7.36956	2.29585		10.9181	-0.23827		10.7886	-0.36469
11.825	-0.16974		11.5788	-0.52403		9.16938	-0.04989		9.34895	0.003332
7.8678	0.287695		8.11041	0.279856		9.0265	0.124292		9.27986	-0.04792
13.615	-0.15139		12.8341	-0.93015		8.25666	-0.45685		8.36095	-0.80395
7.36694	0.245397		7.50133	0.182524		10.4669	1.3747		10.9514	1.14236
9.43607	-1.2644		8.27367	0.184305		12.1615	0.995729		12.0892	1.17612
14.471	-0.41527		13.7174	-0.72584		4.29387	1.008		5.06776	0.890304
7.71059	0.336294		8.33636	0.359288		8.81254	-0.48569		8.95274	0.545222
8.3078	0.411195		8.42654	0.339929		5.03756	0.057559		6.06036	0.546199
10.9504	0.047911		9.84092	1.29315		3.11829	-0.19393		4.03503	0.273929
8.67336	-0.507		8.6997	0.110151		7.57667	0.648118		8.11287	0.969945
9.57138	-0.3067		9.48483	-0.52517		7.57669	-0.34424		8.08819	0.721756
7.81668	0.35195		8.96339	-0.20713		8.1542	0.124285		8.51304	1.31687
8.56071	-0.0478		8.44824	-0.40676		9.78025	-0.08673		9.83383	2.37945
8.01038	-0.36696		7.99851	-0.66973		5.58376	-1.82431		4.50481	2.41757
10.8397	-0.13185		10.6004	-0.33756		7.80716	0.767083		9.04192	0.845834
11.1282	-0.3285		10.7766	-0.8982		7.70116	0.885427		7.89187	0.714506
3.02635	-1.25672		2.86785	-1.60907		3.04673	2.07347		3.81772	2.44672
9.23272	-0.17326		8.70321	-0.63245		7.21177	0.80051		8.35014	0.954118
10.7085	-0.18061		10.1232	0.404223		7.84029	-0.59014		7.48977	-0.55054
11.6133	-0.54357		11.0183	-1.0937		2.91174	-0.01991		3.70624	0.580839
8.80587	-0.00202		8.79072	-0.69863		10.2026	0.457969		10.7375	0.428998
4.06767	-0.32067		4.13421	0.973687		6.89257	1.44092		7.97524	1.08998
4.1894	1.15824		6.35617	1.25811		4.1381	1.85452		5.54018	1.82576
5.75521	2.2642		7.97158	2.08862		3.32645	2.24354		4.99841	1.90935
9.48385	-0.37126		9.18467	-1.09678		3.90205	-0.08167		4.13584	0.94937
8.73863	0.231464		7.92492	1.71184		9.80334	-0.33022		9.72606	-0.29241
9.02047	0.865412		9.10966	0.377967		9.22295	-0.15366		9.6738	0.558667
3.96658	2.0154		4.40482	0.432456		9.74955	-1.22907		9.16823	0.534729
9.63792	-0.01456		9.75232	0.125985		7.49595	0.120723		7.72694	-0.08302
9.65908	-0.26719		9.2985	-0.25084		13.5492	-0.64595		13.078	-0.28204
8.08235	-0.09828		7.80386	0.908709		10.2222	-0.07577		10.1917	0.053258
6.86037	-0.42195		6.96241	-0.37123		7.72294	-0.44592		8.31267	0.402973
8.41392	0.017725		8.40509	1.40582		6.72442	0.436264		6.45805	0.824069
9.79698	-0.34839		9.38875	-1.21586		4.52616	0.180345		5.12838	-0.18995
2.41427	-0.14586		1.85675	0.243201		7.90358	1.41019		9.50078	1.30231
8.30807	-0.17249		7.60575	-0.04833		7.61062	-0.24823		7.36208	0.300884
8.19806	-0.26276		7.82002	-0.08891		9.6319	-0.54733		9.19013	-0.45904
8.58269	-0.51478		8.62944	-0.81589		12.9968	-0.4395		12.6234	-0.51617
3.06244	0.624177		2.39923	0.743201		10.7859	-0.53717		10.4392	-0.54235
13.6697	-0.29587		12.9406	-1.39383		8.39772	-0.19995		8.38383	0.236331
8.14	-0.21315		8.27262	-0.48892		9.62507	0.191041		9.28807	-0.02718
9.71138	-0.26547		9.50581	1.07881		9.29121	-0.13083		9.18268	-0.3362
8.13045	0.20401		8.71616	0.057705		5.7734	-0.34983		6.14494	0.216822
9.02981	-0.11913		8.81422	0.258937		11.0158	-0.37273		10.9381	-0.28552
7.99544	0.104453		7.62739	0.293382		7.06552	-0.05793		7.13117	0.145471
8.63415	-0.30945		8.1457	-0.44596		8.67154	-0.31111		8.37101	-0.48023
7.66811	-0.22765		7.95537	0.707437		12.5971	-0.49733		12.5263	-0.62579
10.6189	-0.16734		10.5254	-0.74977		9.57407	-0.29472		9.39175	-0.25213
8.08097	-0.09291		7.91774	-1.28363		9.731	-0.79781		9.21078	-0.66224
11.8014	-0.56999		11.1039	-1.46498		9.88229	-0.13384		9.5524	0.165211
9.37808	-0.28708		9.01406	0.217043		3.64004	0.490206		3.95978	1.18052
11.4083	-0.19023		9.79436	1.17851		7.63606	-0.22904		7.50287	0.387309
10.4337	0.054015		8.90979	1.07805		10.7223	0.121633		10.6633	0.129019
9.98598	0.140395		9.97278	0.158989		8.65378	0.974121		8.87419	0.689058
8.09309	0.117235		8.27559	-0.31947		9.20656	-0.13796		8.97553	-0.19622
8.36576	0.460494		8.13237	1.70599		7.20702	0.735892		7.21094	0.160671
4.88088	-0.31682		5.22029	0.112305		11.5559	-0.28781		11.3714	-0.49703
7.31808	-0.14516		7.8406	-0.06813		9.70988	0.062647		9.07227	0.46299
7.37058	-0.28946		7.55397	0.371832		8.66933	-0.10072		8.92756	0.149101
8.49819	-0.6619		8.0899	-0.63673		7.77981	0.011509		7.65979	-0.09379
8.4048	0.186323		8.15489	0.498664		10.0281	-0.3392		9.88566	-0.22069
8.63686	0.30934		8.323	1.72037		9.69314	-0.31707		9.20761	0.130811
8.73108	-0.09298		8.45636	0.159341		8.96166	0.367992		9.05359	0.253305
13.2505	-0.79778		12.2008	-1.30935		8.84326	-0.06018		9.2219	0.186769
8.10693	-0.55763		7.55318	-0.31096		11.0895	0.002394		11.3766	0.29498
9.40335	-0.54368		9.10382	-0.19515		9.34283	-0.45048		9.24297	-0.64714
13.4269	-0.68685		12.7249	-1.47833		6.8808	-0.24207		6.9291	0.100906
7.60174	-0.37736		7.69357	-1.22434		9.46163	-0.27887		9.19148	-0.16981
11.2402	0.588356		11.2823	0.394117		8.93492	0.075501		8.95432	0.020463
6.93426	0.709122		7.185	1.60739		9.26366	1.07795		9.48472	-0.14634
11.1362	-0.10926		10.7111	-0.80246		7.49702	0.642735		7.91174	0.419462
9.83335	0.108164		9.56972	0.262575		11.6543	-0.23231		11.4976	-0.52581
11.2802	-0.11126		11.1898	-0.02686		11.18	-0.1771		10.9966	-0.32676
9.41525	-0.23776		9.04303	-0.6297		3.50753	2.20585		4.51237	1.45275
7.73616	-0.10617		7.96206	0.085822		6.10128	0.451185		6.27748	0.065027
8.23077	-0.1192		8.16929	-0.09503		10.6414	0.095332		10.7643	0.136437
5.87957	0.265652		6.62244	0.560255		12.3369	0.047818		12.2242	-0.13136
7.50465	-0.07937		7.46355	-0.41008		9.90354	-0.26402		9.79951	-0.63453
9.1729	-0.28825		8.68159	0.969245		11.5013	0.181656		11.2337	-0.06969
10.5865	0.089749		10.0641	1.22049		9.22688	0.11103		9.27553	0.16131
10.256	-0.32695		9.93543	-0.92882		9.95903	0.299789		10.3309	0.169391
8.90361	-0.39386		8.59652	0.494075		8.99407	0.104028		8.83011	-0.00635
3.8721	-1.66182		4.23584	-1.1141		12.2025	-0.38707		12.126	-0.5273
9.18332	0.09638		8.89255	-0.02115		6.11747	0.229857		6.8049	-0.1736
8.19669	-0.65996		8.13553	-0.25878		8.178	-0.3341		8.0558	-0.20759
7.95961	-0.2223		7.62504	-0.21545		8.11208	0.192602		3.86692	1.74271
12.4796	-0.53671		11.6907	-1.39393		9.58137	0.883617		9.81884	0.163616
8.5933	-0.12955		8.9868	-0.76378		9.8004	-0.3087		9.4076	-0.07505
8.65761	0.233299		8.65851	0.194559		13.7635	-0.80273		13.2111	-0.62917
8.85978	0.128037		8.46034	-0.22175		5.14712	-0.98444		4.39736	0.393723
8.3523	0.549096		7.98919	1.14359		7.29331	1.63988		7.2006	0.237855
9.59509	-0.50901		8.72392	0.414334		9.24302	1.28391		9.30468	0.00511
7.08981	0.051117		6.70187	0.072352		10.0688	-0.13427		9.78692	0.028323
8.47432	0.338944		8.33762	0.965338		8.3658	0.432072		8.23476	0.250651
7.45991	0.192322		7.39226	0.384971		6.88156	1.13589		6.63279	2.31486
11.1442	-0.18906		10.6469	-0.2604		3.8495	2.00868		4.81633	2.39862
7.94605	0.423665		7.92664	-0.00934		9.29562	-0.05678		9.23012	0.172621
11.6128	0.214878		11.3352	0.010665		8.01113	1.04589		8.31154	1.0666
7.84452	-0.46211		7.91518	-0.64965		7.58273	1.36003		8.35998	0.483338
9.39705	-0.08104		9.47816	0.447286		9.72143	0.82444		10.4533	0.487915
8.66274	0.074021		9.0069	0.03664		3.78106	1.97133		5.00318	0.76738
10.6652	0.160245		10.524	-0.46696		8.48127	-0.12475		8.65797	0.386854
8.27801	0.416417		8.32734	1.21789		6.19392	-0.03068		6.6649	0.223685
7.10962	0.07373		7.12179	0.227346		7.30768	-0.12171		7.37499	0.033239
8.52634	0.366628		8.55473	1.27658		12.1318	-0.33322		11.9385	-0.68831
9.65565	-0.39515		9.1596	0.756516		9.55771	-0.74684		9.37741	-0.4613
7.35523	0.129169		7.06751	-0.57099		10.4245	-0.88371		9.87976	-0.99555
8.88393	-0.35615		8.78196	-0.62292		9.59165	-0.46189		9.3393	-0.32175
8.55541	0.059153		8.91263	-0.24168		4.70472	-0.21181		4.02746	0.167694
11.1028	-0.52582		10.4682	-0.96211		10.8554	0.124268		10.9516	0.280674
11.6514	-0.00325		11.6255	-0.00014		8.19982	0.577804		8.49536	0.576053
8.05745	-0.2046		7.94189	0.167039		5.49812	-0.47382		5.41679	0.838595
8.17202	-0.0458		8.41666	0.167041		9.23287	0.070519		9.12411	0.196554
12.7394	-0.46781		12.3433	-1.09322		9.38234	0.51709		9.9706	0.362537
6.54042	0.45792		7.54294	2.06484		7.83211	-0.00511		8.03175	0.33428
10.3019	-0.51831		9.65857	0.140507		9.74215	-0.03878		9.55933	0.248412
7.39061	0.356881		7.68625	0.319751		9.10128	0.219888		9.19307	0.060373
6.5388	0.2153		6.66468	0.094186		8.57109	-0.35446		8.15724	-0.12517
9.2915	-0.40792		9.22094	-0.17927		6.58281	1.58131		6.38243	1.49281
7.14234	-0.11757		7.05923	0.263196		9.79279	0.610667		9.95041	0.346665
9.83373	-0.00425		9.89177	0.26265		8.02225	3.352		9.61496	1.41361
11.6962	-0.03731		10.714	1.33995		8.95952	-0.47738		8.84134	-0.47237
10.4614	0.201978		9.89696	0.584054		7.30502	0.402669		7.44835	0.895249
7.25031	0.152904		7.14191	-0.62387		8.50591	-0.17189		8.10805	-0.36272
7.78703	-0.56244		7.66482	-0.15844		9.92219	-0.13945		9.78974	-0.16134
9.54189	0.224557		9.65458	-0.35694		10.9002	-0.33414		10.7853	-0.27682
8.59968	-0.29784		8.22772	-0.18639		12.1137	-0.48642		11.6062	-0.44738
8.16863	-0.59667		8.23315	-0.39554		13.8436	-1.0496		12.727	-1.00726
10.1333	0.231483		10.1838	-0.80753		5.00288	1.13711		5.8619	0.745057
9.7679	-0.02301		8.83676	1.40456		9.63222	0.048198		9.45191	-0.08981
9.27521	0.114234		9.25709	0.571953		8.33446	-0.26502		8.42039	-0.02642
9.05859	0.302979		8.78818	-0.20645		8.13154	-0.04649		7.99334	-0.42022
8.08921	0.106515		8.22713	-0.36932		9.08677	-0.07675		8.9242	-0.08678
5.58794	0.094079		7.32815	0.087983		9.02199	0.450069		9.21107	0.340381
8.84914	-0.28971		8.9872	-0.69958		10.5915	-0.20067		10.4998	-0.02832
3.747	0.617971		3.52881	-0.31956		9.95466	-0.47792		9.75572	-0.49359
13.3267	-0.49046		12.7318	-1.57435		11.8776	-0.30476		11.691	-0.50299
6.86942	1.40699		7.39214	1.00412		7.90257	0.251784		7.93116	0.5561
9.82734	-0.10826		9.4313	-0.28406		13.9474	-0.7987		13.3132	-0.46708
7.57258	-0.20797		7.58586	0.546606		7.97401	-0.32431		7.85876	0.308858
9.62243	0.74009		9.70676	0.656229		9.6853	0.178152		9.92169	0.096044
8.03319	0.487077		8.42445	0.041056		2.42322	0.427291		2.50186	0.205518
9.48008	-0.49643		9.17774	-0.83821		8.80571	0.314148		8.89214	0.275144
7.63607	-0.13277		7.77094	-0.26139		9.26593	-0.22745		9.27245	0.114706
8.31754	1.1056		8.75813	0.158085		8.97606	-0.3544		8.73349	-0.49993
5.96672	0.710308		6.15531	0.979235		6.75163	0.114973		7.50662	0.338571
2.85461	0.931787		3.20105	2.19484		7.59605	0.175195		7.9128	0.182852
7.40068	0.132613		7.95113	-0.05119		9.23163	0.334713		9.27021	0.24523
8.98737	-0.03355		8.42919	0.914506		8.01827	0.633839		7.6541	1.27404
6.26224	1.16009		6.89533	0.07105		8.58189	0.296336		8.7803	0.459903
8.14567	0.368198		8.32759	0.106561		15.1025	-0.80232		14.4216	-0.56738
2.88702	0.799643		4.92777	0.741395		4.57274	-0.09125		4.34874	-0.77521
9.96878	0.499068		9.73344	1.35925		10.5027	-0.24269		10.2119	-0.17402
9.49459	0.344979		9.40578	1.34198		5.54407	5.1212		7.18313	1.29913
8.98268	0.025423		9.30798	0.09985		11.5271	-0.92435		11.5341	-0.81548
5.88253	0.626111		6.96961	0.550069		9.13164	-0.01112		9.09285	0.027856
9.05912	-0.88541		9.1223	1.78941		9.74071	-0.11753		7.86965	1.35166
5.17834	0.166896		6.03457	0.600726		10.2968	0.257068		11.4765	-0.12549
6.96379	0.218437		7.07536	0.780308		9.71946	-0.50382		9.13113	-0.52541
7.14572	0.151119		7.19609	0.252992		9.90298	0.071228		9.82742	0.022509
2.56013	1.0391		2.01409	1.70988		8.31025	-0.38659		8.62796	-0.18022
9.20498	0.195614		8.84952	0.952806		9.74668	-0.61258		9.48772	-0.59867
8.14912	0.099789		8.30432	0.149771		10.5822	-0.61047		10.4594	-0.52898
8.71421	0.20776		8.80855	1.07892		9.31071	-0.01714		9.39943	0.048966
8.70694	-0.44092		8.33147	-0.92499		7.84934	0.085058		7.78261	0.209274
8.67624	-0.22808		8.48006	-0.69557		9.07413	-0.33359		8.80381	-0.41639
7.62976	-0.13541		7.34366	-0.16921		10.1777	-0.10579		10.3965	-0.03224
8.74125	-0.19484		8.19876	0.557983		12.4878	-0.49531		12.2217	-0.65247
8.93291	1.10061		8.76393	2.35713		7.20346	1.2563		8.38921	0.886169
9.08442	0.258028		9.27692	0.36844		14.6818	-0.66866		13.638	-0.55348
8.49667	0.105658		8.02914	2.19282		4.73118	-0.28772		4.28792	0.078863
7.23609	0.161784		7.33464	1.78782		8.47103	-1.34481		7.43751	-1.22905
9.8928	0.013369		9.71697	0.465506		9.72293	-0.25733		9.75794	-0.3699
7.23084	-0.50666		6.60329	0.465981		10.6278	-1.06836		10.3072	-1.06255
10.7987	-0.56868		10.5628	-0.7673		8.13639	0.139695		8.11197	0.612385
13.1969	-0.63789		12.6538	-1.1437		10.8263	-0.44034		10.5482	-0.69747
10.222	0.123044		10.2419	0.013261		6.76427	1.37062		7.47221	1.10619
7.5348	-0.06571		7.54365	1.56173		9.45349	-0.02305		9.32597	-0.06652
9.58032	0.055684		8.95628	0.609369		9.77574	-0.2187		9.89764	-0.30703
8.85362	-0.0603		8.99106	0.647378		9.06242	-0.01475		9.16592	0.270126
9.72046	0.088825		9.77188	0.442172		10.7644	-0.76882		10.4549	-0.93942
11.535	-0.26277		11.1876	-0.81921		8.56979	0.154646		8.46293	0.243022
3.00445	-0.59318		3.34819	1.1672		7.9183	0.078034		7.72225	0.652862
8.54559	0.447968		8.42303	1.05834		5.52599	0.602583		6.14503	1.09691
7.86895	0.080668		7.59124	-0.60003		8.75098	0.866785		8.69253	0.524535
10.4199	0.255939		9.91065	0.096954		10.0475	-0.10124		9.88498	0.000112
9.99809	-0.10226		9.57611	0.471826		8.10612	-0.08763		7.91568	0.295245
9.00255	1.3453		9.43654	0.863292		9.44118	-0.08721		9.30279	-0.44493
8.30423	-0.44527		8.06357	1.33811		8.52208	-0.84093		8.4624	-0.81773
7.81271	0.527068		8.0766	-0.49933		9.10898	-0.25071		8.94182	-0.32222
13.0411	-0.3893		12.1136	-1.54074		4.96296	2.1656		6.87515	1.09816
5.88915	-0.54085		5.26658	1.28151		8.42609	-0.0943		8.29768	-0.05656
8.79473	-0.45477		8.53527	-0.32984		7.59805	-0.01854		7.81343	0.1511
9.35125	-0.55524		8.98094	0.15507		11.8908	-0.77203		11.5925	-0.69434
10.3049	0.133084		10.4682	0.039995		10.5648	-0.16705		10.5196	-0.10803
9.26184	-0.27435		9.43667	-0.52997		13.8699	-0.81058		13.3236	-0.7017
9.49716	-0.7161		9.31534	-1.00567		7.27907	-0.39072		7.03484	0.219759
10.9324	-0.44107		10.4389	-0.6775		9.63988	0.102025		9.93281	0.368093
10.3282	0.306241		9.99742	0.431315		4.944	0.086632		5.35761	1.19902
9.48881	0.334164		9.2715	-0.38766		9.38499	-0.1497		9.42967	0.223725
11.324	0.234728		10.2909	1.95573		8.72668	-0.73599		7.83708	-0.67055
7.48468	0.120859		7.21974	0.914816		9.88765	-0.44623		9.10976	-1.07513
10.6573	-0.49655		8.90316	0.322938		9.19063	-0.25612		9.40534	0.055081
6.85693	-0.08747		6.99318	0.301744		9.0901	-0.08895		9.08998	0.013612
7.42303	-0.40728		7.54915	-0.25692		9.2549	0.019272		9.19413	-0.26222
9.34549	-0.20391		8.85553	-0.84807		8.27627	-0.20045		8.13125	-0.44378
9.42193	2.204		10.7698	0.654458		7.707	-0.178		8.11313	0.509481
10.4816	0.490781		9.83155	0.707386		10.5597	0.408709		10.623	0.360433
10.7252	-0.147		10.6048	0.195128		7.98955	-0.14015		8.1691	-0.10407
8.15726	-0.48996		8.24587	-0.34522		8.49341	-0.1644		8.99725	-0.109
4.51287	0.659691		6.20013	-0.46092		8.52233	0.347739		7.71872	0.962593
10.095	0.25045		10.1592	0.432564		9.0791	-0.13435		9.04803	-0.28153
8.56107	0.184813		8.71633	-0.59046		6.93305	0.261177		7.09338	0.104032
9.15214	-0.73758		8.86239	-1.16527		10.1293	-0.28875		9.98743	-0.15576
11.3094	-0.25698		10.3766	1.14281		12.575	-0.90566		12.7698	0.243018
9.37028	0.660394		9.22429	1.21965		10.3681	-0.40464		9.80952	-0.41293
9.05696	0.8571		9.89502	1.07439		7.98985	0.683207		8.62337	0.566382
8.64317	0.440231		8.57398	1.44885		3.85993	1.12382		4.93853	0.377567
8.85305	-0.54688		8.91843	-0.58796		5.95781	-0.03111		6.15983	0.64475
8.74079	-0.31843		8.6102	-0.35307		8.8498	-0.52486		8.32588	-0.38736
9.23923	-0.50434		8.90306	-0.65867		10.3873	-0.34304		10.4621	-0.11401
5.84225	-0.12997		5.42408	0.616322		11.1293	-0.16095		11.0575	-0.31335
5.0917	3.36321		7.01973	3.15977		7.85836	0.511604		7.8286	0.448987
3.32051	0.574991		4.18899	3.10032		7.4276	0.756072		8.08952	1.01666
4.81471	2.02465		6.86272	3.10032		8.98402	-0.33981		8.91845	-0.09562
7.5632	-0.4483		7.36737	-0.29827		10.0405	-0.3682		9.54749	-0.48184
7.20622	0.056631		7.92315	0.419135		2.00436	-0.21839		1.59012	0.469541
8.71855	-0.54425		8.66362	-0.49684		8.2476	-0.24416		7.84159	-0.37672
8.25885	-0.32246		8.28288	0.532974		9.95819	-0.44216		9.74779	-0.45339
11.3609	-0.13435		10.8225	-0.32588		9.2341	-0.853		9.03592	0.374675
8.20338	0.041098		7.74798	-0.68751		9.4381	1.05139		9.88397	0.081154
7.76714	0.133895		7.97891	0.359585		10.2771	1.93568		11.1127	0.448293
10.0301	-0.59038		9.94335	-0.47741		9.6485	0.836731		10.3338	0.669299
9.60173	-0.30208		9.18659	0.845784		9.46673	-0.04825		9.37087	-0.03348
4.6833	0.01825		5.40289	0.865163		3.27412	2.19102		6.2351	3.32752
10.0928	0.161046		10.2142	0.148312		13.6951	-0.82794		12.937	-0.69424
6.41626	0.112125		6.71995	-0.05276		13.7113	-0.71794		12.8982	-0.44299
4.87846	-0.14173		5.0109	-0.16273		10.1669	-0.97804		9.409	-0.51028
9.9604	0.027212		9.48131	-0.10281		10.7366	-0.80498		10.198	-2.08043
7.26321	-0.64087		7.00092	0.438793		10.9603	-0.00811		10.6896	-0.35425
8.90966	-0.2095		8.95313	-0.33543		12.1158	0.407442		11.896	-0.03957
7.39321	0.612279		7.75522	2.02171		8.20261	-0.2367		8.17223	-0.14143
9.173	-0.41978		8.75943	-0.37503		9.84202	-0.34217		9.69035	-0.00416
13.1789	-0.39733		12.5047	-1.04223		12.3071	0.076618		12.2383	-0.05474
8.08451	0.214472		8.36744	0.964369		9.6769	0.458945		9.79805	-0.0553
10.6778	-0.16921		10.3187	-0.56333		9.97238	-0.18985		9.54159	-0.32535
12.507	0.335295		12.4395	0.08933		10.102	-0.37585		9.73111	-0.44923
10.1104	-0.1746		9.82943	-0.53793		7.18873	0.169168		7.459	-0.17909
4.70773	-0.61615		6.89333	0.455287		8.53049	-0.03485		8.39208	0.071023
5.11253	1.33475		7.09326	1.28439		9.77723	-0.36394		9.72461	-0.58696
2.1667	-0.07567		4.31968	0.487251		3.38979	1.36993		4.24592	1.7905
7.35254	0.089297		7.65167	-0.06038		10.8545	-0.52909		10.6971	-0.49721
8.56962	-0.21921		8.19213	-0.07294		9.84154	-0.0233		9.97963	-0.06738
12.7018	-0.41183		12.0076	-1.18879		12.4924	0.106896		11.9696	-0.21016
9.3144	-0.34246		8.96505	-0.6198		11.1347	-0.04754		10.8665	-0.11638
8.92697	0.334215		9.09305	0.780142		7.14719	1.05941		7.4247	1.32349
6.67457	0.944133		8.1445	3.18814		10.8436	0.169461		10.932	0.102946
8.25135	0.299687		8.44748	0.109518		15.6569	-0.51165		15.3829	-1.26491
9.39687	-0.11809		9.12403	-0.69478		2.80915	0.576065		2.48123	0.246779
10.1344	0.159593		9.81427	0.093437		2.64686	0.942989		3.46087	2.20607
9.86208	0.159844		10.0317	-0.32635		10.0123	0.823667		10.5157	0.845097
7.17589	-0.1676		6.95774	0.611776		8.70533	-0.3041		8.14045	-0.26371
6.46107	0.454519		6.93361	0.974166		7.81337	-0.18829		7.84262	0.172639
9.15207	-0.14659		8.69541	0.847214		8.44424	0.081481		8.69701	0.323751
6.22716	0.009237		7.30356	1.87827		8.64498	-0.07433		8.40073	-0.01744
13.5112	-0.62293		12.203	-1.11412		10.0906	-0.33954		9.70361	-0.20973
12.8984	-0.36048		12.34	-1.04709		9.54119	-0.66497		9.21688	-0.8716
11.6504	-0.32278		10.2446	0.208759		8.39228	-0.00287		8.52956	0.08801
8.07502	-0.16755		7.92228	0.38009		8.89184	-0.17872		8.75611	0.05438
6.83862	-0.60833		7.58595	0.709376		7.92824	-0.42346		7.85961	-0.33947
9.61089	0.048308		9.81663	-0.00297		10.0247	-0.31889		9.73974	-0.2407
8.73309	-0.05525		8.75676	0.173251		6.41902	-0.15147		6.67711	-0.04189
10.8861	-0.14811		10.5627	0.074203		9.66936	-0.25865		9.65563	-0.22688
3.33511	1.29795		3.92139	2.37248		8.70533	1.5696		9.05229	0.572931
9.05353	0.523858		9.44645	1.55024		10.0145	-0.19198		9.86592	-0.2313
7.21714	0.015758		7.90935	-0.20523		8.18088	-0.11843		8.20922	0.07502
8.84329	-0.4271		8.6383	-0.37037		6.74794	-0.11779		6.68534	0.454188
11.2582	0.010897		10.5354	0.184863		9.04175	-0.11773		8.71686	-0.22862
7.44919	0.499179		7.14493	2.2605		9.20664	0.150583		9.35755	0.346569
11.0016	0.425643		10.2774	0.960578		10.416	1.01732		11.2301	-0.287
8.22869	-0.55236		7.92867	-0.75539		6.94549	0.150572		6.97159	0.294943
10.1855	-0.13783		10.0705	-0.12488		5.67685	-0.08508		5.72649	0.484491
10.1076	-0.46632		9.64681	-0.04042		9.90163	-0.39555		9.49234	-0.76178
9.11689	-0.62247		8.39791	0.28875		8.88755	0.720664		9.40092	0.225012
10.0897	-0.35572		9.73817	-0.63399		11.0171	-0.60172		10.5067	-0.31221
9.41019	-0.36066		9.22787	0.411912		7.93691	0.190332		7.97457	-0.48061
9.87938	-0.22578		9.31474	0.838844		8.14995	1.66504		8.46794	1.40793
9.00437	-0.21433		9.18767	0.739255		9.52957	-0.60702		8.95898	-0.02889
6.6644	0.285192		6.8858	1.13807		5.03297	0.600324		5.27144	-0.20099
10.8803	-0.21219		10.6902	0.397625		10.8799	0.387204		10.8808	-0.0057
5.94891	-0.04378		6.52651	-0.53146		13.7233	-0.56237		12.8002	-0.74344
4.75471	1.01415		5.75022	0.329703		8.60463	1.10251		10.7977	-0.13817
8.8708	-0.57439		8.5197	-0.11206		11.856	1.65771		14.0873	0.538059
9.31656	0.231764		9.57642	0.24768		8.68589	0.217327		8.12653	0.237371
6.62663	0.861807		7.5829	1.18541		8.57284	-0.21951		8.38417	-0.05826
8.93449	0.987633		9.14582	2.37392		7.81918	-0.20714		7.12393	-0.21449
10.5654	-0.18901		9.37954	0.619179		8.84287	0.068421		8.38	-0.14121
10.0837	-0.41081		9.63186	-1.13744		10.4224	1.67553		12.0299	1.44899
6.06253	0.156324		5.28198	-0.96342		9.35951	-0.47941		9.03133	-0.25452
8.90808	-0.20288		8.15901	-0.9678		13.758	-0.82776		12.7023	-0.71026
9.59062	-0.38047		9.42096	-0.84889		6.78153	-0.11428		5.8658	0.34608
14.175	-0.509		13.4478	-1.22587		7.76582	-0.41136		7.59829	-0.05921
8.48124	0.212482		9.12243	0.418072		10.9419	0.00139		10.8488	0.011848
9.00079	-0.09557		8.16314	-0.69781		8.71479	-0.17856		8.65261	-0.24295
5.1216	0.38277		7.32992	0.376428		11.4533	1.46101		13.5912	0.595942
6.47467	0.723011		6.80964	1.46951		8.32833	0.999052		10.3968	0.026834
9.51171	0.015513		9.56635	0.182453		3.92456	1.76622		5.1015	1.04022
6.97987	-0.12179		7.80272	1.22449		8.24006	0.840868		8.89468	0.392572
3.0995	0.698307		4.4054	0.433611		9.06427	-0.55557		8.24495	-0.9799
7.07085	-0.09985		7.34352	-0.1331		8.44379	0.336802		8.26548	0.359925
8.6679	0.560204		8.45362	1.47718		6.56377	2.99383		7.87845	1.46316
7.11435	-0.04567		6.9296	-0.15703		6.53334	-0.17879		8.88093	-0.38308
9.39488	-0.79974		8.51727	-0.00591		2.7412	0.440053		2.74273	0.123174
9.32807	-0.47264		9.47534	-0.34226		8.6388	0.491143		8.79056	0.447879
7.48961	0.368235		7.55504	0.667521		9.22111	0.001116		9.24434	-0.14556
6.06583	0.315151		6.51806	1.78118		8.99525	0.22519		9.2753	0.432956
9.65571	-0.12977		9.22221	0.448841		8.03299	0.585205		8.54414	-0.0084
8.12145	-0.50794		7.85517	0.017748		6.14809	1.21351		5.60503	0.720597
8.46799	-0.00797		8.53312	-0.22083		5.82662	3.92945		6.82564	0.647965
8.57221	0.20764		8.60557	-0.06253		5.68846	1.15493		6.68283	0.406293
9.342	0.150176		9.18977	1.01652		10.8795	-0.67211		10.8684	-0.87891
7.64888	-0.02687		7.68521	-0.28211		10.9784	0.836481		10.8094	0.812232
8.13737	-0.41854		8.25147	0.327449		9.3329	-0.24104		9.35694	-0.13882
8.90979	0.025785		9.1954	0.003319		8.41706	-0.10092		8.28095	0.263818
9.18009	0.23417		8.57861	1.35628		7.78932	0.013064		7.96966	-0.02548
9.75425	-0.23436		9.57552	-0.54937		4.33869	3.20154		5.87084	1.53952
5.89724	-0.80499		5.84502	-0.82646		12.3266	0.050973		12.6059	-0.0577
10.7696	-0.31595		9.57907	1.36668		12.4525	-0.58532		12.1691	-0.75305
7.55577	0.20962		7.53007	1.60044		7.11404	0.085077		7.31951	-0.24574
8.34252	-0.27945		7.96087	-0.23024		8.90633	-0.67942		8.20828	-0.36126
6.46802	0.23703		6.66024	-0.00443		3.44934	0.625475		3.96474	0.374681
8.615	-0.29574		8.11705	0.102018		9.09215	-0.06062		8.72341	0.223807
9.13172	-0.53738		9.24381	-0.28385		3.2088	1.91373		5.21771	1.91975
10.8592	-0.20794		10.6613	-0.47477		6.12875	1.18719		6.88917	1.43352
2.12287	0.226628		2.51409	1.55788		8.39738	0.060713		8.94369	-0.52155
6.20505	0.961904		6.16164	2.7237		8.21267	1.97107		9.43065	1.61614
7.12078	0.124326		7.10662	1.95504		8.78203	-0.74984		8.65443	-0.42761
8.06419	0.631017		8.09616	1.60179		9.74807	-0.1136		9.63728	0.086653
6.35703	1.38304		6.89148	1.555		5.44016	0.260058		5.08038	-0.22175
6.62204	0.20783		6.11017	2.03579		7.90152	-0.64977		7.08144	-0.44082
2.30505	-0.35236		3.18155	0.348484		6.54331	-0.0756		6.30608	-0.31591
6.1625	-0.33522		6.94649	1.70843		8.04461	-0.24411		7.64855	-0.71494
4.41779	0.779616		4.46826	0.881263		8.85134	-0.07764		8.93626	0.186889
7.95013	-0.00557		8.09263	-0.52509		9.4384	-0.21176		9.23308	-0.55101
9.28831	-0.01077		9.01025	-0.40309		9.06653	-0.77289		8.79391	-0.70532
8.8232	-0.51574		8.39912	0.840618		8.89909	0.520154		9.04414	0.106625
1.77972	-1.025		1.35675	0.828163		9.33497	-0.85178		8.47316	-0.75017
7.59127	0.046911		7.57254	-0.2083		9.80492	-0.52391		9.44135	-0.79909
7.25378	0.694028		7.51074	0.837789		11.3678	-0.39202		11.2517	-0.49577
9.63808	-0.32519		9.68304	-0.73961		8.86212	-0.27652		8.61896	-0.25927
4.96761	1.74453		6.64372	1.75106		13.4971	-0.62195		12.7182	-0.60577
4.89074	1.3791		6.96871	2.81249		12.0612	-0.00842		11.8329	-0.83629
6.82552	0.813418		7.07452	1.5663		7.0711	1.26187		7.98858	1.25725
6.01047	-0.37281		6.3274	-1.00985		10.1587	-0.0678		9.95657	-0.22077
7.72532	0.514106		8.4578	0.606684		11.0267	-0.86077		10.8051	-0.88491
4.74727	0.674027		6.14001	0.613321		7.91772	-0.29127		7.81104	-0.06362
10.2122	-0.40052		10.1682	0.498998		9.39837	0.981834		9.97338	0.632732
9.35797	0.517687		8.80768	1.6247		9.45355	-0.73253		8.98778	-0.38733
9.4567	0.886898		9.36333	-0.85903		13.2135	-0.68107		12.793	-0.70804
9.14292	0.603641		8.55846	1.02824		9.37031	-0.50881		9.24945	-0.22104
10.0734	0.521053		10.0369	-0.07787		6.85296	0.339523		7.08077	0.364898
9.21702	0.90751		9.7247	0.93473		10.692	-0.10773		10.6992	0.811873
7.59607	1.53922		8.53688	1.56814		9.33417	-0.15116		9.35905	-0.22628
6.56304	0.274038		7.70164	-0.10952		8.49626	-0.21538		8.24597	0.048359
9.29529	0.444953		9.16971	1.53266		9.58455	0.11833		9.4925	-0.09688
5.58771	0.741212		5.93684	1.48056		8.26773	0.042954		8.14848	0.017438
4.97966	1.01248		5.42605	1.39691		8.51305	0.581748		8.85684	0.424142
3.63384	-0.5554		3.22971	0.667199		12.8271	-0.82802		12.2873	-0.56055
3.93012	0.06583		3.62198	1.65818		7.87834	-0.05405		8.00322	0.170711
3.21495	-0.25586		4.02761	0.125486		9.6784	-0.65894		9.07444	-0.12985
4.41927	0.604823		6.06878	0.563974		11.9862	-0.15599		11.4586	-0.30339
6.44331	0.187927		7.54014	0.023618		3.10503	0.183026		3.42006	0.876168
12.1386	0.00906		11.8345	-1.30446		10.1933	-0.01339		9.85734	-1.33793
5.27475	2.29321		7.0666	2.53791		6.59849	-0.49937		6.60951	-0.49855
6.83878	-0.36284		7.04375	-0.56819		8.13289	1.47511		10.1967	0.365429
3.68434	0.09776		4.6906	0.662968		5.84173	2.44408		6.67062	1.64939
8.16398	1.29332		8.38496	0.520999		8.68698	0.214877		9.09525	-0.11693
9.68781	-0.41654		9.95765	0.027029		7.65407	0.315852		8.05721	0.332771
7.21189	0.020531		7.44832	0.10837		8.2483	-0.20362		8.32542	0.245689
10.2914	-0.07381		9.7616	0.491811		11.9982	-0.48501		11.5451	-0.71335
7.56202	0.019942		8.04775	-0.09005		9.01613	-0.30641		9.11361	-0.17399
9.02148	-0.46915		9.19798	-0.46246		14.0028	-0.77684		12.9418	-0.59408
10.4469	0.99985		11.1988	1.70401		10.4441	-0.54627		10.2294	-0.29429
6.29214	1.5718		7.132	0.445709		7.77449	-0.32351		7.69446	-0.21211
11.0552	0.624207		11.1385	-0.32556		6.84298	0.883362		7.38565	1.63712
4.23713	0.277296		5.3303	0.177213		3.55434	0.218752		3.97212	1.00497
8.85103	-0.11299		8.7164	-0.3838		7.88751	0.113029		8.05707	0.109941
11.1043	-0.28517		10.7609	-0.9761		4.95331	0.153025		5.69015	0.668711
13.0984	-0.36152		12.6025	-1.62042		10.1919	-0.92377		9.58968	-1.18872
2.56002	0.77732		2.85107	0.231841		12.9334	-0.34926		12.653	-0.4091
9.16209	-0.40993		9.43056	-0.40247		9.90398	0.213332		9.83041	0.073172
9.71622	0.039708		9.29176	-0.25211		6.03724	0.13874		6.44474	-0.26999
11.4901	-0.23804		11.2159	-1.28573		7.81308	0.935713		8.24873	0.63821
9.23916	0.146137		8.97981	-0.58475		10.847	-1.00145		10.3435	-0.98418
6.92893	-0.36939		6.71583	-0.68788		8.15299	-0.28807		7.58474	0.01817
10.1826	0.17085		10.3165	0.929441		9.94003	0.557631		10.0725	0.65373
11.7157	-0.50465		10.6482	0.526695		5.29405	-0.03865		5.9389	1.50923
2.59341	-0.78083		3.4837	0.689743		10.9179	0.119143		10.3725	-0.02111
8.84738	-0.06266		8.9781	-0.19005		6.99825	0.533742		7.41146	0.44039
9.82453	-0.28149		9.84864	0.379645		9.12775	-0.20221		9.05583	0.025055
11.2381	0.026611		10.2716	0.655421		11.5183	0.046875		11.0405	-0.19082
6.23962	0.712718		6.91251	0.498552		9.85896	0.462631		10.1838	-0.05585
11.605	-0.62549		11.262	-1.54534		9.22046	0.575315		9.59799	-0.05016
6.54527	0.607632		7.98691	-0.30314		10.3547	3.8903		11.9316	0.499202
9.33054	0.128803		8.93868	0.035489		2.70038	-1.03987		2.96637	1.39916
10.8116	-0.2132		10.1579	-0.24599		8.94115	-0.00233		9.10323	-0.35106
10.0212	-0.06877		9.66171	0.500642		8.94356	0.394974		8.98486	0.288109
3.00385	1.14657		2.60107	-0.07551		8.19685	2.35703		9.62335	3.05425
13.4931	-0.30088		12.8838	-0.81143		9.45372	0.897595		9.85229	0.206925
11.8769	-0.39037		11.4155	-0.64729		5.20593	2.18493		6.87639	3.06219
9.90691	-0.10562		9.26256	0.927157		11.3433	-0.79281		11.0641	-0.89591
12.1485	-0.15053		11.5722	0.294629		9.07077	1.96984		10.1362	1.63289
7.01775	0.567098		7.88324	0.68132		2.8354	0.584858		3.77001	0.708385
8.3284	-0.22354		8.15552	-0.53104		9.54596	-0.23983		8.90847	-0.10594
4.64937	-0.10062		5.53033	0.226957		13.602	-0.70388		12.9865	-0.69433
12.2907	-0.07352		11.8506	-0.76086		8.07598	1.13157		8.76267	1.18747
11.4461	-0.42954		11.242	-1.25243		9.51149	-0.37127		9.08889	-0.49629
9.17572	-0.31666		9.47068	-0.34232		8.70333	-0.06829		8.52247	0.034939
8.44116	0.851359		8.55153	0.333047		9.4546	-0.13838		9.34734	-0.12071
7.8965	0.510915		8.807	0.514957		7.3332	1.51182		7.46488	1.00103
10.4876	-0.38179		10.4825	-0.92129		7.06691	0.297075		7.68063	0.819693
8.31997	-0.82635		7.91565	-1.49556		12.735	-0.91403		12.497	-0.7464
8.24122	0.162218		8.77326	0.124626		8.44513	0.319134		8.64333	0.132605
5.46521	-0.33261		6.11544	0.493796		11.3389	-0.51859		11.5791	-0.08548
7.89618	-0.68293		7.8444	-1.06366		9.30067	-0.37912		8.95614	-0.46931
9.79032	-0.57655		9.50364	-1.92664		13.1391	-1.14474		12.6684	-1.01759
8.27002	-0.29139		7.80427	-0.36558		3.00204	0.05705		3.34572	-1.29368
8.465	0.455913		8.35932	0.503822		8.72722	2.10427		8.97388	3.01013
9.85478	-0.43398		9.90488	-0.46583		6.42886	0.99676		6.06079	1.2718
10.0304	-0.34896		9.83743	-0.60576		6.01803	0.373204		8.31833	0.004302
7.95892	0.764474		8.88318	0.487391		10.0001	1.17391		12.1263	0.768563
8.05396	0.899788		9.00745	0.709047		11.4742	1.18324		13.377	0.621054
13.3301	0.112286		13.5597	-0.21822		8.31334	0.983287		10.378	0.057175
9.53624	-0.68134		9.52144	-0.16551		12.3566	-1.14059		11.9539	-1.20339
8.3858	-0.12412		8.90863	-0.16684		8.95777	-0.10465		8.74225	-0.00698
7.09914	0.290413		7.81806	-0.04581		3.99338	-0.05109		3.65433	0.39208
7.31069	-0.09304		7.67793	0.188606		8.99935	-0.05795		8.73206	-0.36751
9.11135	-0.97913		9.1378	-1.18876		8.93076	0.081456		9.22631	0.452856
11.1126	0.065931		11.2151	-0.41058		10.8899	-0.15435		10.6406	-0.40784
10.5765	0.168893		10.8649	-0.21077		8.32014	0.332421		8.21826	0.572546
10.3247	-0.5119		9.99163	-0.55429		7.62525	-0.4426		7.87955	-0.35464
10.6297	-0.04495		10.5751	-1.03732		9.47782	-0.05858		9.07299	-0.05786
11.2444	0.086318		10.6282	0.138006		9.85617	0.089146		10.3427	0.344294
9.92001	0.606995		10.1837	1.09683		8.12694	0.040059		8.30679	-0.39788
8.96284	-0.16441		9.11669	-0.26826		9.48741	-0.15411		9.35084	-0.06741
11.3722	-0.22541		11.3072	-1.1749		10.2259	-0.5741		9.86373	-0.47984
7.23398	-0.16665		7.22134	-0.16546		7.78266	0.381326		7.93762	-0.2639
10.0274	-0.25246		9.79836	-0.91735		3.43217	1.72438		4.52389	1.3325
10.3884	0.088103		10.3837	0.3685		12.0929	-0.22906		12.0395	-0.46412
11.058	-0.60727		10.9727	-1.2664		8.24146	-1.38818		8.34821	-0.48803
8.2473	0.304076		8.73484	0.195828		11.1105	-0.06586		11.0008	-0.28769
7.79575	0.540847		7.65169	0.816969		7.96876	-0.01969		7.66594	0.180536
10.7121	-0.31909		10.934	-1.04099		12.1885	0.329525		13.2442	0.284118
8.89541	0.097561		9.02401	0.30159		8.78798	-0.15521		8.88845	-0.25115
9.00078	0.36486		9.29095	-0.04523		8.51589	1.50618		8.59232	0.848734
7.2206	0.631593		7.75514	1.13936		8.51995	1.52303		8.69059	0.714855
9.17439	-0.38895		9.03375	-1.2045		10.7865	0.099701		10.8621	0.031737
10.0627	0.107105		10.0714	0.574783		12.0899	-0.40422		11.8095	-0.43477
7.36238	0.238817		7.8532	0.797578		11.1693	-0.22079		10.9687	-0.11438
9.02793	-0.08409		8.88032	0.752114		10.7747	-0.79969		9.86171	-1.09116
10.0599	-0.93868		10.0421	-0.66994		8.00761	-0.10915		8.32995	-0.07124
9.14282	0.243937		9.65885	0.209877		12.4948	1.06292		12.5287	0.695404
11.2912	-0.17525		11.457	-0.7651		11.2244	-0.40352		10.8992	-0.53727
8.81487	-0.24359		8.90498	-0.84364		17.4222	-0.58929		17.1255	-0.78068
11.304	0.27564		10.4155	0.197682		10.2137	-0.06116		10.0004	-0.39434
8.13583	0.927092		8.80395	0.691089		7.7646	0.951016		8.25574	0.775617
11.8688	-0.48099		11.4407	-1.49144		9.36764	-0.60196		9.27159	-0.46398
9.94541	-0.14629		9.73764	-0.83266		9.23598	0.13888		9.13863	0.232579
9.23017	-0.47633		8.56262	0.104512		7.90296	0.594951		8.10033	0.751442
7.685	-0.18308		7.30751	1.76535		9.75172	-0.60682		9.74324	-0.10344
8.65675	-0.10761		8.61663	-0.73596		9.76925	0.096947		9.71552	-0.0475
10.3457	-0.0549		9.5291	-1.06426		10.9116	-0.63177		10.7341	-0.87447
10.3998	-0.05557		10.4311	-0.80446		6.69147	0.146631		7.29206	0.967278
8.55195	-0.23208		8.15636	0.620136		9.29267	-0.31423		9.10763	-0.12054
7.98644	0.842252		8.31581	1.77465		7.18059	0.402137		7.37383	0.137427
7.33063	0.901783		7.40996	1.16455		12.5406	-0.24988		12.2583	-0.44442
8.07538	1.05195		8.8482	1.02689		7.89007	-0.40138		7.46296	-0.31587
12.3596	-0.46779		11.4606	-0.99725		7.09382	-0.27828		6.67693	-0.05518
8.06844	1.65171		9.47855	-1.12954		10.0424	0.363271		9.57364	-0.13675
6.8998	-0.24821		7.27865	-0.15249		10.0947	-0.31179		9.62416	-0.72948
5.26925	1.13532		5.89514	1.27559		11.514	-0.08514		10.8875	-0.13932
3.02803	1.0936		3.79296	1.24115		10.6164	-0.51552		10.4885	-0.32319
8.16641	-0.43408		7.76952	0.895994		10.6939	-0.70776		10.7744	-0.44737
7.86984	-0.04015		8.23467	0.6926		6.99644	0.208101		7.29003	-0.0399
8.98287	-0.2847		9.03127	-0.42059		4.29838	2.93087		5.77004	2.88913
12.5752	-0.5584		12.0528	-0.89073		13.5364	-0.81615		13.0866	-0.74663
8.45736	-0.34808		9.10894	-0.1266		8.59672	-0.19157		8.18892	-0.34777
5.18672	0.75946		6.86578	-0.38739		9.00386	-0.16716		8.82309	-0.16714
8.24281	-0.09266		9.09081	-0.03319		9.70825	0.209948		9.66568	-0.01423
6.37814	0.299649		6.95292	0.605813		11.5021	-0.18433		11.2489	-0.39054
8.64298	-0.20595		8.55461	0.767273		9.2277	-0.18473		8.75592	-0.52669
10.9667	0.076372		10.5852	-0.85257		7.57789	0.041921		8.20484	-0.20517
8.79674	-0.25571		9.18616	-0.32103		8.35894	0.257665		8.41549	0.229788
10.9986	-0.24371		10.7429	-1.39383		8.57471	0.628446		9.06833	0.841092
8.42112	-0.66549		8.56511	-0.90721		4.99254	3.22494		6.33744	1.67469
7.63202	0.43232		8.25941	-0.38517		8.89859	0.037211		9.1395	-0.41558
11.3436	-0.28528		10.4932	-0.49411		11.5398	-0.17139		11.3017	-0.53154
9.45225	0.683542		10.1522	-1.00459		7.48493	1.09607		7.39097	-0.00532
3.89836	2.17362		5.13778	-0.7797		10.6542	0.255441		10.3061	-0.09003
6.82996	0.617998		7.73766	0.727742		9.25164	0.251626		8.86065	0.119645
12.4025	-0.13862		11.4654	-0.98535		10.4893	-0.61712		10.0561	-0.84765
12.5536	-0.50954		11.4388	-0.60121		12.2696	-1.80483		11.4038	-0.77539
12.3862	-0.71204		11.9258	-1.48353		9.24875	0.461637		9.01519	0.170182
9.85325	-0.09115		10.3497	-0.36699		2.81675	1.20829		4.21774	2.60601
6.73531	0.090176		6.46685	-0.31522		8.88464	0.606088		9.29347	0.652318
8.11086	-0.55338		8.22161	-0.9436		7.73573	0.130905		8.33155	0.265307
7.77429	-0.71204		7.5174	-0.63976		8.02224	0.271342		7.77789	0.267365
7.01004	-0.7234		6.95747	-0.84173		13.0765	-0.79539		12.8615	-0.69893
8.2971	0.39707		8.18831	0.712179		3.67855	0.577814		3.71093	1.42945
10.4062	1.3338		10.5225	0.002315		9.28008	0.059983		9.58586	0.337037
9.49838	-0.20395		8.55159	-0.28569		5.88192	2.95315		5.7412	3.38389
9.38489	0.433733		8.90007	1.61224		10.7712	0.952801		11.0921	-0.1673
7.62151	0.152217		8.31992	1.30775		11.7951	-0.7678		11.6216	-0.79146
6.10004	0.054862		6.80106	0.21595		9.61429	0.120267		9.62741	0.041286
8.03569	-0.23448		9.25474	-2.61178		7.98473	-0.08838		7.70228	0.098408
9.08402	-0.45273		8.89517	0.463391		5.84585	4.01948		7.88525	1.07911
10.1656	0.981585		9.73509	1.85937		6.32883	2.62776		7.24555	0.965243
11.2735	-0.70198		11.3026	0.361183		9.65051	1.711		10.4978	0.618864
7.44732	0.350384		7.58353	-0.69054		8.69952	-0.42527		8.39032	-0.47479
11.7386	-0.13353		11.6617	-2.0172		8.93968	-0.5459		8.64899	-0.40693
11.2442	-0.38185		10.0933	0.932487		11.2533	0.029222		10.9127	-0.03317
13.4279	-0.65842		12.6876	-1.45556		13.9565	0.479875		14.1462	-0.3591
9.53063	0.089063		9.53112	-0.03927		9.66915	0.557911		9.85865	0.075711
8.36388	-0.38905		8.14125	0.49488		6.848	2.25189		8.09183	1.46721
7.44619	0.264731		7.68362	0.450902		9.46861	-0.28256		9.47033	0.416035
2.29219	0.312934		3.84457	-0.56252		9.50187	0.198324		9.61596	0.029543
9.018	0.604571		9.51121	-0.01775		11.2988	-0.13672		10.8708	-0.36288
8.85802	-0.23946		8.64357	-0.80201		10.318	-0.26635		10.2054	-0.28737
6.9778	0.172074		7.69736	0.263752		8.7059	-0.39291		8.42906	-0.32431
10.2777	0.049017		10.0456	-0.23295		8.02269	0.477736		8.17892	0.261474
9.74745	0.360379		11.1939	-0.44692		12.1763	-0.93205		11.6535	-0.94079
10.3941	-0.37536		10.5682	-0.85153		9.39082	0.025402		9.24307	-0.07521
9.24754	0.044354		8.79334	1.20548		10.5992	-0.0579		10.3624	0.287364
2.78953	0.893295		4.05535	2.22537		7.29527	0.711489		8.03291	0.870996
3.25045	1.42517		4.23065	1.18365		2.57365	-0.96129		2.90956	1.14031
11.7596	0.404461		10.9811	0.891055		10.7883	-0.09369		10.843	0.024709
7.68987	-0.11181		8.19614	-0.65936		9.94643	0.020965		9.95748	-0.08655
3.81985	-0.38739		4.88051	-0.57551		10.2011	-1.05334		9.33007	-0.57774
9.66883	0.070704		9.6201	-0.97761		9.61373	-0.30991		9.55597	-0.19745
10.9636	-0.3639		10.0518	1.54345		9.15242	-0.15514		8.69598	0.05482
7.81375	0.024388		6.9296	1.45817		9.75128	-0.44892		9.46073	-0.29216
10.5263	-0.11731		9.2323	1.73426		8.97977	0.046929		8.63764	-0.18405
11.3177	0.404497		10.8613	-0.02845		8.16788	0.110231		8.26033	0.065061
10.8785	0.50562		10.1393	0.854166		12.0193	-0.03408		13.1039	-0.61266
7.74223	0.236378		8.18561	-0.07158		11.2571	-0.24693		11.2096	-0.43183
9.07056	-0.31868		9.23788	0.172121		10.2293	0.060089		10.3396	-0.02118
6.27803	-0.09294		6.81049	-0.39106		13.466	0.602536		13.5294	0.547926
11.0484	0.478504		11.2008	-0.56951		9.00776	-0.70579		8.74314	-0.57107
9.83266	1.15135		10.1907	0.725307		10.7873	0.411193		10.5943	0.046853
5.66644	1.16928		7.53022	1.0973		12.8553	-0.54114		12.6408	-0.48833
2.56921	-0.21401		3.43723	0.667199		9.39207	-0.01331		9.09869	0.639685
7.73718	0.043223		7.99441	0.668208		6.68945	1.18891		7.26495	1.35705
9.36371	-0.05699		9.48467	-0.82652		6.96289	0.467559		7.19204	0.817114
9.68302	0.013896		9.82635	-0.58544		6.90674	1.44408		7.76146	1.65316
7.59999	0.28791		7.80942	0.348042		5.19773	2.66614		6.36167	2.33198
13.884	-0.47165		13.1943	-1.49047		3.02887	1.27495		5.07153	1.18357
9.63748	1.18265		10.5781	-0.15578		10.3095	0.816589		10.7036	0.802586
6.17822	0.218757		6.60781	-0.37189		10.1226	0.520007		10.6734	0.338078
10.474	-0.28598		10.2433	-0.51644		10.6958	0.510583		11.2708	0.428536
3.75679	1.66983		5.44915	1.03568		10.7677	0.550013		11.3339	0.481466
9.54459	-0.41263		9.35599	-0.42194		4.74191	0.848323		5.86873	1.27652
8.59726	-0.26232		8.57795	1.1565		6.8231	0.749253		7.65238	0.732236
11.8971	-0.29433		11.3514	-0.16052		7.18227	0.372488		7.60602	1.38992
9.0395	-0.04642		9.55596	-0.31384		8.96621	-0.35578		8.8455	1.07314
9.03581	-1.41313		9.22015	-1.13656		6.59943	0.948114		7.44494	1.32522
9.33652	-0.19804		9.21418	-0.19027		3.74252	1.08588		4.55264	2.32401
9.7771	-0.50872		9.47378	0.461638		8.3514	0.198679		8.66017	0.711545
8.04488	-0.60273		7.89436	0.569186		5.40048	1.21967		6.68317	3.73061
7.66704	0.23362		7.89439	0.715323		6.56981	0.653196		7.32019	1.37373
13.3089	-0.82515		12.4963	-1.577		7.82076	0.509806		8.38515	1.25612
9.44086	-0.05665		9.67958	-0.26654		8.16381	-0.1639		8.25489	-0.08541
8.55973	0.258314		8.0438	2.23		5.74167	1.09028		6.99975	2.23952
11.0936	-0.02729		10.0661	0.381369		5.20132	0.884809		6.31264	2.04756
4.44632	0.749635		5.16298	0.548849		9.68548	0.095332		10.0315	0.830725
10.8125	-0.47637		10.6815	-0.8291		12.1576	0.043272		11.8486	-0.27542
9.17707	-0.4544		9.22802	-1.13678		8.05082	-0.10882		7.56802	0.17354
10.673	-1.22427		9.69637	-2.8805		11.9565	-0.13113		11.8693	-0.28365
10.3241	-0.35357		10.1395	-0.24973		4.30401	2.67816		5.7093	3.43348
10.5907	-0.34278		10.0921	-0.72462		14.3363	-0.81356		13.6925	-0.70087
9.85099	-0.37483		9.74682	-0.65827		3.23485	-0.65064		2.36443	0.414661
6.73854	-0.01194		6.52175	-0.23897		10.7064	-0.01199		10.8364	0.079205
10.0782	-0.30689		10.2799	0.070378		4.67135	0.196201		5.41291	0.929444
9.83855	0.810368		10.4227	-1.43981		8.54507	1.88286		9.28404	0.448443
12.9949	-0.81488		12.3836	-2.01886		10.7535	0.264798		10.8691	-0.18247
9.19209	0.051261		9.49217	1.17874		10.8097	1.66582		11.4567	1.14099
11.4737	-0.23133		11.2445	-0.93298		7.67923	-0.78972		7.55316	-0.8382
8.1477	0.263116		8.00795	-0.18999		9.27627	-0.75447		9.00199	-0.54554
10.747	-0.1636		10.7477	-0.62383		9.22362	-0.75856		9.38838	-0.18174
6.50338	-0.05591		6.39017	-0.1064		10.9594	-0.76841		10.5252	-0.84153
11.2747	1.35916		12.1961	2.07386		6.36926	-0.19941		6.19385	0.203523
6.31422	0.32761		7.28337	1.48358		8.66746	-0.29184		8.71677	-0.13886
3.65858	0.21183		4.90576	-0.10999		10.1408	-0.19008		10.1829	-0.27988
7.04029	0.197974		7.12843	-0.46491		10.546	0.264038		10.58	0.348687
8.25322	-0.16027		8.28311	-1.09482		9.44055	0.972632		9.87339	-0.86037
9.69041	0.00224		9.57212	-0.68246		9.5929	0.810096		9.48543	0.65562
8.17485	0.816004		8.48265	0.06704		11.678	1.25642		12.111	1.19855
8.75336	0.030293		8.64263	0.377295		4.57273	0.362691		5.98055	2.09803
9.11587	-0.03254		9.24285	1.09728		14.8887	-0.90962		14.4307	-0.79514
11.0382	-0.03151		10.4402	0.260081		9.04208	0.452847		9.40203	0.384808
9.235	-0.2806		8.53596	-1.1625		9.20857	-0.09444		9.36061	-0.09492
8.19627	0.081634		8.16072	0.448405		10.9706	-0.37606		10.9619	-0.71105
3.08535	0.059937		1.88907	1.30784		6.71226	1.49054		7.50543	0.846727
10.4564	-0.58466		10.0908	-1.38509		9.2286	1.16488		9.88915	0.832477
4.48989	-0.94672		4.05209	-0.14748		7.03778	-0.03742		7.16322	-0.50577
8.502	-0.18475		8.32986	-0.53364		12.5728	-0.40716		12.2662	-0.5596
6.99224	0.443215		8.52397	-1.60909		10.6268	0.209677		10.6	0.226857
10.3274	-0.36238		9.9085	0.239583		9.53057	-0.84197		8.69218	-0.22888
9.93687	-0.55374		9.4092	0.48043		9.48317	-0.14104		9.19306	-0.42678
6.95763	-0.6367		6.21864	0.9897		9.56957	0.425296		10.17	0.577804
9.49764	-0.5817		8.81708	1.28314		10.2843	-0.93504		9.72276	-0.71318
11.0856	-0.08433		11.0909	-0.16987		9.26216	-0.60033		9.20978	-0.35944
10.3537	-0.41475		9.59542	-0.15003		8.23847	0.165185		7.62494	-0.70226
8.79954	-0.34404		9.08128	-0.82079		11.8618	-0.68538		11.5725	-0.70227
7.8899	1.18422		8.68706	1.29272		7.50227	-0.09514		7.68343	-0.13157
2.61305	0.641666		2.7337	0.774706		8.06815	0.250946		8.17087	0.168223
10.2695	0.50079		10.5377	-0.18212		4.36023	3.22016		5.57062	2.45126
10.3969	0.605029		11.0441	1.88223		8.37602	-0.58755		8.15871	-0.28681
4.80938	-0.21819		5.45196	1.60496		8.95423	-0.08967		9.17006	0.118308
9.08274	-0.09275		8.60916	-0.2888		7.70589	-0.27603		7.68679	-0.32011
8.32057	0.526209		8.60809	0.042405		9.2391	0.161166		9.2931	-0.13281
8.71645	0.69813		9.12499	-0.1322		8.85247	0.670505		9.15133	0.503808
10.0091	-0.57922		9.30337	0.796514		10.4524	-1.03268		9.97955	-1.01601
13.0571	-0.47679		11.7199	0.181299		9.73253	-0.7614		9.38543	-0.48621
10.8608	0.023522		10.6066	0.018693		4.8949	0.822591		5.70099	1.03531
9.51789	-0.28092		9.66243	0.331281		9.22763	-0.21837		9.08429	-0.01582
9.21288	-0.10224		9.47669	-0.57526		8.85959	0.461791		9.14465	0.647568
9.42495	-0.28882		9.39711	0.553423		9.05684	0.488286		9.04699	0.815079
6.49111	-0.39954		6.44277	-1.10309		9.39673	-0.84998		8.55854	-0.98169
9.57847	-0.17405		9.52601	-0.6423		11.137	-0.70576		10.7941	-0.51731
10.3354	-0.09874		10.4802	-0.83273		6.0884	0.148844		6.02109	0.733182
7.97908	0.360912		8.11815	0.655692		6.93253	0.642388		7.43101	0.380189
8.56	-0.5837		8.36381	-1.22965		8.47072	-0.39022		8.65147	-0.59995
8.14137	0.694504		8.32204	0.678175		9.27957	-0.46346		9.06419	-0.26288
10.1923	-0.02152		9.98174	0.463449		7.9996	-0.41157		7.65319	0.385504
13.1971	-0.05547		12.215	0.281769		10.2646	-0.82481		9.97111	-0.39583
12.3745	0.373314		11.5675	0.349411		9.47467	0.058772		9.29238	-0.05515
4.96963	1.65861		6.24766	0.436319		9.2912	-0.12062		9.28314	-0.04162
8.11999	-0.1095		8.36636	-0.63694		10.2111	-0.1689		10.166	0.126015
5.7952	-0.34995		5.71112	-0.34726		8.14623	-0.24746		7.82538	-0.15231
8.04645	0.192568		8.22351	-0.73752		9.59168	-0.63166		9.00076	-0.38489
8.17718	-0.01594		8.25522	-0.94583		9.58733	0.006277		9.58638	0.240034
7.40004	0.527197		8.23503	0.781242		9.12192	0.058196		9.2012	0.042234
5.6079	1.11052		7.28232	0.96206		10.38	0.338656		10.1644	0.434721
8.79911	-0.23165		8.92624	-0.67107		9.03	-0.19661		9.13074	0.064245
5.45905	1.1732		6.4747	-0.79857		12.0687	-0.00152		11.7103	-0.32248
6.45054	0.593204		7.37282	-1.36885		11.3713	-0.14845		11.277	-0.35764
2.8939	-1.20644		2.45483	2.02432		14.5962	-0.85561		14.0122	-0.5676
4.31151	0.64694		4.37595	1.69665		3.23006	1.58247		5.51255	2.11231
9.72955	0.579913		9.54301	1.50255		9.14851	-0.06298		9.24479	-0.38798
7.16064	0.100867		6.96572	1.66347		9.6751	-0.74282		9.14565	-0.36456
4.55996	0.19696		4.67242	1.48222		9.91725	0.176918		10.107	0.253334
5.07	0.257376		5.04203	1.67516		7.93816	0.154774		8.29737	0.381142
8.29448	0.565482		9.21061	0.056437		11.1086	1.29907		12.9461	0.738431
4.04269	0.898128		5.97525	1.35092		7.82641	-0.1144		7.03851	0.091512
4.25892	0.478911		4.52881	1.39093		5.79847	2.14747		7.15165	2.6187
5.4908	1.52595		6.94648	0.939863		8.57518	0.616614		8.26152	-0.09051
6.96114	0.757522		8.13419	0.367335		9.41887	-0.15525		9.2319	-0.13619
6.96762	0.279245		7.85902	0.141076		6.14456	1.01434		11.6693	-0.49228
6.3217	1.03881		6.58416	1.12816		4.32399	0.762228		2.99314	1.66113
8.01698	1.22226		8.40093	2.47981		6.47089	4.90495		8.3775	1.1876
3.65255	1.41444		4.90582	2.22587		11.0627	-0.474		10.5928	-0.33677
5.01737	1.44282		5.74797	1.52314		16.7069	-0.46512		16.6079	-0.67324
7.91486	0.236755		8.81208	0.237232		9.87609	0.145122		10.0258	-0.05214
8.80484	0.033648		9.22696	-0.12996		7.4005	0.290636		7.83177	0.938401
10.1613	0.020031		9.80721	-0.36039		7.94074	-0.12716		8.19098	0.367787
8.91253	-0.0595		8.90574	0.023723		13.6484	-0.89925		13.3488	-0.72354
8.43025	0.308839		7.93951	-0.12123		8.68678	0.497477		8.74675	0.054872
12.2055	-0.23703		11.483	-1.16864		8.13128	0.536964		8.55035	0.322152
8.1893	-0.04875		8.40069	-0.20224		10.407	-0.68551		9.80486	-0.12125
8.60125	0.366442		8.20159	1.35781		8.91508	-0.34385		9.01441	-0.22496
4.5101	0.526455		4.65017	1.14821		5.35591	1.91806		6.61353	2.46375
9.58093	0.133461		9.14311	0.591349		9.42856	-0.52012		9.22749	-0.31469
14.1634	0.221849		13.5678	0.048683		12.4283	0.104585		12.8335	0.047091
11.4871	0.181284		11.4543	-0.41104		9.79819	0.230233		10.0118	0.111939
11.9948	0.174081		11.4078	0.199832		12.3504	0.267235		12.3529	-0.42274
10.0131	-0.20624		9.81615	0.072572		8.70837	-0.36928		9.18263	0.075908
8.4286	0.073818		7.9682	0.975586		12.1955	-0.61234		12.0321	-0.6844
10.0051	-0.83993		9.7932	-0.61069		13.1312	-1.08109		12.2581	-1.04882
9.27861	-0.34086		9.10346	0.533958		2.75714	-0.08294		2.16726	0.253095
9.49624	0.106496		9.81311	1.11169		8.18944	-0.68206		7.90704	-0.66579
6.26335	-0.49301		5.88606	0.115306		9.39584	-0.09585		9.43423	0.125016
12.2725	-0.56098		11.6464	0.078296		9.98545	-0.20912		9.75456	0.213573
6.66999	1.99825		7.36092	2.01794		9.70153	-0.10434		9.29386	0.105419
7.99603	0.212091		7.82525	0.607979		8.56835	-0.35612		8.37553	-0.3829
9.16971	0.517652		8.57418	-0.24872		10.0798	-0.79277		9.31435	-0.21255
7.43769	-0.32774		7.76639	-0.56915		9.87404	-0.01575		9.63529	-0.39465
5.63627	-0.03353		8.14726	0.046761		5.44655	0.777736		5.95105	0.933619
8.90859	-0.14771		8.8349	0.014155		9.91285	-0.28747		9.7812	-0.29269
9.01998	0.402165		9.18397	0.968393		9.08574	0.270017		9.42418	0.380195
9.89148	-0.0513		9.46721	0.324557		8.65749	-0.90639		8.41853	-0.46435
11.4913	-0.2954		10.4023	0.346201		10.8504	-0.40829		10.6421	0.050664
3.24328	-0.22881		5.6597	1.33078		15.1264	-0.59743		14.3576	-0.44542
8.18201	0.17153		7.29679	2.77309		3.80592	0.281906		2.07703	0.634953
11.6219	0.438059		11.0035	0.395165		9.28828	0.052927		9.40215	0.166022
7.43027	0.008665		7.11057	-0.5739		9.4167	-0.18066		9.06	0.140734
8.46373	0.189668		8.17181	-0.02338		9.32816	0.162114		9.32225	-0.12789
9.81367	0.199543		10.1212	0.050522		7.32131	1.1726		7.81782	0.726179
8.69779	4.4471		9.77156	1.46656		3.41058	1.33871		4.50336	2.68711
9.38242	-0.02081		9.0812	0.343523		7.76393	-0.0943		7.64528	0.293447
3.005	1.84263		5.17213	0.43102		11.4319	-0.61533		11.0312	-0.58074
10.2095	0.693145		9.67393	0.901699		9.85391	0.580278		10.3852	0.082991
9.2854	-0.21079		9.42462	-0.06474		8.47472	-0.07251		8.34251	0.290817
10.1175	8.36e-05		10.3522	-0.15702		10.1872	-0.05945		10.3442	-0.10072
11.0331	0.074534		11.0904	0.198486		9.80955	0.051271		9.94589	-0.18801
10.3132	-0.08466		9.8906	-0.68509		9.86974	-0.06579		9.86992	-0.16292
11.2498	-0.52109		10.6119	-1.39283		10.3292	-0.13982		10.1323	-0.07448
5.74847	0.758532		6.33793	0.183204		9.16566	-0.25598		8.97424	-0.1868
5.54604	-0.58347		6.59969	0.967533		6.99834	-0.43178		6.99001	-0.74404
8.83979	0.246063		9.75125	1.29396		6.75561	0.446914		7.84536	1.82824
9.72434	-0.31636		9.53779	-0.23514		9.65824	0.228926		9.50707	0.449963
8.49052	-0.63317		8.34833	-0.20221		8.49683	0.528466		8.98486	0.479837
10.1958	-0.66801		9.74219	-0.76812		9.85872	0.044116		9.84132	0.156087
10.062	-0.33436		10.1375	-0.74077		10.1257	-0.43874		10.2363	-0.24318
8.0209	0.303914		8.20324	-0.11335		8.45816	0.184158		8.44895	0.137173
10.3813	-0.07828		10.364	-0.80124		8.16378	0.105087		8.54508	0.343115
8.90653	-0.47563		8.84981	-0.7913		8.43541	0.907538		8.8687	0.897934
10.3656	0.142809		9.95859	-0.48718		7.73135	0.470692		7.75806	0.632372
[truncated: 3,965 more rows]

## Sheet: s7e
Probe	Chromosome	Start	End	Probe Strand	Feature	ID	Description	Feature Strand	Type	Feature Orientation	Distance	lane7360_GTAGAG_WT_log_R2_L001_R1_R64-1-1_2Micron_hisat2.bam	wt_log_batch_4	lane7360_CACCGG_WT_log_R3_L001_R1_R64-1-1_2Micron_hisat2.bam	lane7360_CGGAAT_WT_24h_R3_L001_R1_R64-1-1_2Micron_hisat2.bam	wt_aged_batch_4	lane7360_AGTTCC_WT_24h_R1_L001_R1_R64-1-1_2Micron_hisat2.bam	lane6854_CAAAAG_Rad52_log_R3_L001_R1_trimmed_R64-1-1_2Micron_hisat2.bam	lane6854_GTGGCC_Rad52_log_R2_L001_R1_trimmed_R64-1-1_2Micron_hisat2.bam	lane6854_CAACTA_Rad52_24h_R3_L001_R1_trimmed_R64-1-1_2Micron_hisat2.bam	lane6854_ATTCCT_Rad52_24h_R2_L001_R1_trimmed_R64-1-1_2Micron_hisat2.bam	hst3_4_log_1	hst3_4_log_2	hst3_4_aged_1	hst3_4_aged_2
SEO1	I	7235	9016	-	SEO1	YAL067C	Putative permease, member of the allantoate transporter subfamily of the major facilitator superfamily; mutation confers resistance to ethionine sulfoxide [Source:SGD;Acc:S000000062]	-	gene	Name match	0	4.83243	3.61472	3.74137	5.46872	5.34097	6.25145	5.63768	5.57192	7.45962	7.68429	6.18816	6.43569	7.34458	7.07232
ATG8	II	80378	80731	-	ATG8	YBL078C	Component of autophagosomes and Cvt vesicles; undergoes conjugation to phosphatidylethanolamine (PE); Atg8p-PE is anchored to membranes, is involved in phagophore expansion, and may mediate membrane fusion during autophagosome formation [Source:SGD;Acc:S000000174]	-	gene	Name match	0	5.18035	7.78465	6.46384	7.91803	7.91034	9.28321	7.05272	6.95894	9.05816	8.93861	7.65345	7.97272	8.87164	8.83178
EDS1	II	301944	304703	+	EDS1	YBR033W	Putative zinc cluster protein; YBR033W is not an essential gene [Source:SGD;Acc:S000000237]	+	gene	Name match	0	3.59539	5.12374	3.2268	6.03507	6.24476	6.74812	5.05272	5.09387	7.29735	7.24589	6.12207	6.62125	8.09581	8.16704
GIP1	II	328173	330092	-	GIP1	YBR045C	Meiosis-specific regulatory subunit of the Glc7p protein phosphatase, regulates spore wall formation and septin organization, required for expression of some late meiotic genes and for normal localization of Glc7p [Source:SGD;Acc:S000000249]	-	gene	Name match	0	5.51596	7.41413	6.0633	6.42649	6.26942	7.35624	5.45127	5.94473	7.09486	6.86384	7.00471	7.4637	7.60612	7.82568
ECM8	II	390227	391291	+	ECM8	YBR076W	Non-essential protein of unknown function [Source:SGD;Acc:S000000280]	+	gene	Name match	0	0.788035	2.91428	2.41944	3.93821	4.47424	5.27108	4.17825	3.19341	5.7795	5.6491	4.70703	5.01119	6.50551	6.95426
YBR085C-A	II	418907	419164	-	YBR085C-A	YBR085C-A	Putative protein of unknown function; green fluorescent protein (GFP)-fusion protein localizes to the cytoplasm and to the nucleus [Source:SGD;Acc:S000007522]	-	gene	Name match	0	7.373	9.62853	7.75036	9.39033	9.78552	9.55748	8.41347	8.45895	10.3821	10.1602	9.47962	9.8744	10.422	10.487
TKL2	II	474392	476437	-	TKL2	YBR117C	Transketolase, similar to Tkl1p; catalyzes conversion of xylulose-5-phosphate and ribose-5-phosphate to sedoheptulose-7-phosphate and glyceraldehyde-3-phosphate in the pentose phosphate pathway; needed for synthesis of aromatic amino acids [Source:SGD;Acc:S000000321]	-	gene	Name match	0	4.78804	5.19969	4.32633	4.72248	5.63471	6.29044	4.76322	4.77837	6.82786	6.52842	6.38885	6.51815	7.93847	7.74394
DTR1	II	589741	591459	+	DTR1	YBR180W	Putative dityrosine transporter, required for spore wall synthesis; expressed during sporulation; member of the major facilitator superfamily (DHA1 family) of multidrug resistance transporters [Source:SGD;Acc:S000000384]	+	gene	Name match	0	2.78804	2.72164	2.0044	2.57564	3.70871	4.81651	3.40065	2.87148	4.40753	4.39671	3.92942	3.57062	5.7141	5.64348
SMP1	II	593506	594864	-	SMP1	YBR182C	Putative transcription factor involved in regulating the response to osmotic stress; member of the MADS-box family of transcription factors [Source:SGD;Acc:S000000386]	-	gene	Name match	0	5.89656	6.60078	5.66737	6.61377	7.10102	6.34703	5.87869	5.79431	8.01355	7.82889	7.23059	7.36318	8.09048	8.26045
YBR284W	II	771239	773632	+	YBR284W	YBR284W	Putative protein of unknown function; YBR284W is not an essential gene; null mutant exhibits decreased resistance to rapamycin and wortmannin and synthetic phenotype with alpha-synuclein [Source:SGD;Acc:S000000488]	+	gene	Name match	0	5.34262	9.44567	4.58937	6.68714	7.4202	7.02741	6.17825	6.24071	8.91998	8.68429	8.10506	9.26311	9.52936	9.54481
SUL1	II	789235	791814	+	SUL1	YBR294W	High affinity sulfate permease of the SulP anion transporter family; sulfate uptake is mediated by specific sulfate transporters Sul1p and Sul2p, which control the concentration of endogenous activated sulfate intermediates [Source:SGD;Acc:S000000498]	+	gene	Name match	0	0.788035	3.08421	0.419442	3.35324	3.70871	4.14909	2.91522	2.60845	7.31442	6.94587	4.12207	4.34823	6.70016	6.528
MAL32	II	805351	807105	+	MAL32	YBR299W	Maltase (alpha-D-glucosidase), inducible protein involved in maltose catabolism; encoded in the MAL3 complex locus; functional in genomic reference strain S288C; hydrolyzes the disaccharides maltose, turanose, maltotriose, and sucrose [Source:SGD;Acc:S000000503]	+	gene	Name match	0	3.373	5.6422	3.2268	6.09021	6.1147	6.32841	5.29373	5.2638	6.99955	7.32048	6.00471	5.93319	7.28979	7.4666
SPS22	III	42165	43556	+	SPS22	YCL048W	Protein of unknown function, redundant with Sps2p for the organization of the beta-glucan layer of the spore wall [Source:SGD;Acc:S000000553]	+	gene	Name match	0	1.78804	1.49925	2.41944	4.52317	5.29367	5.73405	4.68075	4.04141	6.37535	6.459	5.33152	5.97272	7.05805	6.94304
HBN1	III	73405	73986	-	HBN1	YCL026C-B	Putative protein of unknown function; similar to bacterial nitroreductases; green fluorescent protein (GFP)-fusion protein localizes to the cytoplasm and nucleus; protein becomes insoluble upon intracellular iron depletion [Source:SGD;Acc:S000007548]	-	gene	Name match	0	5.8104	5.49925	5.91129	7.05368	6.97174	7.09505	5.54749	5.49597	7.40222	7.25176	6.23059	6.01119	7.93252	7.95426
YCL021W-A	III	83620	83997	+	YCL021W-A	YCL021W-A	Putative protein of unknown function [Source:SGD;Acc:S000007549]	+	gene	Name match	0	4.24747	5.08421	4.74137	6.14332	6.70871	6.23155	7.88791	7.5533	8.87466	8.78903	5.54833	5.97272	7.92055	7.93739
YCR007C	III	126011	126730	-	YCR007C	YCR007C	Putative integral membrane protein, member of DUP240 gene family; YCR007C is not an essential gene [Source:SGD;Acc:S000000600]	-	gene	Name match	0	5.03596	6.49925	5.0633	6.1606	6.97174	6.77587	6.01956	5.72946	7.85923	7.8051	6.46192	6.59615	8.55669	8.49378
ADY2	III	132273	133124	-	ADY2	YCR010C	Acetate transporter required for normal sporulation; phosphorylated in mitochondria [Source:SGD;Acc:S000000603]	-	gene	Name match	0	2.373	4.16221	2.41944	4.01621	4.91034	5.10602	3.59329	3.37398	4.87466	5.21614	4.5815	6.01119	5.82102	6.22844
YCR099C	III	300832	301299	-	YCR099C	YCR099C	Putative protein of unknown function [Source:SGD;Acc:S000000696]	-	gene	Name match	0	6.01685	6.40614	5.77699	6.91803	7.4202	7.84953	5.87869	5.91587	8.18115	8.17034	6.444	6.12082	8.61357	8.64
THI13	IV	16204	17226	+	THI13	YDL244W	Protein involved in synthesis of the thiamine precursor hydroxymethylpyrimidine (HMP); member of a subtelomeric gene family including THI5, THI11, THI12, and THI13 [Source:SGD;Acc:S000002403]	+	gene	Name match	0	3.59539	3.08421	3.74137	4.76828	5.81304	6.23155	5.17825	5.01444	6.53924	6.71013	5.90343	5.97272	7.27105	7.14271
AAD4	IV	17577	18566	-	AAD4	YDL243C	Putative aryl-alcohol dehydrogenase; involved in oxidative stress response; similar to P. chrysosporium aryl-alcohol dehydrogenase; expression induced in cells treated with the mycotoxin patulin [Source:SGD;Acc:S000002402]	-	gene	Name match	0	6.89656	7.19041	6.87887	7.23589	7.45287	7.9196	6.74304	6.83341	8.35349	8.51137	8.13888	8.1383	8.92355	8.9737
YDL114W	IV	255604	256530	+	YDL114W	YDL114W	Putative protein of unknown function with similarity to acyl-carrier-protein reductases; YDL114W is not an essential gene [Source:SGD;Acc:S000002272]	+	gene	Name match	0	-0.363968	-0.0857159	0.267439	4.29184	4.08722	3.86898	3.40065	3.28652	5.58685	5.84841	2.70703	3.93319	5.37121	5.15249
CIS1	IV	488072	488662	-	CIS1	YDR022C	Autophagy-specific protein required for autophagosome formation; may form a complex with Atg17p and Atg29p that localizes other proteins to the pre-autophagosomal structure; high-copy suppressor of CIK1 deletion [Source:SGD;Acc:S000002429]	-	gene	Name match	0	6.19743	6.86848	6.70484	7.1606	7.15496	7.0389	6.87869	6.82568	6.84363	6.94587	6.75143	6.80766	7.37121	7.23766
MFA1	IV	1385176	1385286	+	MFA1	YDR461W	Mating pheromone a-factor, made by a cells; interacts with alpha cells to induce cell cycle arrest and other responses leading to mating; biogenesis involves C-terminal modification, N-terminal proteolysis, and export; also encoded by MFA2 [Source:SGD;Acc:S000002869]	+	gene	Name match	0	0.788035	3.08421	2.0044	3.09021	3.38678	2.86898	3.59329	4.33091	7.60547	7.21614	5.40747	5.85073	6.42305	6.99832
SPS2	IV	1483795	1485303	-	SPS2	YDR522C	Protein expressed during sporulation, redundant with Sps22p for organization of the beta-glucan layer of the spore wall; S. pombe ortholog is a spore wall component [Source:SGD;Acc:S000002930]	-	gene	Name match	0	0.788035	-0.237719	0.267439	3.46872	3.97174	5.67633	0.441287	1.28652	4.60547	4.47917	2.12207	0.763265	6.96786	6.90882
YIL152W	IX	56545	57252	+	YIL152W	YIL152W	Putative protein of unknown function [Source:SGD;Acc:S000001414]	+	gene	Name match	0	6.92759	7.19969	7.3383	7.54307	7.85438	6.55348	7.34818	7.47139	8.55608	8.55242	6.69192	6.18953	8.28045	8.17666
SPO22	IX	222937	225954	-	SPO22	YIL073C	Meiosis-specific protein essential for chromosome synapsis, involved in completion of nuclear divisions during meiosis; induced early in meiosis [Source:SGD;Acc:S000001335]	-	gene	Name match	0	4.18035	6.74717	4.11988	3.85574	5.47424	3.86898	4.50018	4.77837	5.93478	5.49907	6.61392	6.71746	7.07975	7.1622
YIL024C	IX	308602	309171	-	YIL024C	YIL024C	Putative protein of unknown function; non-essential gene; expression directly regulated by the metabolic and meiotic transcriptional regulator Ume6p [Source:SGD;Acc:S000001286]	-	gene	Name match	0	5.62093	6.90297	6.0633	7.15199	7.24476	6.77587	6.23715	6.5533	7.7958	7.74388	7.08785	6.89255	8.1274	8.22381
YKE4	IX	309386	310426	-	YKE4	YIL023C	Zinc transporter; localizes to the ER; null mutant is sensitive to calcofluor white, leads to zinc accumulation in cytosol; ortholog of the mouse KE4 and member of the ZIP (ZRT, IRT-like Protein) family [Source:SGD;Acc:S000001285]	-	gene	Name match	0	8.36168	8.58671	8.37364	9.35512	9.56669	9.36312	8.6101	8.52731	10.133	9.98432	8.27182	7.64591	10.4006	10.265
DAL4	IX	408468	410375	+	DAL4	YIR028W	Allantoin permease; expression sensitive to nitrogen catabolite repression and induced by allophanate, an intermediate in allantoin degradation [Source:SGD;Acc:S000001467]	+	gene	Name match	0	4.24747	4.23621	4.11988	4.85574	5.5567	6.32841	4.29373	4.1445	7.01356	6.80909	5.40747	5.71746	8.41027	8.33964
DAL2	IX	410807	411838	+	DAL2	YIR029W	Allantoicase, converts allantoate to urea and ureidoglycolate in the second step of allantoin degradation; expression sensitive to nitrogen catabolite repression and induced by allophanate, an intermediate in allantoin degradation [Source:SGD;Acc:S000001468]	+	gene	Name match	0	6.41739	6.58671	6.25233	6.79065	7.03063	7.87541	6.93314	6.74595	7.87081	7.8011	6.46192	6.12082	7.99094	7.7244
SIT1	V	27657	29543	+	SIT1	YEL065W	Ferrioxamine B transporter, member of the ARN family of transporters that specifically recognize siderophore-iron chelates; transcription is induced during iron deprivation and diauxic shift; potentially phosphorylated by Cdc28p [Source:SGD;Acc:S000000791]	+	gene	Name match	0	10.9828	9.34055	9.36489	9.18402	9.51348	9.7411	9.22991	9.07605	10.1322	10.0633	9.90343	9.98485	10.073	9.86933
ICL1	V	285241	286914	-	ICL1	YER065C	Isocitrate lyase, catalyzes the formation of succinate and glyoxylate from isocitrate, a key reaction of the glyoxylate cycle; expression of ICL1 is induced by growth on ethanol and repressed by growth on glucose [Source:SGD;Acc:S000000867]	-	gene	Name match	0	7.42466	7.89728	7.31426	7.6448	7.99411	7.45394	7.45127	7.40026	8.50246	8.42038	7.4708	7.8613	8.93847	9.00913
RNR1	V	298950	301616	+	RNR1	YER070W	Major isoform of the large subunit of ribonucleotide-diphosphate reductase; the RNR complex catalyzes rate-limiting step in dNTP synthesis, regulated by DNA replication and DNA damage checkpoint pathways via localization of small subunits [Source:SGD;Acc:S000000872]	+	gene	Name match	0	11.8877	11.3598	11.6258	11.2148	10.8036	10.749	11.9797	11.9458	10.2995	10.3043	11.4173	10.8267	11.4797	11.4866
SER3	V	322686	324095	+	SER3	YER081W	3-phosphoglycerate dehydrogenase, catalyzes the first step in serine and glycine biosynthesis; isozyme of Ser33p [Source:SGD;Acc:S000000883]	+	gene	Name match	0	8.50913	11.3895	8.80315	9.66158	10.1483	9.97302	9.72515	9.32269	10.8348	11.0401	10.9092	11.9257	10.97	10.9709
MAM1	V	372326	373234	+	MAM1	YER106W	Monopolin, kinetochore associated protein involved in chromosome attachment to meiotic spindle [Source:SGD;Acc:S000000908]	+	gene	Name match	0	2.78804	3.23621	2.74137	4.62626	4.08722	5.06162	4.59329	4.24071	6.02051	6.09061	4.70703	5.15558	5.99094	5.94304
DMC1	V	548421	549517	+	DMC1	YER179W	Meiosis-specific protein required for repair of double-strand breaks and pairing between homologous chromosomes; homolog of Rad51p and the bacterial RecA protein [Source:SGD;Acc:S000000981]	+	gene	Name match	0	3.69493	4.3066	4.41944	5.54964	5.87863	5.96851	5.59329	5.43627	6.47994	6.56664	5.90343	6.15558	6.61357	6.31808
PUG1	V	559454	560365	+	PUG1	YER185W	Plasma membrane protein with roles in the uptake of protoprophyrin IX and the efflux of heme; expression is induced under both low-heme and low-oxygen conditions; member of the fungal lipid-translocating exporter (LTE) family of proteins [Source:SGD;Acc:S000000987]	+	gene	Name match	0	4.91732	5.49925	4.74137	5.69902	6.26942	6.52106	5.50018	5.53445	7.29161	7.47416	6.62986	6.97272	7.89018	7.63652
THI5	VI	12929	13951	+	THI5	YFL058W	Protein involved in synthesis of the thiamine precursor hydroxymethylpyrimidine (HMP); member of a subtelomeric gene family including THI5, THI11, THI12, and THI13 [Source:SGD;Acc:S000001836]	+	gene	Name match	0	2.78804	2.23621	0.419442	5.1606	4.91034	5.9196	4.59329	4.53445	6.67762	6.56664	6.14444	6.2227	7.56056	7.63652
DAK2	VI	23423	25198	+	DAK2	YFL053W	Dihydroxyacetone kinase, required for detoxification of dihydroxyacetone (DHA); involved in stress adaptation [Source:SGD;Acc:S000001841]	+	gene	Name match	0	2.59539	3.49925	2.74137	4.01621	4.19413	4.86898	1.59329	2.74595	4.96392	5.00969	3.82251	3.76326	5.84655	6.19096
PAU5	VI	99231	99599	-	PAU5	YFL020C	Member of the seripauperin multigene family encoded mainly in subtelomeric regions; induced during alcoholic fermentation; induced by low temperature and also by anaerobic conditions; negatively regulated by oxygen and repressed by heme [Source:SGD;Acc:S000001874]	-	gene	Name match	0	0.788035	3.82117	0.419442	4.46872	4.97174	4.81651	3.17825	4.1445	6.44935	6.29793	4.20953	3.76326	6.79502	6.8619
VTC2	VI	131810	134296	+	VTC2	YFL004W	Subunit of the vacuolar transporter chaperone (VTC) complex involved in membrane trafficking, vacuolar polyphosphate accumulation, microautophagy and non-autophagic vacuolar fusion [Source:SGD;Acc:S000001890]	+	gene	Name match	0	11.9926	10.6874	11.8509	11.1755	10.5852	11.2069	11.1876	11.4574	9.98185	10.1286	11.397	11.2196	9.92505	9.90593
RRT5	VI	222090	222959	-	RRT5	YFR032C	Putative protein of unknown function; non-essential gene identified in a screen for mutants with increased levels of rDNA transcription; expressed at high levels during sporulation [Source:SGD;Acc:S000001928]	-	gene	Name match	0	3.24747	4.82118	3.2268	3.85574	4.84621	5.01582	3.59329	3.37398	4.81192	4.86384	4.70703	4.67016	5.47309	5.49762
SPO74	VII	184153	185394	-	SPO74	YGL170C	Component of the meiotic outer plaque of the spindle pole body, involved in modifying the meiotic outer plaque that is required prior to prospore membrane formation [Source:SGD;Acc:S000003138]	-	gene	Name match	0	0.788035	2.72164	2.0044	5.4962	5.34097	6.55348	4.50018	3.60845	6.26258	6.55718	5.02896	4.4637	7.17353	7.15249
YGL138C	VII	248494	249531	-	YGL138C	YGL138C	Putative protein of unknown function; has no significant sequence similarity to any known protein [Source:SGD;Acc:S000003106]	-	gene	Name match	0	-0.211965	-0.237719	1.41944	4.09021	2.97174	4.81651	2.17825	1.87148	4.74633	4.43853	2.444	3.34823	6.07975	5.92032
YGL101W	VII	312193	312840	+	YGL101W	YGL101W	Putative protein of unknown function; non-essential gene with similarity to YBR242W; interacts with the DNA helicase Hpr5p [Source:SGD;Acc:S000003069]	+	gene	Name match	0	8.62409	8.1479	8.9893	7.58206	7.74433	7.60852	7.72257	7.96951	6.43901	6.71013	8.45298	8.85602	6.58352	7.06198
YGL015C	VII	465043	465435	-	YGL015C	YGL015C	Putative protein of unknown function; null mutants accumulate cargo in the Golgi [Source:SGD;Acc:S000002983]	-	gene	Name match	0	1.78804	1.91428	2.0044	3.57564	3.38678	3.06162	2.91522	3.09387	4.74633	4.98167	3.82251	2.76326	5.10112	4.4666
BRP1	VII	483260	483637	+	BRP1	YGL007W	Dubious ORF located in the upstream region of PMA1, deletion leads to polyamine resistance due to downregulation of PMA1 [Source:SGD;Acc:S000002975]	+	gene	Name match	0	2.10996	-0.0857159	0.419442	2.35324	3.38678	4.23155	1.59329	2.09387	4.36446	4.1166	3.70703	3.34823	5.22311	5.15249
GSC2	VII	548264	553951	+	GSC2	YGR032W	Catalytic subunit of 1,3-beta-glucan synthase, involved in formation of the inner layer of the spore wall; activity positively regulated by Rho1p and negatively by Smk1p; has similarity to an alternate catalytic subunit, Fks1p (Gsc1p) [Source:SGD;Acc:S000003264]	+	gene	Name match	0	9.63666	10.1322	9.28672	10.6448	11.2869	11.4137	11.1698	11.0356	12.5736	12.4536	10.4201	10.4375	12.8751	12.8843
SPR3	VII	607563	609101	+	SPR3	YGR059W	Sporulation-specific homolog of the yeast CDC3/10/11/12 family of bud neck microfilament genes; septin protein involved in sporulation; regulated by ABFI [Source:SGD;Acc:S000003291]	+	gene	Name match	0	0.788035	4.86848	3.41944	4.81268	5.63471	6.85604	4.68075	5.04141	6.4181	6.32048	5.64563	6.15558	6.9444	6.78853
PDC6	VII	651290	652981	-	PDC6	YGR087C	Minor isoform of pyruvate decarboxylase, decarboxylates pyruvate to acetaldehyde, involved in amino acid catabolism; transcription is glucose- and ethanol-dependent, and is strongly induced during sulfur limitation [Source:SGD;Acc:S000003319]	-	gene	Name match	0	2.59539	4.3066	2.41944	5.41214	6.1147	6.60078	5.50018	5.76225	7.74633	7.71013	5.40747	4.76326	7.50551	7.1622
THI4	VII	780399	781379	+	THI4	YGR144W	Thiazole synthase, abundant protein involved in the formation of the thiazole moiety of thiamine during thiamine biosynthesis; acts more as a co-substrate rather than an enzyme by providing the sulphur source for thiazole formation; undergoes a sing /.../nover only; required for mitochondrial genome stability in response to DNA damaging agents [Source:SGD;Acc:S000003376]	+	gene	Name match	0	4.18035	5.52899	3.2268	5.93821	6.1147	6.98049	5.29373	4.93037	8.19965	8.13262	6.20953	6.71746	7.44829	7.45874
YGR201C	VII	902520	903197	-	YGR201C	YGR201C	Putative protein of unknown function [Source:SGD;Acc:S000003433]	-	gene	Name match	0	6.10996	6.93665	6.54872	6.46872	7.30564	7.80309	6.54749	6.61743	7.48497	7.55242	8.08785	8.23087	8.48127	8.35666
TDA10	VII	909213	910085	+	TDA10	YGR205W	ATP-binding protein of unknown function; crystal structure resembles that of E.coli pantothenate kinase and other small kinases; null mutant is sensitive to expression of the top1-T722A allele [Source:SGD;Acc:S000003437]	+	gene	Name match	0	7.60182	8.74083	8.0633	7.36074	7.32929	7.45394	7.1932	7.63525	6.93478	7.17344	8.04688	7.88221	6.75513	6.64348
RTA1	VII	918512	919465	-	RTA1	YGR213C	Protein involved in 7-aminocholesterol resistance; has seven potential membrane-spanning regions; expression is induced under both low-heme and low-oxygen conditions; member of the fungal lipid-translocating exporter (LTE) family of protein [Source:SGD;Acc:S000003445]	-	gene	Name match	0	2.78804	4.37372	1.41944	5.05368	5.74433	6.47101	3.76322	4.1445	6.97828	6.94587	6.91648	7.28683	8.39737	8.22844
YGR259C	VII	1012481	1012921	-	YGR259C	YGR259C	Dubious open reading frame unlikely to encode a protein, based on available experimental and comparative sequence data; overlaps almost completely with the verified ORF TNA1/YGR260W [Source:SGD;Acc:S000003491]	-	gene	Name match	0	-0.211965	0.914284	0.267439	3.22771	3.70871	2.06162	2.59329	1.28652	4.67762	4.55718	4.70703	4.08519	5.26159	5.26496
YGR273C	VII	1038715	1039239	-	YGR273C	YGR273C	Putative protein of unknown function; expression downregulated by treatment with 8-methoxypsoralen plus UVA irradiation; YGR273C is not an essential gene [Source:SGD;Acc:S000003505]	-	gene	Name match	0	-0.363968	-0.237719	0.267439	2.76828	2.38678	1.64659	0.441287	0.286518	3.02051	3.70157	1.70703	2.34823	3.01366	4.0305
MAL12	VII	1076599	1078353	+	MAL12	YGR292W	Maltase (alpha-D-glucosidase), inducible protein involved in maltose catabolism; encoded in the MAL1 complex locus; hydrolyzes the disaccharides maltose, turanose, maltotriose, and sucrose [Source:SGD;Acc:S000003524]	+	gene	Name match	0	3.48847	5.55814	3.2268	5.87681	6.1147	6.93199	5.23715	4.67884	7.13385	7.42299	5.444	5.51815	7.21333	7.47442
ARN2	VIII	8351	10213	-	ARN2	YHL047C	Transporter, member of the ARN family of transporters that specifically recognize siderophore-iron chelates; responsible for uptake of iron bound to the siderophore triacetylfusarinine C [Source:SGD;Acc:S000001039]	-	gene	Name match	0	9.67678	9.34264	8.37364	8.92057	9.58399	9.63338	8.60452	8.51052	9.85729	9.75943	9.68431	10.2946	9.63388	9.59229
ARN1	VIII	19088	20971	-	ARN1	YHL040C	Transporter, member of the ARN family of transporters that specifically recognize siderophore-iron chelates; responsible for uptake of iron bound to ferrirubin, ferrirhodin, and related siderophores [Source:SGD;Acc:S000001032]	-	gene	Name match	0	9.24336	8.31516	8.14054	8.53647	9.00883	8.80309	8.68605	8.56031	9.43901	9.50892	8.87696	8.58344	9.16595	9.16462
YHR033W	VIII	175548	176819	+	YHR033W	YHR033W	Putative protein of unknown function; epitope-tagged protein localizes to the cytoplasm [Source:SGD;Acc:S000001075]	+	gene	Name match	0	6.63353	7.93665	6.943	8.43006	8.5766	7.78954	8.03623	8.0042	8.96753	9.14214	7.19888	6.18953	9.21088	9.12294
PCL5	VIII	237004	237693	+	PCL5	YHR071W	Cyclin, interacts with and phosphorylated by Pho85p cyclin-dependent kinase (Cdk), induced by Gcn4p at level of transcription, specifically required for Gcn4p degradation, may be sensor of cellular protein biosynthetic capacity [Source:SGD;Acc:S000001113]	+	gene	Name match	0	11.119	10.4765	11.4822	11.1269	11.4257	11.0129	10.617	10.7516	11.755	11.6207	10.6029	10.3706	11.5015	11.5005
NDT80	VIII	356561	358444	+	NDT80	YHR124W	Meiosis-specific transcription factor required for exit from pachytene and for full meiotic recombination; activates middle sporulation genes; competes with Sum1p for binding to promoters containing middle sporulation elements (MSE) [Source:SGD;Acc:S000001166]	+	gene	Name match	0	3.69493	4.86848	3.58937	4.01621	4.7791	3.96851	3.91522	4.1445	5.54889	5.26345	5.51439	5.76326	5.9444	5.55775
ANS1	VIII	359702	360181	-	ANS1	YHR126C	Putative protein of unknown function; transcription dependent upon Azf1p [Source:SGD;Acc:S000001168]	-	gene	Name match	0	-0.363968	-0.237719	1.41944	1.35324	1.97174	2.64659	0.59329	1.60845	4.81192	4.83281	2.92942	3.08519	5.14294	4.40247
YHR138C	VIII	377355	377699	-	YHR138C	YHR138C	Putative protein of unknown function; has similarity to Pbi2p; double null mutant lacking Pbi2p and Yhr138p exhibits highly fragmented vacuoles [Source:SGD;Acc:S000001180]	-	gene	Name match	0	6.27989	8.72164	7.25233	8.26813	8.38113	8.51695	7.67011	7.89385	9.47615	9.40465	8.59374	8.97272	9.55088	9.33105
PFS1	VIII	474627	475340	-	PFS1	YHR185C	Sporulation protein required for prospore membrane formation at selected spindle poles, ensures functionality of all four spindle pole bodies during meiosis II; not required for meiotic recombination or meiotic chromosome segregation [Source:SGD;Acc:S000001228]	-	gene	Name match	0	2.373	0.914284	3.41944	2.35324	2.70871	4.86898	0.59329	1.87148	4.40753	4.1166	2.444	3.08519	4.59862	4.26496
SET2	X	102227	104428	-	SET2	YJL168C	Histone methyltransferase with a role in transcriptional elongation, methylates a lysine residue of histone H3; associates with the C-terminal domain of Rpo21p; histone methylation activity is regulated by phosphorylation status of Rpo21p [Source:SGD;Acc:S000003704]	-	gene	Name match	0	9.98771	9.22262	9.63619	9.28988	8.82972	8.78614	9.13245	9.26666	8.61469	8.47667	9.30694	9.23087	8.45245	8.51668
INO1	X	134332	135933	-	INO1	YJL153C	Inositol-3-phosphate synthase, involved in synthesis of inositol phosphates and inositol-containing phospholipids; transcription is coregulated with other phospholipid biosynthetic genes by Ino2p and Ino4p, which bind the UASINO DNA element [Source:SGD;Acc:S000003689]	-	gene	Name match	0	4.95796	8.21349	5.0044	6.42649	6.97174	6.94427	6.32121	5.85637	8.82984	8.47917	7.2201	8.49119	8.82102	8.70126
NCA3	X	193860	194873	-	NCA3	YJL116C	Protein that functions with Nca2p to regulate mitochondrial expression of subunits 6 (Atp6p) and 8 (Atp8p ) of the Fo-F1 ATP synthase; member of the SUN family; expression induced in cells treated with the mycotoxin patulin [Source:SGD;Acc:S000003652]	-	gene	Name match	0	4.59539	6.34055	4.87887	9.0606	10.2323	9.13844	8.63768	8.48374	9.98807	9.83965	7.11075	6.80766	10.6412	10.6119
PRY3	X	291336	293981	-	PRY3	YJL078C	Cell wall protein with a role in mating efficiency; expression of full-length transcript is daughter cell-specific; in response to alpha factor, a short transcript starting at +452 is expressed and the long form is repressed by Ste12p [Source:SGD;Acc:S000003614]	-	gene	Name match	0	10.7901	11.8034	10.7825	10.4283	9.72217	7.87541	9.17072	9.44513	8.02051	7.67119	9.42585	8.37797	7.9852	7.86785
LOH1	X	375115	375774	-	LOH1	YJL038C	Protein of unknown function with proposed roles in maintenance of genome integrity and also in spore wall assembly; induced during sporulation; repressed during vegetative growth by Sum1p and Hst1p; sequence similar to IRC1 [Source:SGD;Acc:S000003575]	-	gene	Name match	0	2.59539	0.914284	2.41944	4.09021	3.5567	6.3654	4.50018	3.74595	5.42859	5.14214	4.76592	3.93319	6.29906	6.17185
IRC18	X	376662	377336	+	IRC18	YJL037W	Putative protein of unknown function; expression induced in respiratory-deficient cells and in carbon-limited chemostat cultures; similar to adjacent ORF, YJL038C; null mutant displays increased levels of spontaneous Rad52p foci [Source:SGD;Acc:S000003574]	+	gene	Name match	0	2.95796	3.37372	3.58937	5.52317	5.63471	7.09505	4.91522	4.37398	6.642	7.18577	4.82251	5.2227	6.68609	6.54295
SFC1	X	609773	610741	+	SFC1	YJR095W	Mitochondrial succinate-fumarate transporter, transports succinate into and fumarate out of the mitochondrion; required for ethanol and acetate utilization [Source:SGD;Acc:S000003856]	+	gene	Name match	0	2.10996	0.914284	2.41944	5.38299	5.94137	5.41918	2.59329	3.93037	6.71239	6.38607	4.70703	5.40712	7.53722	7.34392
YJR149W	X	707160	708374	+	YJR149W	YJR149W	Putative protein of unknown function; green fluorescent protein (GFP)-fusion protein localizes to the cytoplasm [Source:SGD;Acc:S000003910]	+	gene	Name match	0	6.83243	7.52899	6.72322	6.45478	7.12824	6.80309	6.74304	6.72115	7.80388	7.52842	7.74412	7.81855	8.36681	8.25138
SOR1	X	736044	737117	+	SOR1	YJR159W	Sorbitol dehydrogenase; expression is induced in the presence of sorbitol or xylose [Source:SGD;Acc:S000003920]	+	gene	Name match	0	3.78804	5.46887	4.2268	5.19455	5.84621	6.19091	5.80274	5.57192	6.77128	6.96746	5.51439	5.40712	6.31744	6.69792
FAS1	XI	100671	106826	+	FAS1	YKL182W	Beta subunit of fatty acid synthetase, which catalyzes the synthesis of long-chain saturated fatty acids; contains acetyltransacylase, dehydratase, enoyl reductase, malonyl transacylase, and palmitoyl transacylase activities [Source:SGD;Acc:S000001665]	+	gene	Name match	0	13.6476	13.1793	13.3776	12.4696	12.7577	12.5567	13.024	13.0514	12.3917	12.4941	12.8485	12.7555	12.2761	12.4147
MBR1	XI	264789	265808	+	MBR1	YKL093W	Protein involved in mitochondrial functions and stress response; overexpression suppresses growth defects of hap2, hap3, and hap4 mutants [Source:SGD;Acc:S000001576]	+	gene	Name match	0	3.8755	5.98037	4.32633	5.76828	6.29367	5.58519	5.17825	5.01444	6.7958	6.459	4.76592	5.71746	6.7141	6.69792
GAP1	XI	515063	516871	+	GAP1	YKR039W	General amino acid permease; Gap1p senses the presence of amino acid substrates to regulate localization to the plasma membrane when needed [Source:SGD;Acc:S000001747]	+	gene	Name match	0	7.11895	7.61472	6.87887	8.24402	8.33514	8.86575	7.87869	7.92314	10.0162	9.94315	7.4708	7.51815	9.44202	9.50337
UTH1	XI	519527	520624	+	UTH1	YKR042W	Mitochondrial outer membrane and cell wall localized SUN family member involved in cell wall biogenesis and required for mitochondrial autophagy; involved in the oxidative stress response, life span during starvation, and cell death [Source:SGD;Acc:S000001750]	+	gene	Name match	0	12.7123	12.5676	12.5717	13.0205	12.976	13.2516	14.0226	13.9197	14.2392	14.2604	11.9832	10.7072	13.2927	13.2335
YSR3	XI	534067	535281	-	YSR3	YKR053C	Dihydrosphingosine 1-phosphate phosphatase, membrane protein involved in sphingolipid metabolism; has similarity to Lcb3p [Source:SGD;Acc:S000001761]	-	gene	Name match	0	6.74223	6.73446	6.37364	7.26813	7.46359	7.58519	6.72257	6.64407	8.4312	8.44111	6.86353	6.95309	8.83384	8.99832
KTR2	XI	557677	558954	+	KTR2	YKR061W	Mannosyltransferase involved in N-linked protein glycosylation; member of the KRE2/MNT1 mannosyltransferase family [Source:SGD;Acc:S000001769]	+	gene	Name match	0	7.62093	8.48034	7.66737	9.11701	9.40637	9.73405	8.84122	8.81008	10.1063	9.98432	8.96756	9.18112	10.0649	10.0358
PCK1	XI	631152	632801	+	PCK1	YKR097W	Phosphoenolpyruvate carboxykinase, key enzyme in gluconeogenesis, catalyzes early reaction in carbohydrate biosynthesis, glucose represses transcription and accelerates mRNA degradation, regulated by Mcm1p and Cat8p, located in the cytosol [Source:SGD;Acc:S000001805]	+	gene	Name match	0	4.99749	5.34055	4.66737	8.03507	8.34097	8.5969	6.42618	6.22903	8.77128	8.65798	6.37	6.34823	9.12218	9.23306
GTT2	XII	21138	21839	-	GTT2	YLL060C	Glutathione S-transferase capable of homodimerization; functional overlap with Gtt2p, Grx1p, and Grx2p [Source:SGD;Acc:S000003983]	-	gene	Name match	0	6.05482	6.42208	5.66737	6.92815	7.36406	7.18057	6.50018	6.62637	7.98185	7.74804	7.5978	7.51815	8.23283	8.15736
JLP1	XII	25756	26994	-	JLP1	YLL057C	Fe(II)-dependent sulfonate/alpha-ketoglutarate dioxygenase, involved in sulfonate catabolism for use as a sulfur source; contains sequence that resembles a J domain (typified by the E. coli DnaJ protein); induced by sulphur starvation [Source:SGD;Acc:S000003980]	-	gene	Name match	0	4.54292	4.77226	4.58937	5.65092	6.98669	5.67633	4.68075	4.45644	8.49499	8.12303	5.47962	5.40712	8.65391	8.38183
YLL056C	XII	27409	28305	-	YLL056C	YLL056C	Putative protein of unknown function, transcription is activated by paralogous transcription factors Yrm1p and Yrr1p and genes involved in pleiotropic drug resistance (PDR); expression is induced in cells treated with the mycotoxin patulin [Source:SGD;Acc:S000003979]	-	gene	Name match	0	5.95796	6.54364	6.17433	6.5627	7.12824	7.35624	6.63768	6.20538	7.76301	7.75633	6.5815	6.18953	7.72791	7.8134
YLL053C	XII	35503	35961	-	YLL053C	YLL053C	Putative protein; in the Sigma 1278B strain background YLL053C is contiguous with AQY2 which encodes an aquaporin [Source:SGD;Acc:S000003976]	-	gene	Name match	0	4.83243	5.95868	4.87887	5.91803	6.79617	6.56942	5.63768	5.67884	7.89372	7.85614	7.2201	7.17266	7.73476	7.69123
RNP1	XII	46714	47463	-	RNP1	YLL046C	Ribonucleoprotein that contains two RNA recognition motifs (RRM) [Source:SGD;Acc:S000003969]	-	gene	Name match	0	2.78804	2.23621	2.74137	5.29184	6.16814	5.64659	3.59329	3.81008	7.30306	7.02349	4.98005	5.34823	7.83384	7.65728
SPO75	XII	137940	140546	-	SPO75	YLL005C	Meiosis-specific protein of unknown function, required for spore wall formation during sporulation; dispensable for both nuclear divisions during meiosis [Source:SGD;Acc:S000003928]	-	gene	Name match	0	2.373	2.49925	2.41944	4.97773	5.59623	6.34703	4.40065	3.74595	6.58685	6.48916	5.67666	4.93319	7.63571	7.7244
THI73	XII	157934	159505	-	THI73	YLR004C	Putative plasma membrane permease proposed to be involved in carboxylic acid uptake and repressed by thiamine; substrate of Dbf2p/Mob1p kinase; transcription is altered if mitochondrial dysfunction occurs [Source:SGD;Acc:S000003994]	-	gene	Name match	0	4.18035	5.27184	4.2268	4.46872	5.47424	5.61621	5.17825	4.71278	5.88992	6.03717	5.444	5.40712	6.78185	6.4666
PAU23	XII	222685	223059	-	PAU23	YLR037C	Cell wall mannoprotein with similarity to Tir1p, Tir2p, Tir3p, and Tir4p; member of the seripauperin multigene family encoded mainly in subtelomeric regions; expressed under anaerobic conditions, completely repressed during aerobic growth [Source:SGD;Acc:S000004027]	-	gene	Name match	0	4.83243	5.46887	4.32633	6.35324	7.48481	6.38355	5.72257	5.47634	8.29448	8.13897	5.61392	5.34823	8.90848	8.70126
OSW2	XII	248717	250978	-	OSW2	YLR054C	Protein of unknown function proposed to be involved in the assembly of the spore wall [Source:SGD;Acc:S000004044]	-	gene	Name match	0	3.59539	6.16221	4.81176	5.79065	6.69056	6.45394	4.84122	5.45644	7.73792	7.46407	6.79449	7.10311	8.04708	8.05156
TIS11	XII	415801	416658	-	TIS11	YLR136C	mRNA-binding protein expressed during iron starvation; binds to a sequence element in the 3'-untranslated regions of specific mRNAs to mediate their degradation; involved in iron homeostasis [Source:SGD;Acc:S000004126]	-	gene	Name match	0	7.46046	5.37372	5.58937	6.74556	7.398	7.56147	5.95084	6.1067	8.35349	8.00274	7.32174	7.62125	8.1274	8.07232
UPS2	XII	499578	500270	-	UPS2	YLR168C	Mitochondrial intermembrane space protein involved in regulation of mitochondrial cardiolipin and phosphatidylethanolamine levels; null has defects in mitochondrial morphology; similar to Ups1p, Ups3p and to human PRELI [Source:SGD;Acc:S000004158]	-	gene	Name match	0	7.53623	8.41014	7.57931	8.58846	8.97549	8.0389	7.95961	8.07115	9.71024	9.62666	8.76592	9.11199	9.72274	9.60125
IDP2	XII	504591	505829	+	IDP2	YLR174W	Cytosolic NADP-specific isocitrate dehydrogenase, catalyzes oxidation of isocitrate to alpha-ketoglutarate; levels are elevated during growth on non-fermentable carbon sources and reduced during growth on glucose [Source:SGD;Acc:S000004164]	+	gene	Name match	0	5.8104	7.13345	4.74137	7.86104	8.44747	8.56545	6.208	6.21726	9.10307	8.92027	7.19888	7.50473	9.98664	9.85892
PBA1	XII	547853	548769	-	PBA1	YLR199C	Protein involved in 20S proteasome assembly; forms a heterodimer with Add66p that binds to proteasome precursors; similar to human PAC1 constituent of the PAC1-PAC2 complex involved in proteasome assembly [Source:SGD;Acc:S000004189]	-	gene	Name match	0	8.32719	8.60078	8.22034	8.82085	8.77909	8.56147	8.65938	8.64846	9.53317	9.3591	8.78028	8.83473	9.2781	9.17905
HMX1	XII	552724	553677	-	HMX1	YLR205C	ER localized heme oxygenase, involved in heme degradation during iron starvation and in the oxidative stress response; expression is regulated by AFT1 and oxidative stress; relocates to the perinuclear region in the presence of oxidants [Source:SGD;Acc:S000004195]	-	gene	Name match	0	4.54292	5.40614	4.81176	7.40491	7.87863	7.30955	6.65938	6.18134	9.59619	9.35364	6.35089	6.04867	8.80808	8.71782
CRR1	XII	566654	567922	-	CRR1	YLR213C	Putative glycoside hydrolase of the spore wall envelope; required for normal spore wall assembly, possibly for cross-linking between the glucan and chitosan layers; expressed during sporulation [Source:SGD;Acc:S000004203]	-	gene	Name match	0	7.11895	6.94771	7.03415	7.42649	7.73551	7.2613	6.70181	6.49597	8.70161	8.29509	6.25135	6.18953	9.14552	9.05678
IFH1	XII	582233	585490	-	IFH1	YLR223C	Coactivator that regulates transcription of ribosomal protein (RP) genes; recruited to RP gene promoters during optimal growth conditions via Fhl1p; subunit of CURI, a complex that coordinates RP production and pre-rRNA processing [Source:SGD;Acc:S000004213]	-	gene	Name match	0	11.3903	10.4081	11.5076	11.9497	11.8188	12.1527	11.5255	11.7648	13.0765	12.5254	10.8182	10.5364	12.538	12.4523
YLR225C	XII	587695	588918	-	YLR225C	YLR225C	Putative protein of unknown function; green fluorescent protein (GFP)-fusion protein localizes to the cytoplasm; YLR225C is not an essential gene [Source:SGD;Acc:S000004215]	-	gene	Name match	0	9.23305	9.38393	9.59187	10.0268	10.5889	10.3992	9.48507	9.5533	11.5498	11.2912	10.3842	10.5364	11.519	11.5738
ADY4	XII	590562	592043	-	ADY4	YLR227C	Structural component of the meiotic outer plaque, which is a membrane-organizing center that assembles on the cytoplasmic face of the spindle pole body during meiosis II and triggers the formation of the prospore membrane [Source:SGD;Acc:S000004217]	-	gene	Name match	0	6.7069	7.10411	7.0633	7.00669	7.69056	7.24153	7.11685	6.86395	8.54165	8.42559	7.82943	7.85073	8.74837	8.51668
SSP120	XII	640317	641021	+	SSP120	YLR250W	Protein of unknown function; green fluorescent protein (GFP)-fusion protein localizes to the cytoplasm in a punctate pattern [Source:SGD;Acc:S000004240]	+	gene	Name match	0	9.80484	9.68247	10.2634	10.4247	10.5828	11.3931	9.91296	9.9049	11.1569	11.0261	9.8669	10.0716	10.8978	10.6443
YLR252W	XII	641957	642262	+	YLR252W	YLR252W	Dubious open reading frame unlikely to encode a protein, based on experimental and comparative sequence data; partially overlaps the verified gene SYM1, a mitochondrial protein involved in ethanol metabolism [Source:SGD;Acc:S000004242]	+	gene	Name match	0	3.8755	7.46118	5.2268	6.41214	7.6156	6.27108	5.91522	5.69591	8.1242	8.03376	6.64563	6.80766	8.28979	8.15249
LCB5	XII	665844	667907	+	LCB5	YLR260W	Minor sphingoid long-chain base kinase, paralog of Lcb4p responsible for few percent of the total activity, possibly involved in synthesis of long-chain base phosphates, which function as signaling molecules [Source:SGD;Acc:S000004250]	+	gene	Name match	0	8.14559	8.85386	8.07765	8.85574	9.31752	9.30241	8.77817	8.63525	10.3624	10.0389	8.82251	8.83473	9.86072	9.87967
RED1	XII	670340	672823	+	RED1	YLR263W	Protein component of the synaptonemal complex axial elements, involved in chromosome segregation during the first meiotic division; critical for coupling checkpoint signaling to SC formation; interacts with Hop1p, Mec3p and Ddc1p [Source:SGD;Acc:S000004253]	+	gene	Name match	0	7.44625	8.09916	7.03415	7.83974	8.51606	7.44533	8.10108	7.86772	9.91065	9.39671	7.36047	7.40712	9.64484	9.66755
NEJ1	XII	674427	675455	-	NEJ1	YLR265C	Protein involved in regulation of nonhomologous end joining; interacts with DNA ligase IV components Dnl4p and Lif1p; repressed by MAT heterozygosity; regulates cellular distribution of Lif1p [Source:SGD;Acc:S000004255]	-	gene	Name match	0	4.43189	5.55814	5.11988	5.01621	5.67218	4.81651	8.03623	7.9483	8.91439	8.73342	5.90343	6.04867	7.3887	7.30936
BOP2	XII	678212	679924	+	BOP2	YLR267W	Protein of unknown function [Source:SGD;Acc:S000004257]	+	gene	Name match	0	6.38795	4.95868	5.58937	7.08116	7.52633	6.94427	6.11685	6.2752	9.45706	8.99575	6.98005	6.91301	9.53133	9.49954
PIG1	XII	689083	691029	-	PIG1	YLR273C	Putative targeting subunit for the type-1 protein phosphatase Glc7p that tethers it to the Gsy2p glycogen synthase [Source:SGD;Acc:S000004263]	-	gene	Name match	0	7.01685	6.95868	6.60927	8.17767	8.22598	8.0389	7.84122	8.04141	9.36036	9.05072	7.08785	6.59615	8.8963	8.95426
YLR283W	XII	705186	706130	+	YLR283W	YLR283W	Putative protein of unknown function; green fluorescent protein (GFP)-fusion protein localizes to mitochondria; YLR283W is not an essential gene [Source:SGD;Acc:S000004273]	+	gene	Name match	0	6.90698	7.88583	7.39672	7.58206	8.10788	6.84298	7.34818	7.22316	8.93662	8.6424	8.03496	8.1383	8.63571	8.59767
YLR307C-A	XII	746848	747111	-	YLR307C-A	YLR307C-A	Putative protein of unknown function [Source:SGD;Acc:S000028525]	-	gene	Name match	0	0.788035	1.49925	1.41944	6.03507	6.21967	6.23155	3.91522	3.74595	8.35349	8.02693	4.444	3.57062	8.86853	8.89432
CDA2	XII	747937	748875	+	CDA2	YLR308W	Chitin deacetylase, together with Cda1p involved in the biosynthesis ascospore wall component, chitosan; required for proper rigidity of the ascospore wall [Source:SGD;Acc:S000004299]	+	gene	Name match	0	-0.363968	-0.0857159	0.419442	2.57564	3.5567	4.23155	2.17825	0.871481	5.12742	4.76868	0.122068	0.763265	5.74158	5.84993
IMH1	XII	749034	751769	-	IMH1	YLR309C	Protein involved in vesicular transport, mediates transport between an endosomal compartment and the Golgi, contains a Golgi-localization (GRIP) domain that interacts with activated Arl1p-GTP to localize Imh1p to the Golgi [Source:SGD;Acc:S000004300]	-	gene	Name match	0	10.9859	10.429	11.3112	11.5505	11.0759	11.564	10.8112	11.1202	12.2683	11.9481	10.8294	11.0886	11.9359	11.7889
EST2	XII	766542	769196	+	EST2	YLR318W	Reverse transcriptase subunit of the telomerase holoenzyme, essential for telomerase core catalytic activity, involved in other aspects of telomerase assembly and function; mutations in human homolog are associated with aplastic anemia [Source:SGD;Acc:S000004310]	+	gene	Name match	0	7.71285	7.43785	7.56919	7.8072	8.23227	7.17015	7.62671	7.64407	9.25818	8.78092	8.06458	8.2227	8.98808	9.26045
PEX30	XII	779215	780786	+	PEX30	YLR324W	Peroxisomal integral membrane protein, involved in negative regulation of peroxisome number; partially functionally redundant with Pex31p; genetic interactions suggest action at a step downstream of steps mediated by Pex28p and Pex29p [Source:SGD;Acc:S000004316]	+	gene	Name match	0	8.95545	9.2089	8.89922	9.82221	9.85642	10.3048	9.43249	9.35664	10.6837	10.4704	8.37	7.44977	10.2804	10.2133
TMA10	XII	783127	783387	-	TMA10	YLR327C	Protein of unknown function that associates with ribosomes; putative homolog of the F1F0-ATPase synthase regulator Stf2p [Source:SGD;Acc:S000004319]	-	gene	Name match	0	3.8755	10.1962	5.32633	9.01621	10.2181	9.62004	6.52403	7.2638	11.1873	10.7814	8.45298	10.2531	11.228	11.2215
REC102	XII	786442	787333	+	REC102	YLR329W	Protein involved in early stages of meiotic recombination; required for chromosome synapsis; forms a complex with Rec104p and Spo11p necessary during the initiation of recombination [Source:SGD;Acc:S000004321]	+	gene	Name match	0	2.59539	5.04357	3.41944	4.72248	5.08722	5.01582	2.91522	3.98696	6.62385	6.43853	5.25135	6.01119	7.5759	7.77593
MID2	XII	790676	791806	+	MID2	YLR332W	O-glycosylated plasma membrane protein that acts as a sensor for cell wall integrity signaling and activates the pathway; interacts with Rom2p, a guanine nucleotide exchange factor for Rho1p, and with cell integrity pathway protein Zeo1p [Source:SGD;Acc:S000004324]	+	gene	Name match	0	9.45159	9.70055	9.08122	10.0571	10.3598	9.29044	9.91296	9.97389	11.3703	11.0881	9.20422	9.21035	10.837	10.7203
ORM2	XII	828730	829380	+	ORM2	YLR350W	Evolutionarily conserved protein, similar to Orm1p, required for resistance to agents that induce unfolded protein response; Orm1p and Orm2p together control membrane biogenesis by coordinating lipid homeostasis with protein quality control [Source:SGD;Acc:S000004342]	+	gene	Name match	0	8.43549	10.2497	8.18763	9.59006	9.92594	9.42357	9.23715	9.51173	10.7032	10.4571	9.13888	9.43215	9.98951	9.83785
STE11	XII	849866	852019	+	STE11	YLR362W	Signal transducing MEK kinase involved in pheromone response and pseudohyphal/invasive growth pathways where it phosphorylates Ste7p, and the high osmolarity response pathway, via phosphorylation of Pbs2p; regulated by Ste20p and Ste50p [Source:SGD;Acc:S000004354]	+	gene	Name match	0	8.5295	8.27184	8.55899	8.60433	8.96043	8.8265	8.48203	8.52014	9.98984	9.62892	9.00471	8.94814	9.31972	9.34818
PSY3	XII	872826	873554	-	PSY3	YLR376C	Component of the Shu complex, which promotes error-free DNA repair; Shu complex mediates inhibition of Srs2p function; deletion of PSY3 results in a mutator phenotype; deletion increases sensitivity to anticancer drugs oxaliplatin and cisplatin but /.../tomycin C [Source:SGD;Acc:S000004368]	-	gene	Name match	0	6.05482	6.5142	6.2268	7.47564	7.83799	7.78954	6.70181	6.87897	8.66436	8.52842	6.87696	7.1383	8.49748	8.39425
FBP1	XII	873746	874792	-	FBP1	YLR377C	Fructose-1,6-bisphosphatase, key regulatory enzyme in the gluconeogenesis pathway, required for glucose metabolism; undergoes either proteasome-mediated or autophagy-mediated degradation depending on growth conditions; interacts with Vid30p [Source:SGD;Acc:S000004369]	-	gene	Name match	0	2.373	3.23621	2.41944	4.52317	5.59623	4.76206	1.59329	1.87148	6.74633	6.34267	3.70703	4.08519	7.95618	7.87377
CTF3	XII	879723	881924	+	CTF3	YLR381W	Outer kinetochore protein that forms a complex with Mcm16p and Mcm22p; may bind the kinetochore to spindle microtubules [Source:SGD;Acc:S000004373]	+	gene	Name match	0	7.50228	8.10904	7.30208	8.28398	9.2354	7.51284	7.75316	7.87897	9.9357	9.43853	8.12769	8.10312	10.6348	10.5176
CCW14	XII	903724	904440	+	CCW14	YLR390W-A	Covalently linked cell wall glycoprotein, present in the inner layer of the cell wall [Source:SGD;Acc:S000006429]	+	gene	Name match	0	11.8338	11.5179	11.6283	12.8521	12.9022	11.8389	12.234	12.153	14.1963	13.7865	11.0365	10.1895	13.4001	13.2335
YLR407W	XII	932967	933653	+	YLR407W	YLR407W	Putative protein of unknown function; null mutant displays elongated buds and a large fraction of budded cells have only one nucleus [Source:SGD;Acc:S000004399]	+	gene	Name match	0	8.72467	7.80303	8.62401	8.67817	8.91816	9.39478	8.45127	8.53207	9.79681	9.50892	8.16099	8.12959	9.47718	9.40656
BER1	XII	948368	949192	+	BER1	YLR412W	Protein involved in microtubule-related processes, N-acetylation; GFP-fusion protein localizes to the cytoplasm and is induced in response to the DNA-damaging agent MMS; YLR412W is not an essential gene; similar to Arabidopsis SRR1 gene [Source:SGD;Acc:S000004404]	+	gene	Name match	0	8.85681	8.37372	8.89922	8.70197	9.16156	8.79633	8.76322	8.67883	9.78359	9.49907	8.79095	8.50473	9.21578	9.27619
PUN1	XII	953353	954144	-	PUN1	YLR414C	Plasma membrane protein with a role in cell wall integrity; co-localizes with Sur7p in punctate membrane patches; null mutant displays decreased thermotolerance; transcription induced upon cell wall damage and metal ion stress [Source:SGD;Acc:S000004406]	-	gene	Name match	0	8.28389	10.7297	8.57426	10.6676	11.2869	10.8778	10.2425	10.173	12.3364	12.1202	10.6709	11.0406	12.2898	12.1257
VPS36	XII	955010	956710	+	VPS36	YLR417W	Component of the ESCRT-II complex; contains the GLUE (GRAM Like Ubiquitin binding in EAP45) domain which is involved in interactions with ESCRT-I and ubiquitin-dependent sorting of proteins into the endosome [Source:SGD;Acc:S000004409]	+	gene	Name match	0	7.41009	8.86848	7.25233	8.55292	9.03063	8.78954	8.0609	8.00076	10.1218	9.7738	7.82251	7.68213	9.93699	9.70126
ATG23	XII	1000342	1001703	-	ATG23	YLR431C	Peripheral membrane protein required for the cytoplasm-to-vacuole targeting (Cvt) pathway and efficient macroautophagy; cycles between the phagophore assembly site (PAS) and non-PAS locations; forms a complex with Atg9p and Atg27p [Source:SGD;Acc:S000004423]	-	gene	Name match	0	7.46046	7.60078	7.47472	7.88202	8.4202	7.63148	7.75316	7.67883	9.31301	9.03206	7.51439	7.59615	8.41027	8.39425
CAR2	XII	1012501	1013775	+	CAR2	YLR438W	L-ornithine transaminase (OTAse), catalyzes the second step of arginine degradation, expression is dually-regulated by allophanate induction and a specific arginine induction process; not nitrogen catabolite repression sensitive [Source:SGD;Acc:S000004430]	+	gene	Name match	0	8.76818	9.1479	8.79448	10.0409	9.82557	10.0446	9.34818	9.24797	10.3935	9.94587	7.96127	6.18953	10.3854	10.2354
NBP1	XII	1055812	1056771	-	NBP1	YLR457C	Spindle pole body (SPB) component, required for the insertion of the duplication plaque into the nuclear membrane during SPB duplication; essential for bipolar spindle formation; component of the Mps2p-Bbp1p complex [Source:SGD;Acc:S000004449]	-	gene	Name match	0	7.07344	6.92551	7.01935	7.29184	7.83799	7.55348	7.26572	7.1507	8.8397	8.27503	7.02896	7.08519	8.45245	8.52424
YLR460C	XII	1059757	1060887	-	YLR460C	YLR460C	Member of the quinone oxidoreductase family, up-regulated in response to the fungicide mancozeb; possibly up-regulated by iodine [Source:SGD;Acc:S000004452]	-	gene	Name match	0	4.99749	5.19969	5.11988	6.12583	6.38678	6.50457	5.87869	5.5533	7.68201	7.19189	6.66123	6.91301	8.13778	8.05678
PAU4	XII	1062919	1063281	+	PAU4	YLR461W	Member of the seripauperin multigene family encoded mainly in subtelomeric regions; active during alcoholic fermentation, regulated by anaerobiosis, negatively regulated by oxygen, repressed by heme [Source:SGD;Acc:S000004453]	+	gene	Name match	0	-0.211965	2.72164	0.419442	3.76828	3.97174	3.06162	3.40065	2.09387	6.49998	6.07743	3.12207	2.76326	7.4566	7.22844
YML131W	XIII	10198	11295	+	YML131W	YML131W	Putative protein of unknown function with similarity to medium chain dehydrogenase/reductases; expression induced by stresses including osmotic shock, DNA damaging agents, and other chemicals; GFP-fusion protein localizes to the cytoplasm [Source:SGD;Acc:S000004600]	+	gene	Name match	0	7.90178	7.6422	7.95082	8.22361	8.00149	8.70187	8.0609	8.29214	8.71453	8.84063	8.92297	9.08068	8.95617	8.92888
PSP2	XIII	236588	238731	+	PSP2	YML017W	Asn rich cytoplasmic protein that contains RGG motifs; high-copy suppressor of group II intron-splicing defects of a mutation in MRS2 and of a conditional mutation in POL1 (DNA polymerase alpha); possible role in mitochondrial mRNA splicing [Source:SGD;Acc:S000004479]	+	gene	Name match	0	9.36924	9.6405	9.54872	9.36447	9.09068	8.39254	9.25507	9.52969	9.01007	8.93313	8.61392	8.33312	9.06079	9.09024
SPT5	XIII	247677	250868	+	SPT5	YML010W	Protein involved in regulating Pol I and Pol II transcription and pre-mRNA processing; forms a complex with Spt4p; contains a C-terminal repeat domain that is a target for phosphorylation by Sgv1p [Source:SGD;Acc:S000004470]	+	gene	Name match	0	11.794	11.478	11.6897	11.3026	11.1366	11.2471	11.5518	11.6443	10.6826	10.7155	10.7776	10.1252	10.6575	10.7664
SPO20	XIII	307489	308682	+	SPO20	YMR017W	Meiosis-specific subunit of the t-SNARE complex, required for prospore membrane formation during sporulation; similar to but not functionally redundant with Sec9p; SNAP-25 homolog [Source:SGD;Acc:S000004619]	+	gene	Name match	0	4.03596	3.49925	3.87887	5.41214	5.43117	5.27108	3.76322	4.04141	5.94942	6.17961	4.92942	5.51815	6.72791	7.00913
NPL6	XIII	450058	451365	-	NPL6	YMR091C	Component of the RSC chromatin remodeling complex; interacts with Rsc3p, Rsc30p, Ldb7p, and Htl1p to form a module important for a broad range of RSC functions; involved in nuclear protein import and maintenance of proper telomere length [Source:SGD;Acc:S000004697]	-	gene	Name match	0	10.1631	9.66415	9.9855	9.50468	9.4339	9.54544	9.50618	9.66373	8.79985	8.76046	9.1333	8.85602	8.76855	8.55406
SNZ1	XIII	458408	459301	+	SNZ1	YMR096W	Protein involved in vitamin B6 biosynthesis; member of a stationary phase-induced gene family; coregulated with SNO1; interacts with Sno1p and with Yhr198p, perhaps as a multiprotein complex containing other Snz and Sno proteins [Source:SGD;Acc:S000004702]	+	gene	Name match	0	7.31942	7.25413	7.43067	8.26013	8.69966	8.21137	7.50018	7.79034	8.7795	8.77277	8.29199	8.58344	10.2886	10.2098
SPG4	XIII	483014	483361	+	SPG4	YMR107W	Protein required for survival at high temperature during stationary phase; not required for growth on nonfermentable carbon sources [Source:SGD;Acc:S000004713]	+	gene	Name match	0	2.10996	4.00175	1.41944	4.22771	5.29367	3.64659	2.91522	2.74595	6.72095	6.29793	4.29199	4.57062	7.01366	7.23766
CTL1	XIII	622251	623213	-	CTL1	YMR180C	RNA 5'-triphosphatase, localizes to both the nucleus and cytoplasm [Source:SGD;Acc:S000004792]	-	gene	Name match	0	7.23925	8.34474	7.39672	7.95316	7.91034	8.11147	7.85068	7.82179	8.6688	8.5187	8.39819	8.60247	8.94144	8.86785
SPG5	XIII	645656	646777	+	SPG5	YMR191W	Protein required for survival at high temperature during stationary phase; not required for growth on nonfermentable carbon sources [Source:SGD;Acc:S000004803]	+	gene	Name match	0	8.10996	8.23621	8.23322	9.40853	9.44747	9.16491	9.0445	8.83341	10.3583	10.2714	9.35089	9.38897	10.7991	10.7846
YMR244W	XIII	757250	758317	+	YMR244W	YMR244W	Putative protein of unknown function [Source:SGD;Acc:S000004858]	+	gene	Name match	0	3.10996	2.72164	3.58937	4.29184	5.5567	5.34703	3.91522	3.28652	5.84363	6.02349	3.92942	4.2227	6.05805	5.92032
YMR304C-A	XIII	878780	879130	-	YMR304C-A	YMR304C-A	Dubious open reading frame unlikely to encode a protein, based on available experimental and comparative sequence data; partially overlaps the verified gene SCW10 [Source:SGD;Acc:S000004919]	-	gene	Name match	0	9.45515	9.29799	9.44735	10.7605	10.8796	9.31901	10.6966	10.2837	11.2973	11.4282	9.52508	9.35198	10.574	10.4909
DDI3	XIV	11452	12129	+	DDI3	YNL335W	Protein of unknown function; expression is induced over 100-fold by DNA damage; induction decreased in rad6 and rad18 mutants [Source:SGD;Acc:S000005279]	+	gene	Name match	0	2.95796	4.37372	3.2268	4.52317	5.03063	4.64659	3.40065	2.45644	5.54889	5.33162	5.54833	5.08519	6.67187	6.49762
THI12	XIV	14832	15854	+	THI12	YNL332W	Protein involved in synthesis of the thiamine precursor hydroxymethylpyrimidine (HMP); member of a subtelomeric gene family including THI5, THI11, THI12, and THI13 [Source:SGD;Acc:S000005276]	+	gene	Name match	0	2.78804	3.72164	3.0044	5.38299	5.51606	6.08399	5.54749	5.06788	6.88231	7.00274	6.27182	6.04867	7.64302	7.57966
EGT2	XIV	24048	27173	+	EGT2	YNL327W	Glycosylphosphatidylinositol (GPI)-anchored cell wall endoglucanase required for proper cell separation after cytokinesis, expression is activated by Swi5p and tightly regulated in a cell cycle-dependent manner [Source:SGD;Acc:S000005271]	+	gene	Name match	0	12.2693	12.8483	12.0883	11.7612	11.4454	9.5714	11.72	11.7673	10.1282	9.78498	11.0214	10.2124	9.81132	9.78696
HXT14	XIV	38707	40329	-	HXT14	YNL318C	Protein with similarity to hexose transporter family members, expression is induced in low glucose and repressed in high glucose; the authentic, non-tagged protein is detected in highly purified mitochondria in high-throughput studies [Source:SGD;Acc:S000005262]	-	gene	Name match	0	-0.363968	2.23621	1.41944	3.22771	3.97174	4.76206	2.17825	2.45644	4.87466	4.73551	1.70703	2.76326	5.43993	4.94304
ALP1	XIV	135940	137661	-	ALP1	YNL270C	Arginine transporter; expression is normally very low and it is unclear what conditions would induce significant expression [Source:SGD;Acc:S000005214]	-	gene	Name match	0	2.95796	5.40614	3.2268	5.1606	5.34097	5.34703	5.23715	5.24071	7.08825	7.3914	5.25135	5.51815	7.85915	7.60125
KAR1	XIV	286308	287609	+	KAR1	YNL188W	Essential protein involved in karyogamy during mating and in spindle pole body duplication during mitosis, localizes to the half-bridge of the spindle pole body, interacts with Spc72p during karyogamy, also interacts with Cdc31p [Source:SGD;Acc:S000005132]	+	gene	Name match	0	8.41374	7.9532	8.74137	7.93319	7.67218	7.40147	8.43249	8.48619	7.46981	7.57604	8.16646	8.33312	6.96786	6.80102
MEP2	XIV	357453	358952	+	MEP2	YNL142W	Ammonium permease involved in regulation of pseudohyphal growth; belongs to a ubiquitous family of cytoplasmic membrane proteins that transport only ammonium (NH4+); expression is under the nitrogen catabolite repression regulation [Source:SGD;Acc:S000005086]	+	gene	Name match	0	6.78804	7.93665	6.87887	7.57564	7.77909	7.76206	7.58198	7.52014	9.07662	9.08733	6.90343	7.1383	8.48534	8.37766
MLS1	XIV	406358	408022	+	MLS1	YNL117W	Malate synthase, enzyme of the glyoxylate cycle, involved in utilization of non-fermentable carbon sources; expression is subject to carbon catabolite repression; localizes in peroxisomes during growth in oleic acid medium [Source:SGD;Acc:S000005061]	+	gene	Name match	0	2.373	3.61472	3.2268	5.4962	5.47424	5.19091	3.17825	3.37398	5.48999	5.6491	4.92942	4.67016	7.18359	7.20982
NCE103	XIV	559814	560479	+	NCE103	YNL036W	Carbonic anhydrase; metalloenzyme that catalyzes CO2 hydration to bicarbonate and protons; poorly transcribed under aerobic conditions and at an undetectable level under anaerobic conditions; involved in non-classical protein export pathway [Source:SGD;Acc:S000004981]	+	gene	Name match	0	8.82146	7.85092	7.98168	8.4996	8.60595	8.76206	7.88791	7.75412	8.76301	8.83673	8.24619	8.68808	9.07165	8.97646
BIO3	XIV	734291	735733	+	BIO3	YNR058W	7,8-diamino-pelargonic acid aminotransferase (DAPA), catalyzes the second step in the biotin biosynthesis pathway; BIO3 is in a cluster of 3 genes (BIO3, BIO4, and BIO5) that mediate biotin synthesis [Source:SGD;Acc:S000005341]	+	gene	Name match	0	5.95796	6.08421	5.97403	7.01621	7.54665	7.08399	6.23715	6.1067	8.01355	8.18577	6.444	6.15558	8.46899	8.51668
YNR064C	XIV	749136	750008	-	YNR064C	YNR064C	Epoxide hydrolase, member of the alpha/beta hydrolase fold family; may have a role in detoxification of epoxides [Source:SGD;Acc:S000005347]	-	gene	Name match	0	2.59539	1.91428	2.0044	4.67517	4.08722	5.78954	4.59329	4.33091	6.16556	6.19189	4.444	5.01119	7.79502	7.57239
DSE4	XIV	755746	759099	-	DSE4	YNR067C	Daughter cell-specific secreted protein with similarity to glucanases, degrades cell wall from the daughter side causing daughter to separate from mother [Source:SGD;Acc:S000005350]	-	gene	Name match	0	11.6154	12.1907	11.4187	11.45	10.9764	10.1741	10.572	10.6517	9.32007	9.12463	10.8517	10.8925	9.26159	9.23306
YOL162W	XV	10119	10766	+	YOL162W	YOL162W	Putative protein of unknown function; member of the Dal5p subfamily of the major facilitator family [Source:SGD;Acc:S000005522]	+	gene	Name match	0	3.48847	5.27184	3.58937	4.72248	5.29367	2.38355	4.59329	4.74595	6.96392	6.90171	6.05281	6.694	7.09048	6.90882
GAS4	XV	71300	72715	+	GAS4	YOL132W	1,3-beta-glucanosyltransferase, involved with Gas2p in spore wall assembly; has similarity to Gas1p; localizes to the cell wall [Source:SGD;Acc:S000005492]	+	gene	Name match	0	3.373	3.91428	2.74137	4.67517	4.19413	6.3654	3.91522	3.87148	5.58685	5.93861	5.51439	5.71746	6.55282	6.54295
SPO21	XV	145334	147163	+	SPO21	YOL091W	Component of the meiotic outer plaque of the spindle pole body, involved in modifying the meiotic outer plaque that is required prior to prospore membrane formation [Source:SGD;Acc:S000005451]	+	gene	Name match	0	5.373	6.21806	5.41944	6.05368	6.36406	5.06162	6.08514	5.76225	6.99249	7.03717	7.14444	7.1383	7.33559	7.48219
NTG2	XV	248392	249534	-	NTG2	YOL043C	DNA N-glycosylase and apurinic/apyrimidinic (AP) lyase involved in base excision repair, localizes to the nucleus; sumoylated [Source:SGD;Acc:S000005403]	-	gene	Name match	0	7.41739	7.67584	7.51747	7.96795	8.13497	8.47525	7.97699	7.84494	8.67982	8.70585	8.11075	7.79669	8.66471	8.51668
YOR019W	XV	368127	370319	+	YOR019W	YOR019W	Protein of unknown function that may interact with ribosomes, based on co-purification experiments [Source:SGD;Acc:S000005545]	+	gene	Name match	0	6.07344	6.8091	6.70484	6.6631	6.84621	7.13844	6.37465	6.47634	8.12742	8.04057	6.90343	7.239	7.84655	7.99288
SPR1	XV	690695	692032	+	SPR1	YOR190W	Sporulation-specific exo-1,3-beta-glucanase; contributes to ascospore thermoresistance [Source:SGD;Acc:S000005716]	+	gene	Name match	0	4.59539	5.46887	5.37364	4.93821	5.03063	6.29044	4.76322	4.74595	5.71239	5.86384	5.90343	5.51815	6.79502	6.55775
HES1	XV	781994	783298	+	HES1	YOR237W	Protein implicated in the regulation of ergosterol biosynthesis; one of a seven member gene family with a common essential function and non-essential unique functions; similar to human oxysterol binding protein (OSBP) [Source:SGD;Acc:S000005763]	+	gene	Name match	0	5.48847	4.49925	4.87887	5.32287	5.91034	5.94427	5.45127	5.69591	7.57273	7.58537	6.67666	7.15558	7.96786	7.94304
OSW1	XV	807271	808107	+	OSW1	YOR255W	Protein involved in sporulation; required for the construction of the outer spore wall layers; required for proper localization of Spo14p [Source:SGD;Acc:S000005781]	+	gene	Name match	0	-0.211965	-0.237719	1.41944	3.22771	1.38678	3.76206	0.59329	0.286518	4.07496	3.83281	3.12207	1.76326	5.82102	5.22844
PUT4	XV	986899	988782	-	PUT4	YOR348C	Proline permease, required for high-affinity transport of proline; also transports the toxic proline analog azetidine-2-carboxylate (AzC); PUT4 transcription is repressed in ammonia-grown cells [Source:SGD;Acc:S000005875]	-	gene	Name match	0	0.788035	3.37372	3.41944	5.76828	5.7791	5.76206	5.34818	4.90123	7.7958	7.79307	4.20953	0.763265	7.67187	7.74394
FIT2	XV	1059531	1059992	+	FIT2	YOR382W	Mannoprotein that is incorporated into the cell wall via a glycosylphosphatidylinositol (GPI) anchor, involved in the retention of siderophore-iron in the cell wall [Source:SGD;Acc:S000005909]	+	gene	Name match	0	9.23305	6.72164	5.46384	8.14766	9.14833	7.30003	7.67011	7.61743	9.0866	8.76868	9.13888	9.60247	8.16848	7.75039
FIT3	XV	1060441	1061055	-	FIT3	YOR383C	Mannoprotein that is incorporated into the cell wall via a glycosylphosphatidylinositol (GPI) anchor, involved in the retention of siderophore-iron in the cell wall [Source:SGD;Acc:S000005910]	-	gene	Name match	0	10.7596	8.25413	7.87065	9.43184	10.7199	10.9805	8.1932	8.66373	11.1193	10.4372	10.0777	9.74054	10.3037	10.2706
FDH1	XV	1071793	1072923	-	FDH1	YOR388C	NAD(+)-dependent formate dehydrogenase, may protect cells from exogenous formate [Source:SGD;Acc:S000005915]	-	gene	Name match	0	1.373	2.49925	2.41944	3.67517	4.47424	5.19091	2.17825	2.09387	4.96392	4.55718	3.82251	3.57062	6.83384	6.76322
YOR389W	XV	1074213	1076087	+	YOR389W	YOR389W	Putative protein of unknown function; expression regulated by copper levels [Source:SGD;Acc:S000005916]	+	gene	Name match	0	6.76532	6.77226	6.27742	7.1606	7.38678	8.11147	7.69132	7.64407	8.59386	8.57604	7.01689	6.87179	8.55282	8.52424
YPL278C	XVI	15053	15355	-	YPL278C	YPL278C	Putative protein of unknown function; gene expression regulated by copper levels [Source:SGD;Acc:S000006199]	-	gene	Name match	0	3.95796	4.91428	4.81176	5.46872	6.14166	5.84298	5.29373	4.90123	6.22696	6.26345	4.70703	4.76326	6.24248	5.89723
YPL277C	XVI	15405	16868	-	YPL277C	YPL277C	Putative protein of unknown function; localized to the membranes; gene expression regulated by copper levels [Source:SGD;Acc:S000006198]	-	gene	Name match	0	5.40275	6.1431	6.03415	6.96795	7.04499	7.44533	6.37465	6.38455	8.01355	7.84841	5.76592	5.62125	7.74158	7.8134
COA2	XVI	188307	188513	-	COA2	YPL189C-A	Cytochrome oxidase assembly factor; null mutation results in respiratory deficiency with specific loss of cytochrome oxidase activity; functions downstream of assembly factors Mss51p and Coa1p and interacts with assembly factor Shy1p [Source:SGD;Acc:S000028527]	-	gene	Name match	0	6.74223	8.06403	7.35018	6.87681	7.25714	4.64659	6.59329	6.18134	6.30875	6.6668	6.87696	7.40712	6.74158	6.6845
OYE3	XVI	226169	227371	-	OYE3	YPL171C	Conserved NADPH oxidoreductase containing flavin mononucleotide (FMN), homologous to Oye2p with different ligand binding and catalytic properties; has potential roles in oxidative stress response and programmed cell death [Source:SGD;Acc:S000006092]	-	gene	Name match	0	3.78804	3.72164	4.0044	5.72248	5.59623	5.64659	4.76322	4.33091	6.57746	6.81704	5.64563	5.97272	7.48127	7.42685
PRM4	XVI	255913	256767	-	PRM4	YPL156C	Pheromone-regulated protein proposed to be involved in mating; predicted to have 1 transmembrane segment; transcriptionally regulated by Ste12p during mating and by Cat8p during the diauxic shift [Source:SGD;Acc:S000006077]	-	gene	Name match	0	5.89656	7.76603	4.943	7.48938	7.6814	8.32841	7.98561	7.95185	9.24488	9.21614	8.13888	8.32551	9.02209	8.81032
SPO19	XVI	304387	305058	+	SPO19	YPL130W	Meiosis-specific prospore protein; required to produce bending force necessary for proper assembly of the prospore membrane during sporulation; identified as a weak high-copy suppressor of the spo1-1 ts mutation [Source:SGD;Acc:S000006051]	+	gene	Name match	0	2.373	0.914284	0.419442	2.93821	2.70871	4.81651	2.59329	1.28652	4.71239	3.89421	3.5815	2.34823	4.59862	4.33535
CAR1	XVI	339944	340945	+	CAR1	YPL111W	Arginase, responsible for arginine degradation, expression responds to both induction by arginine and nitrogen catabolite repression; disruption enhances freeze tolerance [Source:SGD;Acc:S000006032]	+	gene	Name match	0	9.86485	9.45925	9.88908	10.2123	9.81723	10.9542	9.87174	9.71488	10.642	10.7282	9.38885	8.68213	10.3412	10.2751
LEE1	XVI	455759	456664	+	LEE1	YPL054W	Zinc-finger protein of unknown function [Source:SGD;Acc:S000005975]	+	gene	Name match	0	2.78804	4.55814	3.0044	5.44071	5.38678	4.86898	4.84122	5.16916	8.04799	7.8011	4.29199	4.93319	6.97945	7.00913
SRL4	XVI	487362	488207	-	SRL4	YPL033C	Protein of unknown function; involved in regulation of dNTP production; null mutant suppresses the lethality of lcd1 and rad53 mutations; expression is induced by Kar4p [Source:SGD;Acc:S000005954]	-	gene	Name match	0	-0.363968	2.49925	2.41944	4.93821	4.70871	5.34703	3.59329	2.74595	4.99249	5.37534	2.92942	4.2227	5.65752	5.15249
RMI1	XVI	503517	504242	+	RMI1	YPL024W	Subunit of the RecQ (Sgs1p) - Topo III (Top3p) complex; stimulates superhelical relaxing and ssDNA binding activities of Top3p; involved in response to DNA damage; null mutants display increased rates of recombination and delayed S phase [Source:SGD;Acc:S000005945]	+	gene	Name match	0	7.60821	7.54364	8.10594	8.46525	8.65824	8.80646	8.17072	7.90857	8.83182	9.05072	8.03496	7.98243	9.37121	9.35666
PDH1	XVI	558385	559935	+	PDH1	YPR002W	Mitochondrial protein that participates in respiration, induced by diauxic shift; homologous to E. coli PrpD, may take part in the conversion of 2-methylcitrate to 2-methylisocitrate [Source:SGD;Acc:S000006206]	+	gene	Name match	0	6.68285	6.18107	6.2008	7.79065	7.54665	8.63905	6.45127	6.58114	7.7958	7.95671	7.92297	7.97272	8.29443	8.26496
OPY2	XVI	695737	696819	-	OPY2	YPR075C	Integral membrane protein that functions in the signaling branch of the high-osmolarity glycerol (HOG) pathway; interacts with Ste50p; overproduction blocks cell cycle arrest in the presence of mating pheromone [Source:SGD;Acc:S000006279]	-	gene	Name match	0	9.42285	9.60777	9.53058	10.6849	10.6096	10.8882	10.2245	10.2724	11.3295	11.333	9.52081	8.91808	11.5538	11.5425
YPR078C	XVI	697147	698265	-	YPR078C	YPR078C	Putative protein of unknown function; possible role in DNA metabolism and/or in genome stability; expression is heat-inducible [Source:SGD;Acc:S000006282]	-	gene	Name match	0	2.78804	-0.0857159	3.0044	4.35324	4.70871	6.01582	2.59329	3.09387	6.16556	6.06414	3.92942	4.67016	6.58352	6.60125

## Sheet: s7f left
wt log	wt 24	rad52 log	rad52 24	hst log	hst 24
0	-0.01221	0	0.39162	0	0.332222
0	-0.06969	0	-0.54924	0	-0.24784
0	0.002451	0	1.17812	0	0.398208
0	0.002474	0	1.27601	0	0.412713
0	-0.34096	0	0.581854	0	0.11635
0	-0.91514	0	-0.1265	0	-1.1119
0	0.692392	0	1.65307	0	0.723037
0	0.132976	0	0.243237	0	-0.04928
0	0.431995	0	1.03698	0	0.013537
0	-0.01903	0	2.9042	0	1.2432
0	0.086329	0	0.108053	0	-0.1752
0	0.576588	0	1.30881	0	1.51784
0	2.39624	0	2.79904	0	2.57097
0	-0.21769	0	-0.0353	0	-0.04631
0	-0.38827	0	0.716434	0	1.57296
0	0.377864	0	1.65786	0	0.673438
0	0.949814	0	0.972435	0	0.875631
0	0.239799	0	0.8368	0	1.56061
0	-0.13225	0	-0.24151	0	1.39708
0	0.252336	0	0.750952	0	0.391761
0	-0.26561	0	0.584475	0	0.442698
0	-0.28723	0	-0.13244	0	-0.07119
0	0.031641	0	0.026757	0	0.904165
0	-0.35307	0	0.005308	0	-0.77383
0	-0.38627	0	0.258414	0	-0.25556
0	-0.31385	0	1.03566	0	1.60821
0	0.264319	0	0.349811	0	1.19084
0	0.716057	0	1.07563	0	0.990932
0	0.780618	0	0.854059	0	1.56008
0	0.313451	0	1.05066	0	0.798583
0	0.16606	0	0.341381	0	1.18189
0	0.109612	0	0.923009	0	1.46278
0	1.12731	0	3.28245	0	1.76208
0	-0.04864	0	0.21823	0	-0.07575
0	-0.33387	0	0.144158	0	-0.48878
0	-0.14881	0	-0.06051	0	-0.66754
0	1.23106	0	-0.72573	0	0.517419
0	0.337698	0	0.792214	0	0.421072
0	-0.12254	0	0.711527	0	-0.27238
0	0.299291	0	1.1771	0	0.885458
0	0.193057	0	0.625432	0	1.43702
0	0.020656	0	0.353519	0	1.57777
0	0.220817	0	0.549785	0	-0.25991
0	2.61076	0	3.05456	0	2.56317
0	-0.32864	0	0.872258	0	0.73456
0	0.218237	0	0.667809	0	1.00146
0	-0.0474	0	0.214595	0	-0.57869
0	0.592319	0	0.504336	0	1.13968
0	0.285788	0	1.01074	0	1.48277
0	0.687088	0	1.1691	0	1.08095
0	0.135417	0	0.238759	0	-0.33594
0	0.440828	0	1.89946	0	2.88071
0	-0.94619	0	-0.28476	0	0.007436
0	0.185489	0	0.372534	0	0.203309
0	0.273413	0	1.41615	0	0.202946
0	1.38461	0	2.80098	0	1.19665
0	0.219907	0	0.311831	0	-0.418
0	-0.06237	0	1.27111	0	1.83532
0	-0.06027	0	0.396465	0	0.253781
0	-0.37557	0	0.035104	0	-0.90586
0	-0.3723	0	-0.14315	0	-0.10003
0	0.319663	0	0.75295	0	1.27064
0	0.871765	0	1.15581	0	1.81785
0	0.110994	0	0.995437	0	0.847658
0	0.935383	0	1.90129	0	1.08608
0	0.397165	0	0.940274	0	1.32064
0	0.354824	0	1.49322	0	0.79245
0	0.46439	0	-0.0423	0	1.8706
0	1.3594	0	0.548015	0	1.9745
0	-0.14098	0	0.886091	0	0.824955
0	0.295345	0	0.470683	0	-0.10454
0	1.26461	0	1.43627	0	1.1932
0	0.43798	0	0.088909	0	1.14439
0	0.031641	0	3.07945	0	1.39117
0	0.605148	0	0.997739	0	1.26439
0	0.365346	0	0.693998	0	2.74792
0	0.748975	0	1.8282	0	1.11168
0	0.031641	0	1.74324	0	0.980166
0	0.350644	0	0.461708	0	2.0281
0	-0.15779	0	0.840292	0	0.902691
0	-0.26889	0	0.571531	0	0.562847
0	0.407408	0	0.95506	0	1.02456
0	0.395936	0	1.12759	0	0.730163
0	0.107638	0	0.846144	0	0.190815
0	-0.06733	0	0.528675	0	-0.07768
0	-0.06925	0	0.561398	0	1.16616
0	0.219207	0	0.920699	0	2.23577
0	0.290243	0	1.40656	0	1.05184
0	0.431519	0	1.13573	0	0.694512
0	0.324423	0	0.825769	0	1.03022
0	-0.23482	0	-0.30752	0	-0.13384
0	0.883299	0	1.18255	0	0.801834
0	0.957812	0	2.13901	0	1.41913
0	1.24511	0	2.27342	0	1.49449
0	0.071031	0	0.420746	0	0.459255
0	0.441259	0	1.29106	0	0.518611
0	1.58096	0	2.29915	0	2.94337
0	-0.15477	0	0.296691	0	1.05521
0	0.47768	0	-0.1263	0	1.66849
0	0.001277	0	1.52524	0	0.007749
0	0.100845	0	0.953193	0	0.124634
0	0.062688	0	0.208979	0	0.451456
0	0.799524	0	1.49393	0	1.04158
0	-0.09894	0	0.511066	0	-0.14614
0	-0.1714	0	0.456979	0	-0.18254
0	-0.05642	0	0.543469	0	-0.25334
0	0.407192	0	1.66928	0	2.2724
0	-0.58272	0	-0.63702	0	-0.87996
0	0.415642	0	-0.54924	0	0.404165
0	0.131663	0	0.831638	0	1.37298
0	-0.21639	0	0.917211	0	0.29838
0	1.53859	0	3.03038	0	2.56891
0	-0.24785	0	0.427225	0	-0.36761
0	0.559961	0	2.5914	0	2.06513
0	0.615682	0	0.601346	0	0.752666
0	0.526893	0	1.78247	0	1.21407
0	0.127805	0	0.375524	0	0.715417
0	1.28592	0	1.26422	0	2.08328
0	0.252289	0	0.679525	0	0.320134
0	0.273329	0	0.926661	0	0.386338
0	-0.5628	0	-0.1134	0	-0.65316
0	-0.12852	0	0.496815	0	0.80315
0	-0.04443	0	0.659132	0	0.483467
0	0.893295	0	1.86339	0	1.98913
0	1.857	0	1.55817	0	1.63703
0	1.76187	0	1.53633	0	1.66986
0	0.031641	0	1.81924	0	-0.96432
0	0.114466	0	1.50384	0	0.530061
0	0.18585	0	0.969725	0	0.873348
0	-0.32656	0	-0.12355	0	-0.94267
0	-1.80724	0	0.575948	0	0.937326
0	-1.12538	0	0.242716	0	1.23293
0	0.610629	0	1.2522	0	0.807842
0	-0.29156	0	0.318576	0	0.1519
0	-0.39175	0	0.002105	0	-0.76609
0	0.460435	0	1.35295	0	0.926624
0	0.414054	0	1.47977	0	0.514297
0	0.213265	0	1.14965	0	0.503457
0	-0.22524	0	0.246255	0	-0.25108
0	0.232077	0	0.600549	0	-0.15353
0	-0.07905	0	0.36208	0	0.518328
0	0.534341	0	0.770976	0	0.370812
0	0.413675	0	0.839382	0	0.341019
0	1.08828	0	2.74098	0	0.924486
0	1.4155	0	0.049893	0	-1.37038
0	0.087496	0	1.0325	0	0.829409
0	0.788926	0	1.00418	0	1.71351
0	0.415642	0	1.31924	0	0.904165
0	0.847163	0	0.309105	0	0.845632
0	0.266411	0	0.246194	0	-0.21371
0	0.661297	0	-0.62525	0	2.28161
0	0.649509	0	0.319238	0	1.96769
0	0.128452	0	-0.31865	0	-0.26563
0	-0.24206	0	0.029787	0	0.129162
0	0.690321	0	1.08835	0	-0.00514
0	4.12108	0	2.1482	0	2.14256
0	4.92652	0	4.35962	0	4.87412
0	3.46471	0	3.42319	0	5.35309
0	0.488077	0	1.14247	0	0.903397
0	-0.0004	0	0.55858	0	0.591237
0	3.20305	0	2.49285	0	2.70494
0	2.93106	0	2.97805	0	2.47541
0	-0.4326	0	0.14733	0	-0.53821
0	0.805734	0	1.31298	0	2.08894
0	0.080431	0	0.442898	0	0.779685
0	0.669815	0	0.970845	0	1.98635
0	0.332826	0	0.42707	0	0.680201
0	0.354976	0	1.06133	0	1.44722
0	0.163244	0	1.38416	0	0.980622
0	0.017406	0	0.495277	0	0.508031
0	-0.11446	0	0.623675	0	0.559238
0	-0.11817	0	-0.05155	0	0.377374
0	2.40807	0	4.00502	0	2.65542
0	0.537744	0	1.22609	0	0.773004
0	0.973282	0	1.18245	0	2.33701
0	-0.90407	0	-0.19694	0	-1.41507
0	0.642993	0	1.0309	0	1.1583
0	3.1521	0	4.09048	0	1.87168
0	-0.35242	0	0.522842	0	0.656319
0	1.25571	0	3.0801	0	2.04464
0	0.235495	0	0.564868	0	0.082327
0	2.65372	0	3.96194	0	4.35036
0	0.491327	0	1.28577	0	1.57138
0	-0.43201	0	-0.1371	0	-0.85948
0	1.43527	0	2.22497	0	2.82816
0	-0.118	0	0.134515	0	1.20511
0	-0.30336	0	0.116657	0	0.172439
0	0.354202	0	1.02327	0	2.90261
0	4.64103	0	5.42267	0	5.22298
0	1.3574	0	0.840745	0	3.22609
0	-0.13693	0	-0.14366	0	0.93091
0	1.9873	0	3.42712	0	2.37379
0	0.446224	0	0.386499	0	0.52513
0	0.734725	0	0.551803	0	0.070435
0	0.740774	0	2.01957	0	0.698777
0	-0.38463	0	0.014334	0	-0.73462
0	0.347053	0	1.94693	0	0.271084
0	2.25719	0	1.91788	0	-0.77071
0	-0.44695	0	0.237469	0	0.04261
0	0.799643	0	3.10669	0	2.93361
0	0.412388	0	0.934323	0	0.346059
0	0.893295	0	3.07945	0	3.28161
0	0.688922	0	1.20572	0	0.628168
0	0.208014	0	0.632514	0	-0.08103
0	0.158143	0	1.13603	0	1.88644
0	0.676737	0	0.939939	0	1.57237
0	-0.05916	0	0.207259	0	0.186458
0	0.236946	0	0.097202	0	1.57861
0	1.67922	0	1.5364	0	2.37902
0	-0.24951	0	0.364399	0	1.0651
0	1.0006	0	0.959717	0	0.904165
0	0.108213	0	0.068529	0	0.1848
0	0.166408	0	1.17235	0	0.647874
0	0.408374	0	0.675243	0	0.485476
0	0.129076	0	0.731296	0	0.062165
0	0.343641	0	1.30829	0	0.357525
0	0.057226	0	0.673956	0	-0.16315
0	-0.04003	0	0.03223	0	-0.89813
0	0.619295	0	1.44052	0	1.22246
0	0.943962	0	1.64691	0	1.48913
0	1.37863	0	1.18772	0	0.687685
0	-0.21401	0	3.15119	0	0.515361
0	-0.80192	0	-0.42613	0	-0.73163
0	0.211842	0	1.05012	0	0.290379
0	0.153826	0	0.867381	0	0.080851
0	-0.01025	0	0.827918	0	-0.35655
0	0.163664	0	0.745711	0	0.253338
0	-0.3369	0	0.330054	0	-0.28009
0	-0.23588	0	0.631843	0	0.765698
0	2.04156	0	1.76356	0	3.2432
0	0.611411	0	0.606143	0	0.51047
0	1.43579	0	1.806	0	1.43823
0	2.28427	0	4.81212	0	4.01886
0	-0.03224	0	0.363837	0	1.87609
0	0.906952	0	1.68772	0	-0.17184
0	-0.11231	0	0.187236	0	1.89265
0	0.706271	0	1.87105	0	2.46081
0	0.328705	0	0.66827	0	0.925983
0	0.384001	0	0.510574	0	0.910108
0	-0.05223	0	0.133691	0	-0.40591
0	-0.33067	0	0.218383	0	0.008751
0	-0.18289	0	0.30098	0	0.175653
0	0.310054	0	1.0508	0	0.569952
0	-0.48299	0	-0.07945	0	-1.14968
0	-0.02548	0	0.531123	0	0.42778
0	0.654667	0	0.526451	0	0.184448
0	0.871071	0	1.79789	0	2.70378
0	0.242975	0	1.49185	0	1.06059
0	0.065025	0	0.669204	0	1.79076
0	0.089149	0	0.796418	0	1.90905
0	-0.15853	0	0.254641	0	0.007098
0	-0.05827	0	0.739166	0	0.437729
0	-0.23392	0	-0.04728	0	0.417077
0	-0.02323	0	0.295476	0	0.59571
0	-0.10782	0	0.597857	0	0.846154
0	0.031641	0	-0.47324	0	0.404165
0	0.271322	0	2.72497	0	3.15542
0	-0.11925	0	-0.04201	0	1.22697
0	-0.58053	0	0.705784	0	0.522446
0	-0.48266	0	0.588882	0	0.736377
0	-0.16627	0	0.76997	0	0.749479
0	-0.33552	0	0.292464	0	0.57255
0	-0.62474	0	-0.16429	0	-1.24474
0	0.421616	0	2.16723	0	2.97086
0	0.613133	0	1.1612	0	1.29659
0	0.351812	0	2.06792	0	0.933754
0	-0.3932	0	-0.35544	0	-0.39618
0	0.092202	0	0.332322	0	0.732768
0	-0.96655	0	0.051882	0	0.726093
0	-0.14735	0	0.55073	0	1.10847
0	-0.21938	0	0.664066	0	0.584388
0	0.176707	0	0.920308	0	0.598145
0	2.84871	0	3.07091	0	2.7654
0	-0.59812	0	-0.86273	0	-0.01947
0	1.74817	0	2.02053	0	1.35204
0	1.95416	0	3.9239	0	3.80827
0	2.38461	0	3.15473	0	4.28752
0	0.947399	0	1.91695	0	2.06681
0	-0.02385	0	0.493032	0	0.079756
0	-0.15397	0	0.098384	0	0.158262
0	-0.0104	0	0.179612	0	-0.21951
0	0.325449	0	0.541145	0	-0.10484
0	0.050369	0	0.726775	0	0.742571
0	0.594161	0	1.32033	0	0.891406
0	-0.01009	0	0.684001	0	0.148441
0	0.205618	0	0.844401	0	1.39452
0	0.195711	0	0.6902	0	2.20247
0	-0.28937	0	0.560224	0	0.205762
0	2.66727	0	4.88176	0	4.98822
0	0.088821	0	1.06857	0	1.33193
0	0.536528	0	0.734031	0	2.04403
0	0.465912	0	1.45653	0	0.846987
0	-0.31305	0	-0.09811	0	-0.12774
0	0.497878	0	0.580443	0	0.512451
0	0.949936	0	1.37475	0	2.02432
0	-0.06553	0	-0.04808	0	-0.58879
0	-0.24165	0	0.787363	0	0.636501
0	0.305155	0	0.831485	0	0.627977
0	1.22663	0	0.917199	0	2.51394
0	1.06685	0	0.871634	0	3.235
0	-0.35998	0	0.68603	0	-0.04003
0	-0.6107	0	0.149532	0	1.8773
0	-0.07556	0	0.326674	0	0.810503
0	-0.47288	0	-0.23744	0	-1.59279
0	0.236399	0	1.01542	0	0.41576
0	0.654964	0	1.42803	0	0.625737
0	-0.25102	0	2.66723	0	2.19665
0	1.38461	0	4.4042	0	1.53568
0	0.680087	0	1.3401	0	0.891586
0	-0.29363	0	0.154253	0	-0.68908
0	-0.47141	0	-0.19189	0	-0.62029
0	-0.17178	0	0.431572	0	0.186427
0	0.071058	0	0.48023	0	0.688722
0	-0.0645	0	0.542859	0	0.9827
0	1.22287	0	0.033867	0	0.892292
0	0.300299	0	1.30579	0	0.634968
0	0.331058	0	0.463274	0	0.328426
0	-0.41669	0	0.757923	0	0.313226
0	0.273083	0	1.30685	0	0.299918
0	0.555002	0	1.34916	0	1.43127
0	0.661297	0	2.54895	0	2.69665
0	-0.02167	0	0.686209	0	0.574206
0	1.23337	0	1.72095	0	1.31016
0	2.62418	0	3.54145	0	4.39985
0	0.83182	0	0.176401	0	1.58908
0	-0.83124	0	0.092532	0	1.05318
0	0.739574	0	0.236573	0	1.32056
0	-0.56199	0	0.517455	0	1.43936
0	0.682422	0	0.585478	0	1.62541
0	0.39601	0	0.950756	0	1.06513
0	-0.11073	0	1.54895	0	1.1091
0	0.649832	0	0.541041	0	1.65246
0	1.08614	0	-0.46428	0	1.17633

## Sheet: s7f right
wt log	wt 24	rad52 log	rad52 24	hst log	hst 24
0	0.031641	0	-0.62525	0	-0.46432
0	0.031641	0	-0.62525	0	-0.46432
0	0.415642	0	1.35572	0	0.243201
0	0.031641	0	-0.54924	0	-0.96432
0	1.62421	0	1.96715	0	0.896524
0	-0.01903	0	1.53572	0	0.328163
0	-0.10671	0	0.874754	0	1.15201
0	1.50594	0	0.587003	0	0.742622
0	0.661297	0	0.743237	0	0.146878
0	1.2773	0	2.27268	0	0.662172
0	1.35849	0	0.809462	0	0.398594
0	-0.03133	0	0.809416	0	0.891001
0	1.56841	0	1.99093	0	2.50934
0	2.68785	0	2.45546	0	-0.04948
0	-0.14967	0	1.60027	0	0.190586
0	0.522951	0	1.03572	0	-0.2568
0	-0.62093	0	-0.86658	0	-1.44631
0	0.263474	0	-0.05596	0	0.571919
0	0.132976	0	1.24324	0	0.319202
0	-0.02888	0	0.05945	0	-0.70823
0	0.200485	0	-0.02525	0	-0.81297
0	0.700696	0	1.32943	0	0.95445
0	0.527867	0	0.554983	0	0.06221
0	-0.43807	0	-0.06622	0	-0.02825
0	0.193383	0	-0.15404	0	-0.62001
0	-0.27477	0	-0.0067	0	0.698829
0	0.842627	0	-1.04924	0	-1.3328
0	-0.33128	0	-0.03715	0	-0.27968
0	0.256533	0	-0.44709	0	-0.52763
0	1.03164	0	0.450756	0	-0.6808
0	0.430616	0	0.18594	0	-0.04854
0	0.338557	0	-0.29272	0	-0.45799
0	-0.12166	0	-0.01442	0	1.54037
0	0.943963	0	2.62068	0	2.80784
0	-0.01779	0	-0.2181	0	-0.08933
0	-0.4044	0	-0.1721	0	0.258093
0	-0.08175	0	0.248083	0	1.40493
0	0.506584	0	0.153121	0	0.682239
0	-0.49333	0	-0.8902	0	-0.03493
0	0.768333	0	-0.19825	0	0.774285
0	1.94396	0	1.87475	0	1.98017
0	1.21839	0	0.677688	0	-0.18631
0	-0.21554	0	-0.56236	0	-0.63129
0	0.194184	0	-0.44772	0	-0.42353
0	1.08231	0	1.7522	0	1.53568
0	-0.11953	0	-0.51913	0	-0.90171
0	0.213645	0	0.89385	0	1.17811
0	-0.56134	0	-0.35367	0	-1.39534
0	-0.13124	0	-0.06981	0	0.157506
0	0.610629	0	1.4042	0	0.828163
0	0.048914	0	0.28614	0	0.547977
0	0.549126	0	0.068105	0	0.384774
0	-0.06235	0	-0.28689	0	-0.45655
0	0.521159	0	1.50384	0	1.51085
0	-0.27222	0	0.13887	0	-0.9283
0	0.239768	0	-0.0388	0	-0.43676
0	-0.14447	0	-0.39338	0	-0.42272
0	-0.38528	0	-1.25016	0	-1.44234
0	0.063587	0	-0.23089	0	0.156107
0	-0.03037	0	-0.43736	0	0.477799
0	0.063797	0	-0.19212	0	0.019962
0	-0.62927	0	-0.76104	0	0.614967
0	-0.01298	0	0.294771	0	0.609578
0	0.370948	0	0.61172	0	1.93936
0	-0.31843	0	-0.67201	0	-0.18804
0	3.59016	0	2.64691	0	2.00694
0	0.243265	0	0.280353	0	0.233591
0	0.082308	0	0.243237	0	0.035682
0	2.01426	0	2.22497	0	0.896915
0	-0.1414	0	-0.16333	0	-0.92345
0	0.2904	0	0.505366	0	0.633631
0	-0.07783	0	0.00077	0	0.268151
0	-0.26648	0	-0.41048	0	0.171175
0	0.126203	0	-0.40768	0	1.21172
0	0.2652	0	0.165407	0	1.33759
0	-0.23109	0	0.155308	0	-0.07521
0	-0.05433	0	-0.25656	0	-0.38116
0	0.236342	0	-0.02893	0	-0.25528
0	0.320367	0	-0.37161	0	-0.44588
0	-0.36939	0	-0.51137	0	-0.74891
0	0.361565	0	-1.72954	0	0.472917
0	-0.33287	0	-0.7368	0	-0.76682
0	0.139803	0	0.214503	0	0.372818
0	-0.21263	0	-0.36354	0	-0.9206
0	-0.47188	0	-0.64371	0	-0.77312
0	0.424003	0	-0.12113	0	-0.19866
0	-0.29986	0	0.072898	0	-0.39896
0	-0.04829	0	-0.25818	0	-0.58645
0	-0.29132	0	-0.85133	0	-1.02047
0	1.40457	0	0.636724	0	1.99176
0	0.272943	0	-0.28841	0	1.76732
0	0.021749	0	-0.08781	0	0.026427
0	0.194723	0	-0.4833	0	0.056625
0	0.630127	0	0.159941	0	0.780321
0	-0.06401	0	0.338898	0	0.840511
0	-0.00537	0	1.68211	0	-0.04032
0	-0.07774	0	1.26182	0	1.35026
0	-0.22312	0	0.780092	0	0.857039
0	0.07419	0	0.612136	0	-0.07544
0	0.41007	0	-0.06463	0	-0.9818
0	0.266001	0	0.365765	0	-1.01198
0	0.039214	0	1.3672	0	1.05788
0	-0.06473	0	0.228373	0	-0.35635
0	0.008462	0	0.134524	0	-0.46432
0	1.21741	0	1.17703	0	3.12372
0	0.031641	0	-0.62525	0	0.035682
0	0.145433	0	-0.09458	0	1.61447
0	-0.13988	0	0.693469	0	-1.33486
0	0.221373	0	1.15023	0	1.63811
0	0.590998	0	-0.01405	0	-0.7568
0	0.800734	0	1.08549	0	1.69484
0	0.082308	0	-0.54924	0	0.111684
0	-0.13017	0	0.046732	0	2.55788
0	0.521469	0	0.590677	0	2.24782
0	0.277296	0	0.591234	0	0.704617
0	0.943963	0	0.450756	0	-2.54928
0	-1.8715	0	-1.16344	0	-2.98008
0	-0.29563	0	1.12929	0	-0.01004
0	0.256694	0	1.75957	0	0.091197
0	0.514054	0	0.404343	0	1.58801
0	0.748975	0	0.874754	0	0.687685
0	0.110739	0	0.100781	0	1.2871
0	0.129329	0	0.052604	0	1.58564
0	-0.16335	0	1.06401	0	0.828163
0	0.50332	0	1.85185	0	1.98309
0	0.031641	0	-0.04924	0	-0.54032
0	0.082308	0	1.31924	0	0.035682
0	0.128994	0	-0.16859	0	-0.57723
0	0.006231	0	0.424419	0	1.22596
0	-0.2247	0	-0.14856	0	0.655551
0	-0.21823	0	-0.49821	0	0.416373
0	-0.42474	0	0.080012	0	-0.0833
0	-0.05764	0	-0.06226	0	-0.51163
0	0.551081	0	0.683743	0	1.24039
0	0.132976	0	-0.54924	0	1.73184
0	-0.80494	0	0.263667	0	0.627837
0	0.414711	0	0.832098	0	1.49912
0	0.082308	0	0.61172	0	-0.38832
0	0.754857	0	-0.05018	0	1.4952
0	1.11891	0	0.482054	0	0.624692
0	-0.25523	0	-0.41884	0	-0.06427
0	0.333938	0	3.13849	0	1.57941
0	0.313701	0	0.15223	0	0.266487
0	-0.74234	0	2.60344	0	1.85036
0	-0.4719	0	0.12568	0	-0.03207
0	-0.60923	0	-0.65829	0	-1.39211
0	0.106083	0	0.101613	0	-0.08721
0	0.257833	0	-0.35979	0	0.269152
0	-0.43891	0	-0.22936	0	-1.18778
0	-0.40086	0	-0.1296	0	-0.15159
0	-0.21105	0	0.054359	0	0.280696
0	-0.32342	0	-0.71813	0	-1.33441
0	-0.31598	0	0.348945	0	-1.08088
0	-0.5651	0	-0.27501	0	-0.1889
0	-0.59914	0	0.037534	0	-0.52006
0	-0.01597	0	-0.18012	0	1.23788
0	-0.08444	0	-0.25051	0	1.30141
0	-1.09387	0	-0.64677	0	1.36096
0	0.231671	0	0.207852	0	-0.07769
0	-0.47705	0	-0.5749	0	-0.10372
0	1.89425	0	1.99255	0	1.03863
0	1.22663	0	0.959717	0	-1.12528
0	-0.29995	0	-0.75473	0	-0.95638
0	0.843145	0	1.96483	0	1.59655
0	-0.00969	0	0.079798	0	0.210931
0	0.132976	0	0.526757	0	0.111684
0	-0.34988	0	-0.71696	0	-1.3783
0	-0.93135	0	1.48595	0	0.620645
0	0.360295	0	-0.35252	0	0.114604
0	-0.68569	0	0.459717	0	1.12064
0	-0.88068	0	2.07091	0	1.53568
0	0.176328	0	-0.60128	0	0.392235
0	0.456215	0	-0.3797	0	0.086567
0	-0.41015	0	-0.74232	0	-0.89681
0	-0.34811	0	-0.66127	0	-0.91922
0	0.106715	0	0.299269	0	2.04907
0	-1.12036	0	3.15013	0	1.7203
0	0.970387	0	0.68355	0	0.377243
0	-0.77835	0	-0.38985	0	-0.38195
0	0.008178	0	1.61172	0	0.328163
0	0.146718	0	0.26623	0	0.475949
0	0.439804	0	0.630286	0	0.648342
0	-0.04678	0	-0.14163	0	-0.0503
0	-0.0027	0	0.191609	0	0.026967
0	-0.02164	0	-0.22905	0	-0.5418
0	-0.05176	0	-0.06957	0	-0.51249
0	-0.09143	0	-0.34832	0	-0.93229
0	0.052604	0	-0.06711	0	-0.07205
0	-0.71879	0	-0.84862	0	0.285281
0	-0.17689	0	0.381657	0	1.2432
0	-0.66348	0	-0.4393	0	-0.36978
0	-0.29403	0	-0.06524	0	0.582732
0	0.018977	0	-0.12271	0	-0.70962
0	3.99351	0	2.98833	0	1.41552
0	4.06218	0	2.85534	0	1.29603
0	-0.46181	0	-0.25675	0	0.400499
0	0.357336	0	0.434988	0	0.104022
0	0.402728	0	-0.11238	0	1.39625
0	0.879747	0	-0.91773	0	-1.96432
0	2.43388	0	0.52977	0	0.180857
0	-0.14086	0	-0.4842	0	0.699985
0	0.177363	0	0.091214	0	-0.1138
0	-0.0188	0	0.22373	0	0.285209
0	0.286963	0	0.848308	0	0.514356
0	-0.40214	0	-0.93664	0	-1.08458
0	-0.36103	0	-0.9611	0	-1.21257
0	0.471908	0	0.125216	0	0.142525
0	-0.11873	0	-0.22393	0	1.17951
0	-0.08186	0	-0.0801	0	-0.59386
0	-0.39127	0	-0.69314	0	0.936918
0	0.01136	0	0.04675	0	0.706957
0	0.032592	0	0.146528	0	0.47882
0	-0.42782	0	-0.90372	0	-0.1095
0	-0.30023	0	-0.11949	0	-0.19166
0	0.878585	0	-0.21641	0	1.79886
0	0.800495	0	0.920157	0	0.389504
0	0.989638	0	0.087497	0	0.427562
0	-0.99701	0	-1.09359	0	-1.21161
0	-0.53656	0	-0.90909	0	-1.62884
0	-0.90849	0	-0.04006	0	-0.68253
0	0.005256	0	0.07679	0	-0.56102
0	-0.39468	0	-0.86984	0	-0.33408
0	0.022212	0	-0.36745	0	0.070422
0	-0.01066	0	-0.61539	0	-0.15191
0	-0.43487	0	-0.408	0	-0.79327
0	-0.32081	0	-0.12613	0	0.068938
0	-0.13113	0	0.378841	0	0.11652
0	-0.25289	0	-0.29639	0	-0.21277
0	-0.13136	0	-0.09164	0	0.095841
0	0.989797	0	-0.09858	0	1.81378
0	0.65735	0	0.338203	0	1.80011
0	-0.55661	0	-0.33776	0	-0.08987
0	-0.0351	0	-0.38323	0	1.59395
0	0.132976	0	-1.12525	0	0.480166
0	-0.31456	0	-0.17977	0	0.913025
0	0.162501	0	-0.01651	0	0.044539
0	-0.4796	0	-0.34495	0	0.635141
0	0.308332	0	-1.25676	0	-0.09584
0	-0.24363	0	-0.39381	0	0.017853
0	-0.41599	0	-0.64152	0	0.224652
0	-0.79906	0	0.147868	0	-0.28614
0	0.031641	0	2.4042	0	1.01536
0	0.244592	0	0.121644	0	0.366503
0	-1.18819	0	-0.22037	0	1.05322
0	0.398796	0	0.645431	0	1.71828
0	-0.56871	0	-0.84282	0	-1.10425
0	-0.83684	0	-1.51481	0	-2.29172
0	-0.97189	0	-1.58521	0	-2.69637
0	0.189893	0	-0.20598	0	0.055425
0	0.218239	0	0.315841	0	0.241556
0	-0.36391	0	-0.61135	0	-0.31361
0	-0.10542	0	-0.20855	0	0.163888
0	-0.27812	0	0.287609	0	-0.12064
0	0.591577	0	0.452736	0	-0.00951
0	0.849553	0	0.558045	0	-0.31803
0	0.408986	0	0.062227	0	0.63937
0	0.336578	0	0.664881	0	1.30932
0	-0.42081	0	-1.15794	0	-1.50911
0	-0.5019	0	-0.86219	0	-1.04706
0	-0.09311	0	-0.31079	0	0.631159
0	0.336936	0	1.12312	0	0.553538
0	-0.50147	0	0.291615	0	1.58206
0	0.753167	0	0.836789	0	1.91829
0	0.328161	0	0.20352	0	0.394634
0	0.353264	0	-0.0045	0	0.017393
0	-0.03976	0	-0.24021	0	0.821017
0	-0.8646	0	-0.2484	0	0.263927
0	-0.14135	0	-0.51675	0	-0.29073
0	0.925992	0	1.54212	0	0.381018
0	0.559962	0	1.65588	0	0.808926
0	-0.03219	0	0.501293	0	1.10938
0	0.189487	0	0.353744	0	0.807462
0	-0.46125	0	-0.65022	0	-0.5561
0	0.877678	0	0.45343	0	1.18827
0	0.187604	0	0.208954	0	0.341602
0	-0.45943	0	-0.7573	0	-1.28367
0	0.23752	0	-0.46898	0	-0.19907
0	0.102472	0	-1.18653	0	-0.75516
0	-0.49569	0	-1.04545	0	-0.67749
0	-0.38288	0	-0.2877	0	-0.03814
0	-0.41193	0	-0.37556	0	0.426314
0	-0.28448	0	-0.77274	0	-0.45114
0	0.805617	0	0.950756	0	-0.17184
0	2.36068	0	2.19832	0	1.75977
0	-0.47676	0	-1.24154	0	-1.0283
0	0.372793	0	-0.23004	0	-0.47497
0	0.225477	0	0.314301	0	0.446688
0	0.059323	0	0.016871	0	0.047963
0	0.363954	0	0.002503	0	1.07542
0	0.718371	0	-0.09308	0	0.175649
0	4.55866	0	0.835007	0	2.30015
0	0.274593	0	-0.09952	0	0.109933
0	-0.1044	0	-0.24418	0	-0.29594
0	0.295962	0	0.406055	0	0.957986
0	-0.05916	0	0.143122	0	-0.26571
0	0.352925	0	1.28135	0	0.48169
0	0.364233	0	0.100654	0	0.330374
0	0.061731	0	1.06138	0	-0.21854
0	-0.69169	0	-0.81467	0	0.002427
0	-0.83955	0	-1.05246	0	-0.72364
0	0.631871	0	1.01646	0	0.563831
0	-0.025	0	1.7522	0	1.04687
0	0.027362	0	-0.49934	0	-1.16442
0	0.782907	0	0.026433	0	0.211687
0	2.30569	0	0.641857	0	-2.08758
0	-0.31042	0	-0.19302	0	-0.24614
0	0.599146	0	0.123927	0	-0.15164
0	1.35033	0	2.01454	0	-0.38242
0	0.17596	0	0.298753	0	-0.46432
0	-0.74465	0	-0.15244	0	0.106434
0	-0.04869	0	-0.41734	0	0.168587
0	-0.44521	0	-0.10806	0	-0.47972
0	0.018434	0	0.184108	0	0.657125
0	-0.82988	0	-0.73462	0	0.0175
0	-0.28313	0	-0.63203	0	-0.80117
0	-0.18242	0	0.425074	0	0.119056
0	0.312291	0	0.332394	0	0.426277
0	0.031641	0	0.743237	0	-1.04032
0	-0.02657	0	-0.17166	0	0.837866
0	0.039474	0	1.29294	0	-0.28991
0	-0.11791	0	0.231295	0	0.681834
0	-0.77328	0	0.22729	0	0.294107
0	-0.8015	0	-0.77027	0	-0.64853
0	1.15333	0	0.590475	0	0.579106
0	0.304713	0	0.938261	0	0.821568
0	3.76859	0	1.75385	0	1.40859
0	-0.01903	0	1.66724	0	0.035682
0	0.412085	0	0.022417	0	0.28085
0	-0.30511	0	-0.48264	0	-0.53006
0	2.52059	0	2.02847	0	1.87078
0	0.151741	0	1.02897	0	0.259902
0	0.567778	0	0.409073	0	0.34515
0	-0.23235	0	-0.85022	0	-0.15929
0	-0.68451	0	-0.97354	0	0.24079
0	-0.04975	0	-0.37431	0	-0.13924
0	-0.15614	0	-0.33586	0	-0.74633
0	-0.40438	0	-0.02987	0	-0.56176
0	1.02743	0	0.44687	0	2.48692
0	-0.52699	0	-0.75871	0	-0.70086
0	-0.3955	0	-0.73769	0	-1.10684
0	-0.9887	0	-0.52371	0	-1.09673
0	1.32715	0	1.83496	0	0.777502
0	-0.29324	0	-0.68037	0	-0.17008
0	-0.38275	0	-0.47999	0	-1.03305
0	-0.28862	0	-0.92214	0	-0.66569
0	0.257665	0	-0.04028	0	1.10032
0	-0.07101	0	-0.10376	0	-0.54825
0	-0.32743	0	0.053314	0	-0.43247
0	-0.01035	0	-0.09532	0	-0.28229
0	0.04414	0	-0.72001	0	-0.39232
0	0.254807	0	-1.51765	0	-1.63001
0	0.037389	0	-0.47997	0	-0.42522
0	-0.06097	0	-0.03828	0	-0.5977
0	0.270276	0	0.184497	0	-0.24518
0	-0.0342	0	-0.08266	0	-0.28968
0	0.354866	0	0.555721	0	0.072511
0	-1.17686	0	0.677185	0	-1.39696
0	-0.1897	0	0.787701	0	-1.02691
0	-0.02882	0	-0.19116	0	0.857012
0	0.094833	0	0.038411	0	0.16876
0	0.698307	0	0.026757	0	1.48017
0	-0.38648	0	-0.27332	0	-0.3879
0	0.777652	0	-0.11597	0	1.99815
0	-0.03365	0	-0.33972	0	-0.26059
0	0.388006	0	0.86527	0	0.555854
0	0.577842	0	0.54651	0	2.52157
0	0.488546	0	0.127612	0	-0.24329
0	-0.81417	0	0.468819	0	1.35761
0	0.246957	0	0.273794	0	0.504025
0	0.236118	0	-0.27455	0	-0.43129
0	-0.58112	0	-0.23231	0	-0.75824
0	-0.88874	0	-0.89582	0	0.603536
0	0.799643	0	0.874754	0	1.64113
0	-0.00343	0	0.104847	0	2.08677
0	0.136966	0	-0.13351	0	0.714836
0	1.01637	0	1.92717	0	1.18999
0	0.777857	0	1.90735	0	1.3877
0	-0.23983	0	-0.72822	0	-0.30167
0	-0.1285	0	0.493283	0	-0.82951
0	-0.66778	0	-0.63702	0	-0.96945
0	-0.27177	0	-0.67807	0	-1.0375
0	-0.4762	0	-0.85556	0	-1.09096
0	-0.13424	0	-0.02359	0	-0.55175
0	-0.03664	0	-0.14752	0	0.168709
0	0.748975	0	2.18772	0	0.328163
0	-0.47106	0	-0.1591	0	0.239002
0	0.440327	0	0.556198	0	-0.01112
0	-0.12723	0	-0.34679	0	-0.85272
0	-0.12016	0	-0.34506	0	-0.86294
0	-0.0936	0	-0.59189	0	-0.5929
0	0.357882	0	0.576905	0	0.063106
0	-0.56987	0	-0.45787	0	-1.1722
0	-0.36292	0	-0.51222	0	-0.08305
0	-0.2317	0	0.013732	0	-0.09096
0	0.031641	0	-0.62525	0	-0.46432
0	0.711271	0	1.13349	0	0.841045
0	0.083158	0	-0.0531	0	0.91356
0	-1.26468	0	-0.70125	0	0.535682
0	0.00756	0	0.371388	0	0.410112
0	0.042765	0	0.2009	0	0.411782
0	0.569812	0	-0.46992	0	-0.47285
0	0.523785	0	0.743912	0	0.048538
0	0.88191	0	0.448099	0	0.473373
0	0.142532	0	-0.00533	0	-0.0172
0	-0.38571	0	-1.07215	0	0.240674
0	0.169986	0	0.828199	0	1.40417
0	-0.64478	0	-1.14197	0	-1.25089
0	-0.50589	0	-0.69598	0	-1.18017
0	0.327964	0	0.374754	0	0.535682
0	-0.11559	0	1.31648	0	-0.73203
0	-0.26904	0	-0.8162	0	-0.85724
0	1.60983	0	2.10456	0	1.80663
0	0.480646	0	0.731877	0	0.424213
0	0.201581	0	-0.29585	0	-0.83437
0	0.234212	0	1.1005	0	0.966874
0	0.024944	0	0.050846	0	-0.3309
0	-0.44943	0	-0.16832	0	0.692176
0	-0.19134	0	-0.34918	0	0.093426
0	-0.37991	0	-0.71377	0	-0.97176
0	-0.45373	0	-0.73873	0	-0.2781
0	0.270859	0	0.533372	0	1.00156
0	-1.0533	0	-0.14097	0	-0.12479
0	-0.6066	0	-1.20062	0	-1.02875
0	-0.06261	0	-0.35276	0	-0.45927
0	0.55251	0	0.127237	0	0.149445
0	0.173822	0	0.498486	0	0.204696
0	-0.16809	0	-0.17428	0	-0.22392
0	-0.31933	0	0.232783	0	0.007614
0	-0.30752	0	0.113008	0	-0.38734
0	-0.31155	0	-0.38219	0	-0.78665
0	-0.09876	0	0.29375	0	-0.41683
0	-0.19768	0	-0.14137	0	-0.41435
0	-0.32475	0	-0.01962	0	-0.6114
0	-0.10453	0	0.193556	0	-0.29411
0	0.798867	0	1.55269	0	-0.06901
0	0.250575	0	0.116436	0	0.634085
0	0.150542	0	-0.29805	0	-0.10069
0	-0.46367	0	-0.31329	0	0.228227
0	0.024771	0	0.252721	0	-0.33131
0	-0.74234	0	0.354433	0	1.90417
0	0.013208	0	0.165246	0	-0.44739
0	-0.02943	0	-0.29387	0	-0.57551
0	0.113215	0	-0.56203	0	0.065568
0	1.40807	0	1.45972	0	0.604434
0	-0.0176	0	-0.12474	0	0.135535
0	1.19559	0	1.26606	0	1.92877
0	-0.48116	0	-0.78466	0	-1.37156
0	0.632369	0	2.08472	0	0.878578
0	1.38461	0	1.8282	0	0.620645
0	1.46466	0	1.48703	0	0.117794
0	-0.34899	0	-0.05329	0	0.172388
0	0.162141	0	-0.43217	0	-0.71117
0	2.7258	0	1.31838	0	1.57274
0	-0.31569	0	-0.52566	0	-0.11683
0	-0.05266	0	-0.11928	0	-0.31523
0	-0.60919	0	-0.95655	0	-1.63135
0	-0.667	0	-0.40842	0	0.093421
0	-0.39016	0	-0.82534	0	-1.55991
0	-0.53107	0	-0.78026	0	-1.36239
0	-0.33197	0	-0.46276	0	-0.63283
0	0.23244	0	-0.04108	0	-0.14476
0	0.432666	0	0.521193	0	-0.27488
0	-0.13063	0	-0.71862	0	-0.3452
0	-0.30368	0	-0.65791	0	-1.33647
0	-0.76097	0	-0.1198	0	-0.12278
0	-0.68449	0	0.230001	0	-0.56064
0	-0.19212	0	-0.09086	0	1.26568
0	-0.60178	0	-0.55036	0	0.82979
0	0.263756	0	0.265162	0	0.188806
0	-0.12096	0	-0.16532	0	0.393018
0	0.031641	0	-0.47324	0	0.111684
0	0.297739	0	0.398669	0	0.206138
0	1.25297	0	1.88176	0	1.50946
0	-0.1388	0	-0.26006	0	0.599113
0	1.34937	0	2.08286	0	1.14163
0	0.159979	0	0.33333	0	0.467222
0	-0.23924	0	-0.27936	0	0.518134
0	-0.42294	0	-0.05739	0	0.224236
0	-0.00379	0	0.218973	0	0.653689
0	0.431188	0	1.42499	0	0.286267
0	0.031641	0	1.64691	0	1.19665
0	-0.10035	0	0.043831	0	-0.23
0	-0.26422	0	0.530323	0	-0.16921
0	-0.31784	0	0.416593	0	1.20333
0	0.338062	0	-0.27062	0	1.37904
0	0.361898	0	1.24104	0	1.27488
0	-0.03643	0	-0.05473	0	0.901538
0	-0.17424	0	-0.16627	0	-0.38963
0	0.050073	0	0.473432	0	-0.02606
0	0.104302	0	-0.35426	0	0.983951
0	-0.2846	0	-0.28674	0	0.281344
0	-0.34975	0	-0.42933	0	0.5731
0	-0.05854	0	-0.54276	0	-0.26974
0	-0.01903	0	-0.47324	0	1.56513
0	0.618016	0	0.301587	0	0.70064
0	-0.19382	0	0.493014	0	1.87403
0	0.031641	0	-0.54924	0	-0.46432
0	0.464827	0	0.585486	0	0.696646
0	-0.14263	0	0.45794	0	1.3453
0	-0.54292	0	0.159196	0	-0.05412
0	-0.03508	0	-0.22784	0	-0.45636
0	0.147878	0	0.296437	0	0.455409
0	0.2763	0	-0.15676	0	0.48126
0	0.712004	0	0.558243	0	0.565579
0	1.09592	0	0.839619	0	0.896197
0	0.250006	0	0.030902	0	0.705649
0	0.943963	0	2.11172	0	1.73184
0	-0.12356	0	-0.10783	0	0.550791
0	-1.17798	0	-0.53606	0	-0.99299
0	0.30094	0	0.287781	0	0.106174
0	0.115442	0	0.121241	0	0.372502
0	0.378431	0	0.327603	0	0.550678
0	0.375179	0	0.211223	0	0.04342
0	-0.68835	0	-0.75038	0	0.129578
0	-0.1826	0	0.118152	0	1.16919
0	1.20525	0	1.2288	0	0.926548
0	0.925132	0	0.898091	0	2.31624
0	0.128886	0	-0.27765	0	-0.39695
0	0.199842	0	-0.30649	0	0.282027
0	-0.7964	0	-0.25654	0	-1.80868
0	-0.17213	0	-0.79547	0	0.397441
0	-0.14627	0	-0.28643	0	0.238994
0	-0.44791	0	-1.07403	0	-0.67013
0	0.335376	0	-0.35457	0	0.850307
0	0.044649	0	-0.20223	0	-0.79739
0	1.20018	0	0.798875	0	0.678929
0	-0.09588	0	-0.65372	0	-0.83626
0	-0.63004	0	-0.44006	0	-1.02743
0	0.386886	0	0.278898	0	-0.21012
0	-0.42317	0	-0.18554	0	-0.75925
0	-0.24276	0	0.367136	0	0.17232
0	0.142342	0	0.5316	0	-0.02603
0	0.306974	0	0.727108	0	0.340084
0	-0.30375	0	0.164268	0	-0.02674
0	-0.03098	0	0.695828	0	0.621558
0	-0.04067	0	0.269495	0	0.000924
0	-0.15155	0	-0.06012	0	0.807662
0	-0.05222	0	-0.23381	0	-0.03806
0	-0.31652	0	-0.25651	0	-0.8823
0	0.004705	0	-0.29673	0	-0.4403
0	-0.05286	0	0.176949	0	-0.07551
0	-0.42918	0	-1.15955	0	-0.38252
0	-0.27502	0	-0.96022	0	-0.15309
0	0.031641	0	0.11172	0	0.687685
0	-0.46373	0	-0.70828	0	-1.23382
0	0.79072	0	0.622595	0	0.094079
0	-0.0739	0	0.325413	0	0.044109
0	-0.28193	0	-0.83271	0	-0.32668
0	0.107002	0	-0.12031	0	-0.25804
0	-0.03663	0	-0.12069	0	-0.96496
0	-0.16003	0	-0.24441	0	-0.63911
0	-3.40122	0	-0.4941	0	0.058361
0	-0.09239	0	0.212422	0	0.37189
0	-0.01903	0	-0.54924	0	-0.17184
0	0.346931	0	0.154077	0	-0.16829
0	-0.25033	0	-0.25901	0	-0.52688
0	0.521788	0	1.30191	0	0.421824
0	0.004573	0	-0.20841	0	-0.44754
0	0.00716	0	-0.40372	0	-0.9266
0	-0.39827	0	-0.41478	0	-0.26136
0	0.585699	0	2.59265	0	0.852997
0	1.42162	0	1.56865	0	0.97636
0	-0.16425	0	-0.30722	0	-0.20434
0	0.00271	0	0.347025	0	-0.71947
0	-0.42803	0	-0.54458	0	-0.97836
0	-0.05494	0	0.12831	0	0.364666
0	-0.50337	0	0.451467	0	-0.41356
0	-0.07258	0	0.652119	0	0.572873
0	-0.27143	0	0.579908	0	-0.16961
0	-0.05497	0	0.544756	0	0.389158
0	2.30645	0	4.36831	0	2.37893
0	0.722821	0	1.32287	0	0.953337
0	0.273082	0	-0.269	0	0.903735
0	0.031641	0	-0.54924	0	0.904165
0	0.534402	0	1.1044	0	1.39074
0	0.414998	0	1.92037	0	1.17128
0	0.031641	0	1.9042	0	-0.17184
0	2.09711	0	1.88125	0	1.40924
0	-0.13774	0	-0.22157	0	-2.18302
0	-0.03168	0	2.16822	0	0.953344
0	0.462315	0	0.801749	0	0.242278
0	2.11943	0	2.53572	0	2.06513
0	1.69605	0	3.29266	0	2.50164
0	1.08828	0	1.9042	0	1.28161
0	-0.19032	0	0.747468	0	1.7654
0	0.237089	0	0.524874	0	0.156097
0	0.082308	0	-0.14268	0	-0.39968
0	0.578342	0	-0.17436	0	-0.40155
0	-0.40515	0	-1.24489	0	-1.42066
0	-0.25021	0	-0.48796	0	0.168431
0	-0.15367	0	-0.35554	0	-0.16904
0	-0.19497	0	-0.55589	0	-1.01917
0	0.483674	0	-0.17962	0	0.188736
0	-0.00406	0	-0.30127	0	-0.06355
0	0.612829	0	0.218506	0	0.266641
0	0.388497	0	0.085981	0	1.36537
0	-0.04651	0	0.237778	0	0.044198
0	0.472615	0	0.2566	0	0.226876
0	-0.36839	0	-0.75939	0	-0.77266
0	0.055633	0	0.137538	0	-0.42389
0	-0.29198	0	0.043553	0	-0.16899
0	-0.68777	0	-0.48673	0	-1.35975
0	1.46795	0	0.785924	0	1.00706
0	3.65037	0	2.20579	0	2.64688
0	3.28139	0	2.05609	0	1.34843
0	-0.01149	0	-0.57106	0	-0.4232
0	0.066248	0	-0.10412	0	0.970913
0	0.082308	0	1.68772	0	2.09136
0	0.137369	0	0.167802	0	2.22146
0	0.552095	0	-0.00497	0	1.426
0	0.794838	0	-0.19768	0	2.48179
0	0.300711	0	1.01034	0	1.37594
0	1.10895	0	1.07345	0	1.24588
0	0.094862	0	0.450122	0	1.14769
0	0.880773	0	0.675539	0	0.482857
0	-0.68542	0	-1.19549	0	0.205083
0	-0.6785	0	-1.04306	0	-0.08189
0	0.667791	0	0.47717	0	0.436009
0	0.376092	0	0.325986	0	0.714452
0	0.469541	0	0.128424	0	0.364863
0	0.193393	0	0.281555	0	0.005907
0	-0.77296	0	-0.51285	0	-0.81989
0	0.052529	0	-0.15864	0	1.20414
0	-0.46901	0	-0.37788	0	0.382801
0	-0.80553	0	-0.54881	0	-0.2192
0	4.08711	0	0.394705	0	2.09599
0	1.29984	0	1.80526	0	1.8225
0	1.61914	0	2.01891	0	1.13149
0	0.598025	0	1.80692	0	0.665817
0	0.031641	0	1.85443	0	0.743201
0	-0.41559	0	-0.36783	0	-0.26082
0	0.415642	0	-0.54924	0	-0.54032
0	1.67018	0	1.11123	0	2.16845
0	-0.86702	0	0.078319	0	0.583597
0	0.264019	0	0.547732	0	1.10699
0	0.35161	0	0.501876	0	0.787073
0	0.147764	0	-0.31518	0	0.974741
0	0.096268	0	0.543525	0	-0.09433
0	0.084837	0	-0.37045	0	0.723031
0	0.729417	0	0.779974	0	0.80385
0	-0.22981	0	-0.41109	0	0.100058
0	-0.32082	0	-0.28854	0	1.25567
0	0.313581	0	-0.10089	0	2.24332
0	-0.25229	0	0.30972	0	2.11722
0	1.0006	0	2.74732	0	3.06677
0	0.117573	0	-0.35767	0	-0.65309
0	0.076805	0	0.43831	0	0.583079
0	-0.1597	0	0.357597	0	0.765569
0	-0.76438	0	-0.2382	0	-0.13944
0	-0.51299	0	-0.28812	0	-0.27921
0	1.23545	0	1.42006	0	2.22494
0	0.21183	0	1.03572	0	0.74859
0	-0.16335	0	-0.62525	0	-0.6808
0	0.179666	0	-0.1018	0	-0.24253
0	-0.13429	0	-0.34018	0	-0.39968
0	0.370051	0	-0.44692	0	-0.27597
0	1.26683	0	2.15556	0	-0.94053
0	0.479625	0	0.206369	0	0.375376
0	1.10323	0	1.95766	0	1.9962
0	-0.34363	0	-0.27597	0	-0.14959
0	-0.22488	0	-0.31827	0	-0.81523
0	1.69264	0	1.56176	0	0.728381
0	0.065935	0	0.00146	0	0.028185
0	-0.61405	0	-1.07443	0	-1.60211
0	0.804566	0	-1.08426	0	0.369394
0	0.067104	0	0.564723	0	-0.37811
0	0.035298	0	0.163057	0	-0.05497
0	-0.50553	0	-0.50237	0	-0.88425
0	0.034825	0	0.061289	0	0.030122
0	1.92009	0	0.898777	0	1.12643
0	-0.54735	0	1.10791	0	1.48913
0	-0.0496	0	-0.21545	0	-0.37586
0	0.525783	0	0.89527	0	0.124681
0	-0.06495	0	0.177356	0	-0.33616
0	-0.84292	0	-0.53044	0	-0.64963
0	2.1056	0	2.37192	0	-4.06415
0	0.077475	0	-0.02202	0	-0.65533
0	-0.1747	0	-0.1343	0	-0.22919
0	0.68779	0	0.26943	0	1.008
0	0.040425	0	-0.81974	0	-1.10083
0	-0.47383	0	-0.76227	0	-0.92979
0	0.399837	0	-0.18801	0	-0.40155
0	0.374808	0	0.022131	0	0.633619
0	-0.47331	0	-0.08634	0	-0.88579
0	-0.1393	0	-0.27447	0	-0.00902
0	-0.52483	0	-0.7629	0	-1.40001
0	-0.26057	0	-0.05477	0	0.759956
0	-0.44084	0	-0.71921	0	-1.32401
0	-0.07509	0	-0.0311	0	-0.21723
0	-0.37009	0	-0.19597	0	-0.02019
0	-0.72516	0	-0.57712	0	-0.65759
0	-0.2809	0	-0.5476	0	-0.86146
0	0.877582	0	0.438088	0	0.242752
0	0.399549	0	0.587728	0	-0.17733
0	-0.20769	0	0.56734	0	0.685262
0	0.314306	0	0.459717	0	0.328163
0	0.163357	0	0.58378	0	0.441061
0	-0.69167	0	-0.26722	0	-0.444
0	-0.20519	0	-0.01192	0	-0.52708
0	0.389108	0	-0.09814	0	-0.12162
0	0.011029	0	-0.21286	0	-0.60569
0	-0.22001	0	-0.23837	0	-0.76897
0	0.616603	0	3.63653	0	1.14218
0	-0.40409	0	0.32068	0	2.16438
0	-0.04864	0	-0.5413	0	0.836691
0	-0.10292	0	-0.5158	0	0.47203
0	0.226628	0	0.743237	0	1.73184
0	0.466309	0	-0.84173	0	0.828163
0	0.153297	0	0.112751	0	1.45547
0	0.805617	0	0.61172	0	1.56513
0	-0.12637	0	-0.1057	0	-0.43638
0	-0.40921	0	-0.49908	0	1.09064
0	-0.26707	0	-0.44804	0	0.538292
0	-0.13965	0	-0.61224	0	-0.56416
0	-0.64264	0	-1.20202	0	-0.14299
0	0.40211	0	0.312527	0	0.9443
0	0.09573	0	0.401287	0	-0.09758
0	-0.15213	0	0.183573	0	0.934837
0	0.805617	0	1.92452	0	-0.1456
0	0.280166	0	0.139127	0	1.95239
0	0.137657	0	-0.24175	0	1.41038
0	-0.0152	0	-0.07355	0	0.11716
0	0.016009	0	-0.08553	0	0.840772
0	0.64192	0	0.539513	0	3.5225
0	0.42861	0	0.179217	0	1.48545
0	-0.35379	0	-0.77086	0	-0.65966
0	-0.30885	0	-1.23664	0	0.203037
0	0.943325	0	0.978308	0	0.596959
0	0.294122	0	0.056313	0	1.20208
0	0.068884	0	-0.17546	0	-0.28877
0	0.207024	0	0.162631	0	0.0268
0	0.399974	0	0.32783	0	0.194458
0	-0.56251	0	-0.61183	0	0.715283
0	0.307434	0	0.69558	0	0.242971
0	-0.30566	0	-0.15633	0	0.169615
0	1.32796	0	0.167235	0	0.404165
0	0.104158	0	0.139713	0	-0.1568
0	-0.27171	0	0.300119	0	-0.23142
0	-0.67522	0	-1.04012	0	0.872303
0	0.415642	0	1.07091	0	0.535682
0	0.464118	0	0.52393	0	0.268787
0	0.08614	0	0.851852	0	0.562906
0	-0.26903	0	-0.27455	0	-0.86779
0	0.342414	0	-0.55862	0	1.54486
0	-0.17997	0	0.124497	0	1.41034
0	-0.4642	0	-0.24196	0	-1.10981
0	0.190164	0	1.0758	0	1.37927
0	-0.32162	0	-0.3752	0	0.344016
0	-0.35095	0	-0.2591	0	-0.13892
0	0.104564	0	-0.29742	0	0.529737
0	-0.40684	0	0.230603	0	-0.49621
0	-0.25251	0	1.03572	0	0.272648
0	-0.04152	0	0.610077	0	0.359557
0	-1.02995	0	-0.54924	0	0.040483
0	0.113345	0	-0.17393	0	0.328163
0	0.100511	0	0.784529	0	0.771467
0	1.32926	0	2.27846	0	2.34438
0	0.842065	0	1.99126	0	2.32441
0	1.39108	0	2.46956	0	2.36052
0	0.61061	0	1.35404	0	0.632871
0	0.930415	0	1.97459	0	1.12064
0	-0.12509	0	2.75601	0	1.74881
0	0.003036	0	0.485348	0	0.527645
0	-0.38813	0	-0.22157	0	-0.04175
0	0.076371	0	0.600769	0	0.276324
0	0.031641	0	-0.54924	0	-0.31231
0	0.482216	0	0.861004	0	0.585893
0	-0.64696	0	1.42902	0	0.800939
0	-0.18258	0	1.21327	0	0.458376
0	1.19635	0	1.36418	0	1.17041
0	1.80562	0	3.52436	0	1.17574
0	2.13063	0	1.52834	0	1.26881
0	0.547506	0	1.64421	0	0.810038
0	-0.35236	0	1.53572	0	1.32816
0	-0.16579	0	1.21227	0	-0.77295
0	0.466309	0	0.026757	0	-0.38832
0	-0.62985	0	-0.54059	0	-0.27717
0	0.246818	0	0.636577	0	0.348859
0	0.390121	0	0.512141	0	1.1714
0	0.349235	0	-0.31422	0	-0.09295
0	-0.16873	0	-0.48564	0	-1.06929
0	-0.21743	0	0.109075	0	-0.38265
0	0.316419	0	1.6723	0	0.286036
0	-0.14115	0	0.518788	0	0.743953
0	0.087789	0	-0.44657	0	-0.6944
0	-0.24369	0	0.385068	0	0.238051
0	0.584731	0	0.648871	0	0.810854
0	-0.4077	0	-0.96067	0	-0.45551
0	1.82139	0	-0.56751	0	0.22288
0	-0.07323	0	-0.19018	0	-0.40716
0	-0.19973	0	-0.78845	0	-0.34836
0	-0.29254	0	-0.3495	0	-0.87561
0	-0.48482	0	-0.07381	0	1.59128
0	1.08917	0	1.00548	0	2.3534
0	0.033405	0	1.00643	0	2.07753
0	2.53424	0	1.48134	0	2.38936
0	-0.04507	0	-0.09699	0	2.43037
0	-0.12418	0	-0.62715	0	-0.61693
0	-0.16904	0	0.746835	0	0.856455
0	-0.10824	0	-0.38598	0	0.175398
0	0.12948	0	0.604521	0	0.106516
0	0.490797	0	1.12602	0	0.29499
0	0.504314	0	0.912028	0	0.994247
0	-0.07994	0	-0.18786	0	-0.51622
0	-0.23291	0	-0.12842	0	-0.49625
0	-0.19032	0	-0.19247	0	0.047514
0	0.936313	0	1.2865	0	1.05715
0	0.283793	0	-0.17253	0	0.126074
0	-0.47439	0	-0.41305	0	-1.24713
0	-0.05425	0	0.034319	0	0.084377
0	-0.02754	0	0.511029	0	-0.51879
0	-0.53255	0	-0.85122	0	-0.92655
0	-0.00177	0	1.22981	0	0.390262
0	-0.32638	0	-0.2841	0	0.598133
0	0.131468	0	-0.45617	0	-0.0316
0	-0.32505	0	-0.87882	0	-1.13064
0	0.245608	0	0.076537	0	0.485779
0	0.525958	0	1.43562	0	1.5982
0	-0.40565	0	-0.64243	0	-0.69598
0	-0.25904	0	0.599765	0	1.72679
0	-0.63503	0	-0.09005	0	0.904165
0	-0.71267	0	-0.59284	0	1.12637
0	0.093782	0	0.440175	0	0.215958
0	0.281961	0	-0.02308	0	0.652824
0	-0.40918	0	-0.49957	0	-1.02192
0	-0.71934	0	-0.84341	0	-1.41945
0	-0.03847	0	-0.23707	0	-0.24664
0	-0.54972	0	-0.29827	0	0.76787
0	-0.33607	0	-0.15764	0	-0.28749
0	0.329913	0	1.40843	0	0.525778
0	1.17596	0	2.74324	0	1.2784
0	0.031641	0	0.819238	0	-0.1808
0	-0.01372	0	-0.50858	0	0.236968
0	-0.03085	0	-0.6964	0	-0.89618
0	0.331347	0	1.0344	0	0.611586
0	-0.74537	0	0.039701	0	-0.06291
0	1.90172	0	0.210659	0	1.60556
0	-0.1111	0	0.386513	0	0.105955
0	-0.37032	0	-0.751	0	-1.14261
0	0.02897	0	-0.31477	0	-0.23403
0	-0.12595	0	0.258463	0	-0.43793
0	0.008312	0	-0.05377	0	0.612126
0	-0.06614	0	-0.05207	0	-0.24779
0	0.410912	0	0.263279	0	0.909998
0	0.001381	0	0.246978	0	0.197404
0	1.64381	0	0.576949	0	0.374718
0	0.236237	0	0.171428	0	0.470966
0	0.181895	0	0.758445	0	1.54705
0	1.90315	0	1.64478	0	1.52537
0	0.409168	0	-0.10794	0	0.063357
0	-0.69899	0	-1.1983	0	-0.62643
0	-0.08185	0	-0.49434	0	-0.89929
0	-0.24557	0	-0.37935	0	-1.08945
0	0.179612	0	-0.08333	0	0.653067
0	0.364974	0	-0.62525	0	-0.31231
0	-0.35236	0	-0.40877	0	0.404165
0	-0.18159	0	0.019699	0	-0.61477
0	-0.17167	0	0.172462	0	-0.4462
0	-0.624	0	-0.50103	0	-0.15865
0	0.466309	0	-0.70125	0	-0.38832
0	0.010025	0	0.159587	0	0.230639
0	0.031641	0	0.687721	0	0.187685
0	-0.47333	0	0.300633	0	-0.57925
0	-0.12645	0	0.06898	0	-0.3644
0	-0.13142	0	-0.22855	0	1.10784
0	-0.26896	0	-0.25046	0	-0.21208
0	-0.26892	0	0.064811	0	-0.09285
0	-0.18301	0	-0.63743	0	-1.03375
0	0.361142	0	-0.93599	0	0.404165
0	0.226628	0	-0.54924	0	-0.31231
0	-0.4058	0	-0.61874	0	0.2925
0	0.474	0	0.999681	0	0.840749
0	-0.44199	0	-0.9175	0	-0.95002
0	-0.17949	0	-0.05062	0	-0.49799
0	-0.15303	0	0.391871	0	-0.56117
0	-0.23282	0	-0.6304	0	-0.00039
0	-0.1362	0	-0.32608	0	0.465564
0	-0.08732	0	-0.5913	0	-0.69491
0	0.128133	0	0.573213	0	-0.05942
0	-0.30795	0	-0.58635	0	1.14249
0	-0.29745	0	-0.265	0	1.25768
0	0.460174	0	0.686512	0	0.17605
0	0.528491	0	0.849106	0	2.06042
0	0.267018	0	-0.14106	0	0.010762
0	-0.79383	0	-0.84834	0	-1.53972
0	0.085984	0	-0.15693	0	-0.25455
0	-0.32079	0	0.19147	0	-0.3793
0	0.169793	0	-0.71596	0	-0.52262
0	-0.04194	0	0.744229	0	0.519838
0	-0.28371	0	0.080715	0	-0.37088
0	-0.10384	0	-0.0842	0	0.262055
0	1.55167	0	0.660468	0	0.931504
0	0.078322	0	-0.59328	0	-0.97457
0	-0.86093	0	-0.77975	0	-0.55686
0	-0.05737	0	-0.40184	0	0.557199
0	0.783002	0	0.269158	0	1.12231
0	0.080044	0	-0.20856	0	-0.11957
0	0.216878	0	0.089114	0	-0.55708
0	0.658799	0	0.632056	0	-0.03844
0	0.222151	0	0.567498	0	1.52639
0	-0.29979	0	-0.59492	0	-0.58112
0	-0.166	0	-0.31648	0	-0.72195
0	0.091698	0	-0.24931	0	-0.53077
0	0.343438	0	0.709795	0	0.002569
0	0.082308	0	-0.04924	0	-1.7568
0	-0.31698	0	-0.31795	0	-0.24076
0	-0.32778	0	-0.60365	0	-0.7852
0	0.34794	0	0.244989	0	-0.08183
0	-0.05604	0	0.570913	0	-1.67184
0	4.14343	0	2.37405	0	1.94174
0	0.00478	0	0.87722	0	-0.27916
0	-0.30916	0	-0.92084	0	-0.93265
0	-0.20587	0	-0.52994	0	-0.28303
0	0.964292	0	0.90439	0	1.06339
0	-0.26905	0	0.469877	0	1.45848
0	-0.02183	0	0.192163	0	-0.06336
0	0.02851	0	0.026489	0	-0.4399
0	-0.21132	0	0.033864	0	-0.09998
0	-0.02942	0	-0.1162	0	0.451423
0	0.095637	0	-0.06653	0	-0.27307
0	0.03521	0	-0.41964	0	0.299053
0	0.007537	0	-0.41194	0	-0.32742
0	0.26208	0	0.088111	0	0.336712
0	-0.05455	0	-0.23055	0	-0.61114
0	-0.13527	0	0.102033	0	-0.1017
0	-0.06562	0	0.189278	0	0.083867
0	0.083831	0	-0.13468	0	-0.30626
0	-0.59802	0	0.667235	0	1.77265
0	-0.14288	0	-0.47653	0	0.651294
0	2.37106	0	0.950756	0	1.91845
0	0.027907	0	-0.2519	0	-0.12606
0	-0.3359	0	-0.49608	0	-1.21041
0	-0.01125	0	0.437723	0	-0.10688
0	0.017403	0	-0.1197	0	-0.22939
0	0.216282	0	0.451947	0	0.266811
0	-0.40238	0	-0.01742	0	-0.39848
0	-0.18169	0	0.143757	0	0.577655
0	0.538315	0	0.028166	0	1.27588
0	-0.25103	0	-0.0017	0	0.506824
0	-0.21156	0	-0.44698	0	0.181773
0	3.00102	0	1.4241	0	2.71353
0	-0.36684	0	-0.75404	0	-1.11909
0	-0.72356	0	-0.92525	0	-1.43202
0	-0.49186	0	-0.89716	0	-1.40686
0	-0.25666	0	-0.58211	0	-1.18015
0	-0.40019	0	0.114958	0	0.12077
0	0.930067	0	1.92437	0	1.52902
0	-0.13056	0	-0.5598	0	-0.68651
0	-0.22223	0	-0.07306	0	0.158785
0	-0.53905	0	-0.01302	0	-0.5304
0	-0.66567	0	-0.65456	0	-1.25619
0	-0.65457	0	-0.75499	0	-1.22511
0	-0.15485	0	-0.11943	0	-0.31282
0	0.393435	0	0.779807	0	0.209636
0	-0.16335	0	2.19347	0	-0.05653
0	-0.20283	0	-0.00283	0	-0.12052
0	0.221292	0	0.221379	0	0.020852
0	-1.21401	0	0.819238	0	-2.19403
0	0.189635	0	-0.07528	0	-0.07185
0	0.48772	0	-0.19561	0	0.790297
0	0.278106	0	0.198184	0	-0.17534
0	-1.70539	0	-1.86532	0	-1.94046
0	-0.59261	0	-1.08945	0	-0.60753
0	0.472283	0	2.4394	0	2.48913
0	-0.91421	0	-0.63961	0	-1.11074
0	-0.62541	0	-1.10849	0	-0.55781
0	0.136256	0	0.862516	0	0.622429
0	-0.09701	0	-0.40453	0	-0.66615
0	0.542651	0	0.930073	0	1.76538
0	-0.4451	0	-0.1577	0	-0.04179
0	-0.69736	0	-1.33927	0	-1.66909
0	0.619846	0	0.423873	0	0.662212
0	0.092627	0	0.20295	0	0.520952
0	-0.17019	0	-0.06123	0	1.27589
0	-0.28572	0	-0.36796	0	-1.04786
0	0.031641	0	0.450756	0	0.035682
0	-0.18474	0	0.83098	0	-0.30945
0	0.786519	0	-0.47158	0	-0.5814
0	-0.09326	0	-0.14485	0	0.716208
0	0.256797	0	-0.04167	0	-0.03769
0	-0.38656	0	-0.56775	0	-0.47397
0	-0.07449	0	0.224344	0	-0.46384
0	0.020309	0	-0.15851	0	-0.3591
0	-0.30773	0	-0.63866	0	-0.73479
0	-0.37478	0	-0.74237	0	0.497451
0	0.748975	0	-0.04924	0	1.40417
0	-0.41556	0	-0.7847	0	-0.10284
0	-0.95043	0	-1.04158	0	-0.72053
0	-1.96821	0	-1.49322	0	-1.23565
0	-0.11543	0	-0.53928	0	-0.66127
0	0.224503	0	0.407636	0	0.457911
0	0.183644	0	0.243237	0	1.40417
0	0.009371	0	0.178023	0	0.679307
0	0.748975	0	0.98595	0	1.41313
0	-0.26542	0	-0.49506	0	-0.18501
0	-0.48692	0	-0.59082	0	-0.91699
0	0.13495	0	-0.30565	0	-0.2963
0	-0.04134	0	0.075577	0	-0.0779
0	0.510982	0	0.803438	0	0.245596
0	1.03761	0	1.39695	0	1.24461
0	0.479335	0	0.574497	0	1.12087
0	0.031641	0	-0.70125	0	-1.8328
0	1.13999	0	1.31872	0	1.41085
0	0.031641	0	0.743237	0	0.120645
0	1.38844	0	-0.26401	0	2.04892
0	0.80336	0	0.481519	0	0.380564
0	1.99893	0	1.1459	0	0.127918
0	-0.23	0	1.30542	0	-0.73552
0	-0.5156	0	-0.26108	0	-0.06861
0	0.026811	0	-0.04278	0	0.34153
0	0.452438	0	-0.02103	0	0.208688
0	0.258272	0	-0.03041	0	-0.56471
0	-0.2109	0	-0.27613	0	-0.53007
0	-0.29342	0	-0.90695	0	0.663079
0	0.037761	0	0.16665	0	1.02367
0	-0.14143	0	0.331308	0	0.201134
0	0.748975	0	-0.62525	0	0.611684
0	0.532939	0	0.706466	0	0.600924
0	-0.65849	0	0.582273	0	-0.46432
0	-0.09352	0	-0.27914	0	-0.49047
0	0.99463	0	0.450756	0	1.43936
0	0.253633	0	-0.11843	0	-0.44227
0	-0.08851	0	-0.00824	0	-0.3025
0	-0.46391	0	-0.18261	0	-0.24304
0	0.387791	0	-0.05978	0	-0.13615
0	-0.45962	0	-0.82603	0	-0.06435
0	-0.47296	0	-0.36264	0	-0.71374
0	-0.25611	0	-0.07937	0	-0.41943
0	0.764261	0	0.491663	0	1.19882
0	-0.39793	0	-0.38449	0	-0.76592
0	0.111272	0	0.582874	0	0.543679
0	0.649991	0	0.838167	0	0.454233
0	0.036472	0	0.213064	0	-0.22817
0	-0.24114	0	-0.0334	0	-0.58772
0	-0.74356	0	-0.46678	0	0.492211
0	2.38807	0	0.147951	0	0.156258
0	0.031641	0	0.092804	0	1.7432
0	1.09604	0	0.527544	0	1.70447
0	2.1254	0	1.08227	0	1.62064
0	0.094644	0	0.21762	0	0.293224
0	-0.37082	0	-0.79209	0	-0.52485
0	-0.02126	0	0.10344	0	-0.63466
0	-0.24939	0	0.045528	0	-0.19378
0	1.8856	0	0.790079	0	1.52049
0	0.031641	0	-0.70125	0	0.111684
0	-0.40294	0	-0.16572	0	-0.54406
0	-0.37742	0	-0.49251	0	0.183243
0	2.38587	0	1.3212	0	1.60973
0	0.982747	0	0.699327	0	1.20111
0	-0.38638	0	-0.69327	0	-0.65296
0	-0.26918	0	-0.69869	0	-0.40184
0	0.527905	0	0.042567	0	0.524893
0	-0.37649	0	-0.71365	0	-1.07786
0	-0.61628	0	-0.34574	0	-0.68724
0	-0.81187	0	-0.89427	0	-0.42507
0	-0.17761	0	-0.12801	0	-0.43691
0	-0.39576	0	0.080459	0	-0.68922
0	-0.13265	0	0.126874	0	0.167042
0	0.082308	0	0.243237	0	0.111684
0	-0.06639	0	-0.15472	0	0.140917
0	0.091345	0	0.14439	0	-0.32421
0	0.757381	0	-0.10262	0	0.204705
0	-0.22488	0	-1.08911	0	-1.34271
0	-0.20005	0	0.144968	0	0.346994
0	0.76723	0	0.889816	0	1.64095
0	-1.22824	0	-0.07103	0	0.688558
0	0.031641	0	1.43043	0	0.111684
0	3.21308	0	3.19307	0	1.44032
0	0.155071	0	-0.10755	0	-0.63258
0	-0.18544	0	-0.84968	0	0.386909
0	-0.17728	0	-0.82389	0	-0.56553
0	-0.02692	0	0.168927	0	0.434455
0	0.003379	0	0.196587	0	0.569829
0	0.069804	0	0.22953	0	0.751679
0	-0.10106	0	-0.23007	0	-0.57833
0	2.1808	0	1.76371	0	-0.51455
0	1.14865	0	2.08711	0	-0.56836
0	0.034522	0	-0.1364	0	0.54371
0	-0.61276	0	-0.12303	0	-0.62311
0	-0.04747	0	0.055574	0	-0.54484
0	-0.0156	0	-0.43052	0	-0.78189
0	0.50332	0	1.8282	0	-0.80335
0	-0.28172	0	-0.23254	0	-0.24417
0	-0.28619	0	-0.96277	0	-2.0855
0	-0.1827	0	-0.183	0	-0.69993
0	-0.2294	0	-0.11241	0	-0.07077
0	0.132976	0	1.03572	0	-0.7568
0	-0.0441	0	0.005375	0	-0.53917
0	1.13485	0	1.24558	0	0.436545
0	-0.04822	0	-0.11798	0	-0.48704
0	0.101316	0	0.269139	0	0.474456
0	0.473209	0	0.701988	0	0.351673
0	1.60944	0	1.49662	0	1.34993
0	-0.55705	0	-1.07181	0	-0.96184
0	0.46996	0	0.23362	0	-0.2792
0	0.065768	0	-0.24349	0	-0.25578
0	-0.25892	0	-0.3611	0	-0.95323
0	-0.46794	0	-0.8699	0	-1.41809
0	-0.33268	0	-0.09164	0	-0.16851
0	-0.48329	0	0.243237	0	0.003794
0	0.050079	0	0.327549	0	-0.23102
0	-0.04428	0	0.122458	0	-0.15496
0	-0.23905	0	0.292021	0	-0.36588
0	2.73692	0	1.87526	0	1.56734
0	-0.54363	0	-0.52652	0	-1.273
0	-0.54287	0	0.034716	0	0.407011
0	-0.35038	0	0.041097	0	0.278231
0	0.048405	0	1.40216	0	-1.1179
0	-0.64647	0	-0.93352	0	-0.84776
0	0.345911	0	-0.17341	0	1.49685
0	1.04597	0	0.553066	0	2.6479
0	-0.59615	0	-0.00066	0	-0.40213
0	0.529075	0	0.031729	0	-0.19274
0	-0.42292	0	-0.28374	0	-0.30466
0	0.095325	0	0.026088	0	-0.08673
0	-0.42907	0	-0.26309	0	0.337819
0	0.127299	0	0.431183	0	0.149131
0	-0.45639	0	-0.98604	0	-1.28395
0	-0.05931	0	-0.38271	0	-0.72157
0	1.578	0	1.44822	0	0.929556
0	0.156504	0	-0.19198	0	-0.56048
0	-0.36018	0	-0.80726	0	-1.23695
0	0.070392	0	0.305553	0	-0.01349
0	-0.07037	0	0.005273	0	0.057253
0	0.296508	0	0.02979	0	0.454967
0	-0.74436	0	-1.10602	0	-1.18438
0	0.729154	0	0.246872	0	-0.04377
0	-0.15634	0	-0.43004	0	0.866059
0	0.100226	0	0.017456	0	0.860218
0	-0.16335	0	-0.54924	0	-0.38832
0	-0.43946	0	1.18794	0	0.430732
0	-0.27952	0	-0.78882	0	-0.23436
0	-0.16829	0	-0.35388	0	-0.71754
0	0.890503	0	0.612597	0	1.8415
0	-0.20114	0	0.159492	0	1.51393
0	-0.14373	0	-0.13838	0	-0.50503
0	-0.61271	0	-0.18945	0	-0.92342
0	-0.61909	0	-1.10718	0	-0.79913
0	-0.01903	0	0.867201	0	0.035682
0	0.055554	0	0.112187	0	1.36844
0	0.210537	0	0.325276	0	0.570619
0	-0.28583	0	-0.16852	0	-0.33855
0	0.359387	0	0.272062	0	-0.00805
0	-0.20689	0	-0.26457	0	0.554379
0	-0.29323	0	0.095483	0	-0.36409
0	0.152126	0	0.10071	0	0.404277
0	-0.68893	0	-0.93793	0	-0.47525
0	-0.2673	0	-0.43468	0	-0.7399
0	0.132976	0	-0.62525	0	0.904165
0	-0.1161	0	-0.23193	0	0.861667
0	-0.63503	0	1.45076	0	0.196646
0	-0.50124	0	-0.22985	0	-0.62449
0	-0.25769	0	-0.6511	0	-1.05399
0	-0.13074	0	-0.41787	0	-0.71078
0	-0.21875	0	0.204416	0	-0.24778
0	-0.85016	0	0.265664	0	-0.12939
0	-0.64964	0	-1.00156	0	-1.08089
0	2.18697	0	3.43293	0	-0.8281
0	-0.61817	0	-1.06336	0	-0.34188
0	0.155194	0	-0.27624	0	-0.54539
0	0.311845	0	0.582372	0	1.37804
0	-0.22383	0	0.393534	0	0.938402
0	0.983087	0	1.38113	0	0.710406
0	-0.11409	0	0.221623	0	0.986034
0	0.13188	0	0.541583	0	0.667332
0	0.041212	0	-0.23306	0	0.750343
0	0.036147	0	0.151247	0	1.25447
0	-0.43056	0	-0.38561	0	-0.95904
0	0.338307	0	0.054085	0	-0.00333
0	0.086401	0	0.536807	0	-0.2584
0	-0.20089	0	0.057147	0	-0.31138
0	0.131916	0	-0.79548	0	-1.01665
0	-0.09622	0	-0.10206	0	-0.17816
0	0.364974	0	1.45972	0	0.196646
0	-0.21953	0	-0.08264	0	-0.53143
0	-0.46061	0	-0.32565	0	-0.26968
0	-0.29762	0	-0.57219	0	-0.81999
0	0.326323	0	0.064847	0	-0.06071
0	-0.14126	0	-0.19263	0	-0.10239
0	-0.28701	0	0.03016	0	0.01241
0	-0.83016	0	-0.45601	0	0.588875
0	-0.33566	0	-0.3302	0	-0.21489
0	-0.47419	0	-0.28737	0	-0.84562
0	0.193027	0	0.072153	0	-0.04135
0	0.005064	0	-0.08499	0	-0.51411
0	0.264249	0	-0.35708	0	0.162236
0	-0.35236	0	-0.04924	0	0.404165
0	-0.09672	0	-0.31024	0	0.260135
0	-0.34512	0	0.566069	0	-0.64362
0	0.030896	0	-0.36452	0	-0.91705
0	-0.43179	0	-0.29504	0	0.412664
0	0.116794	0	-0.13146	0	-0.48505
0	0.006329	0	-0.20097	0	-0.54869
0	-0.41737	0	-0.21599	0	0.810247
0	-0.30689	0	-0.14637	0	0.836112
0	0.147105	0	-0.19605	0	-0.76126
0	-0.80489	0	-0.38742	0	-0.62927
0	-0.35877	0	0.106243	0	-0.42108
0	-0.3921	0	-0.65173	0	-1.14414
0	0.086618	0	0.035059	0	-0.23325
0	0.291244	0	0.388692	0	0.317802
0	-0.12985	0	-0.31508	0	0.501993
0	-0.61013	0	-0.96856	0	-1.15438
0	-0.4321	0	-0.1834	0	-0.40676
0	-0.66149	0	-0.03929	0	-0.55543
0	-0.32565	0	-0.35755	0	-0.79413
0	-0.23786	0	0.206877	0	1.42984
0	-0.35236	0	-0.33276	0	1.64113
0	-0.32932	0	-0.54941	0	-0.46166
0	-0.90477	0	0.082305	0	1.07097
0	1.66871	0	2.62528	0	-1.6883
0	-0.48956	0	-0.82234	0	-0.34332
0	0.243384	0	0.383067	0	-0.66986
0	-0.23928	0	-0.53225	0	-0.07263
0	0.005812	0	-0.24045	0	-0.54423
0	-0.18318	0	-0.22231	0	-0.54362
0	0.264543	0	0.181736	0	-0.20367
0	1.34278	0	0.623163	0	0.830992
0	0.099643	0	0.185555	0	0.516334
0	-0.43357	0	-0.19041	0	-0.3323
0	-0.1365	0	-0.43411	0	-0.71196
0	-0.19657	0	-0.03882	0	-0.14558
0	-0.12201	0	-0.02868	0	-0.08451
0	-0.00931	0	0.402321	0	-0.34068
0	-0.0722	0	-0.10627	0	-0.19173
0	-0.92266	0	-0.25676	0	-0.56085
0	-0.54083	0	-0.46705	0	-0.58357
0	-0.61607	0	0.300183	0	-1.21533
0	0.198277	0	0.113875	0	0.457609
0	0.082308	0	1.03572	0	-0.46432
0	-0.27107	0	-0.46011	0	-0.21215
0	-0.408	0	-0.4574	0	-0.33923
0	-0.16589	0	-0.60778	0	-0.997
0	0.644873	0	0.270705	0	-0.31231
0	0.193527	0	-0.07534	0	0.96598
0	0.132976	0	2.0914	0	1.51479
0	-0.58769	0	-1.07054	0	-1.331
0	0.031641	0	-0.62525	0	-0.46432
0	-0.21362	0	-0.06023	0	-0.6227
0	-0.13344	0	0.01687	0	-0.36175
0	0.113616	0	-0.18483	0	-1.00094
0	-0.16197	0	-0.13121	0	0.035957
0	0.082308	0	0.450756	0	-1.38832
0	-0.08649	0	0.543377	0	0.822631
0	-0.51108	0	-0.45338	0	-0.8056
0	-0.22009	0	0.352301	0	-0.34374
0	0.415642	0	0.778432	0	1.34865
0	0.399302	0	0.384007	0	0.912172
0	0.114175	0	0.081665	0	0.732388
0	-0.36009	0	-0.34388	0	-0.34365
0	-0.35896	0	-0.10631	0	0.460934
0	-0.32389	0	-0.37773	0	-0.0963
0	-0.88666	0	-1.41773	0	-0.96432
0	-0.04141	0	-0.52086	0	-0.73839
0	-1.01612	0	-0.04193	0	0.897163
0	0.257661	0	0.562809	0	1.17605
0	0.891978	0	0.708364	0	1.92956
0	-0.26387	0	0.429796	0	2.38807
0	-0.03048	0	-0.10358	0	0.404953
0	-0.06727	0	-0.61847	0	-0.1077
0	-0.50468	0	0.128016	0	0.390756
0	0.073548	0	0.211127	0	2.063
0	1.90695	0	2.81924	0	2.30913
0	0.774433	0	1.44841	0	2.02654
0	-0.42372	0	-0.44352	0	0.43461
0	2.58319	0	2.28866	0	2.70299
0	-0.09195	0	0.200552	0	0.573472
0	-0.03257	0	1.77268	0	0.404165
0	0.127768	0	-0.23349	0	1.27287
0	0.077432	0	-0.78819	0	-1.14093
0	0.253601	0	1.98976	0	0.620644
0	-0.83415	0	-0.97794	0	-1.249
0	-0.5903	0	-1.04773	0	-1.29688
0	-0.20017	0	-0.70583	0	-0.15106
0	-0.32092	0	-0.32554	0	0.531135
0	-0.56759	0	-0.11431	0	0.322259
0	-0.30783	0	0.072173	0	0.288288
0	-0.30169	0	0.026757	0	-0.96432
0	0.906017	0	1.04131	0	1.41898
0	0.079616	0	-0.32027	0	1.82622
0	-0.30576	0	-0.28997	0	0.953131
0	-0.08467	0	-0.08071	0	1.97166
0	-0.54978	0	-0.15374	0	0.03277
0	-0.27997	0	0.204677	0	0.844393
0	-0.27133	0	-0.56484	0	-0.34764
0	-0.05458	0	-0.66691	0	0.29891
0	-0.27324	0	-0.27099	0	0.924998
0	-0.65521	0	-0.20224	0	0.323957
0	-0.45434	0	0.886981	0	0.638311
0	0.778647	0	1.09169	0	1.3263
0	-0.2209	0	-0.25331	0	0.84545
0	-0.07554	0	-0.01368	0	0.675602
0	-0.26675	0	-0.57555	0	-0.03267
0	0.114956	0	0.142525	0	1.84732
0	0.484081	0	0.472953	0	1.74038
0	0.516809	0	0.288179	0	0.788524
0	0.227659	0	-0.07667	0	0.88127
0	0.021617	0	0.806086	0	0.821857
0	-0.44601	0	1.95076	0	2.25439
0	-0.35452	0	0.34989	0	1.13
0	-0.84396	0	-0.36508	0	-0.01593
0	0.872245	0	2.01913	0	2.27805
0	0.18167	0	0.133294	0	0.827588
0	0.535533	0	1.22802	0	1.27297
0	-0.66296	0	0.688044	0	1.81725
0	0.001967	0	-0.39623	0	0.217298
0	0.667064	0	1.62582	0	-0.31922
0	1.02829	0	1.14658	0	2.3671
0	0.200887	0	-0.32516	0	0.80242
0	0.650398	0	0.517379	0	1.48973
0	-0.38986	0	0.200075	0	1.16178
0	0.44896	0	0.620228	0	1.4673
0	1.12524	0	0.536868	0	1.97168
0	0.272029	0	-0.03835	0	1.93632
0	0.551491	0	0.626928	0	1.87003
0	0.018611	0	0.81059	0	0.670768
0	0.178293	0	0.075714	0	0.170858
0	0.03712	0	0.531715	0	-0.09833
0	-0.48642	0	-0.72352	0	-0.02843
0	-0.02938	0	-0.4329	0	-1.17615
0	0.483499	0	-0.35959	0	-0.001
0	0.082308	0	1.03572	0	0.196646
0	0.5283	0	0.831868	0	0.499072
0	0.698307	0	-0.04924	0	0.035682
0	0.226617	0	-0.08798	0	0.056724
0	-0.02428	0	0.909717	0	0.744586
0	0.856284	0	3.42113	0	2.17838
0	-0.01898	0	0.392354	0	0.135398
0	-0.20009	0	-0.63766	0	-1.41658
0	0.252939	0	1.46493	0	2.53362
0	0.031641	0	-0.12525	0	-0.38832
0	-0.23749	0	-0.16397	0	-0.5698
0	-0.61155	0	-0.83957	0	-1.43799
0	-1.11121	0	-1.80251	0	-1.96122
0	0.253685	0	0.075093	0	-0.55108
0	0.362029	0	0.105477	0	0.226725
0	0.294104	0	0.108443	0	-0.03013
0	-0.24535	0	0.552489	0	-0.10419
0	-0.10349	0	-0.31704	0	-0.48948
0	0.463881	0	0.131046	0	0.629784
0	-0.32211	0	0.030859	0	-0.27086
0	-0.07665	0	0.158433	0	-0.21697
0	0.031641	0	-0.54924	0	-0.2568
0	-0.1705	0	-0.14923	0	-0.32752
0	-0.54722	0	-0.79408	0	-1.08955
0	-0.10313	0	0.550389	0	0.327732
0	0.255521	0	0.152543	0	0.329687
0	-0.03642	0	0.380533	0	0.0406
0	-0.0084	0	-0.2278	0	-0.63749
0	0.220455	0	-0.20452	0	-0.24521
0	0.629919	0	0.12949	0	-0.09986
0	-0.19614	0	-0.70274	0	-0.47059
0	-0.25074	0	-0.55673	0	-1.21992
0	-0.51634	0	-0.21829	0	-0.17196
0	-0.40908	0	-0.55658	0	-0.62391
0	-0.80078	0	-0.65588	0	-0.58307
0	0.323727	0	-0.09559	0	-0.21655
0	-0.02108	0	0.38744	0	-0.09209
0	0.067226	0	0.608012	0	0.028416
0	0.083794	0	-0.07061	0	-0.00046
0	-0.58396	0	-0.50342	0	-0.94703
0	1.10128	0	0.49014	0	1.55208
0	-0.15702	0	-0.35663	0	0.53821
0	-0.65338	0	-0.18855	0	-0.9834
0	-0.11189	0	-0.67178	0	-0.86949
0	0.412884	0	0.674742	0	-0.19492
0	-0.03385	0	0.341239	0	-0.23204
0	0.279286	0	0.546959	0	0.453201
0	0.19938	0	-0.16655	0	-0.26526
0	-0.35217	0	0.008821	0	1.27436
0	1.1586	0	0.878426	0	1.95444
0	1.1572	0	-0.06723	0	0.72159
0	-0.07325	0	0.366394	0	0.11145
0	0.224933	0	0.48083	0	0.342935
0	-0.12009	0	-0.12955	0	1.00666
0	-0.38328	0	0.296931	0	-0.28142
0	0.087032	0	0.779719	0	0.989127
0	-0.34196	0	-0.45819	0	-0.54368
0	-0.1124	0	-0.98861	0	-0.97457
0	0.692167	0	0.059253	0	0.199605
0	0.013619	0	0.662176	0	-0.07951
0	-0.62035	0	-1.2741	0	-1.01074
0	-0.3403	0	-0.29581	0	-0.45718
0	-0.32699	0	-0.39859	0	0.026774
0	0.748975	0	-1.41773	0	0.904165
0	0.00728	0	-0.46774	0	-0.8635
0	-0.07463	0	0.394664	0	-0.15637
0	0.064506	0	0.332127	0	0.434928
0	-0.6627	0	-0.51797	0	-0.63089
0	0.04035	0	0.26917	0	0.547295
0	-0.29684	0	-0.09533	0	-0.27231
0	-0.36323	0	-0.15792	0	-0.37855
0	0.105133	0	0.086203	0	-0.1389
0	-0.53942	0	-0.17372	0	-0.86997
0	-0.21108	0	-0.68176	0	-1.0235
0	-0.09831	0	0.013917	0	-0.44845
0	-0.19899	0	-0.50229	0	-0.82426
0	-0.35236	0	0.450756	0	-0.54032
0	-0.31191	0	-0.6844	0	-1.11595
0	1.22764	0	0.983741	0	-0.09711
0	1.11274	0	1.01385	0	0.012187
0	-0.39237	0	0.281548	0	-0.59806
0	0.49217	0	0.141621	0	0.690954
0	-0.39868	0	-0.87844	0	-1.17202
0	-0.33423	0	-0.52068	0	-0.56877
0	-0.15399	0	0.213803	0	0.86232
0	0.500968	0	0.618037	0	1.058
0	0.4889	0	1.02886	0	0.454073
0	0.127353	0	0.301096	0	0.058182
0	-0.35833	0	-0.46776	0	-0.39536
0	-0.3507	0	-0.46988	0	-0.9054
0	-0.01608	0	-0.22227	0	0.199767
0	0.082308	0	-0.12525	0	0.328163
0	0.031641	0	-0.62525	0	-0.38832
0	-0.38903	0	-0.27418	0	-0.54725
0	0.337364	0	0.524911	0	0.416926
0	0.489599	0	0.849844	0	-0.43634
0	0.043164	0	-0.27665	0	1.62399
0	0.314306	0	1.5547	0	1.56513
0	-0.42991	0	-0.76251	0	-1.31842
0	-0.2215	0	-0.26233	0	-0.19442
0	-0.0156	0	0.16832	0	0.395677
0	-0.29413	0	-0.18233	0	-0.71231
0	-0.5914	0	-0.32911	0	-0.44357
0	0.005838	0	0.09609	0	0.208582
0	0.292628	0	-0.06013	0	1.99618
0	1.33674	0	0.461179	0	1.92832
0	0.481718	0	0.278432	0	0.86619
0	-0.44043	0	-0.44006	0	-0.77103
0	-0.00889	0	-0.43809	0	-0.78025
0	0.232634	0	0.34973	0	0.054825
0	-0.3401	0	-0.1961	0	-0.55673
0	-0.24805	0	0.117613	0	-0.12988
0	0.132976	0	0.743237	0	-0.46432
0	-0.21953	0	-0.23491	0	-0.35946
0	0.148874	0	-0.12184	0	-0.46377
0	3.42907	0	3.07463	0	1.77962
0	0.482686	0	0.968677	0	0.708287
0	-0.21721	0	-0.12229	0	-0.11184
0	0.196912	0	-0.02286	0	0.285827
0	0.235509	0	0.03351	0	0.358582
0	-0.08973	0	-0.14765	0	-0.63159
0	0.124551	0	0.6624	0	0.263669
0	0.612891	0	0.457878	0	0.840495
0	0.269832	0	1.11234	0	2.29585
0	-0.16974	0	-0.31158	0	-0.52403
0	0.287695	0	0.514921	0	0.279856
0	-0.15139	0	-0.42219	0	-0.93015
0	0.245397	0	0.486232	0	0.182524
0	-1.2644	0	-0.14535	0	0.184305
0	-0.41527	0	-0.66909	0	-0.72584
0	0.336294	0	0.518882	0	0.359288
0	0.411195	0	0.383959	0	0.339929
0	0.047911	0	-0.41343	0	1.29315
0	-0.507	0	0.016964	0	0.110151
0	-0.3067	0	-0.19322	0	-0.52517
0	0.35195	0	1.02305	0	-0.20713
0	-0.0478	0	0.282178	0	-0.40676
0	-0.36696	0	-0.13678	0	-0.66973
0	-0.13185	0	-0.17443	0	-0.33756
0	-0.3285	0	-0.86717	0	-0.8982
0	-1.25672	0	0.278432	0	-1.60907
0	-0.17326	0	-0.38757	0	-0.63245
0	-0.18061	0	-0.97449	0	0.404223
0	-0.54357	0	-0.87508	0	-1.0937
0	-0.00202	0	-0.4523	0	-0.69863
0	-0.32067	0	0.893336	0	0.973687
0	1.15824	0	1.03252	0	1.25811
0	2.2642	0	1.59477	0	2.08862
0	-0.37126	0	-0.41413	0	-1.09678
0	0.231464	0	0.14441	0	1.71184
0	0.865412	0	0.382991	0	0.377967
0	2.0154	0	0.953381	0	0.432456
0	-0.01456	0	-0.05281	0	0.125985
0	-0.26719	0	-0.23903	0	-0.25084
0	-0.09828	0	0.10178	0	0.908709
0	-0.42195	0	0.145216	0	-0.37123
0	0.017725	0	0.443114	0	1.40582
0	-0.34839	0	-0.71982	0	-1.21586
0	-0.14586	0	1.26477	0	0.243201
0	-0.17249	0	-0.49413	0	-0.04833
0	-0.26276	0	-0.18458	0	-0.08891
0	-0.51478	0	-0.51349	0	-0.81589
0	0.624177	0	-0.26401	0	0.743201
0	-0.29587	0	-0.74186	0	-1.39383
0	-0.21315	0	-0.12879	0	-0.48892
0	-0.26547	0	-0.08909	0	1.07881
0	0.20401	0	0.421817	0	0.057705
0	-0.11913	0	-0.15261	0	0.258937
0	0.104453	0	0.090662	0	0.293382
0	-0.30945	0	-0.00833	0	-0.44596
0	-0.22765	0	0.527294	0	0.707437
0	0.698307	0	0.959716	0	-0.80335
0	-0.16734	0	-0.11978	0	-0.74977
0	-0.09291	0	-0.37168	0	-1.28363
0	-0.56999	0	-0.7375	0	-1.46498
0	-0.28708	0	-0.34265	0	0.217043
0	0.031641	0	1.61172	0	1.11168
0	-0.19023	0	-0.62769	0	1.17851
0	0.054015	0	-0.41408	0	1.07805
0	0.140395	0	0.222546	0	0.158989
0	0.117235	0	0.226327	0	-0.31947
0	0.460494	0	0.811366	0	1.70599
0	-0.31682	0	0.043094	0	0.112305
0	-0.14516	0	0.352192	0	-0.06813
0	-0.28946	0	0.057093	0	0.371832
0	-0.6619	0	-0.82124	0	-0.63673
0	0.186323	0	0.386883	0	0.498664
0	0.698307	0	0.526757	0	1.11168
0	0.30934	0	0.225894	0	1.72037
0	-0.09298	0	-0.13066	0	0.159341
0	0.031641	0	-0.04924	0	-0.46432
0	1.30076	0	2.41316	0	2.55614
0	-0.79778	0	-0.64882	0	-1.30935
0	-0.55763	0	-0.39264	0	-0.31096
0	-0.54368	0	-0.82205	0	-0.19515
0	-0.68685	0	-0.79083	0	-1.47833
0	-0.37736	0	-0.9351	0	-1.22434
0	0.588356	0	0.182586	0	0.394117
0	0.709122	0	0.768881	0	1.60739
0	-0.10926	0	-0.19489	0	-0.80246
0	-0.01903	0	1.84868	0	0.696646
0	0.108164	0	-0.02668	0	0.262575
0	-0.11126	0	-0.32264	0	-0.02686
0	-0.23776	0	-0.18447	0	-0.6297
0	-0.10617	0	0.373284	0	0.085822
0	-0.1192	0	0.18104	0	-0.09503
0	1.15644	0	3.4487	0	1.08159
0	0.265652	0	0.540717	0	0.560255
0	-0.07937	0	-0.02793	0	-0.41008
0	-0.28825	0	-0.18803	0	0.969245
0	0.089749	0	-0.18374	0	1.22049
0	0.031641	0	-0.62525	0	-0.46432
0	-0.32695	0	-0.67788	0	-0.92882
0	-0.39386	0	-0.0346	0	0.494075
0	-1.66182	0	-0.23757	0	-1.1141
0	0.09638	0	0.098134	0	-0.02115
0	-0.65996	0	-0.01598	0	-0.25878
0	-0.2223	0	-0.17596	0	-0.21545
0	-0.53671	0	-0.8533	0	-1.39393
0	-0.12955	0	0.03411	0	-0.76378
0	0.233299	0	0.700654	0	0.194559
0	0.128037	0	0.133951	0	-0.22175
0	0.549096	0	0.470781	0	1.14359
0	-0.50901	0	-0.52352	0	0.414334
0	0.051117	0	-0.15464	0	0.072352
0	0.338944	0	0.892477	0	0.965338
0	0.192322	0	0.260103	0	0.384971
0	-0.18906	0	-0.24845	0	-0.2604
0	0.423665	0	0.334528	0	-0.00934
0	0.214878	0	-0.01305	0	0.010665
0	-0.46211	0	-0.18056	0	-0.64965
0	-0.08104	0	0.525425	0	0.447286
0	0.074021	0	0.292933	0	0.03664
0	0.160245	0	0.261644	0	-0.46696
0	0.416417	0	0.405463	0	1.21789
0	0.07373	0	-0.14664	0	0.227346
0	0.366628	0	0.468624	0	1.27658
0	-0.63503	0	0.874754	0	1.67633
0	-0.39515	0	0.107875	0	0.756516
0	0.129169	0	-0.45487	0	-0.57099
0	-0.35615	0	-0.27491	0	-0.62292
0	0.059153	0	0.170457	0	-0.24168
0	-0.52582	0	-1.05734	0	-0.96211
0	-0.00325	0	0.041399	0	-0.00014
0	-0.2046	0	-0.2134	0	0.167039
0	-0.0458	0	0.288589	0	0.167041
0	-0.46781	0	-0.42252	0	-1.09322
0	0.45792	0	0.163624	0	2.06484
0	-0.51831	0	-0.78187	0	0.140507
0	0.356881	0	0.419448	0	0.319751
0	0.2153	0	0.635082	0	0.094186
0	-0.40792	0	0.164629	0	-0.17927
0	-0.11757	0	-0.20226	0	0.263196
0	-0.00425	0	-0.57847	0	0.26265
0	-0.03731	0	-0.29614	0	1.33995
0	-0.15737	0	-0.45292	0	1.40417
0	0.201978	0	-0.20508	0	0.584054
0	0.364974	0	1.11172	0	1.19665
0	0.152904	0	-0.06127	0	-0.62387
0	-0.56244	0	0.051347	0	-0.15844
0	0.224557	0	0.246957	0	-0.35694
0	-0.29784	0	-0.57133	0	-0.18639
0	-0.59667	0	-0.04451	0	-0.39554
0	0.231483	0	1.25701	0	-0.80753
0	-0.02301	0	0.091551	0	1.40456
0	0.114234	0	0.067797	0	0.571953
0	0.302979	0	-0.04872	0	-0.20645
0	0.106515	0	0.130886	0	-0.36932
0	0.415642	0	-0.12525	0	0.696646
0	4.09968	0	3.67842	0	5.49567
0	0.094079	0	1.0409	0	0.087983
0	-0.28971	0	-0.41786	0	-0.69958
0	0.617971	0	-1.35496	0	-0.31956
0	-0.49046	0	-0.71736	0	-1.57435
0	0.415642	0	1.66724	0	1.40417
0	0.082308	0	1.74324	0	1.27265
0	1.40699	0	1.02269	0	1.00412
0	-0.01903	0	-0.54924	0	1.40417
0	-0.10826	0	-0.36152	0	-0.28406
0	-0.20797	0	-0.23916	0	0.546606
0	0.74009	0	0.468495	0	0.656229
0	0.487077	0	0.702396	0	0.041056
0	-0.49643	0	-0.22365	0	-0.83821
0	-0.13277	0	-0.01732	0	-0.26139
0	1.1056	0	0.225812	0	0.158085
0	0.710308	0	0.289583	0	0.979235
0	0.931787	0	0.368718	0	2.19484
0	3.39206	0	3.10276	0	2.23078
0	-0.30767	0	0.561952	0	0.385902
0	0.132613	0	0.386853	0	-0.05119
0	-0.03355	0	-0.24997	0	0.914506
0	1.16009	0	0.697301	0	0.07105
0	0.368198	0	0.541584	0	0.106561
0	0.799643	0	2.28697	0	0.741395
0	-0.01903	0	0.526757	0	-0.31231
0	0.082308	0	0.61172	0	1.77265
0	0.499068	0	0.304235	0	1.35925
0	0.421616	0	0.363394	0	-0.09584
0	0.344979	0	0.378767	0	1.34198
0	0.031641	0	0.243237	0	-0.09584
0	1.74623	0	1.48836	0	0.960894
0	0.025423	0	0.481111	0	0.09985
0	0.626111	0	1.33269	0	0.550069
0	0.031641	0	-0.12525	0	0.480166
0	-0.88541	0	2.15158	0	1.78941
0	0.166896	0	0.901091	0	0.600726
0	0.218437	0	1.06909	0	0.780308
0	0.151119	0	0.733367	0	0.252992
0	1.0391	0	1.21567	0	1.70988
0	0.195614	0	0.622523	0	0.952806
0	0.099789	0	0.009673	0	0.149771
0	4.1895	0	2.8041	0	4.08219
0	0.20776	0	-0.10502	0	1.07892
0	-0.44092	0	-0.72106	0	-0.92499
0	-0.22808	0	-0.21879	0	-0.69557
0	-0.07567	0	1.18211	0	0.035682
0	-0.13541	0	0.13665	0	-0.16921
0	-0.19484	0	-0.19397	0	0.557983
0	1.10061	0	1.29069	0	2.35713
0	0.258028	0	0.370729	0	0.36844
0	0.105658	0	0.334648	0	2.19282
0	0.161784	0	1.14447	0	1.78782
0	0.013369	0	0.0675	0	0.465506
0	-0.50666	0	-0.88227	0	0.465981
0	-0.56868	0	-0.50125	0	-0.7673
0	-0.63789	0	-0.52042	0	-1.1437
0	0.123044	0	-0.08267	0	0.013261
0	-0.06571	0	0.705002	0	1.56173
0	0.055684	0	-0.49623	0	0.609369
0	-0.0603	0	0.499709	0	0.647378
0	0.088825	0	0.233091	0	0.442172
0	0.661297	0	1.4042	0	0.772648
0	-0.26277	0	-0.51319	0	-0.81921
0	-0.59318	0	-0.09061	0	1.1672
0	0.447968	0	-0.18328	0	1.05834
0	0.080668	0	0.09998	0	-0.60003
0	0.255939	0	-0.01326	0	0.096954
0	-0.10226	0	-0.41522	0	0.471826
0	1.3453	0	1.28355	0	0.863292
0	-0.44527	0	0.216249	0	1.33811
0	-0.83001	0	0.809936	0	-0.30335
0	0.527068	0	0.177984	0	-0.49933
0	-0.3893	0	-0.99275	0	-1.54074
0	-0.54085	0	0.052923	0	1.28151
0	-0.45477	0	-0.4867	0	-0.32984
0	-0.55524	0	-0.8511	0	0.15507
0	0.133084	0	-0.11967	0	0.039995
0	-0.27435	0	-0.37508	0	-0.52997
0	-0.7161	0	-0.69645	0	-1.00567
0	-0.44107	0	-0.88493	0	-0.6775
0	0.306241	0	0.099724	0	0.431315
0	0.334164	0	-0.41159	0	-0.38766
0	0.234728	0	-0.49181	0	1.95573
0	0.120859	0	0.115201	0	0.914816
0	-0.49655	0	-0.30626	0	0.322938
0	-0.08747	0	0.456257	0	0.301744
0	-0.40728	0	0.206189	0	-0.25692
0	-0.20391	0	-0.63126	0	-0.84807
0	2.204	0	1.38737	0	0.654458
0	0.490781	0	0.19837	0	0.707386
0	0.132976	0	-0.54924	0	-0.38832
0	-0.147	0	-0.42879	0	0.195128
0	-0.48996	0	-0.19638	0	-0.34522
0	0.659691	0	1.8652	0	-0.46092
0	0.25045	0	0.235744	0	0.432564
0	0.184813	0	-0.30585	0	-0.59046
0	-0.73758	0	-0.7447	0	-1.16527
0	-0.25698	0	-0.354	0	1.14281
0	0.660394	0	0.760902	0	1.21965
0	0.8571	0	1.22936	0	1.07439
0	0.440231	0	0.308773	0	1.44885
0	-0.54688	0	0.210065	0	-0.58796
0	-0.35236	0	1.74324	0	0.404165
0	-0.31843	0	-0.54544	0	-0.35307
0	-0.50434	0	-0.81048	0	-0.65867
0	-0.12997	0	0.15581	0	0.616322
0	0.031641	0	-0.47324	0	0.187685
0	3.36321	0	2.62007	0	3.15977
0	0.082308	0	0.959717	0	1.62064
0	0.574991	0	1.47065	0	3.10032
0	2.02465	0	2.31002	0	3.10032
0	-0.4483	0	-0.32328	0	-0.29827
0	0.056631	0	1.12115	0	0.419135
0	-0.54425	0	-0.77237	0	-0.49684
0	-0.32246	0	-0.05779	0	0.532974
0	-0.13435	0	-0.22775	0	-0.32588
0	0.041098	0	-0.64586	0	-0.68751
0	0.133895	0	0.050322	0	0.359585
0	-0.59038	0	-0.93486	0	-0.47741
0	-0.30208	0	-0.38965	0	0.845784
0	0.01825	0	1.28418	0	0.865163
0	0.161046	0	0.057938	0	0.148312
0	0.112125	0	0.254318	0	-0.05276
0	-0.14173	0	0.48522	0	-0.16273
0	0.027212	0	-0.29589	0	-0.10281
0	-0.64087	0	-0.40657	0	0.438793
0	-0.2095	0	-0.02315	0	-0.33543
0	3.11076	0	-0.81543	0	1.3414
0	0.612279	0	0.013366	0	2.02171
0	-0.41978	0	-0.84219	0	-0.37503
0	-0.39733	0	-0.83235	0	-1.04223
0	0.214472	0	0.969341	0	0.964369
0	-0.16921	0	-0.3568	0	-0.56333
0	0.335295	0	0.047394	0	0.08933
0	-0.1746	0	-0.41954	0	-0.53793
0	-0.61615	0	1.07765	0	0.455287
0	1.33475	0	1.18233	0	1.28439
0	-0.07567	0	0.700372	0	0.487251
0	0.089297	0	0.246809	0	-0.06038
0	-0.21921	0	-0.73946	0	-0.07294
0	-0.41183	0	-0.6275	0	-1.18879
0	-0.11268	0	1.31924	0	-0.88832
0	-0.34246	0	-0.50381	0	-0.6198
0	0.334215	0	0.390335	0	0.780142
0	2.03164	0	3.48619	0	3.30381
0	0.944133	0	0.233312	0	3.18814
0	0.299687	0	0.068387	0	0.109518
0	-0.11809	0	-0.41345	0	-0.69478
0	0.159593	0	0.148557	0	0.093437
0	0.159844	0	0.226121	0	-0.32635
0	-0.1676	0	-0.09735	0	0.611776
0	2.09711	0	2.06516	0	2.41313
0	0.454519	0	0.56858	0	0.974166
0	2.10194	0	2.95972	0	2.71315
0	1.0006	0	3.6482	0	1.9211
0	-0.14659	0	0.28563	0	0.847214
0	0.009237	0	1.13023	0	1.87827
0	0.415642	0	1.8282	0	3.04687
0	-0.62293	0	-0.94202	0	-1.11412
0	-0.36048	0	-0.45073	0	-1.04709
0	-0.32278	0	-0.73057	0	0.208759
0	-0.16755	0	0.404523	0	0.38009
0	-0.60833	0	0.548486	0	0.709376
0	0.048308	0	0.144594	0	-0.00297
0	-0.05525	0	0.420697	0	0.173251
0	-0.14811	0	-0.10593	0	0.074203
0	1.29795	0	1.56148	0	2.37248
0	0.523858	0	0.982324	0	1.55024
0	0.015758	0	1.04989	0	-0.20523
0	-0.4271	0	-0.35335	0	-0.37037
0	0.010897	0	-0.30505	0	0.184863
0	0.499179	0	0.779262	0	2.2605
0	0.425643	0	-0.21189	0	0.960578
0	-0.55236	0	-0.20646	0	-0.75539
0	-0.13783	0	-0.23312	0	-0.12488
0	-0.46632	0	-0.64985	0	-0.04042
0	2.55211	0	0.169809	0	1.06258
0	-0.62247	0	0.134354	0	0.28875
0	-0.35572	0	-0.28499	0	-0.63399
0	-0.36066	0	-0.32492	0	0.411912
0	-0.22578	0	-0.13562	0	0.838844
0	0.031641	0	-1.20125	0	-0.38832
0	-0.21433	0	0.240859	0	0.739255
0	0.285192	0	0.690504	0	1.13807
0	-0.21219	0	-0.19292	0	0.397625
0	0.031641	0	0.374754	0	-0.46432
0	-0.04378	0	0.945225	0	-0.53146
0	1.01415	0	1.20278	0	0.329703
0	-0.57439	0	-0.09085	0	-0.11206
0	0.231764	0	-0.28127	0	0.24768
0	0.559961	0	2.07472	0	2.06332
0	0.861807	0	1.37461	0	1.18541
0	0.987633	0	1.48998	0	2.37392
0	-0.18901	0	-0.8299	0	0.619179
0	-0.41081	0	-0.69403	0	-1.13744
0	-0.35236	0	-0.70125	0	0.772648
0	0.156324	0	-0.14557	0	-0.96342
0	-0.20288	0	-0.69969	0	-0.9678
0	-0.38047	0	-0.63842	0	-0.84889
0	-0.509	0	-0.71907	0	-1.22587
0	0.212482	0	0.93068	0	0.418072
0	-0.09557	0	-0.59824	0	-0.69781
0	0.38277	0	2.69514	0	0.376428
0	0.723011	0	0.592868	0	1.46951
0	0.015513	0	0.088172	0	0.182453
0	-0.12179	0	0.678272	0	1.22449
0	0.698307	0	2.15424	0	0.433611
0	-0.09985	0	-0.25878	0	-0.1331
0	0.560204	0	-0.04109	0	1.47718
0	-0.04567	0	-0.29844	0	-0.15703
0	-0.79974	0	-1.10804	0	-0.00591
0	-0.47264	0	-0.06032	0	-0.34226
0	0.368235	0	0.491955	0	0.667521
0	0.315151	0	1.03793	0	1.78118
0	-0.12977	0	-0.16037	0	0.448841
0	-0.50794	0	-0.01577	0	0.017748
0	-0.00797	0	-0.31718	0	-0.22083
0	0.20764	0	-0.06943	0	-0.06253
0	0.150176	0	-0.1804	0	1.01652
0	-0.02687	0	-0.38147	0	-0.28211
0	-0.41854	0	-0.23483	0	0.327449
0	0.025785	0	-0.02586	0	0.003319
0	0.23417	0	-0.17761	0	1.35628
0	-0.23436	0	-0.20627	0	-0.54937
0	-0.80499	0	0.223428	0	-0.82646
0	-0.31595	0	-0.60036	0	1.36668
0	0.20962	0	0.310898	0	1.60044
0	-0.27945	0	-0.39916	0	-0.23024
0	0.23703	0	0.15874	0	-0.00443
0	-0.29574	0	-0.27183	0	0.102018
0	-0.53738	0	0.039122	0	-0.28385
0	-0.20794	0	-0.40666	0	-0.47477
0	0.226628	0	0.597146	0	1.55788
0	0.961904	0	1.21429	0	2.7237
0	0.124326	0	0.46459	0	1.95504
0	0.631017	0	0.862416	0	1.60179
0	1.38304	0	2.25748	0	1.555
0	0.415642	0	1.95972	0	1.69665
0	0.20783	0	0.834606	0	2.03579
0	-0.35236	0	2.10991	0	0.348484
0	-0.33522	0	0.437635	0	1.70843
0	0.779616	0	0.273732	0	0.881263
0	1.13298	0	1.4802	0	-0.04032
0	-0.01903	0	0.950756	0	0.111684
0	-0.00557	0	-0.1085	0	-0.52509
0	-0.35236	0	-0.70125	0	-0.31231
0	-0.01077	0	-0.29646	0	-0.40309
0	-0.51574	0	-0.43345	0	0.840618
0	-1.025	0	0.224974	0	0.828163
0	0.046911	0	-0.07696	0	-0.2083
0	0.694028	0	0.310322	0	0.837789
0	-0.32519	0	-0.67876	0	-0.73961
0	1.74453	0	1.02897	0	1.75106
0	1.3791	0	2.69221	0	2.81249
0	0.813418	0	0.996413	0	1.5663
0	-0.37281	0	-0.63728	0	-1.00985
0	1.95876	0	1.18651	0	1.84402
0	0.514106	0	1.09556	0	0.606684
0	0.674027	0	1.54016	0	0.613321
0	-0.40052	0	0.084428	0	0.498998
0	0.517687	0	0.714401	0	1.6247
0	0.886898	0	0.274732	0	-0.85903
0	0.603641	0	-0.08699	0	1.02824
0	-0.01903	0	0.11172	0	-0.2568
0	0.521053	0	-0.12191	0	-0.07787
0	0.90751	0	-0.0981	0	0.93473
0	1.53922	0	1.59302	0	1.56814
0	0.031641	0	-0.54924	0	-0.54032
0	1.92363	0	2.68421	0	2.4479
0	0.274038	0	0.252312	0	-0.10952
0	0.444953	0	0.394803	0	1.53266
0	0.031641	0	1.9042	0	0.404165
0	0.741212	0	0.339321	0	1.48056
0	1.01248	0	0.144429	0	1.39691
0	-0.5554	0	-0.76252	0	0.667199
0	0.06583	0	0.277152	0	1.65818
0	-0.25586	0	0.874754	0	0.125486
0	0.604823	0	1.54849	0	0.563974
0	0.187927	0	0.966665	0	0.023618
0	0.00906	0	0.192754	0	-1.30446
0	2.29321	0	3.07189	0	2.53791
0	0.472283	0	2.93249	0	1.78128
0	-0.36284	0	0.024268	0	-0.56819
0	0.09776	0	1.04927	0	0.662968
0	1.29332	0	0.491525	0	0.520999
0	-0.41654	0	0.944789	0	0.027029
0	0.020531	0	0.210391	0	0.10837
0	-0.07381	0	-0.07767	0	0.491811
0	0.019942	0	0.358821	0	-0.09005
0	-0.46915	0	-0.51902	0	-0.46246
0	0.99985	0	1.01671	0	1.70401
0	1.5718	0	0.593881	0	0.445709
0	2.23654	0	3.56516	0	2.01394
0	0.624207	0	0.11327	0	-0.32556
0	0.277296	0	1.03252	0	0.177213
0	-0.11299	0	-0.14065	0	-0.3838
0	-0.28517	0	-0.9733	0	-0.9761
0	-0.36152	0	-0.76616	0	-1.62042
0	0.77732	0	0.743237	0	0.231841
0	-0.40993	0	-0.24558	0	-0.40247
0	0.039708	0	-0.05031	0	-0.25211
0	-0.23804	0	-0.48639	0	-1.28573
0	-0.49668	0	0.243237	0	-1.04032
0	0.146137	0	-0.70234	0	-0.58475
0	3.25342	0	2.05669	0	2.74395
0	-0.36939	0	-0.64444	0	-0.68788
0	0.17085	0	-0.27664	0	0.929441
0	-0.50465	0	-0.82419	0	0.526695
0	-0.78083	0	-0.231	0	0.689743
0	-0.06266	0	0.35187	0	-0.19005
0	-0.28149	0	-0.15968	0	0.379645
0	0.026611	0	-0.52572	0	0.655421
0	0.712718	0	0.949831	0	0.498552
0	-0.62549	0	-1.01167	0	-1.54534
0	0.607632	0	1.80523	0	-0.30314
0	0.128803	0	-0.26445	0	0.035489
0	-0.2132	0	-0.64152	0	-0.24599
0	-0.06877	0	-0.28601	0	0.500642
0	0.661297	0	2.75647	0	1.93936
0	1.14657	0	1.83775	0	-0.07551
0	-0.30088	0	-0.62446	0	-0.81143
0	-0.39037	0	-0.55601	0	-0.64729
0	-0.10562	0	-0.67022	0	0.927157
0	-0.01903	0	-0.47324	0	-0.38832
0	-0.15053	0	-0.37036	0	0.294629
0	0.748975	0	0.167235	0	-0.46432
0	0.567098	0	0.853319	0	0.68132
0	-0.22354	0	-0.34307	0	-0.53104
0	-0.10062	0	0.825274	0	0.226957
0	-0.07352	0	-0.3993	0	-0.76086
0	-0.42954	0	-0.51892	0	-1.25243
0	-0.31666	0	0.060446	0	-0.34232
0	0.851359	0	0.051555	0	0.333047
0	0.510915	0	0.914161	0	0.514957
0	-0.38179	0	-0.6588	0	-0.92129
0	0.031641	0	-0.62525	0	-1.00889
0	0.327964	0	0.526757	0	0.696646
0	-0.82635	0	-0.92447	0	-1.49556
0	0.162218	0	0.303031	0	0.124626
0	-0.33261	0	0.134711	0	0.493796
0	0.805617	0	-0.17501	0	-0.2568
0	-0.68293	0	-0.3508	0	-1.06366
0	-0.57655	0	-0.78736	0	-1.92664
0	-0.29139	0	-0.70808	0	-0.36558
0	0.455913	0	-0.07832	0	0.503822
0	-0.43398	0	-0.47873	0	-0.46583
0	0.082308	0	-0.62525	0	-0.54032
0	-0.34896	0	-0.51437	0	-0.60576
0	0.764474	0	0.849555	0	0.487391
0	0.899788	0	2.20645	0	0.709047
0	0.031641	0	1.02676	0	0.828163
0	1.75495	0	1.46257	0	0.158238
0	0.112286	0	0.408712	0	-0.21822
0	1.33394	0	1.4042	0	-0.46432
0	-0.06087	0	1.21097	0	1.12064
0	-0.68134	0	-0.26992	0	-0.16551
0	-0.12412	0	0.001732	0	-0.16684
0	0.290413	0	0.515043	0	-0.04581
0	-0.09304	0	-0.00045	0	0.188606
0	-0.97913	0	-0.3943	0	-1.18876
0	0.065931	0	-0.10855	0	-0.41058
0	0.168893	0	-0.08365	0	-0.21077
0	-0.5119	0	-0.94614	0	-0.55429
0	-0.04495	0	-0.63818	0	-1.03732
0	0.086318	0	-0.74727	0	0.138006
0	0.606995	0	0.489186	0	1.09683
0	-0.16441	0	-0.11913	0	-0.26826
0	-0.22541	0	-0.68582	0	-1.1749
0	-0.54137	0	2.03572	0	1.8099
0	-0.16665	0	-0.14625	0	-0.16546
0	-0.25246	0	-0.30595	0	-0.91735
0	0.088103	0	0.272221	0	0.3685
0	-0.60727	0	-0.45782	0	-1.2664
0	0.304076	0	0.214021	0	0.195828
0	0.540847	0	-0.22503	0	0.816969
0	-0.31909	0	-0.07093	0	-1.04099
0	0.097561	0	0.075626	0	0.30159
0	0.36486	0	-0.08554	0	-0.04523
0	0.421616	0	0.506271	0	-0.33357
0	0.631593	0	0.910192	0	1.13936
0	-0.38895	0	-0.66822	0	-1.2045
0	0.107105	0	0.149087	0	0.574783
0	0.238817	0	0.347444	0	0.797578
0	-0.08409	0	0.270631	0	0.752114
0	-0.93868	0	-0.02568	0	-0.66994
0	0.243937	0	0.625684	0	0.209877
0	-0.17525	0	-0.17595	0	-0.7651
0	-0.24359	0	-0.22471	0	-0.84364
0	0.27564	0	-0.48727	0	0.197682
0	0.99463	0	1.16724	0	0.611684
0	0.927092	0	0.94714	0	0.691089
0	-0.48099	0	-0.88902	0	-1.49144
0	-0.14629	0	-0.37407	0	-0.83266
0	-0.47633	0	-0.67666	0	0.104512
0	-0.18308	0	0.504305	0	1.76535
0	-0.10761	0	-0.23438	0	-0.73596
0	-0.0549	0	-0.46249	0	-1.06426
0	-0.05557	0	-0.44591	0	-0.80446
0	-0.23208	0	-0.33778	0	0.620136
0	0.842252	0	0.809698	0	1.77465
0	0.901783	0	0.321675	0	1.16455
0	1.05195	0	0.664696	0	1.02689
0	-0.46779	0	-1.20385	0	-0.99725
0	1.65171	0	0.794127	0	-1.12954
0	-0.24821	0	-0.00985	0	-0.15249
0	0.805617	0	0.443506	0	-0.09584
0	1.13532	0	1.45862	0	1.27559
0	1.0936	0	1.98191	0	1.24115
[truncated: 4,079 more rows]

[truncated: 1 more sheets: s7g]
