# Supplementary material for: Senescence in yeast is associated with amplified linear fragments of chromosome XII rather than ribosomal DNA circle accumulation
Source: PLoS Biol. 2023 Aug 29;21(8):e3002250. doi: 10.1371/journal.pbio.3002250 (PMC10464983; doi:10.1371/journal.pbio.3002250)
Supplement: S8 File — (ZIP) [file pbio.3002250.s021.zip › underlying data/figure s8.xlsx]

## Sheet: S8A
	2 GFP no rad52	2 GFP	3 GFP no rad52	3 GFP
I	0.828688	0.596773	0.692287	0.677164
II	0.78265	0.845429	0.974796	0.988386
III	1.41382	1.14542	0.738191	0.6643
IV	0.423897	0.208136	0.856336	0.875418
V	0.703667	0.760111	1.07491	1.05143
VI	1.86504	1.25915	1.16854	1.18112
VII	0.997779	0.898179	0.97247	0.933108
VIII	0.809139	0.874044	0.895642	0.958725
IX	0.679159	0.880364	1.24821	1.24315
X	1.05774	0.878911	1.03318	1.0239
XI	1.22795	0.714242	1.231	1.09605
XII left	1.43543	1.55057	1.00729	1.05567
XII r	3.54301	4.46508	1.54569	1.75319
XIII	0.832996	0.899813	0.910004	0.911069
XIV	0.973409	0.970607	0.900761	0.905559
XV	0.814991	0.821673	0.91687	0.941239
XVI	0.63214	0.955985	1.04562	0.960792

## Sheet: S8B
wt MA average	wt MA difference		wt MA average	GFP_median		wt MA average	Age_48h_vs_log		wt MA average	residual
8.987	1.24611		8.987	0.635586		8.987	0.666626		8.987	-0.0561
3.69665	1.39623		3.69665	0.98033		3.69665	0.532737		3.69665	-0.11684
5.37308	1.44674		5.37308	1.44741		5.37308	-0.08806		5.37308	0.087395
5.08884	2.80232		5.08884	1.97543		5.08884	0.53515		5.08884	0.291743
5.04854	3.19416		5.04854	2.33396		5.04854	0.589951		5.04854	0.270255
7.62484	1.40883		7.62484	1.55736		7.62484	-0.13538		7.62484	-0.01315
7.26449	-0.95557		7.26449	-0.61293		7.26449	-0.51863		7.26449	0.175994
8.56588	-0.50817		8.56588	0.224118		8.56588	-0.61072		8.56588	-0.12157
8.00939	0.704022		8.00939	1.10133		8.00939	-0.24505		8.00939	-0.15226
7.14066	0.633133		7.14066	0.618569		7.14066	0.169007		7.14066	-0.15444
9.86375	-0.14463		9.86375	-0.0641		9.86375	-0.04912		9.86375	-0.03141
10.2781	-0.82869		10.2781	-0.76751		10.2781	-0.17575		10.2781	0.114566
9.52089	-0.1475		9.52089	-0.10971		9.52089	-0.11276		9.52089	0.074976
9.75502	1.7023		9.75502	1.53587		9.75502	0.214346		9.75502	-0.04792
8.05242	0.805159		8.05242	0.836605		8.05242	0.017917		8.05242	-0.04936
7.49459	-0.44499		7.49459	-0.11985		7.49459	-0.34762		7.49459	0.022474
10.0098	0.113966		10.0098	0.054608		10.0098	0.060402		10.0098	-0.00104
8.46949	1.20283		8.46949	0.709208		8.46949	0.536213		8.46949	-0.04259
14.5795	-1.65525		14.5795	-1.3706		14.5795	-0.44325		14.5795	0.158601
3.27821	-0.77196		3.27821	-1.39029		3.27821	0.382362		3.27821	0.235978
8.59283	-0.12569		8.59283	0.581954		8.59283	-0.61355		8.59283	-0.09409
10.1151	-1.07922		10.1151	-0.82555		10.1151	-0.29388		10.1151	0.040211
9.9995	-0.62263		9.9995	-0.46391		9.9995	-0.18059		9.9995	0.021871
9.51186	-0.17191		9.51186	-0.09113		9.51186	0.001043		9.51186	-0.08183
8.80348	2.12677		8.80348	1.50522		8.80348	0.727558		8.80348	-0.10601
5.49713	1.31352		5.49713	0.751175		5.49713	0.562448		5.49713	-0.00011
8.1108	0.18348		8.1108	0.041945		8.1108	0.160244		8.1108	-0.01871
8.38029	-0.72381		8.38029	-0.84531		8.38029	-0.08879		8.38029	0.210288
5.08898	0.920709		5.08898	0.736766		5.08898	0.274396		5.08898	-0.09045
8.77015	-0.28091		8.77015	-0.31447		8.77015	0.066028		8.77015	-0.03247
7.3169	0.579111		7.3169	0.48481		7.3169	0.13633		7.3169	-0.04203
10.0455	1.0943		10.0455	1.32359		10.0455	-0.02956		10.0455	-0.19973
6.13615	1.49398		6.13615	1.56508		6.13615	-0.204		6.13615	0.132894
10.68	-0.19927		10.68	-0.59907		10.68	0.269383		10.68	0.130422
10.769	-0.55497		10.769	-0.6147		10.769	-0.08142		10.769	0.141151
6.95517	-0.11394		6.95517	0.449479		6.95517	-0.43393		6.95517	-0.12949
5.82475	1.3802		5.82475	1.1086		5.82475	0.289187		5.82475	-0.01759
8.19185	-0.05175		8.19185	-0.02524		8.19185	0.138108		8.19185	-0.16461
11.3322	-1.02822		11.3322	-1.11456		11.3322	-0.06248		11.3322	0.148811
9.74573	0.15314		9.74573	0.048572		9.74573	0.154095		9.74573	-0.04953
8.2055	0.562652		8.2055	0.595632		8.2055	-0.000139		8.2055	-0.03284
9.85246	-0.80433		9.85246	-0.49546		9.85246	-0.36377		9.85246	0.054894
7.72386	1.80958		7.72386	1.74687		7.72386	0.202725		7.72386	-0.14001
8.68646	-0.55611		8.68646	-0.29017		8.68646	-0.22993		8.68646	-0.03601
8.92756	-0.11262		8.92756	0.071867		8.92756	-0.10292		8.92756	-0.08157
9.70887	-1.07659		9.70887	-0.97277		9.70887	-0.22231		9.70887	0.118495
7.54128	0.440972		7.54128	0.557893		7.54128	-0.13533		7.54128	0.018413
7.16232	2.07709		7.16232	1.81365		7.16232	0.305698		7.16232	-0.04226
9.12152	-1.02904		9.12152	-0.61889		9.12152	-0.65067		9.12152	0.240519
8.67324	0.512325		8.67324	0.421315		8.67324	0.12183		8.67324	-0.03082
11.4883	-0.80841		11.4883	-0.60243		11.4883	-0.20128		11.4883	-0.00471
8.35829	0.945367		8.35829	0.910881		8.35829	0.14865		8.35829	-0.11416
9.28676	-0.13653		9.28676	-0.13054		9.28676	0.02485		9.28676	-0.03084
12.3482	-0.98922		12.3482	-0.96569		12.3482	-0.24294		12.3482	0.219409
12.7284	-1.56915		12.7284	-1.37454		12.7284	-0.43285		12.7284	0.238241
10.3464	-0.20166		10.3464	-0.08359		10.3464	-0.10521		10.3464	-0.01286
9.77255	-0.56752		9.77255	-0.50453		9.77255	-0.11198		9.77255	0.048997
9.92771	-0.26068		9.92771	-0.2578		9.92771	0.010837		9.92771	-0.01371
4.17302	0.768509		4.17302	0.307839		4.17302	0.708098		4.17302	-0.24743
13.1938	-0.56084		13.1938	-0.62827		13.1938	0.011659		13.1938	0.05577
9.98383	-1.00973		9.98383	-0.8614		9.98383	-0.43667		9.98383	0.288341
6.97917	0.868727		6.97917	0.708553		6.97917	0.086757		6.97917	0.073417
11.17	-1.09737		11.17	-0.91342		11.17	-0.31164		11.17	0.127683
8.01781	2.6478		8.01781	2.74243		8.01781	0.201237		8.01781	-0.29587
8.7062	0.206503		8.7062	0.35035		8.7062	-0.13165		8.7062	-0.0122
8.32438	-0.57139		8.32438	-0.51688		8.32438	-0.02591		8.32438	-0.0286
9.99985	-0.16135		9.99985	-0.08584		9.99985	-0.04504		9.99985	-0.03048
7.12706	0.095834		7.12706	0.246687		7.12706	-0.15893		7.12706	0.008082
8.72316	0.160186		8.72316	0.024294		8.72316	0.154343		8.72316	-0.01845
8.0382	0.094446		8.0382	0.019489		8.0382	0.05681		8.0382	0.018147
9.78021	0.248436		9.78021	0.996104		9.78021	-0.60648		9.78021	-0.14119
10.1719	0.047215		10.1719	0.025564		10.1719	-0.00113		10.1719	0.022776
4.03198	0.78674		4.03198	-0.04722		4.03198	0.893213		4.03198	-0.05925
11.6354	0.168412		11.6354	-0.34013		11.6354	0.416545		11.6354	0.092
8.85041	1.02662		8.85041	0.353091		8.85041	0.395832		8.85041	0.277692
5.7922	3.52834		5.7922	3.0291		5.7922	0.628233		5.7922	-0.129
10.4089	-0.13574		10.4089	-0.3224		10.4089	0.115022		10.4089	0.071646
10.0725	-1.01699		10.0725	-0.94814		10.0725	-0.14993		10.0725	0.081084
8.9493	-0.79811		8.9493	-0.67996		8.9493	-0.24556		8.9493	0.127404
8.61629	-0.50277		8.61629	-0.45739		8.61629	-0.13831		8.61629	0.092929
9.50167	-0.29885		9.50167	-0.3304		9.50167	0.049253		9.50167	-0.01771
9.74084	-0.21347		9.74084	-0.30081		9.74084	0.064941		9.74084	0.022398
5.62849	-0.29573		5.62849	-0.23657		5.62849	-0.25965		5.62849	0.200488
9.72967	-0.77971		9.72967	-0.60825		9.72967	-0.13974		9.72967	-0.03172
8.26805	-0.04411		8.26805	0.061		8.26805	-0.05672		8.26805	-0.04839
7.44644	-0.18211		7.44644	-0.46929		7.44644	-0.02872		7.44644	0.315903
9.2192	-0.40612		9.2192	-0.56946		9.2192	-0.13938		9.2192	0.302729
7.54544	-0.44291		7.54544	0.101046		7.54544	-0.45622		7.54544	-0.08773
9.17208	-0.51114		9.17208	-0.18954		9.17208	-0.26114		9.17208	-0.06046
7.22994	-0.12653		7.22994	0.51144		7.22994	-0.66051		7.22994	0.022544
11.5221	-0.83003		11.5221	-0.97618		11.5221	-0.01659		11.5221	0.162739
2.2295	-1.10827		2.2295	-2.0712		2.2295	0.738102		2.2295	0.224829
10.1291	-0.67334		10.1291	-0.79322		10.1291	0.020162		10.1291	0.099719
8.04254	1.05644		8.04254	0.957658		8.04254	0.248589		8.04254	-0.14981
11.1768	-1.04106		11.1768	-1.12832		11.1768	-0.07473		11.1768	0.161998
11.7156	-0.16246		11.7156	-0.32343		11.7156	0.050147		11.7156	0.110825
8.00354	-0.1534		8.00354	-0.03586		8.00354	-0.13371		8.00354	0.016176
12.1217	-0.79038		12.1217	-0.6653		12.1217	-0.16676		12.1217	0.041677
8.8425	-0.43227		8.8425	-0.22562		8.8425	-0.26109		8.8425	0.05444
11.7887	-0.81402		11.7887	-0.72882		11.7887	-0.17721		11.7887	0.092012
7.39301	0.505989		7.39301	0.385714		7.39301	0.047199		7.39301	0.073077
9.1274	-0.88034		9.1274	-0.52354		9.1274	-0.37254		9.1274	0.015734
11.9628	-0.29073		11.9628	-0.36743		11.9628	0.033338		11.9628	0.043366
7.07962	1.08314		7.07962	0.913842		7.07962	0.208026		7.07962	-0.03873
8.76166	0.537002		8.76166	0.291646		8.76166	0.275509		8.76166	-0.03015
11.5714	0.226781		11.5714	0.13213		11.5714	-0.00238		11.5714	0.097029
12.5283	-1.67883		12.5283	-1.4512		12.5283	-0.45175		12.5283	0.224125
9.71395	-0.11879		9.71395	-0.21373		9.71395	-0.01813		9.71395	0.113079
10.2837	0.040114		10.2837	-0.05949		10.2837	0.069499		10.2837	0.030101
9.74361	-0.66325		9.74361	-0.44934		9.74361	-0.48597		9.74361	0.272052
8.94714	0.249156		8.94714	0.307782		8.94714	0.02973		8.94714	-0.08836
10.6999	-0.07012		10.6999	-0.06449		10.6999	-0.05674		10.6999	0.051117
10.996	-0.53842		10.996	-0.76742		10.996	0.072356		10.996	0.156641
8.60525	2.56356		8.60525	2.42604		8.60525	0.371901		8.60525	-0.23439
12.9652	-1.20816		12.9652	-1.03392		12.9652	-0.33194		12.9652	0.1577
7.20665	-0.74655		7.20665	-0.96667		7.20665	0.074987		7.20665	0.145138
9.73643	-0.42646		9.73643	-0.22357		9.73643	-0.12671		9.73643	-0.07617
8.44651	1.0226		8.44651	0.265536		8.44651	0.863287		8.44651	-0.10623
13.1084	-0.31872		13.1084	-0.31545		13.1084	-0.07807		13.1084	0.0748
10.502	-0.03788		10.502	-0.33003		10.502	0.150992		10.502	0.14115
10.7616	0.972392		10.7616	1.08385		10.7616	-0.08564		10.7616	-0.02582
7.8432	0.813646		7.8432	0.451365		7.8432	0.383104		7.8432	-0.02082
10.9886	-0.56327		10.9886	-0.48293		10.9886	-0.10767		10.9886	0.027329
9.66846	-0.59098		9.66846	-0.90475		9.66846	-0.02008		9.66846	0.333845
9.22652	-0.30895		9.22652	-0.28911		9.22652	-0.1041		9.22652	0.084264
7.8563	0.914121		7.8563	0.699113		7.8563	0.235373		7.8563	-0.02037
9.67782	-0.41098		9.67782	-0.36571		9.67782	-0.05609		9.67782	0.010818
9.82546	-0.69541		9.82546	-0.50256		9.82546	-0.18775		9.82546	-0.0051
9.08294	0.361369		9.08294	0.18825		9.08294	0.15691		9.08294	0.016209
8.94837	0.574315		8.94837	0.655862		8.94837	-0.0336		8.94837	-0.04795
10.6259	-0.80504		10.6259	-0.88985		10.6259	-0.01634		10.6259	0.101157
9.34967	-0.45526		9.34967	-0.49897		9.34967	0.033326		9.34967	0.010375
8.99502	2.17925		8.99502	1.92469		8.99502	0.514598		8.99502	-0.26004
7.59684	0.16454		7.59684	0.36757		7.59684	-0.0878		7.59684	-0.11523
8.20413	-0.20822		8.20413	-0.17998		8.20413	-0.03916		8.20413	0.010912
7.12071	-0.02482		7.12071	0.412379		7.12071	-0.41201		7.12071	-0.02519
8.62396	-0.2251		8.62396	0.006417		8.62396	-0.13867		8.62396	-0.09285
7.56244	-0.0678		7.56244	-0.03877		7.56244	0.065545		7.56244	-0.09457
7.09258	0.095691		7.09258	0.204765		7.09258	-0.03097		7.09258	-0.0781
9.58541	-0.42666		9.58541	-0.21336		9.58541	-0.23869		9.58541	0.025389
9.57652	-0.43044		9.57652	-0.40544		9.57652	-0.05935		9.57652	0.034346
8.61716	0.391793		8.61716	0.523088		8.61716	-0.07178		8.61716	-0.05952
11.6445	-0.35362		11.6445	-0.32211		11.6445	-0.13333		11.6445	0.101816
10.4458	0.244548		10.4458	0.103115		10.4458	0.096404		10.4458	0.045029
7.49604	0.303092		7.49604	-0.06199		7.49604	0.337946		7.49604	0.027137
11.4588	-0.14784		11.4588	-0.21947		11.4588	0.001071		11.4588	0.070563
12.1651	-0.56952		12.1651	-0.50978		12.1651	-0.07024		12.1651	0.010504
9.41883	-0.45766		9.41883	-0.4795		9.41883	-0.01605		9.41883	0.037895
9.27557	-0.88689		9.27557	-0.86321		9.27557	-0.19687		9.27557	0.173192
8.34443	0.568907		8.34443	0.462573		8.34443	0.126121		8.34443	-0.01979
8.34968	0.089228		8.34968	-0.07489		8.34968	0.125747		8.34968	0.038368
8.6079	0.276127		8.6079	0.203616		8.6079	0.114252		8.6079	-0.04174
9.5058	-0.24069		9.5058	-0.1932		9.5058	-0.06297		9.5058	0.015476
7.21154	0.075113		7.21154	0.000528		7.21154	0.158554		7.21154	-0.08397
9.79811	0.370223		9.79811	0.090773		9.79811	0.272447		9.79811	0.007003
4.34215	-0.04159		4.34215	-0.57408		4.34215	0.493467		4.34215	0.039019
8.54311	-0.20975		8.54311	-0.90513		8.54311	0.39765		8.54311	0.297728
5.70812	4.68803		5.70812	3.3926		5.70812	1.72462		5.70812	-0.42919
12.5474	-1.22432		12.5474	-0.87136		12.5474	-0.46704		12.5474	0.114085
12.9281	-1.79174		12.9281	-1.43834		12.9281	-0.54293		12.9281	0.189532
12.103	-1.68185		12.103	-1.28574		12.103	-0.55557		12.103	0.159462
13.0885	-1.44776		13.0885	-1.24218		13.0885	-0.40845		13.0885	0.202865
8.82756	0.09643		8.82756	-0.15487		8.82756	0.215167		8.82756	0.036131
6.74399	2.25608		6.74399	3.08552		6.74399	-0.67933		6.74399	-0.15011
10.5749	-0.44215		10.5749	-0.21158		10.5749	-0.24447		10.5749	0.013905
9.06086	-0.23594		9.06086	0.133735		9.06086	-0.34198		9.06086	-0.0277
8.41723	-0.49877		8.41723	-0.06132		8.41723	-0.43682		8.41723	-0.00063
13.3398	-1.51819		13.3398	-1.37992		13.3398	-0.3837		13.3398	0.245432
10.2584	-1.03095		10.2584	-0.66284		10.2584	-0.37025		10.2584	0.002135
9.96673	-0.28012		9.96673	-0.27221		9.96673	-0.07808		9.96673	0.07018
10.4138	0.9618		10.4138	0.554767		10.4138	0.339707		10.4138	0.067326
11.2765	-0.00918		11.2765	0.17825		11.2765	-0.14625		11.2765	-0.04119
6.90671	0.118404		6.90671	0.545511		6.90671	-0.35268		6.90671	-0.07443
8.31264	0.579155		8.31264	0.567449		8.31264	-0.0087		8.31264	0.02041
10.7149	-0.13524		10.7149	0.045647		10.7149	-0.19336		10.7149	0.012466
10.0118	0.057712		10.0118	0.129917		10.0118	-0.08571		10.0118	0.013508
7.1604	-3.16889		7.1604	-2.22335		7.1604	-1.06931		7.1604	0.123777
10.2678	-0.81649		10.2678	-1.0751		10.2678	0.112619		10.2678	0.145997
11.6784	-1.32496		11.6784	-1.05615		11.6784	-0.41578		11.6784	0.14697
10.8285	-0.97384		10.8285	-1.16959		10.8285	0.052325		10.8285	0.143415
7.45059	0.698235		7.45059	0.474653		7.45059	0.096285		7.45059	0.127297
10.8117	-0.54394		10.8117	-0.3223		10.8117	-0.22351		10.8117	0.001872
7.32762	1.42594		7.32762	0.849113		7.32762	0.548235		7.32762	0.02859
9.30196	-0.09057		9.30196	0.021551		9.30196	-0.0846		9.30196	-0.02752
13.5702	-1.70314		13.5702	-1.08025		13.5702	-0.70131		13.5702	0.07842
8.74293	0.706395		8.74293	0.248965		8.74293	0.480515		8.74293	-0.02309
9.45947	0.423268		9.45947	0.35899		9.45947	0.060679		9.45947	0.003599
10.0073	-0.4495		10.0073	-0.13526		10.0073	-0.33343		10.0073	0.019191
10.9898	-1.11481		10.9898	-1.16059		10.9898	-0.18552		10.9898	0.231296
5.90728	0.39899		5.90728	0.908217		5.90728	-0.27283		5.90728	-0.2364
8.70833	2.45863		8.70833	-0.64597		8.70833	2.53684		8.70833	0.567757
10.0476	-0.32476		10.0476	-0.44667		10.0476	0.101793		10.0476	0.020116
10.3477	0.009056		10.3477	0.195904		10.3477	-0.17935		10.3477	-0.0075
8.29246	-0.2541		8.29246	-0.06248		8.29246	-0.17375		8.29246	-0.01788
8.51843	0.236409		8.51843	0.112378		8.51843	0.112673		8.51843	0.011358
7.83288	-0.03327		7.83288	0.256902		7.83288	-0.29553		7.83288	0.005362
8.29506	-0.71537		8.29506	-0.63709		8.29506	-0.17495		8.29506	0.096671
8.84767	-0.60514		8.84767	-0.51375		8.84767	-0.20115		8.84767	0.109758
11.1378	-0.98358		11.1378	-0.73233		11.1378	-0.30325		11.1378	0.051997
9.2679	0.141185		9.2679	-2.46341		9.2679	1.49091		9.2679	1.11369
7.78176	-0.48039		7.78176	-3.57361		7.78176	1.89052		7.78176	1.2027
8.71841	-0.42383		8.71841	-0.61721		8.71841	0.157005		8.71841	0.036377
10.1421	0.49963		10.1421	0.438406		10.1421	0.13297		10.1421	-0.07174
7.76206	0.0336		7.76206	0.028607		7.76206	0.103706		7.76206	-0.09871
11.341	-0.61555		11.341	-0.88483		11.341	0.158593		11.341	0.110693
8.3067	-0.63338		8.3067	-0.41965		8.3067	-0.28477		8.3067	0.071046
11.0977	-0.3167		11.0977	-0.2086		11.0977	-0.1356		11.0977	0.027497
9.2148	0.095844		9.2148	0.066443		9.2148	0.121209		9.2148	-0.09181
8.89753	1.08969		8.89753	1.02055		8.89753	0.19589		8.89753	-0.12675
8.97088	0.565372		8.97088	0.469194		8.97088	0.20206		8.97088	-0.10588
5.55716	2.52522		5.55716	1.57852		5.55716	1.07663		5.55716	-0.12993
10.796	0.476122		10.796	-0.40084		10.796	0.965326		10.796	-0.08837
7.22699	3.11357		7.22699	2.71282		7.22699	0.767739		7.22699	-0.36698
9.98074	0.661947		9.98074	0.799171		9.98074	-0.19975		9.98074	0.06253
10.0176	-0.80945		10.0176	-0.29594		10.0176	-0.44764		10.0176	-0.06588
8.37449	0.198167		8.37449	-0.02734		8.37449	0.152492		8.37449	0.073019
8.30896	0.454933		8.30896	0.068035		8.30896	0.331377		8.30896	0.055521
8.38405	0.062007		8.38405	-0.22127		8.38405	0.159796		8.38405	0.123485
11.1314	-0.42449		11.1314	-0.47771		11.1314	-0.03139		11.1314	0.084609
12.5815	-1.36861		12.5815	-1.24313		12.5815	-0.26708		12.5815	0.141599
8.95743	-0.05675		8.95743	0.010908		8.95743	-0.00401		8.95743	-0.06365
8.6193	0.073259		8.6193	0.022906		8.6193	-0.00053		8.6193	0.050884
9.13868	0.794642		9.13868	0.575822		9.13868	0.151727		9.13868	0.067094
7.83999	0.016541		7.83999	-0.24671		7.83999	0.161738		7.83999	0.101509
11.6185	-0.15431		11.6185	-0.42804		11.6185	0.127448		11.6185	0.146282
8.84182	-0.11969		8.84182	-0.29661		8.84182	0.12609		8.84182	0.05083
9.21859	-0.49849		9.21859	-0.24414		9.21859	-0.13727		9.21859	-0.11708
10.3675	0.554956		10.3675	0.630839		10.3675	-0.04832		10.3675	-0.02756
9.61981	-1.05838		9.61981	-0.60507		9.61981	-0.45662		9.61981	0.003304
8.43949	-0.56302		8.43949	-0.57011		8.43949	-0.1265		8.43949	0.133588
8.28157	-0.35961		8.28157	-0.30112		8.28157	-0.03845		8.28157	-0.02004
10.8706	1.38232		10.8706	1.21717		10.8706	0.292052		10.8706	-0.1269
12.1546	-0.79015		12.1546	-0.88332		12.1546	-0.14288		12.1546	0.236054
8.05819	0.558166		8.05819	0.658798		8.05819	-0.04671		8.05819	-0.05392
6.52672	0.955131		6.52672	0.958719		6.52672	0.117327		6.52672	-0.12091
8.46169	-0.03456		8.46169	0.047968		8.46169	-0.07199		8.46169	-0.01054
8.82156	-0.3452		8.82156	0.036534		8.82156	-0.36184		8.82156	-0.01989
9.89195	-0.18036		9.89195	-0.08142		9.89195	-0.11165		9.89195	0.012709
9.3721	0.015088		9.3721	-0.0421		9.3721	0.035675		9.3721	0.02151
2.34509	0.031478		2.34509	0.534412		2.34509	-0.59023		2.34509	0.087297
6.14356	1.61281		6.14356	2.59481		6.14356	-0.77461		6.14356	-0.20739
11.5895	-0.278		11.5895	-0.02524		11.5895	-0.25198		11.5895	-0.00079
13.5979	-1.46737		13.5979	-1.25145		13.5979	-0.34311		13.5979	0.127186
7.59222	-0.19577		7.59222	-0.15931		7.59222	-0.10201		7.59222	0.065548
7.61386	-0.00983		7.61386	0.079639		7.61386	-0.1651		7.61386	0.07563
4.3281	2.71593		4.3281	1.72749		4.3281	1.01134		4.3281	-0.0229
7.2679	-0.61916		7.2679	-0.47062		7.2679	-0.2593		7.2679	0.110756
10.1359	-0.57629		10.1359	-0.27406		10.1359	-0.28237		10.1359	-0.01986
5.42858	3.81534		5.42858	3.87671		5.42858	0.160448		5.42858	-0.22182
9.69951	0.296973		9.69951	0.361431		9.69951	0.415007		9.69951	-0.47946
7.85823	-0.81185		7.85823	-0.85942		7.85823	-0.03762		7.85823	0.085186
8.66283	-0.51694		8.66283	-0.80282		8.66283	0.132417		8.66283	0.153467
7.30974	1.07666		7.30974	0.666901		7.30974	0.551553		7.30974	-0.14179
12.7109	-1.4191		12.7109	-1.18761		12.7109	-0.38371		12.7109	0.152211
6.69964	-0.76565		6.69964	-1.03005		6.69964	0.093533		6.69964	0.170871
12.7981	-1.63095		12.7981	-1.35494		12.7981	-0.41246		12.7981	0.136439
9.35211	-0.22319		9.35211	-0.09867		9.35211	-0.12297		9.35211	-0.00156
9.46892	-0.42102		9.46892	-0.06667		9.46892	-0.27711		9.46892	-0.07724
11.155	0.040197		11.155	0.229206		11.155	-0.12526		11.155	-0.06375
7.53417	0.824057		7.53417	0.169147		7.53417	0.499733		7.53417	0.155177
7.12224	0.808483		7.12224	0.570725		7.12224	0.088555		7.12224	0.149203
11.1334	0.660946		11.1334	0.583782		11.1334	0.053624		11.1334	0.023541
13.0341	-0.4867		13.0341	-1.47262		13.0341	0.934206		13.0341	0.051709
9.52262	0.021182		9.52262	-0.0397		9.52262	0.029658		9.52262	0.031223
10.0451	1.55144		10.0451	1.26219		10.0451	0.211955		10.0451	0.077302
6.10807	0.218578		6.10807	0.603259		6.10807	-0.32976		6.10807	-0.05492
4.67126	4.97984		4.67126	1.65158		4.67126	3.03665		4.67126	0.291608
11.0819	-0.31592		11.0819	-0.66151		11.0819	0.146861		11.0819	0.198728
9.36131	-0.60554		9.36131	-0.38881		9.36131	-0.26189		9.36131	0.045162
12.9252	-1.4801		12.9252	-1.29396		12.9252	-0.33359		12.9252	0.147451
10.4341	-0.26496		10.4341	0.160184		10.4341	-0.35842		10.4341	-0.06673
10.5873	-0.15745		10.5873	0.27792		10.5873	-0.38051		10.5873	-0.05486
10.5346	-0.09754		10.5346	0.484617		10.5346	-0.50736		10.5346	-0.0748
8.74391	-0.01564		8.74391	0.195978		8.74391	-0.18355		8.74391	-0.02807
5.80642	2.63485		5.80642	0.054988		5.80642	2.0875		5.80642	0.492365
7.12875	2.34756		7.12875	1.80762		7.12875	0.38989		7.12875	0.150047
9.51951	-0.82365		9.51951	-0.77534		9.51951	-0.04725		9.51951	-0.00106
8.65625	-0.5487		8.65625	-0.81913		8.65625	-0.03355		8.65625	0.303987
11.2147	0.085627		11.2147	-0.35068		11.2147	0.319547		11.2147	0.116763
10.2279	-0.24697		10.2279	-0.33029		10.2279	-0.00773		10.2279	0.091045
9.31735	-0.17615		9.31735	-0.16069		9.31735	-0.00546		9.31735	-0.01
14.6435	-1.72929		14.6435	-1.75286		14.6435	-0.16575		14.6435	0.189325
9.21146	-0.25321		9.21146	-0.3532		9.21146	0.075049		9.21146	0.024945
9.91339	-0.187		9.91339	-0.07462		9.91339	-0.10005		9.91339	-0.01233
9.88639	-0.10861		9.88639	-0.21102		9.88639	0.086545		9.88639	0.015871
11.2574	1.76966		11.2574	0.860993		11.2574	0.965921		11.2574	-0.05725
9.81147	-0.33007		9.81147	-0.31685		9.81147	0.006929		9.81147	-0.02015
8.93749	0.406917		8.93749	0.169482		8.93749	0.207002		8.93749	0.030432
7.41852	1.31797		7.41852	1.35558		7.41852	0.126689		7.41852	-0.1643
7.932	2.49939		7.932	1.67006		7.932	0.851894		7.932	-0.02256
11.7019	-1.07227		11.7019	-1.05738		11.7019	-0.12819		11.7019	0.113302
9.27144	0.500918		9.27144	0.462912		9.27144	0.137001		9.27144	-0.09899
11.4923	-0.42629		11.4923	-0.41459		11.4923	-0.05323		11.4923	0.041521
9.0717	-0.2294		9.0717	-0.24391		9.0717	-0.08052		9.0717	0.09503
13.4636	-1.66631		13.4636	-1.33245		13.4636	-0.47421		13.4636	0.14035
7.75033	-0.07692		7.75033	0.116034		7.75033	-0.10896		7.75033	-0.084
6.12789	0.02196		6.12789	0.206714		6.12789	-0.25518		6.12789	0.070426
8.06413	0.187523		8.06413	-0.10129		8.06413	0.228346		8.06413	0.06047
9.63508	-0.02073		9.63508	-0.14403		9.63508	0.038454		9.63508	0.084845
8.47861	0.064573		8.47861	0.249844		8.47861	-0.04489		8.47861	-0.14038
6.21387	5.53252		6.21387	2.94852		6.21387	2.74572		6.21387	-0.16172
10.3554	-1.04679		10.3554	-0.81305		10.3554	-0.34683		10.3554	0.113086
9.90952	-0.08537		9.90952	0.111828		9.90952	-0.14621		9.90952	-0.05098
7.92244	0.105295		7.92244	0.325384		7.92244	-0.19669		7.92244	-0.0234
10.251	0.465827		10.251	0.613159		10.251	-0.13422		10.251	-0.01311
8.14229	-1.04356		8.14229	-0.67642		8.14229	-0.43468		8.14229	0.067541
6.99011	0.230466		6.99011	-0.0555		6.99011	0.314693		6.99011	-0.02873
15.1083	2.38196		15.1083	1.23799		15.1083	1.17443		15.1083	-0.03047
6.76778	-0.11901		6.76778	0.202707		6.76778	-0.25845		6.76778	-0.06326
7.67838	0.493008		7.67838	0.50328		7.67838	0.042057		7.67838	-0.05233
6.42611	0.109026		6.42611	-0.04911		6.42611	-0.20607		6.42611	0.364206
9.49003	0.026508		9.49003	0.12165		9.49003	-0.07654		9.49003	-0.0186
9.46552	-0.21687		9.46552	-0.2885		9.46552	0.082581		9.46552	-0.01094
8.10801	0.441322		8.10801	0.287876		8.10801	0.121622		8.10801	0.031824
10.4168	-0.98863		10.4168	-1.12949		10.4168	-0.02206		10.4168	0.162912
8.77196	-0.35528		8.77196	-0.41243		8.77196	0.009287		8.77196	0.047861
8.2687	2.47729		8.2687	2.23867		8.2687	0.321813		8.2687	-0.08319
10.8038	-0.32777		10.8038	-0.47074		10.8038	-0.06135		10.8038	0.204316
9.89056	-0.83051		9.89056	-1.00334		9.89056	-0.01511		9.89056	0.187933
8.7272	0.393692		8.7272	0.156188		8.7272	0.259047		8.7272	-0.02154
9.28377	-0.64097		9.28377	-0.35818		9.28377	-0.10911		9.28377	-0.17369
8.43657	0.111936		8.43657	0.033805		8.43657	0.063802		8.43657	0.01433
11.0373	-1.37995		11.0373	-1.20026		11.0373	-0.28824		11.0373	0.10854
9.24338	0.403635		9.24338	0.21293		9.24338	0.132317		9.24338	0.058388
10.902	-0.5949		10.902	-0.37544		10.902	-0.17446		10.902	-0.04499
7.80808	0.114371		7.80808	0.012512		7.80808	0.169402		7.80808	-0.06754
8.50136	0.652888		8.50136	1.01124		8.50136	-0.15464		8.50136	-0.20372
9.85788	-0.46782		9.85788	-0.52535		9.85788	-0.02871		9.85788	0.086242
10.17	-0.5579		10.17	-0.58913		10.17	-0.08792		10.17	0.11915
11.3632	1.48347		11.3632	0.716203		11.3632	0.738441		11.3632	0.028827
8.39916	1.12043		8.39916	0.26961		8.39916	0.906424		8.39916	-0.0556
11.8224	-0.22762		11.8224	-0.17273		11.8224	-0.11333		11.8224	0.05844
8.54647	-0.36425		8.54647	-0.18553		8.54647	-0.19684		8.54647	0.018128
11.0035	-1.0769		11.0035	-1.14261		11.0035	-0.07948		11.0035	0.145183
7.16093	0.773665		7.16093	1.01671		7.16093	-0.2608		7.16093	0.017764
8.53773	0.452196		8.53773	0.513444		8.53773	0.079069		8.53773	-0.14032
9.09389	-0.11587		9.09389	0.029409		9.09389	-0.13468		9.09389	-0.0106
4.66499	0.362863		4.66499	0.911457		4.66499	-0.42828		4.66499	-0.12031
8.52337	-0.315		8.52337	-0.25913		8.52337	-0.03781		8.52337	-0.01806
8.65658	-0.20592		8.65658	-0.05342		8.65658	-0.17024		8.65658	0.017738
8.8135	0.333946		8.8135	0.278727		8.8135	0.084781		8.8135	-0.02956
8.9934	-0.87218		8.9934	-0.76477		8.9934	-0.19716		8.9934	0.089751
8.51856	-0.58431		8.51856	-0.32074		8.51856	-0.44897		8.51856	0.185393
8.20636	-0.37378		8.20636	-0.07287		8.20636	-0.25012		8.20636	-0.05079
8.24574	-0.10888		8.24574	-0.04528		8.24574	-0.07839		8.24574	0.014785
8.58288	-0.36608		8.58288	-0.08371		8.58288	-0.25753		8.58288	-0.02484
9.4565	-0.55798		9.4565	-0.32148		9.4565	-0.24124		9.4565	0.004741
8.05251	-0.23777		8.05251	0.196651		8.05251	-0.38526		8.05251	-0.04916
5.15857	0.208884		5.15857	0.547005		5.15857	-0.21		5.15857	-0.12812
10.6376	-1.14639		10.6376	-0.97908		10.6376	-0.24834		10.6376	0.081028
3.86891	3.48402		3.86891	3.50484		3.86891	0.678279		3.86891	-0.6991
10.5797	-1.29142		10.5797	-1.12432		10.5797	-0.27277		10.5797	0.105679
8.82268	-0.45481		8.82268	-0.70955		8.82268	0.225277		8.82268	0.02947
10.1167	0.573172		10.1167	0.833248		10.1167	-0.14177		10.1167	-0.11831
7.3606	-0.44783		7.3606	0.039751		7.3606	-0.40277		7.3606	-0.0848
5.60889	1.16076		5.60889	0.704616		5.60889	0.368879		5.60889	0.087268
6.52249	0.634483		6.52249	0.713409		6.52249	0.013562		6.52249	-0.09249
7.29397	0.990726		7.29397	0.66904		7.29397	0.286379		7.29397	0.035308
11.4509	-0.36067		11.4509	-0.31015		11.4509	-0.14299		11.4509	0.092468
10.1988	0.196014		10.1988	0.067365		10.1988	0.104073		10.1988	0.024576
11.1982	-0.84829		11.1982	-0.32592		11.1982	-0.53025		11.1982	0.007879
7.85956	0.008338		7.85956	0.279676		7.85956	-0.16818		7.85956	-0.10316
7.9187	0.585092		7.9187	0.599145		7.9187	-0.02731		7.9187	0.013258
7.55727	0.033149		7.55727	0.090208		7.55727	-0.19229		7.55727	0.135236
11.09	-0.45931		11.09	-0.479		11.09	0.072791		11.09	-0.0531
11.4611	-0.37723		11.4611	-0.28798		11.4611	-0.13774		11.4611	0.048497
9.07299	-0.1567		9.07299	-0.14645		9.07299	-0.01181		9.07299	0.00157
9.3524	-0.34311		9.3524	-0.19808		9.3524	-0.12946		9.3524	-0.01557
8.67793	-0.50876		8.67793	-0.61867		8.67793	-0.10001		8.67793	0.209916
8.35816	0.112457		8.35816	-0.06728		8.35816	0.170324		8.35816	0.009413
10.3298	-0.03589		10.3298	0.053746		10.3298	-0.02056		10.3298	-0.06908
8.01302	0.248062		8.01302	0.134127		8.01302	0.13729		8.01302	-0.02335
9.27214	-0.65969		9.27214	-0.64641		9.27214	-0.04841		9.27214	0.035126
10.4115	-1.19092		10.4115	-0.73762		10.4115	-0.52339		10.4115	0.070079
9.87951	-0.56039		9.87951	-0.3984		9.87951	-0.18386		9.87951	0.021871
9.66077	0.085376		9.66077	0.38135		9.66077	-0.14591		9.66077	-0.15006
8.63694	-0.23338		8.63694	0.083013		8.63694	-0.27342		8.63694	-0.04298
10.3815	0.370381		10.3815	0.63772		10.3815	-0.12482		10.3815	-0.14252
11.086	-0.02662		11.086	0.029436		11.086	0.005679		11.086	-0.06174
8.9633	0.122226		8.9633	0.146421		8.9633	-0.10945		8.9633	0.085258
10.2378	-0.54571		10.2378	-0.57301		10.2378	-0.05466		10.2378	0.081957
9.35796	-0.2934		9.35796	-0.12121		9.35796	-0.19883		9.35796	0.026637
13.2855	-0.25205		13.2855	-0.66464		13.2855	0.255801		13.2855	0.156796
13.6576	-0.38669		13.6576	-0.72028		13.6576	0.188722		13.6576	0.144869
8.91057	-0.29107		8.91057	-0.69248		8.91057	0.282781		8.91057	0.118622
7.09854	-0.16484		7.09854	-0.5001		7.09854	0.311535		7.09854	0.023726
11.7426	-0.78477		11.7426	-0.84321		11.7426	-0.14934		11.7426	0.207777
9.69181	-0.41973		9.69181	-0.04437		9.69181	-0.33594		9.69181	-0.03942
8.91813	-0.11931		8.91813	-0.04428		8.91813	-0.07058		8.91813	-0.00445
10.2198	-1.04415		10.2198	-1.11209		10.2198	-0.05597		10.2198	0.123906
8.6168	0.226219		8.6168	0.065926		8.6168	0.085316		8.6168	0.074978
8.39289	0.674374		8.39289	0.246805		8.39289	0.384918		8.39289	0.04265
9.41571	-0.38656		9.41571	-0.27344		9.41571	-0.13265		9.41571	0.019527
10.271	-1.28662		10.271	-1.26804		10.271	-0.1412		10.271	0.122619
9.53946	-0.32682		9.53946	-0.28836		9.53946	-0.04828		9.53946	0.009817
9.327	-0.31562		9.327	-0.41723		9.327	-0.05839		9.327	0.159994
10.6166	-0.7133		10.6166	-0.62022		10.6166	-0.24802		10.6166	0.154948
9.20009	0.395162		9.20009	0.244545		9.20009	0.20722		9.20009	-0.0566
11.5748	-0.54718		11.5748	-0.36957		11.5748	-0.19077		11.5748	0.013166
6.95019	-0.83122		6.95019	-0.79654		6.95019	0.008861		6.95019	-0.04354
9.64569	3.02029		9.64569	2.4809		9.64569	-0.07604		9.64569	0.615427
12.0975	-1.16712		12.0975	-0.94053		12.0975	-0.28239		12.0975	0.055797
7.93243	0.504758		7.93243	0.486685		7.93243	0.104755		7.93243	-0.08668
10.5145	-1.12463		10.5145	-0.78207		10.5145	-0.46647		10.5145	0.123902
8.99747	-0.2545		8.99747	-0.03706		8.99747	-0.18597		8.99747	-0.03147
9.72261	-0.35511		9.72261	-0.09431		9.72261	-0.19337		9.72261	-0.06744
10.4003	0.32367		10.4003	0.268268		10.4003	-0.01582		10.4003	0.071223
9.12617	1.79825		9.12617	2.11864		9.12617	-0.10884		9.12617	-0.21155
7.45565	0.554269		7.45565	0.548975		7.45565	-0.0802		7.45565	0.085498
7.998	-0.33736		7.998	-0.3544		7.998	-0.03808		7.998	0.05512
9.18173	-0.12219		9.18173	-0.23972		9.18173	0.068721		9.18173	0.0488
8.54146	-0.24062		8.54146	-0.06044		8.54146	-0.12965		8.54146	-0.05053
9.91008	-0.17377		9.91008	-0.22378		9.91008	0.068855		9.91008	-0.01884
4.83955	0.640134		4.83955	0.047253		4.83955	0.370015		4.83955	0.222866
7.89124	0.015549		7.89124	0.067503		7.89124	-0.13099		7.89124	0.079031
7.24725	-0.2981		7.24725	-0.8994		7.24725	0.399201		7.24725	0.202096
9.06867	-0.60348		9.06867	-0.95192		9.06867	0.189976		9.06867	0.158462
5.94735	-0.02213		5.94735	-0.13189		5.94735	0.096414		5.94735	0.013348
10.4072	0.440627		10.4072	0.357474		10.4072	0.17654		10.4072	-0.09339
11.8293	-0.72838		11.8293	-0.753		11.8293	-0.04967		11.8293	0.074293
10.1802	-0.68493		10.1802	-0.55142		10.1802	-0.15578		10.1802	0.022268
11.0664	-0.76925		11.0664	-0.74077		11.0664	-0.12209		11.0664	0.09361
7.17848	0.596074		7.17848	0.477689		7.17848	0.239148		7.17848	-0.12076
8.19595	-0.02904		8.19595	-0.21289		8.19595	0.160774		8.19595	0.023073
10.8254	-1.05624		10.8254	-0.86107		10.8254	-0.23249		10.8254	0.037317
8.44228	-0.22273		8.44228	0.088913		8.44228	-0.3253		8.44228	0.013666
9.12731	0.100768		9.12731	-0.08349		9.12731	0.090598		9.12731	0.093654
7.94483	0.169818		7.94483	0.39568		7.94483	-0.15383		7.94483	-0.07204
8.57172	-0.08893		8.57172	-0.24084		8.57172	0.102874		8.57172	0.049034
9.30996	0.541734		9.30996	0.575422		9.30996	-0.03068		9.30996	-0.00301
7.40256	-1.02998		7.40256	-0.39006		7.40256	-0.63979		7.40256	-0.00013
8.38082	0.091352		8.38082	0.105148		8.38082	0.030932		8.38082	-0.04473
8.75868	0.716032		8.75868	0.742604		8.75868	0.090025		8.75868	-0.1166
8.83921	0.14103		8.83921	-0.02196		8.83921	0.199171		8.83921	-0.03618
10.3411	-0.36018		10.3411	-0.29597		10.3411	-0.16374		10.3411	0.099536
9.2156	-0.13527		9.2156	0.115722		9.2156	-0.19515		9.2156	-0.05584
9.94205	-0.26954		9.94205	-0.11605		9.94205	-0.09372		9.94205	-0.05977
8.82612	-0.79473		8.82612	-0.81529		8.82612	-0.04041		8.82612	0.060977
10.0612	1.5014		10.0612	1.21467		10.0612	0.20751		10.0612	0.079221
5.64656	0.233889		5.64656	0.340842		5.64656	-0.13761		5.64656	0.030657
11.3569	1.49128		11.3569	0.703754		11.3569	0.756292		11.3569	0.031237
8.2334	1.05149		8.2334	0.215667		8.2334	0.890809		8.2334	-0.05499
11.4514	-0.34276		11.4514	-0.53422		11.4514	0.089155		11.4514	0.102307
11.5093	-0.80689		11.5093	-0.7733		11.5093	-0.12622		11.5093	0.092632
8.72947	-0.50718		8.72947	-0.24636		8.72947	-0.25157		8.72947	-0.00925
11.1056	0.250634		11.1056	0.097843		11.1056	0.07194		11.1056	0.080851
9.50299	2.13238		9.50299	2.70074		9.50299	-0.46086		9.50299	-0.10751
9.5648	-0.45072		9.5648	-0.39399		9.5648	-0.06483		9.5648	0.008099
4.31197	4.14712		4.31197	1.16494		4.31197	2.68679		4.31197	0.295395
8.60301	0.140332		8.60301	0.114926		8.60301	0.108638		8.60301	-0.08323
2.29554	0.514393		2.29554	1.30356		2.29554	-0.46953		2.29554	-0.31963
9.48128	-0.16997		9.48128	-0.24955		9.48128	0.063321		9.48128	0.016253
7.81556	-0.66441		7.81556	-2.51275		7.81556	1.56024		7.81556	0.288104
4.9127	1.42985		4.9127	1.4985		4.9127	-0.06461		4.9127	-0.00404
12.0836	-1.27487		12.0836	-0.99183		12.0836	-0.42415		12.0836	0.141108
11.9989	-1.27338		11.9989	-1.11553		11.9989	-0.33175		11.9989	0.173893
12.1753	-1.21238		12.1753	-1.07348		12.1753	-0.23475		12.1753	0.095849
9.85927	-0.18699		9.85927	-0.09761		9.85927	-0.10462		9.85927	0.015232
8.96982	-0.38635		8.96982	-0.08525		8.96982	-0.34458		8.96982	0.043477
8.54099	-0.29361		8.54099	-0.10146		8.54099	-0.1321		8.54099	-0.06005
8.06166	1.45325		8.06166	1.43373		8.06166	0.172769		8.06166	-0.15324
10.5716	-0.1106		10.5716	-0.04016		10.5716	-0.03311		10.5716	-0.03733
11.982	-0.47674		11.982	-0.73549		11.982	0.154881		11.982	0.103867
10.7259	-0.57335		10.7259	-0.69827		10.7259	0.05091		10.7259	0.07401
8.49587	-0.53445		8.49587	-0.24837		8.49587	-0.29144		8.49587	0.005359
8.36202	-0.10522		8.36202	-0.39655		8.36202	0.088282		8.36202	0.203048
9.11096	-0.54501		9.11096	-0.42878		9.11096	-0.16532		9.11096	0.049089
11.8662	-0.73408		11.8662	-0.68021		11.8662	-0.11461		11.8662	0.060732
8.91806	-0.30858		8.91806	-0.22287		8.91806	-0.10963		8.91806	0.023919
8.06687	-0.4485		8.06687	-0.38141		8.06687	-0.08464		8.06687	0.017547
4.11811	0.227047		4.11811	-0.03103		4.11811	-0.11374		4.11811	0.371813
7.99695	1.67565		7.99695	0.921993		7.99695	0.737547		7.99695	0.016108
8.35002	-0.37207		8.35002	-0.68492		8.35002	0.314803		8.35002	-0.00195
8.9243	-0.14363		8.9243	0.040566		8.9243	-0.11824		8.9243	-0.06595
10.5027	-0.83647		10.5027	-0.67466		10.5027	-0.1898		10.5027	0.027987
8.07424	0.480324		8.07424	0.181088		8.07424	0.237136		8.07424	0.0621
3.4557	1.14081		3.4557	0.685518		3.4557	0.426488		3.4557	0.028801
8.11493	1.36193		8.11493	0.724403		8.11493	0.699427		8.11493	-0.06191
8.30654	0.198463		8.30654	0.602386		8.30654	-0.37547		8.30654	-0.02845
7.40632	0.617006		7.40632	0.436359		7.40632	0.134101		7.40632	0.046547
9.83916	0.013763		9.83916	0.203752		9.83916	-0.18887		9.83916	-0.00112
5.57291	-0.70997		5.57291	-0.50389		5.57291	-0.0715		5.57291	-0.13459
6.57241	1.85458		6.57241	2.49627		6.57241	-0.5235		6.57241	-0.11818
8.01634	0.221145		8.01634	0.354801		8.01634	-0.10163		8.01634	-0.03203
7.53266	1.14822		7.53266	1.18677		7.53266	0.132		7.53266	-0.17055
6.01905	0.329322		6.01905	0.543659		6.01905	-0.29689		6.01905	0.082552
9.29781	-0.57418		9.29781	-0.25709		9.29781	-0.27371		9.29781	-0.04339
10.4698	1.13396		10.4698	1.26863		10.4698	-0.20541		10.4698	0.070736
6.95864	1.40372		6.95864	1.33574		6.95864	0.055506		6.95864	0.012473
7.90316	0.165448		7.90316	-0.34381		7.90316	0.540324		7.90316	-0.03107
10.7165	0.763794		10.7165	0.136533		10.7165	0.525416		10.7165	0.101846
9.88165	1.38027		9.88165	1.05294		9.88165	0.236996		9.88165	0.090327
5.90161	0.34116		5.90161	0.488552		5.90161	-0.01862		5.90161	-0.12877
11.614	1.7364		11.614	0.847099		11.614	0.835342		11.614	0.053958
8.48825	1.27066		8.48825	0.427127		8.48825	0.914472		8.48825	-0.07094
9.47631	1.30046		9.47631	0.441035		9.47631	0.92047		9.47631	-0.06105
7.4234	0.787818		7.4234	0.704967		7.4234	0.075994		7.4234	0.006857
10.9453	0.003846		10.9453	0.203611		10.9453	-0.17981		10.9453	-0.01996
7.85026	0.330715		7.85026	0.489551		7.85026	-0.14658		7.85026	-0.01226
9.92021	-0.82736		9.92021	-0.72122		9.92021	-0.16105		9.92021	0.054906
8.94624	-0.70426		8.94624	-0.50777		8.94624	-0.27168		8.94624	0.07519
8.00398	0.085558		8.00398	0.118236		8.00398	-0.02632		8.00398	-0.00636
8.90022	0.71444		8.90022	1.2564		8.90022	-0.39986		8.90022	-0.1421
9.97212	0.294405		9.97212	0.122629		9.97212	0.158045		9.97212	0.013731
7.25373	1.36261		7.25373	1.22802		7.25373	0.110574		7.25373	0.024013
8.49617	0.532159		8.49617	-0.35843		8.49617	0.809909		8.49617	0.080679
10.1735	-0.61457		10.1735	-0.72364		10.1735	0.027391		10.1735	0.081673
8.2563	2.08779		8.2563	2.11426		8.2563	-0.000848		8.2563	-0.02562
8.55003	-0.50844		8.55003	-0.3577		8.55003	-0.14756		8.55003	-0.00319
9.43267	-1.25269		9.43267	-1.07652		9.43267	-0.23838		9.43267	0.062216
7.19371	-2.28285		7.19371	-0.5554		7.19371	-1.65075		7.19371	-0.0767
7.46012	-0.0581		7.46012	0.214613		7.46012	-0.23582		7.46012	-0.03689
10.3004	0.390503		10.3004	0.36687		10.3004	0.063888		10.3004	-0.04025
9.68639	0.118909		9.68639	-0.0799		9.68639	0.201302		9.68639	-0.00249
7.80944	0.232013		7.80944	0.288552		7.80944	-0.01294		7.80944	-0.0436
6.94818	0.125263		6.94818	0.055451		6.94818	0.032755		6.94818	0.037057
8.47577	0.577916		8.47577	0.686514		8.47577	-0.02351		8.47577	-0.08509
8.2795	-0.16633		8.2795	-0.15262		8.2795	-0.0679		8.2795	0.054188
9.11703	-0.02691		9.11703	0.007095		9.11703	-0.00908		9.11703	-0.02492
9.25229	-0.24477		9.25229	-0.10197		9.25229	-0.11853		9.25229	-0.02427
10.309	-1.13598		10.309	-1.04092		10.309	-0.18291		10.309	0.087856
11.3077	0.426913		11.3077	0.300281		11.3077	0.145015		11.3077	-0.01838
10.6381	0.161738		10.6381	-0.00919		10.6381	0.215189		10.6381	-0.04426
9.14338	0.546409		9.14338	0.446557		9.14338	0.088379		9.14338	0.011474
9.14715	0.118253		9.14715	0.109009		9.14715	0.005663		9.14715	0.003581
10.3238	-0.21594		10.3238	-0.41629		10.3238	0.178079		10.3238	0.022278
10.4538	0.726625		10.4538	0.871597		10.4538	-0.05157		10.4538	-0.0934
10.6752	-0.56413		10.6752	-0.5633		10.6752	-0.06084		10.6752	0.060011
9.9152	-1.02193		9.9152	-1.04982		9.9152	-0.125		9.9152	0.152898
9.72886	-0.44864		9.72886	-0.29096		9.72886	-0.1524		9.72886	-0.00529
8.6111	-0.59377		8.6111	-0.55398		8.6111	-0.0801		8.6111	0.040303
9.53442	-1.23075		9.53442	-0.75133		9.53442	-0.51324		9.53442	0.033814
11.0342	0.088736		11.0342	-0.15077		11.0342	0.203218		11.0342	0.036294
8.08663	0.236205		8.08663	-0.01906		8.08663	0.204693		8.08663	0.050575
8.6396	0.415589		8.6396	0.154151		8.6396	0.235599		8.6396	0.025839
9.20901	0.137058		9.20901	0.005096		9.20901	0.134762		9.20901	-0.0028
8.00316	-0.53146		8.00316	-0.636		8.00316	-0.11544		8.00316	0.219983
9.62954	1.79635		9.62954	0.899844		9.62954	0.87244		9.62954	0.02407
10.6893	-0.14249		10.6893	-0.03639		10.6893	-0.084		10.6893	-0.0221
9.05595	-0.42716		9.05595	-0.30639		9.05595	-0.17207		9.05595	0.051289
9.23935	-0.74503		9.23935	-0.67424		9.23935	-0.15568		9.23935	0.084892
7.84981	0.876116		7.84981	0.813186		7.84981	0.206394		7.84981	-0.14346
7.1813	0.08212		7.1813	0.528777		7.1813	-0.24246		7.1813	-0.2042
7.43576	0.723598		7.43576	0.719921		7.43576	0.016131		7.43576	-0.01245
8.89881	0.147223		8.89881	0.308772		8.89881	-0.12936		8.89881	-0.03219
11.6597	1.64163		11.6597	0.752712		11.6597	0.817796		11.6597	0.071126
8.40089	1.18955		8.40089	0.194168		8.40089	0.987244		8.40089	0.008143
6.28249	1.70887		6.28249	0.594905		6.28249	1.08401		6.28249	0.029955
7.72802	-0.07857		7.72802	0.326933		7.72802	-0.24942		7.72802	-0.15609
8.39144	0.879146		8.39144	0.799183		8.39144	0.156292		8.39144	-0.07633
9.02795	-0.1873		9.02795	-0.13933		9.02795	-0.06802		9.02795	0.020058
7.84763	0.096367		7.84763	-0.06727		7.84763	0.028237		7.84763	0.1354
3.79881	0.711393		3.79881	0.762658		3.79881	-0.14054		3.79881	0.089277
10.5618	-1.21955		10.5618	-1.15555		10.5618	-0.21992		10.5618	0.155923
8.74669	-0.59739		8.74669	-0.21889		8.74669	-0.35342		8.74669	-0.02508
9.6905	0.885712		9.6905	0.760337		9.6905	0.121644		9.6905	0.003731
7.5807	0.43061		7.5807	0.601299		7.5807	-0.08641		7.5807	-0.08428
10.7033	-1.04244		10.7033	-1.1241		10.7033	-0.05028		10.7033	0.131941
9.25665	-0.45708		9.25665	-0.07542		9.25665	-0.34003		9.25665	-0.04163
10.6138	-0.29632		10.6138	-0.30178		10.6138	-0.000455		10.6138	0.005914
10.4266	-0.49915		10.4266	-0.60497		10.4266	-0.04845		10.4266	0.154273
9.43749	0.180006		9.43749	0.005281		9.43749	0.228392		9.43749	-0.05367
8.95695	0.43376		8.95695	0.403193		8.95695	0.047169		8.95695	-0.0166
9.20953	-0.65285		9.20953	-0.59065		9.20953	-0.04703		9.20953	-0.01517
8.33243	0.352086		8.33243	0.309234		8.33243	0.037433		8.33243	0.00542
9.58397	-0.47236		9.58397	-0.32022		9.58397	-0.17707		9.58397	0.024932
10.1557	-0.51162		10.1557	-0.10096		10.1557	-0.3503		10.1557	-0.06036
10.8381	0.055872		10.8381	0.232762		10.8381	-0.13313		10.8381	-0.04376
7.70706	-0.32866		7.70706	-0.25117		7.70706	-0.09364		7.70706	0.016151
8.88794	-0.44389		8.88794	-0.20113		8.88794	-0.2059		8.88794	-0.03686
8.42951	0.12119		8.42951	0.037718		8.42951	0.121419		8.42951	-0.03795
9.22435	-0.55348		9.22435	-0.66901		9.22435	-0.03324		9.22435	0.148762
11.8317	-1.24963		11.8317	-1.03561		11.8317	-0.35098		11.8317	0.136954
11.2241	2.21311		11.2241	1.90138		11.2241	0.535926		11.2241	-0.2242
11.1009	2.09355		11.1009	1.74818		11.1009	0.551317		11.1009	-0.20595
4.55565	-0.24624		4.55565	-1.18823		4.55565	0.88719		4.55565	0.054799
14.0303	0.678297		14.0303	0.42439		14.0303	0.12388		14.0303	0.130027
11.3007	-1.39516		11.3007	-1.07279		11.3007	-0.4316		11.3007	0.109233
9.52991	-0.35148		9.52991	-0.12346		9.52991	-0.19922		9.52991	-0.0288
9.95314	-0.06509		9.95314	-0.17058		9.95314	0.079864		9.95314	0.025623
10.7347	0.72744		10.7347	0.310712		10.7347	0.35521		10.7347	0.061518
9.19567	0.928059		9.19567	0.763518		9.19567	0.210922		9.19567	-0.04638
9.83765	0.422686		9.83765	0.291861		9.83765	0.125307		9.83765	0.005518
8.82395	-0.49753		8.82395	-0.87695		8.82395	0.320973		8.82395	0.058455
11.9744	-1.01468		11.9744	-0.75846		11.9744	-0.34768		11.9744	0.091458
9.41743	-0.65849		9.41743	-0.35883		9.41743	-0.38514		9.41743	0.08548
9.54836	-0.57492		9.54836	-0.27481		9.54836	-0.25031		9.54836	-0.04981
8.33709	0.99988		8.33709	0.272257		8.33709	0.531384		8.33709	0.196238
8.54369	0.972834		8.54369	0.946675		8.54369	0.129999		8.54369	-0.10384
9.53395	0.107775		9.53395	0.113628		9.53395	0.137891		9.53395	-0.14374
9.8294	-1.2536		9.8294	-1.2982		9.8294	-0.1408		9.8294	0.1854
8.86273	-0.25128		8.86273	-0.11362		8.86273	-0.13886		8.86273	0.001202
8.53931	0.32738		8.53931	0.104893		8.53931	0.289601		8.53931	-0.06711
10.0579	-0.20648		10.0579	-0.35396		10.0579	0.00044		10.0579	0.147044
8.69156	-0.58885		8.69156	-0.56389		8.69156	0.004197		8.69156	-0.02916
11.9868	-0.33198		11.9868	-0.72533		11.9868	0.276335		11.9868	0.117011
8.6424	1.37705		8.6424	0.416182		8.6424	1.07554		8.6424	-0.11467
11.7839	1.79423		11.7839	0.892885		11.7839	0.85178		11.7839	0.049566
5.11257	0.217947		5.11257	0.236175		5.11257	-0.17473		5.11257	0.156498
9.11806	-0.86067		9.11806	-0.74464		9.11806	-0.24574		9.11806	0.129708
9.76682	-0.7104		9.76682	-0.71427		9.76682	-0.05725		9.76682	0.06113
8.20126	0.373799		8.20126	0.429799		8.20126	0.016508		8.20126	-0.07251
8.62687	-0.38245		8.62687	-0.17816		8.62687	-0.18079		8.62687	-0.0235
8.79148	0.003756		8.79148	0.204566		8.79148	-0.18598		8.79148	-0.01483
10.8275	-0.40565		10.8275	-0.54654		10.8275	0.004709		10.8275	0.136187
9.52228	-0.04924		9.52228	-0.22281		9.52228	0.05057		9.52228	0.122994
7.41547	1.58836		7.41547	0.874581		7.41547	0.688599		7.41547	0.025182
8.74225	-0.17213		8.74225	0.060074		8.74225	-0.1811		8.74225	-0.0511
9.03371	0.13603		9.03371	0.250308		9.03371	-0.08437		9.03371	-0.0299
9.65806	0.741891		9.65806	0.724385		9.65806	0.035381		9.65806	-0.01787
9.02442	-0.51395		9.02442	-0.60772		9.02442	-0.09788		9.02442	0.191641
9.47556	0.720124		9.47556	0.494247		9.47556	0.268654		9.47556	-0.04278
6.19255	2.07655		6.19255	1.61822		6.19255	0.496999		6.19255	-0.03866
7.92385	0.454821		7.92385	0.131987		7.92385	0.750251		7.92385	-0.42742
11.6576	-0.69651		11.6576	-0.46792		11.6576	-0.27264		11.6576	0.044044
7.7914	1.14782		7.7914	0.803045		7.7914	0.315805		7.7914	0.02897
13.376	-1.28826		13.376	-0.93702		13.376	-0.50963		13.376	0.158387
7.52665	0.685746		7.52665	0.425227		7.52665	0.242246		7.52665	0.018273
9.58632	-2.01623		9.58632	-1.11531		9.58632	-0.97602		9.58632	0.075099
14.4597	-1.27688		14.4597	-1.09685		14.4597	-0.29984		14.4597	0.119805
8.183	0.510161		8.183	0.468784		8.183	0.046253		8.183	-0.00488
8.65183	0.57691		8.65183	0.46324		8.65183	0.086011		8.65183	0.027659
11.0653	-0.15439		11.0653	-0.32852		11.0653	0.152923		11.0653	0.0212
9.09039	-0.32118		9.09039	0.139534		9.09039	-0.38251		9.09039	-0.0782
9.87325	-0.26433		9.87325	-0.31709		9.87325	0.004407		9.87325	0.048359
8.109	0.935828		8.109	0.910447		8.109	0.215465		8.109	-0.19008
8.63655	0.004207		8.63655	-0.06353		8.63655	0.013581		8.63655	0.054154
8.27259	-0.38211		8.27259	-0.05963		8.27259	-0.22967		8.27259	-0.0928
11.0508	-0.18808		11.0508	-0.29659		11.0508	0.04639		11.0508	0.062125
11.2038	-0.9316		11.2038	-0.95186		11.2038	-0.09327		11.2038	0.113531
3.41187	-0.52678		3.41187	-0.75706		3.41187	0.007696		3.41187	0.222576
9.22287	-0.63582		9.22287	-0.47984		9.22287	-0.18558		9.22287	0.029606
10.7934	-0.72513		10.7934	-0.963		10.7934	0.10664		10.7934	0.131223
11.4818	-1.14802		11.4818	-1.62274		11.4818	0.316097		11.4818	0.158626
8.8897	-0.29751		8.8897	-0.47909		8.8897	0.07071		8.8897	0.110862
4.5543	0.763169		4.5543	0.273568		4.5543	0.340014		4.5543	0.149587
4.57537	2.47464		4.57537	1.68107		4.57537	0.781823		4.57537	0.011749
6.44904	3.19744		6.44904	1.85339		6.44904	1.30717		6.44904	0.036879
9.52343	-0.68163		9.52343	-0.45655		9.52343	-0.28524		9.52343	0.060165
8.89231	0.632037		8.89231	0.489637		8.89231	0.168658		8.89231	-0.02626
9.50177	1.15497		9.50177	1.37356		9.50177	0.051295		9.50177	-0.26988
4.9399	2.11915		4.9399	2.16608		4.9399	0.293752		4.9399	-0.34069
10.0199	-0.10343		10.0199	0.143943		10.0199	-0.24953		10.0199	0.002158
9.80409	-0.76264		9.80409	-0.76393		9.80409	0.072934		9.80409	-0.07165
8.64396	-0.11983		8.64396	-0.03325		8.64396	0.034094		8.64396	-0.12067
6.99332	-0.61733		6.99332	-0.49769		6.99332	-0.29754		6.99332	0.177906
8.9715	0.32421		8.9715	0.191168		8.9715	0.207189		8.9715	-0.07415
9.676	-0.96569		9.676	-1.0463		9.676	-0.03128		9.676	0.111889
2.77847	-0.64691		2.77847	-1.38838		2.77847	0.69565		2.77847	0.045822
8.40027	-0.79612		8.40027	-0.65814		8.40027	-0.23409		8.40027	0.096105
8.40009	-0.32571		8.40009	-0.12011		8.40009	-0.22655		8.40009	0.020952
8.84402	-0.41346		8.84402	-0.25934		8.84402	-0.16466		8.84402	0.010529
3.21195	-0.68121		3.21195	-0.97342		3.21195	-0.16452		3.21195	0.456736
13.5367	-1.4157		13.5367	-1.16198		13.5367	-0.45344		13.5367	0.199721
8.47455	-0.18083		8.47455	0.041518		8.47455	-0.1849		8.47455	-0.03745
10.1011	0.392237		10.1011	0.237949		10.1011	0.200905		10.1011	-0.04662
8.62225	0.304837		8.62225	0.657728		8.62225	-0.22851		8.62225	-0.12438
9.32493	-0.27647		9.32493	-0.14975		9.32493	-0.10252		9.32493	-0.0242
8.41802	0.231755		8.41802	0.31907		8.41802	-0.06102		8.41802	-0.0263
8.54672	-0.10306		8.54672	-0.2944		8.54672	-0.07967		8.54672	0.27102
8.29617	0.583531		8.29617	0.561305		8.29617	0.065883		8.29617	-0.04366
10.7669	-0.27731		10.7669	-0.38297		10.7669	-0.02263		10.7669	0.128292
8.07836	-0.87521		8.07836	-0.82151		8.07836	-0.10638		8.07836	0.052684
11.7626	-1.44108		11.7626	-1.29492		11.7626	-0.27588		11.7626	0.129725
9.72539	-0.54642		9.72539	-0.0722		9.72539	-0.41462		9.72539	-0.05959
11.4347	-1.01085		11.4347	-0.93599		11.4347	-0.14038		11.4347	0.065525
10.3734	-0.67479		10.3734	-0.70456		10.3734	-0.01306		10.3734	0.042828
10.3096	0.093906		10.3096	-0.1422		10.3096	0.21006		10.3096	0.026043
8.12299	0.217185		8.12299	0.36587		8.12299	-0.12439		8.12299	-0.02429
8.63661	0.515052		8.63661	0.712552		8.63661	-0.08015		8.63661	-0.11735
5.20483	-0.34025		5.20483	-0.22091		5.20483	-0.00584		5.20483	-0.1135
7.75765	0.502308		7.75765	0.479816		7.75765	0.049208		7.75765	-0.02672
7.90658	-0.00441		7.90658	0.121953		7.90658	-0.07232		7.90658	-0.05405
8.66301	-1.09972		8.66301	-0.77942		8.66301	-0.33171		8.66301	0.011402
8.63479	0.191163		8.63479	0.09943		8.63479	0.026147		8.63479	0.065586
9.10423	0.390449		9.10423	0.40719		9.10423	0.089766		9.10423	-0.10651
8.95377	-0.1662		8.95377	0.019483		8.95377	-0.10313		8.95377	-0.08255
3.39145	2.73297		3.39145	1.16906		3.39145	1.7714		3.39145	-0.2075
12.8557	-1.54192		12.8557	-1.55289		12.8557	-0.36442		12.8557	0.375384
8.13365	-0.95201		8.13365	-0.62241		8.13365	-0.34853		8.13365	0.018923
9.6335	-0.97764		9.6335	-0.82224		9.6335	-0.25062		9.6335	0.095226
13.2131	-1.62619		13.2131	-1.42194		13.2131	-0.4371		13.2131	0.232855
7.85674	-0.94647		7.85674	-0.22828		7.85674	-0.71332		7.85674	-0.00487
11.6061	0.717295		11.6061	0.470528		11.6061	0.241749		11.6061	0.005018
7.1234	1.80465		7.1234	1.58829		7.1234	0.162711		7.1234	0.05365
11.13	-0.76468		11.13	-0.71499		11.13	-0.2207		11.13	0.171014
10.1288	0.091657		10.1288	0.058172		10.1288	0.028515		10.1288	0.00497
11.4395	-0.25143		11.4395	-0.28934		11.4395	0.014133		11.4395	0.02377
9.63149	-0.28271		9.63149	-0.16594		9.63149	-0.13099		9.63149	0.014217
8.27258	0.341019		8.27258	0.423512		8.27258	0.026901		8.27258	-0.10939
8.43265	0.103286		8.43265	0.057851		8.43265	0.058595		8.43265	-0.01316
3.45164	2.85755		3.45164	2.53316		3.45164	0.678809		3.45164	-0.35441
6.37432	1.05198		6.37432	0.875466		6.37432	0.336668		6.37432	-0.16016
7.7588	-0.02303		7.7588	0.184629		7.7588	-0.12121		7.7588	-0.08645
9.5615	0.050241		9.5615	0.042268		9.5615	0.001841		9.5615	0.006131
10.9877	0.283798		10.9877	0.151958		10.9877	0.162488		10.9877	-0.03065
10.3386	-0.91244		10.3386	-0.98276		10.3386	-0.08261		10.3386	0.152925
9.40323	-0.15848		9.40323	-0.05472		9.40323	0.014488		9.40323	-0.11825
4.46988	-0.51552		4.46988	-0.07055		4.46988	-0.40477		4.46988	-0.04021
9.29382	0.027204		9.29382	-0.13731		9.29382	0.090793		9.29382	0.073722
8.49885	-0.31139		8.49885	-0.33465		8.49885	-0.07286		8.49885	0.09612
8.25171	-0.27589		8.25171	-0.09518		8.25171	-0.11987		8.25171	-0.06084
12.2979	-1.58597		12.2979	-1.26853		12.2979	-0.52086		12.2979	0.203414
8.70951	-0.23897		8.70951	-0.38359		8.70951	0.117687		8.70951	0.026932
9.06636	0.731755		9.06636	0.494274		9.06636	0.231993		9.06636	0.005488
8.91252	0.263371		8.91252	0.087319		8.91252	0.254161		8.91252	-0.07811
8.55048	0.272323		8.55048	0.321582		8.55048	-0.03416		8.55048	-0.0151
9.78602	-0.70073		9.78602	-0.35103		9.78602	-0.31284		9.78602	-0.03686
7.20803	-0.16815		7.20803	-0.34873		7.20803	0.169217		7.20803	0.011361
8.80644	0.816111		8.80644	0.727026		8.80644	0.158939		8.80644	-0.06985
7.72368	0.075855		7.72368	0.26771		7.72368	-0.21359		7.72368	0.021734
11.4102	-0.99445		11.4102	-1.10959		11.4102	0.167343		11.4102	-0.0522
7.99	0.281328		7.99	-0.01954		7.99	0.259485		7.99	0.041381
11.7989	-0.12074		11.7989	-0.14802		11.7989	-0.01828		11.7989	0.045557
8.28762	-0.24686		8.28762	-0.02653		8.28762	-0.16847		8.28762	-0.05185
9.90044	0.688008		9.90044	0.559348		9.90044	0.211223		9.90044	-0.08256
9.01299	0.430184		9.01299	0.202148		9.01299	0.228417		9.01299	-0.00038
10.7026	-0.11714		10.7026	-0.1166		10.7026	-0.12392		10.7026	0.123384
8.59918	0.588319		8.59918	0.514111		8.59918	0.072113		8.59918	0.002094
7.51239	0.05637		7.51239	0.210514		7.51239	-0.15267		7.51239	-0.00147
8.97954	0.563481		8.97954	0.754107		8.97954	-0.03334		8.97954	-0.15728
9.66473	-0.31838		9.66473	-1.23602		9.66473	0.719123		9.66473	0.198509
7.47142	-0.04655		7.47142	-0.02206		7.47142	-0.09138		7.47142	0.066886
9.12352	-0.13977		9.12352	-0.06147		9.12352	-0.06898		9.12352	-0.00932
9.09841	0.177916		9.09841	0.312781		9.09841	-0.05719		9.09841	-0.07768
11.1722	-0.94181		11.1722	-1.1682		11.1722	0.050997		11.1722	0.17539
11.9269	-0.145		11.9269	0.274821		11.9269	-0.33918		11.9269	-0.08064
8.55479	-0.2796		8.55479	-0.25482		8.55479	0.043081		8.55479	-0.06786
8.54182	0.18722		8.54182	0.484611		8.54182	-0.27042		8.54182	-0.02697
12.7079	-1.18989		12.7079	-1.1452		12.7079	-0.22446		12.7079	0.179777
7.1898	0.811585		7.1898	0.73313		7.1898	0.142211		7.1898	-0.06376
10.6165	-1.64534		10.6165	-0.27883		10.6165	-1.44108		10.6165	0.074577
7.84946	0.740056		7.84946	0.607418		7.84946	0.136989		7.84946	-0.00435
6.82309	0.882225		6.82309	0.722212		6.82309	0.231358		6.82309	-0.07135
9.61607	0.140879		9.61607	0.250122		9.61607	-0.02407		9.61607	-0.08517
7.60997	0.342681		7.60997	0.423429		7.60997	0.080904		7.60997	-0.16165
10.2434	-0.32484		10.2434	-0.21696		10.2434	-0.13275		10.2434	0.024874
11.9779	-0.66335		11.9779	-0.29302		11.9779	-0.34502		11.9779	-0.02531
2.11839	-0.65388		2.11839	-0.4606		2.11839	-0.13495		2.11839	-0.05833
10.5947	-0.31176		10.5947	-0.21559		10.5947	-0.15867		10.5947	0.062504
7.54861	0.002712		7.54861	0.344458		7.54861	-0.35364		7.54861	0.011895
8.15224	0.167593		8.15224	0.037672		8.15224	0.021199		8.15224	0.108721
9.81612	0.23964		9.81612	0.441525		9.81612	-0.24069		9.81612	0.038807
8.71678	-0.57932		8.71678	-0.46411		8.71678	-0.15939		8.71678	0.044178
8.54422	-0.37578		8.54422	-0.01408		8.54422	-0.34649		8.54422	-0.01522
10.0159	0.144547		10.0159	0.590871		10.0159	-0.38062		10.0159	-0.0657
9.90642	-0.14182		9.90642	0.023023		9.90642	-0.16497		9.90642	0.000124
9.45656	-0.1739		9.45656	-0.31715		9.45656	0.069682		9.45656	0.073566
9.21226	-0.19263		9.21226	-0.21186		9.21226	-0.05743		9.21226	0.076661
8.4616	0.046817		8.4616	0.159771		8.4616	-0.01688		8.4616	-0.09608
6.02694	1.39906		6.02694	0.591721		6.02694	0.527176		6.02694	0.280166
9.19065	-0.1836		9.19065	-0.31117		9.19065	0.08427		9.19065	0.043305
3.73337	-0.0879		3.73337	-0.27186		3.73337	0.131663		3.73337	0.052295
13.3574	-1.00003		13.3574	-0.87315		13.3574	-0.19737		13.3574	0.070486
6.9791	1.76499		6.9791	0.92193		6.9791	0.896884		6.9791	-0.05382
2.72885	-0.20712		2.72885	-1.26592		2.72885	1.04367		2.72885	0.015124
10.059	-0.11061		10.059	-0.47432		10.059	0.269198		10.059	0.094519
8.15725	-0.96528		8.15725	-0.17665		8.15725	-0.61506		8.15725	-0.17358
10.1952	1.48929		10.1952	1.39471		10.1952	0.24484		10.1952	-0.15026
8.233	0.682302		8.233	0.865305		8.233	-0.1001		8.233	-0.0829
9.49601	-0.81051		9.49601	-0.5908		9.49601	-0.34027		9.49601	0.120559
8.00467	-0.01197		8.00467	0.356983		8.00467	-0.35425		8.00467	-0.0147
8.38486	2.22639		8.38486	0.879056		8.38486	1.30196		8.38486	0.045379
6.4622	2.34076		6.4622	2.73994		6.4622	-0.47517		6.4622	0.076002
3.05814	1.64122		3.05814	2.02065		3.05814	-0.4576		3.05814	0.078168
7.81718	0.171918		7.81718	-0.26607		7.81718	0.417013		7.81718	0.02098
9.31314	0.085847		9.31314	-0.11378		9.31314	0.244157		9.31314	-0.04452
6.53373	1.47684		6.53373	0.878707		6.53373	0.618881		6.53373	-0.02075
8.50403	0.66943		8.50403	0.344978		8.50403	0.35255		8.50403	-0.0281
10.3797	0.679145		10.3797	0.318788		10.3797	0.42094		10.3797	-0.06058
5.4371	1.83675		5.4371	0.99459		5.4371	0.865242		5.4371	-0.02308
8.11402	0.796347		8.11402	0.804439		8.11402	0.037993		8.11402	-0.04609
4.69558	2.31		4.69558	2.16524		4.69558	0.174994		4.69558	-0.03024
4.84432	2.94679		4.84432	2.81831		4.84432	0.266521		4.84432	-0.13804
4.07029	2.67841		4.07029	0.415011		4.07029	2.21228		4.07029	0.051111
5.92197	0.290793		5.92197	0.386427		5.92197	-0.11013		5.92197	0.0145
7.95811	1.59406		7.95811	0.922886		7.95811	0.593983		7.95811	0.077194
10.0154	-0.1705		10.0154	0.827463		10.0154	-0.97615		10.0154	-0.02181
6.67973	0.48772		6.67973	0.816462		6.67973	-0.33408		6.67973	0.005336
4.54811	1.52274		4.54811	1.25805		4.54811	0.272441		4.54811	-0.00775
11.9352	-0.97326		11.9352	-0.01496		11.9352	-0.77165		11.9352	-0.18666
6.73609	0.808008		6.73609	1.11016		6.73609	-0.18136		6.73609	-0.12079
7.31428	1.08632		7.31428	1.962		7.31428	-0.79802		7.31428	-0.07766
8.86174	-0.40233		8.86174	-0.24458		8.86174	-0.16357		8.86174	0.005819
3.16071	-0.03834		3.16071	0.156388		3.16071	-0.28567		3.16071	0.090938
9.02923	-0.73393		9.02923	-0.59967		9.02923	-0.27478		9.02923	0.140516
8.64989	-0.5106		8.64989	-0.3077		8.64989	-0.1663		8.64989	-0.03661
7.9056	0.191676		7.9056	0.339787		7.9056	-0.0671		7.9056	-0.08101
7.70333	0.26373		7.70333	0.322097		7.70333	-0.2261		7.70333	0.167729
10.8395	-0.72614		10.8395	-0.34285		10.8395	-0.38856		10.8395	0.005266
9.706	-0.27684		9.706	-0.59481		9.706	0.256846		9.706	0.061115
11.9766	0.148139		11.9766	-0.19725		11.9766	0.277073		11.9766	0.068315
9.31718	-0.16227		9.31718	-0.50042		9.31718	0.224715		9.31718	0.113434
7.34697	-0.87853		7.34697	-0.861		7.34697	-0.10221		7.34697	0.084681
8.45604	-0.22953		8.45604	-0.05009		8.45604	-0.22249		8.45604	0.043055
11.9045	-1.22476		11.9045	-1.05166		11.9045	-0.34968		11.9045	0.176585
9.41096	0.367888		9.41096	0.445253		9.41096	-0.01218		9.41096	-0.06519
9.14345	0.059047		9.14345	-0.04501		9.14345	0.113657		9.14345	-0.0096
9.4254	-0.08577		9.4254	-0.27871		9.4254	0.249016		9.4254	-0.05608
7.43215	-0.14432		7.43215	-0.18014		7.43215	0.09462		7.43215	-0.05881
8.38868	0.166735		8.38868	-0.05824		8.38868	0.175959		8.38868	0.049011
4.9196	3.95123		4.9196	2.235		4.9196	1.68127		4.9196	0.034963
10.388	-0.79411		10.388	-0.53305		10.388	-0.33188		10.388	0.070812
10.137	0.31835		10.137	0.110758		10.137	0.113183		10.137	0.094408
7.69693	0.08872		7.69693	-0.05617		7.69693	0.06871		7.69693	0.076183
13.6269	-1.52157		13.6269	-1.31152		13.6269	-0.50583		13.6269	0.295768
11.3908	1.16878		11.3908	0.739176		11.3908	0.599713		11.3908	-0.1701
9.43159	-0.13355		9.43159	-0.5072		9.43159	0.229409		9.43159	0.144238
10.1955	-0.74622		10.1955	-0.80263		10.1955	-0.14161		10.1955	0.198031
11.21	-1.26515		11.21	-0.72158		11.21	-0.6669		11.21	0.123336
10.0437	1.02299		10.0437	0.082228		10.0437	0.925125		10.0437	0.015635
12.5542	-1.35157		12.5542	-1.19927		12.5542	-0.371		12.5542	0.218705
13.4021	-1.71904		13.4021	-1.4007		13.4021	-0.46668		13.4021	0.148335
9.55978	1.15521		9.55978	0.335597		9.55978	0.714576		9.55978	0.105041
7.83251	0.752177		7.83251	1.05123		7.83251	-0.24379		7.83251	-0.05527
8.00116	-0.34607		8.00116	0.233693		8.00116	-0.57321		8.00116	-0.00656
9.39828	-0.77249		9.39828	-0.56327		9.39828	-0.22867		9.39828	0.01945
5.86933	2.16468		5.86933	1.30067		5.86933	0.79576		5.86933	0.068245
9.48616	1.44269		9.48616	1.02391		9.48616	0.455583		9.48616	-0.0368
9.61844	1.10823		9.61844	0.707553		9.61844	0.33412		9.61844	0.066551
9.34556	-0.01058		9.34556	-0.26947		9.34556	0.198612		9.34556	0.060279
7.54349	0.620843		7.54349	0.338269		7.54349	0.293924		7.54349	-0.01135
12.382	-0.94702		12.382	-0.93442		12.382	-0.13724		12.382	0.124643
7.3662	0.421241		7.3662	0.454132		7.3662	0.056946		7.3662	-0.08984
7.54049	-0.08614		7.54049	0.10089		7.54049	-0.09683		7.54049	-0.0902
4.68403	0.434386		4.68403	0.948536		4.68403	-0.33078		4.68403	-0.18337
8.59234	0.752328		8.59234	0.720525		8.59234	0.021077		8.59234	0.010726
5.87225	4.51119		5.87225	1.97996		5.87225	2.43212		5.87225	0.099108
11.865	2.01872		11.865	0.998728		11.865	0.955566		11.865	0.064428
8.61321	1.49721		8.61321	0.576323		8.61321	0.954486		8.61321	-0.03359
10.8675	-0.29598		10.8675	-0.23438		10.8675	-0.08564		10.8675	0.024037
8.4648	-0.45629		8.4648	-0.69522		8.4648	0.128716		8.4648	0.110221
7.57003	-0.39537		7.57003	-0.52755		7.57003	-0.0488		7.57003	0.180972
9.55443	0.675769		9.55443	0.964698		9.55443	-0.11764		9.55443	-0.17129
5.25072	0.305541		5.25072	-0.0713		5.25072	0.234811		5.25072	0.142029
10.8114	-0.79182		10.8114	-0.63528		10.8114	-0.22388		10.8114	0.067333
4.51128	0.121625		4.51128	-0.24186		4.51128	0.089078		4.51128	0.274403
11.2906	-1.29986		11.2906	-1.24238		11.2906	-0.20468		11.2906	0.147196
8.1647	0.24463		8.1647	0.118529		8.1647	0.147654		8.1647	-0.02155
7.75759	-0.19306		7.75759	0.10579		7.75759	-0.22545		7.75759	-0.07341
8.61024	-0.47299		8.61024	-0.20524		8.61024	-0.29905		8.61024	0.031297
9.0822	-0.73961		9.0822	-0.61231		9.0822	-0.16984		9.0822	0.042537
10.3748	-0.59589		10.3748	-0.72723		10.3748	0.091049		10.3748	0.040289
6.33073	1.69682		6.33073	1.26687		6.33073	0.283982		6.33073	0.145963
10.2058	-0.06335		10.2058	0.098976		10.2058	-0.19654		10.2058	0.034214
8.72071	-0.3036		8.72071	0.027768		8.72071	-0.26591		8.72071	-0.06545
9.14343	-0.28514		9.14343	-0.13767		9.14343	-0.1295		9.14343	-0.01797
9.96721	0.498532		9.96721	0.729405		9.96721	-0.09454		9.96721	-0.13634
7.44039	0.964394		7.44039	0.996674		7.44039	-0.1928		7.44039	0.160518
15.7906	-2.0591		15.7906	-2.03334		15.7906	-0.25429		15.7906	0.228537
5.8964	2.92845		5.8964	2.09173		5.8964	0.931114		5.8964	-0.09439
7.32218	2.66493		7.32218	2.46372		7.32218	0.469335		7.32218	-0.26813
9.33746	0.607515		9.33746	0.631182		9.33746	0.121114		9.33746	-0.14478
10.6945	0.353221		10.6945	0.253578		10.6945	0.12369		10.6945	-0.02405
8.84988	-1.04604		8.84988	-1.29198		8.84988	0.018877		8.84988	0.227069
8.95673	-0.01367		8.95673	0.047253		8.95673	-0.00111		8.95673	-0.05982
8.46348	0.838309		8.46348	0.764216		8.46348	0.023885		8.46348	0.050208
10.7579	-1.17227		10.7579	-1.14844		10.7579	-0.19664		10.7579	0.172809
9.73938	-1.03568		9.73938	-0.85784		9.73938	-0.21097		9.73938	0.033131
8.80959	0.167551		8.80959	0.044743		8.80959	0.181931		8.80959	-0.05912
8.47625	0.253406		8.47625	0.044354		8.47625	0.281326		8.47625	-0.07227
8.05107	0.125949		8.05107	0.099283		8.05107	0.024381		8.05107	0.002285
8.05418	0.858735		8.05418	1.03304		8.05418	-0.09085		8.05418	-0.08346
9.93425	-0.28936		9.93425	-0.35577		9.93425	0.037773		9.93425	0.02864
8.10722	-0.15324		8.10722	0.087472		8.10722	-0.18255		8.10722	-0.05816
10.2297	-0.15884		10.2297	-0.00191		10.2297	-0.14575		10.2297	-0.01118
7.68039	-0.35453		7.68039	-0.37685		7.68039	0.033554		7.68039	-0.01123
9.0282	-0.12723		9.0282	0.17479		9.0282	-0.23765		9.0282	-0.06437
8.13202	-0.05166		8.13202	0.059604		8.13202	-0.0996		8.13202	-0.01167
9.5521	-0.79297		9.5521	-0.83615		9.5521	-0.11204		9.5521	0.155218
9.14696	0.079263		9.14696	0.187839		9.14696	-0.08336		9.14696	-0.02521
9.74367	-0.26554		9.74367	-0.18926		9.74367	-0.09188		9.74367	0.015595
10.9198	-0.63242		10.9198	-0.67249		10.9198	-0.03668		10.9198	0.076754
10.2907	0.616077		10.2907	0.539557		10.2907	0.156684		10.2907	-0.08016
10.7466	-1.00768		10.7466	-1.22129		10.7466	0.015233		10.7466	0.198371
8.70244	1.16596		8.70244	0.357978		8.70244	0.250372		8.70244	0.557612
10.1625	-0.67		10.1625	-0.57944		10.1625	-0.17027		10.1625	0.079713
8.32648	-1.06905		8.32648	-0.72374		8.32648	-0.36863		8.32648	0.023325
8.46611	0.85421		8.46611	0.636557		8.46611	0.210642		8.46611	0.007011
9.14413	0.626922		9.14413	0.154411		9.14413	0.434214		9.14413	0.038297
7.75771	0.595162		7.75771	0.988836		7.75771	-0.32275		7.75771	-0.07093
9.18512	-0.69384		9.18512	-0.79193		9.18512	0.022157		9.18512	0.075928
10.0203	-0.23673		10.0203	-0.08891		10.0203	-0.10784		10.0203	-0.03998
10.5752	-0.74122		10.5752	-0.54294		10.5752	-0.27986		10.5752	0.081585
8.26686	1.1487		8.26686	1.45279		8.26686	-0.12189		8.26686	-0.1822
4.70794	4.28211		4.70794	2.49178		4.70794	1.74111		4.70794	0.049225
10.2015	0.228476		10.2015	-0.33018		10.2015	0.472828		10.2015	0.085825
7.34915	0.016668		7.34915	-0.06656		7.34915	0.067531		7.34915	0.015696
8.3378	0.882342		8.3378	0.776372		8.3378	0.1254		8.3378	-0.01943
8.25696	-0.18834		8.25696	-0.000226		8.25696	-0.16593		8.25696	-0.02218
10.8337	-0.98554		10.8337	-0.98957		10.8337	-0.11396		10.8337	0.117989
13.6829	-1.34481		13.6829	-1.13351		13.6829	-0.42439		13.6829	0.213096
12.7272	-1.55941		12.7272	-1.16253		12.7272	-0.58547		12.7272	0.188587
4.16908	0.263333		4.16908	0.518292		4.16908	-0.36998		4.16908	0.115018
10.9263	-0.15888		10.9263	-0.22564		10.9263	0.019576		10.9263	0.047177
10.1843	0.369133		10.1843	0.305447		10.1843	0.094354		10.1843	-0.03067
9.22452	0.075928		9.22452	0.054246		9.22452	0.051906		9.22452	-0.03022
8.15637	-0.20961		8.15637	0.140454		8.15637	-0.28332		8.15637	-0.06674
7.98171	0.99717		7.98171	0.711487		7.98171	0.060615		7.98171	0.225068
9.06654	-0.17049		9.06654	-0.23346		9.06654	0.018475		9.06654	0.044492
11.9244	1.26536		11.9244	0.63424		11.9244	0.621601		11.9244	0.009516
8.57579	-0.11748		8.57579	-0.000482		8.57579	-0.16851		8.57579	0.051512
8.18624	-0.75146		8.18624	-0.55949		8.18624	-0.17605		8.18624	-0.01593
10.813	0.123596		10.813	0.119932		10.813	-0.0114		10.813	0.015067
8.59666	0.387718		8.59666	0.013275		8.59666	0.406336		8.59666	-0.03189
8.02552	0.671024		8.02552	0.30931		8.02552	0.38347		8.02552	-0.02176
3.96742	1.78132		3.96742	1.30507		3.96742	0.394892		3.96742	0.08136
8.19629	0.087534		8.19629	0.531832		8.19629	-0.28926		8.19629	-0.15504
9.81744	-0.71788		9.81744	-0.8247		9.81744	-0.07054		9.81744	0.177355
10.5458	-0.51613		10.5458	-0.65986		10.5458	0.089431		10.5458	0.054301
10.4626	-0.09039		10.4626	-0.11994		10.4626	0.09108		10.4626	-0.06154
9.18258	0.19602		9.18258	0.222344		9.18258	0.023719		9.18258	-0.05004
9.06325	0.103656		9.06325	0.128376		9.06325	-0.02172		9.06325	-0.003
8.43676	0.556192		8.43676	0.636723		8.43676	-0.07656		8.43676	-0.00397
9.89434	1.39127		9.89434	1.04957		9.89434	-0.02959		9.89434	0.371287
6.70742	1.27088		6.70742	1.15294		6.70742	-0.02002		6.70742	0.137965
6.69285	-1.60372		6.69285	-1.00046		6.69285	-1.22367		6.69285	0.62041
3.87925	-1.61037		3.87925	-1.66425		3.87925	-0.27585		3.87925	0.329733
9.2121	0.293681		9.2121	0.223375		9.2121	0.129521		9.2121	-0.05921
9.23739	-0.97282		9.23739	-0.56066		9.23739	-0.43273		9.23739	0.020575
10.0692	1.25826		10.0692	0.798595		10.0692	0.422603		10.0692	0.037065
9.75477	-0.49314		9.75477	-0.60983		9.75477	-0.00412		9.75477	0.120811
7.49378	0.568992		7.49378	0.605129		7.49378	-0.03307		7.49378	-0.00307
7.67225	-0.05012		7.67225	0.221184		7.67225	-0.2691		7.67225	-0.00221
9.23827	-0.44282		9.23827	-0.86287		9.23827	0.287023		9.23827	0.133021
10.6641	-0.09959		10.6641	-0.13397		10.6641	0.037839		10.6641	-0.00346
9.14351	0.081932		9.14351	0.035004		9.14351	-0.01431		9.14351	0.061236
11.1118	-0.29945		11.1118	0.008416		11.1118	-0.26297		11.1118	-0.0449
8.2848	-0.48542		8.2848	-0.32477		8.2848	-0.20068		8.2848	0.040028
9.68272	-0.58228		9.68272	-0.88481		9.68272	0.224681		9.68272	0.077847
8.04793	-0.06382		8.04793	0.266939		8.04793	-0.32481		8.04793	-0.00596
10.0394	-0.8732		10.0394	-0.79014		10.0394	-0.15402		10.0394	0.070963
10.0292	-0.33607		10.0292	-0.26992		10.0292	-0.0877		10.0292	0.021552
7.88476	1.57642		7.88476	1.01722		7.88476	0.536865		7.88476	0.022334
9.44857	-0.89945		9.44857	-1.09722		9.44857	0.054132		9.44857	0.143645
8.14012	0.781648		8.14012	1.01869		8.14012	-0.12901		8.14012	-0.10802
9.10612	-0.95125		9.10612	-0.77087		9.10612	-0.24172		9.10612	0.061337
12.4231	-0.3986		12.4231	-0.29057		12.4231	-0.20858		12.4231	0.100547
9.88384	-0.32774		9.88384	-0.3033		9.88384	-0.0136		9.88384	-0.01084
3.93453	-0.32504		3.93453	0.126365		3.93453	-0.31227		3.93453	-0.13913
7.27618	1.15198		7.27618	0.617841		7.27618	0.684148		7.27618	-0.15001
6.28888	1.01667		6.28888	0.973965		6.28888	0.145749		6.28888	-0.10304
9.11928	-0.13122		9.11928	-0.45799		9.11928	0.255877		9.11928	0.070895
5.50531	0.207487		5.50531	-0.25012		5.50531	0.637578		5.50531	-0.17997
6.13936	0.508444		6.13936	-0.10308		6.13936	0.658581		6.13936	-0.04705
10.6324	-0.03644		10.6324	-0.05802		10.6324	0.030402		10.6324	-0.00882
8.92794	0.710245		8.92794	0.273825		8.92794	0.369848		8.92794	0.066572
9.33671	0.095938		9.33671	-0.11231		9.33671	0.109258		9.33671	0.098987
8.69491	-0.44353		8.69491	-0.05512		8.69491	-0.30277		8.69491	-0.08565
8.49654	0.220496		8.49654	0.411213		8.49654	-0.11763		8.49654	-0.07309
7.08829	1.5684		7.08829	1.09127		7.08829	0.478531		7.08829	-0.00141
11.3297	-0.59657		11.3297	-0.45822		11.3297	-0.36396		11.3297	0.22561
8.06341	1.75994		8.06341	1.12103		8.06341	0.535423		8.06341	0.103483
10.4559	-0.90222		10.4559	-1.02084		10.4559	-0.14374		10.4559	0.262355
8.07847	0.314596		8.07847	0.469046		8.07847	-0.01781		8.07847	-0.13664
9.5506	0.843811		9.5506	0.730719		9.5506	0.201434		9.5506	-0.08834
9.14261	0.270085		9.14261	0.543886		9.14261	-0.11185		9.14261	-0.16195
8.65553	0.26261		8.65553	0.386438		8.65553	-0.17743		8.65553	0.053605
12.4006	-0.89367		12.4006	-0.59806		12.4006	-0.31566		12.4006	0.020053
6.94522	-0.53268		6.94522	-0.11328		6.94522	-0.32491		6.94522	-0.09448
9.09555	0.390474		9.09555	0.269516		9.09555	0.171752		9.09555	-0.05079
4.90391	3.69321		4.90391	0.575048		4.90391	3.14729		4.90391	-0.02913
3.41094	1.1423		3.41094	1.39867		3.41094	-0.26608		3.41094	0.009703
9.2367	0.205394		9.2367	0.225354		9.2367	-0.02498		9.2367	0.005023
9.2763	0.040848		9.2763	-0.25185		9.2763	0.249174		9.2763	0.043523
5.91915	1.02317		5.91915	0.711551		5.91915	0.345943		5.91915	-0.03432
9.16386	0.603337		9.16386	0.525109		9.16386	0.170894		9.16386	-0.09267
8.72932	1.33809		8.72932	1.08812		8.72932	0.269003		8.72932	-0.01903
7.9072	0.155587		7.9072	0.462598		7.9072	-0.28668		7.9072	-0.02033
8.8008	-0.75929		8.8008	-0.16539		8.8008	-0.50333		8.8008	-0.09057
9.82556	-0.57506		9.82556	-0.5168		9.82556	-0.09084		9.82556	0.032572
7.80697	0.915195		7.80697	0.788022		7.80697	0.263538		7.80697	-0.13637
3.08564	1.86921		3.08564	0.595785		3.08564	0.908415		3.08564	0.365008
10.2015	-0.06626		10.2015	-0.07658		10.2015	0.072759		10.2015	-0.06244
10.0629	-0.46317		10.0629	-0.30787		10.0629	-0.12012		10.0629	-0.03518
7.4983	1.24331		7.4983	0.167236		7.4983	1.01759		7.4983	0.058476
8.6206	-0.96873		8.6206	-0.75347		8.6206	-0.25721		8.6206	0.041955
10.9463	-1.10948		10.9463	-0.90406		10.9463	-0.27627		10.9463	0.070855
9.07492	-0.48497		9.07492	-1.13184		9.07492	0.558983		9.07492	0.087886
10.7558	-0.48443		10.7558	-0.65657		10.7558	0.117308		10.7558	0.054834
6.25489	2.16954		6.25489	3.3457		6.25489	-0.66111		6.25489	-0.51505
2.17946	-0.18012		2.17946	-0.70857		2.17946	0.279365		2.17946	0.249084
10.9268	-0.74137		10.9268	-1.06564		10.9268	0.198753		10.9268	0.125517
9.03933	1.50498		9.03933	0.585855		9.03933	0.651793		9.03933	0.267337
3.53838	1.15257		3.53838	0.584865		3.53838	0.658261		3.53838	-0.09056
8.67985	0.540141		8.67985	0.686354		8.67985	-0.07594		8.67985	-0.07027
10.4378	-0.52551		10.4378	-0.87408		10.4378	0.211507		10.4378	0.137058
9.46607	0.152185		9.46607	0.02602		9.46607	0.09403		9.46607	0.032136
9.06578	0.213331		9.06578	0.606858		9.06578	-0.27778		9.06578	-0.11575
9.24634	0.912722		9.24634	0.500384		9.24634	0.407295		9.24634	0.005043
7.04481	0.016339		7.04481	0.072202		7.04481	0.004848		7.04481	-0.06071
10.3662	-0.77175		10.3662	-0.58191		10.3662	-0.2548		10.3662	0.064958
7.31576	2.41971		7.31576	1.2641		7.31576	1.24647		7.31576	-0.09085
15.0049	-1.74697		15.0049	-1.32428		15.0049	-0.55163		15.0049	0.128948
7.61442	0.753821		7.61442	0.877223		7.61442	-0.04082		7.61442	-0.08258
9.7029	2.18354		9.7029	2.23029		9.7029	0.238797		9.7029	-0.28555
8.75768	0.400437		8.75768	-0.18565		8.75768	0.651565		8.75768	-0.06547
9.72967	-0.56115		9.72967	-0.54467		9.72967	-0.05228		9.72967	0.035794
9.44064	-0.29182		9.44064	0.089616		9.44064	-0.32897		9.44064	-0.05247
8.36841	-0.0767		8.36841	0.101177		8.36841	-0.1363		8.36841	-0.04158
8.74467	0.407567		8.74467	-0.09638		8.74467	0.696222		8.74467	-0.19227
3.26361	0.909068		3.26361	1.43674		3.26361	-0.34211		3.26361	-0.18556
3.35676	0.899527		3.35676	0.814276		3.35676	0.115501		3.35676	-0.03025
8.65708	-0.50724		8.65708	0.007254		8.65708	-0.37323		8.65708	-0.14126
9.24353	-0.04475		9.24353	-0.25338		9.24353	0.127997		9.24353	0.080632
8.40039	-0.00951		8.40039	-0.07422		8.40039	-0.04841		8.40039	0.113117
8.56956	-0.40314		8.56956	-0.14482		8.56956	-0.24406		8.56956	-0.01426
6.86436	0.054598		6.86436	0.036828		6.86436	0.110865		6.86436	-0.09309
9.99859	-0.42827		9.99859	-0.39752		9.99859	-0.09523		9.99859	0.064471
8.49267	-0.16202		8.49267	0.098607		8.49267	-0.26933		8.49267	0.008701
8.953	0.425439		8.953	0.592511		8.953	-0.12111		8.953	-0.04596
9.14546	0.277433		9.14546	0.141495		9.14546	0.267967		9.14546	-0.13203
7.36102	-0.05189		7.36102	0.010867		7.36102	0.066923		7.36102	-0.12968
8.34483	0.337068		8.34483	0.491535		8.34483	-0.08519		8.34483	-0.06927
10.3885	-0.26658		10.3885	-0.35038		10.3885	0.051201		10.3885	0.032603
11.4311	-0.04821		11.4311	-0.04264		11.4311	0.056935		11.4311	-0.0625
9.26386	-0.3583		9.26386	-0.16027		9.26386	-0.2405		9.26386	0.042465
10.2189	0.200377		10.2189	-0.05259		10.2189	0.20324		10.2189	0.049727
9.71919	-0.10831		9.71919	-0.01539		9.71919	-0.01149		9.71919	-0.08143
10.2908	-1.0301		10.2908	-0.95923		10.2908	-0.11922		10.2908	0.048358
8.97183	-0.22207		8.97183	-0.13924		8.97183	-0.03342		8.97183	-0.04941
9.26949	-0.32572		9.26949	0.039762		9.26949	-0.34545		9.26949	-0.02003
8.23047	-0.6063		8.23047	-0.57267		8.23047	-0.07762		8.23047	0.043995
9.83254	-1.76546		9.83254	-1.69573		9.83254	-0.33534		9.83254	0.265606
13.2061	-1.73714		13.2061	-1.49817		13.2061	-0.47078		13.2061	0.231821
8.01134	0.782086		8.01134	0.44631		8.01134	0.303294		8.01134	0.032482
10.8046	-0.60833		10.8046	-0.70103		10.8046	0.052929		10.8046	0.039766
11.0483	-0.33129		11.0483	-0.32989		11.0483	-0.06702		11.0483	0.065612
5.13354	3.33695		5.13354	2.65573		5.13354	0.714898		5.13354	-0.03367
9.64317	-1.25893		9.64317	-0.96807		9.64317	-0.39141		9.64317	0.100551
3.07508	-0.55604		3.07508	-0.14361		3.07508	-0.64004		3.07508	0.227603
9.05393	-0.299		9.05393	-0.51152		9.05393	-0.01135		9.05393	0.223875
8.85878	1.09664		8.85878	0.843919		8.85878	0.343737		8.85878	-0.09102
7.87452	1.13514		7.87452	0.896985		7.87452	0.330589		7.87452	-0.09244
8.14928	-0.55678		8.14928	-0.61745		8.14928	0.076151		8.14928	-0.01549
7.1054	1.12221		7.1054	-1.45041		7.1054	2.20353		7.1054	0.369083
10.6442	-1.43746		10.6442	-1.51156		10.6442	-0.0675		10.6442	0.141595
10.2977	-0.33055		10.2977	-0.02601		10.2977	-0.26286		10.2977	-0.04169
8.78549	-0.34199		8.78549	-0.01622		8.78549	-0.30373		8.78549	-0.02204
7.26319	-0.51131		7.26319	-0.21212		7.26319	-0.3556		7.26319	0.056401
9.25635	-0.16645		9.25635	-0.03043		9.25635	-0.10586		9.25635	-0.03016
8.20388	0.652449		8.20388	0.963974		8.20388	-0.18813		8.20388	-0.12339
7.0957	1.65807		7.0957	1.31675		7.0957	0.431408		7.0957	-0.09008
8.97799	-0.54185		8.97799	-0.51329		8.97799	-0.19279		8.97799	0.164238
10.9888	-0.56489		10.9888	-0.80536		10.9888	0.155068		10.9888	0.085399
11.2854	-0.16187		11.2854	-0.20052		11.2854	-0.05718		11.2854	0.095831
9.23449	-0.42492		9.23449	-0.56637		9.23449	0.101476		9.23449	0.039979
9.78543	-0.3245		9.78543	-0.1749		9.78543	-0.1513		9.78543	0.001696
8.41131	2.22866		8.41131	3.21889		8.41131	-0.64734		8.41131	-0.34289
6.80682	-0.25761		6.80682	-0.7134		6.80682	0.373523		6.80682	0.082272
11.7451	0.00792		11.7451	-0.53148		11.7451	0.362612		11.7451	0.176784
10.5748	-0.39252		10.5748	-0.20684		10.5748	-0.14504		10.5748	-0.04063
10.7081	-0.06041		10.7081	0.003915		10.7081	-0.084		10.7081	0.01968
7.80068	-0.33605		7.80068	-0.29881		7.80068	-0.02574		7.80068	-0.01149
8.06923	0.637339		8.06923	0.343415		8.06923	0.249824		8.06923	0.044099
10.2297	0.420253		10.2297	0.203463		10.2297	0.217127		10.2297	-0.00034
9.03522	0.499814		9.03522	0.127994		9.03522	0.602456		9.03522	-0.23064
8.20584	-0.02036		8.20584	-0.02773		8.20584	0.035017		8.20584	-0.02765
8.22881	-0.21486		8.22881	-0.46032		8.22881	-0.09696		8.22881	0.342418
8.55265	-0.09642		8.55265	0.1271		8.55265	-0.17896		8.55265	-0.04456
9.61373	0.057435		9.61373	0.089209		9.61373	0.030314		9.61373	-0.06209
14.4041	-1.25919		14.4041	-1.07943		14.4041	-0.29193		14.4041	0.112168
11.4812	0.048916		11.4812	0.397905		11.4812	-0.34195		11.4812	-0.00704
8.57888	1.16463		8.57888	0.938519		8.57888	0.367701		8.57888	-0.14159
9.62137	0.590828		9.62137	0.995637		9.62137	-0.33745		9.62137	-0.06736
8.94789	-0.5761		8.94789	-0.16794		8.94789	-0.23182		8.94789	-0.17633
9.72494	-0.33227		9.72494	-0.17995		9.72494	-0.09562		9.72494	-0.0567
10.8143	0.141854		10.8143	0.586733		10.8143	-0.38593		10.8143	-0.05894
11.6691	1.35537		11.6691	0.556388		11.6691	0.767951		11.6691	0.031027
8.37589	1.11018		8.37589	0.223374		8.37589	0.939044		8.37589	-0.05223
8.2543	-0.87981		8.2543	-0.78236		8.2543	-0.18307		8.2543	0.085621
8.46113	-0.23639		8.46113	0.022915		8.46113	-0.18486		8.46113	-0.07445
10.8166	-0.55411		10.8166	-0.78185		10.8166	0.126661		10.8166	0.101087
3.01166	-0.23831		3.01166	-1.30373		3.01166	1.00782		3.01166	0.057591
9.15197	0.341929		9.15197	0.365447		9.15197	0.079962		9.15197	-0.10348
8.64177	0.717607		8.64177	0.377724		8.64177	0.190273		8.64177	0.14961
8.65626	-0.00565		8.65626	-0.03132		8.65626	0.051127		8.65626	-0.02545
8.80205	-0.0029		8.80205	0.212115		8.80205	-0.1898		8.80205	-0.02522
11.8977	-0.78233		11.8977	-0.56934		11.8977	-0.24847		11.8977	0.035479
7.72552	1.81028		7.72552	1.43693		7.72552	0.458543		7.72552	-0.08519
13.505	-0.21498		13.505	0.210345		13.505	-0.3447		13.505	-0.08063
9.13873	-0.04724		9.13873	-0.58831		9.13873	0.415894		9.13873	0.125175
9.20241	0.310694		9.20241	0.430491		9.20241	-0.08345		9.20241	-0.03635
7.42969	-0.57969		7.42969	-0.13955		7.42969	-0.3015		7.42969	-0.13864
10.7124	0.008945		10.7124	-0.06853		10.7124	0.039521		10.7124	0.037956
8.98443	-0.33234		8.98443	0.089466		8.98443	-0.37489		8.98443	-0.04692
8.48074	-0.7099		8.48074	-0.72372		8.48074	-0.1175		8.48074	0.131321
9.54653	-0.49646		9.54653	-0.35913		9.54653	-0.12867		9.54653	-0.00866
8.86614	-0.14353		8.86614	-0.84174		8.86614	0.774044		8.86614	-0.07584
3.62647	1.13214		3.62647	2.74917		3.62647	-1.37041		3.62647	-0.24663
2.79605	0.562006		2.79605	0.906939		2.79605	0.01971		2.79605	-0.36464
8.6268	0.412784		8.6268	0.653132		8.6268	-0.16912		8.6268	-0.07123
9.08253	-0.14786		9.08253	0.239325		9.08253	-0.31868		9.08253	-0.06851
9.87806	-0.93356		9.87806	-0.78807		9.87806	-0.27693		9.87806	0.13144
10.407	-1.05706		10.407	-0.71481		10.407	-0.36595		10.407	0.023703
8.56173	-0.4419		8.56173	-0.27315		8.56173	-0.26927		8.56173	0.100522
12.2254	-1.29361		12.2254	-1.10307		12.2254	-0.42222		12.2254	0.231682
12.0914	-1.44454		12.0914	-1.22492		12.0914	-0.32685		12.0914	0.107232
4.7646	0.407429		4.7646	-0.27008		4.7646	0.67387		4.7646	0.003637
1.85796	-0.30521		1.85796	0.399812		1.85796	-0.90195		1.85796	0.196929
9.88279	-0.22385		9.88279	-0.24757		9.88279	0.017859		9.88279	0.00586
9.13175	0.007318		9.13175	-0.03871		9.13175	0.1153		9.13175	-0.06927
7.86924	3.16088		7.86924	3.17987		7.86924	0.363114		7.86924	-0.3821
8.37681	-0.32673		8.37681	-0.19442		8.37681	-0.13505		8.37681	0.002747
10.6568	-0.88279		10.6568	-0.67161		10.6568	-0.23229		10.6568	0.021112
9.9305	-0.53987		9.9305	-0.47053		9.9305	-0.15562		9.9305	0.086285
6.15247	2.10117		6.15247	1.35712		6.15247	0.902465		6.15247	-0.15841
5.82627	6.0138		5.82627	5.81631		5.82627	0.929189		5.82627	-0.7317
7.68948	-0.47484		7.68948	-0.5021		7.68948	0.040573		7.68948	-0.01331
7.04547	0.975977		7.04547	0.962749		7.04547	0.063806		7.04547	-0.05058
8.94758	-0.55988		8.94758	-0.24194		8.94758	-0.21234		8.94758	-0.10561
11.652	-1.39711		11.652	-1.19146		11.652	-0.48933		11.652	0.283681
11.4488	-0.81309		11.4488	-0.97399		11.4488	0.089504		11.4488	0.071398
9.39674	2.48182		9.39674	2.04679		9.39674	0.635742		9.39674	-0.20072
11.5698	-0.17178		11.5698	0.016582		11.5698	-0.12525		11.5698	-0.06311
9.84216	-0.24377		9.84216	-0.22505		9.84216	0.023539		9.84216	-0.04226
7.88514	-0.18406		7.88514	-0.0794		7.88514	-0.15324		7.88514	0.048588
5.86104	1.384		5.86104	1.02774		5.86104	0.181103		5.86104	0.175157
10.2962	-0.12479		10.2962	0.020046		10.2962	-0.07174		10.2962	-0.0731
6.61125	0.723442		6.61125	0.616022		6.61125	0.239551		6.61125	-0.13213
3.72293	1.72954		3.72293	1.26253		3.72293	0.145127		3.72293	0.321884
9.95027	1.18575		9.95027	1.05197		9.95027	0.068401		9.95027	0.065374
5.96116	0.171917		5.96116	0.316937		5.96116	-0.12477		5.96116	-0.02025
7.49696	0.606713		7.49696	0.696588		7.49696	-0.05495		7.49696	-0.03493
9.87146	-0.48213		9.87146	-0.35345		9.87146	-0.09145		9.87146	-0.03724
10.1428	-0.03621		10.1428	-0.08291		10.1428	0.023806		10.1428	0.022892
9.55512	-0.19174		9.55512	-0.25762		9.55512	0.032761		9.55512	0.033112
10.9438	-0.34236		10.9438	-0.28784		10.9438	-0.11426		10.9438	0.059747
11.9313	-0.82446		11.9313	-0.69962		11.9313	-0.27121		11.9313	0.146367
9.42024	-0.01774		9.42024	-0.06157		9.42024	0.007315		9.42024	0.036512
9.48034	0.041346		9.48034	-0.54008		9.48034	0.449629		9.48034	0.131799
7.86297	0.131289		7.86297	-0.53069		7.86297	0.537028		7.86297	0.124956
11.0039	-0.64934		11.0039	-0.6679		11.0039	-0.02524		11.0039	0.043804
8.81726	0.154631		8.81726	0.18549		8.81726	0.076434		8.81726	-0.10729
11.3642	-1.02933		11.3642	-1.01791		11.3642	-0.14159		11.3642	0.130175
11.219	-0.35407		11.219	-0.53555		11.219	0.095377		11.219	0.086101
9.38448	1.87922		9.38448	1.30276		9.38448	0.555014		9.38448	0.02145
11.0292	-0.55867		11.0292	-0.51442		11.0292	-0.09253		11.0292	0.048279
9.43459	-0.6911		9.43459	-0.8121		9.43459	-0.08719		9.43459	0.208189
9.36303	0.029588		9.36303	0.214344		9.36303	-0.09267		9.36303	-0.09209
7.15163	0.642262		7.15163	0.722751		7.15163	-0.07425		7.15163	-0.00624
8.15621	-0.06724		8.15621	-0.07582		8.15621	-0.0588		8.15621	0.067368
9.14086	0.893438		9.14086	0.595737		9.14086	0.331683		9.14086	-0.03398
9.58829	-0.81147		9.58829	-0.48956		9.58829	-0.36386		9.58829	0.041951
10.1034	-1.07781		10.1034	-0.8712		10.1034	-0.2179		10.1034	0.011285
9.28578	0.148642		9.28578	0.529449		9.28578	-0.32445		9.28578	-0.05636
8.68056	1.72713		8.68056	1.24499		8.68056	0.346178		8.68056	0.135967
9.06443	0.371472		9.06443	0.027779		9.06443	0.377548		9.06443	-0.03386
9.25718	0.063977		9.25718	-0.13031		9.25718	-0.09267		9.25718	0.286952
7.77695	0.587527		7.77695	0.585991		7.77695	0.110721		7.77695	-0.10918
10.4966	-1.13231		10.4966	-0.90128		10.4966	-0.32726		10.4966	0.096236
8.68426	0.564479		8.68426	0.463619		8.68426	0.201624		8.68426	-0.10076
10.2726	0.615096		10.2726	0.913914		10.2726	-0.18738		10.2726	-0.11144
7.49251	0.702977		7.49251	0.607968		7.49251	0.169625		7.49251	-0.07462
8.44705	0.110912		8.44705	-0.18685		8.44705	0.297253		8.44705	0.000513
12.0827	-0.22704		12.0827	-0.43339		12.0827	0.284267		12.0827	-0.07791
9.25353	0.08926		9.25353	-0.04709		9.25353	0.102056		9.25353	0.034297
10.6584	-1.3704		10.6584	-1.13085		10.6584	-0.38272		10.6584	0.143173
9.48377	-0.35971		9.48377	-0.11066		9.48377	-0.19074		9.48377	-0.05831
11.7264	-1.49538		11.7264	-1.37974		11.7264	-0.3656		11.7264	0.249957
8.62062	-0.27189		8.62062	-0.45566		8.62062	0.148348		8.62062	0.035423
6.0098	1.74055		6.0098	1.03931		6.0098	0.594623		6.0098	0.10661
8.4169	0.53031		8.4169	0.336456		8.4169	0.16043		8.4169	0.033425
11.1608	-0.92096		11.1608	-0.54573		11.1608	-0.43511		11.1608	0.059879
10.0794	-0.53598		10.0794	-0.53201		10.0794	-0.06353		10.0794	0.059549
6.00605	1.20116		6.00605	1.10965		6.00605	-0.14678		6.00605	0.238288
10.7402	-1.1265		10.7402	-1.03717		10.7402	-0.19533		10.7402	0.105995
8.77606	0.160617		8.77606	0.366045		8.77606	-0.10794		8.77606	-0.09749
9.0712	0.767363		9.0712	0.313453		9.0712	0.409414		9.0712	0.044495
10.4229	0.054686		10.4229	-0.1445		10.4229	0.032645		10.4229	0.166544
12.0401	-0.13456		12.0401	-0.10813		12.0401	-0.05004		12.0401	0.023611
11.1814	-0.06464		11.1814	-0.05678		11.1814	-0.04101		11.1814	0.033152
8.33251	-0.1284		8.33251	-0.03802		8.33251	-0.06996		8.33251	-0.02041
8.49846	-0.08299		8.49846	-0.05587		8.49846	-0.03238		8.49846	0.005261
9.42783	-0.29837		9.42783	-0.20437		9.42783	-0.12869		9.42783	0.034686
9.13373	-0.64703		9.13373	-0.93788		9.13373	0.05871		9.13373	0.232141
9.23602	-0.90942		9.23602	-1.11869		9.23602	0.003764		9.23602	0.205504
11.4443	-0.83245		11.4443	-0.80839		11.4443	-0.12132		11.4443	0.097263
9.91861	0.175927		9.91861	0.16782		9.91861	0.021708		9.91861	-0.0136
8.43718	-0.0956		8.43718	0.002303		8.43718	-0.16159		8.43718	0.063679
6.44131	-0.12741		6.44131	-0.28637		6.44131	0.036286		6.44131	0.12267
11.3125	-0.26951		11.3125	-0.16566		11.3125	-0.17167		11.3125	0.067825
10.9852	-0.61359		10.9852	-0.62886		10.9852	-0.09069		10.9852	0.105953
11.294	-0.30684		11.294	-0.53616		11.294	0.019143		11.294	0.210169
9.30775	0.22583		9.30775	-0.26445		9.30775	0.341574		9.30775	0.148703
9.51104	-0.99332		9.51104	-0.94995		9.51104	-0.04242		9.51104	-0.00096
8.43266	-0.1997		8.43266	-0.53071		8.43266	0.119076		8.43266	0.211931
7.73486	-0.23712		7.73486	0.064865		7.73486	-0.27062		7.73486	-0.03136
10.1099	0.331363		10.1099	-0.19919		10.1099	0.486539		10.1099	0.044014
7.7307	-0.20209		7.7307	-0.28996		7.7307	0.021176		7.7307	0.066688
12.5577	-0.64228		12.5577	-0.71161		12.5577	-0.01027		12.5577	0.079595
10.4846	-0.56672		10.4846	-0.86057		10.4846	0.18451		10.4846	0.109336
10.4375	-1.00013		10.4375	-1.03661		10.4375	-0.08489		10.4375	0.121369
8.65065	1.18159		8.65065	1.06385		8.65065	0.119243		8.65065	-0.0015
8.27159	-0.03681		8.27159	-0.15685		8.27159	0.008314		8.27159	0.111726
9.20089	0.39783		9.20089	0.544706		9.20089	-0.0888		9.20089	-0.05807
10.538	-1.29331		10.538	-1.12044		10.538	-0.40948		10.538	0.2366
2.54321	0.967014		2.54321	0.348181		2.54321	0.360983		2.54321	0.25785
7.94653	-0.02212		7.94653	0.216759		7.94653	-0.21007		7.94653	-0.0288
7.51878	0.327668		7.51878	0.3754		7.51878	0.015263		7.51878	-0.063
8.20061	0.024334		8.20061	-0.06332		8.20061	0.084371		8.20061	0.003284
9.83669	-0.43594		9.83669	-0.52347		9.83669	-0.00129		9.83669	0.088816
9.73011	-0.17101		9.73011	-0.42944		9.73011	0.137538		9.73011	0.120896
5.98726	-0.01966		5.98726	0.216156		5.98726	-0.34644		5.98726	0.110617
10.7053	1.25109		10.7053	1.27273		10.7053	-0.08055		10.7053	0.05891
9.06711	-0.27239		9.06711	0.045758		9.06711	-0.34603		9.06711	0.027882
8.92018	-0.464		8.92018	-0.51262		8.92018	-0.08693		8.92018	0.135551
8.33232	-0.03359		8.33232	0.215214		8.33232	-0.30028		8.33232	0.051484
6.89898	2.43495		6.89898	3.09172		6.89898	-0.33108		6.89898	-0.32569
11.1448	0.100821		11.1448	0.128012		11.1448	0.037505		11.1448	-0.0647
9.88061	-0.23545		9.88061	0.022516		9.88061	-0.18775		9.88061	-0.07022
7.80624	1.02018		7.80624	0.612107		7.80624	0.427044		7.80624	-0.01897
13.068	-1.57089		13.068	-1.42425		13.068	-0.43087		13.068	0.284232
10.335	-0.4881		10.335	-0.9838		10.335	0.279431		10.335	0.216269
7.23749	-0.16061		7.23749	-0.15413		7.23749	-0.06349		7.23749	0.057004
8.79079	0.200195		8.79079	0.468897		8.79079	-0.19795		8.79079	-0.07075
7.66824	-0.27317		7.66824	-0.16137		7.66824	-0.0986		7.66824	-0.01319
5.99266	0.781101		5.99266	0.437533		5.99266	0.372188		5.99266	-0.02862
11.9502	-0.91082		11.9502	-0.73254		11.9502	-0.29511		11.9502	0.116839
9.96638	0.280623		9.96638	0.324138		9.96638	-0.00243		9.96638	-0.04109
6.54559	1.03071		6.54559	0.766085		6.54559	0.25322		6.54559	0.0114
8.46293	-0.56695		8.46293	-0.5638		8.46293	0.041426		8.46293	-0.04457
6.38968	0.844631		6.38968	0.053441		6.38968	0.324364		6.38968	0.466826
10.8808	0.634726		10.8808	-0.14956		10.8808	0.435225		10.8808	0.349058
10.2352	-0.19704		10.2352	-0.22805		10.2352	0.061602		10.2352	-0.0306
6.59306	-0.37001		6.59306	-0.03978		6.59306	-0.30613		6.59306	-0.02409
8.82443	0.04961		8.82443	0.278674		8.82443	-0.21829		8.82443	-0.01078
10.2578	1.75577		10.2578	0.281285		10.2578	1.25408		10.2578	0.220406
9.71526	0.215162		9.71526	0.111892		9.71526	0.123725		9.71526	-0.02046
9.09566	0.328235		9.09566	0.300419		9.09566	0.063565		9.09566	-0.03575
11.091	-0.19268		11.091	-0.36775		11.091	0.077456		11.091	0.097608
12.4724	-0.88245		12.4724	-0.81448		12.4724	-0.15175		12.4724	0.08378
9.57763	-0.00993		9.57763	-0.20431		9.57763	0.132822		9.57763	0.061553
13.3799	-1.46196		13.3799	-1.34142		13.3799	-0.39715		13.3799	0.276601
5.77795	-0.37435		5.77795	0.51418		5.77795	-0.77351		5.77795	-0.11502
9.6313	-1.17375		9.6313	-0.42799		9.6313	-0.72635		9.6313	-0.01941
9.53056	0.305141		9.53056	0.359877		9.53056	-0.10761		9.53056	0.052878
3.6417	-0.95697		3.6417	-0.32166		3.6417	-0.64114		3.6417	0.005827
11.0341	0.07488		11.0341	-0.36764		11.0341	0.372326		11.0341	0.070196
5.03632	1.20905		5.03632	0.347853		5.03632	0.642449		5.03632	0.218745
8.12947	0.164279		8.12947	-0.21962		8.12947	0.328768		8.12947	0.055127
9.92506	-0.35817		9.92506	-0.22373		9.92506	-0.19607		9.92506	0.061618
9.53015	-0.09342		9.53015	-0.21589		9.53015	0.120851		9.53015	0.001619
9.989	-0.22738		9.989	-0.1169		9.989	-0.01298		9.989	-0.09751
11.0221	-1.08866		11.0221	-0.9665		11.0221	-0.2373		11.0221	0.115133
8.6916	0.104708		8.6916	0.181749		8.6916	0.089681		8.6916	-0.16672
12.0372	-0.20695		12.0372	-0.14794		12.0372	-0.06268		12.0372	0.003665
9.67965	-0.11352		9.67965	-0.24528		9.67965	0.049998		9.67965	0.081758
8.96704	1.12191		8.96704	0.67971		8.96704	0.490489		8.96704	-0.04829
9.63253	0.221969		9.63253	0.445665		9.63253	-0.14124		9.63253	-0.08246
9.81757	-0.21525		9.81757	-0.14665		9.81757	0.013154		9.81757	-0.08175
2.46079	-0.16335		2.46079	-0.91892		2.46079	0.455219		2.46079	0.300347
12.2427	-0.55102		12.2427	-0.63124		12.2427	-0.022		12.2427	0.102223
7.80204	0.036506		7.80204	0.019712		7.80204	0.057479		7.80204	-0.04068
12.3345	-1.396		12.3345	-1.15988		12.3345	-0.36596		12.3345	0.129833
10.0161	-0.10406		10.0161	-0.22948		10.0161	0.138653		10.0161	-0.01323
9.45962	0.297105		9.45962	-0.27623		9.45962	0.431006		9.45962	0.142327
7.81753	2.66995		7.81753	1.4478		7.81753	0.957517		7.81753	0.264638
4.4691	-0.03602		4.4691	-0.33087		4.4691	0.01627		4.4691	0.278577
10.4225	-1.25699		10.4225	-1.07053		10.4225	-0.28456		10.4225	0.098107
12.197	-1.04586		12.197	-1.18669		12.197	0.006233		12.197	0.134601
9.72875	-0.32416		9.72875	-0.24622		9.72875	-0.13599		9.72875	0.058043
4.02365	2.45702		4.02365	2.83969		4.02365	0.185325		4.02365	-0.56799
10.0686	1.43769		10.0686	1.12692		10.0686	0.237897		10.0686	0.072869
5.79214	-0.02677		5.79214	0.372219		5.79214	-0.1953		5.79214	-0.20369
9.96771	0.409056		9.96771	-0.97817		9.96771	1.10487		9.96771	0.282353
9.52995	-0.43858		9.52995	-0.49034		9.52995	-0.01752		9.52995	0.069279
8.27913	0.682151		8.27913	1.09141		8.27913	-0.21751		8.27913	-0.19175
5.69567	3.52589		5.69567	1.94436		5.69567	1.79085		5.69567	-0.20931
8.14448	0.84994		8.14448	0.349122		8.14448	0.483903		8.14448	0.016914
8.34755	0.625744		8.34755	0.442825		8.34755	0.27237		8.34755	-0.08945
7.56188	-0.37016		7.56188	0.087373		7.56188	-0.38845		7.56188	-0.06909
9.41319	0.510848		9.41319	0.597611		9.41319	-0.00571		9.41319	-0.08105
9.69552	-0.4763		9.69552	-0.11734		9.69552	-0.31358		9.69552	-0.04539
10.4766	-1.0248		10.4766	-0.51453		10.4766	-0.53913		10.4766	0.028857
10.4477	0.332205		10.4477	0.397314		10.4477	0.063759		10.4477	-0.12887
8.72993	-0.15004		8.72993	-0.04761		8.72993	-0.17482		8.72993	0.072382
7.6906	0.348686		7.6906	0.67357		7.6906	-0.23765		7.6906	-0.08723
9.19764	-0.80422		9.19764	-0.57024		9.19764	-0.22362		9.19764	-0.01036
10.0778	-0.21804		10.0778	-0.30134		10.0778	0.074861		10.0778	0.00844
12.1317	-1.14053		12.1317	-0.82293		12.1317	-0.39787		12.1317	0.080269
11.1817	-0.23032		11.1817	-0.33175		11.1817	0.014369		11.1817	0.087055
8.91296	0.515526		8.91296	0.631		8.91296	-0.0369		8.91296	-0.07857
3.46979	0.57119		3.46979	0.736937		3.46979	-0.44819		3.46979	0.282447
3.38059	1.56791		3.38059	1.08426		3.38059	0.764226		3.38059	-0.28058
5.19985	1.53116		5.19985	0.772367		5.19985	0.438195		5.19985	0.320602
8.54636	0.093551		8.54636	-0.02775		8.54636	0.105885		8.54636	0.015415
7.53605	0.384695		7.53605	0.677751		7.53605	-0.27331		7.53605	-0.01975
14.1662	-1.65719		14.1662	-1.35763		14.1662	-0.52207		14.1662	0.222514
10.9848	-0.24795		10.9848	-0.11049		10.9848	-0.11172		10.9848	-0.02573
9.36458	0.230369		9.36458	0.218448		9.36458	0.092068		9.36458	-0.08015
9.13273	0.439504		9.13273	0.302133		9.13273	0.202892		9.13273	-0.06552
8.25369	-0.87698		8.25369	-0.42403		8.25369	-0.42401		8.25369	-0.02894
10.93	1.22376		10.93	2.0665		10.93	-0.48341		10.93	-0.35933
12.3303	0.96147		12.3303	0.904061		12.3303	0.084898		12.3303	-0.02749
4.65371	0.950452		4.65371	0.719925		4.65371	0.447306		4.65371	-0.21678
9.06779	-0.39411		9.06779	-0.34012		9.06779	-0.03522		9.06779	-0.01877
5.51205	-0.18034		5.51205	-0.49991		5.51205	0.337302		5.51205	-0.01773
3.26621	0.852238		3.26621	0.677845		3.26621	0.294521		3.26621	-0.12013
7.93896	0.988815		7.93896	0.769419		7.93896	0.316411		7.93896	-0.09702
7.92939	0.513615		7.92939	0.789899		7.92939	-0.23169		7.92939	-0.04459
8.48804	2.78194		8.48804	2.04737		8.48804	-0.02997		8.48804	0.764543
10.3709	3.4894		10.3709	3.35564		10.3709	-0.45514		10.3709	0.588908
5.60779	1.37299		5.60779	2.35003		5.60779	-1.8948		5.60779	0.917766
8.22511	1.24359		8.22511	0.887673		8.22511	0.108617		8.22511	0.2473
7.81851	0.924633		7.81851	0.825617		7.81851	0.099806		7.81851	-0.00079
2.51235	0.774879		2.51235	0.746269		2.51235	0.433974		2.51235	-0.40536
7.69292	1.65331		7.69292	1.41311		7.69292	0.341706		7.69292	-0.1015
7.63512	-0.9276		7.63512	-0.94741		7.63512	0.004178		7.63512	0.015635
4.6745	4.50506		4.6745	2.7069		4.6745	2.04689		4.6745	-0.24874
2.71584	1.29153		2.71584	1.10524		2.71584	-0.01282		2.71584	0.199108
10.3673	0.674589		10.3673	0.323964		10.3673	0.403102		10.3673	-0.05248
7.50013	1.34746		7.50013	0.070293		7.50013	1.20358		7.50013	0.073586
4.0511	3.95627		4.0511	1.5371		4.0511	2.39357		4.0511	0.025597
4.91668	2.8009		4.91668	2.3048		4.91668	0.666739		4.91668	-0.17065
4.21732	2.68311		4.21732	2.5329		4.21732	0.453841		4.21732	-0.30363
4.2646	0.889928		4.2646	0.538268		4.2646	0.351872		4.2646	-0.00021
9.74325	-0.41209		9.74325	-0.18194		9.74325	-0.30656		9.74325	0.076408
9.46189	0.33082		9.46189	0.000718		9.46189	0.26443		9.46189	0.065672
9.45304	-0.89592		9.45304	-1.41473		9.45304	0.16875		9.45304	0.350058
7.60706	0.345428		7.60706	0.215623		7.60706	0.169973		7.60706	-0.04017
13.407	-1.33085		13.407	-0.46864		13.407	-0.93568		13.407	0.073468
10.4152	-0.12931		10.4152	-0.1323		10.4152	0.009228		10.4152	-0.00624
7.90884	0.157977		7.90884	0.456479		7.90884	-0.28507		7.90884	-0.01343
6.77486	0.942219		6.77486	1.28618		6.77486	-0.25705		6.77486	-0.08692
4.96809	1.47669		4.96809	1.65806		4.96809	-0.05351		4.96809	-0.12786
8.36679	1.64497		8.36679	1.36444		8.36679	0.393467		8.36679	-0.11294
7.5229	0.270077		7.5229	0.14019		7.5229	0.051509		7.5229	0.078378
9.3884	-0.47936		9.3884	-0.50097		9.3884	-0.11412		9.3884	0.135729
12.8838	-0.91336		12.8838	-0.8575		12.8838	-0.16333		12.8838	0.107477
10.5206	-0.91051		10.5206	-0.61083		10.5206	-0.35898		10.5206	0.059297
8.3585	-0.03781		8.3585	-0.18863		8.3585	0.098537		8.3585	0.052276
9.3521	0.070858		9.3521	-0.20453		9.3521	0.116138		9.3521	0.159246
9.27757	-0.42044		9.27757	-0.12738		9.27757	-0.32301		9.27757	0.02995
6.14356	0.010903		6.14356	0.030409		6.14356	0.113977		6.14356	-0.13348
11.1193	-0.50996		11.1193	-0.40759		11.1193	-0.13664		11.1193	0.034278
7.1936	-0.00702		7.1936	0.127242		7.1936	-0.06446		7.1936	-0.06979
8.46333	-0.27345		8.46333	-0.22987		8.46333	-0.06826		8.46333	0.02467
12.4582	-1.16214		12.4582	-1.23344		12.4582	0.002668		12.4582	0.068632
9.63652	-0.33189		9.63652	-0.17737		9.63652	-0.1662		9.63652	0.011681
9.42323	-0.95385		9.42323	-0.69677		9.42323	-0.39926		9.42323	0.142182
9.61562	-0.3231		9.61562	-0.40048		9.61562	0.056303		9.61562	0.021074
3.68674	2.09788		3.68674	1.28119		3.68674	0.61871		3.68674	0.197988
7.99238	-0.56051		7.99238	0.182191		7.99238	-0.61763		7.99238	-0.12507
10.7509	0.077441		10.7509	-0.07099		10.7509	0.160325		10.7509	-0.0119
9.15552	0.922964		9.15552	1.09834		9.15552	-0.00271		9.15552	-0.17266
8.99118	-0.45581		8.99118	-0.70891		8.99118	0.139294		8.99118	0.113806
7.31343	0.792611		7.31343	0.81313		7.31343	-0.01824		7.31343	-0.00228
11.4205	-0.80017		11.4205	-0.77176		11.4205	-0.07379		11.4205	0.045378
8.95959	-0.05135		8.95959	-0.00927		8.95959	-0.20062		8.95959	0.158542
8.72872	-0.05365		8.72872	0.085365		8.72872	-0.12152		8.72872	-0.01749
7.57329	-0.23815		7.57329	-0.32967		7.57329	0.237369		7.57329	-0.14585
10.0526	-0.38519		10.0526	-0.32519		10.0526	-0.11512		10.0526	0.055129
9.42823	-0.25494		9.42823	-0.36152		9.42823	-0.06466		9.42823	0.17124
9.09048	0.579907		9.09048	0.434019		9.09048	0.163156		9.09048	-0.01727
9.08741	0.293612		9.08741	0.304062		9.08741	0.106039		9.08741	-0.11649
11.0622	0.488646		11.0622	0.202496		11.0622	0.286568		11.0622	-0.00042
2.37816	0.116825		2.37816	-0.36054		2.37816	0.40827		2.37816	0.069094
9.39661	-0.87855		9.39661	-0.74617		9.39661	-0.15275		9.39661	0.020371
7.07848	-0.35646		7.07848	0.072335		7.07848	-0.30164		7.07848	-0.12715
9.3651	-0.20512		9.3651	-0.18376		9.3651	-0.01231		9.3651	-0.00905
8.90972	0.234084		8.90972	0.120205		8.90972	0.041789		8.90972	0.07209
8.89833	0.672505		8.89833	-0.88634		8.89833	1.51536		8.89833	0.043494
7.86146	0.738242		7.86146	0.811332		7.86146	0.099788		7.86146	-0.17288
11.6577	-0.52994		11.6577	-0.39718		11.6577	-0.17514		11.6577	0.042374
11.249	-0.48796		11.249	-0.34588		11.249	-0.14066		11.249	-0.00142
4.44482	3.86055		4.44482	5.50412		4.44482	-1.22746		4.44482	-0.41611
6.18089	-0.30645		6.18089	-0.01081		6.18089	-0.26463		6.18089	-0.03101
10.7074	0.280733		10.7074	0.181201		10.7074	0.12699		10.7074	-0.02746
12.0031	-0.35293		12.0031	-0.52347		12.0031	0.037248		12.0031	0.1333
9.92708	-0.54438		9.92708	-0.46812		9.92708	-0.07715		9.92708	0.000897
11.349	-0.09872		11.349	-0.35125		11.349	0.151243		11.349	0.101288
2.47858	0.02318		2.47858	0.740004		2.47858	-0.38262		2.47858	-0.3342
9.41726	0.092553		9.41726	-0.04196		9.41726	0.14568		9.41726	-0.01117
10.2411	0.130025		10.2411	0.422428		10.2411	-0.17295		10.2411	-0.11945
8.92893	-0.13013		8.92893	0.006161		8.92893	-0.15844		8.92893	0.022153
12.1581	-0.71273		12.1581	-0.7882		12.1581	0.005183		12.1581	0.070291
6.11125	0.386952		6.11125	0.373479		6.11125	-0.06576		6.11125	0.079235
8.0553	-0.43619		8.0553	-0.26875		8.0553	-0.15289		8.0553	-0.01455
2.98143	1.64704		2.98143	2.00537		2.98143	0.237426		2.98143	-0.59576
8.22067	0.364911		8.22067	0.167751		8.22067	0.138882		8.22067	0.058278
9.53889	1.10904		9.53889	0.770471		9.53889	0.276908		9.53889	0.061662
9.82619	-0.26106		9.82619	-0.18781		9.82619	-0.05078		9.82619	-0.02247
13.4495	-1.24094		13.4495	-1.02568		13.4495	-0.42478		13.4495	0.209515
4.65933	-0.59029		4.65933	-0.09278		4.65933	-0.49535		4.65933	-0.00215
7.3879	1.63188		7.3879	1.70935		7.3879	0.174442		7.3879	-0.25192
9.42922	1.26458		9.42922	1.31213		9.42922	0.150052		9.42922	-0.1976
9.94478	-0.32669		9.94478	-0.40795		9.94478	0.088601		9.94478	-0.00734
8.38648	0.549009		8.38648	0.291111		8.38648	0.202734		8.38648	0.055164
6.1542	1.9217		6.1542	1.97826		6.1542	-0.53578		6.1542	0.479219
4.5881	2.21325		4.5881	1.41882		4.5881	0.903554		4.5881	-0.10912
9.42434	-0.05232		9.42434	0.093923		9.42434	-0.15132		9.42434	0.005076
8.26405	1.74782		8.26405	1.20818		8.26405	0.559503		8.26405	-0.01986
7.75558	0.830805		7.75558	0.364079		7.75558	0.428735		7.75558	0.037992
9.93233	1.28004		9.93233	0.408646		9.93233	0.802472		9.93233	0.068917
4.33237	2.18765		4.33237	1.10881		4.33237	1.08331		4.33237	-0.00447
8.62862	0.121128		8.62862	0.167766		8.62862	-0.0251		8.62862	-0.02153
6.43484	0.008173		6.43484	0.365853		6.43484	-0.25684		6.43484	-0.10084
7.36329	0.016933		7.36329	0.121076		7.36329	-0.12724		7.36329	0.023095
12.0746	-0.63934		12.0746	-0.55076		12.0746	-0.14043		12.0746	0.051857
9.43485	-1.06509		9.43485	-0.85976		9.43485	-0.2885		9.43485	0.083164
10.0525	-1.00871		10.0525	-1.1227		10.0525	-0.04803		10.0525	0.162014
4.69965	5.07602		4.69965	2.21368		4.69965	2.77175		4.69965	0.090594
9.49982	-0.26078		9.49982	-0.40956		9.49982	0.044207		9.49982	0.104567
4.53911	-0.04607		4.53911	-0.43937		4.53911	0.273167		4.53911	0.12013
10.9207	0.27226		10.9207	0.197494		10.9207	0.006858		10.9207	0.067907
8.29336	1.18074		8.29336	0.546722		8.29336	0.463953		8.29336	0.170063
5.60246	0.663753		5.60246	0.35069		5.60246	0.23555		5.60246	0.077513
9.244	0.324993		9.244	0.411999		9.244	-0.05956		9.244	-0.02744
9.68248	0.966038		9.68248	0.508219		9.68248	0.445673		9.68248	0.012146
7.69105	0.231384		7.69105	-0.48986		7.69105	0.700051		7.69105	0.021189
9.6921	-0.06554		9.6921	-0.10106		9.6921	-0.00756		9.6921	0.043078
9.20867	0.038473		9.20867	0.16732		9.20867	-0.12037		9.20867	-0.00847
8.41703	-0.40359		8.41703	-0.40499		8.41703	-0.01002		8.41703	0.011413
6.06776	1.84581		6.06776	-1.06057		6.06776	2.4951		6.06776	0.411281
9.88829	0.401189		9.88829	-0.47999		9.88829	0.764497		9.88829	0.11668
8.73742	4.12031		8.73742	3.43254		8.73742	0.994335		8.73742	-0.30656
8.95418	-0.6292		8.95418	-0.48493		8.95418	-0.19233		8.95418	0.048051
7.39404	0.816778		7.39404	0.537575		7.39404	0.219521		7.39404	0.059681
8.35152	-0.35493		8.35152	0.025332		8.35152	-0.35616		8.35152	-0.0241
1.91199	-0.26872		1.91199	0.584477		1.91199	-0.88077		1.91199	0.027582
9.97698	-0.31107		9.97698	-0.09046		9.97698	-0.21916		9.97698	-0.00145
10.8424	-0.33769		10.8424	-0.25063		10.8424	-0.09281		10.8424	0.005747
11.5861	-1.32904		11.5861	-1.14548		11.5861	-0.3268		11.5861	0.143238
13.1424	-2.16423		13.1424	-1.86265		13.1424	-0.58821		13.1424	0.286633
5.57101	1.66305		5.57101	2.56749		5.57101	-0.73613		5.57101	-0.1683
9.63219	0.007153		9.63219	-0.1465		9.63219	0.11376		9.63219	0.039894
8.48903	0.275424		8.48903	0.143493		8.48903	0.099174		8.48903	0.032757
8.06314	-0.06903		8.06314	0.020431		8.06314	-0.11498		8.06314	0.025512
9.11663	-0.32593		9.11663	-0.27283		9.11663	-0.10391		9.11663	0.050813
9.30623	0.60328		9.30623	0.557153		9.30623	0.066768		9.30623	-0.02064
10.5948	-0.20697		10.5948	-0.26653		10.5948	0.074119		10.5948	-0.01456
9.82038	-0.69061		9.82038	-0.68277		9.82038	-0.03335		9.82038	0.025504
11.934	-0.67276		11.934	-0.49825		11.934	-0.1864		11.934	0.011886
8.0803	0.518814		8.0803	0.398153		8.0803	0.150328		8.0803	-0.02967
13.6507	-1.45831		13.6507	-1.21727		13.6507	-0.43886		13.6507	0.197829
8.22429	0.184373		8.22429	0.666126		8.22429	-0.48556		8.22429	0.003806
9.93115	0.307317		9.93115	0.415702		9.93115	0.001139		9.93115	-0.10952
2.59601	0.906822		2.59601	0.012177		2.59601	0.812063		2.59601	0.082582
9.09073	0.506555		9.09073	0.844371		9.09073	-0.17849		9.09073	-0.15933
9.40726	-0.15897		9.40726	0.067191		9.40726	-0.22285		9.40726	-0.00331
9.04241	-0.44892		9.04241	-0.12837		9.04241	-0.30347		9.04241	-0.01708
7.11139	0.590872		7.11139	0.42034		7.11139	0.173517		7.11139	-0.00298
7.84352	0.262363		7.84352	0.196827		7.84352	0.138046		7.84352	-0.07251
9.29471	0.380773		9.29471	-0.04196		9.29471	0.415127		9.29471	0.00761
7.87736	0.948064		7.87736	0.492566		7.87736	0.303182		7.87736	0.152316
8.78323	0.704849		8.78323	0.546442		8.78323	0.107406		8.78323	0.051001
14.6847	-1.65461		14.6847	-1.32311		14.6847	-0.54039		14.6847	0.208893
4.38777	-1.12887		4.38777	-1.76704		4.38777	0.236385		4.38777	0.401785
10.4178	-0.28034		10.4178	-0.36602		10.4178	0.021751		10.4178	0.063924
6.26766	5.43586		6.26766	4.00492		6.26766	1.61888		6.26766	-0.18793
11.3524	-1.15747		11.3524	-1.10534		11.3524	-0.15394		11.3524	0.101809
9.05168	0.077693		9.05168	-0.1438		9.05168	0.150257		9.05168	0.071239
7.39528	1.42977		7.39528	0.209978		7.39528	0.629126		7.39528	0.590668
10.7562	0.160863		10.7562	0.46655		10.7562	-0.23262		10.7562	-0.07307
9.51924	-0.90535		9.51924	-0.67324		9.51924	-0.31047		9.51924	0.078357
9.87247	0.209481		9.87247	-0.05787		9.87247	0.237598		9.87247	0.029758
8.33225	-0.20155		8.33225	-0.19416		8.33225	-0.02626		8.33225	0.01887
9.75631	-0.70663		9.75631	-0.53566		9.75631	-0.18914		9.75631	0.018169
10.5165	-0.47877		10.5165	-0.66915		10.5165	0.107271		10.5165	0.083109
9.38391	0.093535		9.38391	0.176282		9.38391	-0.09519		9.38391	0.01244
7.6284	-0.13227		7.6284	-0.02615		7.6284	-0.02914		7.6284	-0.07697
9.09183	-0.40572		9.09183	-0.1389		9.09183	-0.206		9.09183	-0.06082
10.0991	-0.17191		10.0991	-0.20808		10.0991	-0.02611		10.0991	0.06228
12.3209	-1.04537		12.3209	-0.9094		12.3209	-0.24581		12.3209	0.109848
7.59891	1.95945		7.59891	1.69604		7.59891	0.425113		7.59891	-0.1617
14.1585	-1.2063		14.1585	-1.19354		14.1585	-0.22593		14.1585	0.213175
4.56295	-1.05636		4.56295	-1.49058		4.56295	0.417021		4.56295	0.017198
8.09758	-1.61405		8.09758	-1.13847		8.09758	-0.55287		8.09758	0.077287
9.90796	-0.40902		9.90796	-0.33836		9.90796	-0.10243		9.90796	0.031771
10.3742	-1.29106		10.3742	-1.04657		10.3742	-0.33918		10.3742	0.094698
8.33055	0.377732		8.33055	0.182705		8.33055	0.229715		8.33055	-0.03469
10.669	-0.90463		10.669	-0.79054		10.669	-0.1928		10.669	0.078705
7.19025	1.62738		7.19025	0.86567		7.19025	0.704809		7.19025	0.056897
9.48162	-0.03754		9.48162	-0.08203		9.48162	0.006202		9.48162	0.038282
9.95335	-0.33666		9.95335	-0.17551		9.95335	-0.17381		9.95335	0.012654
9.30909	0.185421		9.30909	0.486457		9.30909	-0.24079		9.30909	-0.06025
10.6878	-1.04609		10.6878	-0.69707		10.6878	-0.36078		10.6878	0.011758
8.73407	0.15839		8.73407	0.146824		8.73407	0.027526		8.73407	-0.01596
8.11135	0.388278		8.11135	0.466965		8.11135	0.005716		8.11135	-0.0844
5.82479	1.52377		5.82479	0.885932		5.82479	0.725264		5.82479	-0.08742
8.93583	0.841649		8.93583	0.427013		8.93583	0.481976		8.93583	-0.06734
9.98787	-0.11998		9.98787	-0.06493		9.98787	-0.07928		9.98787	0.024225
8.00658	0.263843		8.00658	0.097977		8.00658	0.082816		8.00658	0.083049
9.53	-0.50379		9.53	-0.37924		9.53	-0.13827		9.53	0.013719
8.61068	-0.92263		8.61068	-0.61919		8.61068	-0.2731		8.61068	-0.03033
8.96125	-0.59139		8.96125	-0.25095		8.96125	-0.35713		8.96125	0.016687
5.77284	2.90134		5.77284	3.31941		5.77284	-0.12715		5.77284	-0.29092
8.25172	-0.26222		8.25172	-0.22084		8.25172	-0.07013		8.25172	0.028755
7.6967	0.021479		7.6967	0.220318		7.6967	-0.23644		7.6967	0.0376
11.5735	-0.66606		11.5735	-1.02043		11.5735	0.174183		11.5735	0.180183
10.6024	-0.5342		10.6024	-0.20042		10.6024	-0.32582		10.6024	-0.00796
13.5527	-1.5742		13.5527	-1.31646		13.5527	-0.41884		13.5527	0.161098
7.2707	-0.37915		7.2707	-0.18236		7.2707	-0.13935		7.2707	-0.05744
9.86275	0.468863		9.86275	0.411158		9.86275	0.070749		9.86275	-0.01304
5.32583	0.46949		5.32583	1.33356		5.32583	-0.81562		5.32583	-0.04845
9.5721	0.146541		9.5721	0.432867		9.5721	-0.23253		9.5721	-0.0538
8.32526	-0.90909		8.32526	-0.71248		8.32526	-0.33012		8.32526	0.133521
2.77555	0.845586		2.77555	0.814363		2.77555	-0.16577		2.77555	0.196992
9.69643	-0.79746		9.69643	-0.58469		9.69643	-0.28334		9.69643	0.070574
9.48029	-0.12644		9.48029	-0.03288		9.48029	-0.09315		9.48029	-0.0004
9.09793	-0.00251		9.09793	-0.04488		9.09793	0.076596		9.09793	-0.03422
9.29293	-0.31562		9.29293	-0.23657		9.29293	-0.09685		9.29293	0.017803
8.25452	-0.09439		8.25452	0.000808		8.25452	-0.01359		8.25452	-0.08161
7.90016	0.411426		7.90016	0.29079		7.90016	0.098526		7.90016	0.02211
10.9253	0.270344		10.9253	1.52952		10.9253	-1.10847		10.9253	-0.1507
7.93144	-0.15339		7.93144	-0.06723		7.93144	-0.0916		7.93144	0.005438
8.67504	-0.22661		8.67504	0.016035		8.67504	-0.20796		8.67504	-0.03469
7.85462	1.17998		7.85462	0.465918		7.85462	0.470065		7.85462	0.244
9.04041	-0.17228		9.04041	-0.31545		9.04041	0.053151		9.04041	0.090016
7.07465	0.201878		7.07465	0.392497		7.07465	-0.05987		7.07465	-0.13074
9.94255	0.095502		9.94255	-0.03207		9.94255	0.107799		9.94255	0.019771
11.9635	-1.00359		11.9635	-1.73384		11.9635	0.588238		11.9635	0.14201
10.123	-0.68116		10.123	-0.65619		10.123	-0.12939		10.123	0.10443
8.09414	1.1236		8.09414	0.770673		8.09414	0.297886		8.09414	0.055039
4.07733	2.03733		4.07733	1.55328		4.07733	0.406456		4.07733	0.07759
5.87019	0.307583		5.87019	0.19219		5.87019	0.037984		5.87019	0.077409
8.5687	-0.70848		8.5687	-0.67244		8.5687	-0.08563		8.5687	0.049595
10.4868	-0.39276		10.4868	-0.2622		10.4868	-0.1367		10.4868	0.006143
11.1583	-0.44054		11.1583	-0.34958		11.1583	-0.15696		11.1583	0.066006
8.116	0.641049		8.116	0.637408		8.116	0.01581		8.116	-0.01217
7.90199	1.39658		7.90199	0.961434		7.90199	0.486436		7.90199	-0.05129
8.9406	-0.13486		8.9406	-0.07425		8.9406	-0.06357		8.9406	0.002958
9.8859	-0.64549		9.8859	-0.5542		9.8859	-0.10969		9.8859	0.018399
8.01149	-0.37276		8.01149	-0.34662		8.01149	-0.1354		8.01149	0.109259
10.0948	-0.69953		10.0948	-0.38321		10.0948	-0.36053		10.0948	0.04421
9.32852	-0.55372		9.32852	0.200919		9.32852	-0.82586		9.32852	0.071218
9.82996	1.2229		9.82996	0.394087		9.82996	0.837658		9.82996	-0.00884
10.7574	1.48036		10.7574	1.37119		10.7574	0.121289		10.7574	-0.01212
10.0694	0.91173		10.0694	0.820832		10.0694	0.174824		10.0694	-0.08393
9.37735	-0.22762		9.37735	-0.07874		9.37735	0.041025		9.37735	-0.18991
3.25975	2.26468		3.25975	1.52647		3.25975	0.865647		3.25975	-0.12743
13.1613	-1.65787		13.1613	-1.35417		13.1613	-0.52764		13.1613	0.223933
13.2813	-1.48045		13.2813	-1.32954		13.2813	-0.38476		13.2813	0.233853
9.37865	-0.51117		9.37865	-1.16839		9.37865	0.37652		9.37865	0.280699
10.6306	-1.20502		10.6306	-1.02675		10.6306	-0.13513		10.6306	-0.04314
10.7773	-0.42131		10.7773	-0.34818		10.7773	-0.12007		10.7773	0.046949
11.9184	0.052575		11.9184	-0.25425		11.9184	0.185109		11.9184	0.121713
8.19506	-0.16633		8.19506	-0.1027		8.19506	-0.01864		8.19506	-0.04499
9.86077	-0.38673		9.86077	-0.20958		9.86077	-0.13488		9.86077	-0.04226
12.2365	-0.17898		12.2365	-0.24737		12.2365	0.030491		12.2365	0.037901
9.92094	0.356158		9.92094	0.33826		9.92094	0.063295		9.92094	-0.0454
9.72859	-0.5324		9.72859	-0.45918		9.72859	-0.17106		9.72859	0.097837
9.9711	-0.61962		9.9711	-0.4401		9.9711	-0.20709		9.9711	0.02757
7.37417	0.321436		7.37417	0.033109		7.37417	0.336962		7.37417	-0.04863
8.50296	-0.02371		8.50296	-0.19998		8.50296	0.15437		8.50296	0.021899
9.67871	-0.86		9.67871	-0.69584		9.67871	-0.24583		9.67871	0.081669
3.80267	2.66602		3.80267	1.11424		3.80267	1.58337		3.80267	-0.03159
10.6873	-0.48976		10.6873	-0.48683		10.6873	-0.08555		10.6873	0.082613
9.97619	-0.03524		9.97619	0.024014		9.97619	-0.05544		9.97619	-0.00382
12.2656	-0.34639		12.2656	-0.19999		12.2656	-0.24086		12.2656	0.094459
11.1336	-0.14183		11.1336	-0.21714		11.1336	0.004531		11.1336	0.070784
7.54343	1.41213		7.54343	1.04727		7.54343	0.341736		7.54343	0.023131
11.0097	-0.10451		11.0097	-0.32135		11.0097	0.152202		11.0097	0.064638
15.5137	-1.22889		15.5137	-1.26942		15.5137	-0.01396		15.5137	0.054483
2.65177	0.630288		2.65177	0.802334		2.65177	-0.09922		2.65177	-0.07283
10.3519	0.710405		10.3519	1.11467		10.3519	-0.33668		10.3519	-0.06758
8.61634	-0.40997		8.61634	-0.39511		8.61634	-0.05224		8.61634	0.037382
7.97558	-0.46101		7.97558	-0.19118		7.97558	-0.26186		7.97558	-0.00797
8.68739	0.27432		8.68739	0.269203		8.68739	0.092307		8.68739	-0.08719
8.57015	-0.15253		8.57015	-0.34264		8.57015	0.106009		8.57015	0.084108
9.97696	-0.59921		9.97696	-0.45432		9.97696	-0.23597		9.97696	0.091078
9.42515	-1.17003		9.42515	-0.92413		9.42515	-0.31637		9.42515	0.070463
8.58507	0.123036		8.58507	0.127942		8.58507	0.003654		8.58507	-0.00856
8.98768	0.023434		8.98768	-0.14622		8.98768	0.145286		8.98768	0.024371
7.99954	-0.69854		7.99954	-0.30864		7.99954	-0.36129		7.99954	-0.02861
9.86146	-0.46881		9.86146	-0.38852		9.86146	-0.11141		9.86146	0.031117
6.63672	-0.23899		6.63672	0.272355		6.63672	-0.44745		6.63672	-0.06389
9.77634	-0.29618		9.77634	-0.36065		9.77634	0.008606		9.77634	0.055864
8.81976	1.63552		8.81976	1.61996		8.81976	0.075307		8.81976	-0.05975
9.9996	-0.32604		9.9996	-0.1002		9.9996	-0.18321		9.9996	-0.04264
8.39502	0.024259		8.39502	0.414426		8.39502	-0.37046		8.39502	-0.0197
6.98053	0.335605		6.98053	0.618088		6.98053	-0.32533		6.98053	0.042851
8.84802	-0.42604		8.84802	-0.40695		8.84802	-0.02098		8.84802	0.001891
9.26298	0.462768		9.26298	0.354418		9.26298	0.152065		9.26298	-0.04371
10.6048	1.08444		10.6048	0.730641		10.6048	0.423679		10.6048	-0.06988
7.22848	0.027269		7.22848	0.509739		7.22848	-0.32478		7.22848	-0.15769
5.91639	0.112626		5.91639	0.231274		5.91639	-0.05683		5.91639	-0.06182
9.62497	-0.68583		9.62497	-0.42362		9.62497	-0.32549		9.62497	0.063275
2.57021	0.502789		2.57021	0.628558		2.57021	0.052888		2.57021	-0.17866
9.28992	0.91882		9.28992	0.825541		9.28992	0.167073		9.28992	-0.07379
10.6541	-0.69427		10.6541	-0.85692		10.6541	-0.05562		10.6541	0.218276
7.9261	0.028795		7.9261	0.06226		7.9261	-0.0142		7.9261	-0.01927
8.07023	1.89771		8.07023	0.804842		8.07023	1.06434		8.07023	0.02853
9.3818	-0.13853		9.3818	-0.28502		9.3818	-0.03593		9.3818	0.182419
4.97665	-0.09666		4.97665	0.010456		4.97665	0.035934		4.97665	-0.14305
10.8513	0.269032		10.8513	-0.0156		10.8513	0.23069		10.8513	0.053942
13.3472	-1.1747		13.3472	-1.04048		13.3472	-0.33286		13.3472	0.198635
8.76663	1.37734		8.76663	0.50772		8.76663	0.946618		8.76663	-0.077
12.0242	1.95618		12.0242	0.994286		12.0242	0.908951		12.0242	0.052944
8.62316	0.11906		8.62316	0.326559		8.62316	-0.18636		8.62316	-0.02114
8.39777	-0.24903		8.39777	-0.18652		8.39777	-0.12981		8.39777	0.067297
7.50556	-0.00019		7.50556	-0.21662		7.50556	0.129477		7.50556	0.086953
8.69253	0.01473		8.69253	0.250374		8.69253	-0.0919		8.69253	-0.14374
10.9092	2.84126		10.9092	2.3117		10.9092	0.611987		10.9092	-0.08242
9.29747	-0.47928		9.29747	-0.30036		9.29747	-0.18332		9.29747	0.004404
13.1718	-1.65454		13.1718	-1.42231		13.1718	-0.47928		13.1718	0.247046
6.79443	-0.43789		6.79443	0.860214		6.79443	-1.07899		6.79443	-0.21911
7.76115	-0.4861		7.76115	-0.11736		7.76115	-0.27767		7.76115	-0.09107
10.7156	-0.4481		10.7156	-0.19432		10.7156	-0.35083		10.7156	0.09704
8.73655	-0.72403		8.73655	-0.57496		8.73655	-0.18869		8.73655	0.039625
11.6048	1.68014		11.6048	0.781718		11.6048	0.846026		11.6048	0.052397
8.39109	1.14255		8.39109	0.360692		8.39109	0.814995		8.39109	-0.03313
4.10952	1.87316		4.10952	1.88012		4.10952	0.222525		4.10952	-0.22949
8.62104	1.17421		8.62104	0.816161		8.62104	0.463198		8.62104	-0.10515
8.89054	-1.31176		8.89054	-0.7756		8.89054	-0.54795		8.89054	0.011782
8.22346	0.234954		8.22346	0.056973		8.22346	0.158789		8.22346	0.019192
7.12522	4.75406		7.12522	2.24319		7.12522	2.45996		7.12522	0.050913
6.54904	0.021596		6.54904	-0.08272		6.54904	0.180053		6.54904	-0.07574
3.0343	1.17928		3.0343	1.27165		3.0343	-0.03145		3.0343	-0.06092
8.7975	0.558567		8.7975	0.709191		8.7975	0.011415		8.7975	-0.16204
9.2995	-0.04156		9.2995	-0.07109		9.2995	0.051073		9.2995	-0.02154
9.12709	0.464627		9.12709	0.472399		9.12709	-0.02907		9.12709	0.021298
8.193	0.478966		8.193	-0.08978		8.193	0.651352		8.193	-0.0826
5.92504	0.745935		5.92504	-0.04411		5.92504	0.603504		5.92504	0.186537
5.79203	2.27717		5.79203	-2.1968		5.79203	4.18464		5.79203	0.289333
6.07681	1.12568		6.07681	0.73046		6.07681	0.630873		6.07681	-0.23565
10.9749	-0.95406		10.9749	-0.76226		10.9749	-0.23739		10.9749	0.045587
11.1682	-0.0236		11.1682	0.826403		11.1682	-0.68984		11.1682	-0.16017
9.44187	-0.13216		9.44187	-0.04209		9.44187	-0.05635		9.44187	-0.03372
8.46239	0.393558		8.46239	0.263882		8.46239	0.039029		8.46239	0.090648
7.86434	0.0966		7.86434	-0.00311		7.86434	0.071962		7.86434	0.027747
4.90377	4.62816		4.90377	3.10296		4.90377	1.34295		4.90377	0.182246
12.2733	-0.20591		12.2733	-0.5416		12.2733	0.244833		12.2733	0.090852
12.2782	-1.26794		12.2782	-1.23601		12.2782	-0.04808		12.2782	0.01615
7.43993	0.126986		7.43993	0.339512		7.43993	-0.13509		7.43993	-0.07743
8.63448	-0.57936		8.63448	-0.55583		8.63448	-0.16157		8.63448	0.138047
3.68703	0.253991		3.68703	0.407778		3.68703	0.190502		3.68703	-0.34429
8.9258	-0.06145		8.9258	0.361999		8.9258	-0.47845		8.9258	0.054995
4.01022	3.38437		4.01022	1.77388		4.01022	1.78713		4.01022	-0.17664
6.44044	1.87549		6.44044	2.51531		6.44044	-0.42591		6.44044	-0.21392
8.5176	-0.04794		8.5176	-0.0245		8.5176	0.11168		8.5176	-0.13512
8.86537	1.84898		8.86537	2.16921		8.86537	-0.06059		8.86537	-0.25965
8.86903	-0.65094		8.86903	-0.30902		8.86903	-0.27724		8.86903	-0.06468
9.5719	0.359831		9.5719	0.152983		9.5719	0.184607		9.5719	0.022241
5.68111	0.346856		5.68111	0.324636		5.68111	-0.07165		5.68111	0.093865
7.64225	-1.1864		7.64225	-0.73168		7.64225	-0.49852		7.64225	0.043807
6.62016	-0.23097		6.62016	0.041577		6.62016	-0.21579		6.62016	-0.05676
7.84054	-0.45291		7.84054	-0.02977		7.84054	-0.46662		7.84054	0.043487
9.03673	0.037251		9.03673	0.171955		9.03673	-0.06618		9.03673	-0.06853
9.32866	-0.52296		9.32866	-0.60156		9.32866	0.093563		9.32866	-0.01496
9.19182	-0.3376		9.19182	-0.0993		9.19182	-0.12228		9.19182	-0.11602
9.11034	0.458882		9.11034	0.282834		9.11034	0.152756		9.11034	0.023292
8.95314	-0.7261		8.95314	-0.52175		8.95314	-0.28097		8.95314	0.076626
9.71182	-0.77257		9.71182	-0.62483		9.71182	-0.20753		9.71182	0.059789
11.1834	-0.53164		11.1834	-0.64171		11.1834	0.052924		11.1834	0.057144
8.84595	-0.24146		8.84595	-0.06432		8.84595	-0.14712		8.84595	-0.03002
13.0351	-1.34085		13.0351	-1.13429		13.0351	-0.37805		13.0351	0.171487
11.9937	-0.82612		11.9937	-0.79481		11.9937	-0.03066		11.9937	-0.00065
4.99479	4.92378		4.99479	2.33842		4.99479	2.22877		4.99479	0.356595
7.90466	2.01296		7.90466	1.66972		7.90466	0.431977		7.90466	-0.08874
10.1403	0.037426		10.1403	-0.03949		10.1403	0.00575		10.1403	0.07117
10.967	-1.03468		10.967	-0.59445		10.967	-0.45455		10.967	0.01432
8.00856	-0.27974		8.00856	-0.1901		8.00856	-0.08947		8.00856	-0.00017
9.68865	1.24642		9.68865	0.775817		9.68865	0.479538		9.68865	-0.00894
9.22143	-0.64534		9.22143	-0.72127		9.22143	-0.00416		9.22143	0.080087
12.9449	-1.35825		12.9449	-1.15237		12.9449	-0.32209		12.9449	0.116203
9.1366	-0.37721		9.1366	-0.67216		9.1366	0.153589		9.1366	0.141366
6.94912	0.536409		6.94912	0.337445		6.94912	0.21482		6.94912	-0.01586
10.5967	0.405201		10.5967	-0.02223		10.5967	0.32245		10.5967	0.104978
9.56116	-0.14906		9.56116	0.233032		9.56116	-0.30633		9.56116	-0.07576
8.67702	-0.1919		8.67702	0.034232		8.67702	-0.14536		8.67702	-0.08077
9.75638	-0.07414		9.75638	0.15365		9.75638	-0.13527		9.75638	-0.09253
8.33737	0.083626		8.33737	0.149271		8.33737	-0.06863		8.33737	0.002987
8.70341	1.09242		8.70341	0.601745		8.70341	0.530039		8.70341	-0.03936
12.3255	-1.13294		12.3255	-1.00723		12.3255	-0.30371		12.3255	0.177997
8.0043	0.046834		8.0043	0.134783		8.0043	-0.10559		8.0043	0.017645
9.30217	-0.60474		9.30217	-0.81977		9.30217	-0.05431		9.30217	0.269342
11.6841	-0.56827		11.6841	-0.78035		11.6841	0.069015		11.6841	0.143063
2.65192	0.936277		2.65192	-0.04347		2.65192	0.924493		2.65192	0.055259
9.91535	-0.68946		9.91535	-0.98108		9.91535	0.408051		9.91535	-0.11643
6.80394	-1.25129		6.80394	-0.68979		6.80394	-0.47772		6.80394	-0.08378
8.10507	1.32281		8.10507	1.31682		8.10507	0.185122		8.10507	-0.17914
5.75142	3.75011		5.75142	3.63085		5.75142	0.074538		5.75142	0.044723
9.14051	0.247902		9.14051	0.364991		9.14051	-0.07699		9.14051	-0.0401
7.80405	0.606339		7.80405	0.59844		7.80405	0.087865		7.80405	-0.07997
8.37297	-0.15028		8.37297	0.054757		8.37297	-0.16571		8.37297	-0.03933
2.59315	0.324985		2.59315	0.544004		2.59315	-0.32795		2.59315	0.108934
11.8037	-0.94528		11.8037	-0.66633		11.8037	-0.29955		11.8037	0.020596
9.0524	-0.38369		9.0524	-0.35968		9.0524	-0.06288		9.0524	0.03887
13.4044	-1.43505		13.4044	-1.38522		13.4044	-0.3108		13.4044	0.260965
10.3596	-0.64055		10.3596	-0.38028		10.3596	-0.26513		10.3596	0.004849
7.8698	-0.21395		7.8698	-0.00396		7.8698	-0.24712		7.8698	0.037129
7.4467	1.50927		7.4467	0.953234		7.4467	0.742444		7.4467	-0.18641
3.51541	0.78826		3.51541	0.075671		3.51541	0.682951		3.51541	0.029638
8.08393	-0.18086		8.08393	0.184624		8.08393	-0.25443		8.08393	-0.11106
4.61346	1.76698		4.61346	0.964572		4.61346	0.463203		4.61346	0.339202
9.82498	-1.46523		9.82498	-1.39553		9.82498	-0.20907		9.82498	0.139374
12.6203	-1.01847		12.6203	-0.67668		12.6203	-0.50783		12.6203	0.166037
9.94011	0.105698		9.94011	0.065544		9.94011	0.075548		9.94011	-0.03539
6.15315	0.04989		6.15315	-0.1146		6.15315	0.277963		6.15315	-0.11347
8.07928	0.981965		8.07928	0.840792		8.07928	0.226663		8.07928	-0.08549
10.4867	-1.1305		10.4867	-1.14355		10.4867	-0.15093		10.4867	0.163982
7.72367	0.083725		7.72367	-0.32831		7.72367	0.362176		7.72367	0.04986
10.1643	0.116497		10.1643	0.596386		10.1643	-0.33166		10.1643	-0.14823
5.63868	0.871518		5.63868	0.854585		5.63868	-0.01912		5.63868	0.036052
10.7662	0.002561		10.7662	-0.17395		10.7662	0.07554		10.7662	0.100971
7.23067	0.884116		7.23067	0.589366		7.23067	0.25471		7.23067	0.04004
9.24907	0.004485		9.24907	0.074791		9.24907	-0.07383		9.24907	0.003525
11.2713	-0.22039		11.2713	-0.29843		11.2713	-0.04961		11.2713	0.127647
10.0976	0.321596		10.0976	0.114626		10.0976	0.197638		10.0976	0.009333
9.46218	0.498972		9.46218	0.233471		9.46218	0.269015		9.46218	-0.00351
10.3944	3.38436		10.3944	0.363713		10.3944	2.67936		10.3944	0.34129
9.05567	-0.02196		9.05567	0.035416		9.05567	0.0072		9.05567	-0.06458
9.11391	0.456646		9.11391	0.488409		9.11391	0.10578		9.11391	-0.13754
9.7626	2.01976		9.7626	1.59098		9.7626	-0.14215		9.7626	0.570927
9.74686	0.974807		9.74686	0.591715		9.74686	0.487241		9.74686	-0.10415
6.04702	3.75901		6.04702	2.51236		6.04702	1.31344		6.04702	-0.0668
11.0124	-0.87084		11.0124	-1.14924		11.0124	0.092602		11.0124	0.185802
9.20909	2.6512		9.20909	0.930615		9.20909	1.51117		9.20909	0.20941
3.01904	1.33851		3.01904	-0.14199		3.01904	1.14278		3.01904	0.337727
9.37748	-0.25744		9.37748	-0.25959		9.37748	-0.00826		9.37748	0.010412
13.1677	-1.46274		13.1677	-1.21434		13.1677	-0.41826		13.1677	0.169865
8.54653	1.15048		8.54653	0.767402		8.54653	0.462508		8.54653	-0.07943
9.34668	-0.51814		9.34668	-0.16075		9.34668	-0.36052		9.34668	0.003136
8.50346	0.141757		8.50346	-0.27699		8.50346	0.283866		8.50346	0.134878
9.3305	-0.00439		9.3305	-0.2814		9.3305	0.152063		9.3305	0.124952
7.28834	2.13413		7.28834	1.10322		7.28834	0.923524		7.28834	0.107386
7.33864	0.863158		7.33864	1.01029		7.33864	-0.21034		7.33864	0.063202
12.5945	-1.37219		12.5945	-0.88398		12.5945	-0.50143		12.5945	0.013219
8.63603	0.280215		8.63603	0.332018		8.63603	-0.09668		8.63603	0.044874
11.4745	-0.94326		11.4745	-0.05556		11.4745	-0.8898		11.4745	0.002095
9.05437	-0.52388		9.05437	-0.66459		9.05437	0.047785		9.05437	0.09292
12.741	-1.02282		12.741	-1.2658		12.741	-0.00364		12.741	0.246621
3.15884	-0.04216		3.15884	-0.53331		3.15884	0.334083		3.15884	0.157066
8.71349	3.58591		8.71349	2.06087		8.71349	1.05258		8.71349	0.472475
6.2552	1.06563		6.2552	1.35262		6.2552	-0.36736		6.2552	0.080365
5.98985	0.006424		5.98985	0.443132		5.98985	-0.33048		5.98985	-0.10622
10.1208	1.53563		10.1208	1.22729		10.1208	0.201484		10.1208	0.106856
11.5482	1.2856		11.5482	0.5229		11.5482	0.712789		11.5482	0.049909
8.43152	1.19056		8.43152	0.276193		8.43152	0.929602		8.43152	-0.01524
12.1266	-1.52747		12.1266	-1.32088		12.1266	-0.31365		12.1266	0.107059
8.98775	-0.16714		8.98775	-0.09648		8.98775	-0.04031		8.98775	-0.03035
4.09373	0.580169		4.09373	0.212815		4.09373	0.399313		4.09373	-0.03196
9.00965	-0.15182		9.00965	-0.06537		9.00965	-0.06021		9.00965	-0.02625
9.11861	0.315216		9.11861	0.250949		9.11861	0.049033		9.11861	0.015233
10.8886	-0.42454		10.8886	-0.24087		10.8886	-0.21131		10.8886	0.027636
8.34325	0.688837		8.34325	0.610109		8.34325	0.009513		8.34325	0.069215
7.69236	-0.16882		7.69236	-0.19399		7.69236	0.03019		7.69236	-0.00502
9.09391	-0.12144		9.09391	-0.34203		9.09391	0.163728		9.09391	0.056863
10.1986	0.444821		10.1986	0.490025		10.1986	-0.01558		10.1986	-0.02963
8.21404	-0.05519		8.21404	0.183839		8.21404	-0.14901		8.21404	-0.09003
9.44595	-0.30442		9.44595	-0.29289		9.44595	-0.06505		9.44595	0.053518
10.0733	-0.73033		10.0733	-0.55996		10.0733	-0.25547		10.0733	0.085109
7.88047	0.80297		7.88047	0.793524		7.88047	0.043267		7.88047	-0.03382
3.6581	3.13041		3.6581	2.60716		3.6581	0.704085		3.6581	-0.18083
12.1472	-0.27806		12.1472	-0.6008		12.1472	0.28863		12.1472	0.034114
8.14983	-1.80099		8.14983	-1.30863		8.14983	-0.68839		8.14983	0.196032
11.1893	-0.11411		11.1893	-0.03356		11.1893	-0.04907		11.1893	-0.03148
7.96059	-0.04229		7.96059	0.349588		7.96059	-0.27365		7.96059	-0.11823
12.5059	0.568627		12.5059	0.288069		12.5059	0.221297		12.5059	0.059261
8.83936	-0.39006		8.83936	-0.28794		8.83936	-0.13644		8.83936	0.034321
8.52661	1.94561		8.52661	1.62154		8.52661	0.504966		8.52661	-0.1809
8.62629	1.82098		8.62629	1.59411		8.62629	0.332874		8.62629	-0.106
10.9457	0.239978		10.9457	0.094631		10.9457	0.128686		10.9457	0.01666
11.8996	-0.93089		11.8996	-0.79404		11.8996	-0.21345		11.8996	0.076604
11.0915	-0.27911		11.0915	-0.20537		11.0915	-0.06793		11.0915	-0.00582
10.168	-1.06227		10.168	-1.17951		10.168	-0.07408		10.168	0.19131
8.27231	0.17923		8.27231	0.371864		8.27231	-0.07448		8.27231	-0.11815
12.4318	0.925969		12.4318	0.247055		12.4318	0.618247		12.4318	0.060667
10.9909	-0.49491		10.9909	-0.69672		10.9909	0.146369		10.9909	0.055444
17.1876	-1.38238		17.1876	-1.41696		17.1876	-0.15688		17.1876	0.191473
10.1915	-0.32808		10.1915	-0.27271		10.1915	-0.07722		10.1915	0.021844
8.35504	0.987836		8.35504	1.22516		8.35504	-0.04686		8.35504	-0.19047
9.35383	-0.50501		9.35383	-0.5093		9.35383	-0.06984		9.35383	0.074139
9.37442	0.380054		9.37442	0.465956		9.37442	-0.01806		9.37442	-0.06784
8.02339	0.79144		8.02339	0.560975		8.02339	0.120695		8.02339	0.10977
9.82868	-0.57664		9.82868	-0.17497		9.82868	-0.43683		9.82868	0.035163
9.72907	-0.37646		9.72907	-0.27701		9.72907	-0.07952		9.72907	-0.01993
10.9115	-0.86892		10.9115	-0.80702		10.9115	-0.0979		10.9115	0.035997
7.46258	1.30915		7.46258	1.32848		7.46258	0.056822		7.46258	-0.07615
9.24867	-0.13731		9.24867	-0.26541		9.24867	0.077927		9.24867	0.050176
7.28766	0.742451		7.28766	0.248176		7.28766	0.464706		7.28766	0.029569
12.4269	-0.76886		12.4269	-0.79083		12.4269	0.023855		12.4269	-0.00189
7.64714	-1.04333		7.64714	-0.19744		7.64714	-0.75749		7.64714	-0.0884
6.83968	0.004314		6.83968	-0.3799		6.83968	0.167021		6.83968	0.217191
9.91803	0.115097		9.91803	0.202116		9.91803	-0.07682		9.91803	-0.0102
9.83613	-1.02381		9.83613	-1.04448		9.83613	-0.02952		9.83613	0.050191
11.219	-0.55262		11.219	-0.50646		11.219	-0.21891		11.219	0.172739
10.6506	-0.65389		10.6506	-0.71109		10.6506	-0.09577		10.6506	0.152964
10.9111	-0.89564		10.9111	-0.85181		10.9111	-0.15916		10.9111	0.115329
7.21238	0.079447		7.21238	0.195628		7.21238	-0.09799		7.21238	-0.01819
4.69663	3.82843		4.69663	2.2251		4.69663	1.29476		4.69663	0.30856
13.2175	-1.61336		13.2175	-1.20782		13.2175	-0.56672		13.2175	0.161188
8.42781	-0.02031		8.42781	0.078978		8.42781	-0.15209		8.42781	0.052799
8.96057	-0.24625		8.96057	-0.07568		8.96057	-0.21499		8.96057	0.044416
9.7563	0.301058		9.7563	0.015015		9.7563	0.245685		9.7563	0.040358
11.5598	-0.35574		11.5598	-0.4586		11.5598	0.067829		11.5598	0.03503
9.11671	-0.24364		9.11671	-0.01077		9.11671	-0.19382		9.11671	-0.03905
7.82168	-0.04978		7.82168	0.282199		7.82168	-0.28488		7.82168	-0.0471
8.51987	0.410305		8.51987	0.393813		8.51987	0.032521		8.51987	-0.01603
8.93957	0.951799		8.93957	0.831662		8.93957	0.149256		8.93957	-0.02912
5.72416	3.83311		5.72416	2.2165		5.72416	1.67849		5.72416	-0.06187
8.86988	-0.22018		8.86988	-0.22513		8.86988	0.052147		8.86988	-0.0472
2.25403	0.442659		2.25403	-0.82609		2.25403	1.11316		2.25403	0.155592
11.3042	-0.23268		11.3042	-0.37468		11.3042	0.073615		11.3042	0.068383
7.43407	1.39172		7.43407	0.792134		7.43407	0.510281		7.43407	0.089306
10.6357	0.039473		10.6357	0.099725		10.6357	-0.07768		10.6357	0.017431
9.22712	0.257456		9.22712	0.081399		9.22712	0.060692		9.22712	0.115365
10.3654	-1.16351		10.3654	-0.66224		10.3654	-0.45279		10.3654	-0.04848
11.5804	-3.42315		11.5804	-2.397		11.5804	-1.0332		11.5804	0.00704
9.30562	0.716023		9.30562	0.670561		9.30562	0.062027		9.30562	-0.01656
4.00664	3.07544		4.00664	1.97192		4.00664	1.60146		4.00664	-0.49795
9.26569	0.585417		9.26569	0.728968		9.26569	-0.05996		9.26569	-0.0836
8.11518	0.282465		8.11518	0.49489		8.11518	-0.10521		8.11518	-0.10721
7.44912	0.869925		7.44912	0.628869		7.44912	0.047543		7.44912	0.193514
13.0299	-1.39747		13.0299	-1.35871		13.0299	-0.17119		13.0299	0.13243
3.74042	1.07984		3.74042	0.851637		3.74042	-0.03991		3.74042	0.268111
9.42201	-0.00766		9.42201	0.145858		9.42201	-0.05932		9.42201	-0.0942
5.55399	3.19493		5.55399	3.67139		5.55399	-0.19465		5.55399	-0.28181
10.8916	0.918368		10.8916	1.23607		10.8916	-0.1417		10.8916	-0.176
11.4574	-0.94534		11.4574	-1.18504		11.4574	0.103451		11.4574	0.136256
9.49462	0.053131		9.49462	-0.15162		9.49462	0.195333		9.49462	0.009419
7.85858	-0.27438		7.85858	-0.42458		7.85858	0.062438		7.85858	0.087763
6.70152	3.76433		6.70152	3.10338		6.70152	0.745675		6.70152	-0.08472
5.51364	1.82727		5.51364	-1.43582		5.51364	2.53463		5.51364	0.728468
9.79192	1.56532		9.79192	0.927968		9.79192	0.750582		9.79192	-0.11323
8.29809	-0.30276		8.29809	-0.71026		8.29809	0.330792		8.29809	0.076702
8.90065	-0.64224		8.90065	-0.36166		8.90065	-0.26233		8.90065	-0.01825
11.1402	0.012072		11.1402	-0.17911		11.1402	0.08977		11.1402	0.101414
14.0417	0.042837		14.0417	-0.63832		14.0417	0.53451		14.0417	0.14665
9.81184	0.396699		9.81184	0.315883		9.81184	0.140805		9.81184	-0.05999
7.58914	4.23168		7.58914	1.93545		7.58914	2.33837		7.58914	-0.04215
9.55008	0.200578		9.55008	0.241777		9.55008	-0.10708		9.55008	0.065882
9.6626	0.60396		9.6626	0.372355		9.6626	0.263218		9.6626	-0.03161
11.2404	-0.31803		11.2404	-0.53028		11.2404	0.197143		11.2404	0.01511
10.3154	-0.52446		10.3154	-0.31589		10.3154	-0.22274		10.3154	0.014172
8.59367	-0.63636		8.59367	-0.5768		8.59367	-0.16546		8.59367	0.105899
8.15618	0.747474		8.15618	0.420322		8.15618	0.318355		8.15618	0.008797
11.983	-1.5432		11.983	-1.26654		11.983	-0.39341		11.983	0.116747
9.55712	-0.21034		9.55712	0.04034		9.55712	-0.20641		9.55712	-0.04427
10.3857	-0.18449		10.3857	-0.2442		10.3857	-0.07111		10.3857	0.13082
7.63655	0.966003		7.63655	1.01449		7.63655	-0.01219		7.63655	-0.0363
2.68198	-0.54123		2.68198	0.397434		2.68198	-1.08436		2.68198	0.145696
10.9519	-0.00099		10.9519	0.131568		10.9519	-0.07649		10.9519	-0.05607
10.0762	0.078217		10.0762	0.00814		10.0762	0.090056		10.0762	-0.01998
9.43052	-0.5543		9.43052	-1.17334		9.43052	0.263945		9.43052	0.355095
9.63789	-0.31906		9.63789	-0.2194		9.63789	-0.06288		9.63789	-0.03679
8.86458	-0.08227		8.86458	-0.27275		8.86458	0.082649		8.86458	0.107833
9.56354	-0.53458		9.56354	-0.55073		9.56354	-0.08498		9.56354	0.101122
8.89052	-0.17349		8.89052	-0.29532		8.89052	0.074918		8.89052	0.046912
8.3144	0.247201		8.3144	0.345083		8.3144	-0.0066		8.3144	-0.09128
12.2162	0.194187		12.2162	0.017189		12.2162	0.160439		12.2162	0.016558
10.9312	0.013112		10.9312	-0.56273		10.9312	0.478001		10.9312	0.097839
10.3369	0.06918		10.3369	0.256129		10.3369	-0.09159		10.3369	-0.09536
13.6435	0.908818		13.6435	0.471638		13.6435	0.350968		13.6435	0.086212
8.70297	-0.60476		8.70297	-0.81239		8.70297	0.092766		8.70297	0.114863
10.6859	0.129919		10.6859	-0.22649		10.6859	0.237942		10.6859	0.118463
12.6959	-0.89384		12.6959	-0.77704		12.6959	-0.21703		12.6959	0.10023
9.03189	-0.38507		9.03189	-0.28308		9.03189	-0.24797		9.03189	0.145985
7.26286	1.09985		7.26286	1.07989		7.26286	0.05254		7.26286	-0.03258
7.18142	0.723477		7.18142	0.680153		7.18142	0.029988		7.18142	0.013337
7.44705	1.90578		7.44705	2.16821		7.44705	-0.1163		7.44705	-0.14614
5.34119	3.85195		5.34119	4.71138		5.34119	-1.04302		5.34119	0.183586
3.7146	2.13229		3.7146	1.2873		3.7146	0.835505		3.7146	0.009487
10.5664	1.06118		10.5664	0.588207		10.5664	0.458818		10.5664	0.014155
10.2963	0.676909		10.2963	0.299126		10.2963	0.418491		10.2963	-0.04071
10.9026	0.63751		10.9026	0.299586		10.9026	0.456026		10.9026	-0.1181
10.9756	0.653949		10.9756	0.287136		10.9756	0.488588		10.9756	-0.12178
5.17437	0.928167		5.17437	0.644978		5.17437	0.311097		5.17437	-0.02791
7.28449	0.990612		7.28449	0.874743		7.28449	0.06882		7.28449	0.04705
7.8131	0.123846		7.8131	1.17223		7.8131	-0.96058		7.8131	-0.0878
9.1827	-0.34151		9.1827	0.644728		9.1827	-0.90387		9.1827	-0.08238
7.13275	1.56096		7.13275	1.4346		7.13275	0.171962		7.13275	-0.0456
4.34568	1.04393		4.34568	0.958395		4.34568	0.244056		4.34568	-0.15852
8.5735	0.537255		8.5735	0.697258		8.5735	-0.14748		8.5735	-0.01252
5.91327	3.24608		5.91327	2.12715		5.91327	1.01014		5.91327	0.108803
6.97068	1.48507		6.97068	1.39071		6.97068	0.123306		6.97068	-0.02895
8.01377	0.847077		8.01377	0.381782		8.01377	0.488852		8.01377	-0.02356
8.25218	-0.22435		8.25218	-0.07162		8.25218	-0.14701		8.25218	-0.00572
6.46934	1.2835		6.46934	0.894272		6.46934	0.409651		6.46934	-0.02043
5.85422	1.05438		5.85422	0.499669		5.85422	0.559172		5.85422	-0.00446
9.85491	0.715167		9.85491	0.673479		9.85491	0.008416		9.85491	0.033271
12.0255	-0.2521		12.0255	-0.33667		12.0255	-0.0555		12.0255	0.140075
7.90729	0.256859		7.90729	0.211063		7.90729	-0.13159		7.90729	0.177387
11.9064	-0.25588		11.9064	-0.36147		11.9064	0.080404		11.9064	0.025179
4.78014	4.83896		4.78014	1.82012		4.78014	2.89222		4.78014	0.126627
13.9984	-1.56483		13.9984	-1.24439		13.9984	-0.48822		13.9984	0.167781
2.9838	-0.81429		2.9838	-0.55474		2.9838	-0.65789		2.9838	0.398339
10.8367	0.123763		10.8367	0.126689		10.8367	0.016575		10.8367	-0.0195
4.8549	1.04483		4.8549	0.790267		4.8549	0.196453		4.8549	0.058106
9.17383	2.11564		9.17383	2.37136		9.17383	0.050791		9.17383	-0.30651
10.9452	0.155086		10.9452	0.075876		10.9452	0.143034		10.9452	-0.06382
11.3405	1.8015		11.3405	1.70841		11.3405	0.230266		11.3405	-0.13717
7.61102	-0.68826		7.61102	-0.6007		7.61102	-0.06964		7.61102	-0.01793
2.43052	0.646281		2.43052	-0.85701		2.43052	1.9164		2.43052	-0.41311
9.23461	-0.80959		9.23461	-0.55184		9.23461	-0.29066		9.23461	0.032906
9.17316	-0.45566		9.17316	-0.74114		9.17316	0.204306		9.17316	0.081178
10.6709	-0.85462		10.6709	-0.92402		10.6709	-0.03856		10.6709	0.107959
6.47278	0.335953		6.47278	0.347603		6.47278	-0.15262		6.47278	0.140968
8.84561	-0.05311		8.84561	0.085062		8.84561	-0.11433		8.84561	-0.02384
10.2087	-0.41047		10.2087	-0.3476		10.2087	-0.0698		10.2087	0.006938
10.8068	0.528049		10.8068	0.448045		10.8068	0.149819		10.8068	-0.06981
9.14468	0.687386		9.14468	-1.24035		9.14468	1.88345		9.14468	0.044287
9.40995	1.01651		9.40995	0.412612		9.40995	0.581503		9.40995	0.0224
12.3229	0.550392		12.3229	0.551421		12.3229	-0.14717		12.3229	0.146142
4.97051	1.40228		4.97051	1.0839		4.97051	0.178023		4.97051	0.140362
14.8776	-1.74112		14.8776	-1.57776		14.8776	-0.2737		14.8776	0.110342
9.224	0.532943		9.224	0.152933		9.224	0.426997		9.224	-0.04699
9.20419	0.028277		9.20419	-0.15299		9.20419	0.119618		9.20419	0.06165
10.9165	-0.52742		10.9165	-0.41591		10.9165	-0.12614		10.9165	0.014636
7.10035	2.24762		7.10035	2.16467		7.10035	0.182215		7.10035	-0.09927
9.63191	1.87274		9.63191	1.96716		9.63191	0.067564		9.63191	-0.16198
6.94513	0.221071		6.94513	0.117723		6.94513	0.201926		6.94513	-0.09858
12.3728	-0.82172		12.3728	-0.74452		12.3728	-0.15207		12.3728	0.074872
10.7513	0.358376		10.7513	0.270846		10.7513	0.10575		10.7513	-0.01822
9.03077	-0.68355		9.03077	-0.84488		9.03077	-0.1088		9.03077	0.270123
9.37344	0.007104		9.37344	0.220998		9.37344	-0.12554		9.37344	-0.08835
9.73301	0.818811		9.73301	0.486484		9.73301	0.326578		9.73301	0.005749
10.0016	-0.8342		10.0016	-0.83956		10.0016	-0.09976		10.0016	0.105113
9.30647	-0.29793		9.30647	-0.21047		9.30647	-0.02854		9.30647	-0.05891
8.05154	0.204416		8.05154	0.191641		8.05154	-0.07355		8.05154	0.086321
11.545	-0.51024		11.545	-0.85823		11.545	0.227065		11.545	0.120922
7.69334	-0.02568		7.69334	0.264607		7.69334	-0.26244		7.69334	-0.02784
8.29997	0.093483		8.29997	0.245644		8.29997	-0.06237		8.29997	-0.08979
4.91282	4.74022		4.91282	2.10089		4.91282	2.52367		4.91282	0.115652
8.35106	-0.26326		8.35106	0.081195		8.35106	-0.35088		8.35106	0.006425
9.15538	0.214015		9.15538	0.190369		9.15538	0.088744		9.15538	-0.0651
7.70768	-0.45192		7.70768	-0.08079		7.70768	-0.3929		7.70768	0.021775
9.58815	0.117106		9.58815	0.564635		9.58815	-0.33322		9.58815	-0.1143
9.1498	0.798086		9.1498	0.87701		9.1498	0.059491		9.1498	-0.13841
10.1948	-1.14453		10.1948	-0.88968		10.1948	-0.35765		10.1948	0.102795
9.43717	-0.63783		9.43717	-0.5976		9.43717	-0.17324		9.43717	0.133006
5.40605	1.88815		5.40605	1.73793		5.40605	0.209005		5.40605	-0.05879
9.34659	0.024544		9.34659	-0.00229		9.34659	0.047024		9.34659	-0.02019
9.03104	0.394828		9.03104	0.636395		9.03104	-0.15784		9.03104	-0.08372
9.15587	1.0098		9.15587	0.577592		9.15587	0.425722		9.15587	0.006489
9.09602	-1.19088		9.09602	-0.83594		9.09602	-0.4422		9.09602	0.087262
10.7751	-0.70413		10.7751	-0.75134		10.7751	-0.08833		10.7751	0.135527
6.3484	0.720627		6.3484	0.626064		6.3484	0.115729		6.3484	-0.02117
7.13772	0.774406		7.13772	0.573452		7.13772	0.280182		7.13772	-0.07923
8.53836	-0.09239		8.53836	-0.2628		8.53836	0.142087		8.53836	0.028321
9.10146	-0.38352		9.10146	-0.57972		9.10146	0.127447		9.10146	0.068753
7.93239	0.073304		7.93239	-0.11627		7.93239	0.032641		7.93239	0.156935
10.0671	-0.75345		10.0671	-0.65691		10.0671	-0.26449		10.0671	0.167954
9.31481	-0.05661		9.31481	-0.2714		9.31481	0.17636		9.31481	0.038425
9.48699	-0.08722		9.48699	-0.11535		9.48699	0.071837		9.48699	-0.0437
10.1575	0.053341		10.1575	-0.17031		10.1575	0.147515		10.1575	0.076135
8.00621	-0.25906		8.00621	-0.25225		8.00621	-0.09902		8.00621	0.092212
9.27591	-0.65916		9.27591	-0.79029		9.27591	-0.03276		9.27591	0.163888
9.62962	0.242869		9.62962	0.857575		9.62962	-0.52361		9.62962	-0.0911
9.3163	0.218929		9.3163	0.394087		9.3163	-0.11833		9.3163	-0.05683
10.2754	0.313525		10.2754	0.084946		10.2754	0.219334		10.2754	0.009244
9.11514	-0.23322		9.11514	0.044797		9.11514	-0.25403		9.11514	-0.02399
11.6771	-0.48162		11.6771	-0.44925		11.6771	-0.12328		11.6771	0.090912
11.5061	-0.27629		11.5061	-0.11159		11.5061	-0.13545		11.5061	-0.02925
14.1761	-1.58476		14.1761	-1.11903		14.1761	-0.60477		14.1761	0.139037
3.88032	2.57884		3.88032	1.22728		3.88032	1.5967		3.88032	-0.24514
9.20188	-0.12964		9.20188	-0.22259		9.20188	0.103409		9.20188	-0.01046
9.51623	-0.87406		9.51623	-0.50638		9.51623	-0.38292		9.51623	0.015239
10.1596	0.216704		10.1596	0.24344		10.1596	-0.01818		10.1596	-0.00855
8.28954	0.568607		8.28954	0.639131		8.28954	0.032286		8.28954	-0.10281
11.1685	1.45102		11.1685	0.619845		11.1685	0.745696		11.1685	0.085481
7.51634	-0.23512		7.51634	-0.12126		7.51634	-0.24231		7.51634	0.128453
6.66488	3.12231		6.66488	2.18894		6.66488	0.860096		6.66488	0.07328
8.55709	0.844197		8.55709	0.863008		8.55709	0.014766		8.55709	-0.03358
9.53425	-0.01966		9.53425	0.111222		9.53425	-0.13263		9.53425	0.001749
6.17429	2.09938		6.17429	0.524162		6.17429	1.5554		6.17429	0.019822
4.39399	1.35447		4.39399	0.973673		4.39399	0.527076		4.39399	-0.14628
6.51154	6.22951		6.51154	1.7082		6.51154	4.45425		6.51154	0.067061
10.8723	-0.63893		10.8723	-0.58832		10.8723	-0.26081		10.8723	0.210203
16.4491	-1.37637		16.4491	-1.45516		16.4491	-0.09777		16.4491	0.176554
10.0396	0.160704		10.0396	0.306501		10.0396	-0.01541		10.0396	-0.13039
7.85067	1.04508		7.85067	1.01876		7.85067	0.008576		7.85067	0.017747
8.29972	0.090515		8.29972	0.28452		8.29972	-0.12353		8.29972	-0.07047
13.4425	-1.48958		13.4425	-1.1511		13.4425	-0.50867		13.4425	0.170191
8.921	0.696648		8.921	0.460267		8.921	0.193818		8.921	0.042563
8.25467	0.801265		8.25467	0.561346		8.25467	0.176619		8.25467	0.0633
9.80403	-0.00675		9.80403	-0.66278		9.80403	0.32692		9.80403	0.329112
8.87935	-0.19612		8.87935	-0.11618		8.87935	-0.07026		8.87935	-0.00968
5.62436	3.54738		5.62436	2.05685		5.62436	1.0163		5.62436	0.474235
9.44622	-0.4026		9.44622	-0.21897		9.44622	-0.17716		9.44622	-0.00648
12.5083	0.043379		12.5083	0.081498		12.5083	-0.09384		12.5083	0.055723
9.93694	0.611455		9.93694	0.244826		9.93694	0.348345		9.93694	0.018284
12.3514	-0.81767		12.3514	-0.99648		12.3514	0.358226		12.3514	-0.17941
8.81828	-0.02297		8.81828	0.037422		8.81828	-0.10598		8.81828	0.045588
12.1187	-1.03615		12.1187	-0.82476		12.1187	-0.30956		12.1187	0.098163
12.6941	-1.88105		12.6941	-1.42469		12.6941	-0.63016		12.6941	0.173806
2.66279	-0.98531		2.66279	-1.4887		2.66279	-0.01502		2.66279	0.518399
8.12803	-0.70816		8.12803	-0.7822		8.12803	0.037765		8.12803	0.036282
9.58098	-0.09022		9.58098	-0.14269		9.58098	0.017603		9.58098	0.034872
9.78542	-0.20494		9.78542	-0.26759		9.78542	-0.06434		9.78542	0.126994
9.50404	-0.23257		9.50404	-0.27356		9.50404	-0.10088		9.50404	0.141864
8.69692	-0.18733		8.69692	0.067473		8.69692	-0.19997		8.69692	-0.05483
9.30123	-0.14557		9.30123	-1.03299		9.30123	0.523618		9.30123	0.36381
9.94466	-0.03978		9.94466	0.211757		9.94466	-0.19144		9.94466	-0.0601
5.7276	1.44095		5.7276	1.25476		5.7276	0.153399		5.7276	0.0328
10.0098	-0.25761		10.0098	-0.11161		10.0098	-0.1156		10.0098	-0.03039
9.37441	0.641976		9.37441	0.567052		9.37441	0.141844		9.37441	-0.06692
8.52182	-0.5854		8.52182	-0.54544		8.52182	0.013697		8.52182	-0.05365
10.6194	0.140324		10.6194	-0.51769		10.6194	0.512551		10.6194	0.145466
14.7775	-1.13254		14.7775	-0.94214		14.7775	-0.36017		14.7775	0.16977
3.48765	-0.19357		3.48765	-0.60036		3.48765	-0.02752		3.48765	0.43431
9.49659	0.148024		9.49659	0.170696		9.49659	0.013497		9.49659	-0.03617
9.25017	-0.134		9.25017	-0.15818		9.25017	-0.00234		9.25017	0.026522
9.44951	0.246945		9.44951	0.134788		9.44951	0.169983		9.44951	-0.05783
7.57984	2.09591		7.57984	0.992366		7.57984	1.12863		7.57984	-0.02509
4.08081	2.6966		4.08081	3.75383		4.08081	-1.1343		4.08081	0.077071
7.84451	0.2337		7.84451	0.235879		7.84451	0.03411		7.84451	-0.03629
[truncated: 3,978 more rows]
