# Supplementary material for: Senescence in yeast is associated with amplified linear fragments of chromosome XII rather than ribosomal DNA circle accumulation
Source: PLoS Biol. 2023 Aug 29;21(8):e3002250. doi: 10.1371/journal.pbio.3002250 (PMC10464983; doi:10.1371/journal.pbio.3002250)
Supplement: S8 File — (ZIP) [file pbio.3002250.s021.zip › underlying data/figure s9.xlsx]

## Sheet: s9b
MA wt average	MA wt diff		MA trans av	MA trans diff
10.9753	2.25027		10.9671	1.69202
10.9764	0.580423		10.9575	0.538232
9.40524	2.88267		9.29976	2.49037
10.7728	-0.67253		10.8399	-0.51109
4.6597	1.90763		4.21185	1.9549
2.51086	0.779879		4.54333	1.29194
3.18138	1.59485		4.98956	0.964284
4.41454	2.58723		4.55554	2.89335
4.12206	3.03142		8.30575	0.864633
5.19393	2.78986		8.56983	-1.59113
8.5783	1.32073		7.59218	0.120193
8.53323	-1.97714		8.61731	-0.12007
7.57404	-0.36991		5.91171	0.225058
8.47709	0.141535		5.52357	1.40841
6.31551	0.14715		9.38475	1.69315
6.06512	1.54855		7.50379	-0.12902
9.43116	1.10003		8.34002	0.782748
7.06216	0.860543		6.3689	-0.56106
8.42925	0.374636		6.18242	-0.84242
5.99144	0.430336		6.86792	0.178408
6.39928	-1.03731		7.26879	1.35368
7.14605	0.104867		8.99015	0.243099
7.55929	0.876741		8.00311	-0.80242
9.07736	-0.14072		9.75131	-0.69041
7.27512	-0.2026		8.28645	-0.12686
9.46537	-0.06465		8.30074	-0.9508
7.94435	-0.37113		7.94547	-0.06977
7.73302	0.305341		14.5656	-1.97518
7.70714	-0.26155		2.8996	-1.83951
14.7393	-1.84935		5.24518	1.37772
2.05742	-0.65308		9.32366	-1.33571
5.26634	1.42492		12.5136	-1.13671
9.11082	-1.00071		5.54384	-0.34336
12.3567	-1.0668		6.92498	0.528638
5.63102	-0.29051		7.1146	-0.2695
6.90612	1.49914		6.46195	-0.96421
6.87777	-1.21546		6.71701	-0.01848
6.58686	-1.06812		7.9639	1.18674
6.83778	-0.28224		9.73859	0.035381
8.09841	1.71294		5.30328	0.967841
9.48479	-0.18784		5.99753	-0.3194
5.46591	1.24504		7.1546	0.835405
6.13038	-0.71022		9.23051	-0.65764
7.1608	1.08325		9.50358	-2.17821
9.16929	-0.37624		7.69696	0.269271
9.47218	-2.59672		10.6428	-0.54338
7.53597	0.004527		8.47804	0.479789
10.2049	0.339725		7.98366	-0.86792
8.68854	0.151524		6.54768	-0.42056
7.40285	-0.45806		9.03845	-1.87932
6.4995	-0.02748		8.32335	-0.02517
8.62667	-1.9658		9.82506	0.126364
7.88134	0.891448		6.61831	0.536862
10.0642	-0.45738		7.14886	-0.52425
6.9266	0.967506		6.90195	-1.62715
7.56032	-0.23039		10.6256	-1.1674
6.32481	-0.97082		7.8518	-0.05292
10.4857	-0.70578		6.68416	0.429096
7.15932	1.13182		6.84802	0.077431
6.80597	-0.26515		7.57064	0.583698
7.34831	-0.20347		9.63253	0.028855
7.61656	0.799433		12.6907	-0.60391
9.69223	-0.40959		12.8713	-1.58824
12.4073	0.325553		7.59719	0.081732
13.0399	-2.20655		7.7259	-0.3524
7.21173	1.15969		8.59288	-0.90632
7.43933	-0.20225		10.1494	0.66258
8.62463	-1.51865		7.38035	-0.48126
10.2801	0.260424		8.50562	-0.14912
7.66535	-0.14057		6.98893	-0.3524
8.5607	-0.37916		10.3729	1.80658
7.02093	-0.81483		5.34093	1.04313
10.0041	2.5724		8.78376	-0.946
4.21838	2.19492		10.0958	-1.72176
8.29001	-1.09581		7.42815	0.448248
10.3352	-2.09564		6.36135	-0.26715
7.27785	1.14393		3.94803	1.67833
5.75786	1.34692		7.87108	1.30359
4.12206	1.03142		7.0112	0.634745
8.24228	1.337		5.08276	0.777871
7.07206	0.457344		3.34228	1.77098
4.70702	2.00227		6.28038	0.18357
3.25358	0.569312		5.85721	-0.19201
6.73638	-0.03363		4.66486	2.03085
6.12719	-0.45278		8.70632	0.193776
4.67183	2.57574		6.12176	0.855873
7.52757	1.64338		3.7859	3.103
5.27612	2.31039		9.46632	-4.05408
4.32958	2.41731		5.84126	-0.43512
9.73164	-4.57304		5.20859	-0.28257
6.24711	-0.69261		7.61436	0.213897
5.60993	0.007171		2.73109	-2.33255
6.56186	2.60688		5.37702	-1.07839
8.03382	0.170152		2.60712	0.745449
7.27698	1.16635		7.90557	0.103119
8.03998	0.04363		7.54105	0.092252
7.02057	0.205258		8.86502	-1.40059
7.11794	-0.29732		7.24743	-1.05224
8.23641	0.485318		7.05159	-0.55465
7.06889	0.977071		7.99485	0.913344
3.21838	0.194917		7.45125	-0.02394
7.40798	1.15112		3.12932	0.040905
11.3749	1.24199		7.69909	0.990142
8.10803	1.55532		11.5749	0.941349
5.70012	-0.5376		7.85648	1.95646
6.34487	1.09175		6.4847	-1.14824
2.82958	-0.58269		6.60194	0.617292
7.90506	-0.54663		2.8996	0.500336
13.0621	-1.25295		7.61609	-0.64672
6.26211	0.107454		12.9014	-0.86984
10.6221	0.209118		5.8996	0.500337
7.52445	-0.73461		10.4879	0.204111
7.18121	0.066971		7.39406	0.187154
7.77736	1.05432		7.02198	0.931315
11.9537	-1.42014		8.0673	2.1e-05
6.79448	-0.81079		11.6916	-0.87717
7.83495	-1.27294		6.66204	-0.5456
7.1145	-0.65669		8.2353	-0.84513
7.44973	0.07206		7.14886	0.214219
8.41608	-0.41893		7.10689	0.164826
6.718	-0.65783		8.20652	-0.3755
5.92251	0.632322		7.17498	-1.10255
9.31473	0.229708		6.20604	0.227318
7.12719	3.48647		9.71284	-0.22554
11.7969	-1.21519		6.84882	3.68366
8.54686	2.81603		11.8373	-1.16848
5.42449	0.992424		8.47463	2.33398
12.9822	-1.33276		5.47278	0.358981
6.55894	0.410717		12.8881	-0.71503
6.06489	0.531795		6.02987	0.947083
4.93263	1.77142		6.99369	-1.57005
8.90172	-1.52291		5.51267	0.163762
8.52344	-1.04221		8.82826	-0.70512
5.93597	1.35509		8.53508	-0.87258
8.58968	2.29365		6.87723	-0.31183
6.49797	-1.31715		8.55391	2.14318
9.09305	0.198606		6.35804	-0.29875
7.06128	0.808611		9.01641	-0.01179
6.79211	0.503299		7.08131	0.367886
5.93625	0.818672		7.20263	0.10669
9.36746	-1.10355		5.63567	0.863286
8.28431	-0.28808		9.42642	-0.68132
9.95333	-0.72273		8.24613	-0.06533
8.19606	-0.75544		9.70305	-0.37197
8.39769	-1.54399		7.95026	-0.2001
7.99611	-1.21404		8.35638	-0.84468
8.74839	-0.55884		2.5108	0.108019
8.82675	-0.37797		8.03655	-1.36333
8.65923	0.237539		8.93659	-0.43731
7.51996	-0.54677		8.65288	-0.08736
9.49624	0.670602		9.59006	-1.10445
4.29258	1.37245		7.37362	-0.52899
8.38864	-0.32381		9.31533	0.898301
10.0448	0.171822		4.45734	2.44589
9.20115	0.592504		8.28017	0.350818
5.82909	1.64129		9.87114	0.532108
10.5497	-1.81777		9.02651	1.19799
7.25073	-2.08824		5.86792	1.65234
7.99741	0.046975		10.6559	-1.44962
6.33519	0.813827		7.38442	-1.63922
9.34187	-0.43735		7.99548	0.464596
6.2303	1.00114		7.39205	-1.01063
7.30039	0.564463		9.22172	-0.15394
6.98329	0.028744		7.18242	-0.49675
8.71566	-1.29878		7.61917	0.149839
6.29198	-1.16765		6.99417	0.57891
10.6895	0.496845		8.8377	-1.67097
6.41761	1.78139		5.77927	-0.31113
5.77612	-0.04575		10.8216	0.444654
8.54546	-2.0796		6.12211	2.23025
12.6007	-1.86049		5.75136	0.071676
8.38831	-0.33115		8.776	-1.5365
5.8192	0.040407		12.549	-1.58132
9.91742	-1.5543		8.28785	-0.26615
7.43382	-0.07521		5.40986	-0.14493
9.28425	-0.53593		10.1572	-1.49803
6.24158	-0.48783		7.73201	-0.8425
8.67771	-0.0322		9.61326	-0.78525
5.95476	-0.06812		6.18957	0.365177
7.44466	-0.5583		8.42562	0.308272
9.25558	0.460357		6.1535	-0.00746
6.43923	1.61469		7.38769	-0.55711
7.68312	-0.66039		9.80952	-0.50072
7.80833	0.2049		3.62932	1.61992
6.35644	-0.79349		6.99681	0.032918
7.0457	0.448673		8.05384	-0.50762
7.43734	-0.08226		3.65085	-0.17209
7.64996	0.139208		8.81066	-1.49733
7.49054	-0.61691		6.58276	-0.22213
7.54031	0.312705		7.64269	-0.75487
6.12613	-0.88211		7.65803	-0.42115
9.78738	1.04563		9.00877	-2.04659
9.80101	-1.11281		6.98914	-0.42976
10.3728	-2.55987		7.46924	0.308931
10.454	-1.51187		7.21746	-1.6227
8.81067	1.04767		10.2462	0.223884
7.83237	1.09912		10.2441	-1.62199
7.89042	-1.01698		10.288	-1.64473
8.27411	-0.15126		10.3645	-1.19677
8.43816	0.859421		8.77707	1.0629
6.67087	1.36411		7.92142	0.778685
7.02509	2.49763		7.8227	-1.18985
6.8857	-0.26492		8.1433	0.168947
6.49054	1.76838		8.10567	0.992461
11.5038	-1.10154		6.74052	1.39753
10.6491	-1.80285		6.56113	1.96192
12.2433	-0.56247		7.17101	-0.18627
5.2074	0.908423		7.08067	0.424126
4.0686	0.725431		11.3104	-0.90038
9.25264	1.52032		10.4178	-1.21011
6.14758	0.931882		11.9701	-0.27302
8.1283	0.647356		4.61367	0.640751
9.68796	-0.00868		4.83273	-0.41805
6.51585	-0.9261		9.57382	0.667602
9.51121	-0.60919		5.84228	0.770985
3.77334	2.33398		8.04115	0.828866
3.86722	3.4926		9.63055	-0.29376
4.78302	2.15427		6.46553	-0.88258
7.8506	0.475653		9.571	-0.98624
6.74221	-0.06812		4.32025	2.17171
9.66757	1.31339		4.76053	1.72634
7.27699	0.781058		7.48034	0.522107
12.0081	-1.15964		6.50798	0.372231
8.79599	0.398664		9.84776	0.860289
4.3499	-0.06812		7.19798	1.16553
7.60853	-1.73285		11.7361	-0.94295
9.45002	-0.62375		8.73307	0.684341
7.54145	-1.83151		4.62107	0.227318
13.282	-1.27453		7.5805	-1.22394
2.40764	-2.1836		9.14647	-0.27192
4.26915	4.29645		7.49575	-1.63093
10.3638	-2.03649		13.095	-0.92017
8.81218	0.236738		2.60712	-1.25455
9.55247	0.555495		10.3138	-1.14811
6.77264	0.900174		8.67082	0.383331
7.63324	1.85471		9.31591	1.00313
10.0242	0.444767		7.08131	0.367886
9.26961	0.0887		8.83543	-0.00767
8.44244	-0.69048		10.0423	1.00525
8.06021	0.411876		9.1343	0.32138
7.59516	0.191444		8.43169	-0.01781
4.79325	2.17474		7.99328	0.5989
6.56912	1.3232		7.52712	0.646188
4.96963	2.34127		5.08131	2.36789
11.9662	-1.48584		6.65877	1.37481
7.77564	-1.87248		4.4218	3.20488
5.42251	0.017612		11.7259	-1.29737
8.45544	-0.30183		7.88669	-1.51419
7.45726	2.23821		5.24905	1.02431
7.38204	4.24724		8.25912	0.409085
8.40277	-0.28883		7.5763	2.13777
8.44844	1.99679		7.1035	4.81935
4.90648	4.60026		8.28454	-0.25953
6.96223	-1.51125		8.26051	1.89149
8.8356	-1.10796		4.82025	4.34164
8.41882	0.024992		6.93485	-1.30245
8.50283	-0.11542		8.7744	-0.84772
7.208	-1.47131		8.21066	0.00561
8.22283	-1.42118		8.88907	-0.62607
6.82554	0.794379		7.42055	-1.31868
7.5758	1.15427		7.91249	-0.62118
6.27264	-0.03641		7.07996	0.999587
6.13987	-0.10288		7.72063	0.797537
11.0867	0.020917		6.21428	-0.12902
9.52017	0.006995		5.69708	0.281501
10.2966	-1.39066		10.9297	0.101696
7.68375	1.90804		9.70452	0.397313
7.62334	0.729839		10.2822	-0.47521
7.31724	7.86656		7.53558	2.18345
7.32554	0.899461		7.29762	1.31901
8.76896	-0.02035		7.20424	6.93469
6.14737	0.980793		7.4037	0.741123
7.19862	0.937784		9.06562	-0.28065
12.9361	-0.3713		5.83667	1.65936
10.0432	-2.77494		7.19279	0.933076
9.48371	-0.48612		12.6118	0.174817
8.59782	-0.06179		10.6427	-2.75964
10.8075	0.007111		9.52812	-0.23982
6.35605	1.5514		8.84459	-0.28047
10.4832	-1.31125		10.5785	0.1687
12.3844	-1.42869		6.32902	1.49771
6.19867	-1.47975		10.6049	-1.37681
8.30302	3.24276		12.3379	-1.22385
9.33153	-1.11251		6.03728	-1.54406
8.12034	-0.77892		7.96252	3.45626
9.25876	-0.9182		9.93742	-1.30759
8.56277	-0.42701		7.95912	-0.01546
7.31543	-0.01425		9.08151	-0.27176
6.51124	0.079636		8.36724	-0.18554
10.4671	-0.98608		6.89572	-0.63192
11.0921	-3.25639		6.51448	0.247156
8.67009	-0.70099		10.4726	-0.47779
7.18064	-0.87707		10.9133	-2.46948
9.05844	0.897743		8.74453	-0.43558
7.2276	0.879836		7.09194	-0.22418
6.14654	-0.22377		8.84673	1.65321
4.4481	1.48442		7.34568	0.392808
9.0086	-0.21561		5.66573	-0.14234
7.05034	-0.06812		4.44686	1.78107
7.73141	0.173855		8.95261	0.148716
7.98322	-0.95511		7.61306	-0.96693
7.79613	2.37956		7.57865	0.429947
11.3567	-0.51783		7.85054	-0.95675
5.92308	0.073238		7.42961	3.30179
5.21424	1.78336		11.161	-0.02881
10.2097	0.306581		5.71164	-0.00776
8.81952	0.524598		6.82946	-0.05886
9.12361	0.249878		9.96249	0.836473
7.12911	-0.22566		2.5108	0.108019
6.8637	-0.40417		8.72188	1.08212
6.59993	2.37245		9.03402	0.718899
3.62206	3.00227		6.88601	0.298231
4.65233	2.53674		8.16175	-2.16775
15.477	-1.38082		7.40007	0.875509
6.85691	0.02704		3.78296	2.65234
6.14123	-0.68853		4.70941	2.30616
12.2099	-0.95673		15.2918	-1.2322
8.16964	-1.63342		6.73306	0.258859
8.51257	0.012426		6.35837	-0.75705
6.95901	-0.15677		12.0906	-0.71504
7.26849	-0.01247		8.019	-1.7185
9.27506	1.28635		8.3223	0.290773
8.49459	0.867004		7.42815	-0.72168
8.63083	0.861919		7.28225	0.330411
11.8446	-0.7445		9.36812	0.739906
5.0686	1.36929		7.95606	0.823611
7.02315	-1.07478		8.09428	0.833888
8.14511	-1.94259		11.5067	-0.86953
6.65955	-0.11662		4.55554	2.41133
5.83279	1.72774		7.05254	-0.71689
8.44712	1.2738		8.07184	-1.29811
7.06947	-0.88755		6.58585	-0.01219
7.60344	1.05664		6.40692	0.375266
7.49971	0.812188		8.56304	0.695094
6.60379	-0.34496		7.06506	0.16942
8.51155	2.02423		7.79191	0.318962
9.58663	1.02768		7.30756	0.514494
6.70166	-1.80938		6.47996	0.316197
9.71163	-2.11782		8.21293	2.25773
11.2991	-1.53627		9.86309	0.308614
8.04512	-0.44297		6.533	-0.76645
8.84907	-0.9704		9.80994	-1.48526
4.42815	4.08839		11.2232	-1.27753
4.07961	1.39131		7.49328	-0.4011
9.63398	0.937337		8.65225	-0.32921
6.86054	1.01392		4.48456	3.33041
9.15879	0.071226		4.3996	1.50034
4.74203	-2.02231		9.48086	1.16226
7.04844	-0.21622		7.0645	0.51039
9.51714	-1.29854		8.93059	0.398008
8.31086	-2.66411		5.38378	-1.76074
6.55923	-0.45689		6.89713	-0.09384
4.01883	1.0388		9.59676	-1.10704
8.65878	-0.76201		8.47335	-2.06814
9.79678	-0.20312		6.50777	0.966599
8.59999	0.350568		4.0423	1.38486
7.02306	0.965203		8.85023	-0.4172
11.312	-0.26804		9.57082	0.211994
8.75182	0.463449		8.28307	0.752503
8.09933	-0.17536		6.85555	1.06738
8.9445	-0.69269		11.3138	-0.12376
6.85768	-0.07869		8.57005	0.510565
8.28212	-0.3786		8.05007	-0.08463
6.66245	-0.49014		8.70725	-0.3227
6.87103	0.099339		6.64986	0.115818
7.53918	3.02274		8.2156	-0.05259
7.85504	0.322468		6.41654	-0.05461
8.83258	-0.9085		6.79437	0.524584
8.97052	-1.09231		7.96743	2.52543
8.65117	0.038572		7.97645	-0.26483
7.2963	-0.08371		8.81422	-0.30978
7.06379	-0.13225		9.13819	-0.75396
8.75067	-0.29271		8.49257	0.46422
7.79338	-0.22827		6.87646	-0.00359
3.24783	2.25381		6.81314	-0.13022
12.7716	-1.4687		8.50126	-0.51863
5.12206	2.00227		7.70121	0.171981
6.08619	3.52726		12.6639	-1.25545
4.4481	0.654348		5.1535	1.60725
7.71125	0.171423		5.6977	2.58675
9.68131	-0.8972		4.27705	-0.25455
5.63102	-0.29051		7.54959	0.72199
13.1508	-1.62981		9.37263	-0.66959
2.64238	-0.65308		5.81815	-0.4472
12.5621	-1.36485		13.0873	-1.55474
10.1585	-0.99077		1.8996	-0.66959
7.44084	-0.79415		12.3983	-0.86239
7.00283	-0.14457		9.93779	-0.38284
5.96109	0.70949		7.44311	-0.35573
7.38477	-0.92814		6.65991	0.280225
13.1239	-1.04909		5.88057	0.37348
3.51086	-0.91612		7.37167	-0.46391
2.21838	-0.33115		12.8306	-0.59619
5.86416	-0.97885		3.56057	-0.82159
7.52872	0.157348		5.5423	-1.72404
9.8938	0.785257		8.67666	-1.14538
7.84781	-1.01921		9.88135	0.907685
7.03624	0.885659		7.7321	-0.60208
6.21234	3.21199		6.92043	1.46368
8.16238	-0.62513		5.3689	2.39181
6.00835	2.80401		8.52369	-0.73784
7.21768	0.285115		6.01641	1.88143
9.0419	-0.35833		6.83726	0.892725
7.80661	0.286865		9.08073	-0.4858
8.47293	0.200585		7.67516	0.411099
8.54013	1.23402		8.53786	0.745449
7.85911	0.14287		8.34231	0.033833
6.67258	-0.80508		7.61378	0.187967
7.55518	0.282957		6.7848	0.203879
4.15562	-0.20562		7.78425	-0.51501
5.69315	3.44846		5.04179	-1.07676
7.47188	-1.30708		6.49059	0.863535
7.78963	0.003893		7.4847	-1.14824
6.12474	-0.48823		7.71017	-0.03216
8.81644	0.979944		5.65877	0.20488
6.90285	0.541936		9.95811	-1.55227
8.09788	-0.0189		6.98331	0.450706
11.0038	-0.38564		8.1145	-0.29193
8.84003	1.05856		10.8219	-0.01988
5.05459	0.697417		8.91508	0.741655
6.21216	1.31655		5.21185	-0.0451
3.97175	1.42665		1.10712	-2.25455
7.93625	-0.79604		6.62498	-0.18109
6.28901	0.721463		3.59957	-0.59559
9.29822	0.381766		7.99459	-0.90501
7.59113	1.99545		6.40382	0.525059
6.41411	2.18311		9.15479	0.601573
6.38593	-1.69539		7.4327	2.81646
6.08686	-0.71197		5.59862	2.9795
5.71556	-0.98566		6.50324	-0.40294
10.0145	0.838881		6.48331	-0.54929
8.23083	0.753118		5.83479	-0.2001
8.52724	0.440896		9.72145	0.981631
7.71876	0.199166		8.41855	0.008483
6.9757	-1.08878		8.44547	0.544941
6.68335	0.003435		7.66627	0.136931
4.39363	2.01934		7.7783	-2.08713
6.42731	2.91678		6.66013	0.330411
8.35504	-1.28234		4.52777	1.75668
8.32997	0.167794		6.27686	2.20773
8.55338	-1.77172		8.26127	-0.93529
8.81775	-0.56548		8.00403	0.02948
8.36875	-0.63189		8.721	-0.85655
9.05205	-2.05311		9.2573	-1.15402
8.68869	-0.3203		8.03783	-0.36293
11.1097	-1.33094		9.19725	-1.55723
4.31527	2.69269		8.84549	-0.74759
7.74058	-1.0357		10.8761	-0.80081
8.22119	-1.16685		7.62431	-0.77414
7.5901	0.519442		7.86743	-0.37429
6.72483	-0.10288		7.32189	0.251122
7.15817	0.129115		6.63239	0.011343
7.12911	0.919498		7.14886	-0.07946
9.01835	1.18729		6.46166	0.944757
7.19715	-0.23509		8.94747	1.02027
5.67562	0.64408		7.19461	0.12272
6.95096	0.395539		5.80328	0.692982
7.43899	-0.2164		6.9007	0.203032
7.76783	-1.1715		7.52198	-0.51347
7.20631	0.188855		7.73086	-1.0444
10.4319	-0.74689		7.10923	0.312033
6.79448	0.674551		10.3726	-0.35689
8.15556	-1.18359		6.79735	0.387443
8.78543	-1.81979		7.8975	-1.13784
7.72812	-0.24145		8.96063	-1.05916
7.19487	1.65204		7.32243	0.116581
6.18915	1.01502		6.9109	1.91537
8.04319	-1.4547		5.92074	0.497868
7.59511	0.560841		8.02594	-1.10847
7.95637	-1.0088		7.4466	0.22134
7.33798	0.015211		7.87469	-0.72692
7.14662	-0.63542		7.39576	0.119645
8.82569	0.853571		8.13313	-0.86437
6.94973	-0.03837		8.96692	0.340553
8.89089	-1.20318		7.00865	0.074573
6.31822	2.25381		8.744	-1.29043
8.66254	-0.5469		6.58131	1.36789
7.80083	-0.78095		8.50078	-0.22309
10.7864	-0.21866		7.70747	-0.40812
5.42024	2.59864		10.6583	-0.05471
12.4665	0.242089		5.32165	2.42557
8.99708	0.618678		12.4236	0.509044
8.61419	-0.85596		8.9866	0.515368
7.26105	-0.27571		8.54823	-0.68876
7.85666	0.137954		7.39647	-0.41433
6.58115	0.814231		7.88169	0.104699
4.33471	1.90151		6.45878	0.903596
6.0686	1.13833		3.94803	1.67833
7.66225	1.36668		6.09385	1.48795
8.15449	-2.50737		7.76365	0.575325
6.96384	1.47716		8.14132	-1.94329
5.38384	3.35591		6.35721	1.85283
4.22734	3.68677		5.65876	1.92987
4.47807	3.35815		2.63657	-0.66959
9.07568	1.64272		8.47023	2.02688
6.61689	0.465861		6.03378	0.311046
10.4444	-0.77874		10.4726	-0.14777
7.02066	-0.42593		7.28266	-0.58317
6.94344	-0.56364		7.35572	-0.75174
9.51958	-2.65035		9.58752	-1.94211
7.07944	1.1879		6.62176	1.85587
7.16849	-1.33885		7.07783	-0.53019
8.66768	0.876469		8.39625	1.644
9.51156	1.12056		9.89234	0.443857
7.01759	0.771418		6.80809	0.228532
6.90416	-0.12952		6.95445	0.969664
10.1918	-2.18913		10.3508	-1.95719
8.3897	0.110852		8.05266	0.26352
7.31693	-1.43137		7.23015	-0.73531
10.3263	-1.05867		10.0759	-0.57734
8.57722	1.74267		8.29818	1.74792
6.35861	0.200371		3.85837	2.41787
10.4043	-0.0645		6.04997	-0.05146
5.73985	1.02918		10.3156	0.232868
11.4863	0.396005		6.64742	-0.9555
5.56093	-0.43069		11.8219	-0.23166
4.70319	3.16454		6.10004	-0.83951
9.06283	3.05826		4.63476	1.4748
6.65787	1.62895		8.86725	2.52723
8.11697	0.750919		7.27454	0.125721
6.46671	-1.5171		7.78772	1.24516
7.24394	-1.48976		7.63459	-2.26237
9.39902	2.20834		7.51267	-1.45095
8.35255	0.044357		9.20565	2.04188
7.42752	1.16826		8.1889	0.087221
7.28946	-0.34975		6.87638	1.25406
8.73647	-2.39647		7.09927	0.080892
9.10395	0.626862		8.89953	-1.44002
6.56698	-2.75334		9.68205	-0.67614
8.44894	-1.5984		6.73915	-1.61021
5.59916	1.34176		8.43803	-1.15108
3.49054	2.73924		4.42905	4.38931
8.47034	1.98372		5.13068	1.91537
6.36385	-1.54999		8.16278	1.96394
5.36844	3.96897		6.76611	-1.15362
3.25358	1.29445		5.2448	3.78984
7.26511	0.757309		3.72153	0.330411
8.23553	0.175611		7.5023	0.658598
9.0814	-0.29191		7.93031	0.242002
6.45571	-0.40254		9.033	-0.4028
6.85224	-0.02568		6.28222	0.314109
7.44837	1.06087		7.88535	-0.7796
9.33531	-0.43714		7.19378	1.60575
5.24058	-0.0357		9.6464	-1.10563
9.67356	0.206153		6.19708	-1.7906
6.53397	1.60848		9.8946	-0.88616
9.2175	-0.40708		7.27816	-0.50784
7.47859	0.844419		8.88789	0.092314
6.27992	0.246756		7.22871	0.818697
7.73147	-0.5048		6.30274	0.699056
8.67975	-0.45554		7.58211	0.039574
9.45566	-0.17633		8.61952	0.430392
7.43446	-0.40748		9.34921	0.155443
9.85961	-0.04041		7.35994	-0.44045
9.46564	1.26094		9.79182	0.29606
3.61862	0.720378		9.21492	1.82171
5.0686	3.13833		3.54436	-0.21016
8.77326	-0.38128		5.29028	2.63784
9.01209	-0.65986		8.69714	-0.37183
9.70078	0.831916		8.93779	-0.1384
14.5407	-1.74871		9.69465	0.39318
6.78611	0.385394		14.1009	-1.34642
6.11862	0.143386		6.79595	0.920035
9.31841	-1.23772		6.10853	0.422334
9.5971	0.44513		9.34082	-0.91418
5.80784	3.23305		9.88267	-0.56887
6.82067	0.278058		5.69167	3.1656
6.06652	1.19019		2.80328	-0.03216
6.84578	-0.34477		6.60958	-0.27577
5.12334	-0.69615		5.69666	1.67555
7.28244	3.30112		6.54359	0.072343
3.51086	0.779879		5.24518	-0.62228
8.52937	0.374693		6.52987	3.94708
6.65889	0.318905		2.83684	1.20488
11.855	-0.48067		8.24905	0.869408
10.4959	-0.40182		6.70038	1.05478
7.78521	0.0874		11.5966	0.40046
6.27699	-0.27344		10.3202	0.123178
7.79981	-0.34823		8.09889	-0.05257
9.63173	-1.03862		6.39599	-0.57373
6.89716	1.0264		7.78038	-0.52275
12.7064	-1.08796		9.47186	-0.51679
7.83993	0.852448		7.73405	-0.58954
8.67893	0.33138		12.4136	-0.70395
9.83908	-0.96499		7.8352	0.186022
8.80409	-1.80658		9.04286	-0.58965
8.73633	0.874981		9.44872	-0.35312
8.17217	0.712735		8.79358	-0.85143
5.88831	0.668848		8.5227	1.20361
6.54031	0.312705		8.26367	0.819327
8.61056	0.285365		5.92074	0.497868
8.36583	0.032187		6.05048	0.158231
7.78313	-0.35147		8.91898	0.110445
4.403	-0.70039		8.26056	0.214602
7.14605	-0.2411		7.61269	0.149028
7.51818	-0.67219		4.02145	-1.16435
7.42481	0.931883		6.9703	-0.8412
9.00383	-1.47536		8.02069	-1.51089
7.02574	-0.97501		8.16005	-0.90456
11.0611	-1.1026		8.89711	-1.23611
7.77403	-0.22484		7.99797	-1.23449
9.05555	-0.79973		11.0323	-0.828
8.59946	0.064564		7.73345	0.306565
6.98615	0.536581		9.60806	-1.50953
3.75358	1.56931		8.17696	0.475021
4.34487	0.17289		6.56332	0.598345
7.80532	0.210925		5.2295	-0.24075
6.37301	-0.71345		4.77258	-0.53834
8.82117	0.43609		8.12806	-0.51894
5.43235	0.55161		6.33633	-0.58078
8.87178	0.442077		8.9786	-0.02582
6.95462	-0.85866		5.98568	-0.24638
8.41935	-1.49193		8.94836	0.178949
7.81427	1.12813		6.95212	-0.32984
6.94782	0.896779		8.72269	-1.45206
6.56947	0.722164		7.7647	0.615814
6.38905	0.921541		7.34455	-0.57577
6.88328	0.909856		6.19811	0.278573
7.48407	0.951248		6.27323	1.20286
6.07022	1.08661		6.7737	1.396
7.09018	0.0488		9.03438	-1.69016
8.4906	0.423645		6.35405	0.624595
7.46104	0.2927		7.2207	-0.45926
7.83726	-0.21278		8.27028	0.813059
6.10534	-0.61674		7.00899	0.674366
3.05742	1.34692		9.08644	-2.35172
7.99155	-1.45858		6.01934	0.739802
8.0445	0.316096		8.02725	-1.17594
6.52389	2.10495		9.36443	-1.50318
8.05307	-0.21574		7.40031	0.786641
5.74221	0.657022		7.95026	-0.2001
7.37016	0.190858		5.73345	0.306565
9.23127	0.180394		7.56672	-0.372
7.42228	0.031911		9.76531	-0.65206
7.33663	-0.6407		7.63944	-0.31949
2.58686	-1.06812		7.32452	-0.21254
6.1483	0.481569		5.83479	0.860926
6.66427	0.590846		6.57673	0.064951
5.75839	1.20369		5.35638	1.5055
5.89008	2.46622		5.28846	1.99034
5.75196	2.39616		5.58809	1.70238
4.04606	3.3242		4.49342	1.68796
5.03014	0.746327		4.4879	0.89229
3.9926	0.98633		3.33684	0.455942
6.16619	-0.37478		6.90273	-0.44488
6.80334	0.498923		6.87037	-0.01576
8.02359	1.54676		7.46376	1.79093
4.43486	2.93188		3.8996	1.33041
4.23325	3.25381		6.04243	2.07089
6.72586	1.20987		6.31182	-1.31909
6.54606	-1.63036		7.14064	-1.18188
6.95868	-0.78982		6.21549	1.78727
5.94302	1.05864		4.52987	0.71374
4.72288	0.800638		8.6942	0.312033
8.72881	0.200192		9.03702	-0.51255
9.15286	-0.97068		8.22279	-0.34296
8.62916	-0.56715		8.15531	1.2958
8.08422	1.66802		6.31394	0.250684
6.10015	1.14648		6.8558	0.647441
6.89289	0.055617		8.46216	-0.02128
8.39326	0.04123		7.18117	1.42312
7.40861	1.19678		13.7424	-1.44928
13.9335	-1.91858		5.86398	1.08425
5.94233	0.776907		8.65147	-1.23269
8.79912	-1.10509		8.54559	-1.29376
8.21305	-1.77944		7.5966	-0.97493
7.02463	0.785493		6.45037	0.228873
5.65562	1.06939		4.14553	1.17841
4.28576	0.798615		5.77927	-1.02804
7.37209	-0.36357		7.31332	-0.24804
4.76634	0.424922		3.67176	1.4008
7.43674	-0.87815		7.40195	-0.71202
6.06825	0.58396		5.76205	0.61052
8.9701	1.18734		8.56082	1.69059
4.55459	1.33627		4.85305	1.2373
9.71373	-1.35358		9.7962	-0.72206
9.88446	-0.80073		9.7379	-0.09449
5.79122	-0.3554		5.58833	-0.50186
4.75143	2.09108		4.93979	0.864748
6.82667	-1.14447		6.71927	-0.59297
10.5629	-1.90492		10.4878	-1.40446
8.61156	-0.43069		8.5338	-0.19726
6.86216	1.2738		6.62406	1.13047
8.50099	-1.55152		8.59958	-1.2621
5.86216	1.2738		6.17498	1.76337
5.89716	-0.51878		6.91769	-1.09105
7.6864	-1.3035		7.69279	-0.96825
8.85827	-2.03774		8.98562	-1.62204
6.3752	0.402333		6.09469	1.02903
5.03257	2.85245		5.56804	2.02343
7.93959	-0.72645		7.95212	-0.77462
6.16377	0.085688		6.4879	-0.23147
8.04796	0.497936		9.62665	-2.05683
6.47029	1.25381		6.85346	0.363326
8.16362	-0.3413		8.11221	-0.05815
11.4339	-1.00546		11.2125	-0.4822
11.8953	-1.29156		11.8943	-1.17047
8.82026	-0.31729		9.01646	-0.22955
6.9471	-0.36561		7.94455	-1.3586
8.7293	-0.24996		8.65509	-0.30337
3.64238	1.34692		3.26809	1.2373
11.2569	0.656044		11.7787	-0.87268
8.8397	-0.33262		9.134	-0.68715
5.47676	0.64042		5.79825	0.896759
9.64773	-1.33786		9.52683	-0.72918
6.96537	2.93188		6.82235	3.1759
7.17632	1.06367		7.12205	0.9005
7.05859	-0.4805		6.76611	0.016303
9.01766	-0.70618		8.9361	-0.05696
5.74819	-0.9875		5.74324	-0.07095
7.47429	0.3509		7.42396	-0.33598
6.37027	-0.67123		6.41263	-0.69065
8.64379	0.023806		8.62679	0.314363
8.52946	-1.26735		8.51921	-0.66959
9.95401	0.281996		10.1799	-1.15227
7.28068	1.48043		7.16266	1.04909
4.71988	2.4409		4.60618	2.51261
8.86641	-0.14427		8.96387	-0.1125
8.64409	-1.74859		8.75516	-1.24099
7.91217	-1.01774		7.80044	-0.68971
7.66059	-0.3765		7.55007	-0.25455
7.38831	0.838773		7.97238	-0.14733
8.21379	-0.23318		8.07321	-0.54638
4.71612	-0.25453		4.45387	0.561737
7.89131	-1.65904		8.01614	-1.44682
6.7772	-0.77623		6.93563	-0.29686
6.74085	0.217934		6.36988	1.35211
8.26069	-0.22391		8.31792	0.159549
4.36477	0.34692		5.33273	-1.09105
7.77055	-0.90942		7.72994	-0.43741
5.84219	0.977206		5.63476	0.355947
10.5355	-1.36367		10.6701	-1.54582
8.5148	-1.74207		8.72362	-1.62607
6.50992	1.37712		6.63278	0.483762
9.65659	-3.17173		9.92752	-2.39226
10.4372	-0.75304		10.3537	-0.29492
6.9496	-0.1177		6.61227	-0.24926
10.4174	-0.33573		10.8335	-1.0544
6.70055	0.214282		7.09862	-0.0205
10.9297	-1.22579		10.7184	-0.90628
6.51722	0.865649		6.20162	0.929449
6.61656	-0.10559		7.26394	-1.52107
9.04986	0.501738		10.304	-1.82106
5.59582	-0.22012		5.29028	-0.80709
5.7801	0.853027		6.54576	0.533945
10.5974	0.645356		10.2716	1.29848
11.63	-1.44471		11.5674	-1.38846
8.33932	0.339272		8.18088	0.492093
9.2478	-0.17294		8.97951	0.350518
8.50863	0.317774		8.67993	-0.15606
7.70845	0.5312		7.63713	0.546903
9.00668	-0.24197		9.03132	0.160772
9.73503	-0.07963		9.58595	0.284187
6.81436	4.12234		6.95052	3.74964
12.6992	-0.95749		12.5093	-0.63081
5.44673	-1.52331		5.84853	-2.22758
8.47163	-0.39545		8.57446	-0.14995
7.07642	-0.19523		6.87524	0.29799
11.7985	-0.12042		11.8243	-0.29926
10.0127	0.102646		9.65393	0.580506
9.37552	1.69041		9.15074	1.82517
6.36016	0.626469		6.37638	0.406762
9.47623	-1.67693		9.70625	-1.30453
8.95613	-0.79106		8.98233	-0.4357
8.45316	-0.05063		8.19361	0.09665
6.33086	0.974951		6.20327	1.29389
8.30667	-0.59935		8.28158	-0.02343
8.96468	-0.47891		8.84143	-0.18681
7.60151	0.190308		7.65152	0.166436
6.95901	0.020539		7.07667	0.302215
9.55501	-0.90688		9.71497	-0.91801
8.48565	-0.78566		8.37067	-0.58558
7.49448	1.96247		7.22762	1.70052
4.26494	0.931882		5.39678	-1.32409
7.13083	-0.13808		7.00392	0.25134
5.84139	-0.00399		5.84769	0.264322
7.36602	-0.83194		7.14886	-0.42964
5.98641	-0.7951		5.63567	-0.20246
6.19276	0.612604		5.97335	0.931862
8.30263	-0.8542		8.19759	-0.17693
8.40063	-0.43709		8.51226	-0.26306
7.17702	-0.47337		6.87167	0.124736
10.7481	-0.254		10.6008	0.157309
8.96503	-0.47395		8.88942	-0.29605
6.3583	0.333981		6.15548	0.63244
10.3277	-0.60674		10.3014	-0.16385
10.0958	0.574001		10.515	-0.2857
8.03153	-0.02127		7.9842	-0.12368
8.54438	-1.2375		8.42046	-0.9962
7.00268	0.275184		6.73439	0.686977
7.15485	0.351886		6.88824	0.967841
7.39134	0.332167		7.49451	0.520236
8.33316	-0.87475		8.28361	-0.28779
5.02867	-0.25574		5.19791	-1.03524
9.08232	-0.05003		8.68127	0.243885
3.53838	0.559913		2.8996	0.160486
7.41592	-0.09683		7.22652	-0.56178
11.7952	-1.12299		11.6281	-0.56503
12.2278	-1.54481		12.0283	-1.02158
11.7836	-1.66472		11.6035	-1.21642
12.6439	-1.09669		12.365	-0.7104
6.86821	-0.05763		7.24765	0.07195
6.02598	2.27905		5.71428	2.0409
9.06539	-0.17792		9.07805	-0.01619
7.5795	0.56132		7.63783	0.375001
7.03941	-0.33796		6.81045	-0.64561
12.6461	-1.17654		12.4845	-0.89744
8.88563	-2.19895		9.01557	-1.20219
8.6642	-0.03488		8.64484	0.007774
9.47619	1.73326		9.08655	2.23941
9.49992	-1.66481		9.77335	-1.50368
5.85224	-0.02568		5.86661	0.525963
6.95341	0.799047		7.065	0.69895
9.53421	0.164735		9.42556	0.221581
8.43896	-0.65741		8.38092	-0.5539
4.92477	-4.04794		5.73424	-3.50879
8.95526	-1.4892		9.18017	-0.97215
11.0154	-0.76426		10.768	-0.49221
9.20031	-1.97124		9.56973	-1.39619
6.46591	0.618724		5.98873	0.589798
8.67828	-2.00977		9.14245	-1.49794
5.97228	1.56193		5.33479	1.96982
7.03579	-1.15398		7.43343	-0.62807
12.869	-1.57873		12.6016	-1.20164
7.51652	1.23899		7.41444	1.23051
7.91704	-0.11376		7.86525	-0.22123
8.69408	-0.73402		8.69915	-0.54443
10.0783	-2.26129		9.96248	-1.67595
5.23766	-1.2976		4.83547	0.197145
6.80376	0.993944		7.35037	1.40187
8.01759	-1.22858		8.35258	-1.1179
9.52214	0.133439		9.45081	0.591128
7.42182	-0.58013		7.29355	-0.45249
7.33429	0.007832		7.24373	0.455942
6.55976	-0.61065		6.28846	-0.00966
7.11192	-1.62238		7.0342	-0.90888
7.6084	-0.97042		7.61796	-0.59653
9.94275	-1.18698		10.0646	-1.20599
9.03212	-2.19334		9.03074	-2.57869
6.40937	-3.01713		6.74504	-4.02061
7.73083	-0.86021		7.86052	-0.56153
8.16099	0.434682		8.41079	0.538999
6.19315	-0.58469		6.09001	0.423521
10.2994	-1.71204		10.4845	-1.37212
7.02647	-1.08141		6.90347	-0.96135
9.62315	-0.65625		9.60867	-0.11793
7.59946	-0.2008		7.64497	-0.04254
7.91297	0.813238		7.6779	1.43116
6.88533	-0.47118		7.18136	-0.58925
4.24349	3.27427		8.67106	0.865818
8.75014	1.1872		5.28406	3.86838
5.35177	4.1867		8.48703	0.309195
8.66913	0.049287		8.38228	-0.83888
7.46946	0.201231		6.85821	1.92169
6.94085	0.910718		6.80676	-0.065
6.73729	0.366819		8.02731	1.08998
8.15349	0.697746		10.1588	0.530026
10.3105	-0.13182		10.9671	-2.49491
10.5534	-1.6592		7.25673	-0.40013
7.1732	-0.52483		7.19741	0.226699
7.59733	0.007832		7.90828	1.15873
8.06822	1.22204		6.88322	-0.06601
7.00464	0.132181		10.3423	-0.20787
10.3192	-0.56457		7.48651	0.033794
7.7287	-0.36808		7.29681	-1.464
7.293	-1.7794		9.12419	1.38025
9.42036	0.58987		7.97038	-1.21366
7.89913	-1.76571		7.1757	-1.13299
7.27403	-1.22484		6.91025	-0.75162
6.83663	-0.81062		9.1696	1.51723
8.30745	3.17918		10.874	-1.06655
10.9899	-1.21765		6.47172	0.444744
6.49848	0.903123		5.54997	1.71228
5.63924	1.7721		7.03329	0.40789
7.30353	0.241665		7.8254	-0.11531
7.9682	-0.49728		8.4115	-0.21044
7.79007	0.241426		8.81073	0.786228
9.57403	1.17042		4.8382	1.33041
4.81527	1.69269		10.2505	0.102554
10.1234	-0.01537		12.4036	-1.15804
12.6137	-1.43829		6.84254	0.319356
6.66937	-0.23662		6.06854	-0.17738
5.9995	-0.27868		6.03883	0.099086
6.22203	0.096002		8.84822	-0.76107
8.54454	-1.07508		8.10694	0.316606
4.23325	3.25381		6.81815	-0.89198
8.23624	-0.00308		7.63551	-1.37976
6.52843	-2.19423		4.97222	3.03085
7.64238	-1.82301		11.5184	-1.1774
6.0846	1.65236		6.0876	-0.17078
11.5811	-1.74731		11.6696	-1.12215
6.10468	-0.10374		7.90195	-0.79708
11.8941	-1.57964		7.92566	-0.66221
7.70329	-0.8977		9.28019	-0.61765
7.66993	-0.54744		6.31076	0.122816
8.75485	-0.20427		6.13544	0.672517
6.12152	0.037493		9.99491	1.18453
6.45137	0.733943		11.8158	0.450736
10.1866	0.855287		8.18307	0.360968
12.2638	-0.13417		9.14138	1.77663
8.18248	-0.12718		3.85305	0.067377
8.92081	2.24363		9.94518	-0.96303
2.93486	-0.06812		8.29947	-0.56141
10.0702	-1.03829		11.8374	-1.40421
8.33111	-0.79132		8.82438	-0.6498
11.7623	-1.80682		9.07858	-0.63474
8.6306	-0.04028		9.11344	-0.59509
8.84674	0.118123		7.53378	-0.0451
8.94131	0.04157		5.43979	2.79607
7.61025	-0.72734		5.09719	3.08173
5.02672	2.45544		9.05023	-2.07392
5.36293	2.95294		7.40661	-0.76475
9.45434	-2.02531		9.83007	-0.10837
7.7733	-0.50903		9.24424	0.023453
9.51296	-0.0245		7.92751	-0.6659
9.32498	-0.01078		13.6228	-1.39282
7.58743	-0.92847		7.98135	-0.37544
13.9247	-1.84817		8.34292	-0.56185
8.26915	-0.43269		8.5739	-0.3524
8.20301	-1.04753		9.56229	3.12825
8.65615	-0.7337		9.06167	-0.21481
9.78392	2.51401		7.65902	0.217448
9.02918	-0.40054		5.93504	1.92735
7.42315	-0.06812		7.12297	3.49123
6.02081	1.79978		10.6014	-1.88417
7.43985	2.39583		7.91482	0.587687
10.416	-2.3427		10.2997	-0.14157
8.22703	0.456724		7.94323	0.761818
10.4388	-0.65056		12.7192	-0.8164
8.14549	0.333174		5.79753	1.00848
12.9362	-1.42803		4.51934	1.09595
5.64488	-0.48316		6.96087	0.015316
4.98744	0.201972		8.06538	-0.15982
7.07716	0.176686		7.16285	0.569198
8.23239	-0.227		5.17176	5.04466
7.29217	0.150655		9.41333	-0.6709
5.60687	6.00104		8.6165	0.417678
9.4238	-1.20562		6.03209	-0.87506
8.76042	0.121129		8.45666	0.312355
6.2709	-0.82148		7.15011	-0.75169
8.39922	0.890807		4.81182	-1.85016
6.98799	-1.19781		13.5168	1.92444
4.05742	-0.65308		5.53844	0.112231
13.2118	3.08497		7.06201	1.03551
5.94481	-0.04822		5.2413	0.764814
7.24149	0.840251		8.0166	0.286318
5.6597	-0.09237		8.08582	-0.72902
7.7826	0.93582		6.74489	0.602085
7.85843	-0.75872		9.52916	-1.83263
7.05988	0.325704		7.66421	0.889839
9.34518	-2.08131		6.62841	2.34324
7.9235	0.399387		9.8776	-0.1329
6.83631	1.8997		9.08595	-1.57738
10.0282	-0.0869		7.23973	-0.22028
9.02877	-2.05286		8.27323	-0.79714
6.99599	-0.66876		7.24307	0.06279
8.40561	-0.85361		10.1175	-1.18532
7.53942	-0.46223		8.37444	0.806145
10.3615	-1.67567		8.71886	-1.88919
8.57677	0.677967		6.19791	-0.30394
7.45476	0.931883		6.92679	0.838753
5.41196	1.31754		8.20154	-0.43215
6.85714	0.633359		8.89107	-0.21419
8.00791	-0.11574		10.0681	1.43987
8.90441	-0.62488		4.58422	-0.03882
9.57762	2.09462		10.1433	-0.40974
3.35489	2.46794		6.88466	1.12559
10.1062	-1.12631		10.1148	-1.43413
7.05583	0.652197		5.77705	0.745449
10.0444	-1.75359		7.15226	0.490876
5.61168	1.28552		7.84207	0.137027
6.73408	0.760998		3.83684	1.20488
8.0913	-0.04115		7.27029	0.942215
4.01883	0.824967		7.32769	0.054399
7.45116	-0.12415		7.13944	-0.01969
7.5891	-0.38578		7.20203	-1.27445
7.08446	0.417309		7.43366	-1.26726
6.67288	-1.66695		6.46852	-1.16358
7.65148	-1.32643		7.07611	0.415023
6.74421	-1.38281		7.50502	-0.38852
7.35201	0.498467		8.34165	-0.34395
7.59026	-0.76731		6.39929	0.390532
8.20976	-0.91303		3.48456	1.33041
6.89053	0.138333		9.38873	-0.8862
4.23766	0.7024		9.32548	-1.7971
9.2416	-0.74235		7.78927	-1.0296
3.81658	3.39131		8.69599	0.452746
9.17186	-2.31117		5.42905	-1.08463
7.89169	-1.43575		4.4756	1.00848
7.73053	1.97805		4.96938	1.13011
5.74711	-1.69261		6.36283	1.71084
4.90764	0.217285		9.98303	-0.69352
4.71612	0.118296		8.73949	-0.2388
6.80717	0.699935		9.96727	-0.6194
9.29125	0.746631		6.44833	-0.76203
8.10687	0.86272		6.84347	0.672103
10.1062	-0.77608		6.63431	0.407032
6.28713	-1.02372		10.0769	0.510027
6.91683	0.235663		9.93431	-0.29743
6.93137	0.132579		7.82777	0.057182
10.5962	-0.00082		7.74069	-0.71992
9.90128	-0.07453		8.22209	-0.33087
7.67657	0.153351		7.2529	0.563072
7.45611	-0.95462		8.95886	0.025017
8.21687	-0.31912		6.67401	0.094598
7.57679	0.461803		7.54538	-1.31729
8.43196	1.06986		9.12768	-0.11016
6.91117	0.246978		8.12855	-1.41152
6.74217	-0.04522		7.541	-1.8636
9.27478	-0.46659		7.45174	-0.42901
8.17113	-2.07875		9.18603	0.461061
7.35714	-1.76959		9.59294	-0.62777
7.67754	-0.56265		7.74644	0.478055
9.38777	-0.17788		9.24968	-1.01656
8.7456	-0.27641		7.73973	-1.22028
7.99855	-0.05853		12.3029	0.740085
9.15376	-1.41727		12.6441	0.684116
7.55926	-1.63432		7.97167	-0.39481
12.6412	0.178732		6.25098	-0.08463
12.9922	0.071135		10.511	-0.22864
8.13849	-0.44548		8.14252	-0.52361
6.48764	-0.31369		7.42055	-0.14876
10.7022	-0.68942		9.27233	-1.37771
7.90604	-0.38433		6.97543	-0.25043
7.41743	0.367619		6.35903	-0.66959
9.34227	-1.8568		7.96481	-0.84544
7.09832	-0.22012		9.31779	-1.13292
6.52818	-0.3069		8.29978	-0.18224
7.8897	-0.44436		7.89351	-0.59791
9.31319	-1.77764		9.039	-0.8162
8.24306	-0.27428		7.2943	-0.74388
7.9252	-0.82592		10.5661	-0.69799
8.99032	-1.28946		5.4218	-1.37413
6.65356	-0.10464		7.27811	3.96964
10.0469	0.323504		10.6521	-1.73305
4.49568	-1.71582		6.30978	0.713131
7.4313	3.59884		9.85474	-1.623
10.5184	-2.42779		7.68895	-0.33988
6.82655	1.30504		7.67141	-1.25096
9.96486	-1.92038		9.36345	0.436326
7.898	-0.47277		8.12892	2.52063
7.40814	-2.15471		5.96382	0.411712
9.54763	-0.12708		6.71832	0.523057
8.44162	2.04115		7.99297	0.00737
6.10939	0.321294		7.0283	-0.75205
6.90886	-0.15991		8.44753	0.181473
8.06903	-0.21868		4.17176	1.42995
7.07447	-1.17742		6.49944	0.470589
8.36289	-0.03461		6.45618	-0.00121
3.53451	2.30112		8.13315	-0.64083
6.72539	0.290074		5.22233	-0.31005
6.60402	-0.03032		8.53948	-0.20862
8.2126	-1.31035		10.3442	-1.02207
5.37694	-0.245		8.89929	-0.60947
8.22182	-0.42034		9.941	-0.82467
10.4189	-1.29266		5.84853	0.942341
8.84593	-1.18299		6.86419	-0.23232
9.95928	-1.53794		9.75033	-1.45765
6.23738	0.126699		7.15038	-1.52229
7.01616	-1.00786		7.95145	0.376541
9.7981	-2.15141		7.08875	-0.38008
7.12112	-1.76489		7.39007	-0.00166
8.11024	0.232982		7.48498	-0.22564
7.34436	0.07514		6.09505	-0.56462
7.5538	-0.38713		6.97324	0.209275
7.32978	-0.74017		7.29701	0.780383
6.30668	-0.89303		7.61295	0.653788
7.10939	0.321294		8.55626	-1.09701
7.46651	1.11798		7.68944	-0.61744
7.71975	0.372098		8.54346	-0.14352
8.10102	-0.33115		7.38727	-0.04744
7.34009	-0.33253		3.76809	0.237302
8.44426	-0.11035		7.74736	0.922606
7.60355	-0.27592		9.91682	1.51127
3.21838	0.194917		4.19708	1.2815
7.30334	0.855067		10.2142	-0.33651
9.43564	2.23402		10.3152	-0.63438
3.66861	1.73924		7.0473	-1.5641
10.3646	-0.56769		9.25098	1.27152
10.2563	-0.66126		7.83277	2.91083
6.71315	-1.7475		7.86114	-1.30496
9.42996	1.58353		7.22303	-0.44164
7.04271	4.87272		7.70696	-0.2843
7.50007	-0.33857		6.52495	0.932248
3.87934	2.99078		11.1455	-0.9653
7.08308	-0.91477		11.0348	-0.50803
7.60115	-0.39569		11.1755	-0.96619
6.03427	-0.34823		8.27202	-0.49556
3.4481	2.65435		7.56478	-0.71223
11.2059	-1.6408		6.50973	-1.19828
11.3083	-1.32004		6.44333	1.41287
11.2896	-1.58439		9.29993	-0.82039
7.85691	-0.99335		10.9024	0.135019
7.5702	-1.16388		9.04925	-0.98394
6.61451	-1.2714		7.30881	-0.48299
6.54749	1.6832		6.9801	0.661328
8.87023	0.015692		8.0864	-0.39932
11.0623	-0.32916		10.6801	-0.43091
8.99681	-0.14729		7.40405	-0.75962
7.27874	-1.11835		7.07972	-0.15501
7.4085	-0.0104		2.8996	1.33041
8.10701	-0.59863		6.25347	1.75224
10.8137	-0.61777		6.78892	-0.79936
6.81822	-0.3609		7.40277	-0.33106
7.03306	-0.79058		9.45163	-0.66959
3.01086	0.083885		6.27407	-0.58845
6.49874	1.6342		2.87928	-0.18416
6.23592	-1.14861		6.97023	1.85696
7.55284	-0.84216		6.88249	0.126271
9.46458	-0.94793		6.43875	1.32007
6.5457	-0.55133		8.01146	-0.05198
6.75919	2.41061		3.76809	-0.40655
6.93535	0.341137		5.32235	1.53205
6.57327	0.940985		6.64614	0.203779
8.02641	-0.15273		5.80077	1.58757
4.40764	0.047359		5.08131	0.292937
5.27577	1.44378		7.93801	-0.93262
6.90879	0.288026		8.1659	2.5753
6.24085	1.21793		5.20121	1.81584
5.23619	0.159293		6.29509	-0.49832
7.86542	-1.85019		9.4027	1.09738
8.35027	2.56898		4.14553	1.17841
5.38831	1.66885		7.77482	0.905914
6.4059	-0.59997		10.4123	1.30342
9.57727	1.2117		4.9218	0.455943
3.78713	1.05741		8.35408	0.961278
7.53615	0.759206		6.03352	0.388515
9.90909	2.0294		9.48617	0.556625
4.46431	1.51684		6.46525	0.258621
8.64708	0.69648		8.26925	-1.81141
5.52303	1.73211		7.826	-1.19645
9.63557	0.418092		6.98108	0.129714
6.58979	0.071812		7.33684	0.455942
7.866	-1.77439		8.64438	0.687788
7.96374	-1.31087		5.88474	0.609128
7.15469	-0.24007		7.34701	-0.39448
7.30628	0.992118		9.29387	0.100222
8.70279	-0.20927		6.33015	1.85165
5.76634	1.43884		7.25761	-0.35946
7.27212	-0.29785		8.26526	-1.58713
9.29854	0.244669		6.30408	-2.07767
5.73619	2.70447		5.95125	0.145987
7.10402	-1.03032		9.09666	0.44162
8.29284	-2.23804		8.70031	0.992567
6.18108	-2.81163		6.02106	-1.36732
6.18217	0.016275		6.03326	1.00236
8.95279	1.20609		6.81964	0.700057
8.95092	0.57549		6.9879	-0.10771
5.94399	-1.13851		7.41386	-0.22418
5.94233	0.776907		7.96285	-0.30022
7.07137	0.828789		9.00509	-0.79178
7.13719	-0.355		9.85634	0.244193
7.3427	-0.69007		9.30965	0.18452
7.98941	-0.21758		7.5761	0.051597
8.96539	-1.16694		7.92566	-0.67697
9.40499	1.02648		9.19256	-0.0114
9.33004	0.188659		9.38382	0.963442
7.46481	-0.73522		9.70361	-0.88136
7.77009	-0.89351		8.75686	-0.57835
9.43929	-0.35017		8.20064	-0.78848
9.54318	0.488674		7.57595	0.277218
9.72826	-1.26213		8.40563	-0.74101
9.15937	-1.13481		10.0115	1.0112
7.78019	0.065664		7.00172	0.508504
7.65264	0.041507		7.58549	1.24635
8.36433	-0.94717		7.88609	1.17121
10.1151	0.551589		7.10383	-0.01008
7.30833	0.132795		8.22243	2.19453
7.76888	0.784906		8.86651	-0.5735
8.0737	0.883628		7.55649	-0.54572
7.08743	-0.85163		8.04149	-1.76348
8.64162	1.38576		6.70152	0.994991
8.33274	-0.0263		5.28333	-0.18806
7.53087	-1.26014		6.16638	1.31792
7.85377	-2.31422		7.72533	-0.38179
6.89245	0.786031		4.30328	0.523056
4.66458	-0.35762		9.24162	1.30522
6.18611	1.26446		5.31182	2.15484
7.52183	-0.99267		6.22153	-0.02573
3.20012	0.462397		7.09091	1.93149
8.90759	2.29718		7.59758	-0.6279
5.12292	0.931882		6.79355	0.887359
6.43674	-0.15301		9.49521	-0.93648
7.51529	1.30042		8.02889	-0.47052
6.73454	0.526244		9.00815	1.01394
7.04957	0.456409		6.36628	0.514836
2.96109	0.70949		9.51202	-1.56796
9.8019	-1.22729		7.58153	-0.07889
8.06093	-0.70555		9.1405	-0.58058
9.10209	0.43126		9.13839	-0.374
6.327	-0.02231		7.91519	0.367203
9.2889	-2.10045		7.53621	-0.43303
7.50315	-0.34472		7.93532	0.066431
8.85394	-0.4931		7.02534	0.126052
9.27551	-1.22189		8.39491	-0.44062
8.19317	-0.10581		8.44704	-0.95703
7.51798	-0.70495		9.67549	0.074741
8.07055	-0.92631		6.32478	-0.55769
7.01274	0.338699		7.94855	-0.44103
8.53958	-0.54686		7.12612	0.457523
8.02659	-0.87547		8.46003	-0.59062
9.29734	0.869896		10.9538	-0.94419
6.55894	-0.54695		9.63297	2.41749
7.87926	-1.32914		9.408	2.16522
7.16047	0.043243		13.0171	0.162758
8.47873	-1.14586		10.2911	-1.59112
11.059	-1.36497		8.36948	-0.40953
9.86744	2.28726		8.31957	-0.75944
9.7928	1.90977		9.65386	0.989308
13.2104	-0.02609		7.69832	1.31313
10.3379	-1.73782		8.31017	0.16661
8.3581	-0.62868		7.66995	-0.16555
8.14379	-1.16004		10.8125	-0.68555
9.796	0.724384		8.23342	-0.06881
7.89186	1.26687		8.04854	-1.1218
8.21567	0.006094		7.31999	1.27427
7.81858	-0.58659		6.89851	1.01521
10.8501	-1.17375		7.18572	-0.98325
8.42773	-0.50782		9.03408	-1.24757
7.77691	-1.32466		7.31973	-0.22213
7.38775	1.58868		7.21185	-0.0451
6.89031	0.516845		8.48352	0.323322
5.86477	0.96163		7.22963	-0.56799
9.07041	-2.0533		10.8184	-1.8574
7.27664	-0.0444		5.54563	1.88401
7.29423	-0.64989		9.45954	1.39794
8.71457	-0.25764		3.65085	0.832911
7.63588	-0.52229		8.07226	-0.45645
10.6664	-2.29191		8.34999	0.120619
4.62634	2.25381		6.3399	0.596305
8.82392	2.07248		7.515	-0.07061
3.79258	0.372455		7.29337	0.088051
8.15848	-0.35935		9.52317	-0.42481
8.70557	-0.26469		8.32637	0.314601
6.49118	0.24467		5.80167	2.79469
7.75378	-0.24407		7.68552	-0.19668
7.51476	-0.20882		7.81894	0.206836
9.64138	-0.82529		8.51621	1.51651
8.7418	0.12644		7.83971	0.302719
6.13924	2.7721		7.78449	-0.05971
7.75545	-0.81973		4.46424	4.01491
7.81305	0.073544		5.68957	3.29565
8.71088	0.896719		10.1876	-1.16412
8.14635	-0.10705		6.81802	1.25886
7.9531	0.070329		12.3717	-1.12426
4.84234	3.44284		6.19083	0.625154
5.89833	2.19867		7.21968	-3.02382
10.2628	-1.70838		13.29	-1.02741
6.93819	0.663687		6.54576	0.533945
12.6627	-1.18505		7.10518	0.88904
6.20988	0.604718		9.39827	-0.27067
7.04989	-2.50585		7.29253	-1.14244
13.4302	-1.19137		8.88264	-0.03419
6.91786	0.215276		6.85392	1.80142
7.47885	0.999901		6.92905	-0.61069
9.16817	0.117126		6.6937	-0.60893
7.27895	-1.0737		9.83187	0.01502
8.96327	-0.48174		10.1639	-0.77592
7.26136	1.1351		3.19208	-0.08463
6.82441	0.050824		7.9407	-0.3199
6.69081	-0.74994		9.53224	-1.44535
10.0266	-0.42447		10.5849	-1.11868
10.0997	-0.74884		7.55617	0.525759
2.32958	0.417309		3.48456	1.33041
8.06237	-0.92227		3.24982	0.860926
9.3998	-2.00008		4.88633	3.07292
10.8598	-1.68926		8.73079	-0.10101
7.70267	0.166985		7.52212	-0.23201
5.10424	3.69162		7.59313	1.82055
8.93855	-0.57761		4.25136	3.58915
7.28752	0.759996		8.61776	-0.0464
7.24333	2.35509		8.38191	-1.25455
8.44793	-0.0611		6.58959	-1.08732
8.7998	-1.55782		5.56506	0.784129
5.97386	0.683955		7.13668	0.105237
6.13735	-0.24215		8.34016	-2.50358
6.94707	0.707322		7.57337	-0.25183
8.25037	-2.75987		7.10152	-0.04729
7.63419	-0.46178		7.50788	-0.12085
7.27668	-0.07602		12.8076	-0.64882
7.34353	-0.33942		6.74809	-0.55277
12.9127	-1.09487		8.39448	-0.42992
6.70473	-0.77778		6.56618	0.980963
7.19562	0.908231		8.01883	-0.30048
6.87118	0.504021		6.81129	-0.15311
7.97878	-0.48456		7.6265	0.695408
6.73072	-0.06812		6.58736	0.014384
7.73729	0.36682		9.78442	-0.1465
6.44054	-0.27962		7.00202	-0.404
9.88475	-0.64514		10.6626	-1.57294
6.99797	-0.64917		8.06338	-1.18336
10.6309	-2.00435		9.68725	-2.40715
7.0451	-0.15164		8.86975	-1.80244
8.94514	-1.17712		9.05881	0.596486
8.27772	-0.57891		7.05099	1.08714
9.28618	0.335017		6.89544	-0.04156
7.30052	0.488276		3.70859	-0.05661
6.10906	1.05741		6.49314	0.834884
3.51883	-0.17503		6.30969	-0.31984
6.62538	0.800239		7.30761	-0.89023
6.49855	-1.0777		7.56877	0.423952
7.4259	-1.39005		7.36921	0.345759
8.01086	0.083886		7.5118	-0.64501
7.05229	1.27717		11.9862	-0.69635
7.26158	-0.5846		6.09957	-1.74359
12.0743	-1.16377		8.75419	-0.89583
6.17751	-2.17817		12.3841	-0.92487
8.79547	-1.50343		6.78121	-0.99516
12.5138	-1.23417		10.3854	1.16483
6.8583	-1.83594		5.78296	1.62319
10.2736	1.09355		10.3129	-0.09989
6.09727	1.74402		9.02596	0.473948
10.6076	-0.59856		10.1784	-0.48005
9.12702	0.545485		8.51162	-0.53935
9.43028	1.06124		7.05415	0.720646
8.485	-0.62235		7.12001	-0.30296
7.3627	0.501642		4.51401	1.91537
7.28709	-0.56018		6.63431	0.407032
4.69081	2.16892		7.39501	-1.2415
6.72157	-0.26542		9.49916	-0.42195
7.28521	-0.9126		9.34311	-1.56412
8.63331	0.97117		7.51184	-0.68434
9.24197	-1.85978		3.39458	0.571419
7.0737	-0.57508		7.88858	0.282228
3.27612	-0.44663		7.02725	-0.16324
7.83309	0.194917		6.89442	0.628493
7.01161	-0.65308		11.6178	-0.91735
6.9841	-0.06812		7.72672	0.120957
11.6293	-1.39139		7.57564	0.410212
8.04408	0.200852		7.04025	-0.50609
7.64024	0.714853		7.21093	0.390353
6.23647	0.920387		8.44592	-1.57319
7.4266	0.540115		5.71185	-0.29408
7.69954	-1.0848		7.13324	0.771538
6.22864	-0.28042		6.24982	-0.2001
7.0779	1.3284		9.98993	-1.17604
6.394	-0.12642		6.79672	0.433097
10.0074	-1.41339		10.7611	0.403512
6.91379	0.033523		6.78526	-0.0481
10.9661	-0.15573		8.4935	0.245936
7.02106	-0.60299		7.54418	0.085993
8.48227	0.086055		9.60442	0.120342
7.49548	-0.56158		6.54436	-0.21016
9.84483	-0.12277		6.70864	0.427436
6.40764	0.64648		7.47603	0.116816
6.97918	-0.09726		8.98822	-0.93069
7.13102	0.70949		6.26394	0.181889
9.21474	-1.0827		8.02363	-0.52485
6.75875	-0.14734		7.5425	0.357633
8.11923	-0.82216		10.4235	-1.39424
7.59113	0.698392		10.847	-0.54202
10.2215	-2.34184		7.40731	-0.7013
11.057	-0.60188		6.94023	0.12396
7.65932	-0.79412		11.8293	-0.38432
6.95201	-0.24621		5.92905	0.745449
12.0274	-0.49816		9.17407	-2.15056
5.8192	0.040407		6.56506	1.4914
9.30643	-1.84184		6.04768	1.74936
7.00615	0.985822		7.7517	0.501031
5.64737	1.88297		5.72133	0.378505
7.68187	0.536341		8.81063	-0.38832
5.49054	-0.23162		10.446	-0.38002
8.6617	-0.28584		9.48593	-0.43214
10.1628	-0.29992		6.55611	0.330411
9.38027	-0.32712		6.62612	1.2033
6.66619	0.625221		9.13818	1.08075
6.86108	0.954251		7.55032	-1.37566
9.31781	0.322523		6.84865	-1.27997
7.30008	-0.8593		7.93256	0.692981
6.46183	-2.35273		7.87302	-0.37162
8.30127	1.05		8.18737	0.36958
7.89053	0.138333		8.10392	0.422628
8.58757	0.218187		7.25937	-0.08224
8.39296	0.055825		5.5423	0.38486
7.35365	-0.07561		7.91446	-0.0315
5.52574	-0.3603		2.3996	0.330411
8.04592	-0.60764		12.2092	0.262362
12.6656	-0.5589		5.82963	2.18546
6.0686	1.96841		1.31464	-2.66959
8.29345	-1.54934		8.5291	-1.15543
6.73454	-1.8324		6.83995	-1.42071
9.18849	2.04635		9.12123	2.24613
7.55231	0.010238		7.1257	0.475711
8.42896	-0.80692		8.19987	-0.26512
6.10115	-1.39569		6.30827	-1.04214
7.75357	2.29445		7.38737	3.30094
4.80201	2.39131		4.99451	2.35031
6.76762	0.246264		4.01934	2.09595
7.99543	0.02313		6.31446	0.31447
5.70702	2.00227		7.71316	-0.2817
7.75368	0.607261		5.4756	1.65234
7.0712	2.08677		7.32137	0.94452
7.01964	1.87048		7.93254	-0.36901
7.43978	0.961836		7.73079	0.07392
4.20778	1.89871		7.65335	0.406029
8.11602	-2.59536		4.73109	0.993377
4.36108	1.31039		8.38199	-3.51658
5.55929	1.26203		4.41448	0.745449
5.37301	0.577217		5.53896	0.926515
8.45035	0.043993		4.91937	0.120958
6.67761	-1.39762		8.22795	-0.08707
6.47465	1.26253		6.85054	-0.95675
7.6482	-1.70247		7.43394	-0.50884
8.12153	0.365978		7.80469	-0.96998
6.65817	0.73465		7.84537	0.506838
6.28122	1.73503		6.41784	1.36189
6.46431	2.99078		7.28179	-0.53703
7.3123	-0.48316		7.00379	1.78984
5.28302	1.68034		7.28317	-0.62927
6.43625	2.04509		6.38081	-0.42228
8.68829	0.384662		6.0116	2.15353
4.83407	-1.15927		8.76154	0.070579
9.23063	-0.97147		5.24518	-1.88682
12.6413	-0.67023		9.74591	-1.1181
8.76849	-0.55212		12.3805	0.00795
5.6095	2.22013		9.05374	-0.43183
8.41311	-0.7206		6.4908	0.932652
7.25632	-1.02843		8.42279	-0.97749
8.65916	0.498278		7.36956	-0.73468
10.6068	-1.50883		8.72153	-0.31345
2.14238	-1.65308		10.3769	-0.87991
7.54223	0.377294		7.53934	0.67064
7.05105	0.144291		6.90277	-0.00811
9.06705	-0.70066		9.0025	-0.54893
8.37425	0.435417		8.76556	-0.96386
7.13777	2.50263		7.15564	2.44162
6.55459	-0.66373		6.53274	-0.93085
6.73233	0.150717		6.74144	0.543655
12.1407	-1.71232		12.0256	-1.23259
4.34234	0.590846		4.06655	-1.25455
7.76789	-0.71507		7.63689	-0.3144
7.37889	-1.5553		7.80368	-1.55889
8.65233	1.07185		9.09959	0.194009
8.70125	-0.63865		8.6623	-0.16507
8.46678	-1.73108		8.6033	-1.28092
9.07686	-1.70026		9.54622	-1.81632
8.76626	1.13277		9.10892	0.19948
8.88239	0.944738		8.45293	1.15898
8.4113	0.518314		9.47079	-1.5534
5.7688	0.223649		5.66724	0.081052
8.81768	-0.1849		8.66509	-0.59446
6.31551	0.14715		6.16312	0.2773
6.91857	-1.17556		6.81036	-0.70955
8.32552	-1.53619		8.23043	-0.9648
7.8455	3.44916		7.92959	3.81024
8.74954	0.391315		8.533	0.50841
9.241	-0.3674		9.5632	-0.55459
7.43025	-1.22383		6.83423	-0.69318
8.7607	0.373841		3.8996	3.33041
7.42931	1.59485		8.8538	0.160485
8.29116	-1.29478		7.22627	1.10894
8.9375	0.530114		8.08712	-1.04463
7.71729	1.03483		9.90586	-1.07599
8.18964	2.13743		8.20511	0.476523
7.21845	0.439569		8.01863	1.6446
7.61567	-0.28665		7.45913	-0.36932
7.75055	-1.28927		7.65411	0.147867
7.99483	-1.43411		7.88442	-0.63922
5.06582	-0.25098		8.14189	-1.06537
6.37331	-0.64101		4.82304	-0.07169
6.5479	1.36564		4.76959	2.83942
7.89692	-1.95243		6.41998	-0.2727
6.7816	-1.42175		5.9527	1.96268
9.92746	0.184575		7.73548	-1.35765
7.20702	-0.99773		6.89804	-0.91752
6.92392	-0.79726		9.57951	0.323777
8.56475	-1.24883		6.9379	-0.83779
8.20153	-0.03064		6.6769	-0.28492
4.93486	1.93188		8.79239	-1.32559
9.16051	0.927338		8.49952	-0.66959
5.81428	1.17804		4.37281	1.63297
4.46963	0.697417		9.11513	0.556686
8.81175	-0.20718		5.30328	1.69298
5.2709	-0.82148		4.35305	0.763371
8.37324	-0.81749		8.89146	-0.38103
5.53257	0.011316		5.70327	-1.63306
7.69795	-1.97958		8.39242	-0.15438
11.9635	-1.53828		6.1535	0.668281
6.76476	0.915941		7.60247	-1.52929
9.6598	-0.65803		11.8823	-1.38606
11.4852	0.173604		6.70757	0.633339
9.52626	-0.76774		9.47947	-0.05589
4.81131	1.24		11.4272	0.4474
6.52977	0.781857		9.33588	-0.32748
8.12393	-0.91284		3.66486	2.03085
11.7469	-1.10494		4.57838	1.51804
7.94639	-0.26674		6.37492	1.07132
7.67501	0.421365		8.08151	-0.23734
5.63861	3.33939		11.5444	-0.63445
6.86385	0.413752		7.8847	-0.11872
8.63009	-1.26485		7.76361	0.731966
8.45434	-1.1373		5.92043	1.19714
8.85545	0.251443		6.858	0.439758
6.1482	-1.43377		8.53361	-0.71801
5.64571	-0.21496		8.22692	-1.09327
7.14431	-0.05945		8.68111	0.614326
4.25357	2.90916		5.84465	-1.47104
12.2766	-3.24636		4.96425	-0.15502
12.025	-0.96706		7.58149	0.09882
10.4932	-0.53888		5.287	1.76535
7.18375	0.908036		12.1141	-2.41897
6.9343	0.65591		11.8612	-0.67369
8.74819	0.728462		10.4992	-0.31038
8.18079	1.25381		6.98731	0.984767
9.77653	0.208184		6.57728	0.871981
7.63059	0.84442		8.67886	0.926748
6.34187	1.17736		7.86514	1.38428
7.85532	-1.01946		9.60826	0.523708
10.2677	-0.44785		7.85567	0.527448
5.20549	1.76587		5.86398	1.08425
9.93022	-0.32909		7.59421	-0.92923
7.91975	-0.06812		10.1359	-0.23982
9.43567	-0.50717		6.05238	-0.01289
7.95599	-0.84842		9.95919	-0.38615
7.01741	-0.64149		7.88155	0.785828
8.73321	-0.84227		9.27373	0.13174
8.63031	0.080299		8.77597	-1.70721
8.63601	-0.28053		7.28273	-1.04305
7.27253	-0.11568		8.92925	-0.56104
5.7963	0.947479		8.50437	0.274512
9.79831	0.52921		8.8021	-0.54301
4.90879	0.931882		7.84949	-0.7396
3.8499	0.931882		6.20203	0.725549
8.20418	-0.20522		9.97568	0.102574
8.03924	-0.28692		4.30328	0.137767
6.03935	2.86599		8.23925	0.070442
8.28244	1.88858		7.97129	0.072915
8.27963	-0.912		5.85505	1.91537
8.87503	-1.05889		7.92647	1.804
5.05882	1.00988		8.8563	-1.40306
7.53333	-0.76921		8.84035	-0.87688
7.92366	-2.64484		5.01934	0.564877
13.3221	-1.25199		7.46134	-0.74594
7.21697	1.40746		8.03094	-2.26445
8.0967	-1.18207		13.0414	-0.72748
4.51086	1.60995		7.27195	0.885212
4.88174	2.55079		8.21698	-0.64848
8.54067	0.096376		3.88442	3.30004
5.82132	1.19212		4.9218	2.20488
7.71187	-0.1967		8.46533	0.265801
8.12589	0.575958		6.06244	0.292444
6.13567	0.673349		7.04153	-0.56065
8.53639	-1.35246		7.96934	0.628567
8.75215	-0.79114		5.97419	0.390953
7.10577	0.799779		8.46052	-1.18386
5.51086	1.42374		8.43482	-0.42359
8.17621	-0.61156		6.68453	0.930481
7.00757	-0.3155		5.17176	1.23087
7.43648	-0.71374		8.61755	-0.25983
8.0273	0.086857		6.80346	-0.11086
7.59746	0.846862		7.24242	-0.66366
6.84747	0.534227		7.70757	0.027483
6.86108	-1.92056		8.02929	-0.16733
7.80359	-0.01325		6.53611	0.60343
7.08404	-0.24869		6.60683	-0.95447
7.95675	-1.99412		7.78857	-0.12107
4.39363	-0.98566		7.62601	-1.1174
7.4252	0.519756		8.27796	-1.32298
5.86108	1.48032		4.622	0.330411
7.68513	-0.72359		9.09379	-2.08496
5.43263	-0.90765		6.40731	-0.17523
6.78079	-0.64398		7.34203	-0.59218
7.78005	-0.35762		5.30756	-1.25455
9.58966	-1.08274		7.25508	-0.91011
4.00077	3.7597		7.91259	0.362005
5.00483	3.24174		9.68114	-1.00325
6.15016	1.35749		5.35804	1.70125
4.38294	2.82805		5.6803	0.774018
5.91683	-0.3719		6.0283	0.078024
4.39363	2.84942		4.37799	2.05624
3.36477	1.51684		5.76053	-0.27366
7.75679	-0.23804		5.35305	-0.40655
8.306	-0.04875		3.30328	1.69298
6.72832	-1.10899		7.36898	-0.39863
6.46371	-0.20695		8.0986	0.122303
5.74058	0.069386		7.40234	-1.12902
9.2202	-1.69817		6.65658	0.905106
4.86108	3.78432		5.99451	0.350311
4.71386	1.48988		9.1547	-1.01193
4.88473	-0.39932		3.622	2.33041
7.10379	0.868872		5.18957	0.365177
4.99054	1.09538		4.4978	-0.39205
9.19407	-1.02964		6.86362	0.99987
7.36423	1.34085		3.76809	2.2373
8.22967	0.471835		9.35316	-0.9449
7.63924	0.602177		7.04474	1.56119
9.74977	0.679508		8.17208	0.3656
8.66602	1.61265		7.59107	0.468542
6.40081	4.15651		9.50499	0.83768
6.5277	0.53854		8.55833	1.94452
6.76476	2.11775		6.34836	3.68188
2.65562	-1.20562		6.00325	0.449056
3.04986	1.85788		7.47996	0.344625
4.66861	1.73924		3.60712	-0.08463
6.14996	1.13921		2.80328	0.692981
10.8868	-0.54501		2.83684	-0.54406
5.58956	2.66228		1.8996	-0.66959
6.49054	0.095381		3.06057	0.178408
3.67183	-0.06812		4.33684	2.45594
7.35741	1.18527		6.11413	0.840606
9.47437	0.596331		10.6109	-0.23468
6.76783	0.828505		4.90584	2.8981
9.35258	0.143571		6.13612	0.402561
6.65356	-0.03159		2.76809	-0.40655
7.21812	-1.49156		7.25673	1.26002
7.28276	3.45777		9.43433	1.16064
5.60643	2.44495		6.41448	0.745449
9.61168	0.520043		9.13522	0.499539
4.14571	1.07872		6.69177	0.975495
7.90907	-0.32277		7.48959	-0.90893
9.93194	-1.43449		8.5753	0.757932
12.4593	-1.51954		5.18453	2.57434
8.34889	-0.68378		9.5403	0.668722
8.40114	0.670721		3.44803	1.98249
10.4144	-0.81946		7.71807	-0.13159
7.82174	-0.34401		10.0384	-1.45083
6.16942	-0.66003		12.2659	-1.23254
9.0724	0.371898		1.60712	-1.25455
9.41779	-1.09473		8.15982	-0.94522
7.4142	-0.21179		8.32507	0.845931
8.08149	0.031418		10.2831	-0.85665
9.5302	-0.82691		8.15979	-0.60685
5.1794	2.58589		5.78296	-0.37681
10.6218	-2.24886		8.85726	-0.12727
5.04939	4.88608		9.89501	-1.55635
8.4625	-0.33876		6.92762	0.236629
9.42932	-1.65		8.54244	-0.26428
7.9576	-1.80958		9.97034	-0.91434
12.607	-1.04978		5.09001	1.59345
11.2509	-0.51945		10.4476	-1.90418
7.50236	-0.15599		4.533	4.15241
10.4918	0.318906		8.08372	0.307029
5.72101	0.734846		9.38959	-1.51739
7.29638	-0.27848		8.40338	-1.19398
4.04606	0.879415		12.4074	-0.33263
11.5694	-0.51087		11.0388	0.140586
11.1919	-1.14147		8.50692	-1.22838
7.69256	0.121361		10.9952	-0.66475
7.57233	1.3088		5.6557	0.556687
7.0148	0.690874		7.06113	-0.20801
9.04686	-0.89124		3.30328	2.13777
6.87633	-1.64706		11.328	-0.03676
6.51945	0.555028		10.9452	-0.38113
3.93263	-0.22858		7.71268	0.070691
6.42251	-1.98239		7.42169	2.11601
8.78338	-0.55543		6.79573	0.478803
6.9085	-0.18033		9.25856	-1.08124
7.49663	0.411573		6.846	-0.68519
8.59857	-0.73569		6.83092	0.252409
8.89135	-0.57405		3.91448	-0.25455
7.05671	1.25672		6.33479	-1.2001
6.12655	3.87048		8.57972	-0.18416
12.5943	0.217245		6.74867	-0.58617
7.37388	0.087001		7.5673	0.490876
7.58968	0.293651		8.66447	-0.66296
6.16559	-0.11934		8.80019	-0.32426
6.71499	0.602575		6.73611	1.56579
7.89008	-0.70371		6.11553	3.31747
10.5755	-0.00145		12.3851	0.654673
9.95615	0.00468		7.77686	-0.54691
9.48874	-1.11637		7.36988	0.522031
9.23791	-2.24666		5.97954	0.57142
10.25	-0.46049		6.47884	1.2399
9.36415	0.892426		7.92282	-0.90225
7.9681	0.059118		10.3805	0.516825
10.4766	-1.69281		9.76557	0.702531
6.11656	0.969357		9.37666	-0.65069
9.29971	-1.22345		9.48447	-1.95429
9.48018	0.374665		10.1499	-0.23221
10.6547	-0.65712		9.00775	1.63831
7.91287	0.261773		7.65573	0.035213
8.9807	-0.17485		10.5241	-1.33861
9.87517	-0.16991		5.80596	0.013554
8.17664	0.147738		9.09764	-0.97687
7.17107	0.548096		9.52877	0.064554
6.15664	1.42758		10.3401	-0.28452
7.45228	-1.06317		7.64224	0.78578
8.62686	0.680057		8.61873	-0.98845
6.5086	0.160506		9.83419	0.308172
7.83894	0.36392		8.23513	0.124261
9.29347	-0.16967		7.45759	0.797538
7.73647	-0.38362		6.11657	0.476632
10.4868	-0.14243		7.37767	-0.98187
7.82516	-0.91531		8.96081	0.093874
9.76553	-0.3255		6.00487	0.80248
7.19514	1.30936		7.81984	0.010995
10.8349	-1.74566		8.89819	0.117866
9.6153	-1.08469		7.58821	-0.07701
7.85739	-1.06812		10.3991	0.053654
5.26211	1.11245		7.79304	-0.47154
8.04103	-0.53152		9.7594	-0.61577
8.73628	-0.56861		7.05352	1.76104
9.36626	-0.33149		10.8412	-1.49265
6.99196	0.477532		9.47232	-0.27424
5.70606	2.52643		7.81605	-1.17655
5.9855	-0.37707		5.42664	0.153534
6.24855	1.98025		8.04317	-0.17209
11.4325	-2.14993		8.74997	-0.4697
6.38473	2.60068		9.27077	-0.247
6.31822	-0.39005		7.58685	-0.2788
5.02574	1.66885		6.62021	0.741726
6.74792	-0.07952		6.07175	-0.13907
6.67771	-0.0322		5.97278	1.35898
8.22258	-0.73516		11.3361	-1.3571
12.1058	-2.28622		6.22781	3.64699
8.14718	0.061553		6.27834	0.542715
4.68138	1.26892		4.48456	2.50034
7.11602	0.459129		6.91799	-0.16034
5.98329	0.753885		6.81543	0.56671
6.26476	0.360725		8.01776	-0.44826
9.55252	-1.56544		11.8636	-1.57138
8.0778	1.03452		7.65989	-0.17516
10.1621	-1.48949		3.92905	1.91537
7.68569	-0.81584		6.98893	1.01322
6.95137	0.129822		5.63612	1.25826
9.38279	-0.44711		7.00056	-0.4526
7.96737	2.6208		9.52141	-1.22166
4.84234	2.91677		7.81367	0.818697
10.7531	-1.61576		10.0998	-0.80117
11.1654	-1.20166		7.58132	-0.30053
11.3095	-1.36607		6.58929	0.36994
9.33968	0.614141		9.40101	-0.00662
5.67183	0.457952		7.56492	2.51455
7.09449	-0.32788		5.2413	1.89601
6.67453	-0.62859		10.6395	-0.90049
6.15562	-0.20562		11.1959	-0.71777
6.67178	-0.09216		11.2767	-1.12763
9.04458	0.902338		9.14234	0.581558
8.43843	-1.73671		5.73227	0.44971
7.42667	-0.04674		6.95532	0.115907
6.86416	0.842615		6.3996	-0.83951
5.61624	1.5457		5.68495	0.355074
6.80293	2.44514		6.79884	0.102745
7.95259	-0.73993		8.87474	1.63183
7.81148	1.85004		8.4378	-1.28835
10.186	-0.91862		7.90101	-1.00662
6.8955	0.403388		6.73049	1.17841
11.0284	-1.94667		5.17604	1.65234
8.06443	-0.388		6.7446	2.42505
12.3862	-1.29651		7.94309	-0.56754
9.06121	0.587096		7.86608	1.44958
7.31676	0.839475		10.2641	-1.02545
6.12911	0.089424		6.58585	0.673013
2.21838	0.194917		10.886	-1.5667
7.86423	0.340845		8.40019	-0.26988
7.86497	-0.46646		12.0715	-0.78233
6.17343	1.83		8.67233	1.01438
8.75169	-0.14489		7.56939	0.290334
8.96503	0.337715		5.98873	0.071025
9.10504	-2.58402		2.69208	0.915374
7.78652	0.943661		8.09715	0.575681
10.6404	-0.19786		7.90695	-0.41201
6.6949	0.026519		6.12521	1.66383
4.17183	0.405813		9.15653	-0.1103
9.04452	-0.05187		8.6363	0.781345
8.07606	2.33709		9.25959	-1.84439
5.26211	0.75131		8.26933	-0.20923
7.02803	-0.27457		2.69208	0.915374
9.89125	-0.20747		10.7453	-0.22347
10.0449	0.029336		6.48679	0.386995
7.19935	0.625779		3.87928	-0.18416
7.25456	0.092347		8.65594	0.550376
5.903	0.299614		8.91266	0.340941
10.2059	-0.29724		6.43912	-1.15327
9.06114	1.42279		8.44369	-2.47006
5.40358	3.03424		9.77767	-0.08588
5.57436	1.13182		9.62674	0.229324
8.4277	-0.29216		6.81323	0.712882
8.64423	-0.63432		7.83701	-0.42661
6.83447	0.992636		5.6462	0.884347
12.8222	-1.36024		10.0246	0.295089
7.06303	4.52807		8.70057	1.64462
5.23325	0.609954		5.12521	2.16691
9.15357	0.166231		5.80292	0.262239
8.86371	-0.91376		8.28954	-0.3919
6.67542	0.243084		8.72901	-0.21061
11.0502	-0.92266		6.57838	1.14278
7.15649	-0.87385		12.6924	-0.81523
7.50945	-2.12866		7.65767	3.37262
8.02271	0.209546		5.19458	0.915374
7.29461	-0.2086		9.56469	-0.57128
6.50179	0.798027		8.62806	-0.26503
5.4619	0.755004		7.20373	-0.49321
12.2541	-1.33125		11.1657	-0.91765
8.62467	0.392639		7.30023	-0.26112
6.36108	2.48032		7.22796	-1.61035
9.83986	-0.89797		8.34769	-0.14646
3.89833	2.58396		8.4481	-1.50801
9.64035	-1.52454		6.57175	0.103902
7.78173	-1.24918		6.21428	-0.12902
9.54166	-0.83693		12.0213	-0.89425
9.05109	0.065862		8.5805	0.776064
9.08573	-2.07489		6.83015	0.453031
8.66484	-1.83431		9.93698	-1.08278
5.1597	-1.04387		9.648	-1.13498
8.68185	-0.44611		7.89958	-0.68462
8.07503	-0.14538		9.33676	-0.56555
12.1221	-1.7207		9.1808	-0.37946
7.62028	0.927478		9.53459	-1.13212
10.116	-1.31775		8.73156	-1.38203
7.28854	-0.27962		5.27258	0.199167
9.62887	-0.49388		9.02026	-0.67995
5.65725	-0.23804		8.04375	0.903596
10.3039	2.54258		11.9966	-1.24882
4.15562	2.06939		8.2647	-0.06438
3.47386	1.00988		10.1192	-0.96591
6.43681	0.228499		7.22789	-0.05775
7.49817	-1.001		9.52149	-0.09958
8.95037	0.417728		5.85638	0.155324
7.05961	1.77116		10.6812	1.85961
7.49395	-0.44782		5.41233	1.26722
6.78534	2.51685		3.16486	1.03085
10.027	-0.14917		6.42498	-0.03774
8.57791	0.028097		7.44064	0.046043
6.68532	0.157951		8.66211	0.008483
9.32203	-1.46634		6.93332	2.14886
3.82958	0.446455		7.63341	0.202656
7.24913	-1.29578		7.55118	1.0534
5.809	4.4053		9.87125	-0.16166
8.26037	-0.74935		8.22849	0.182422
7.65855	0.833235		6.84126	0.208733
2.32958	0.417309		9.32122	-1.29577
6.75344	-0.02268		4.11831	-0.87604
9.60453	0.835036		7.25117	-0.70492
9.1338	-1.5838		5.84347	3.60343
8.10726	-0.21918		9.0442	-1.19351
7.6164	2.20632		8.29507	-0.14409
8.72712	0.260924		4.64196	-1.92334
9.4154	1.51685		8.06597	-1.33654
3.34487	0.17289		10.046	0.113388
7.8134	-1.46758		9.10051	-2.04526
7.21499	0.43265		7.92995	0.221182
7.78193	1.3401		7.21776	2.67902
7.94881	1.41375		8.8733	0.241144
11.4336	-0.77408		9.85438	0.449618
9.39044	0.259936		3.71832	0.523056
8.15855	0.359304		7.94168	-1.15625
8.68973	-0.62278		7.21299	0.159479
7.6181	-0.47235		7.56539	1.5528
5.46297	-0.23477		9.10139	-0.93382
8.57604	-0.58883		12.058	-1.67822
8.97903	0.106673		9.67355	0.102264
7.29556	-0.16173		8.26052	0.136107
7.81705	-0.8991		8.58471	-0.29907
6.76968	1.44551		8.17069	0.123645
8.24922	-0.32159		5.03611	-0.39657
12.0201	-0.64621		8.56056	-0.57219
11.6634	0.128617		9.43794	-0.71486
4.6798	2.1469		7.19562	0.045254
7.49874	-0.3658		7.50446	-0.66959
4.69081	-1.001		6.66285	2.26155
7.31453	0.04736		8.82563	-0.84744
7.53892	-0.28542		11.8796	-0.31737
6.21885	1.38387		11.595	0.410786
5.3299	1.55203		4.57642	1.85397
8.05436	-0.15111		7.33401	-0.19356
5.50255	0.836305		4.32304	-1.07169
5.75357	1.56931		7.32956	0.235775
6.99414	2.25811		7.39819	-0.05206
7.83154	2.13352		6.25117	1.29508
4.40067	4.03342		5.26771	2.7407
4.13903	4.03622		7.81794	-0.13981
6.77642	0.87654		4.44333	1.41287
6.30842	0.485275		4.44803	2.67833
4.77403	1.77516		7.91554	-0.24382
5.87331	3.50477		4.98956	-0.30346
3.39833	1.58396		2.80328	0.692981
6.78005	0.221389		3.19208	-0.08463
7.46956	-0.62485		7.60496	2.07333
9.31781	-0.45876		3.56854	2.2235
7.76089	0.050526		4.41937	3.53986
7.2751	0.184803		6.31894	1.20684
11.5179	-0.91331		5.85171	1.17513
6.98407	-0.04875		4.77482	2.07584
6.77612	1.95425		6.54436	1.78984
4.03451	1.30112		3.16486	1.03085
8.61391	0.528339		1.10712	-2.25455
13.7052	-0.11712		6.91792	0.340904
10.5554	-0.48856		7.40101	-0.16263
10.9582	-0.3523		9.27374	0.455406
8.66756	0.052427		7.91697	0.225441
6.864	-0.28889		7.04844	-0.13719
8.52432	-0.38707		11.2932	-0.38619
7.27889	0.619938		6.88928	0.788702
7.56851	1.25994		7.13428	0.492887
4.28302	0.183421		3.85305	0.593446
10.4269	-0.36854		8.53389	0.729638
5.70969	4.20668		13.4645	0.380354
6.88897	-0.09914		10.2856	-0.00629
7.97086	-0.18047		10.8669	-0.08933
6.45096	-0.36185		9.00774	-0.51281
5.41882	0.668848		6.97278	-0.17209
7.75982	0.648406		8.36141	0.291834
7.13102	0.324199		7.73532	-0.54332
7.07264	-1.39581		8.22974	-0.06145
9.94487	-0.46484		4.86628	-0.48516
6.64825	1.16494		10.6564	-0.84069
10.2724	-0.00271		5.48401	4.05444
6.91293	-0.21047		6.857	0.177255
7.15848	0.223114		7.95533	0.202655
8.18915	0.200284		6.51481	0.385907
7.133	7.74916		5.59862	0.851243
7.28643	-1.27338		7.9993	0.28083
8.82558	0.110085		7.03631	0.49464
7.98881	-0.10672		8.24753	-2.15572
8.42818	-1.25168		10.3303	-1.16126
9.68486	0.426875		6.65328	-0.05916
9.32495	-0.74982		10.4918	-0.07445
9.97744	-1.73871		6.8956	0.213228
4.70702	1.03142		7.27349	0.248418
3.8499	0.101807		8.08308	0.24153
7.3933	0.730969		7.07083	8.19892
8.67981	-1.64963		7.72762	-1.29948
7.68409	-1.42963		8.78397	0.235443
9.28032	-1.19632		8.19458	-0.25455
9.21359	-0.76937		8.78123	-0.66755
6.82522	-0.32721		10.1798	-0.6286
9.25929	-1.07377		9.05831	-0.44096
8.07206	-1.01659		10.0468	-2.07251
9.43839	-0.41533		4.35305	1.59345
6.0527	-1.02895		3.23109	1.99338
5.53862	-0.90039		7.52672	0.584653
10.2779	-1.45998		8.59599	-1.6827
7.5526	-1.0912		7.49705	-0.83834
9.55725	-0.38313		9.47159	-1.37523
7.04927	-0.48316		9.23418	-0.64129
8.02986	-0.93219		6.72303	0.102459
7.16458	0.051464		9.15899	-0.60525
6.07893	2.74609		7.76949	-0.59559
9.67368	0.694424		9.31082	-0.03619
5.11168	4.28552		6.30614	0.394542
6.83695	1.69625		4.99561	1.07764
7.49448	1.07122		10.2122	-1.08113
6.77238	0.995307		7.32309	-0.84876
7.49606	0.135416		9.57803	0.040404
5.9111	2.13542		7.18406	-0.45386
4.37331	3.53392		8.26405	-1.08547
9.03665	-0.2617		6.94884	0.279064
7.90604	0.510586		6.32756	1.54246
4.32958	2.41731		10.0151	0.11237
5.64112	0.396551		4.72871	3.8187
8.25873	-1.41536		7.35754	-0.09356
5.88354	1.99417		8.30994	0.158602
8.18554	2.33476		6.34853	-0.05766
8.32	-0.71102		7.346	0.346008
12.865	-1.43728		6.87662	-0.15319
3.05742	1.34692		4.33684	3.3748
10.9115	-0.9053		8.92823	-0.1132
3.16861	1.12453		7.7297	1.24167
10.0026	2.15391		4.45734	1.61581
6.16123	-2.00818		5.28955	0.233114
4.43263	0.771418		8.32246	-0.75365
5.5277	-0.67478		6.76503	0.540204
9.3417	-1.36018		8.20327	1.36694
7.56698	0.617109		8.40389	-0.21326
8.44585	0.223155		12.6615	-1.05876
8.63772	-0.40587		10.8207	-0.74646
7.6642	-0.93143		3.79753	1.65234
6.7315	1.77623		10.106	1.51914
6.15725	0.376667		6.45452	-1.96564
11.0119	-0.33722		3.4801	2.04662
6.58585	0.82363		5.17047	0.471274
6.1798	-0.25398		9.40951	-1.05759
8.72026	0.940103		8.367	-0.41449
7.59035	-0.18258		8.2912	0.447834
7.46422	0.633003		8.98505	-0.61648
9.62682	-0.16113		7.78304	-0.27572
8.75921	0.582669		6.88153	1.67956
9.35565	-0.83552		6.08567	0.572981
8.09666	3.30762		10.8871	-0.18208
9.43571	2.52335		6.38665	1.09478
8.25055	-1.01689		5.87524	-0.80709
6.73233	2.15072		8.58033	0.799029
3.01086	1.77988		7.53361	0.077378
8.35228	0.313354		7.02784	1.22044
8.49414	0.088185		9.47323	0.253663
9.79502	-3.1286		9.74584	-1.0985
6.20759	-0.38263		9.31468	-0.05299
12.2356	-1.51973		7.35305	3.59345
9.10665	-0.27473		8.89474	2.30509
6.03427	-0.34823		8.08149	-1.26807
5.71329	1.11349		6.59194	1.885
4.24058	1.06939		3.74982	0.799897
7.09449	2.5022		8.39744	0.172459
6.98147	0.10638		8.23292	0.191299
8.72536	-1.08655		9.5866	-2.77516
11.6003	-0.80162		6.08143	0.330411
8.74604	-2.30196		12.0002	-1.14961
7.16351	0.349389		9.1113	-0.33134
7.89311	0.815237		6.10618	-0.48739
8.09683	-0.18897		5.40148	1.24552
3.9481	0.484423		3.78882	0.877899
9.60904	-0.1513		6.68926	2.56988
5.53838	-0.69615		6.40731	0.836051
6.46364	0.579211		8.65995	-0.63632
10.8291	-1.26522		11.7458	-1.1959
8.40053	0.040679		8.93556	-1.96834
7.95628	-1.73571		6.77454	0.295646
8.37737	-0.43208		7.81982	0.738965
[truncated: 3,715 more rows]

## Sheet: s9c
Probe	Chromosome	Start	End	Probe Strand	Feature	ID	Description	Feature Strand	Type	Feature Orientation	Distance	lane8444_TTAGGC_1-LOG-JH1725_L001_R64-1-1_2Micron_hisat2.bam	lane8444_ACAGTG_3-24h-JH1725_L001_R64-1-1_2Micron_hisat2.bam	lane8444_ACTTGA_5-48h-JH1725_L001_R64-1-1_2Micron_hisat2.bam	lane8444_TGACCA_2-LOG-JH1726_L001_R64-1-1_2Micron_hisat2.bam	lane8444_CAGATC_4-24h-JH1726_L001_R64-1-1_2Micron_hisat2.bam	lane8444_GGCTAC_6-48h-JH1726_L001_R64-1-1_2Micron_hisat2.bam
SEO1	I	7235	9016	-	SEO1	YAL067C	Putative permease, member of the allantoate transporter subfamily of the major facilitator superfamily; mutation confers resistance to ethionine sulfoxide [Source:SGD;Acc:S000000062]	-	gene	Name match	0	3.66295	5.38599	5.63413	3.20231	5.23204	5.20568
ATG8	II	80378	80731	-	ATG8	YBL078C	Component of autophagosomes and Cvt vesicles; undergoes conjugation to phosphatidylethanolamine (PE); Atg8p-PE is anchored to membranes, is involved in phagophore expansion, and may mediate membrane fusion during autophagosome formation [Source:SGD;Acc:S000000174]	-	gene	Name match	0	5.34102	7.83917	8.89104	4.9749	7.88412	8.70703
EDS1	II	301944	304703	+	EDS1	YBR033W	Putative zinc cluster protein; YBR033W is not an essential gene [Source:SGD;Acc:S000000237]	+	gene	Name match	0	2.07799	5.90057	6.43799	1.93928	5.81701	6.10475
GIP1	II	328173	330092	-	GIP1	YBR045C	Meiosis-specific regulatory subunit of the Glc7p protein phosphatase, regulates spore wall formation and septin organization, required for expression of some late meiotic genes and for normal localization of Glc7p [Source:SGD;Acc:S000000249]	-	gene	Name match	0	3.66295	6.51724	5.90123	3.86528	5.77046	6.28162
ECM8	II	390227	391291	+	ECM8	YBR076W	Non-essential protein of unknown function [Source:SGD;Acc:S000000280]	+	gene	Name match	0	-0.395946	3.57864	5.21092	0.61735	3.83973	4.80358
YBR085C-A	II	418907	419164	-	YBR085C-A	YBR085C-A	Putative protein of unknown function; green fluorescent protein (GFP)-fusion protein localizes to the cytoplasm and to the nucleus [Source:SGD;Acc:S000007522]	-	gene	Name match	0	6.6387	8.75523	9.94501	6.20231	8.52272	9.70703
TKL2	II	474392	476437	-	TKL2	YBR117C	Transketolase, similar to Tkl1p; catalyzes conversion of xylulose-5-phosphate and ribose-5-phosphate to sedoheptulose-7-phosphate and glyceraldehyde-3-phosphate in the pentose phosphate pathway; needed for synthesis of aromatic amino acids [Source:SGD;Acc:S000000321]	-	gene	Name match	0	3.34102	5.45311	5.94131	3.52424	4.42469	5.87887
DTR1	II	589741	591459	+	DTR1	YBR180W	Putative dityrosine transporter, required for spore wall synthesis; expressed during sporulation; member of the major facilitator superfamily (DHA1 family) of multidrug resistance transporters [Source:SGD;Acc:S000000384]	+	gene	Name match	0	2.07799	4.45311	4.39534	1.93928	4.29916	4.95042
SMP1	II	593506	594864	-	SMP1	YBR182C	Putative transcription factor involved in regulating the response to osmotic stress; member of the MADS-box family of transcription factors [Source:SGD;Acc:S000000386]	-	gene	Name match	0	4.07798	5.74856	6.1438	4.31779	5.92719	5.9735
YBR284W	II	771239	773632	+	YBR284W	YBR284W	Putative protein of unknown function; YBR284W is not an essential gene; null mutant exhibits decreased resistance to rapamycin and wortmannin and synthetic phenotype with alpha-synuclein [Source:SGD;Acc:S000000488]	+	gene	Name match	0	4.07798	6.03807	6.74017	4.07678	5.56765	6.55081
SUL1	II	789235	791814	+	SUL1	YBR294W	High affinity sulfate permease of the SulP anion transporter family; sulfate uptake is mediated by specific sulfate transporters Sul1p and Sul2p, which control the concentration of endogenous activated sulfate intermediates [Source:SGD;Acc:S000000498]	+	gene	Name match	0	1.34102	5.45311	4.79588	1.93928	4.54017	4.69666
MAL32	II	805351	807105	+	MAL32	YBR299W	Maltase (alpha-D-glucosidase), inducible protein involved in maltose catabolism; encoded in the MAL3 complex locus; functional in genomic reference strain S288C; hydrolyzes the disaccharides maltose, turanose, maltotriose, and sucrose [Source:SGD;Acc:S000000503]	+	gene	Name match	0	2.34102	5.51724	6.09134	1.20231	5.64708	6.20568
SPS22	III	42165	43556	+	SPS22	YCL048W	Protein of unknown function, redundant with Sps2p for the organization of the beta-glucan layer of the spore wall [Source:SGD;Acc:S000000553]	+	gene	Name match	0	0.756057	5.45311	5.50637	2.61735	5.08765	5.08368
HBN1	III	73405	73986	-	HBN1	YCL026C-B	Putative protein of unknown function; similar to bacterial nitroreductases; green fluorescent protein (GFP)-fusion protein localizes to the cytoplasm and nucleus; protein becomes insoluble upon intracellular iron depletion [Source:SGD;Acc:S000007548]	-	gene	Name match	0	4.88534	6.2416	6.29065	4.14091	6.39431	6.10475
YCL021W-A	III	83620	83997	+	YCL021W-A	YCL021W-A	Putative protein of unknown function [Source:SGD;Acc:S000007549]	+	gene	Name match	0	3.34102	6.12296	7.37354	3.31779	5.48358	7.15609
YCR007C	III	126011	126730	-	YCR007C	YCR007C	Putative integral membrane protein, member of DUP240 gene family; YCR007C is not an essential gene [Source:SGD;Acc:S000000600]	-	gene	Name match	0	3.4565	5.85166	6.65838	3.93928	5.56765	6.62558
ADY2	III	132273	133124	-	ADY2	YCR010C	Acetate transporter required for normal sporulation; phosphorylated in mitochondria [Source:SGD;Acc:S000000603]	-	gene	Name match	0	-0.395946	4.69412	4.96094	1.61735	4.64708	4.16615
YCR099C	III	300832	301299	-	YCR099C	YCR099C	Putative protein of unknown function [Source:SGD;Acc:S000000696]	-	gene	Name match	0	4.61404	6.45311	7.1438	4.26121	6.12513	6.3
THI13	IV	16204	17226	+	THI13	YDL244W	Protein involved in synthesis of the thiamine precursor hydroxymethylpyrimidine (HMP); member of a subtelomeric gene family including THI5, THI11, THI12, and THI13 [Source:SGD;Acc:S000002403]	+	gene	Name match	0	2.56341	5.38599	5.88077	1.61735	5.36329	5.61093
AAD4	IV	17577	18566	-	AAD4	YDL243C	Putative aryl-alcohol dehydrogenase; involved in oxidative stress response; similar to P. chrysosporium aryl-alcohol dehydrogenase; expression induced in cells treated with the mycotoxin patulin [Source:SGD;Acc:S000002402]	-	gene	Name match	0	6.07798	6.51724	7.3514	4.9749	6.6599	7.09425
YDL114W	IV	255604	256530	+	YDL114W	YDL114W	Putative protein of unknown function with similarity to acyl-carrier-protein reductases; YDL114W is not an essential gene [Source:SGD;Acc:S000002272]	+	gene	Name match	0	-0.395946	4.57864	4.50637	-0.38265	3.16165	3.58118
CIS1	IV	488072	488662	-	CIS1	YDR022C	Autophagy-specific protein required for autophagosome formation; may form a complex with Atg17p and Atg29p that localizes other proteins to the pre-autophagosomal structure; high-copy suppressor of CIK1 deletion [Source:SGD;Acc:S000002429]	-	gene	Name match	0	5.21549	6.51724	6.9314	3.42471	6.16165	6.50402
MFA1	IV	1385176	1385286	+	MFA1	YDR461W	Mating pheromone a-factor, made by a cells; interacts with alpha cells to induce cell cycle arrest and other responses leading to mating; biogenesis involves C-terminal modification, N-terminal proteolysis, and export; also encoded by MFA2 [Source:SGD;Acc:S000002869]	+	gene	Name match	0	1.34102	4.1636	4.14381	-0.38265	2.64708	3.99622
SPS2	IV	1483795	1485303	-	SPS2	YDR522C	Protein expressed during sporulation, redundant with Sps22p for organization of the beta-glucan layer of the spore wall; S. pombe ortholog is a spore wall component [Source:SGD;Acc:S000002930]	-	gene	Name match	0	-0.243943	5.80103	4.60947	0.61735	4.36329	5.99622
YIL152W	IX	56545	57252	+	YIL152W	YIL152W	Putative protein of unknown function [Source:SGD;Acc:S000001414]	+	gene	Name match	0	5.37077	7.1636	7.47941	4.90275	6.54017	7.10475
SPO22	IX	222937	225954	-	SPO22	YIL073C	Meiosis-specific protein essential for chromosome synapsis, involved in completion of nuclear divisions during meiosis; induced early in meiosis [Source:SGD;Acc:S000001335]	-	gene	Name match	0	-0.243943	5.3156	5.39534	2.61735	4.79392	4.69666
YIL024C	IX	308602	309171	-	YIL024C	YIL024C	Putative protein of unknown function; non-essential gene; expression directly regulated by the metabolic and meiotic transcriptional regulator Ume6p [Source:SGD;Acc:S000001286]	-	gene	Name match	0	4.56341	6.45311	7.49295	4.86528	6.29916	6.82911
YKE4	IX	309386	310426	-	YKE4	YIL023C	Zinc transporter; localizes to the ER; null mutant is sensitive to calcofluor white, leads to zinc accumulation in cytosol; ortholog of the mouse KE4 and member of the ZIP (ZRT, IRT-like Protein) family [Source:SGD;Acc:S000001285]	-	gene	Name match	0	7.29522	8.70792	9.24734	6.99239	8.56765	8.84484
DAL4	IX	408468	410375	+	DAL4	YIR028W	Allantoin permease; expression sensitive to nitrogen catabolite repression and induced by allophanate, an intermediate in allantoin degradation [Source:SGD;Acc:S000001467]	+	gene	Name match	0	2.92598	5.85166	6.77386	1.93928	5.54017	5.80358
DAL2	IX	410807	411838	+	DAL2	YIR029W	Allantoicase, converts allantoate to urea and ureidoglycolate in the second step of allantoin degradation; expression sensitive to nitrogen catabolite repression and induced by allophanate, an intermediate in allantoin degradation [Source:SGD;Acc:S000001468]	+	gene	Name match	0	3.92598	4.90057	5.47941	4.9749	4.36329	5.38854
SIT1	V	27657	29543	+	SIT1	YEL065W	Ferrioxamine B transporter, member of the ARN family of transporters that specifically recognize siderophore-iron chelates; transcription is induced during iron deprivation and diauxic shift; potentially phosphorylated by Cdc28p [Source:SGD;Acc:S000000791]	+	gene	Name match	0	9.13327	9.449	9.79315	8.82192	9.34752	10.031
ICL1	V	285241	286914	-	ICL1	YER065C	Isocitrate lyase, catalyzes the formation of succinate and glyoxylate from isocitrate, a key reaction of the glyoxylate cycle; expression of ICL1 is induced by growth on ethanol and repressed by growth on glucose [Source:SGD;Acc:S000000867]	-	gene	Name match	0	6.39991	6.74856	7.30608	6.1092	6.80551	7.33607
RNR1	V	298950	301616	+	RNR1	YER070W	Major isoform of the large subunit of ribonucleotide-diphosphate reductase; the RNR complex catalyzes rate-limiting step in dNTP synthesis, regulated by DNA replication and DNA damage checkpoint pathways via localization of small subunits [Source:SGD;Acc:S000000872]	+	gene	Name match	0	10.6023	9.41153	9.74725	10.7447	9.41904	9.76771
SER3	V	322686	324095	+	SER3	YER081W	3-phosphoglycerate dehydrogenase, catalyzes the first step in serine and glycine biosynthesis; isozyme of Ser33p [Source:SGD;Acc:S000000883]	+	gene	Name match	0	8.75324	8.50147	9.1545	8.21354	8.88138	9.04335
MAM1	V	372326	373234	+	MAM1	YER106W	Monopolin, kinetochore associated protein involved in chromosome attachment to meiotic spindle [Source:SGD;Acc:S000000908]	+	gene	Name match	0	1.75606	5.57864	5.14381	1.20231	4.48358	4.80358
DMC1	V	548421	549517	+	DMC1	YER179W	Meiosis-specific protein required for repair of double-strand breaks and pairing between homologous chromosomes; homolog of Rad51p and the bacterial RecA protein [Source:SGD;Acc:S000000981]	+	gene	Name match	0	3.56341	5.38599	5.77386	3.61735	5.79392	5.51978
PUG1	V	559454	560365	+	PUG1	YER185W	Plasma membrane protein with roles in the uptake of protoprophyrin IX and the efflux of heme; expression is induced under both low-heme and low-oxygen conditions; member of the fungal lipid-translocating exporter (LTE) family of proteins [Source:SGD;Acc:S000000987]	+	gene	Name match	0	4.51094	5.94787	6.12653	3.86528	5.59461	6.65443
THI5	VI	12929	13951	+	THI5	YFL058W	Protein involved in synthesis of the thiamine precursor hydroxymethylpyrimidine (HMP); member of a subtelomeric gene family including THI5, THI11, THI12, and THI13 [Source:SGD;Acc:S000001836]	+	gene	Name match	0	2.07799	5.38599	6.17775	1.61735	5.12513	5.51978
DAK2	VI	23423	25198	+	DAK2	YFL053W	Dihydroxyacetone kinase, required for detoxification of dihydroxyacetone (DHA); involved in stress adaptation [Source:SGD;Acc:S000001841]	+	gene	Name match	0	2.56341	5.45311	4.21092	2.61735	4.54017	3.69666
PAU5	VI	99231	99599	-	PAU5	YFL020C	Member of the seripauperin multigene family encoded mainly in subtelomeric regions; induced during alcoholic fermentation; induced by low temperature and also by anaerobic conditions; negatively regulated by oxygen and repressed by heme [Source:SGD;Acc:S000001874]	-	gene	Name match	0	0.756057	4.1636	5.83895	0.61735	4.00965	4.69666
VTC2	VI	131810	134296	+	VTC2	YFL004W	Subunit of the vacuolar transporter chaperone (VTC) complex involved in membrane trafficking, vacuolar polyphosphate accumulation, microautophagy and non-autophagic vacuolar fusion [Source:SGD;Acc:S000001890]	+	gene	Name match	0	10.8039	9.69064	9.1287	11.0509	9.67103	9.02689
RRT5	VI	222090	222959	-	RRT5	YFR032C	Putative protein of unknown function; non-essential gene identified in a screen for mutants with increased levels of rDNA transcription; expressed at high levels during sporulation [Source:SGD;Acc:S000001928]	-	gene	Name match	0	2.34102	4.57864	3.75149	1.61735	3.42469	3.31815
SPO74	VII	184153	185394	-	SPO74	YGL170C	Component of the meiotic outer plaque of the spindle pole body, involved in modifying the meiotic outer plaque that is required prior to prospore membrane formation [Source:SGD;Acc:S000003138]	-	gene	Name match	0	-0.243943	6.08114	5.24334	-0.534653	4.08765	5.31815
YGL138C	VII	248494	249531	-	YGL138C	YGL138C	Putative protein of unknown function; has no significant sequence similarity to any known protein [Source:SGD;Acc:S000003106]	-	gene	Name match	0	-0.243943	4.90057	4.14381	0.61735	3.64708	5.38854
YGL101W	VII	312193	312840	+	YGL101W	YGL101W	Putative protein of unknown function; non-essential gene with similarity to YBR242W; interacts with the DNA helicase Hpr5p [Source:SGD;Acc:S000003069]	+	gene	Name match	0	8.17812	6.2416	6.39534	7.68881	6.37888	6.47196
YGL015C	VII	465043	465435	-	YGL015C	YGL015C	Putative protein of unknown function; null mutants accumulate cargo in the Golgi [Source:SGD;Acc:S000002983]	-	gene	Name match	0	0.756057	4.69412	3.21092	1.20231	3.16165	2.99622
BRP1	VII	483260	483637	+	BRP1	YGL007W	Dubious ORF located in the upstream region of PMA1, deletion leads to polyamine resistance due to downregulation of PMA1 [Source:SGD;Acc:S000002975]	+	gene	Name match	0	-0.395946	2.99368	3.92141	1.20231	3.00965	3.69666
GSC2	VII	548264	553951	+	GSC2	YGR032W	Catalytic subunit of 1,3-beta-glucan synthase, involved in formation of the inner layer of the spore wall; activity positively regulated by Rho1p and negatively by Smk1p; has similarity to an alternate catalytic subunit, Fks1p (Gsc1p) [Source:SGD;Acc:S000003264]	+	gene	Name match	0	6.37077	10.3066	10.8162	7.95274	9.5574	10.8903
SPR3	VII	607563	609101	+	SPR3	YGR059W	Sporulation-specific homolog of the yeast CDC3/10/11/12 family of bud neck microfilament genes; septin protein involved in sporulation; regulated by ABFI [Source:SGD;Acc:S000003291]	+	gene	Name match	0	1.75606	5.08114	4.99941	0.61735	5.33158	5.28162
PDC6	VII	651290	652981	-	PDC6	YGR087C	Minor isoform of pyruvate decarboxylase, decarboxylates pyruvate to acetaldehyde, involved in amino acid catabolism; transcription is glucose- and ethanol-dependent, and is strongly induced during sulfur limitation [Source:SGD;Acc:S000003319]	-	gene	Name match	0	1.34102	4.99368	5.45193	1.93928	4.00965	5.61093
THI4	VII	780399	781379	+	THI4	YGR144W	Thiazole synthase, abundant protein involved in the formation of the thiazole moiety of thiamine during thiamine biosynthesis; acts more as a co-substrate rather than an enzyme by providing the sulphur source for thiazole formation; undergoes a sing /.../nover only; required for mitochondrial genome stability in response to DNA damaging agents [Source:SGD;Acc:S000003376]	+	gene	Name match	0	2.56341	5.85166	7.6463	2.78728	5.86209	7.82277
YGR201C	VII	902520	903197	-	YGR201C	YGR201C	Putative protein of unknown function [Source:SGD;Acc:S000003433]	-	gene	Name match	0	5.88534	6.38599	7.65235	5.61735	6.81701	7.10475
TDA10	VII	909213	910085	+	TDA10	YGR205W	ATP-binding protein of unknown function; crystal structure resembles that of E.coli pantothenate kinase and other small kinases; null mutant is sensitive to expression of the top1-T722A allele [Source:SGD;Acc:S000003437]	+	gene	Name match	0	6.60155	6.08114	5.65838	6.49999	6.19728	5.72414
RTA1	VII	918512	919465	-	RTA1	YGR213C	Protein involved in 7-aminocholesterol resistance; has seven potential membrane-spanning regions; expression is induced under both low-heme and low-oxygen conditions; member of the fungal lipid-translocating exporter (LTE) family of protein [Source:SGD;Acc:S000003445]	-	gene	Name match	0	0.756057	4.90057	6.21092	0.61735	5.08765	5.55081
YGR259C	VII	1012481	1012921	-	YGR259C	YGR259C	Dubious open reading frame unlikely to encode a protein, based on available experimental and comparative sequence data; overlaps almost completely with the verified ORF TNA1/YGR260W [Source:SGD;Acc:S000003491]	-	gene	Name match	0	-0.395946	3.80103	3.21092	1.20231	3.83973	3.31815
YGR273C	VII	1038715	1039239	-	YGR273C	YGR273C	Putative protein of unknown function; expression downregulated by treatment with 8-methoxypsoralen plus UVA irradiation; YGR273C is not an essential gene [Source:SGD;Acc:S000003505]	-	gene	Name match	0	-0.395946	3.57864	2.75149	-0.38265	3.64708	1.58118
MAL12	VII	1076599	1078353	+	MAL12	YGR292W	Maltase (alpha-D-glucosidase), inducible protein involved in maltose catabolism; encoded in the MAL1 complex locus; hydrolyzes the disaccharides maltose, turanose, maltotriose, and sucrose [Source:SGD;Acc:S000003524]	+	gene	Name match	0	2.07799	6.08114	6.17775	2.61735	5.72237	5.66865
ARN2	VIII	8351	10213	-	ARN2	YHL047C	Transporter, member of the ARN family of transporters that specifically recognize siderophore-iron chelates; responsible for uptake of iron bound to the siderophore triacetylfusarinine C [Source:SGD;Acc:S000001039]	-	gene	Name match	0	7.44256	8.92441	9.24534	7.41177	8.96385	9.46993
ARN1	VIII	19088	20971	-	ARN1	YHL040C	Transporter, member of the ARN family of transporters that specifically recognize siderophore-iron chelates; responsible for uptake of iron bound to ferrirubin, ferrirhodin, and related siderophores [Source:SGD;Acc:S000001032]	-	gene	Name match	0	7.07798	8.0271	9.02295	7.00967	8.20167	9.12034
YHR033W	VIII	175548	176819	+	YHR033W	YHR033W	Putative protein of unknown function; epitope-tagged protein localizes to the cytoplasm [Source:SGD;Acc:S000001075]	+	gene	Name match	0	4.80045	7.1835	7.76271	6.00967	7.00965	7.79064
PCL5	VIII	237004	237693	+	PCL5	YHR071W	Cyclin, interacts with and phosphorylated by Pho85p cyclin-dependent kinase (Cdk), induced by Gcn4p at level of transcription, specifically required for Gcn4p degradation, may be sensor of cellular protein biosynthetic capacity [Source:SGD;Acc:S000001113]	+	gene	Name match	0	8.55372	10.2883	9.97307	8.19478	9.42844	9.96056
NDT80	VIII	356561	358444	+	NDT80	YHR124W	Meiosis-specific transcription factor required for exit from pachytene and for full meiotic recombination; activates middle sporulation genes; competes with Sum1p for binding to promoters containing middle sporulation elements (MSE) [Source:SGD;Acc:S000001166]	+	gene	Name match	0	2.07799	4.80103	4.70568	3.61735	4.64708	4.45565
ANS1	VIII	359702	360181	-	ANS1	YHR126C	Putative protein of unknown function; transcription dependent upon Azf1p [Source:SGD;Acc:S000001168]	-	gene	Name match	0	-0.243943	2.57864	5.10904	0.61735	2.83973	4.90311
YHR138C	VIII	377355	377699	-	YHR138C	YHR138C	Putative protein of unknown function; has similarity to Pbi2p; double null mutant lacking Pbi2p and Yhr138p exhibits highly fragmented vacuoles [Source:SGD;Acc:S000001180]	-	gene	Name match	0	5.00398	8.12296	8.90631	5.17194	8.06854	8.80679
PFS1	VIII	474627	475340	-	PFS1	YHR185C	Sporulation protein required for prospore membrane formation at selected spindle poles, ensures functionality of all four spindle pole bodies during meiosis II; not required for meiotic recombination or meiotic chromosome segregation [Source:SGD;Acc:S000001228]	-	gene	Name match	0	0.756057	4.1636	4.45193	1.20231	3.74662	3.45565
SET2	X	102227	104428	-	SET2	YJL168C	Histone methyltransferase with a role in transcriptional elongation, methylates a lysine residue of histone H3; associates with the C-terminal domain of Rpo21p; histone methylation activity is regulated by phosphorylation status of Rpo21p [Source:SGD;Acc:S000003704]	-	gene	Name match	0	8.84087	7.1636	5.72877	8.77217	6.81701	6.65443
INO1	X	134332	135933	-	INO1	YJL153C	Inositol-3-phosphate synthase, involved in synthesis of inositol phosphates and inositol-containing phospholipids; transcription is coregulated with other phospholipid biosynthetic genes by Ino2p and Ino4p, which bind the UASINO DNA element [Source:SGD;Acc:S000003689]	-	gene	Name match	0	4.71025	5.99368	7.37354	4.57155	5.94825	6.75111
NCA3	X	193860	194873	-	NCA3	YJL116C	Protein that functions with Nca2p to regulate mitochondrial expression of subunits 6 (Atp6p) and 8 (Atp8p ) of the Fo-F1 ATP synthase; member of the SUN family; expression induced in cells treated with the mycotoxin patulin [Source:SGD;Acc:S000003652]	-	gene	Name match	0	4.07798	8.7216	10.8416	4.52424	8.75261	10.3193
PRY3	X	291336	293981	-	PRY3	YJL078C	Cell wall protein with a role in mating efficiency; expression of full-length transcript is daughter cell-specific; in response to alpha factor, a short transcript starting at +452 is expressed and the long form is repressed by Ste12p [Source:SGD;Acc:S000003614]	-	gene	Name match	0	7.60155	7.91254	7.03689	9.74535	6.79392	6.75111
LOH1	X	375115	375774	-	LOH1	YJL038C	Protein of unknown function with proposed roles in maintenance of genome integrity and also in spore wall assembly; induced during sporulation; repressed during vegetative growth by Sum1p and Hst1p; sequence similar to IRC1 [Source:SGD;Acc:S000003575]	-	gene	Name match	0	1.75606	5.51724	4.96094	-0.534653	4.23204	4.51978
IRC18	X	376662	377336	+	IRC18	YJL037W	Putative protein of unknown function; expression induced in respiratory-deficient cells and in carbon-limited chemostat cultures; similar to adjacent ORF, YJL038C; null mutant displays increased levels of spontaneous Rad52p foci [Source:SGD;Acc:S000003574]	+	gene	Name match	0	-0.243943	6.12296	6.65838	-0.534653	6.28267	5.87887
SFC1	X	609773	610741	+	SFC1	YJR095W	Mitochondrial succinate-fumarate transporter, transports succinate into and fumarate out of the mitochondrion; required for ethanol and acetate utilization [Source:SGD;Acc:S000003856]	+	gene	Name match	0	-0.395946	5.38599	4.96094	1.61735	5.29916	5.8542
YJR149W	X	707160	708374	+	YJR149W	YJR149W	Putative protein of unknown function; green fluorescent protein (GFP)-fusion protein localizes to the cytoplasm [Source:SGD;Acc:S000003910]	+	gene	Name match	0	5.04146	6.1636	6.76271	5.7671	5.42469	6.61093
SOR1	X	736044	737117	+	SOR1	YJR159W	Sorbitol dehydrogenase; expression is induced in the presence of sorbitol or xylose [Source:SGD;Acc:S000003920]	+	gene	Name match	0	0.756057	5.63753	5.30608	1.93928	5.12513	5.31815
FAS1	XI	100671	106826	+	FAS1	YKL182W	Beta subunit of fatty acid synthetase, which catalyzes the synthesis of long-chain saturated fatty acids; contains acetyltransacylase, dehydratase, enoyl reductase, malonyl transacylase, and palmitoyl transacylase activities [Source:SGD;Acc:S000001665]	+	gene	Name match	0	12.4469	11.4895	11.3213	13.2986	11.4058	11.3294
MBR1	XI	264789	265808	+	MBR1	YKL093W	Protein involved in mitochondrial functions and stress response; overexpression suppresses growth defects of hap2, hap3, and hap4 mutants [Source:SGD;Acc:S000001576]	+	gene	Name match	0	3.84352	5.08114	6.01827	3.42471	4.79392	6.18605
GAP1	XI	515063	516871	+	GAP1	YKR039W	General amino acid permease; Gap1p senses the presence of amino acid substrates to regulate localization to the plasma membrane when needed [Source:SGD;Acc:S000001747]	+	gene	Name match	0	4.51094	6.87632	7.55884	5.54809	6.93776	7.08368
UTH1	XI	519527	520624	+	UTH1	YKR042W	Mitochondrial outer membrane and cell wall localized SUN family member involved in cell wall biogenesis and required for mitochondrial autophagy; involved in the oxidative stress response, life span during starvation, and cell death [Source:SGD;Acc:S000001750]	+	gene	Name match	0	10.4899	11.5588	12.2224	11.5171	11.6467	12.2527
YSR3	XI	534067	535281	-	YSR3	YKR053C	Dihydrosphingosine 1-phosphate phosphatase, membrane protein involved in sphingolipid metabolism; has similarity to Lcb3p [Source:SGD;Acc:S000001761]	-	gene	Name match	0	5.27962	7.57864	7.34394	5.9749	7.00965	7.14597
KTR2	XI	557677	558954	+	KTR2	YKR061W	Mannosyltransferase involved in N-linked protein glycosylation; member of the KRE2/MNT1 mannosyltransferase family [Source:SGD;Acc:S000001769]	+	gene	Name match	0	7.02284	8.4283	8.83097	6.54809	8.52972	8.84797
PCK1	XI	631152	632801	+	PCK1	YKR097W	Phosphoenolpyruvate carboxykinase, key enzyme in gluconeogenesis, catalyzes early reaction in carbohydrate biosynthesis, glucose represses transcription and accelerates mRNA degradation, regulated by Mcm1p and Cat8p, located in the cytosol [Source:SGD;Acc:S000001805]	+	gene	Name match	0	4.34102	6.87632	8.35882	3.93928	6.93776	7.49607
GTT2	XII	21138	21839	-	GTT2	YLL060C	Glutathione S-transferase capable of homodimerization; functional overlap with Gtt2p, Grx1p, and Grx2p [Source:SGD;Acc:S000003983]	-	gene	Name match	0	5.37077	5.80103	6.03689	5.04361	5.42469	5.16615
JLP1	XII	25756	26994	-	JLP1	YLL057C	Fe(II)-dependent sulfonate/alpha-ketoglutarate dioxygenase, involved in sulfonate catabolism for use as a sulfur source; contains sequence that resembles a J domain (typified by the E. coli DnaJ protein); induced by sulphur starvation [Source:SGD;Acc:S000003980]	-	gene	Name match	0	3.07799	5.69412	7.31373	2.20231	6.56765	6.55081
YLL056C	XII	27409	28305	-	YLL056C	YLL056C	Putative protein of unknown function, transcription is activated by paralogous transcription factors Yrm1p and Yrr1p and genes involved in pleiotropic drug resistance (PDR); expression is induced in cells treated with the mycotoxin patulin [Source:SGD;Acc:S000003979]	-	gene	Name match	0	4.27962	6.3156	6.77386	4.90275	6.36329	6.14597
YLL053C	XII	35503	35961	-	YLL053C	YLL053C	Putative protein; in the Sigma 1278B strain background YLL053C is contiguous with AQY2 which encodes an aquaporin [Source:SGD;Acc:S000003976]	-	gene	Name match	0	7.11361	6.1636	6.55884	6.4247	5.79392	5.69666
RNP1	XII	46714	47463	-	RNP1	YLL046C	Ribonucleoprotein that contains two RNA recognition motifs (RRM) [Source:SGD;Acc:S000003969]	-	gene	Name match	0	2.75606	5.57864	6.19443	-0.534653	4.54017	5.16615
SPO75	XII	137940	140546	-	SPO75	YLL005C	Meiosis-specific protein of unknown function, required for spore wall formation during sporulation; dispensable for both nuclear divisions during meiosis [Source:SGD;Acc:S000003928]	-	gene	Name match	0	2.07799	5.94787	6.32134	2.42471	5.12513	6.14597
THI73	XII	157934	159505	-	THI73	YLR004C	Putative plasma membrane permease proposed to be involved in carboxylic acid uptake and repressed by thiamine; substrate of Dbf2p/Mob1p kinase; transcription is altered if mitochondrial dysfunction occurs [Source:SGD;Acc:S000003994]	-	gene	Name match	0	2.75606	5.3156	5.75149	3.20231	4.69771	5.42249
PAU23	XII	222685	223059	-	PAU23	YLR037C	Cell wall mannoprotein with similarity to Tir1p, Tir2p, Tir3p, and Tir4p; member of the seripauperin multigene family encoded mainly in subtelomeric regions; expressed under anaerobic conditions, completely repressed during aerobic growth [Source:SGD;Acc:S000004027]	-	gene	Name match	0	3.4565	6.51724	6.97066	3.61735	5.88412	6.61093
OSW2	XII	248717	250978	-	OSW2	YLR054C	Protein of unknown function proposed to be involved in the assembly of the spore wall [Source:SGD;Acc:S000004044]	-	gene	Name match	0	2.34102	6.35123	5.94131	1.93928	5.67262	5.69666
TIS11	XII	415801	416658	-	TIS11	YLR136C	mRNA-binding protein expressed during iron starvation; binds to a sequence element in the 3'-untranslated regions of specific mRNAs to mediate their degradation; involved in iron homeostasis [Source:SGD;Acc:S000004126]	-	gene	Name match	0	5.58895	7.20313	7.17775	5.23206	6.85095	7.13577
UPS2	XII	499578	500270	-	UPS2	YLR168C	Mitochondrial intermembrane space protein involved in regulation of mitochondrial cardiolipin and phosphatidylethanolamine levels; null has defects in mitochondrial morphology; similar to Ups1p, Ups3p and to human PRELI [Source:SGD;Acc:S000004158]	-	gene	Name match	0	7.20727	7.74856	8.36251	6.92113	7.17958	8.14088
IDP2	XII	504591	505829	+	IDP2	YLR174W	Cytosolic NADP-specific isocitrate dehydrogenase, catalyzes oxidation of isocitrate to alpha-ketoglutarate; levels are elevated during growth on non-fermentable carbon sources and reduced during growth on glucose [Source:SGD;Acc:S000004164]	+	gene	Name match	0	3.66295	7.59359	8.10021	5.04361	7.11585	7.94459
PBA1	XII	547853	548769	-	PBA1	YLR199C	Protein involved in 20S proteasome assembly; forms a heterodimer with Add66p that binds to proteasome precursors; similar to human PAC1 constituent of the PAC1-PAC2 complex involved in proteasome assembly [Source:SGD;Acc:S000004189]	-	gene	Name match	0	7.75606	7.90057	8.39173	7.6117	7.78809	8.15104
HMX1	XII	552724	553677	-	HMX1	YLR205C	ER localized heme oxygenase, involved in heme degradation during iron starvation and in the oxidative stress response; expression is regulated by AFT1 and oxidative stress; relocates to the perinuclear region in the presence of oxidants [Source:SGD;Acc:S000004195]	-	gene	Name match	0	3.75606	6.38599	7.51304	4.42471	5.36329	6.64008
CRR1	XII	566654	567922	-	CRR1	YLR213C	Putative glycoside hydrolase of the spore wall envelope; required for normal spore wall assembly, possibly for cross-linking between the glucan and chitosan layers; expressed during sporulation [Source:SGD;Acc:S000004203]	-	gene	Name match	0	5.11361	6.08114	5.98031	5.23206	5.74662	5.87887
IFH1	XII	582233	585490	-	IFH1	YLR223C	Coactivator that regulates transcription of ribosomal protein (RP) genes; recruited to RP gene promoters during optimal growth conditions via Fhl1p; subunit of CURI, a complex that coordinates RP production and pre-rRNA processing [Source:SGD;Acc:S000004213]	-	gene	Name match	0	10.1015	11.6555	11.4393	10.2014	10.7712	11.2154
YLR225C	XII	587695	588918	-	YLR225C	YLR225C	Putative protein of unknown function; green fluorescent protein (GFP)-fusion protein localizes to the cytoplasm; YLR225C is not an essential gene [Source:SGD;Acc:S000004215]	-	gene	Name match	0	8.91593	9.2416	9.79315	8.52424	8.8369	9.34716
ADY4	XII	590562	592043	-	ADY4	YLR227C	Structural component of the meiotic outer plaque, which is a membrane-organizing center that assembles on the cytoplasmic face of the spindle pole body during meiosis II and triggers the formation of the prospore membrane [Source:SGD;Acc:S000004217]	-	gene	Name match	0	6.16545	6.97096	7.27505	6.06029	6.31546	6.82911
SSP120	XII	640317	641021	+	SSP120	YLR250W	Protein of unknown function; green fluorescent protein (GFP)-fusion protein localizes to the cytoplasm in a punctate pattern [Source:SGD;Acc:S000004240]	+	gene	Name match	0	8.75887	9.52115	9.90631	8.49693	9.53147	9.68447
YLR252W	XII	641957	642262	+	YLR252W	YLR252W	Dubious open reading frame unlikely to encode a protein, based on experimental and comparative sequence data; partially overlaps the verified gene SYM1, a mitochondrial protein involved in ethanol metabolism [Source:SGD;Acc:S000004242]	+	gene	Name match	0	3.66295	6.03807	7.74584	3.07678	6.08765	6.98491
LCB5	XII	665844	667907	+	LCB5	YLR260W	Minor sphingoid long-chain base kinase, paralog of Lcb4p responsible for few percent of the total activity, possibly involved in synthesis of long-chain base phosphates, which function as signaling molecules [Source:SGD;Acc:S000004250]	+	gene	Name match	0	7.70442	7.86404	8.40612	7.24671	8.06854	8.33607
RED1	XII	670340	672823	+	RED1	YLR263W	Protein component of the synaptonemal complex axial elements, involved in chromosome segregation during the first meiotic division; critical for coupling checkpoint signaling to SC formation; interacts with Hop1p, Mec3p and Ddc1p [Source:SGD;Acc:S000004253]	+	gene	Name match	0	5.04146	6.60839	5.99941	6.27556	5.56765	5.45565
NEJ1	XII	674427	675455	-	NEJ1	YLR265C	Protein involved in regulation of nonhomologous end joining; interacts with DNA ligase IV components Dnl4p and Lif1p; repressed by MAT heterozygosity; regulates cellular distribution of Lif1p [Source:SGD;Acc:S000004255]	-	gene	Name match	0	3.66295	4.3156	5.65838	3.07678	5.12513	5.51978
BOP2	XII	678212	679924	+	BOP2	YLR267W	Protein of unknown function [Source:SGD;Acc:S000004257]	+	gene	Name match	0	2.75606	6.80103	7.22722	3.07678	4.88412	6.50402
PIG1	XII	689083	691029	-	PIG1	YLR273C	Putative targeting subunit for the type-1 protein phosphatase Glc7p that tethers it to the Gsy2p glycogen synthase [Source:SGD;Acc:S000004263]	-	gene	Name match	0	5.34102	6.94787	7.96094	5.07678	6.75859	7.55081
YLR283W	XII	705186	706130	+	YLR283W	YLR283W	Putative protein of unknown function; green fluorescent protein (GFP)-fusion protein localizes to mitochondria; YLR283W is not an essential gene [Source:SGD;Acc:S000004273]	+	gene	Name match	0	6.02284	6.48553	7.77939	5.80717	6.98947	7.34495
YLR307C-A	XII	746848	747111	-	YLR307C-A	YLR307C-A	Putative protein of unknown function [Source:SGD;Acc:S000028525]	-	gene	Name match	0	-0.395946	5.63753	7.25928	-0.38265	3.74662	6.16615
CDA2	XII	747937	748875	+	CDA2	YLR308W	Chitin deacetylase, together with Cda1p involved in the biosynthesis ascospore wall component, chitosan; required for proper rigidity of the ascospore wall [Source:SGD;Acc:S000004299]	+	gene	Name match	0	-0.395946	3.80103	3.55884	-0.38265	3.16165	3.80358
IMH1	XII	749034	751769	-	IMH1	YLR309C	Protein involved in vesicular transport, mediates transport between an endosomal compartment and the Golgi, contains a Golgi-localization (GRIP) domain that interacts with activated Arl1p-GTP to localize Imh1p to the Golgi [Source:SGD;Acc:S000004300]	-	gene	Name match	0	10.0892	10.7182	10.5725	10.0447	10.3185	10.2501
EST2	XII	766542	769196	+	EST2	YLR318W	Reverse transcriptase subunit of the telomerase holoenzyme, essential for telomerase core catalytic activity, involved in other aspects of telomerase assembly and function; mutations in human homolog are associated with aplastic anemia [Source:SGD;Acc:S000004310]	+	gene	Name match	0	6.77843	7.45311	7.68813	6.1092	6.81701	7.01859
PEX30	XII	779215	780786	+	PEX30	YLR324W	Peroxisomal integral membrane protein, involved in negative regulation of peroxisome number; partially functionally redundant with Pex31p; genetic interactions suggest action at a step downstream of steps mediated by Pex28p and Pex29p [Source:SGD;Acc:S000004316]	+	gene	Name match	0	6.42848	8.44489	8.58754	7.45024	7.90582	8.49208
TMA10	XII	783127	783387	-	TMA10	YLR327C	Protein of unknown function that associates with ribosomes; putative homolog of the F1F0-ATPase synthase regulator Stf2p [Source:SGD;Acc:S000004319]	-	gene	Name match	0	3.07799	8.78158	9.73448	0.61735	7.51921	8.28162
REC102	XII	786442	787333	+	REC102	YLR329W	Protein involved in early stages of meiotic recombination; required for chromosome synapsis; forms a complex with Rec104p and Spo11p necessary during the initiation of recombination [Source:SGD;Acc:S000004321]	+	gene	Name match	0	2.07799	5.57864	6.01827	3.86528	4.64708	5.08368
MID2	XII	790676	791806	+	MID2	YLR332W	O-glycosylated plasma membrane protein that acts as a sensor for cell wall integrity signaling and activates the pathway; interacts with Rom2p, a guanine nucleotide exchange factor for Rho1p, and with cell integrity pathway protein Zeo1p [Source:SGD;Acc:S000004324]	+	gene	Name match	0	8.08697	9.05977	9.90377	7.41177	8.88957	9.55081
ORM2	XII	828730	829380	+	ORM2	YLR350W	Evolutionarily conserved protein, similar to Orm1p, required for resistance to agents that induce unfolded protein response; Orm1p and Orm2p together control membrane biogenesis by coordinating lipid homeostasis with protein quality control [Source:SGD;Acc:S000004342]	+	gene	Name match	0	7.89048	8.54827	9.50971	7.26121	8.70081	9.07036
STE11	XII	849866	852019	+	STE11	YLR362W	Signal transducing MEK kinase involved in pheromone response and pseudohyphal/invasive growth pathways where it phosphorylates Ste7p, and the high osmolarity response pathway, via phosphorylation of Pbs2p; regulated by Ste20p and Ste50p [Source:SGD;Acc:S000004354]	+	gene	Name match	0	6.89561	7.2225	7.84424	7.48772	6.93776	7.68272
PSY3	XII	872826	873554	-	PSY3	YLR376C	Component of the Shu complex, which promotes error-free DNA repair; Shu complex mediates inhibition of Srs2p function; deletion of PSY3 results in a mutator phenotype; deletion increases sensitivity to anticancer drugs oxaliplatin and cisplatin but /.../tomycin C [Source:SGD;Acc:S000004368]	-	gene	Name match	0	5.71025	5.74856	7.35882	5.72587	6.16165	6.79064
FBP1	XII	873746	874792	-	FBP1	YLR377C	Fructose-1,6-bisphosphatase, key regulatory enzyme in the gluconeogenesis pathway, required for glucose metabolism; undergoes either proteasome-mediated or autophagy-mediated degradation depending on growth conditions; interacts with Vid30p [Source:SGD;Acc:S000004369]	-	gene	Name match	0	1.34102	5.1636	6.10904	-0.38265	3.64708	4.45565
CTF3	XII	879723	881924	+	CTF3	YLR381W	Outer kinetochore protein that forms a complex with Mcm16p and Mcm22p; may bind the kinetochore to spindle microtubules [Source:SGD;Acc:S000004373]	+	gene	Name match	0	6.51094	7.56353	8.86783	6.28978	7.08765	7.53538
CCW14	XII	903724	904440	+	CCW14	YLR390W-A	Covalently linked cell wall glycoprotein, present in the inner layer of the cell wall [Source:SGD;Acc:S000006429]	+	gene	Name match	0	10.8795	11.9244	13.3215	10.4923	11.8762	12.4971
YLR407W	XII	932967	933653	+	YLR407W	YLR407W	Putative protein of unknown function; null mutant displays elongated buds and a large fraction of budded cells have only one nucleus [Source:SGD;Acc:S000004399]	+	gene	Name match	0	7.22366	7.51724	8.3772	6.96608	7.54017	8.1255
BER1	XII	948368	949192	+	BER1	YLR412W	Protein involved in microtubule-related processes, N-acetylation; GFP-fusion protein localizes to the cytoplasm and is induced in response to the DNA-damaging agent MMS; YLR412W is not an essential gene; similar to Arabidopsis SRR1 gene [Source:SGD;Acc:S000004404]	+	gene	Name match	0	8.34851	8.11262	8.39894	8.07678	7.81127	7.84797
PUN1	XII	953353	954144	-	PUN1	YLR414C	Plasma membrane protein with a role in cell wall integrity; co-localizes with Sur7p in punctate membrane patches; null mutant displays decreased thermotolerance; transcription induced upon cell wall damage and metal ion stress [Source:SGD;Acc:S000004406]	-	gene	Name match	0	7.3183	10.1074	11.0655	7.06029	9.71317	10.503
VPS36	XII	955010	956710	+	VPS36	YLR417W	Component of the ESCRT-II complex; contains the GLUE (GRAM Like Ubiquitin binding in EAP45) domain which is involved in interactions with ESCRT-I and ubiquitin-dependent sorting of proteins into the endosome [Source:SGD;Acc:S000004409]	+	gene	Name match	0	6.34102	7.43662	8.12217	6.35882	7.15261	7.82277
ATG23	XII	1000342	1001703	-	ATG23	YLR431C	Peripheral membrane protein required for the cytoplasm-to-vacuole targeting (Cvt) pathway and efficient macroautophagy; cycles between the phagophore assembly site (PAS) and non-PAS locations; forms a complex with Atg9p and Atg27p [Source:SGD;Acc:S000004423]	-	gene	Name match	0	6.29522	6.27908	6.60947	5.93928	6.10651	6.50402
CAR2	XII	1012501	1013775	+	CAR2	YLR438W	L-ornithine transaminase (OTAse), catalyzes the second step of arginine degradation, expression is dually-regulated by allophanate induction and a specific arginine induction process; not nitrogen catabolite repression sensitive [Source:SGD;Acc:S000004430]	+	gene	Name match	0	4.56341	8.49352	8.41682	6.86528	8.07813	8.26301
NBP1	XII	1055812	1056771	-	NBP1	YLR457C	Spindle pole body (SPB) component, required for the insertion of the duplication plaque into the nuclear membrane during SPB duplication; essential for bipolar spindle formation; component of the Mps2p-Bbp1p complex [Source:SGD;Acc:S000004449]	-	gene	Name match	0	6.16545	5.85166	6.86001	5.88414	6.40958	6.18605
YLR460C	XII	1059757	1060887	-	YLR460C	YLR460C	Member of the quinone oxidoreductase family, up-regulated in response to the fungicide mancozeb; possibly up-regulated by iodine [Source:SGD;Acc:S000004452]	-	gene	Name match	0	4.14837	6.08114	6.01827	3.93928	4.36329	5.04062
PAU4	XII	1062919	1063281	+	PAU4	YLR461W	Member of the seripauperin multigene family encoded mainly in subtelomeric regions; active during alcoholic fermentation, regulated by anaerobiosis, negatively regulated by oxygen, repressed by heme [Source:SGD;Acc:S000004453]	+	gene	Name match	0	-0.243943	4.90057	4.50637	0.61735	3.42469	3.16615
YML131W	XIII	10198	11295	+	YML131W	YML131W	Putative protein of unknown function with similarity to medium chain dehydrogenase/reductases; expression induced by stresses including osmotic shock, DNA damaging agents, and other chemicals; GFP-fusion protein localizes to the cytoplasm [Source:SGD;Acc:S000004600]	+	gene	Name match	0	7.10478	7.08114	7.82295	6.66174	7.51215	7.55846
PSP2	XIII	236588	238731	+	PSP2	YML017W	Asn rich cytoplasmic protein that contains RGG motifs; high-copy suppressor of group II intron-splicing defects of a mutation in MRS2 and of a conditional mutation in POL1 (DNA polymerase alpha); possible role in mitochondrial mRNA splicing [Source:SGD;Acc:S000004479]	+	gene	Name match	0	7.66895	7.2225	6.42391	8.09713	6.90582	7.14597
SPT5	XIII	247677	250868	+	SPT5	YML010W	Protein involved in regulating Pol I and Pol II transcription and pre-mRNA processing; forms a complex with Spt4p; contains a C-terminal repeat domain that is a target for phosphorylation by Sgv1p [Source:SGD;Acc:S000004470]	+	gene	Name match	0	7.71025	8.46128	7.07342	10.6053	7.11585	7.34495
SPO20	XIII	307489	308682	+	SPO20	YMR017W	Meiosis-specific subunit of the t-SNARE complex, required for prospore membrane formation during sporulation; similar to but not functionally redundant with Sec9p; SNAP-25 homolog [Source:SGD;Acc:S000004619]	+	gene	Name match	0	1.75606	5.1636	4.07342	2.20231	4.69771	3.58118
NPL6	XIII	450058	451365	-	NPL6	YMR091C	Component of the RSC chromatin remodeling complex; interacts with Rsc3p, Rsc30p, Ldb7p, and Htl1p to form a module important for a broad range of RSC functions; involved in nuclear protein import and maintenance of proper telomere length [Source:SGD;Acc:S000004697]	-	gene	Name match	0	7.89561	7.74856	6.94131	9.06856	7.36329	7.22504
SNZ1	XIII	458408	459301	+	SNZ1	YMR096W	Protein involved in vitamin B6 biosynthesis; member of a stationary phase-induced gene family; coregulated with SNO1; interacts with Sno1p and with Yhr198p, perhaps as a multiprotein complex containing other Snz and Sno proteins [Source:SGD;Acc:S000004702]	+	gene	Name match	0	6.04146	7.68018	8.06437	5.84617	7.38662	7.37126
SPG4	XIII	483014	483361	+	SPG4	YMR107W	Protein required for survival at high temperature during stationary phase; not required for growth on nonfermentable carbon sources [Source:SGD;Acc:S000004713]	+	gene	Name match	0	-0.243943	4.3156	5.3662	-0.38265	3.16165	5.38854
CTL1	XIII	622251	623213	-	CTL1	YMR180C	RNA 5'-triphosphatase, localizes to both the nucleus and cytoplasm [Source:SGD;Acc:S000004792]	-	gene	Name match	0	7.26385	7.70792	7.94131	6.73629	7.20605	7.82277
SPG5	XIII	645656	646777	+	SPG5	YMR191W	Protein required for survival at high temperature during stationary phase; not required for growth on nonfermentable carbon sources [Source:SGD;Acc:S000004803]	+	gene	Name match	0	7.55696	9.07583	10.1254	7.0352	9.0246	9.93727
YMR244W	XIII	757250	758317	+	YMR244W	YMR244W	Putative protein of unknown function [Source:SGD;Acc:S000004858]	+	gene	Name match	0	0.756057	4.3156	4.83895	0.61735	4.69771	4.45565
YMR304C-A	XIII	878780	879130	-	YMR304C-A	YMR304C-A	Dubious open reading frame unlikely to encode a protein, based on available experimental and comparative sequence data; partially overlaps the verified gene SCW10 [Source:SGD;Acc:S000004919]	-	gene	Name match	0	8.45996	9.77175	10.2563	8.19478	9.71778	10.1294
DDI3	XIV	11452	12129	+	DDI3	YNL335W	Protein of unknown function; expression is induced over 100-fold by DNA damage; induction decreased in rad6 and rad18 mutants [Source:SGD;Acc:S000005279]	+	gene	Name match	0	0.756057	4.69412	5.81758	1.20231	3.74662	4.99622
THI12	XIV	14832	15854	+	THI12	YNL332W	Protein involved in synthesis of the thiamine precursor hydroxymethylpyrimidine (HMP); member of a subtelomeric gene family including THI5, THI11, THI12, and THI13 [Source:SGD;Acc:S000005276]	+	gene	Name match	0	1.34102	4.99368	6.09134	1.61735	4.36329	5.64008
EGT2	XIV	24048	27173	+	EGT2	YNL327W	Glycosylphosphatidylinositol (GPI)-anchored cell wall endoglucanase required for proper cell separation after cytokinesis, expression is activated by Swi5p and tightly regulated in a cell cycle-dependent manner [Source:SGD;Acc:S000005271]	+	gene	Name match	0	9.5076	9.31561	8.82563	10.3971	8.91654	8.93286
HXT14	XIV	38707	40329	-	HXT14	YNL318C	Protein with similarity to hexose transporter family members, expression is induced in low glucose and repressed in high glucose; the authentic, non-tagged protein is detected in highly purified mitochondria in high-throughput studies [Source:SGD;Acc:S000005262]	-	gene	Name match	0	-0.395946	5.1636	4.39534	0.61735	4.08765	4.58118
ALP1	XIV	135940	137661	-	ALP1	YNL270C	Arginine transporter; expression is normally very low and it is unclear what conditions would induce significant expression [Source:SGD;Acc:S000005214]	-	gene	Name match	0	2.92598	4.45311	6.3514	3.31779	5.23204	5.58118
KAR1	XIV	286308	287609	+	KAR1	YNL188W	Essential protein involved in karyogamy during mating and in spindle pole body duplication during mitosis, localizes to the half-bridge of the spindle pole body, interacts with Spc72p during karyogamy, also interacts with Cdc31p [Source:SGD;Acc:S000005132]	+	gene	Name match	0	7.44954	6.74856	5.72877	7.23206	6.43964	5.80358
MEP2	XIV	357453	358952	+	MEP2	YNL142W	Ammonium permease involved in regulation of pseudohyphal growth; belongs to a ubiquitous family of cytoplasmic membrane proteins that transport only ammonium (NH4+); expression is under the nitrogen catabolite repression regulation [Source:SGD;Acc:S000005086]	+	gene	Name match	0	5.56341	6.6661	7.32892	5.37224	6.62109	6.76441
MLS1	XIV	406358	408022	+	MLS1	YNL117W	Malate synthase, enzyme of the glyoxylate cycle, involved in utilization of non-fermentable carbon sources; expression is subject to carbon catabolite repression; localizes in peroxisomes during growth in oleic acid medium [Source:SGD;Acc:S000005061]	+	gene	Name match	0	0.756057	3.99368	5.27505	1.20231	4.42469	5.1255
NCE103	XIV	559814	560479	+	NCE103	YNL036W	Carbonic anhydrase; metalloenzyme that catalyzes CO2 hydration to bicarbonate and protons; poorly transcribed under aerobic conditions and at an undetectable level under anaerobic conditions; involved in non-classical protein export pathway [Source:SGD;Acc:S000004981]	+	gene	Name match	0	6.94588	9.73177	7.45885	6.1092	7.29916	9.26768
BIO3	XIV	734291	735733	+	BIO3	YNR058W	7,8-diamino-pelargonic acid aminotransferase (DAPA), catalyzes the second step in the biotin biosynthesis pathway; BIO3 is in a cluster of 3 genes (BIO3, BIO4, and BIO5) that mediate biotin synthesis [Source:SGD;Acc:S000005341]	+	gene	Name match	0	4.34102	6.54827	7.05527	4.47533	6.10651	6.68272
YNR064C	XIV	749136	750008	-	YNR064C	YNR064C	Epoxide hydrolase, member of the alpha/beta hydrolase fold family; may have a role in detoxification of epoxides [Source:SGD;Acc:S000005347]	-	gene	Name match	0	1.75606	4.3156	5.27505	1.61735	4.42469	5.31815
DSE4	XIV	755746	759099	-	DSE4	YNR067C	Daughter cell-specific secreted protein with similarity to glucanases, degrades cell wall from the daughter side causing daughter to separate from mother [Source:SGD;Acc:S000005350]	-	gene	Name match	0	8.72472	9.44489	8.95606	9.67399	9.26389	8.99057
YOL162W	XV	10119	10766	+	YOL162W	YOL162W	Putative protein of unknown function; member of the Dal5p subfamily of the major facilitator family [Source:SGD;Acc:S000005522]	+	gene	Name match	0	2.92598	4.80103	6.09134	1.93928	4.59461	5.45565
GAS4	XV	71300	72715	+	GAS4	YOL132W	1,3-beta-glucanosyltransferase, involved with Gas2p in spore wall assembly; has similarity to Gas1p; localizes to the cell wall [Source:SGD;Acc:S000005492]	+	gene	Name match	0	1.75606	5.99368	5.77386	2.42471	5.26599	5.72414
SPO21	XV	145334	147163	+	SPO21	YOL091W	Component of the meiotic outer plaque of the spindle pole body, involved in modifying the meiotic outer plaque that is required prior to prospore membrane formation [Source:SGD;Acc:S000005451]	+	gene	Name match	0	4.75606	5.1636	4.99941	4.66174	5.56765	5.31815
NTG2	XV	248392	249534	-	NTG2	YOL043C	DNA N-glycosylase and apurinic/apyrimidinic (AP) lyase involved in base excision repair, localizes to the nucleus; sumoylated [Source:SGD;Acc:S000005403]	-	gene	Name match	0	6.29522	7.20313	6.694	6.7671	6.67262	7.1255
YOR019W	XV	368127	370319	+	YOR019W	YOR019W	Protein of unknown function that may interact with ribosomes, based on co-purification experiments [Source:SGD;Acc:S000005545]	+	gene	Name match	0	4.92598	6.69412	6.39534	4.86528	5.92719	6.62558
SPR1	XV	690695	692032	+	SPR1	YOR190W	Sporulation-specific exo-1,3-beta-glucanase; contributes to ascospore thermoresistance [Source:SGD;Acc:S000005716]	+	gene	Name match	0	3.21549	4.90057	4.50637	4.37224	4.64708	5.38854
HES1	XV	781994	783298	+	HES1	YOR237W	Protein implicated in the regulation of ergosterol biosynthesis; one of a seven member gene family with a common essential function and non-essential unique functions; similar to human oxysterol binding protein (OSBP) [Source:SGD;Acc:S000005763]	+	gene	Name match	0	4.14837	5.80103	5.50637	4.31779	4.92719	5.16615
OSW1	XV	807271	808107	+	OSW1	YOR255W	Protein involved in sporulation; required for the construction of the outer spore wall layers; required for proper localization of Spo14p [Source:SGD;Acc:S000005781]	+	gene	Name match	0	-0.395946	3.99368	2.55884	0.61735	3.83973	3.69666
PUT4	XV	986899	988782	-	PUT4	YOR348C	Proline permease, required for high-affinity transport of proline; also transports the toxic proline analog azetidine-2-carboxylate (AzC); PUT4 transcription is repressed in ammonia-grown cells [Source:SGD;Acc:S000005875]	-	gene	Name match	0	-0.395946	5.2416	5.14381	2.93928	5.16165	4.95042
FIT2	XV	1059531	1059992	+	FIT2	YOR382W	Mannoprotein that is incorporated into the cell wall via a glycosylphosphatidylinositol (GPI) anchor, involved in the retention of siderophore-iron in the cell wall [Source:SGD;Acc:S000005909]	+	gene	Name match	0	5.18232	9.37305	9.53776	4.00967	9.17064	9.96056
FIT3	XV	1060441	1061055	-	FIT3	YOR383C	Mannoprotein that is incorporated into the cell wall via a glycosylphosphatidylinositol (GPI) anchor, involved in the retention of siderophore-iron in the cell wall [Source:SGD;Acc:S000005910]	-	gene	Name match	0	5.61404	10.3578	10.4709	6.43753	10.0865	10.8519
FDH1	XV	1071793	1072923	-	FDH1	YOR388C	NAD(+)-dependent formate dehydrogenase, may protect cells from exogenous formate [Source:SGD;Acc:S000005915]	-	gene	Name match	0	0.756057	4.1636	4.60947	-0.534653	3.64708	4.08368
YOR389W	XV	1074213	1076087	+	YOR389W	YOR389W	Putative protein of unknown function; expression regulated by copper levels [Source:SGD;Acc:S000005916]	+	gene	Name match	0	4.21549	6.60839	6.78491	5.37224	5.56765	6.53538
YPL278C	XVI	15053	15355	-	YPL278C	YPL278C	Putative protein of unknown function; gene expression regulated by copper levels [Source:SGD;Acc:S000006199]	-	gene	Name match	0	2.34102	5.3156	5.10904	3.20231	4.08765	4.95042
YPL277C	XVI	15405	16868	-	YPL277C	YPL277C	Putative protein of unknown function; localized to the membranes; gene expression regulated by copper levels [Source:SGD;Acc:S000006198]	-	gene	Name match	0	3.21549	5.63753	6.33645	4.26121	5.56765	5.75111
COA2	XVI	188307	188513	-	COA2	YPL189C-A	Cytochrome oxidase assembly factor; null mutation results in respiratory deficiency with specific loss of cytochrome oxidase activity; functions downstream of assembly factors Mss51p and Coa1p and interacts with assembly factor Shy1p [Source:SGD;Acc:S000028527]	-	gene	Name match	0	4.51094	5.2416	5.81758	3.93928	5.33158	5.31815
OYE3	XVI	226169	227371	-	OYE3	YPL171C	Conserved NADPH oxidoreductase containing flavin mononucleotide (FMN), homologous to Oye2p with different ligand binding and catalytic properties; has potential roles in oxidative stress response and programmed cell death [Source:SGD;Acc:S000006092]	-	gene	Name match	0	1.75606	4.69412	5.90123	2.93928	5.33158	5.48808
PRM4	XVI	255913	256767	-	PRM4	YPL156C	Pheromone-regulated protein proposed to be involved in mating; predicted to have 1 transmembrane segment; transcriptionally regulated by Ste12p during mating and by Cat8p during the diauxic shift [Source:SGD;Acc:S000006077]	-	gene	Name match	0	5.31065	7.85166	7.72877	4.74663	7.62109	7.34495
SPO19	XVI	304387	305058	+	SPO19	YPL130W	Meiosis-specific prospore protein; required to produce bending force necessary for proper assembly of the prospore membrane during sporulation; identified as a weak high-copy suppressor of the spo1-1 ts mutation [Source:SGD;Acc:S000006051]	+	gene	Name match	0	1.75606	3.3156	4.65838	2.61735	3.16165	4.38854
CAR1	XVI	339944	340945	+	CAR1	YPL111W	Arginase, responsible for arginine degradation, expression responds to both induction by arginine and nitrogen catabolite repression; disruption enhances freeze tolerance [Source:SGD;Acc:S000006032]	+	gene	Name match	0	7.99923	8.55592	8.83364	7.84135	8.94825	8.90611
LEE1	XVI	455759	456664	+	LEE1	YPL054W	Zinc-finger protein of unknown function [Source:SGD;Acc:S000005975]	+	gene	Name match	0	2.75606	4.57864	5.55884	2.78728	5.39431	5.38854
SRL4	XVI	487362	488207	-	SRL4	YPL033C	Protein of unknown function; involved in regulation of dNTP production; null mutant suppresses the lethality of lcd1 and rad53 mutations; expression is induced by Kar4p [Source:SGD;Acc:S000005954]	-	gene	Name match	0	-0.395946	4.45311	4.60947	-0.534653	5.19728	4.45565
RMI1	XVI	503517	504242	+	RMI1	YPL024W	Subunit of the RecQ (Sgs1p) - Topo III (Top3p) complex; stimulates superhelical relaxing and ssDNA binding activities of Top3p; involved in response to DNA damage; null mutants display increased rates of recombination and delayed S phase [Source:SGD;Acc:S000005945]	+	gene	Name match	0	6.42848	8.04896	7.7683	5.63972	7.68522	8.14088
PDH1	XVI	558385	559935	+	PDH1	YPR002W	Mitochondrial protein that participates in respiration, induced by diauxic shift; homologous to E. coli PrpD, may take part in the conversion of 2-methylcitrate to 2-methylisocitrate [Source:SGD;Acc:S000006206]	+	gene	Name match	0	4.80045	6.41994	6.47941	4.66174	6.80551	6.69666
OPY2	XVI	695737	696819	-	OPY2	YPR075C	Integral membrane protein that functions in the signaling branch of the high-osmolarity glycerol (HOG) pathway; interacts with Ste50p; overproduction blocks cell cycle arrest in the presence of mating pheromone [Source:SGD;Acc:S000006279]	-	gene	Name match	0	8.15266	9.30202	9.84952	8.0352	9.19287	9.64368
YPR078C	XVI	697147	698265	-	YPR078C	YPR078C	Putative protein of unknown function; possible role in DNA metabolism and/or in genome stability; expression is heat-inducible [Source:SGD;Acc:S000006282]	-	gene	Name match	0	2.34102	5.2416	4.39534	0.61735	3.54017	4.64008
